# Supplementary material for: Escape from X inactivation is directly modulated by Xist noncoding RNA
Source: Nat Cell Biol. 2025 Dec 15;28(1):166–81. doi: 10.1038/s41556-025-01823-6 (PMC12807875; doi:10.1038/s41556-025-01823-6)
Supplement: Supplementary file 4 — Escapee meta-analysis. Allelic ratios of escapees in NPC clones and astrocytes upon Xist upregulation. Comparison of gene silencing kinetics across different studies and escape genes reversibility status. Allelic ratio of silenced X-linked genes upon auxin treatment. Allelic ratios of escapees in CL30 and CL31 NPC clones upon Dox and auxin treatment. Allelic ratio of escapees in NPC clone E6 upon Dox treatment and washout. Allelic ratios of escapees in E4.5 embryos and E8.5 extraembryonic tissues upon Xist upregulation. Capture Hi-C statistics. [file 41556_2025_1823_MOESM4_ESM.xlsx]

## Sheet: Supplementary Table 1
ENSEMBL_v102	symbol	position	Andergassen_Status	Berletch_Status	Borensztein_Status	Calabrese_Status	Cheng_Status	Finn_Status	Gendrel_Status	Janiszewski_Status	Li_Status	Lopes_Status	Marks_Status	Reinius2010_Status	Reinius2016_Status	Splinter_Status	Wu_Status	Yang_Status	Yue_Status	Yang2022_Status	Bowness_Status	escape category		1	Andergassen D, Dotter CP, Wenzel D, Sigl V, Bammer PC, Muckenhuber M, Mayer D, Kulinski TM, Theussl HC, Penninger JM, et al. 2017. Mapping the mouse Allelome reveals tissue-specific regulation of allelic expression. eLife 6: e25125 10.7554/eLife.2512
ENSMUSG00000000003	Pbsn	77837901	NA	NA	NA	NA	NA	NA	NA	NA	NA	NA	S	NA	NA	NA	NA	NA	NA	NA	NA	silenced		2	Berletch JB, Ma W, Yang F, Shendure J, Noble WS, Disteche CM, Deng X. Escape from X inactivation varies in mouse tissues. PLoS Genet 2015 Mar 18;11(3):e1005079. doi: 10.1371/journal.pgen.1005079. eCollection 2015 Mar.
ENSMUSG00000000037	Scml2	161117193	NA	NA	NA	NA	NA	NA	NA	NA	NA	NA	S	NA	S	NA	NA	NA	NA	S	NA	silenced		3	Borensztein M, Syx L, Ancelin K, et al. Xist-dependent imprinted X inactivation and the early developmental consequences of its failure. Nat Struct Mol Biol. 2017;24(3):226-233.
ENSMUSG00000025332	Kdm5c	152233020	E	E	NA	E	E	NA	E	E	E	E	E	E	E	E	E	E	E	E	NA	constitutive		4	Calabrese JM, Sun W, Song L, et al. Site-specific silencing of regulatory elements as a mechanism of X inactivation. Cell. 2012;151(5):951-963.
ENSMUSG00000035150	Eif2s3x	94188707	E	E	E	E	NA	E	E	E	E	E	S	NA	NA	E	E	E	E	E	E	constitutive		5	Cheng S, Pei Y, He L, et al. Single-Cell RNA-Seq Reveals Cellular Heterogeneity of Pluripotency Transition and X Chromosome Dynamics during Early Mouse Development. Cell Rep. 2019;26(10):2593-2607.e3.
ENSMUSG00000000266	Mid2	140664599	NA	NA	NA	S	NA	NA	NA	S	NA	NA	S	NA	S	NA	S	S	NA	S	NA	silenced		6	Finn E, Smith C, et al. Maternal bias and escape from X chromosome imprinting in the midgestation mouse placenta. Dev Biol. 390(1):80-92
ENSMUSG00000037369	Kdm6a	18162575	E	E	NA	E	S	NA	E	E	E	NA	E	E	E	E	E	E	E	E	E	constitutive		7	Gendrel AV, Attia M, Chen CJ, et al. Developmental dynamics and disease potential of random monoallelic gene expression. Dev Cell. 2014;28(4):366-380.
ENSMUSG00000000402	Egfl6	166523007	NA	NA	NA	NA	NA	NA	NA	NA	NA	NA	S	NA	S	NA	NA	NA	NA	NA	NA	silenced		8	Janiszewski A, Talon I, Chappell J, et al. Dynamic reversal of random X-Chromosome inactivation during iPSC reprogramming. Genome Res. 2019 29(10):1659-1672.
ENSMUSG00000086503	Xist	103460375	E	E	E	E	NA	E	E	E	NA	NA	E	E	E	E	NA	E	E	E	NA	constitutive		9	Li X, Cui XL, Wang JQ, et al. Generation and Application of Mouse-Rat Allodiploid Embryonic Stem Cells. Cell 2016 164(1-2):279-292.
ENSMUSG00000031226	Pbdc1	105079756	E	E	S	E	NA	NA	E	E	E	E	E	E	E	E	NA	E	NA	S	NA	constitutive		10	Lopes AM, Arnold-Croop SE, Amorim A, Carrel L. Clustered transcripts that escape X inactivation at mouse XqD. Mamm Genome. 2011;22:572–82.
ENSMUSG00000000881	Dlg3	100767722	NA	NA	NA	S	NA	NA	NA	NA	NA	NA	S	NA	S	NA	S	S	NA	NA	S	silenced		11	Marks H, Kerstens HHD, Barakat TS, et al. Dynamics of gene silencing during X inactivation using allele-specific RNA-seq. Genome Biol. 2015;16(1):149.
ENSMUSG00000000787	Ddx3x	13280970	E	E	NA	S	S	NA	NA	NA	E	NA	E	E	E	E	E	E	E	E	E	constitutive		12	Reinius B, Shi C, Hengushuo, et al. Female-biased expression of long non-coding RNAs in domains that escape X-inactivation in mouse. BMC Genomics 2010 3:11:614.
ENSMUSG00000044148	1810030O07Rik	12654879	E	E	E	S	E	NA	E	E	NA	NA	E	NA	E	E	S	E	NA	E	S	constitutive		13	Reinius B*, Mold JE*, Ramsköld D, Deng Q, Johnsson P, Michaëlsson J, Frisén J, Sandberg R. Analysis of allelic expression patterns in clonal somatic cells by single-cell RNA-seq. Nature Genetics. 2016 Nov;48(11):1430-1435.
ENSMUSG00000087174	5530601H04Rik	105037197	NA	E	NA	E	NA	NA	NA	E	E	E	E	E	E	NA	E	NA	E	E	NA	constitutive		14	Splinter E, de Wit E, Nora EP, et al. The inactive X chromosome adopts a unique three-dimensional conformation that is dependent on Xist RNA. Genes Dev. 2011;25(13):1371-1383.
ENSMUSG00000063785	Utp14a	48256862	E	E	E	E	S	NA	NA	S	E	NA	E	NA	E	NA	S	S	NA	E	S	constitutive		15	Wu H, Luo J, Yu H, Rattner A, Mo A, Wang Y, Smallwood PM, Erlanger B, Wheelan SJ, Nathans J. 2014. Cellular resolution maps of X chromosome inactivation: implications for neural development, function, and disease. Neuron 81: 103–119. 10.1016/j.neuron.2013.10.051
ENSMUSG00000001173	Ocrl	47912387	NA	NA	NA	S	S	NA	NA	S	NA	NA	S	NA	S	NA	S	S	NA	S	E	facultative		16	Yang F, Babak T, Shendure J, Disteche CM. 2010. Global survey of escape from X inactivation by RNA-sequencing in mouse. Genome Res 20: 614–622. 10.1101/gr.103200.109
ENSMUSG00000001924	Uba1	20658326	NA	E	E	S	E	NA	E	S	NA	NA	E	NA	E	NA	S	S	NA	S	S	facultative		17	Yue M, Ogawa A, Yamada N, Charles Richard JL, Barski A, Ogawa Y (2017) Xist RNA repeat E is essential for ASH2L recruitment to the inactive X and regulates histone modifications and escape gene expression. PLoS Genet 13(7): e1006890
ENSMUSG00000034160	Ogt	101640060	NA	NA	E	E	E	NA	E	S	NA	S	E	NA	S	E	S	S	NA	S	S	facultative		18	Yang T, Ou J, Yildirim E. Xist exerts gene-specific silencing during XCI maintenance and impacts lineage-specific cell differentiation and proliferation during hematopoiesis. Nat Commun. 2022;13(1):4464.
ENSMUSG00000035299	Mid1	169685199	NA	NA	NA	E	NA	NA	NA	NA	E	NA	E	NA	NA	E	E	E	NA	S	NA	constitutive		19	Bowness J., et al. Xist-mediated silencing requires additive functions of SPEN and Polycomb together with differentiation-dependent recruitment of SmcHD1. Cell Rep 2022; 39(7):110830.
ENSMUSG00000001986	Gria3	41400854	NA	NA	NA	NA	NA	NA	NA	NA	NA	NA	S	NA	S	NA	S	NA	NA	S	S	silenced
ENSMUSG00000002006	Pdzd4	73793359	NA	NA	NA	S	NA	NA	NA	NA	NA	NA	S	NA	S	NA	NA	S	NA	S	S	silenced
ENSMUSG00000016409	Nkap	37126795	NA	NA	S	E	E	NA	E	S	NA	NA	E	NA	S	E	NA	S	NA	S	S	facultative
ENSMUSG00000031314	Taf1	101532734	NA	NA	NA	E	NA	E	E	NA	NA	NA	E	NA	S	E	S	S	NA	S	S	facultative
ENSMUSG00000002012	Pnck	73655994	NA	NA	NA	S	NA	NA	NA	NA	NA	NA	S	NA	S	NA	S	NA	NA	NA	NA	silenced
ENSMUSG00000031320	Rps4x	102184941	E	NA	NA	E	NA	E	E	S	E	NA	S	NA	S	NA	NA	S	NA	S	S	facultative
ENSMUSG00000085396	Firre	50555744	E	E	NA	S	NA	NA	NA	NA	NA	NA	E	NA	NA	E	NA	E	NA	S	S	constitutive
ENSMUSG00000097571	Jpx	103493558	NA	NA	NA	E	NA	NA	NA	NA	E	NA	E	E	NA	NA	NA	NA	E	E	NA	constitutive
ENSMUSG00000031342	Gpm6b	166238911	NA	E	NA	NA	NA	NA	E	NA	E	NA	E	NA	S	NA	S	S	NA	S	NA	facultative
ENSMUSG00000005696	Sh2d1a	42502453	NA	NA	NA	NA	NA	NA	NA	NA	NA	NA	S	NA	NA	NA	NA	NA	NA	NA	NA	silenced
ENSMUSG00000005864	Cnga2	71991849	NA	NA	NA	NA	NA	NA	NA	NA	NA	NA	S	NA	NA	NA	NA	NA	NA	NA	NA	silenced
ENSMUSG00000006200	Rhox6	37826910	NA	NA	NA	NA	NA	NA	NA	NA	NA	NA	NA	NA	NA	NA	NA	NA	NA	NA	NA	Unassigned
ENSMUSG00000006373	Pgrmc1	36598206	NA	NA	S	NA	S	NA	NA	NA	NA	NA	S	NA	S	NA	S	S	NA	S	S	silenced
ENSMUSG00000006423	C330007P06Rik	36823737	NA	NA	NA	NA	NA	NA	NA	NA	NA	NA	S	NA	NA	NA	NA	S	NA	NA	NA	silenced
ENSMUSG00000006678	Pola1	93304767	NA	NA	NA	S	S	NA	NA	S	NA	NA	S	NA	S	NA	NA	S	NA	S	S	silenced
ENSMUSG00000008035	Mid1ip1	10715013	NA	NA	NA	NA	NA	NA	NA	NA	NA	NA	S	NA	S	NA	NA	S	NA	S	NA	silenced
ENSMUSG00000086370	Ftx	103560907	NA	E	NA	E	NA	NA	NA	NA	NA	NA	E	NA	S	NA	NA	NA	E	E	NA	constitutive
ENSMUSG00000009406	Elk1	20933395	NA	NA	NA	S	NA	NA	NA	S	NA	NA	S	NA	S	NA	S	S	NA	S	S	silenced
ENSMUSG00000009596	Taf7l	134460118	NA	NA	NA	NA	NA	NA	NA	NA	NA	NA	S	NA	NA	NA	NA	NA	NA	NA	NA	silenced
ENSMUSG00000009670	Tex11	100838648	NA	NA	NA	NA	NA	NA	NA	NA	NA	NA	S	NA	NA	NA	NA	NA	NA	NA	S	silenced
ENSMUSG00000009731	Kcnd1	7822289	NA	NA	NA	S	NA	NA	NA	S	NA	NA	S	NA	S	NA	NA	S	NA	NA	S	silenced
ENSMUSG00000009941	Nxf2	134944526	NA	NA	NA	NA	NA	NA	NA	NA	NA	NA	S	NA	S	NA	NA	NA	NA	S	NA	silenced
ENSMUSG00000002010	Idh3g	73778963	E	E	E	S	S	NA	E	S	NA	NA	S	NA	S	NA	S	S	NA	S	S	facultative
ENSMUSG00000015214	Mtmr1	71364760	NA	NA	NA	NA	NA	NA	NA	NA	NA	NA	S	NA	S	NA	S	S	NA	S	S	silenced
ENSMUSG00000031153	Gripap1	7789765	NA	NA	NA	S	E	E	E	S	NA	NA	E	NA	S	NA	S	S	NA	S	S	facultative
ENSMUSG00000031167	Rbm3	8138975	NA	NA	S	NA	NA	E	E	S	E	NA	E	NA	S	NA	S	S	NA	S	S	facultative
ENSMUSG00000031171	Ftsj1	8238668	E	NA	E	S	E	NA	NA	S	NA	NA	E	NA	S	NA	S	S	NA	S	S	facultative
ENSMUSG00000031370	Zrsr2	163935443	E	NA	NA	E	S	NA	E	S	NA	NA	E	NA	S	NA	S	S	NA	S	NA	facultative
ENSMUSG00000031386	Hcfc1	73942792	NA	NA	E	S	S	NA	E	S	NA	NA	E	NA	S	E	S	S	NA	S	S	facultative
ENSMUSG00000015342	Xk	9272756	NA	NA	NA	S	NA	NA	NA	NA	NA	NA	S	NA	S	NA	S	S	NA	S	S	silenced
ENSMUSG00000015401	Tmem27	164088830	NA	NA	NA	NA	NA	NA	NA	NA	NA	NA	NA	NA	NA	NA	NA	NA	NA	NA	NA	Unassigned
ENSMUSG00000015405	Ace2	164139332	NA	NA	NA	NA	NA	NA	NA	NA	NA	NA	S	NA	NA	NA	NA	S	NA	NA	NA	silenced
ENSMUSG00000015665	Awat1	100572251	NA	NA	NA	NA	NA	NA	NA	NA	NA	NA	S	NA	NA	NA	NA	NA	NA	NA	NA	silenced
ENSMUSG00000015668	Pdzd11	100622883	NA	NA	S	S	S	NA	NA	S	NA	NA	S	NA	S	NA	S	S	NA	S	S	silenced
ENSMUSG00000016150	Tenm1	42527866	NA	NA	NA	NA	NA	NA	NA	NA	NA	NA	NA	NA	NA	NA	NA	NA	NA	NA	S	silenced
ENSMUSG00000016239	Lonrf3	36328353	NA	NA	NA	NA	NA	NA	NA	NA	NA	NA	S	NA	NA	NA	NA	NA	NA	NA	NA	silenced
ENSMUSG00000016308	Ube2a	36874358	NA	NA	NA	NA	NA	NA	NA	NA	NA	NA	S	NA	NA	NA	NA	S	NA	NA	NA	silenced
ENSMUSG00000016319	Slc25a5	36795651	NA	NA	NA	NA	NA	NA	NA	NA	NA	NA	S	NA	NA	NA	NA	NA	NA	NA	S	silenced
ENSMUSG00000016327	Atp1b4	38316184	NA	NA	NA	NA	NA	NA	NA	NA	NA	NA	S	NA	NA	NA	NA	NA	NA	NA	NA	silenced
ENSMUSG00000047694	Yipf6	98936316	NA	NA	E	E	E	NA	E	S	NA	NA	S	NA	S	NA	S	S	NA	S	S	facultative
ENSMUSG00000001127	Araf	20797814	NA	NA	S	S	E	NA	E	S	NA	NA	E	NA	S	NA	S	S	NA	S	S	facultative
ENSMUSG00000016427	Ndufa1	37187588	NA	NA	NA	NA	NA	NA	NA	NA	NA	NA	S	NA	NA	NA	NA	NA	NA	NA	NA	silenced
ENSMUSG00000015289	Lage3	74351276	NA	NA	E	NA	E	NA	E	NA	NA	NA	S	NA	S	NA	S	S	NA	S	NA	facultative
ENSMUSG00000017057	Il13ra1	36112110	NA	NA	NA	NA	NA	NA	NA	NA	NA	NA	S	NA	S	NA	NA	S	NA	S	S	silenced
ENSMUSG00000018589	Glra2	165129017	NA	NA	NA	NA	NA	NA	NA	NA	NA	NA	S	NA	NA	NA	S	NA	NA	NA	NA	silenced
ENSMUSG00000018595	Glra4	136757674	NA	NA	NA	NA	NA	NA	NA	NA	NA	NA	S	NA	NA	NA	NA	NA	NA	S	NA	silenced
ENSMUSG00000019087	Atp6ap1	74297097	NA	NA	NA	S	NA	NA	NA	NA	NA	NA	S	NA	S	NA	S	S	NA	S	S	silenced
ENSMUSG00000023092	Fhl1	56731787	E	NA	NA	S	S	E	NA	S	E	NA	S	NA	S	NA	S	S	NA	S	S	facultative
ENSMUSG00000019359	Gdpd2	100729873	NA	NA	NA	NA	NA	NA	NA	NA	NA	NA	S	NA	S	NA	S	S	NA	NA	NA	silenced
ENSMUSG00000019558	Slc6a8	73673150	NA	NA	S	S	NA	NA	NA	NA	NA	NA	S	NA	S	NA	S	S	NA	S	S	silenced
ENSMUSG00000023070	Rgn	20549787	NA	NA	NA	NA	NA	NA	NA	NA	NA	NA	S	NA	S	NA	NA	NA	NA	NA	NA	silenced
ENSMUSG00000023074	Mospd1	53344598	NA	NA	NA	S	NA	NA	NA	S	NA	NA	S	NA	S	NA	S	S	NA	S	S	silenced
ENSMUSG00000025261	Huwe1	151800807	NA	E	S	S	S	NA	E	S	E	NA	S	NA	S	NA	S	S	NA	S	NA	facultative
ENSMUSG00000023165	Ssxb2	8454345	NA	NA	NA	NA	NA	NA	NA	NA	NA	NA	S	NA	NA	NA	NA	NA	NA	NA	NA	silenced
ENSMUSG00000023257	Cypt1	16522869	NA	NA	NA	NA	NA	NA	NA	NA	NA	NA	S	NA	NA	NA	NA	NA	NA	NA	NA	silenced
ENSMUSG00000031010	Usp9x	13071498	NA	E	NA	S	S	NA	NA	S	NA	NA	E	NA	S	E	S	S	S	S	S	facultative
ENSMUSG00000023443	Esx1	137115397	NA	NA	NA	S	NA	NA	NA	NA	NA	NA	S	NA	NA	NA	NA	S	NA	NA	NA	silenced
ENSMUSG00000025037	Maoa	16619698	NA	NA	NA	S	S	NA	NA	S	NA	NA	S	NA	S	NA	NA	S	NA	S	S	silenced
ENSMUSG00000025038	Efhc2	17132049	NA	NA	NA	NA	NA	NA	NA	NA	NA	NA	S	NA	NA	NA	NA	S	NA	NA	S	silenced
ENSMUSG00000025040	Fundc1	17556564	NA	NA	NA	S	S	NA	NA	S	NA	NA	S	NA	S	NA	NA	S	NA	S	S	silenced
ENSMUSG00000025043	Dusp21	18145857	NA	NA	NA	NA	NA	NA	NA	NA	NA	NA	S	NA	NA	NA	NA	NA	NA	NA	NA	silenced
ENSMUSG00000025051	Samt4	154482002	NA	NA	NA	NA	NA	NA	NA	NA	NA	NA	NA	NA	NA	NA	NA	NA	NA	NA	NA	Unassigned
ENSMUSG00000025056	Nr0b1	86191764	NA	NA	NA	S	NA	NA	NA	NA	NA	NA	S	NA	NA	NA	NA	NA	NA	NA	S	silenced
ENSMUSG00000031059	Ndufb11	20615326	NA	NA	S	S	E	NA	E	NA	NA	NA	E	NA	S	NA	NA	S	NA	S	S	facultative
ENSMUSG00000025059	Gyk	85701937	NA	NA	NA	S	NA	NA	NA	S	NA	NA	NA	NA	NA	NA	NA	S	NA	S	S	silenced
ENSMUSG00000031065	Cdk16	20687954	NA	NA	NA	S	E	NA	NA	S	NA	NA	E	NA	S	E	S	S	S	S	S	facultative
ENSMUSG00000025246	Tbl1x	77511013	NA	NA	NA	S	NA	NA	NA	S	NA	NA	S	NA	S	NA	S	S	NA	S	S	silenced
ENSMUSG00000031156	Slc35a2	7884041	NA	NA	NA	S	E	NA	E	NA	NA	NA	E	NA	S	NA	NA	S	NA	NA	S	facultative
ENSMUSG00000025260	Hsd17b10	152001845	NA	NA	S	S	S	NA	NA	S	NA	NA	S	NA	S	NA	S	S	NA	S	NA	silenced
ENSMUSG00000031158	Timm17b	7899357	E	NA	S	S	E	NA	E	S	NA	NA	S	NA	S	NA	S	S	NA	S	S	facultative
ENSMUSG00000031166	Wdr13	8123301	NA	NA	E	S	E	NA	NA	S	NA	NA	E	NA	S	NA	S	S	NA	S	S	facultative
ENSMUSG00000031299	Pdha1	160122209	E	E	E	S	S	NA	NA	S	NA	NA	S	NA	S	NA	S	S	S	S	NA	facultative
ENSMUSG00000025265	Fgd1	151046150	NA	NA	NA	S	NA	NA	NA	S	NA	NA	S	NA	S	NA	S	S	NA	S	NA	silenced
ENSMUSG00000031328	Flna	74223461	NA	E	S	S	S	NA	E	S	NA	NA	S	NA	E	NA	S	S	NA	S	E	facultative
ENSMUSG00000031373	Car5b	163976822	NA	E	NA	S	NA	NA	NA	S	E	NA	S	NA	S	NA	NA	E	NA	S	NA	facultative
ENSMUSG00000031392	Irak1	74013914	E	NA	NA	S	S	NA	E	S	E	NA	S	NA	S	S	S	S	NA	S	S	facultative
ENSMUSG00000031438	Rnf128	139563316	E	E	NA	E	S	NA	NA	S	NA	NA	S	NA	S	NA	NA	S	NA	S	NA	facultative
ENSMUSG00000025271	Pfkfb1	150588229	NA	NA	NA	S	NA	NA	NA	NA	NA	NA	S	NA	S	NA	NA	S	NA	S	NA	silenced
ENSMUSG00000025272	Tro	150645304	NA	NA	NA	NA	NA	NA	NA	NA	NA	NA	S	NA	S	NA	S	S	NA	S	NA	silenced
ENSMUSG00000040749	Siah1b	164070705	NA	NA	NA	E	S	NA	E	S	NA	NA	E	NA	S	NA	NA	S	NA	S	NA	facultative
ENSMUSG00000025287	Acot9	155262443	NA	NA	S	S	S	NA	NA	S	NA	NA	S	NA	S	NA	S	S	NA	S	NA	silenced
ENSMUSG00000025288	4933436I01Rik	67919864	NA	NA	NA	NA	NA	NA	NA	NA	NA	NA	S	NA	NA	NA	NA	NA	NA	NA	NA	silenced
ENSMUSG00000025289	Prdx4	155323918	NA	NA	S	S	NA	NA	NA	S	NA	NA	S	NA	S	NA	S	S	NA	S	NA	silenced
ENSMUSG00000041353	Tmem29	150397773	E	E	NA	E	NA	NA	NA	S	NA	NA	S	NA	NA	NA	NA	S	NA	E	NA	constitutive
ENSMUSG00000025333	Gpr143	152781921	NA	NA	NA	NA	NA	NA	NA	NA	NA	NA	S	NA	NA	NA	NA	NA	NA	NA	NA	silenced
ENSMUSG00000025525	Apool	112311334	NA	NA	NA	NA	NA	NA	NA	NA	NA	NA	S	NA	NA	NA	NA	S	NA	NA	NA	silenced
ENSMUSG00000025527	Satl1	112384303	NA	NA	NA	NA	NA	NA	NA	NA	NA	NA	S	NA	NA	NA	NA	NA	NA	NA	NA	silenced
ENSMUSG00000025528	2010106E10Rik	112495274	NA	NA	NA	NA	NA	NA	NA	NA	NA	NA	S	NA	NA	NA	NA	NA	NA	NA	NA	silenced
ENSMUSG00000025529	Zfp711	112600526	NA	NA	NA	NA	NA	NA	NA	NA	NA	NA	S	NA	NA	NA	NA	NA	NA	NA	NA	silenced
ENSMUSG00000051220	Ercc6l	102141716	NA	NA	S	E	NA	NA	E	S	NA	NA	E	NA	S	NA	NA	S	NA	S	S	facultative
ENSMUSG00000025592	Dach2	113297510	NA	NA	NA	NA	NA	NA	NA	NA	NA	NA	S	NA	NA	NA	NA	NA	NA	NA	NA	silenced
ENSMUSG00000025597	Klhl4	114474333	NA	NA	NA	NA	NA	NA	NA	NA	NA	NA	S	NA	NA	NA	NA	NA	NA	NA	NA	silenced
ENSMUSG00000061273	Mmgt1	56585512	NA	E	NA	S	S	NA	E	S	NA	NA	E	NA	S	NA	NA	S	NA	S	S	facultative
ENSMUSG00000064127	Med14	12675369	NA	NA	NA	S	E	NA	NA	S	NA	NA	E	NA	E	NA	S	S	NA	E	S	facultative
ENSMUSG00000025656	Arhgef9	95048935	NA	NA	NA	NA	NA	NA	NA	NA	NA	NA	S	NA	S	NA	S	S	NA	S	S	silenced
ENSMUSG00000025658	Cnksr2	157821436	NA	NA	NA	NA	NA	NA	NA	NA	NA	NA	S	NA	S	NA	S	NA	NA	NA	NA	silenced
ENSMUSG00000025665	Rps6ka6	111388192	NA	NA	NA	NA	NA	NA	NA	NA	NA	NA	NA	NA	NA	NA	NA	NA	NA	S	NA	silenced
ENSMUSG00000000134	Tfe3	7762560	NA	NA	S	S	E	NA	NA	S	NA	NA	E	NA	S	NA	S	S	NA	S	S	facultative
ENSMUSG00000025742	Prps2	167346322	NA	NA	NA	S	S	NA	NA	S	NA	NA	S	NA	S	NA	NA	S	NA	S	NA	silenced
ENSMUSG00000025860	Xiap	42059679	NA	NA	NA	S	S	NA	NA	S	NA	NA	S	NA	S	S	S	S	NA	S	S	silenced
ENSMUSG00000000838	Fmr1	68678541	NA	NA	NA	S	NA	NA	NA	S	NA	NA	E	NA	S	E	S	S	NA	S	S	facultative
ENSMUSG00000001962	Fam50a	74313033	NA	NA	E	S	S	NA	E	NA	NA	NA	S	NA	S	NA	S	S	NA	S	S	facultative
ENSMUSG00000002014	Ssr4	73787028	NA	NA	NA	S	NA	NA	NA	E	E	NA	S	NA	S	NA	S	NA	NA	S	S	facultative
ENSMUSG00000031012	Cask	13517080	NA	NA	NA	S	NA	NA	NA	S	NA	NA	S	NA	S	NA	S	S	NA	S	S	silenced
ENSMUSG00000008682	Rpl10	74270812	NA	NA	NA	NA	NA	NA	E	S	E	NA	S	NA	S	NA	NA	NA	NA	S	S	facultative
ENSMUSG00000031060	Rbm10	20617503	NA	NA	NA	S	NA	NA	NA	S	NA	NA	S	NA	NA	NA	S	S	NA	NA	S	silenced
ENSMUSG00000015291	Gdi1	74304998	NA	E	NA	S	S	NA	E	S	NA	NA	S	NA	S	NA	NA	S	NA	S	E	facultative
ENSMUSG00000019088	Dnase1l1	74273217	NA	NA	NA	S	NA	E	E	NA	NA	NA	S	NA	S	NA	NA	S	NA	S	S	facultative
ENSMUSG00000031079	Zfp300	21079174	NA	NA	NA	NA	NA	NA	NA	NA	NA	NA	S	NA	NA	NA	NA	S	NA	S	S	silenced
ENSMUSG00000031089	Slc6a14	21714896	NA	NA	NA	NA	NA	NA	NA	NA	NA	NA	S	NA	NA	NA	NA	NA	NA	NA	NA	silenced
ENSMUSG00000031093	Dock11	35888832	NA	NA	NA	NA	NA	NA	NA	NA	NA	NA	S	NA	S	NA	S	S	NA	S	S	silenced
ENSMUSG00000025531	Chm	113040593	NA	NA	NA	S	NA	NA	NA	S	NA	NA	E	NA	S	E	S	S	NA	S	NA	facultative
ENSMUSG00000031099	Smarca1	47809368	NA	NA	NA	NA	NA	NA	NA	NA	NA	NA	S	NA	S	NA	NA	S	NA	S	S	silenced
ENSMUSG00000031101	Sash3	48146436	NA	NA	NA	S	NA	NA	NA	NA	NA	NA	S	NA	S	NA	NA	NA	NA	NA	NA	silenced
ENSMUSG00000031103	Elf4	48411046	NA	NA	NA	S	NA	NA	NA	S	NA	NA	S	NA	S	NA	NA	S	NA	S	S	silenced
ENSMUSG00000031104	Rab33a	48519285	NA	NA	NA	NA	NA	NA	NA	NA	NA	NA	S	NA	S	NA	NA	NA	NA	NA	NA	silenced
ENSMUSG00000031105	Slc25a14	48623413	NA	NA	NA	S	NA	NA	NA	S	NA	NA	S	NA	S	NA	S	S	NA	S	S	silenced
ENSMUSG00000031107	Rbmx2	48695004	NA	NA	S	S	S	NA	NA	S	NA	NA	S	NA	S	NA	S	S	NA	S	S	silenced
ENSMUSG00000031066	Usp11	20703906	NA	NA	NA	NA	E	NA	NA	S	NA	NA	E	NA	S	NA	S	S	NA	S	S	facultative
ENSMUSG00000031111	Igsf1	49782536	NA	NA	NA	NA	NA	NA	NA	NA	NA	NA	S	NA	NA	NA	NA	NA	NA	NA	S	silenced
ENSMUSG00000031112	Stk26	50841047	NA	NA	NA	NA	NA	NA	NA	NA	NA	NA	NA	NA	NA	NA	NA	NA	NA	S	NA	silenced
ENSMUSG00000031118	1700080O16Rik	51968695	NA	NA	NA	NA	NA	NA	NA	NA	NA	NA	S	NA	NA	NA	NA	NA	NA	NA	NA	silenced
ENSMUSG00000031119	Gpc4	52053021	NA	NA	S	S	S	NA	NA	S	NA	NA	S	NA	S	NA	S	S	NA	S	S	silenced
ENSMUSG00000031125	3830403N18Rik	56136572	NA	NA	NA	NA	NA	NA	NA	NA	NA	NA	NA	NA	NA	NA	NA	NA	NA	NA	NA	Unassigned
ENSMUSG00000031130	Brs3	57043074	NA	NA	NA	NA	NA	NA	NA	NA	NA	NA	S	NA	NA	NA	NA	NA	NA	NA	NA	silenced
ENSMUSG00000031131	Vgll1	57088106	NA	NA	NA	S	NA	NA	NA	NA	NA	NA	S	NA	NA	NA	NA	NA	NA	NA	NA	silenced
ENSMUSG00000031132	Cd40lg	57212143	NA	NA	NA	NA	NA	NA	NA	NA	NA	NA	S	NA	NA	NA	NA	NA	NA	NA	NA	silenced
ENSMUSG00000031133	Arhgef6	57231485	NA	NA	NA	S	NA	NA	NA	S	NA	NA	S	NA	S	NA	NA	S	NA	S	S	silenced
ENSMUSG00000031134	Rbmx	57383530	NA	NA	NA	S	S	NA	NA	S	NA	NA	S	NA	S	NA	S	S	NA	S	S	silenced
ENSMUSG00000031144	Syp	7638471	NA	E	NA	NA	S	NA	NA	NA	E	NA	S	NA	S	NA	S	S	NA	NA	NA	facultative
ENSMUSG00000031138	F9	59999464	NA	NA	NA	NA	NA	NA	NA	NA	NA	NA	S	NA	NA	NA	NA	NA	NA	NA	NA	silenced
ENSMUSG00000031139	Mcf2	60055956	NA	NA	NA	NA	NA	NA	NA	NA	NA	NA	S	NA	NA	NA	NA	NA	NA	NA	S	silenced
ENSMUSG00000031142	Cacna1f	7607083	NA	NA	NA	NA	NA	NA	NA	NA	NA	NA	S	NA	NA	NA	NA	NA	NA	NA	NA	silenced
ENSMUSG00000031143	Ccdc22	7593809	NA	NA	NA	S	NA	NA	NA	S	NA	NA	S	NA	NA	NA	NA	S	NA	NA	S	silenced
ENSMUSG00000031148	Gpkow	7697131	NA	NA	S	S	S	NA	NA	S	NA	NA	E	NA	E	NA	S	S	NA	S	E	facultative
ENSMUSG00000031145	Prickle3	7657260	NA	NA	NA	S	NA	NA	NA	S	NA	NA	S	NA	S	NA	S	S	NA	S	S	silenced
ENSMUSG00000031157	Pqbp1	7894519	NA	NA	S	S	E	NA	E	S	NA	NA	S	NA	S	NA	S	S	NA	S	S	facultative
ENSMUSG00000031147	Magix	7673164	NA	NA	NA	NA	NA	NA	NA	NA	NA	NA	S	NA	NA	NA	NA	NA	NA	NA	NA	silenced
ENSMUSG00000031168	Ebp	8185329	NA	NA	S	NA	E	NA	NA	S	NA	NA	E	NA	S	NA	NA	S	NA	S	S	facultative
ENSMUSG00000031169	Porcn	8193848	E	NA	NA	NA	NA	NA	NA	NA	E	NA	S	NA	S	NA	S	S	NA	NA	S	facultative
ENSMUSG00000031150	Ccdc120	7731714	NA	NA	NA	S	NA	NA	NA	NA	NA	NA	S	NA	S	NA	NA	S	NA	S	S	silenced
ENSMUSG00000031197	Vbp1	75514299	NA	NA	S	S	S	NA	NA	S	NA	NA	E	NA	S	E	S	S	NA	S	S	facultative
ENSMUSG00000031221	Igbp1	100494291	NA	NA	E	S	S	NA	E	S	NA	NA	S	NA	S	NA	S	S	NA	S	S	facultative
ENSMUSG00000031155	Pim2	7878262	NA	NA	S	S	NA	NA	NA	S	NA	NA	S	NA	S	NA	NA	S	NA	NA	S	silenced
ENSMUSG00000031246	Sh3bgrl	109095365	NA	E	NA	S	S	NA	NA	S	NA	NA	S	NA	E	NA	S	S	NA	S	NA	facultative
ENSMUSG00000031357	Syap1	162857057	NA	NA	NA	E	S	NA	E	S	NA	NA	S	NA	S	NA	S	S	NA	S	NA	facultative
ENSMUSG00000031375	Bgn	73483602	NA	E	NA	NA	NA	NA	NA	S	NA	NA	S	NA	S	NA	S	E	NA	S	NA	facultative
ENSMUSG00000031160	Eras	7924276	NA	NA	NA	S	NA	NA	NA	NA	NA	NA	S	NA	NA	NA	NA	NA	NA	NA	NA	silenced
ENSMUSG00000031380	Figf	164373378	NA	NA	NA	S	NA	NA	E	S	NA	NA	E	NA	S	NA	NA	S	NA	S	NA	facultative
ENSMUSG00000031162	Gata1	7959260	NA	NA	NA	S	NA	NA	NA	NA	NA	NA	S	NA	S	NA	NA	NA	NA	NA	NA	silenced
ENSMUSG00000031163	Glod5	8004200	NA	NA	NA	NA	NA	NA	NA	NA	NA	NA	S	NA	NA	NA	NA	S	NA	NA	NA	silenced
ENSMUSG00000031165	Was	8081453	NA	NA	NA	NA	NA	NA	NA	NA	NA	NA	NA	NA	S	NA	NA	S	NA	NA	NA	silenced
ENSMUSG00000031388	Naa10	73916873	NA	NA	S	S	S	NA	E	S	E	NA	S	NA	S	NA	NA	S	NA	S	S	facultative
ENSMUSG00000031393	Mecp2	74026592	NA	NA	NA	S	NA	NA	E	S	NA	NA	E	NA	S	S	S	S	S	S	S	facultative
ENSMUSG00000031399	Fam3a	74384719	E	NA	NA	S	S	NA	E	S	NA	NA	S	NA	S	NA	NA	S	NA	NA	S	facultative
ENSMUSG00000031425	Plp1	136822671	E	E	NA	S	NA	NA	NA	NA	NA	NA	S	NA	S	NA	S	S	NA	S	NA	facultative
ENSMUSG00000031433	Rbm41	139889511	E	NA	NA	S	NA	NA	NA	NA	NA	NA	E	NA	S	NA	NA	S	NA	S	NA	facultative
ENSMUSG00000034311	Kif4	100625737	NA	E	S	S	S	NA	NA	S	E	NA	S	NA	S	NA	NA	S	NA	S	S	facultative
ENSMUSG00000031173	Otc	10252305	NA	NA	NA	NA	NA	NA	NA	NA	NA	NA	S	NA	S	NA	NA	NA	NA	NA	NA	silenced
ENSMUSG00000031174	Rpgr	10073621	NA	NA	NA	S	S	NA	NA	S	NA	NA	S	NA	S	NA	S	NA	NA	S	S	silenced
ENSMUSG00000031176	Dynlt3	9654267	NA	NA	NA	S	NA	NA	NA	NA	NA	NA	S	NA	S	NA	NA	S	NA	S	S	silenced
ENSMUSG00000031179	3830417A13Rik	64173548	NA	NA	NA	S	NA	NA	NA	NA	NA	NA	S	NA	NA	NA	NA	NA	NA	NA	NA	silenced
ENSMUSG00000031181	Ctag2	65047644	NA	NA	NA	NA	NA	NA	NA	NA	NA	NA	S	NA	NA	NA	NA	NA	NA	NA	NA	silenced
ENSMUSG00000031182	4930447F04Rik	66303361	NA	NA	NA	NA	NA	NA	NA	NA	NA	NA	NA	NA	NA	NA	NA	NA	NA	NA	NA	Unassigned
ENSMUSG00000031189	Aff2	69360294	NA	NA	NA	NA	NA	NA	NA	NA	NA	NA	S	NA	NA	NA	S	S	NA	S	S	silenced
ENSMUSG00000031194	4931400O07Rik	62467991	NA	NA	NA	NA	NA	NA	NA	NA	NA	NA	NA	NA	NA	NA	NA	NA	NA	NA	NA	Unassigned
ENSMUSG00000034457	Eda2r	97333840	NA	NA	NA	S	NA	NA	NA	S	E	NA	E	NA	S	NA	NA	S	NA	S	S	facultative
ENSMUSG00000036782	Klhl13	23219271	NA	NA	NA	S	E	NA	NA	S	E	NA	S	NA	S	NA	S	NA	NA	S	S	facultative
ENSMUSG00000031198	Fundc2	75382399	NA	NA	NA	S	NA	NA	NA	NA	NA	NA	S	NA	S	NA	S	NA	NA	S	S	silenced
ENSMUSG00000031200	Mtcp1	75410444	NA	NA	NA	S	NA	NA	NA	NA	NA	NA	S	NA	S	NA	NA	S	NA	NA	NA	silenced
ENSMUSG00000036932	Aifm1	48474944	E	NA	NA	S	NA	E	NA	NA	NA	NA	S	NA	NA	NA	NA	S	NA	S	S	facultative
ENSMUSG00000031202	Rab39b	75572046	NA	NA	NA	NA	NA	NA	NA	NA	NA	NA	S	NA	S	NA	NA	S	NA	S	NA	silenced
ENSMUSG00000031204	Asb12	95470201	NA	NA	NA	NA	NA	NA	NA	NA	NA	NA	S	NA	NA	NA	NA	NA	NA	NA	NA	silenced
ENSMUSG00000031207	Msn	96096042	NA	NA	S	S	NA	NA	NA	S	NA	NA	S	NA	S	NA	S	S	NA	S	S	silenced
ENSMUSG00000031209	Heph	96455359	NA	NA	NA	NA	NA	NA	NA	NA	NA	NA	S	NA	S	NA	NA	S	NA	S	S	silenced
ENSMUSG00000031210	Gpr165	96713441	NA	NA	NA	NA	NA	NA	NA	NA	NA	NA	S	NA	NA	NA	NA	NA	NA	NA	NA	silenced
ENSMUSG00000031212	Pgr15l	97072596	NA	NA	NA	NA	NA	NA	NA	NA	NA	NA	S	NA	NA	NA	NA	NA	NA	NA	NA	silenced
ENSMUSG00000031214	Ophn1	98554277	NA	NA	NA	NA	NA	NA	NA	S	NA	NA	S	NA	S	NA	S	S	NA	S	S	silenced
ENSMUSG00000038344	Txlng	162778919	NA	NA	NA	S	NA	NA	E	NA	E	NA	S	NA	S	NA	NA	S	NA	S	NA	facultative
ENSMUSG00000031217	Efnb1	99136130	NA	NA	NA	S	S	NA	NA	NA	NA	NA	S	NA	S	NA	NA	S	NA	NA	NA	silenced
ENSMUSG00000031220	Awat2	100402221	NA	NA	NA	NA	NA	NA	NA	NA	NA	NA	S	NA	S	NA	NA	NA	NA	NA	S	silenced
ENSMUSG00000039231	Suv39h1	8061171	NA	NA	NA	S	E	NA	NA	S	NA	NA	S	NA	S	E	NA	S	NA	S	S	facultative
ENSMUSG00000031224	Magee2	104854952	NA	NA	NA	NA	NA	NA	NA	NA	NA	NA	S	NA	NA	NA	S	NA	NA	NA	NA	silenced
ENSMUSG00000039382	Wdr45	7721973	NA	NA	S	S	E	NA	NA	S	NA	NA	E	NA	S	NA	S	S	NA	S	S	facultative
ENSMUSG00000031227	Magee1	105120378	NA	NA	NA	S	NA	NA	NA	S	NA	NA	S	NA	S	NA	S	S	NA	S	NA	silenced
ENSMUSG00000040586	Ofd1	166390033	NA	NA	NA	S	S	NA	E	S	NA	NA	E	NA	S	NA	S	S	NA	S	NA	facultative
ENSMUSG00000031230	Fgf16	105764279	NA	NA	NA	NA	NA	NA	NA	NA	NA	NA	S	NA	NA	NA	NA	NA	NA	NA	NA	silenced
ENSMUSG00000031231	Cox7b	106015700	NA	NA	NA	S	NA	NA	NA	S	NA	NA	S	NA	S	NA	NA	NA	NA	S	NA	silenced
ENSMUSG00000041133	Smc1a	152016428	NA	NA	E	S	S	NA	E	S	NA	NA	S	NA	S	NA	S	S	NA	S	NA	facultative
ENSMUSG00000041718	Alg13	144317812	NA	E	NA	S	E	NA	NA	S	NA	NA	S	NA	S	NA	NA	S	NA	S	NA	facultative
ENSMUSG00000031241	Tbx22	107667964	NA	NA	NA	NA	NA	NA	NA	NA	NA	NA	S	NA	NA	NA	NA	NA	NA	NA	NA	silenced
ENSMUSG00000031242	2610002M06Rik	107782751	NA	NA	NA	S	S	NA	NA	S	NA	NA	S	NA	S	NA	S	NA	NA	S	NA	silenced
ENSMUSG00000031245	Hmgn5	109004534	NA	NA	S	S	S	NA	NA	NA	NA	NA	S	NA	S	NA	NA	S	NA	S	NA	silenced
ENSMUSG00000042595	Fam199x	137049594	E	E	NA	S	S	NA	NA	S	NA	NA	S	NA	S	NA	NA	S	NA	S	NA	facultative
ENSMUSG00000031250	Tnmd	133850980	NA	NA	NA	NA	NA	NA	NA	NA	NA	NA	S	NA	S	NA	NA	NA	NA	NA	NA	silenced
ENSMUSG00000042712	Wbp5	136245079	E	NA	NA	NA	NA	NA	NA	S	E	NA	NA	NA	NA	NA	NA	S	NA	S	NA	facultative
ENSMUSG00000031255	Sytl4	133936385	NA	NA	NA	NA	NA	NA	NA	NA	NA	NA	S	NA	S	NA	NA	S	NA	S	NA	silenced
ENSMUSG00000031256	Cstf2	134059187	NA	NA	NA	S	NA	NA	NA	NA	NA	NA	S	NA	S	NA	NA	S	NA	S	NA	silenced
ENSMUSG00000031257	Nox1	134086421	NA	NA	NA	NA	NA	NA	NA	NA	NA	NA	S	NA	NA	NA	NA	NA	NA	NA	NA	silenced
ENSMUSG00000031258	Xkrx	134149043	NA	NA	NA	NA	NA	NA	NA	NA	NA	NA	S	NA	NA	NA	NA	S	NA	NA	NA	silenced
ENSMUSG00000043384	Gprasp1	135742733	NA	E	S	E	S	NA	NA	S	NA	NA	S	NA	S	NA	S	S	NA	S	NA	facultative
ENSMUSG00000031264	Btk	134542336	NA	NA	NA	NA	NA	NA	NA	NA	NA	NA	S	NA	S	NA	NA	NA	NA	NA	NA	silenced
ENSMUSG00000031266	Gla	134588149	NA	NA	S	S	NA	NA	NA	NA	NA	NA	S	NA	S	NA	S	S	NA	NA	NA	silenced
ENSMUSG00000031270	4930513O06Rik	139086243	NA	NA	NA	NA	NA	NA	NA	NA	NA	NA	NA	NA	NA	NA	NA	NA	NA	NA	NA	Unassigned
ENSMUSG00000031271	Serpina7	139079257	NA	NA	NA	NA	NA	NA	NA	NA	NA	NA	S	NA	NA	NA	NA	S	NA	NA	NA	silenced
ENSMUSG00000031273	Col4a6	141165403	NA	NA	NA	NA	NA	NA	NA	NA	NA	NA	NA	NA	NA	NA	NA	NA	NA	S	NA	silenced
ENSMUSG00000031274	Col4a5	141475385	NA	NA	NA	NA	NA	NA	NA	S	NA	NA	S	NA	S	NA	S	S	NA	S	NA	silenced
ENSMUSG00000031278	Acsl4	142317993	NA	NA	NA	S	S	NA	NA	S	NA	NA	S	NA	S	NA	S	S	NA	S	NA	silenced
ENSMUSG00000031283	Chrdl1	143285674	NA	NA	NA	NA	NA	NA	NA	NA	NA	NA	S	NA	S	NA	NA	NA	NA	S	NA	silenced
ENSMUSG00000031284	Pak3	143518591	NA	NA	NA	NA	NA	NA	NA	S	NA	NA	S	NA	S	NA	S	S	NA	S	NA	silenced
ENSMUSG00000031285	Dcx	143855842	NA	NA	NA	NA	NA	NA	NA	NA	NA	NA	S	NA	S	NA	S	S	NA	NA	NA	silenced
ENSMUSG00000031289	Il13ra2	147383476	NA	NA	NA	NA	NA	NA	NA	NA	NA	NA	S	NA	NA	NA	NA	S	NA	NA	NA	silenced
ENSMUSG00000031290	Lrch2	147470375	NA	NA	NA	S	NA	NA	NA	S	NA	NA	S	NA	S	NA	S	S	NA	S	NA	silenced
ENSMUSG00000045103	Dmd	82948870	E	NA	NA	E	NA	NA	NA	NA	NA	NA	S	NA	S	S	S	NA	NA	S	S	facultative
ENSMUSG00000031293	Rs1	160768013	NA	NA	NA	NA	NA	NA	NA	NA	NA	NA	S	NA	NA	NA	NA	NA	NA	S	NA	silenced
ENSMUSG00000046032	Snx12	101097786	E	NA	S	S	S	NA	NA	S	E	NA	S	NA	S	NA	S	S	NA	S	S	facultative
ENSMUSG00000031297	Slc7a3	101079210	NA	NA	NA	S	NA	NA	NA	S	NA	NA	S	NA	S	NA	NA	NA	NA	S	S	silenced
ENSMUSG00000031298	Gpr64	160390690	NA	NA	NA	NA	NA	NA	NA	S	NA	NA	NA	NA	NA	NA	NA	NA	NA	NA	NA	silenced
ENSMUSG00000046873	Mbtps2	157535371	NA	NA	NA	S	E	NA	E	S	NA	NA	S	NA	S	NA	S	S	NA	S	NA	facultative
ENSMUSG00000031302	Nlgn3	101299168	NA	NA	NA	S	NA	NA	NA	NA	NA	NA	NA	NA	S	NA	S	S	NA	NA	NA	silenced
ENSMUSG00000031303	Map3k15	159988433	NA	NA	NA	S	S	NA	NA	NA	NA	NA	S	NA	S	NA	NA	S	NA	S	NA	silenced
ENSMUSG00000031304	Il2rg	101264378	NA	NA	NA	S	NA	NA	NA	NA	NA	NA	S	NA	S	NA	NA	NA	NA	NA	NA	silenced
ENSMUSG00000031309	Rps6ka3	159210307	NA	NA	NA	S	NA	NA	NA	S	NA	NA	S	NA	S	NA	S	S	NA	S	NA	silenced
ENSMUSG00000047045	Tmem164	142681406	E	E	NA	S	S	NA	NA	NA	NA	NA	S	NA	S	NA	S	S	NA	S	NA	facultative
ENSMUSG00000049775	Tmsb4x	167207093	NA	E	NA	S	NA	NA	NA	S	E	NA	NA	NA	S	NA	NA	S	NA	S	NA	facultative
ENSMUSG00000055188	Rbm3os	8145429	NA	NA	NA	NA	NA	NA	E	S	NA	NA	E	NA	NA	NA	NA	S	NA	NA	NA	facultative
ENSMUSG00000067369	Trmt2b	134222339	E	NA	NA	NA	NA	NA	NA	NA	NA	NA	E	NA	S	NA	NA	S	NA	NA	NA	facultative
ENSMUSG00000068270	Shroom4	6399854	E	NA	NA	S	NA	NA	NA	S	NA	NA	S	NA	S	NA	NA	E	NA	S	S	facultative
ENSMUSG00000031323	Dmrtc1a	102903216	NA	NA	NA	NA	NA	NA	NA	NA	NA	NA	S	NA	NA	NA	NA	NA	NA	NA	NA	silenced
ENSMUSG00000031325	4930519F16Rik	103182971	NA	NA	NA	NA	NA	NA	NA	NA	NA	NA	S	NA	NA	NA	NA	NA	NA	E	S	facultative
ENSMUSG00000031326	Cdx4	103321398	NA	NA	NA	NA	NA	NA	NA	NA	NA	NA	S	NA	NA	NA	NA	NA	NA	NA	NA	silenced
ENSMUSG00000031327	Chic1	103356476	NA	NA	NA	S	S	NA	NA	NA	NA	NA	S	NA	S	NA	S	S	NA	S	S	silenced
ENSMUSG00000071708	Sms	157443855	E	NA	E	NA	S	NA	NA	S	NA	NA	S	NA	S	NA	S	S	NA	S	NA	facultative
ENSMUSG00000031329	Tsx	103414467	NA	NA	NA	NA	NA	NA	NA	NA	NA	NA	S	NA	NA	NA	NA	S	NA	S	NA	silenced
ENSMUSG00000031330	Zcchc13	103630586	NA	NA	NA	NA	NA	NA	NA	NA	NA	NA	S	NA	NA	NA	NA	NA	NA	NA	NA	silenced
ENSMUSG00000031333	Abcb7	104280657	NA	NA	NA	S	S	NA	NA	NA	NA	NA	S	NA	S	S	NA	S	NA	S	NA	silenced
ENSMUSG00000031337	Mtm1	71210767	NA	NA	NA	S	NA	NA	NA	S	NA	NA	S	NA	S	NA	NA	S	NA	S	S	silenced
ENSMUSG00000031340	Gabre	72255999	NA	NA	NA	NA	NA	NA	NA	NA	NA	NA	S	NA	NA	NA	NA	S	NA	S	S	silenced
ENSMUSG00000072955	Tmsb15l	136954988	E	NA	NA	E	S	NA	NA	NA	NA	NA	NA	NA	NA	NA	NA	S	NA	S	NA	facultative
ENSMUSG00000031343	Gabra3	72432681	NA	NA	NA	NA	NA	NA	NA	NA	NA	NA	S	NA	S	NA	S	S	NA	NA	S	silenced
ENSMUSG00000031344	Gabrq	72825178	NA	NA	NA	NA	NA	NA	NA	NA	NA	NA	S	NA	NA	NA	NA	NA	NA	NA	NA	silenced
ENSMUSG00000079316	Rab9	166457253	NA	NA	E	S	S	NA	E	NA	NA	NA	S	NA	S	NA	S	S	NA	S	NA	facultative
ENSMUSG00000031349	Nsdhl	72918557	NA	NA	S	S	S	NA	NA	S	NA	NA	S	NA	S	NA	S	S	NA	S	S	silenced
ENSMUSG00000031351	Zfp185	72987339	NA	NA	NA	S	NA	NA	NA	NA	NA	NA	S	NA	NA	NA	NA	S	NA	S	S	silenced
ENSMUSG00000073294	AU022751	6081219	NA	E	NA	NA	NA	NA	NA	NA	NA	NA	NA	NA	NA	NA	NA	NA	NA	NA	NA	facultative
ENSMUSG00000079871	Gm4984	12652303	NA	NA	NA	NA	NA	NA	E	NA	NA	NA	NA	NA	NA	NA	NA	NA	NA	NA	NA	facultative
ENSMUSG00000031354	Amelx	169176114	NA	NA	NA	NA	NA	NA	NA	NA	NA	NA	S	NA	NA	NA	NA	NA	NA	NA	NA	silenced
ENSMUSG00000031355	Arhgap6	168795099	NA	NA	NA	S	NA	NA	NA	NA	NA	NA	S	NA	S	NA	NA	NA	NA	S	NA	silenced
ENSMUSG00000081137	BC022960	169368189	NA	NA	NA	NA	NA	NA	NA	NA	NA	NA	NA	NA	NA	NA	NA	E	NA	NA	NA	facultative
ENSMUSG00000031358	Msl3	168654117	NA	NA	NA	S	S	NA	NA	S	NA	NA	S	NA	S	NA	NA	S	NA	S	NA	silenced
ENSMUSG00000082090	Gm16481	13238327	NA	NA	NA	NA	NA	NA	NA	NA	NA	E	NA	NA	NA	NA	NA	NA	NA	NA	NA	facultative
ENSMUSG00000031362	Xlr4c	73233688	NA	NA	NA	NA	NA	NA	NA	NA	NA	NA	S	NA	NA	NA	NA	NA	NA	NA	NA	silenced
ENSMUSG00000031364	Grpr	163513904	NA	NA	NA	NA	NA	NA	NA	NA	NA	NA	S	NA	NA	NA	NA	NA	NA	NA	NA	silenced
ENSMUSG00000031365	Zfp275	73342621	NA	NA	NA	S	NA	NA	NA	S	NA	NA	S	NA	S	NA	NA	S	NA	S	S	silenced
ENSMUSG00000100714	2010308F09Rik	13234641	NA	NA	NA	NA	NA	NA	NA	NA	NA	NA	NA	E	NA	NA	NA	NA	NA	NA	NA	facultative
ENSMUSG00000000223	Drp2	134404551	NA	NA	NA	NA	NA	NA	E	NA	NA	NA	S	NA	NA	S	S	NA	NA	S	NA	facultative
ENSMUSG00000000355	Mcts1	38600578	NA	NA	NA	NA	NA	NA	NA	NA	E	NA	S	NA	NA	NA	NA	S	NA	S	S	facultative
ENSMUSG00000031372	Trex2	73433705	NA	NA	NA	NA	NA	NA	NA	NA	NA	NA	S	NA	NA	NA	NA	NA	NA	NA	NA	silenced
ENSMUSG00000001128	Cfp	20925454	NA	E	NA	NA	NA	NA	NA	S	NA	NA	S	NA	S	NA	NA	S	NA	S	S	facultative
ENSMUSG00000031374	Zfp92	73411096	NA	NA	NA	NA	NA	NA	NA	NA	NA	NA	S	NA	NA	NA	NA	NA	NA	NA	NA	silenced
ENSMUSG00000001131	Timp1	20870166	NA	NA	S	NA	NA	NA	NA	S	NA	NA	S	NA	E	NA	NA	S	NA	S	S	facultative
ENSMUSG00000001134	Uxt	20941722	E	NA	S	S	S	NA	NA	NA	NA	NA	S	NA	S	NA	NA	S	NA	S	S	facultative
ENSMUSG00000031377	Bmx	164192842	NA	NA	NA	NA	NA	NA	NA	NA	NA	NA	S	NA	NA	NA	NA	NA	NA	NA	NA	silenced
ENSMUSG00000031378	Abcd1	73716597	NA	NA	NA	S	NA	NA	NA	NA	NA	NA	S	NA	S	NA	S	S	NA	NA	S	silenced
ENSMUSG00000001964	Emd	74254687	NA	NA	NA	S	S	NA	E	S	NA	NA	S	NA	S	NA	S	S	NA	S	S	facultative
ENSMUSG00000002007	Srpk3	73774405	NA	NA	NA	NA	NA	E	NA	NA	NA	NA	S	NA	NA	NA	NA	S	NA	NA	NA	facultative
ENSMUSG00000002015	Bcap31	73686178	NA	NA	S	S	S	NA	E	S	NA	NA	S	NA	S	NA	S	S	NA	S	S	facultative
ENSMUSG00000004221	Ikbkg	74393290	NA	NA	NA	S	NA	NA	E	NA	NA	NA	S	NA	S	NA	S	S	NA	S	S	facultative
ENSMUSG00000031383	Dusp9	73639419	NA	NA	NA	S	S	NA	NA	NA	NA	NA	S	NA	S	NA	NA	NA	NA	NA	S	silenced
ENSMUSG00000031384	Asb9	164506327	NA	NA	NA	NA	NA	NA	NA	NA	NA	NA	S	NA	NA	NA	NA	S	NA	NA	NA	silenced
ENSMUSG00000031385	Plxnb3	73757090	NA	NA	NA	NA	NA	NA	NA	NA	NA	NA	S	NA	NA	NA	NA	NA	NA	NA	NA	silenced
ENSMUSG00000004317	Clcn5	7153810	NA	NA	NA	S	E	NA	NA	S	NA	NA	S	NA	S	NA	S	S	NA	S	S	facultative
ENSMUSG00000031387	Renbp	73922121	NA	NA	S	S	NA	NA	NA	S	NA	NA	S	NA	S	NA	NA	S	NA	NA	S	silenced
ENSMUSG00000009995	Taz	74281912	NA	NA	S	NA	S	NA	E	S	NA	NA	S	NA	S	NA	S	S	NA	S	S	facultative
ENSMUSG00000015217	Hmgb3	71555918	NA	NA	NA	S	NA	NA	NA	S	E	NA	S	NA	S	NA	S	S	NA	S	S	facultative
ENSMUSG00000031390	Avpr2	73892102	NA	NA	NA	NA	NA	NA	NA	NA	NA	NA	S	NA	NA	NA	NA	S	NA	NA	NA	silenced
ENSMUSG00000031391	L1cam	73853778	NA	NA	NA	S	NA	NA	NA	NA	NA	NA	S	NA	S	NA	S	S	NA	NA	S	silenced
ENSMUSG00000015290	Ubl4	74365718	NA	NA	NA	S	NA	NA	E	NA	NA	NA	NA	NA	NA	NA	NA	S	NA	NA	S	facultative
ENSMUSG00000015340	Cybb	9435252	NA	E	NA	NA	NA	NA	NA	NA	NA	NA	S	NA	S	NA	NA	NA	NA	S	NA	facultative
ENSMUSG00000031394	Opn1mw	74127464	NA	NA	NA	NA	NA	NA	NA	NA	NA	NA	S	NA	NA	NA	NA	NA	NA	NA	NA	silenced
ENSMUSG00000016382	Pls3	75785654	E	NA	NA	S	NA	NA	NA	S	NA	NA	S	NA	S	NA	S	S	NA	S	S	facultative
ENSMUSG00000016534	Lamp2	38401357	NA	E	NA	S	S	NA	NA	S	NA	S	S	NA	S	NA	S	S	S	S	S	facultative
ENSMUSG00000023279	Bmp15	6314107	NA	E	NA	NA	NA	NA	NA	NA	NA	NA	S	NA	NA	NA	NA	NA	NA	NA	NA	facultative
ENSMUSG00000025058	5430427O19Rik	85870354	NA	E	NA	NA	NA	NA	NA	NA	NA	NA	S	NA	S	NA	NA	NA	NA	NA	NA	facultative
ENSMUSG00000025151	Maged1	94535474	NA	NA	NA	S	S	NA	NA	S	NA	NA	S	NA	E	NA	S	S	NA	S	S	facultative
ENSMUSG00000025257	Ribc1	152004582	NA	NA	NA	S	NA	NA	E	NA	NA	NA	S	NA	S	NA	NA	S	NA	NA	NA	facultative
ENSMUSG00000031409	Tceal6	135208687	NA	NA	NA	NA	NA	NA	NA	NA	NA	NA	S	NA	NA	NA	NA	NA	NA	NA	NA	silenced
ENSMUSG00000031410	Nxf7	135579555	NA	NA	NA	S	NA	NA	NA	NA	NA	NA	S	NA	NA	NA	NA	NA	NA	NA	NA	silenced
ENSMUSG00000031411	Prame	135613002	NA	NA	NA	NA	NA	NA	NA	NA	NA	NA	S	NA	NA	NA	NA	NA	NA	NA	NA	silenced
ENSMUSG00000025262	Fam120c	151344175	NA	NA	NA	S	NA	NA	NA	E	NA	NA	S	NA	S	NA	S	S	NA	S	NA	facultative
ENSMUSG00000031424	Kir3dl1	136517999	NA	NA	NA	NA	NA	NA	NA	NA	NA	NA	S	NA	NA	NA	NA	NA	NA	NA	NA	silenced
ENSMUSG00000025264	Tsr2	151087094	NA	NA	S	S	E	NA	NA	S	NA	NA	S	NA	S	NA	S	S	NA	S	NA	facultative
ENSMUSG00000031428	Zcchc18	136993155	NA	NA	NA	NA	NA	NA	NA	NA	NA	NA	S	NA	S	NA	NA	S	NA	S	NA	silenced
ENSMUSG00000031429	Psmd10	140948429	NA	NA	S	S	S	NA	NA	NA	NA	NA	S	NA	S	NA	S	S	NA	S	NA	silenced
ENSMUSG00000031430	Vsig1	140907608	NA	NA	NA	NA	NA	NA	NA	NA	NA	NA	S	NA	NA	NA	NA	NA	NA	NA	NA	silenced
ENSMUSG00000031431	Tsc22d3	140539528	NA	NA	NA	S	S	NA	NA	S	NA	NA	S	NA	S	NA	NA	S	NA	NA	NA	silenced
ENSMUSG00000025266	Gnl3l	150983141	NA	NA	S	S	S	NA	NA	S	E	NA	S	NA	S	NA	S	S	NA	S	NA	facultative
ENSMUSG00000025268	Maged2	150806370	E	NA	NA	S	S	NA	NA	S	NA	NA	S	NA	S	NA	S	S	NA	S	NA	facultative
ENSMUSG00000025269	Apex2	150519519	E	NA	S	S	S	NA	NA	NA	NA	NA	S	NA	S	NA	NA	S	NA	S	NA	facultative
ENSMUSG00000025270	Alas2	150547375	NA	NA	NA	NA	NA	E	NA	NA	NA	NA	S	NA	NA	NA	NA	NA	NA	S	NA	facultative
ENSMUSG00000032750	Gab3	74966843	NA	NA	NA	NA	NA	NA	NA	NA	NA	NA	S	NA	S	NA	NA	S	NA	NA	S	silenced
ENSMUSG00000025283	Sat1	155213132	NA	NA	S	S	S	NA	NA	S	E	NA	S	NA	S	NA	S	S	NA	S	NA	facultative
ENSMUSG00000032894	1700031F05Rik	102859186	NA	NA	NA	NA	NA	NA	NA	NA	NA	NA	S	NA	NA	NA	NA	NA	NA	NA	NA	silenced
ENSMUSG00000033343	Magea4	72222017	NA	NA	NA	NA	NA	NA	NA	NA	NA	NA	S	NA	NA	NA	NA	NA	NA	NA	NA	silenced
ENSMUSG00000033361	Prrg3	71962624	NA	NA	NA	S	NA	NA	NA	NA	NA	NA	S	NA	S	NA	S	NA	NA	NA	S	silenced
ENSMUSG00000033436	Armcx2	134804145	NA	NA	NA	NA	NA	NA	NA	S	NA	NA	S	NA	S	NA	S	S	NA	S	NA	silenced
ENSMUSG00000033460	Armcx1	134717963	NA	NA	NA	NA	S	NA	NA	S	NA	NA	S	NA	S	NA	S	NA	NA	S	NA	silenced
ENSMUSG00000033578	Tmem35	134295225	NA	NA	NA	NA	NA	NA	NA	NA	NA	NA	NA	NA	NA	NA	NA	NA	NA	NA	NA	Unassigned
ENSMUSG00000033737	Fndc3c1	106420041	NA	NA	NA	S	NA	NA	NA	NA	NA	NA	S	NA	NA	NA	NA	NA	NA	NA	NA	silenced
ENSMUSG00000033777	Tlr13	106143204	NA	NA	NA	NA	NA	NA	NA	NA	NA	NA	S	NA	S	NA	NA	NA	NA	NA	NA	silenced
ENSMUSG00000033792	Atp7a	106027276	NA	NA	NA	NA	S	NA	NA	S	NA	NA	S	NA	S	S	S	S	NA	S	NA	silenced
ENSMUSG00000033906	Zdhhc15	104536969	NA	NA	NA	NA	NA	NA	NA	S	NA	NA	S	NA	S	NA	NA	S	NA	S	NA	silenced
ENSMUSG00000025626	Phf6	52912266	NA	NA	NA	S	NA	NA	NA	S	E	NA	S	NA	S	NA	S	S	NA	S	S	facultative
ENSMUSG00000025630	Hprt	52988137	E	NA	S	S	S	NA	NA	S	NA	NA	S	NA	S	S	NA	S	S	S	S	facultative
ENSMUSG00000025666	Tmem47	81070698	NA	E	NA	NA	NA	NA	NA	S	NA	NA	S	NA	S	NA	S	S	NA	S	S	facultative
ENSMUSG00000025862	Stag2	42149317	E	NA	NA	S	NA	NA	NA	NA	NA	NA	S	NA	S	NA	NA	S	NA	S	S	facultative
ENSMUSG00000034403	Pja1	99465734	NA	NA	NA	S	S	NA	NA	S	NA	S	S	NA	S	NA	S	S	NA	S	S	silenced
ENSMUSG00000031007	Atp6ap2	12587801	NA	NA	E	S	S	NA	NA	S	NA	NA	S	NA	S	NA	S	S	NA	S	S	facultative
ENSMUSG00000034480	Diap2	129749742	NA	NA	NA	S	NA	NA	NA	S	NA	NA	NA	NA	S	NA	NA	S	NA	S	NA	silenced
ENSMUSG00000034551	Hdx	111569931	NA	NA	NA	NA	NA	NA	NA	NA	NA	NA	S	NA	NA	NA	NA	S	NA	NA	NA	silenced
ENSMUSG00000034555	Tex16	112011007	NA	NA	NA	NA	NA	NA	NA	NA	NA	NA	S	NA	NA	NA	NA	NA	NA	NA	NA	silenced
ENSMUSG00000034607	Pof1b	112638431	NA	NA	NA	NA	NA	NA	NA	NA	NA	NA	S	NA	NA	NA	NA	NA	NA	NA	NA	silenced
ENSMUSG00000034732	Pabpc5	119927196	NA	NA	NA	NA	NA	NA	NA	NA	NA	NA	S	NA	NA	NA	NA	NA	NA	NA	NA	silenced
ENSMUSG00000034755	Pcdh11x	120290259	NA	NA	NA	NA	NA	NA	NA	NA	NA	NA	S	NA	NA	S	NA	NA	NA	NA	NA	silenced
ENSMUSG00000035045	Zc3h12b	95711678	NA	NA	NA	NA	NA	NA	NA	NA	NA	NA	S	NA	S	NA	S	S	NA	S	S	silenced
ENSMUSG00000031095	Cul4b	38533274	E	NA	S	S	S	NA	NA	NA	NA	S	NA	NA	S	NA	NA	S	NA	NA	S	facultative
ENSMUSG00000031109	Enox2	49009707	NA	NA	NA	S	S	NA	E	S	NA	NA	S	NA	S	NA	NA	S	NA	S	S	facultative
ENSMUSG00000035232	Pdk3	93764607	NA	NA	NA	S	S	NA	NA	S	NA	NA	S	NA	S	NA	NA	S	NA	S	S	silenced
ENSMUSG00000035246	Pcyt1b	93654863	NA	NA	NA	NA	NA	NA	NA	NA	NA	NA	S	NA	S	NA	S	S	NA	S	S	silenced
ENSMUSG00000035277	Arx	93286445	NA	NA	NA	NA	NA	NA	NA	NA	NA	NA	S	NA	S	NA	S	NA	NA	NA	NA	silenced
ENSMUSG00000031137	Fgf13	59062145	E	NA	NA	NA	NA	NA	NA	NA	NA	NA	S	NA	S	NA	S	NA	NA	NA	S	facultative
ENSMUSG00000035371	Ssx9	8748432	NA	NA	NA	NA	NA	NA	NA	NA	NA	NA	S	NA	NA	NA	NA	NA	NA	NA	NA	silenced
ENSMUSG00000035387	4930415L06Rik	89930098	NA	NA	NA	NA	NA	NA	NA	NA	NA	NA	S	NA	NA	NA	NA	NA	NA	NA	NA	silenced
ENSMUSG00000035395	Pet2	89403848	NA	NA	NA	NA	NA	NA	NA	NA	NA	NA	NA	NA	NA	NA	NA	NA	NA	NA	NA	Unassigned
ENSMUSG00000035427	Mageb4	86250254	NA	NA	NA	NA	NA	NA	NA	NA	NA	NA	S	NA	NA	NA	NA	NA	NA	NA	NA	silenced
ENSMUSG00000035454	Samt3	86044199	NA	NA	NA	NA	NA	NA	NA	NA	NA	NA	NA	NA	NA	NA	NA	NA	NA	NA	NA	Unassigned
ENSMUSG00000031146	Plp2	7667941	E	NA	S	NA	NA	NA	NA	S	NA	NA	S	NA	S	NA	NA	S	NA	S	S	facultative
ENSMUSG00000035491	1600014K23Rik	85249679	NA	NA	NA	S	NA	NA	NA	NA	NA	NA	NA	NA	NA	NA	NA	NA	NA	NA	NA	silenced
ENSMUSG00000035522	Tsga8	83486678	NA	NA	NA	NA	NA	NA	NA	NA	NA	NA	NA	NA	NA	NA	NA	NA	NA	NA	NA	Unassigned
ENSMUSG00000035651	4930480E11Rik	78369643	NA	NA	NA	NA	NA	NA	NA	NA	NA	NA	S	NA	NA	NA	NA	NA	NA	NA	NA	silenced
ENSMUSG00000035725	Prkx	77761411	NA	NA	NA	S	NA	NA	NA	S	NA	NA	S	NA	S	NA	S	S	NA	S	S	silenced
ENSMUSG00000031149	Praf2	7728439	NA	NA	S	S	E	NA	NA	NA	NA	NA	S	NA	S	NA	NA	S	NA	S	S	facultative
ENSMUSG00000031154	Otud5	7841364	NA	NA	S	S	NA	NA	E	S	NA	NA	NA	NA	S	NA	S	S	NA	S	E	facultative
ENSMUSG00000035967	Ddx26b	56454857	NA	NA	NA	S	NA	NA	NA	NA	NA	NA	NA	NA	NA	NA	NA	S	NA	S	S	silenced
ENSMUSG00000036013	Fam122c	53273424	NA	NA	NA	NA	NA	NA	NA	NA	NA	NA	S	NA	NA	NA	NA	NA	NA	NA	NA	silenced
ENSMUSG00000036022	Fam122b	53243415	NA	NA	NA	S	S	NA	NA	NA	NA	NA	S	NA	S	NA	NA	S	NA	S	S	silenced
ENSMUSG00000036109	Mbnl3	51117269	NA	NA	NA	S	NA	NA	NA	NA	NA	NA	S	NA	S	NA	NA	S	NA	S	S	silenced
ENSMUSG00000036131	Frmd7	50895180	NA	NA	NA	NA	NA	NA	NA	NA	NA	NA	S	NA	NA	NA	NA	NA	NA	NA	NA	silenced
ENSMUSG00000036198	Arhgap36	49463945	NA	NA	NA	NA	NA	NA	NA	NA	NA	NA	S	NA	S	NA	NA	NA	NA	S	NA	silenced
ENSMUSG00000036357	Gpr101	57496668	NA	NA	NA	NA	NA	NA	NA	NA	NA	NA	S	NA	NA	NA	NA	NA	NA	NA	NA	silenced
ENSMUSG00000036502	Tmem255a	38196573	NA	NA	NA	NA	NA	NA	NA	NA	NA	NA	NA	NA	NA	NA	NA	NA	NA	S	NA	silenced
ENSMUSG00000036537	Rnf113a1	37191245	NA	NA	NA	NA	NA	NA	NA	NA	NA	NA	S	NA	NA	NA	NA	S	NA	NA	NA	silenced
ENSMUSG00000031161	Hdac6	7930120	NA	NA	S	S	S	NA	NA	S	NA	NA	E	NA	S	NA	S	S	NA	S	S	facultative
ENSMUSG00000031170	Slc38a5	8271133	NA	NA	NA	NA	NA	E	NA	NA	NA	NA	S	NA	S	NA	NA	NA	NA	NA	NA	facultative
ENSMUSG00000036699	Zcchc12	36195904	NA	NA	NA	NA	NA	NA	NA	NA	NA	NA	S	NA	NA	NA	NA	S	NA	NA	NA	silenced
ENSMUSG00000036769	Wdr44	23693051	NA	NA	NA	NA	NA	NA	NA	NA	NA	NA	S	NA	NA	NA	NA	S	NA	NA	S	silenced
ENSMUSG00000031196	F8	75172715	NA	NA	NA	E	NA	NA	NA	NA	NA	NA	S	NA	S	NA	NA	S	NA	S	S	facultative
ENSMUSG00000036790	Slitrk2	66649318	NA	NA	NA	NA	NA	NA	NA	NA	NA	NA	S	NA	S	NA	S	NA	NA	NA	NA	silenced
ENSMUSG00000036916	Zfp280c	48541625	NA	NA	NA	S	NA	NA	NA	S	NA	NA	S	NA	S	NA	S	S	NA	S	S	silenced
ENSMUSG00000031201	Brcc3	75416628	E	NA	NA	S	S	NA	NA	S	NA	NA	S	NA	S	NA	S	S	NA	S	S	facultative
ENSMUSG00000036959	Bcorl1	48341358	NA	NA	NA	S	NA	NA	NA	NA	NA	NA	S	NA	S	NA	NA	S	NA	S	S	silenced
ENSMUSG00000036985	Zdhhc9	48171969	NA	NA	NA	S	NA	NA	NA	S	NA	NA	S	NA	S	NA	S	S	NA	S	S	silenced
ENSMUSG00000037005	Xpnpep2	48108725	NA	NA	NA	NA	NA	NA	NA	NA	NA	NA	S	NA	NA	NA	NA	NA	NA	NA	S	silenced
ENSMUSG00000037010	Apln	48025146	NA	NA	NA	S	NA	NA	NA	S	NA	NA	S	NA	S	NA	NA	S	NA	S	NA	silenced
ENSMUSG00000037086	Prr32	45090904	NA	NA	NA	NA	NA	NA	NA	NA	NA	NA	NA	NA	NA	NA	NA	NA	NA	NA	NA	Unassigned
ENSMUSG00000037167	Spaca5	21068406	NA	NA	NA	NA	NA	NA	NA	NA	NA	NA	S	NA	NA	NA	NA	NA	NA	NA	NA	silenced
ENSMUSG00000031216	Stard8	99003248	E	NA	NA	S	NA	NA	NA	NA	NA	NA	S	NA	S	NA	NA	S	NA	NA	S	facultative
ENSMUSG00000037315	Jade3	20425688	NA	NA	NA	S	NA	NA	NA	S	NA	NA	NA	NA	NA	NA	NA	S	NA	S	S	silenced
ENSMUSG00000031229	Atrx	105797615	NA	NA	NA	S	S	NA	NA	S	E	NA	S	NA	S	NA	S	S	NA	S	NA	facultative
ENSMUSG00000037347	Chst7	20059560	NA	NA	NA	NA	NA	NA	NA	S	NA	NA	S	NA	S	NA	S	NA	NA	S	S	silenced
ENSMUSG00000037358	4930578C19Rik	18414881	NA	NA	NA	NA	NA	NA	NA	NA	NA	NA	NA	NA	NA	NA	NA	NA	NA	NA	NA	Unassigned
ENSMUSG00000031232	Magt1	105968084	E	NA	S	S	S	NA	NA	S	NA	NA	S	NA	S	NA	S	S	NA	S	NA	facultative
ENSMUSG00000037475	Thoc2	41794991	NA	NA	NA	NA	NA	NA	NA	NA	NA	NA	S	NA	NA	NA	NA	S	NA	NA	S	silenced
ENSMUSG00000037636	Slc25a43	36743659	NA	NA	NA	NA	NA	NA	NA	NA	NA	NA	S	NA	NA	NA	NA	NA	NA	NA	NA	silenced
ENSMUSG00000031239	Itm2a	107397099	NA	NA	NA	S	NA	NA	NA	NA	NA	NA	S	NA	S	NA	E	NA	NA	S	NA	facultative
ENSMUSG00000031253	Srpx2	133908426	NA	NA	NA	NA	NA	NA	NA	NA	E	NA	S	NA	S	NA	NA	S	NA	NA	NA	facultative
ENSMUSG00000031262	Cenpi	134308084	NA	NA	NA	S	NA	NA	E	S	NA	NA	S	NA	S	NA	S	S	NA	S	NA	facultative
ENSMUSG00000039278	Pcsk1n	7919822	NA	NA	NA	S	NA	NA	NA	NA	NA	NA	S	NA	S	NA	S	NA	NA	NA	NA	silenced
ENSMUSG00000031292	Cdkl5	160784308	E	NA	NA	S	NA	NA	NA	NA	NA	NA	S	NA	S	NA	S	S	NA	S	NA	facultative
ENSMUSG00000039521	Foxp3	7579676	NA	NA	NA	NA	NA	NA	NA	NA	NA	NA	S	NA	NA	NA	NA	S	NA	NA	NA	silenced
ENSMUSG00000039545	Ppp1r3fos	7573600	NA	NA	NA	NA	NA	NA	NA	NA	NA	NA	NA	NA	S	NA	NA	S	NA	S	NA	silenced
ENSMUSG00000039556	Ppp1r3f	7557296	NA	NA	NA	NA	NA	NA	NA	NA	NA	NA	NA	NA	S	NA	NA	S	NA	NA	S	silenced
ENSMUSG00000040138	Ndp	16885521	NA	NA	NA	NA	NA	NA	NA	NA	NA	NA	S	NA	NA	NA	NA	NA	NA	NA	NA	silenced
ENSMUSG00000031295	Phka2	160502166	E	NA	NA	S	S	NA	NA	S	NA	NA	S	NA	S	NA	NA	S	NA	S	NA	facultative
ENSMUSG00000040229	Gpr34	13632089	NA	NA	NA	NA	NA	NA	NA	NA	NA	NA	S	NA	S	NA	NA	NA	NA	S	NA	silenced
ENSMUSG00000040363	Bcor	12036740	NA	NA	NA	S	S	NA	NA	S	NA	NA	S	NA	S	NA	S	S	NA	S	S	silenced
ENSMUSG00000040456	Hypm	9846928	NA	NA	NA	NA	NA	NA	NA	NA	NA	NA	NA	NA	NA	NA	NA	NA	NA	NA	NA	Unassigned
ENSMUSG00000040522	Tlr8	167242696	NA	NA	NA	NA	NA	NA	NA	NA	NA	NA	S	NA	S	NA	NA	NA	NA	NA	NA	silenced
ENSMUSG00000031310	Zmym3	101404384	E	NA	NA	S	S	NA	NA	S	NA	NA	S	NA	S	NA	S	S	NA	S	S	facultative
ENSMUSG00000031311	Nono	101429318	E	NA	S	S	S	NA	NA	S	NA	NA	S	NA	S	NA	S	S	NA	S	E	facultative
ENSMUSG00000031312	Itgb1bp2	101449088	E	NA	NA	S	NA	NA	NA	NA	NA	NA	S	NA	NA	NA	NA	S	NA	S	S	facultative
ENSMUSG00000040808	S100g	162961992	NA	NA	NA	NA	NA	NA	NA	NA	NA	NA	S	NA	S	NA	NA	S	NA	NA	NA	silenced
ENSMUSG00000031347	Cetn2	72913532	NA	NA	S	S	S	E	NA	NA	NA	S	S	NA	S	NA	S	S	NA	S	S	facultative
ENSMUSG00000040990	Sh3kbp1	159627272	NA	NA	NA	S	NA	NA	NA	S	NA	NA	S	NA	S	NA	S	S	NA	S	NA	silenced
ENSMUSG00000041020	Map7d2	159414572	NA	NA	NA	S	NA	NA	NA	NA	NA	NA	NA	NA	NA	NA	NA	S	NA	S	NA	silenced
ENSMUSG00000041096	Tspyl2	152336852	NA	NA	NA	S	S	NA	NA	S	NA	NA	S	NA	S	NA	S	S	NA	S	NA	silenced
ENSMUSG00000041115	Iqsec2	152144268	NA	NA	NA	NA	NA	NA	NA	NA	NA	NA	S	NA	S	NA	NA	S	NA	NA	NA	silenced
ENSMUSG00000031352	Hccs	169250193	NA	NA	S	S	S	NA	E	S	NA	NA	S	NA	S	NA	S	S	NA	S	NA	facultative
ENSMUSG00000041229	Phf8	151520672	NA	NA	NA	S	NA	NA	NA	S	NA	NA	S	NA	S	NA	S	S	NA	S	NA	silenced
ENSMUSG00000041245	Wnk3	151198078	NA	NA	NA	S	NA	NA	NA	NA	NA	NA	NA	NA	NA	NA	NA	S	NA	S	NA	silenced
ENSMUSG00000031353	Rbbp7	162760402	NA	NA	NA	S	S	E	NA	NA	NA	NA	S	NA	S	NA	NA	S	NA	S	NA	facultative
ENSMUSG00000041380	Htr2c	146962513	NA	NA	NA	NA	NA	NA	NA	NA	NA	NA	S	NA	NA	NA	NA	NA	NA	NA	NA	silenced
ENSMUSG00000031360	Ctps2	162901238	NA	NA	NA	S	S	NA	E	S	NA	NA	S	NA	S	NA	S	S	NA	S	NA	facultative
ENSMUSG00000041552	Ptchd1	155573455	NA	NA	NA	NA	NA	NA	NA	NA	NA	NA	S	NA	S	NA	NA	NA	NA	S	NA	silenced
ENSMUSG00000041633	Kctd12b	153685154	NA	NA	NA	NA	NA	NA	NA	NA	NA	NA	S	NA	S	NA	NA	S	NA	S	NA	silenced
ENSMUSG00000041649	Klf8	153237466	NA	NA	NA	S	NA	NA	NA	NA	NA	NA	S	NA	S	NA	S	NA	NA	S	NA	silenced
ENSMUSG00000041658	Rragb	153139981	NA	NA	NA	NA	NA	NA	NA	NA	NA	NA	S	NA	NA	NA	S	S	NA	S	NA	silenced
ENSMUSG00000031367	Ap1s2	163909017	NA	NA	NA	E	NA	NA	NA	S	NA	NA	S	NA	S	NA	S	S	NA	S	NA	facultative
ENSMUSG00000041700	Lhfpl1	145290359	NA	NA	NA	NA	NA	NA	NA	NA	NA	NA	S	NA	NA	S	NA	NA	NA	S	NA	silenced
ENSMUSG00000041710	Trpc5	144381671	NA	NA	NA	NA	NA	NA	NA	NA	NA	NA	S	NA	NA	NA	S	NA	NA	NA	NA	silenced
ENSMUSG00000031371	Haus7	73437315	NA	NA	S	S	S	NA	NA	S	E	NA	S	NA	S	NA	NA	S	NA	S	S	facultative
ENSMUSG00000042225	Ammecr1	142851146	NA	NA	NA	S	NA	NA	NA	S	NA	NA	S	NA	S	NA	NA	S	NA	S	NA	silenced
ENSMUSG00000042271	Nxt2	142226770	NA	NA	NA	S	NA	NA	NA	S	NA	NA	S	NA	S	NA	NA	S	NA	S	NA	silenced
ENSMUSG00000042282	Gucy2f	142081160	NA	NA	NA	NA	NA	NA	NA	NA	NA	NA	S	NA	NA	NA	NA	NA	NA	NA	NA	silenced
ENSMUSG00000042386	Tex13	140808307	NA	NA	NA	S	NA	NA	NA	NA	NA	NA	NA	NA	NA	NA	NA	NA	NA	NA	NA	silenced
ENSMUSG00000042425	Frmpd3	140367494	NA	NA	NA	NA	NA	NA	NA	NA	NA	NA	S	NA	NA	NA	NA	S	NA	NA	NA	silenced
ENSMUSG00000042433	E230019M04Rik	140062879	NA	NA	NA	NA	NA	NA	NA	NA	NA	NA	NA	NA	NA	NA	NA	NA	NA	NA	NA	Unassigned
ENSMUSG00000042473	Tbc1d8b	139684996	NA	NA	NA	S	NA	NA	NA	S	NA	NA	S	NA	S	NA	NA	S	NA	S	NA	silenced
ENSMUSG00000042498	D330045A20Rik	139480367	NA	NA	NA	S	NA	NA	NA	NA	NA	NA	NA	NA	NA	NA	NA	NA	NA	S	NA	silenced
ENSMUSG00000042515	Mum1l1	139210042	NA	NA	NA	S	NA	NA	NA	S	NA	NA	NA	NA	S	NA	NA	S	NA	S	NA	silenced
ENSMUSG00000042525	4933428M09Rik	139179228	NA	NA	NA	NA	NA	NA	NA	NA	NA	NA	NA	NA	NA	NA	NA	NA	NA	NA	NA	Unassigned
ENSMUSG00000031376	Atp2b3	73503086	E	NA	NA	NA	NA	NA	NA	NA	NA	NA	S	NA	NA	NA	S	NA	NA	NA	NA	facultative
ENSMUSG00000031379	Pir	164269371	NA	NA	NA	NA	NA	NA	E	S	NA	NA	S	NA	S	NA	NA	NA	NA	S	NA	facultative
ENSMUSG00000031381	Piga	164419793	NA	NA	NA	S	NA	NA	E	S	NA	NA	NA	NA	S	NA	NA	S	NA	S	NA	facultative
ENSMUSG00000042903	Foxo4	101254528	NA	NA	NA	S	NA	NA	NA	NA	NA	NA	S	NA	S	NA	NA	S	NA	S	S	silenced
ENSMUSG00000043295	Gm16373	116886881	NA	NA	NA	NA	NA	NA	NA	NA	NA	NA	NA	NA	NA	NA	NA	NA	NA	NA	NA	Unassigned
ENSMUSG00000031382	Asb11	164436994	E	NA	NA	NA	NA	NA	NA	NA	NA	NA	S	NA	NA	NA	NA	NA	NA	NA	NA	facultative
ENSMUSG00000043453	Magea10	72381870	NA	NA	NA	NA	NA	NA	NA	NA	NA	NA	S	NA	NA	NA	NA	NA	NA	NA	NA	silenced
ENSMUSG00000043463	Rab9b	136858147	NA	NA	NA	NA	NA	NA	NA	NA	NA	NA	S	NA	NA	NA	NA	S	NA	NA	NA	silenced
ENSMUSG00000043518	Rai2	161717069	NA	NA	NA	NA	NA	NA	NA	NA	NA	NA	S	NA	S	NA	NA	NA	NA	NA	NA	silenced
ENSMUSG00000043549	4932442L08Rik	94355053	NA	NA	NA	S	NA	NA	NA	NA	NA	NA	NA	NA	NA	NA	NA	NA	NA	NA	NA	silenced
ENSMUSG00000043569	4930412D23Rik	127721182	NA	NA	NA	NA	NA	NA	NA	NA	NA	NA	NA	NA	NA	NA	NA	NA	NA	NA	NA	Unassigned
ENSMUSG00000043661	Gm9785	103525316	NA	NA	NA	NA	NA	NA	NA	NA	NA	NA	NA	NA	NA	NA	NA	NA	NA	NA	NA	Unassigned
ENSMUSG00000043715	Olfr1326-ps1	74570639	NA	NA	NA	NA	NA	NA	NA	NA	NA	NA	NA	NA	NA	NA	NA	NA	NA	NA	NA	Unassigned
ENSMUSG00000043929	Klhl15	94234599	NA	NA	NA	S	NA	NA	NA	NA	NA	NA	S	NA	S	NA	S	S	NA	S	S	silenced
ENSMUSG00000044121	5430402E10Rik	77919786	NA	NA	NA	NA	NA	NA	NA	NA	NA	NA	S	NA	NA	NA	NA	NA	NA	NA	NA	silenced
ENSMUSG00000031389	Arhgap4	73891442	NA	NA	NA	S	NA	NA	E	NA	NA	NA	NA	NA	S	S	NA	S	NA	NA	S	facultative
ENSMUSG00000044149	Nkrf	36887540	NA	NA	NA	NA	NA	NA	NA	NA	NA	NA	S	NA	NA	NA	NA	S	NA	NA	NA	silenced
ENSMUSG00000044150	A830080D01Rik	159526688	NA	NA	NA	S	NA	NA	NA	S	NA	NA	NA	NA	NA	NA	NA	S	NA	S	NA	silenced
ENSMUSG00000031397	Tktl1	74177259	NA	NA	NA	NA	NA	NA	E	NA	NA	NA	S	NA	S	NA	NA	NA	NA	S	NA	facultative
ENSMUSG00000044348	Slc25a53	136981116	NA	NA	NA	S	NA	NA	NA	S	NA	NA	NA	NA	NA	NA	NA	S	NA	S	NA	silenced
ENSMUSG00000044359	P2ry4	100590154	NA	NA	NA	NA	NA	NA	NA	NA	NA	NA	S	NA	NA	NA	NA	NA	NA	NA	NA	silenced
ENSMUSG00000044400	Sowahd	37048845	NA	NA	NA	NA	NA	NA	NA	NA	NA	NA	NA	NA	NA	NA	NA	NA	NA	NA	NA	Unassigned
ENSMUSG00000044550	Tceal3	136590842	NA	NA	NA	NA	NA	NA	NA	NA	NA	NA	S	NA	NA	NA	S	NA	NA	NA	NA	silenced
ENSMUSG00000044583	Tlr7	167304929	NA	NA	NA	NA	NA	NA	NA	NA	NA	NA	S	NA	S	NA	NA	NA	NA	NA	NA	silenced
ENSMUSG00000044597	Mycs	5466898	NA	NA	NA	NA	NA	NA	NA	NA	NA	NA	S	NA	NA	NA	NA	NA	NA	NA	NA	silenced
ENSMUSG00000045010	Gm4779	101790053	NA	NA	NA	NA	NA	NA	NA	NA	NA	NA	NA	NA	NA	NA	NA	NA	NA	NA	NA	Unassigned
ENSMUSG00000031398	Plxna3	74329066	NA	NA	NA	S	NA	NA	E	S	NA	NA	S	NA	S	NA	S	S	NA	S	S	facultative
ENSMUSG00000031400	G6pdx	74409483	NA	NA	NA	S	S	NA	E	S	NA	NA	S	NA	S	NA	NA	S	NA	S	S	facultative
ENSMUSG00000045180	Shroom2	152609509	NA	NA	NA	S	NA	NA	NA	NA	NA	NA	S	NA	S	NA	S	S	NA	S	NA	silenced
ENSMUSG00000045217	Ppp1r2-ps9	15110585	NA	NA	NA	NA	NA	NA	NA	NA	NA	NA	NA	NA	NA	NA	NA	NA	NA	NA	NA	Unassigned
ENSMUSG00000031402	Mpp1	75109733	E	NA	S	S	S	NA	NA	S	NA	NA	S	NA	S	NA	NA	S	NA	S	S	facultative
ENSMUSG00000045284	Dcaf12l1	44786570	NA	NA	NA	S	NA	NA	NA	NA	NA	NA	S	NA	NA	NA	NA	NA	NA	NA	NA	silenced
ENSMUSG00000045330	4933402E13Rik	62283499	NA	NA	NA	S	NA	NA	NA	NA	NA	NA	NA	NA	NA	NA	NA	NA	NA	NA	NA	silenced
ENSMUSG00000045427	Hnrnph2	134601179	NA	NA	NA	S	NA	NA	NA	NA	NA	NA	S	NA	S	NA	NA	S	NA	S	NA	silenced
ENSMUSG00000045694	Gm4997	155150952	NA	NA	NA	NA	NA	NA	NA	NA	NA	NA	NA	NA	S	NA	NA	NA	NA	NA	NA	silenced
ENSMUSG00000045797	4930402K13Rik	9104562	NA	NA	NA	NA	NA	NA	NA	NA	NA	NA	NA	NA	NA	NA	NA	NA	NA	NA	NA	Unassigned
ENSMUSG00000045802	Hsf3	96306178	NA	NA	NA	NA	NA	NA	NA	NA	NA	NA	S	NA	NA	NA	NA	NA	NA	S	NA	silenced
ENSMUSG00000031403	Dkc1	75095854	E	NA	S	S	S	NA	NA	S	NA	NA	S	NA	S	NA	S	S	NA	S	S	facultative
ENSMUSG00000046180	4930550L24Rik	58909360	NA	NA	NA	NA	NA	NA	NA	NA	NA	NA	S	NA	NA	NA	NA	NA	NA	NA	NA	silenced
ENSMUSG00000046269	Usp27x	7371276	NA	NA	NA	NA	NA	NA	NA	NA	NA	NA	S	NA	S	NA	NA	S	NA	S	NA	silenced
ENSMUSG00000046287	Pnma3	73064787	NA	NA	NA	NA	NA	NA	NA	NA	NA	NA	S	NA	NA	NA	S	NA	NA	NA	NA	silenced
ENSMUSG00000046432	Ngfrap1	136270253	NA	NA	NA	NA	NA	NA	NA	NA	NA	NA	NA	NA	NA	NA	NA	S	NA	NA	NA	silenced
ENSMUSG00000046449	C77370	104077434	NA	NA	NA	S	NA	NA	NA	NA	NA	NA	NA	NA	NA	NA	NA	NA	NA	S	NA	silenced
ENSMUSG00000046532	Ar	98149721	NA	NA	NA	NA	NA	NA	NA	S	NA	NA	S	NA	S	NA	NA	NA	NA	S	S	silenced
ENSMUSG00000046550	Spin2c	153832225	NA	NA	NA	NA	NA	NA	NA	NA	NA	NA	NA	NA	NA	NA	NA	NA	NA	S	NA	silenced
ENSMUSG00000046615	Actrt1	46329007	NA	NA	NA	NA	NA	NA	NA	NA	NA	NA	S	NA	NA	NA	NA	NA	NA	NA	NA	silenced
ENSMUSG00000046699	Slitrk4	64264885	NA	NA	NA	S	NA	NA	NA	NA	NA	NA	S	NA	NA	S	S	NA	NA	NA	NA	silenced
ENSMUSG00000046774	8030474K03Rik	101794656	NA	NA	NA	NA	NA	NA	NA	NA	NA	NA	NA	NA	NA	NA	NA	NA	NA	NA	NA	Unassigned
ENSMUSG00000031422	Morf4l2	136732942	NA	NA	NA	S	NA	NA	NA	NA	E	NA	S	NA	S	NA	S	S	NA	S	NA	facultative
ENSMUSG00000046942	Mageb16	79623231	NA	NA	NA	S	NA	NA	NA	NA	NA	NA	S	NA	NA	NA	NA	S	NA	NA	NA	silenced
ENSMUSG00000046993	Gm5637	60045111	NA	NA	NA	NA	NA	NA	NA	NA	NA	NA	NA	NA	S	NA	NA	NA	NA	NA	NA	silenced
ENSMUSG00000031432	Prps1	140456613	E	NA	S	S	S	NA	NA	S	NA	NA	S	NA	S	NA	S	S	NA	S	NA	facultative
ENSMUSG00000047079	Ube2dnl2	114907582	NA	NA	NA	NA	NA	NA	NA	NA	NA	NA	NA	NA	NA	NA	NA	NA	NA	NA	NA	Unassigned
ENSMUSG00000047230	Cldn2	139800828	NA	NA	NA	NA	NA	NA	NA	NA	NA	NA	S	NA	NA	NA	NA	S	NA	NA	NA	silenced
ENSMUSG00000031434	Morc4	139821632	NA	NA	NA	S	S	E	NA	S	NA	NA	S	NA	S	NA	NA	S	NA	S	NA	facultative
ENSMUSG00000047242	Taf9b	106206883	NA	NA	NA	S	NA	NA	NA	S	NA	NA	S	NA	S	NA	NA	S	NA	S	NA	silenced
ENSMUSG00000047344	Lancl3	9199902	NA	NA	NA	NA	NA	NA	NA	S	NA	NA	S	NA	S	NA	S	NA	NA	S	S	silenced
ENSMUSG00000047485	Klhl34	157818435	NA	NA	NA	NA	NA	NA	NA	NA	NA	NA	S	NA	NA	NA	NA	NA	NA	NA	NA	silenced
ENSMUSG00000047678	Gpr82	13661363	NA	NA	NA	NA	NA	NA	NA	NA	NA	NA	S	NA	NA	NA	NA	NA	NA	S	NA	silenced
ENSMUSG00000047686	Zcchc5	106837082	NA	NA	NA	NA	NA	NA	NA	NA	NA	NA	NA	NA	NA	NA	NA	NA	NA	NA	NA	Unassigned
ENSMUSG00000032806	Slc10a3	74369217	NA	NA	NA	S	NA	NA	E	NA	NA	NA	S	NA	S	NA	NA	S	NA	NA	NA	facultative
ENSMUSG00000047757	Fancb	164980592	NA	NA	NA	S	S	NA	NA	S	NA	NA	S	NA	S	NA	NA	S	NA	S	NA	silenced
ENSMUSG00000047797	Gjb1	101376378	NA	NA	NA	NA	NA	NA	NA	NA	NA	NA	S	NA	S	NA	NA	NA	NA	NA	NA	silenced
ENSMUSG00000033965	Slc16a2	103697414	NA	E	NA	NA	NA	NA	NA	S	NA	NA	S	NA	S	NA	S	S	NA	NA	NA	facultative
ENSMUSG00000047996	Prrg1	78449613	NA	NA	NA	S	NA	NA	NA	NA	NA	NA	S	NA	S	NA	NA	S	NA	S	S	silenced
ENSMUSG00000034055	Phka1	102513975	E	NA	NA	S	NA	NA	NA	S	NA	NA	S	NA	S	NA	NA	S	NA	S	S	facultative
ENSMUSG00000035062	Zc4h2	95639193	NA	NA	NA	NA	E	NA	NA	S	NA	NA	S	NA	S	NA	S	S	NA	S	S	facultative
ENSMUSG00000048047	Zbtb33	38189793	NA	NA	NA	S	NA	NA	NA	NA	NA	NA	S	NA	S	NA	NA	S	NA	S	S	silenced
ENSMUSG00000048155	H2bfm	136927325	NA	NA	NA	NA	NA	NA	NA	NA	NA	NA	NA	NA	NA	NA	NA	NA	NA	NA	NA	Unassigned
ENSMUSG00000048173	Olfr1324	50425496	NA	NA	NA	NA	NA	NA	NA	NA	NA	NA	S	NA	NA	NA	NA	NA	NA	NA	NA	silenced
ENSMUSG00000048355	Arxes1	136033367	NA	NA	NA	NA	S	NA	NA	S	NA	NA	NA	NA	S	NA	S	NA	NA	S	NA	silenced
ENSMUSG00000048573	Cypt3	153558593	NA	NA	NA	NA	NA	NA	NA	NA	NA	NA	S	NA	NA	NA	NA	NA	NA	NA	NA	silenced
ENSMUSG00000048592	Gm5946	150220716	NA	NA	NA	NA	NA	NA	NA	NA	NA	NA	NA	NA	NA	NA	NA	NA	NA	NA	NA	Unassigned
ENSMUSG00000048600	Gm5763	142631483	NA	NA	NA	NA	NA	NA	NA	NA	NA	NA	NA	NA	NA	NA	NA	NA	NA	NA	NA	Unassigned
ENSMUSG00000048621	Gm6377	109196756	NA	NA	NA	NA	NA	NA	NA	NA	NA	NA	S	NA	S	NA	NA	NA	NA	S	NA	silenced
ENSMUSG00000048709	Gm8666	75475232	NA	NA	NA	NA	NA	NA	NA	NA	NA	NA	NA	NA	NA	NA	NA	NA	NA	NA	NA	Unassigned
ENSMUSG00000048949	Gm6206	103163110	NA	NA	NA	NA	NA	NA	NA	NA	NA	NA	NA	NA	NA	NA	NA	NA	NA	NA	NA	Unassigned
ENSMUSG00000048970	C1galt1c1	38630785	NA	NA	NA	NA	NA	NA	NA	NA	NA	NA	S	NA	NA	NA	NA	S	NA	NA	NA	silenced
ENSMUSG00000048994	4930557A04Rik	9849703	NA	NA	NA	NA	NA	NA	NA	NA	NA	NA	NA	NA	NA	NA	NA	NA	NA	NA	NA	Unassigned
ENSMUSG00000049047	Armcx3	134756595	NA	NA	NA	NA	NA	NA	NA	NA	NA	NA	S	NA	NA	NA	S	S	NA	S	NA	silenced
ENSMUSG00000049176	Frmpd4	167471309	NA	NA	NA	NA	NA	NA	NA	NA	NA	NA	S	NA	NA	NA	NA	S	NA	NA	NA	silenced
ENSMUSG00000049191	Rgag4	102066544	NA	NA	NA	NA	NA	NA	NA	NA	NA	NA	NA	NA	NA	NA	NA	S	NA	S	NA	silenced
ENSMUSG00000049536	Tceal1	136707982	NA	NA	NA	NA	NA	NA	NA	NA	NA	NA	S	NA	S	NA	S	NA	NA	S	NA	silenced
ENSMUSG00000035476	Tab3	85574022	E	NA	NA	S	S	NA	NA	NA	NA	NA	S	NA	S	S	S	S	NA	S	S	facultative
ENSMUSG00000049804	Armcx4	134686519	NA	NA	NA	NA	NA	NA	NA	NA	NA	NA	NA	NA	S	NA	S	NA	NA	S	NA	silenced
ENSMUSG00000049815	4921511C20Rik	127394293	NA	NA	NA	NA	NA	NA	NA	NA	NA	NA	S	NA	NA	NA	NA	NA	NA	NA	NA	silenced
ENSMUSG00000049929	Lpar4	106920625	NA	NA	NA	NA	NA	NA	NA	S	NA	NA	S	NA	S	NA	NA	NA	NA	S	NA	silenced
ENSMUSG00000050029	Rap2c	51003912	NA	NA	NA	NA	NA	NA	NA	NA	NA	NA	S	NA	NA	NA	NA	S	NA	NA	NA	silenced
ENSMUSG00000050071	Bex1	136213972	NA	NA	NA	S	NA	NA	NA	NA	NA	NA	S	NA	S	NA	S	NA	NA	NA	NA	silenced
ENSMUSG00000050089	Akap4	7067519	NA	NA	NA	NA	NA	NA	NA	NA	NA	NA	S	NA	NA	NA	NA	NA	NA	NA	NA	silenced
ENSMUSG00000050148	Ubqln2	153498227	NA	NA	NA	S	S	NA	NA	NA	NA	NA	S	NA	S	NA	S	S	NA	S	NA	silenced
ENSMUSG00000050197	Rhox13	38121219	NA	NA	NA	NA	NA	NA	NA	NA	NA	NA	S	NA	NA	NA	NA	NA	NA	NA	NA	silenced
ENSMUSG00000050232	Cxcr3	101731535	NA	NA	NA	NA	NA	NA	NA	NA	NA	NA	S	NA	S	NA	NA	NA	NA	NA	NA	silenced
ENSMUSG00000050332	Amer1	95420318	NA	NA	NA	S	NA	NA	NA	S	NA	NA	NA	NA	NA	NA	NA	S	NA	S	S	silenced
ENSMUSG00000050379	Sept6	36911326	NA	NA	NA	NA	NA	NA	NA	NA	NA	NA	NA	NA	NA	NA	NA	NA	NA	NA	NA	Unassigned
ENSMUSG00000050394	Armcx6	134748461	NA	NA	NA	NA	NA	NA	NA	NA	NA	NA	S	NA	S	NA	S	NA	NA	NA	NA	silenced
ENSMUSG00000050424	Pnma5	73033981	NA	NA	S	S	NA	NA	NA	NA	NA	NA	S	NA	NA	NA	NA	NA	NA	NA	S	silenced
ENSMUSG00000050435	Ube2dnl1	114905012	NA	NA	NA	NA	NA	NA	NA	NA	NA	NA	NA	NA	NA	NA	NA	NA	NA	NA	NA	Unassigned
ENSMUSG00000050504	Olfr1323	50009306	NA	NA	NA	NA	NA	NA	NA	NA	NA	NA	S	NA	NA	NA	NA	NA	NA	NA	NA	silenced
ENSMUSG00000050900	Gm7327	61785381	NA	NA	NA	NA	NA	NA	NA	NA	NA	NA	NA	NA	NA	NA	NA	NA	NA	NA	NA	Unassigned
ENSMUSG00000050921	P2ry10	107088492	NA	NA	NA	NA	NA	NA	NA	NA	NA	NA	S	NA	NA	NA	NA	NA	NA	NA	NA	silenced
ENSMUSG00000050926	Dcaf12l2	44365458	NA	NA	NA	NA	NA	NA	NA	NA	NA	NA	S	NA	NA	NA	NA	NA	NA	NA	NA	silenced
ENSMUSG00000051038	Rhox11	38076594	NA	NA	NA	NA	NA	NA	NA	NA	NA	NA	S	NA	NA	NA	NA	NA	NA	NA	NA	silenced
ENSMUSG00000051159	Cited1	102247381	NA	NA	NA	S	S	NA	NA	NA	NA	NA	S	NA	S	NA	NA	S	NA	NA	NA	silenced
ENSMUSG00000051209	Gpr119	48667979	NA	NA	NA	NA	NA	NA	NA	NA	NA	NA	S	NA	NA	NA	NA	NA	NA	NA	NA	silenced
ENSMUSG00000035776	Cd99l2	71420060	E	NA	NA	S	NA	NA	NA	S	NA	NA	S	NA	S	NA	NA	S	NA	S	S	facultative
ENSMUSG00000035847	Ids	70343069	E	NA	NA	S	S	NA	NA	S	NA	NA	S	NA	S	NA	S	S	NA	S	S	facultative
ENSMUSG00000051228	Nyx	13466110	NA	NA	NA	NA	NA	NA	NA	NA	NA	NA	S	NA	NA	NA	NA	NA	NA	NA	NA	silenced
ENSMUSG00000051257	Trap1a	139333683	NA	NA	S	S	S	NA	NA	NA	NA	NA	S	NA	NA	NA	NA	NA	NA	NA	NA	silenced
ENSMUSG00000051323	Pcdh19	133582860	NA	NA	NA	NA	NA	NA	NA	NA	NA	NA	S	NA	NA	NA	NA	S	NA	S	NA	silenced
ENSMUSG00000051361	6030498E09Rik	38772671	NA	NA	NA	NA	NA	NA	NA	NA	NA	NA	S	NA	NA	NA	NA	NA	NA	NA	NA	silenced
ENSMUSG00000051537	Gm5124	21360865	NA	NA	NA	NA	NA	NA	NA	NA	NA	NA	S	NA	NA	NA	NA	S	NA	NA	NA	silenced
ENSMUSG00000051579	Tceal8	136168984	NA	NA	NA	NA	NA	NA	NA	S	NA	NA	S	NA	S	NA	S	S	NA	S	NA	silenced
ENSMUSG00000051582	Otud6a	100429013	NA	NA	NA	NA	NA	NA	NA	NA	NA	NA	S	NA	NA	NA	NA	NA	NA	NA	NA	silenced
ENSMUSG00000051592	Ccnb3	6979652	NA	NA	NA	NA	NA	NA	NA	NA	NA	NA	NA	NA	NA	NA	NA	NA	NA	NA	NA	Unassigned
ENSMUSG00000051706	Olfr1325	74594328	NA	NA	NA	NA	NA	NA	NA	NA	NA	NA	S	NA	NA	NA	NA	NA	NA	NA	NA	silenced
ENSMUSG00000051827	Rhox2a	37244976	NA	NA	NA	NA	NA	NA	NA	NA	NA	NA	S	NA	NA	NA	NA	NA	NA	NA	NA	silenced
ENSMUSG00000051851	Cxx1c	53608032	NA	NA	NA	NA	NA	NA	NA	NA	NA	NA	NA	NA	S	NA	NA	S	NA	NA	NA	silenced
ENSMUSG00000052025	Ppp1r2-ps7	22461632	NA	NA	NA	NA	NA	NA	NA	NA	NA	NA	NA	NA	NA	NA	NA	NA	NA	NA	NA	Unassigned
ENSMUSG00000052157	Gm650	155304199	NA	NA	NA	NA	NA	NA	NA	NA	NA	NA	NA	NA	NA	NA	NA	NA	NA	NA	NA	Unassigned
ENSMUSG00000052364	B630019K06Rik	8892382	NA	NA	NA	NA	NA	NA	NA	NA	NA	NA	S	NA	S	NA	S	S	NA	S	NA	silenced
ENSMUSG00000052372	Il1rapl1	86740870	NA	NA	NA	NA	NA	NA	NA	NA	NA	NA	S	NA	NA	NA	NA	S	NA	NA	NA	silenced
ENSMUSG00000052549	Arl13a	134187501	NA	NA	NA	NA	NA	NA	NA	NA	NA	NA	S	NA	NA	NA	NA	NA	NA	NA	NA	silenced
ENSMUSG00000052676	Zmat1	134971372	NA	NA	NA	S	NA	NA	NA	NA	NA	NA	S	NA	S	NA	NA	S	NA	S	NA	silenced
ENSMUSG00000052821	Cysltr1	106574346	NA	NA	NA	NA	NA	NA	NA	NA	NA	NA	S	NA	S	NA	NA	NA	NA	S	NA	silenced
ENSMUSG00000052854	Nrk	138914430	NA	NA	NA	S	NA	NA	NA	NA	NA	NA	S	NA	S	NA	NA	NA	NA	S	NA	silenced
ENSMUSG00000053593	Fate1	71972986	NA	NA	NA	NA	NA	NA	NA	NA	NA	NA	S	NA	NA	NA	NA	NA	NA	NA	NA	silenced
ENSMUSG00000053852	Gpr112	56870163	NA	NA	NA	NA	NA	NA	NA	NA	NA	NA	NA	NA	NA	NA	NA	NA	NA	NA	NA	Unassigned
ENSMUSG00000053909	Rhox10	38066475	NA	NA	NA	NA	NA	NA	NA	NA	NA	NA	S	NA	NA	NA	NA	NA	NA	NA	NA	silenced
ENSMUSG00000036551	Akap14	37150698	NA	NA	NA	NA	NA	NA	NA	NA	NA	NA	S	NA	NA	E	S	NA	NA	NA	NA	facultative
ENSMUSG00000054293	A630033H20Rik	107148927	NA	NA	NA	NA	NA	NA	NA	NA	NA	NA	NA	NA	NA	NA	NA	NA	NA	S	NA	silenced
ENSMUSG00000054453	Sytl5	9885622	NA	NA	NA	NA	NA	NA	NA	NA	NA	NA	S	NA	S	NA	NA	NA	NA	S	S	silenced
ENSMUSG00000054626	Xlr	53777118	NA	NA	NA	NA	NA	NA	NA	NA	NA	NA	S	NA	S	NA	NA	NA	NA	S	NA	silenced
ENSMUSG00000054667	Irs4	141710998	NA	NA	NA	NA	NA	NA	NA	NA	NA	NA	S	NA	NA	NA	NA	S	NA	NA	NA	silenced
ENSMUSG00000054727	1700013H16Rik	53742901	NA	NA	NA	NA	NA	NA	NA	NA	NA	NA	NA	NA	NA	NA	NA	NA	NA	NA	NA	Unassigned
ENSMUSG00000054737	Zfp182	21028939	NA	NA	NA	S	NA	NA	NA	S	NA	NA	S	NA	S	NA	NA	S	NA	S	S	silenced
ENSMUSG00000054850	6330419J24Rik	56374610	NA	NA	NA	S	NA	NA	NA	NA	NA	NA	NA	NA	NA	NA	NA	NA	NA	NA	S	silenced
ENSMUSG00000054994	AV320801	135494588	NA	NA	NA	NA	NA	NA	NA	NA	NA	NA	S	NA	NA	NA	NA	NA	NA	NA	NA	silenced
ENSMUSG00000055109	Gm15155	155624741	NA	NA	NA	NA	NA	NA	NA	NA	NA	NA	NA	NA	NA	NA	NA	NA	NA	NA	NA	Unassigned
ENSMUSG00000055110	A630012P03Rik	52575843	NA	NA	NA	NA	NA	NA	NA	S	NA	NA	NA	NA	NA	NA	NA	NA	NA	NA	NA	silenced
ENSMUSG00000036572	Upf3b	37091678	NA	NA	NA	S	NA	NA	E	NA	NA	NA	S	NA	S	NA	NA	S	NA	S	S	facultative
ENSMUSG00000055357	4933400A11Rik	169776257	NA	NA	NA	NA	NA	NA	NA	NA	NA	NA	S	NA	NA	NA	NA	NA	NA	S	NA	silenced
ENSMUSG00000055555	4930502E18Rik	53724826	NA	NA	NA	S	NA	NA	NA	NA	NA	NA	NA	NA	NA	NA	NA	NA	NA	NA	NA	silenced
ENSMUSG00000055653	Gpc3	52272426	NA	NA	NA	NA	S	NA	NA	S	NA	NA	S	NA	S	NA	NA	S	NA	NA	S	silenced
ENSMUSG00000055691	Gja6	160902116	NA	NA	NA	NA	NA	NA	NA	NA	NA	NA	S	NA	NA	NA	NA	S	NA	NA	NA	silenced
ENSMUSG00000055700	4933401B06Rik	107542582	NA	NA	NA	NA	NA	NA	NA	NA	NA	NA	S	NA	NA	NA	NA	NA	NA	NA	NA	silenced
ENSMUSG00000055733	Nap1l3	122394565	NA	NA	NA	NA	NA	NA	NA	S	NA	NA	S	NA	S	NA	S	S	NA	NA	NA	silenced
ENSMUSG00000055746	Magea2	155027201	NA	NA	NA	NA	NA	NA	NA	NA	NA	NA	S	NA	NA	NA	NA	NA	NA	NA	NA	silenced
ENSMUSG00000055780	Usp26	51753959	NA	NA	NA	NA	NA	NA	NA	NA	NA	NA	S	NA	NA	NA	NA	NA	NA	NA	NA	silenced
ENSMUSG00000056281	Olfr1322	49885469	NA	NA	NA	NA	NA	NA	NA	NA	NA	NA	S	NA	NA	NA	NA	NA	NA	NA	NA	silenced
ENSMUSG00000056380	Gpr50	71663667	NA	NA	NA	NA	NA	NA	NA	NA	NA	NA	S	NA	S	NA	NA	S	NA	NA	NA	silenced
ENSMUSG00000037217	Syn1	20860511	NA	NA	NA	NA	NA	NA	E	NA	NA	NA	S	NA	S	NA	NA	S	NA	NA	S	facultative
ENSMUSG00000056679	Gpr173	152343598	NA	NA	NA	NA	NA	NA	NA	NA	NA	NA	S	NA	NA	NA	S	S	NA	S	NA	silenced
ENSMUSG00000056815	Gm6812	68892375	NA	NA	NA	NA	NA	NA	NA	NA	NA	NA	S	NA	NA	NA	NA	NA	NA	NA	NA	silenced
ENSMUSG00000056854	Pou3f4	110814280	NA	NA	NA	NA	NA	NA	NA	NA	NA	NA	S	NA	NA	NA	S	NA	NA	NA	NA	silenced
ENSMUSG00000057000	Nxf3	136072099	NA	NA	NA	NA	NA	NA	NA	NA	NA	NA	S	NA	NA	NA	NA	S	NA	NA	NA	silenced
ENSMUSG00000057402	1700042B14Rik	155124917	NA	NA	NA	NA	NA	NA	NA	NA	NA	NA	NA	NA	NA	NA	NA	NA	NA	NA	NA	Unassigned
ENSMUSG00000037341	Slc9a7	20105755	E	NA	NA	S	NA	NA	NA	NA	NA	NA	S	NA	NA	NA	S	NA	NA	S	S	facultative
ENSMUSG00000057439	Kir3dl2	136448107	NA	NA	NA	NA	NA	NA	NA	NA	NA	NA	NA	NA	NA	NA	NA	NA	NA	NA	NA	Unassigned
ENSMUSG00000057457	Phex	157162075	NA	NA	NA	NA	NA	NA	NA	NA	NA	NA	S	NA	NA	NA	NA	NA	NA	S	NA	silenced
ENSMUSG00000057615	Ldoc1	61709497	NA	NA	NA	NA	NA	NA	NA	NA	NA	NA	S	NA	NA	NA	NA	NA	NA	NA	NA	silenced
ENSMUSG00000057805	1700084M14Rik	91575210	NA	NA	NA	NA	NA	NA	NA	NA	NA	NA	NA	NA	NA	NA	NA	NA	NA	NA	NA	Unassigned
ENSMUSG00000057836	Xlr3a	73086293	NA	NA	NA	S	NA	NA	NA	NA	NA	NA	S	NA	NA	NA	NA	NA	NA	NA	NA	silenced
ENSMUSG00000058147	Xlr3c	73254540	NA	NA	NA	S	NA	NA	NA	NA	NA	NA	S	NA	NA	NA	NA	NA	NA	NA	NA	silenced
ENSMUSG00000058252	1700008I05Rik	135654698	NA	NA	NA	NA	NA	NA	NA	NA	NA	NA	NA	NA	NA	NA	NA	NA	NA	NA	NA	Unassigned
ENSMUSG00000039201	Tbc1d25	8154472	NA	NA	NA	S	E	NA	NA	S	NA	NA	S	NA	S	NA	NA	S	NA	NA	S	facultative
ENSMUSG00000058328	Xlr5a	73107635	NA	NA	NA	NA	NA	NA	NA	NA	NA	NA	S	NA	NA	NA	NA	NA	NA	NA	NA	silenced
ENSMUSG00000058670	4932411N23Rik	126812462	NA	NA	NA	NA	NA	NA	NA	NA	NA	NA	S	NA	NA	NA	NA	NA	NA	NA	NA	silenced
ENSMUSG00000058932	Gm2174	56447965	NA	NA	NA	NA	NA	NA	NA	NA	NA	NA	NA	NA	NA	NA	NA	NA	NA	NA	NA	Unassigned
ENSMUSG00000059203	Il1rapl2	137570608	NA	NA	NA	NA	NA	NA	NA	NA	NA	NA	S	NA	NA	NA	NA	NA	NA	NA	NA	silenced
ENSMUSG00000059327	Eda	99975606	NA	NA	NA	NA	NA	NA	NA	NA	NA	NA	S	NA	S	NA	NA	S	NA	S	S	silenced
ENSMUSG00000059334	Zfp36l3	53774048	NA	NA	NA	S	NA	NA	NA	NA	NA	NA	S	NA	NA	NA	NA	NA	NA	NA	NA	silenced
ENSMUSG00000059401	Mamld1	71050256	NA	NA	NA	NA	NA	NA	NA	S	NA	NA	S	NA	NA	NA	S	S	NA	NA	S	silenced
ENSMUSG00000059461	Gm7331	162566857	NA	NA	NA	NA	NA	NA	NA	NA	NA	NA	NA	NA	NA	NA	NA	NA	NA	NA	NA	Unassigned
ENSMUSG00000059493	Nhs	161833296	NA	NA	NA	S	NA	NA	NA	NA	NA	NA	S	NA	S	NA	NA	S	NA	S	NA	silenced
ENSMUSG00000059626	Rhox3e	37542019	NA	NA	NA	NA	NA	NA	NA	NA	NA	NA	NA	NA	NA	NA	NA	NA	NA	NA	NA	Unassigned
ENSMUSG00000059663	4930524N10Rik	154339225	NA	NA	NA	NA	NA	NA	NA	NA	NA	NA	NA	NA	NA	NA	NA	NA	NA	NA	NA	Unassigned
ENSMUSG00000059690	1700020N15Rik	69945300	NA	NA	NA	NA	NA	NA	NA	NA	NA	NA	NA	NA	NA	NA	NA	NA	NA	NA	NA	Unassigned
ENSMUSG00000059708	Akap17b	36608314	NA	NA	NA	S	NA	NA	NA	NA	NA	NA	NA	NA	S	NA	NA	S	NA	S	S	silenced
ENSMUSG00000059972	Gm14773	91155168	NA	NA	NA	NA	NA	NA	NA	NA	NA	NA	NA	NA	NA	NA	NA	NA	NA	NA	NA	Unassigned
ENSMUSG00000060090	Rp2h	20364481	NA	NA	NA	S	NA	NA	NA	S	NA	NA	NA	NA	NA	NA	NA	S	NA	S	S	silenced
ENSMUSG00000060673	4930595M18Rik	81419575	NA	NA	NA	NA	NA	NA	NA	NA	NA	NA	S	NA	NA	NA	NA	NA	NA	NA	NA	silenced
ENSMUSG00000060681	Slc9a6	56609757	NA	NA	NA	S	NA	NA	NA	S	NA	NA	S	NA	S	NA	S	S	NA	S	S	silenced
ENSMUSG00000060685	Gm14511	8975710	NA	NA	NA	NA	NA	NA	NA	NA	NA	NA	NA	NA	NA	NA	NA	NA	NA	NA	NA	Unassigned
ENSMUSG00000060726	Tmsb15a	135718667	NA	NA	NA	NA	NA	NA	NA	NA	NA	NA	S	NA	NA	NA	NA	NA	NA	NA	NA	silenced
ENSMUSG00000060890	Arr3	100605497	NA	NA	NA	NA	NA	NA	NA	NA	NA	NA	S	NA	NA	NA	NA	NA	NA	NA	NA	silenced
ENSMUSG00000060967	Etd	53434918	NA	NA	NA	NA	NA	NA	NA	NA	NA	NA	NA	NA	NA	NA	NA	NA	NA	NA	NA	Unassigned
ENSMUSG00000061065	Gm5382	9571901	NA	NA	NA	NA	NA	NA	NA	NA	NA	NA	NA	NA	NA	NA	NA	NA	NA	NA	NA	Unassigned
ENSMUSG00000061082	Plac1	53069995	NA	NA	NA	S	NA	NA	NA	NA	NA	NA	S	NA	S	NA	NA	NA	NA	S	NA	silenced
ENSMUSG00000040147	Maob	16709282	E	NA	NA	NA	NA	NA	NA	NA	NA	S	S	NA	S	NA	NA	NA	NA	NA	NA	facultative
ENSMUSG00000061392	Mageb5	91779544	NA	NA	NA	NA	NA	NA	NA	NA	NA	NA	S	NA	NA	NA	NA	NA	NA	NA	NA	silenced
ENSMUSG00000040621	Gemin8	166170454	NA	NA	NA	S	NA	NA	E	S	NA	NA	S	NA	S	NA	NA	S	NA	S	NA	facultative
ENSMUSG00000040855	Reps2	162411954	E	NA	NA	S	NA	NA	NA	S	NA	NA	S	NA	S	NA	S	S	NA	S	NA	facultative
ENSMUSG00000062162	Mageb1	92015191	NA	NA	NA	NA	NA	NA	NA	NA	NA	NA	S	NA	NA	NA	NA	NA	NA	NA	NA	silenced
ENSMUSG00000062168	Ppef1	160623094	NA	NA	NA	NA	NA	NA	NA	NA	NA	NA	S	NA	S	NA	NA	NA	NA	NA	NA	silenced
ENSMUSG00000062170	Fmr1nb	68761839	NA	NA	S	S	NA	NA	NA	NA	NA	NA	S	NA	NA	NA	NA	NA	NA	NA	S	silenced
ENSMUSG00000062184	Hs6st2	51387212	NA	NA	NA	NA	NA	NA	NA	NA	NA	NA	S	NA	NA	NA	NA	S	NA	S	S	silenced
ENSMUSG00000062226	Gm10112	111168340	NA	NA	NA	NA	NA	NA	NA	NA	NA	NA	NA	NA	NA	NA	NA	NA	NA	NA	NA	Unassigned
ENSMUSG00000062393	Dgkk	6779306	NA	NA	NA	S	S	NA	NA	NA	NA	NA	S	NA	NA	NA	NA	NA	NA	S	S	silenced
ENSMUSG00000062564	Tex28	74150944	NA	NA	NA	NA	NA	NA	NA	NA	NA	NA	S	NA	NA	NA	NA	NA	NA	NA	NA	silenced
ENSMUSG00000062791	Gm382	127039972	NA	NA	NA	NA	NA	NA	NA	NA	NA	NA	S	NA	NA	NA	NA	NA	NA	NA	NA	silenced
ENSMUSG00000062814	Ssxa1	21115820	NA	NA	NA	NA	NA	NA	NA	NA	NA	NA	NA	NA	NA	NA	NA	NA	NA	NA	NA	Unassigned
ENSMUSG00000062949	Atp11c	60223290	NA	NA	NA	NA	NA	NA	NA	NA	NA	NA	NA	NA	NA	NA	NA	NA	NA	S	S	silenced
ENSMUSG00000063018	2010204K13Rik	7411817	NA	NA	NA	NA	NA	NA	NA	NA	NA	NA	NA	NA	NA	NA	NA	NA	NA	S	S	silenced
ENSMUSG00000063442	Gm7117	105725128	NA	NA	NA	NA	NA	NA	NA	NA	NA	NA	NA	NA	S	NA	NA	NA	NA	NA	NA	silenced
ENSMUSG00000041476	Smpx	157698910	E	NA	NA	NA	NA	NA	NA	NA	NA	NA	S	NA	NA	NA	NA	NA	NA	NA	NA	facultative
ENSMUSG00000063728	Magea6	154924012	NA	NA	NA	NA	NA	NA	NA	NA	NA	NA	S	NA	NA	NA	NA	NA	NA	NA	NA	silenced
ENSMUSG00000041688	Amot	145446425	E	NA	NA	S	S	NA	NA	S	NA	NA	S	NA	S	NA	S	S	NA	S	NA	facultative
ENSMUSG00000063816	Gm4987	46455887	NA	NA	NA	NA	NA	NA	NA	NA	NA	NA	S	NA	NA	NA	NA	NA	NA	NA	NA	silenced
ENSMUSG00000042750	Bex2	136066564	E	NA	NA	NA	NA	NA	NA	NA	NA	NA	S	NA	S	NA	NA	NA	NA	S	NA	facultative
ENSMUSG00000044206	Vsig4	96247203	NA	E	NA	NA	NA	NA	NA	NA	NA	NA	S	NA	NA	NA	NA	NA	NA	NA	NA	facultative
ENSMUSG00000064129	Gm14781	91632194	NA	NA	NA	NA	NA	NA	NA	NA	NA	NA	NA	NA	NA	NA	NA	NA	NA	NA	NA	Unassigned
ENSMUSG00000064137	Rhox8	37874778	NA	NA	NA	NA	NA	NA	NA	NA	NA	NA	NA	NA	NA	NA	NA	NA	NA	NA	NA	Unassigned
ENSMUSG00000064398	Gm23628	20614523	NA	NA	NA	NA	NA	NA	NA	NA	NA	NA	NA	NA	NA	NA	NA	NA	NA	NA	NA	Unassigned
ENSMUSG00000064416	Gm22248	151384494	NA	NA	NA	NA	NA	NA	NA	NA	NA	NA	NA	NA	NA	NA	NA	NA	NA	NA	NA	Unassigned
ENSMUSG00000064428	Gm22746	163150391	NA	NA	NA	NA	NA	NA	NA	NA	NA	NA	NA	NA	NA	NA	NA	NA	NA	NA	NA	Unassigned
ENSMUSG00000064464	Gm25078	45795361	NA	NA	NA	NA	NA	NA	NA	NA	NA	NA	NA	NA	NA	NA	NA	NA	NA	NA	NA	Unassigned
ENSMUSG00000064477	Gm23404	156455999	NA	NA	NA	NA	NA	NA	NA	NA	NA	NA	NA	NA	NA	NA	NA	NA	NA	NA	NA	Unassigned
ENSMUSG00000064497	Gm22062	165717409	NA	NA	NA	NA	NA	NA	NA	NA	NA	NA	NA	NA	NA	NA	NA	NA	NA	NA	NA	Unassigned
ENSMUSG00000064524	Gm26441	151261918	NA	NA	NA	NA	NA	NA	NA	NA	NA	NA	NA	NA	NA	NA	NA	NA	NA	NA	NA	Unassigned
ENSMUSG00000064529	Gm26437	39305377	NA	NA	NA	NA	NA	NA	NA	NA	NA	NA	NA	NA	NA	NA	NA	NA	NA	NA	NA	Unassigned
ENSMUSG00000064530	Gm23613	36776619	NA	NA	NA	NA	NA	NA	NA	NA	NA	NA	NA	NA	NA	NA	NA	NA	NA	NA	NA	Unassigned
ENSMUSG00000064536	Gm23615	73809417	NA	NA	NA	NA	NA	NA	NA	NA	NA	NA	NA	NA	NA	NA	NA	NA	NA	NA	NA	Unassigned
ENSMUSG00000064551	Gm24624	116345732	NA	NA	NA	NA	NA	NA	NA	NA	NA	NA	NA	NA	NA	NA	NA	NA	NA	NA	NA	Unassigned
ENSMUSG00000064553	Gm24622	106587481	NA	NA	NA	NA	NA	NA	NA	NA	NA	NA	NA	NA	NA	NA	NA	NA	NA	NA	NA	Unassigned
ENSMUSG00000064574	Gm25797	109023356	NA	NA	NA	NA	NA	NA	NA	NA	NA	NA	NA	NA	NA	NA	NA	NA	NA	NA	NA	Unassigned
ENSMUSG00000064659	Gm26131	22861936	NA	NA	NA	NA	NA	NA	NA	NA	NA	NA	NA	NA	NA	NA	NA	NA	NA	NA	NA	Unassigned
ENSMUSG00000064665	Gm24460	151539700	NA	NA	NA	NA	NA	NA	NA	NA	NA	NA	NA	NA	NA	NA	NA	NA	NA	NA	NA	Unassigned
ENSMUSG00000064685	Gm25812	22434414	NA	NA	NA	NA	NA	NA	NA	NA	NA	NA	NA	NA	NA	NA	NA	NA	NA	NA	NA	Unassigned
ENSMUSG00000064697	Gm24147	37667233	NA	NA	NA	NA	NA	NA	NA	NA	NA	NA	NA	NA	NA	NA	NA	NA	NA	NA	NA	Unassigned
ENSMUSG00000064728	Gm25851	58357952	NA	NA	NA	NA	NA	NA	NA	NA	NA	NA	NA	NA	NA	NA	NA	NA	NA	NA	NA	Unassigned
ENSMUSG00000064740	Gm24706	82401091	NA	NA	NA	NA	NA	NA	NA	NA	NA	NA	NA	NA	NA	NA	NA	NA	NA	NA	NA	Unassigned
ENSMUSG00000064772	Gm25202	14315401	NA	NA	NA	NA	NA	NA	NA	NA	NA	NA	NA	NA	NA	NA	NA	NA	NA	NA	NA	Unassigned
ENSMUSG00000064781	Gm22686	82187682	NA	NA	NA	NA	NA	NA	NA	NA	NA	NA	NA	NA	NA	NA	NA	NA	NA	NA	NA	Unassigned
ENSMUSG00000064806	Gm24038	48230286	NA	NA	NA	NA	NA	NA	NA	NA	NA	NA	NA	NA	NA	NA	NA	NA	NA	NA	NA	Unassigned
ENSMUSG00000064818	Gm22359	154711258	NA	NA	NA	NA	NA	NA	NA	NA	NA	NA	NA	NA	NA	NA	NA	NA	NA	NA	NA	Unassigned
ENSMUSG00000064876	Gm23378	104001373	NA	NA	NA	NA	NA	NA	NA	NA	NA	NA	NA	NA	NA	NA	NA	NA	NA	NA	NA	Unassigned
ENSMUSG00000064981	Snora70	74272484	NA	NA	NA	NA	NA	NA	NA	NA	NA	NA	S	NA	NA	NA	NA	NA	NA	NA	NA	silenced
ENSMUSG00000064999	Gm26035	152923453	NA	NA	NA	NA	NA	NA	NA	NA	NA	NA	NA	NA	NA	NA	NA	NA	NA	NA	NA	Unassigned
ENSMUSG00000065031	Gm22364	36409610	NA	NA	NA	NA	NA	NA	NA	NA	NA	NA	NA	NA	NA	NA	NA	NA	NA	NA	NA	Unassigned
ENSMUSG00000065068	n-R5s5	18323444	NA	NA	NA	NA	NA	NA	NA	NA	NA	NA	NA	NA	NA	NA	NA	NA	NA	NA	NA	Unassigned
ENSMUSG00000065074	Gm24535	21901732	NA	NA	NA	NA	NA	NA	NA	NA	NA	NA	NA	NA	NA	NA	NA	NA	NA	NA	NA	Unassigned
ENSMUSG00000065088	Gm26494	37499317	NA	NA	NA	NA	NA	NA	NA	NA	NA	NA	NA	NA	NA	NA	NA	NA	NA	NA	NA	Unassigned
ENSMUSG00000065091	Gm23678	19762668	NA	NA	NA	NA	NA	NA	NA	NA	NA	NA	NA	NA	NA	NA	NA	NA	NA	NA	NA	Unassigned
ENSMUSG00000065095	Gm23679	137150815	NA	NA	NA	NA	NA	NA	NA	NA	NA	NA	NA	NA	NA	NA	NA	NA	NA	NA	NA	Unassigned
ENSMUSG00000065110	Snord61	57391449	NA	NA	NA	NA	NA	NA	NA	NA	NA	NA	S	NA	NA	NA	NA	NA	NA	S	NA	silenced
ENSMUSG00000065155	Gm25481	9317819	NA	NA	NA	NA	NA	NA	NA	NA	NA	NA	NA	NA	NA	NA	NA	NA	NA	NA	NA	Unassigned
ENSMUSG00000065199	Gm23461	72611803	NA	NA	NA	NA	NA	NA	NA	NA	NA	NA	NA	NA	NA	NA	NA	NA	NA	NA	NA	Unassigned
ENSMUSG00000065221	Gm25793	153576488	NA	NA	NA	NA	NA	NA	NA	NA	NA	NA	NA	NA	NA	NA	NA	NA	NA	NA	NA	Unassigned
ENSMUSG00000065242	Gm22294	17325315	NA	NA	NA	NA	NA	NA	NA	NA	NA	NA	NA	NA	NA	NA	NA	NA	NA	NA	NA	Unassigned
ENSMUSG00000065266	Gm23454	93251474	NA	NA	NA	NA	NA	NA	NA	NA	NA	NA	NA	NA	NA	NA	NA	NA	NA	NA	NA	Unassigned
ENSMUSG00000065291	Gm26125	74534285	NA	NA	NA	NA	NA	NA	NA	NA	NA	NA	NA	NA	NA	NA	NA	NA	NA	NA	NA	Unassigned
ENSMUSG00000065314	Gm26065	20800332	NA	NA	NA	NA	NA	NA	NA	NA	NA	NA	NA	NA	NA	NA	NA	NA	NA	NA	NA	Unassigned
ENSMUSG00000065321	Gm22057	138303307	NA	NA	NA	NA	NA	NA	NA	NA	NA	NA	NA	NA	NA	NA	NA	NA	NA	NA	NA	Unassigned
ENSMUSG00000065398	Mir188	7247989	NA	NA	NA	NA	NA	NA	NA	NA	NA	NA	S	NA	NA	NA	NA	NA	NA	NA	NA	silenced
ENSMUSG00000065404	Mir201	67988096	NA	NA	NA	NA	NA	NA	NA	NA	NA	NA	S	NA	NA	NA	NA	NA	NA	NA	NA	silenced
ENSMUSG00000065418	Mir322	53054255	NA	NA	NA	NA	NA	NA	NA	NA	NA	NA	S	NA	NA	NA	NA	NA	NA	NA	NA	silenced
ENSMUSG00000065422	Mir221	19146294	NA	NA	NA	NA	NA	NA	NA	NA	NA	NA	S	NA	NA	NA	NA	NA	NA	E	NA	facultative
ENSMUSG00000065425	Mir325	105379082	NA	NA	NA	NA	NA	NA	NA	NA	NA	NA	S	NA	NA	NA	NA	NA	NA	NA	NA	silenced
ENSMUSG00000065450	Mir448	147158210	NA	NA	NA	NA	NA	NA	NA	NA	NA	NA	S	NA	NA	NA	NA	NA	NA	NA	NA	silenced
ENSMUSG00000065456	Mir106a	52742503	NA	NA	NA	NA	NA	NA	NA	NA	NA	NA	S	NA	NA	NA	NA	NA	NA	NA	NA	silenced
ENSMUSG00000065471	Mir222	19146893	NA	NA	NA	NA	NA	NA	NA	NA	NA	NA	S	NA	NA	NA	NA	NA	NA	NA	NA	silenced
ENSMUSG00000065473	Mir19b-2	52741983	NA	NA	NA	NA	NA	NA	NA	NA	NA	NA	S	NA	NA	NA	NA	NA	NA	NA	NA	silenced
ENSMUSG00000065486	Mir450-1	53048154	NA	NA	NA	NA	NA	NA	NA	NA	NA	NA	S	NA	NA	NA	NA	NA	NA	NA	NA	silenced
ENSMUSG00000065499	Mir384	105344282	NA	NA	NA	NA	NA	NA	NA	NA	NA	NA	S	NA	NA	NA	NA	NA	NA	NA	NA	silenced
ENSMUSG00000065503	Mir351	53053255	NA	NA	NA	NA	NA	NA	NA	NA	NA	NA	S	NA	NA	NA	NA	NA	NA	S	NA	silenced
ENSMUSG00000065509	Mir421	103572915	NA	NA	NA	NA	NA	NA	NA	NA	NA	NA	S	NA	NA	NA	NA	NA	NA	NA	NA	silenced
ENSMUSG00000065510	Mir361	113074824	NA	NA	NA	NA	NA	NA	NA	NA	NA	NA	S	NA	NA	NA	NA	NA	NA	NA	NA	silenced
ENSMUSG00000065536	Mir98	151913214	NA	NA	NA	NA	NA	NA	NA	NA	NA	NA	S	NA	NA	NA	NA	NA	NA	NA	NA	silenced
ENSMUSG00000065542	Mir224	72261031	NA	NA	NA	NA	NA	NA	NA	NA	NA	NA	S	NA	NA	NA	NA	NA	NA	NA	NA	silenced
ENSMUSG00000065602	Mirlet7f-2	151912346	NA	NA	NA	NA	NA	NA	NA	NA	NA	NA	S	NA	NA	NA	NA	NA	NA	NA	NA	silenced
ENSMUSG00000065613	Mir92-2	52741838	NA	NA	NA	NA	NA	NA	NA	NA	NA	NA	S	NA	NA	NA	NA	NA	NA	NA	NA	silenced
ENSMUSG00000065622	Gm24763	43254046	NA	NA	NA	NA	NA	NA	NA	NA	NA	NA	NA	NA	NA	NA	NA	NA	NA	NA	NA	Unassigned
ENSMUSG00000065642	Snora69	37082912	NA	NA	NA	NA	NA	NA	NA	NA	NA	NA	S	NA	NA	NA	NA	NA	NA	NA	NA	silenced
ENSMUSG00000065648	Gm25895	153915116	NA	NA	NA	NA	NA	NA	NA	NA	NA	NA	NA	NA	NA	NA	NA	NA	NA	NA	NA	Unassigned
ENSMUSG00000065661	Gm22580	83536031	NA	NA	NA	NA	NA	NA	NA	NA	NA	NA	NA	NA	NA	NA	NA	NA	NA	NA	NA	Unassigned
ENSMUSG00000065689	n-R5s7	68949564	NA	NA	NA	NA	NA	NA	NA	NA	NA	NA	NA	NA	NA	NA	NA	NA	NA	NA	NA	Unassigned
ENSMUSG00000065716	Gm25651	169695781	NA	NA	NA	NA	NA	NA	NA	NA	NA	NA	NA	NA	NA	NA	NA	NA	NA	NA	NA	Unassigned
ENSMUSG00000065719	n-R5s12	136277505	NA	NA	NA	NA	NA	NA	NA	NA	NA	NA	NA	NA	NA	NA	NA	NA	NA	NA	NA	Unassigned
ENSMUSG00000065733	Gm24491	106649913	NA	NA	NA	NA	NA	NA	NA	NA	NA	NA	NA	NA	NA	NA	NA	NA	NA	NA	NA	Unassigned
ENSMUSG00000065739	Gm24493	37632205	NA	NA	NA	NA	NA	NA	NA	NA	NA	NA	NA	NA	NA	NA	NA	NA	NA	NA	NA	Unassigned
ENSMUSG00000065747	Gm25006	88192617	NA	NA	NA	NA	NA	NA	NA	NA	NA	NA	NA	NA	NA	NA	NA	NA	NA	NA	NA	Unassigned
ENSMUSG00000065758	n-R5s10	86406128	NA	NA	NA	NA	NA	NA	NA	NA	NA	NA	NA	NA	NA	NA	NA	NA	NA	NA	NA	Unassigned
ENSMUSG00000065813	n-R5s3	13215698	NA	NA	NA	NA	NA	NA	NA	NA	NA	NA	NA	NA	NA	NA	NA	NA	NA	NA	NA	Unassigned
ENSMUSG00000065825	Gm26314	11850484	NA	NA	NA	NA	NA	NA	NA	NA	NA	NA	NA	NA	NA	NA	NA	NA	NA	NA	NA	Unassigned
ENSMUSG00000065828	Gm26317	162069457	NA	NA	NA	NA	NA	NA	NA	NA	NA	NA	NA	NA	NA	NA	NA	NA	NA	NA	NA	Unassigned
ENSMUSG00000065859	Gm22351	74713767	NA	NA	NA	NA	NA	NA	NA	NA	NA	NA	NA	NA	NA	NA	NA	NA	NA	NA	NA	Unassigned
ENSMUSG00000065898	Gm24522	128700546	NA	NA	NA	NA	NA	NA	NA	NA	NA	NA	NA	NA	NA	NA	NA	NA	NA	NA	NA	Unassigned
ENSMUSG00000065903	Gm26111	64800511	NA	NA	NA	NA	NA	NA	NA	NA	NA	NA	NA	NA	NA	NA	NA	NA	NA	NA	NA	Unassigned
ENSMUSG00000065907	Gm26108	110622832	NA	NA	NA	NA	NA	NA	NA	NA	NA	NA	NA	NA	NA	NA	NA	NA	NA	NA	NA	Unassigned
ENSMUSG00000065935	Gm25629	74997577	NA	NA	NA	NA	NA	NA	NA	NA	NA	NA	NA	NA	NA	NA	NA	NA	NA	NA	NA	Unassigned
ENSMUSG00000065943	Gm23794	162114238	NA	NA	NA	NA	NA	NA	NA	NA	NA	NA	NA	NA	NA	NA	NA	NA	NA	NA	NA	Unassigned
ENSMUSG00000067147	Rpl7a-ps11	166854211	NA	NA	NA	NA	NA	NA	NA	NA	NA	NA	NA	NA	NA	NA	NA	NA	NA	NA	NA	Unassigned
ENSMUSG00000045179	Sox3	60891366	NA	NA	NA	S	NA	NA	NA	NA	NA	NA	E	NA	NA	S	NA	NA	NA	NA	NA	facultative
ENSMUSG00000067215	Usp51	153006469	NA	NA	NA	NA	NA	NA	NA	NA	NA	NA	S	NA	NA	NA	NA	NA	NA	S	NA	silenced
ENSMUSG00000067262	Vmn1r239-ps	147452748	NA	NA	NA	NA	NA	NA	NA	NA	NA	NA	S	NA	NA	NA	NA	NA	NA	NA	NA	silenced
ENSMUSG00000067276	Capn6	143802231	NA	NA	NA	NA	NA	NA	NA	NA	NA	NA	S	NA	S	NA	NA	NA	NA	S	NA	silenced
ENSMUSG00000067360	Pramel3	135302307	NA	NA	NA	NA	NA	NA	NA	NA	NA	NA	S	NA	NA	NA	NA	NA	NA	NA	NA	silenced
ENSMUSG00000045237	1110012L19Rik	70385877	E	NA	S	S	NA	NA	NA	S	NA	NA	NA	NA	S	NA	NA	S	NA	S	S	facultative
ENSMUSG00000067377	Tspan6	133891068	NA	NA	NA	NA	NA	NA	NA	NA	NA	NA	S	NA	NA	NA	NA	S	NA	NA	NA	silenced
ENSMUSG00000067441	Gm14920	117014757	NA	NA	NA	NA	NA	NA	NA	NA	NA	NA	NA	NA	NA	NA	NA	NA	NA	NA	NA	Unassigned
ENSMUSG00000067561	Dmrtc1c2	102847639	NA	NA	NA	NA	NA	NA	NA	NA	NA	NA	NA	NA	NA	NA	NA	NA	NA	NA	NA	Unassigned
ENSMUSG00000067562	Dmrtc1c1	102802963	NA	NA	NA	NA	NA	NA	NA	NA	NA	NA	NA	NA	NA	NA	NA	NA	NA	NA	NA	Unassigned
ENSMUSG00000067567	Hdac8	102284639	NA	NA	NA	S	NA	NA	NA	S	NA	NA	S	NA	S	NA	NA	S	NA	S	S	silenced
ENSMUSG00000067597	Dgat2l6	100524838	NA	NA	NA	NA	NA	NA	NA	NA	NA	NA	S	NA	NA	NA	NA	NA	NA	NA	NA	silenced
ENSMUSG00000067649	Mageb18	92118879	NA	NA	NA	NA	NA	NA	NA	NA	NA	NA	S	NA	NA	NA	NA	NA	NA	NA	NA	silenced
ENSMUSG00000067679	Obp1b	78186777	NA	NA	NA	NA	NA	NA	NA	NA	NA	NA	NA	NA	NA	NA	NA	NA	NA	NA	NA	Unassigned
ENSMUSG00000067684	Obp1a	78085505	NA	NA	NA	NA	NA	NA	NA	NA	NA	NA	S	NA	NA	NA	NA	NA	NA	NA	NA	silenced
ENSMUSG00000067764	Xlr5c	73282896	NA	NA	NA	NA	NA	NA	NA	NA	NA	NA	S	NA	NA	NA	NA	NA	NA	NA	NA	silenced
ENSMUSG00000067768	Xlr4b	73214333	NA	NA	NA	NA	NA	NA	NA	NA	NA	NA	S	NA	NA	NA	NA	NA	NA	NA	NA	silenced
ENSMUSG00000067771	Gm14685	73117047	NA	NA	NA	NA	NA	NA	NA	NA	NA	NA	S	NA	NA	NA	NA	NA	NA	NA	NA	silenced
ENSMUSG00000067835	Gm14661	60557728	NA	NA	NA	NA	NA	NA	NA	NA	NA	NA	NA	NA	NA	NA	NA	NA	NA	NA	NA	Unassigned
ENSMUSG00000067860	Zic3	58022700	NA	NA	NA	S	NA	NA	NA	NA	NA	NA	S	NA	NA	NA	NA	NA	NA	NA	S	silenced
ENSMUSG00000067873	Htatsf1	57053583	NA	NA	S	S	S	NA	NA	S	NA	NA	S	NA	S	NA	S	S	NA	S	S	silenced
ENSMUSG00000067878	Mtap7d3	56797858	NA	NA	NA	NA	NA	NA	NA	S	NA	NA	NA	NA	NA	NA	NA	S	NA	S	S	silenced
ENSMUSG00000067909	Slxl1	55226876	NA	NA	NA	NA	NA	NA	NA	NA	NA	NA	S	NA	NA	NA	NA	NA	NA	NA	NA	silenced
ENSMUSG00000067924	Cxx1b	53669177	NA	NA	NA	S	NA	NA	NA	S	NA	NA	NA	NA	NA	NA	NA	S	NA	NA	NA	silenced
ENSMUSG00000067925	Cxx1a	53642488	NA	NA	NA	NA	NA	NA	NA	NA	NA	NA	NA	NA	NA	NA	NA	NA	NA	NA	NA	Unassigned
ENSMUSG00000067971	Olfr1321	49726973	NA	NA	NA	NA	NA	NA	NA	NA	NA	NA	S	NA	NA	NA	NA	NA	NA	NA	NA	silenced
ENSMUSG00000068014	Gm14648	47900345	NA	NA	NA	NA	NA	NA	NA	NA	NA	NA	NA	NA	NA	NA	NA	NA	NA	NA	NA	Unassigned
ENSMUSG00000068048	Rhox9	37899097	NA	NA	NA	NA	NA	NA	NA	NA	NA	NA	NA	NA	NA	NA	NA	NA	NA	NA	NA	Unassigned
ENSMUSG00000068113	Gm4907	23882553	NA	NA	NA	NA	NA	NA	NA	NA	NA	NA	S	NA	NA	NA	NA	NA	NA	NA	NA	silenced
ENSMUSG00000068122	Agtr2	21484544	NA	NA	NA	NA	NA	NA	NA	NA	NA	NA	S	NA	NA	NA	NA	NA	NA	NA	NA	silenced
ENSMUSG00000068149	BC049702	19479420	NA	NA	NA	NA	NA	NA	NA	NA	NA	NA	NA	NA	NA	NA	NA	NA	NA	NA	NA	Unassigned
ENSMUSG00000068173	Btg1-ps1	38013173	NA	NA	NA	NA	NA	NA	NA	NA	NA	NA	NA	NA	NA	NA	NA	NA	NA	NA	NA	Unassigned
ENSMUSG00000068200	Gm5931	10660522	NA	NA	NA	NA	NA	NA	NA	NA	NA	NA	NA	NA	NA	NA	NA	NA	NA	NA	NA	Unassigned
ENSMUSG00000068218	Ssxb9	8366978	NA	NA	NA	NA	NA	NA	NA	NA	NA	NA	S	NA	NA	NA	NA	NA	NA	NA	NA	silenced
ENSMUSG00000068219	Ssxb10	8327424	NA	NA	NA	NA	NA	NA	NA	NA	NA	NA	S	NA	NA	NA	NA	NA	NA	NA	NA	silenced
ENSMUSG00000068243	Gm7079	8047229	NA	NA	NA	NA	NA	NA	NA	NA	NA	NA	NA	NA	NA	NA	NA	NA	NA	NA	NA	Unassigned
ENSMUSG00000047238	Mageh1	153036166	NA	NA	NA	S	S	E	NA	NA	NA	NA	S	NA	S	NA	NA	S	NA	S	NA	facultative
ENSMUSG00000069038	Gm4906	11327822	NA	NA	NA	NA	NA	NA	NA	NA	NA	NA	NA	NA	NA	NA	NA	NA	NA	NA	NA	Unassigned
ENSMUSG00000070071	Mir465	66839052	NA	NA	NA	NA	NA	NA	NA	NA	NA	NA	S	NA	NA	NA	NA	NA	NA	NA	NA	silenced
ENSMUSG00000070073	Mir470	66813951	NA	NA	NA	NA	NA	NA	NA	NA	NA	NA	S	NA	NA	NA	NA	NA	NA	NA	NA	silenced
ENSMUSG00000070078	Mir463	66799223	NA	NA	NA	NA	NA	NA	NA	NA	NA	NA	S	NA	NA	NA	NA	NA	NA	NA	NA	silenced
ENSMUSG00000070081	Mir505	60394403	NA	NA	NA	NA	NA	NA	NA	NA	NA	NA	S	NA	NA	NA	NA	NA	NA	NA	NA	silenced
ENSMUSG00000070100	Mir362	7241982	NA	NA	NA	NA	NA	NA	NA	NA	NA	NA	S	NA	NA	NA	NA	NA	NA	NA	NA	silenced
ENSMUSG00000070104	Mir471	66792595	NA	NA	NA	NA	NA	NA	NA	NA	NA	NA	S	NA	NA	NA	NA	NA	NA	NA	NA	silenced
ENSMUSG00000070106	Mir363	52741693	NA	NA	NA	NA	NA	NA	NA	NA	NA	NA	S	NA	NA	NA	NA	NA	NA	NA	NA	silenced
ENSMUSG00000070108	Mir500	7237683	NA	NA	NA	NA	NA	NA	NA	NA	NA	NA	S	NA	NA	NA	NA	NA	NA	NA	NA	silenced
ENSMUSG00000070110	Mir504	59097658	NA	NA	NA	NA	NA	NA	NA	NA	NA	NA	S	NA	NA	NA	NA	NA	NA	NA	NA	silenced
ENSMUSG00000070138	Mir452	72262224	NA	NA	NA	NA	NA	NA	NA	NA	NA	NA	S	NA	NA	NA	NA	NA	NA	NA	NA	silenced
ENSMUSG00000070139	Mir532	7248402	NA	NA	NA	NA	NA	NA	NA	NA	NA	NA	S	NA	NA	NA	NA	NA	NA	NA	NA	silenced
ENSMUSG00000070219	n-R5s13	151777671	NA	NA	NA	NA	NA	NA	NA	NA	NA	NA	NA	NA	NA	NA	NA	NA	NA	NA	NA	Unassigned
ENSMUSG00000070240	Gm23516	15896663	NA	NA	NA	NA	NA	NA	NA	NA	NA	NA	NA	NA	NA	NA	NA	NA	NA	NA	NA	Unassigned
ENSMUSG00000070258	Gm25207	15685285	NA	NA	NA	NA	NA	NA	NA	NA	NA	NA	NA	NA	NA	NA	NA	NA	NA	NA	NA	Unassigned
ENSMUSG00000070641	Gm16410	134489370	NA	NA	NA	NA	NA	NA	NA	NA	NA	NA	NA	NA	NA	NA	NA	NA	NA	NA	NA	Unassigned
ENSMUSG00000071665	Foxr2	153118786	NA	NA	NA	NA	NA	NA	NA	NA	NA	NA	S	NA	NA	NA	NA	NA	NA	NA	NA	silenced
ENSMUSG00000071679	Zcchc16	144688907	NA	NA	NA	NA	NA	NA	NA	NA	NA	NA	NA	NA	NA	NA	NA	S	NA	NA	NA	silenced
ENSMUSG00000071680	Gm7123	142412755	NA	NA	NA	NA	NA	NA	NA	NA	NA	NA	NA	NA	NA	NA	NA	NA	NA	NA	NA	Unassigned
ENSMUSG00000071686	Tex13a	138208165	NA	NA	NA	NA	NA	NA	NA	NA	NA	NA	S	NA	NA	NA	NA	NA	NA	NA	NA	silenced
ENSMUSG00000047844	Bex4	136138996	E	NA	NA	NA	NA	NA	NA	NA	NA	NA	S	NA	NA	NA	NA	NA	NA	NA	NA	facultative
ENSMUSG00000071719	Tmem28	99821021	NA	NA	NA	NA	NA	NA	NA	NA	NA	NA	S	NA	NA	NA	NA	NA	NA	NA	S	silenced
ENSMUSG00000071721	1700010D01Rik	95732586	NA	NA	NA	NA	NA	NA	NA	NA	NA	NA	S	NA	NA	NA	NA	NA	NA	NA	NA	silenced
ENSMUSG00000071722	Spin4	95022510	NA	NA	NA	NA	NA	NA	NA	S	NA	NA	S	NA	S	NA	NA	S	NA	S	S	silenced
ENSMUSG00000071723	Gspt2	94636069	NA	NA	NA	S	NA	NA	NA	NA	NA	NA	S	NA	S	NA	S	S	NA	S	S	silenced
ENSMUSG00000071726	Gm5941	92489949	NA	NA	NA	NA	NA	NA	NA	NA	NA	NA	S	NA	NA	NA	NA	NA	NA	NA	NA	silenced
ENSMUSG00000071738	Gm4937	76264304	NA	NA	NA	NA	NA	NA	NA	NA	NA	NA	NA	NA	NA	NA	NA	NA	NA	NA	NA	Unassigned
ENSMUSG00000071745	DXBay18	73137232	NA	NA	NA	NA	NA	NA	NA	NA	NA	NA	NA	NA	NA	NA	NA	NA	NA	NA	NA	Unassigned
ENSMUSG00000071748	Gm14698	68821093	NA	NA	NA	NA	NA	NA	NA	NA	NA	NA	NA	NA	NA	NA	NA	NA	NA	NA	NA	Unassigned
ENSMUSG00000071753	C230004F18Rik	61116386	NA	NA	NA	NA	NA	NA	NA	NA	NA	NA	NA	NA	NA	NA	NA	NA	NA	NA	NA	Unassigned
ENSMUSG00000071763	4933416I08Rik	53686637	NA	NA	NA	NA	NA	NA	NA	NA	NA	NA	NA	NA	NA	NA	NA	NA	NA	NA	NA	Unassigned
ENSMUSG00000071764	Olfr1320	49683504	NA	NA	NA	NA	NA	NA	NA	NA	NA	NA	S	NA	NA	NA	NA	NA	NA	NA	NA	silenced
ENSMUSG00000071766	Rhox12	38104077	NA	NA	NA	NA	NA	NA	NA	NA	NA	NA	S	NA	NA	NA	NA	NA	NA	NA	NA	silenced
ENSMUSG00000071767	Rhox7a	37831686	NA	NA	NA	NA	NA	NA	NA	NA	NA	NA	NA	NA	NA	NA	NA	NA	NA	NA	NA	Unassigned
ENSMUSG00000071769	Rhox3h	37657688	NA	NA	NA	NA	NA	NA	NA	NA	NA	NA	S	NA	NA	NA	NA	NA	NA	NA	NA	silenced
ENSMUSG00000071770	Rhox4e	37557412	NA	NA	NA	NA	NA	NA	NA	NA	NA	NA	S	NA	NA	NA	NA	NA	NA	NA	NA	silenced
ENSMUSG00000071771	Rhox4b	37432494	NA	NA	NA	NA	NA	NA	NA	NA	NA	NA	S	NA	NA	NA	NA	NA	NA	NA	NA	silenced
ENSMUSG00000071772	Rhox3a	37249919	NA	NA	NA	NA	NA	NA	NA	NA	NA	NA	S	NA	NA	NA	NA	NA	NA	NA	NA	silenced
ENSMUSG00000071773	Rhox1	37213804	NA	NA	NA	NA	NA	NA	NA	NA	NA	NA	S	NA	NA	NA	NA	NA	NA	NA	NA	silenced
ENSMUSG00000071788	Gm14525	26672777	NA	NA	NA	NA	NA	NA	NA	NA	NA	NA	NA	NA	NA	NA	NA	NA	NA	NA	NA	Unassigned
ENSMUSG00000071815	Fthl17	9033493	NA	NA	NA	NA	NA	NA	NA	NA	NA	NA	S	NA	NA	NA	NA	NA	NA	NA	NA	silenced
ENSMUSG00000071816	Ssxb5	8803691	NA	NA	NA	NA	NA	NA	NA	NA	NA	NA	S	NA	NA	NA	NA	NA	NA	NA	NA	silenced
ENSMUSG00000072049	Vmn2r121	124127339	NA	NA	NA	NA	NA	NA	NA	NA	NA	NA	NA	NA	NA	NA	NA	NA	NA	NA	NA	Unassigned
ENSMUSG00000072100	Gm16390	154886805	NA	NA	NA	NA	NA	NA	NA	NA	NA	NA	NA	NA	NA	NA	NA	NA	NA	NA	NA	Unassigned
ENSMUSG00000072249	Gm5635	9063015	NA	NA	NA	NA	NA	NA	NA	NA	NA	NA	NA	NA	NA	NA	NA	NA	NA	NA	NA	Unassigned
ENSMUSG00000072479	Xlr5b	73148796	NA	NA	NA	NA	NA	NA	NA	NA	NA	NA	S	NA	NA	NA	NA	NA	NA	NA	NA	silenced
ENSMUSG00000048007	Timm8a1	134537256	NA	NA	NA	NA	NA	NA	NA	NA	E	NA	S	NA	NA	NA	NA	S	NA	NA	NA	facultative
ENSMUSG00000072888	Samt2	154575228	NA	NA	NA	NA	NA	NA	NA	NA	NA	NA	NA	NA	NA	NA	NA	NA	NA	NA	NA	Unassigned
ENSMUSG00000072923	Gm10439	149594570	NA	NA	NA	NA	NA	NA	NA	NA	NA	NA	NA	NA	NA	NA	NA	NA	NA	NA	NA	Unassigned
ENSMUSG00000072929	Gm15109	148290866	NA	NA	NA	NA	NA	NA	NA	NA	NA	NA	NA	NA	NA	NA	NA	NA	NA	NA	NA	Unassigned
ENSMUSG00000072930	Gm15107	148180724	NA	NA	NA	NA	NA	NA	NA	NA	NA	NA	NA	NA	NA	NA	NA	NA	NA	NA	NA	Unassigned
ENSMUSG00000072931	Gm15080	147992993	NA	NA	NA	NA	NA	NA	NA	NA	NA	NA	NA	NA	NA	NA	NA	NA	NA	NA	NA	Unassigned
ENSMUSG00000072934	Trpc5os	144456581	NA	NA	NA	S	NA	NA	NA	NA	NA	NA	NA	NA	NA	NA	NA	NA	NA	S	NA	silenced
ENSMUSG00000072944	Nup62cl	140006805	NA	NA	NA	S	NA	NA	NA	NA	NA	NA	S	NA	NA	NA	NA	NA	NA	NA	NA	silenced
ENSMUSG00000072945	Ripply1	139779549	NA	NA	NA	NA	NA	NA	NA	NA	NA	NA	S	NA	NA	NA	NA	S	NA	NA	NA	silenced
ENSMUSG00000048040	Arxes2	135993824	E	NA	NA	NA	S	NA	NA	S	NA	NA	NA	NA	S	NA	S	S	NA	S	NA	facultative
ENSMUSG00000072964	Bhlhb9	135885851	NA	NA	NA	S	S	NA	NA	S	NA	NA	S	NA	S	NA	S	S	NA	S	NA	silenced
ENSMUSG00000072966	Gprasp2	135839034	NA	NA	NA	S	NA	NA	NA	NA	NA	NA	S	NA	S	NA	S	NA	NA	S	NA	silenced
ENSMUSG00000072969	Armcx5	135742733	NA	NA	NA	NA	S	NA	NA	NA	NA	NA	NA	NA	S	NA	NA	S	NA	S	NA	silenced
ENSMUSG00000072995	Cpxcr1	116448944	NA	NA	NA	NA	NA	NA	NA	NA	NA	NA	S	NA	NA	NA	NA	NA	NA	NA	NA	silenced
ENSMUSG00000073001	Cylc1	111110458	NA	NA	NA	NA	NA	NA	NA	NA	NA	NA	S	NA	NA	NA	NA	NA	NA	NA	NA	silenced
ENSMUSG00000073006	Gm732	107945735	NA	NA	NA	NA	NA	NA	NA	NA	NA	NA	S	NA	NA	NA	NA	NA	NA	NA	NA	silenced
ENSMUSG00000073007	Fam46d	107792590	NA	NA	NA	NA	NA	NA	NA	NA	NA	NA	NA	NA	NA	NA	NA	NA	NA	S	NA	silenced
ENSMUSG00000073008	Gpr174	107255878	NA	NA	NA	NA	NA	NA	NA	NA	NA	NA	S	NA	NA	NA	NA	NA	NA	NA	NA	silenced
ENSMUSG00000073010	Gm5127	106583186	NA	NA	NA	NA	NA	NA	NA	NA	NA	NA	S	NA	NA	NA	NA	NA	NA	NA	NA	silenced
ENSMUSG00000073012	Fnd3c2	106235246	NA	NA	NA	S	NA	NA	NA	NA	NA	NA	S	NA	NA	NA	NA	NA	NA	NA	NA	silenced
ENSMUSG00000073016	Uprt	104482818	NA	NA	NA	NA	NA	NA	NA	S	NA	NA	S	NA	S	NA	S	S	NA	S	NA	silenced
ENSMUSG00000073027	Dmrtc1b	102707865	NA	NA	NA	NA	NA	NA	NA	NA	NA	NA	S	NA	NA	NA	NA	NA	NA	NA	NA	silenced
ENSMUSG00000073051	Gm14812	99405331	NA	NA	NA	NA	NA	NA	NA	NA	NA	NA	S	NA	NA	NA	NA	NA	NA	NA	NA	silenced
ENSMUSG00000073060	Zxda	94795563	NA	NA	NA	S	NA	NA	NA	NA	NA	NA	NA	NA	NA	NA	NA	NA	NA	NA	S	silenced
ENSMUSG00000073062	Zxdb	94724569	NA	NA	NA	S	S	NA	NA	NA	NA	NA	S	NA	S	NA	NA	S	NA	S	S	silenced
ENSMUSG00000073069	Mageb2	91331755	NA	NA	NA	NA	NA	NA	NA	NA	NA	NA	S	NA	NA	NA	NA	NA	NA	NA	NA	silenced
ENSMUSG00000073077	Gm7173	79482568	NA	NA	NA	NA	NA	NA	NA	NA	NA	NA	NA	NA	NA	NA	NA	NA	NA	NA	S	silenced
ENSMUSG00000073085	4930428D18Rik	76393350	NA	NA	NA	NA	NA	NA	NA	NA	NA	NA	NA	NA	NA	NA	NA	NA	NA	NA	NA	Unassigned
ENSMUSG00000073094	Smim9	75146056	NA	NA	NA	NA	NA	NA	NA	NA	NA	NA	NA	NA	NA	NA	NA	NA	NA	NA	NA	Unassigned
ENSMUSG00000073125	Xlr3b	73192207	NA	NA	NA	NA	NA	NA	NA	NA	NA	NA	S	NA	NA	NA	NA	NA	NA	NA	NA	silenced
ENSMUSG00000073130	Gm1141	71928816	NA	NA	NA	NA	NA	NA	NA	NA	NA	NA	S	NA	NA	NA	NA	S	NA	S	NA	silenced
ENSMUSG00000051224	Tceanc	166499812	NA	NA	NA	S	NA	NA	E	S	NA	NA	S	NA	S	NA	NA	S	NA	S	NA	facultative
ENSMUSG00000073139	BC023829	70459753	NA	NA	S	S	NA	NA	NA	S	NA	NA	NA	NA	NA	NA	NA	S	NA	S	S	silenced
ENSMUSG00000073141	4930567H17Rik	70393901	NA	NA	NA	NA	NA	NA	NA	NA	NA	NA	S	NA	NA	NA	NA	NA	NA	NA	NA	silenced
ENSMUSG00000073173	Gm10477	56524742	NA	NA	NA	NA	NA	NA	NA	NA	NA	NA	NA	NA	NA	NA	NA	NA	NA	NA	NA	Unassigned
ENSMUSG00000073176	Zfp449	56346400	NA	NA	NA	S	NA	NA	NA	S	NA	NA	S	NA	S	NA	NA	S	NA	S	S	silenced
ENSMUSG00000073177	Gm773	56189827	NA	NA	NA	NA	NA	NA	NA	NA	NA	NA	S	NA	NA	NA	NA	NA	NA	NA	NA	silenced
ENSMUSG00000073207	Ccdc160	52791200	NA	NA	NA	NA	NA	NA	NA	NA	NA	NA	S	NA	NA	NA	NA	S	NA	NA	NA	silenced
ENSMUSG00000073243	Gm9	37209348	NA	NA	NA	S	NA	NA	NA	NA	NA	NA	S	NA	NA	NA	NA	NA	NA	NA	NA	silenced
ENSMUSG00000073245	Gm14819	35404183	NA	NA	NA	NA	NA	NA	NA	NA	NA	NA	NA	NA	NA	NA	NA	NA	NA	NA	NA	Unassigned
ENSMUSG00000073247	Gm10486	35067384	NA	NA	NA	NA	NA	NA	NA	NA	NA	NA	NA	NA	NA	NA	NA	NA	NA	NA	NA	Unassigned
ENSMUSG00000073255	Gm14632	30329772	NA	NA	NA	NA	NA	NA	NA	NA	NA	NA	NA	NA	NA	NA	NA	NA	NA	NA	NA	Unassigned
ENSMUSG00000073257	Gm10488	29976314	NA	NA	NA	NA	NA	NA	NA	NA	NA	NA	NA	NA	NA	NA	NA	NA	NA	NA	NA	Unassigned
ENSMUSG00000073267	Gm1993	25548296	NA	NA	NA	NA	NA	NA	NA	NA	NA	NA	NA	NA	NA	NA	NA	NA	NA	NA	NA	Unassigned
ENSMUSG00000073274	Gm14636	19156981	NA	NA	NA	NA	NA	NA	NA	NA	NA	NA	NA	NA	NA	NA	NA	NA	NA	NA	NA	Unassigned
ENSMUSG00000073290	Gm10490	7909542	NA	NA	NA	NA	NA	NA	NA	NA	NA	NA	NA	NA	NA	NA	NA	NA	NA	NA	NA	Unassigned
ENSMUSG00000073291	Gm10491	7907693	NA	NA	NA	NA	NA	NA	NA	NA	NA	NA	NA	NA	NA	NA	NA	NA	NA	NA	NA	Unassigned
ENSMUSG00000073293	Nudt10	6168696	NA	NA	NA	NA	NA	NA	NA	NA	NA	NA	S	NA	S	NA	S	NA	NA	NA	S	silenced
ENSMUSG00000054034	Tceal5	136200948	E	NA	NA	NA	NA	NA	NA	NA	NA	NA	S	NA	S	NA	S	NA	NA	NA	NA	facultative
ENSMUSG00000073295	Nudt11	6047453	NA	NA	NA	NA	NA	NA	NA	NA	NA	NA	S	NA	S	NA	S	NA	NA	S	S	silenced
ENSMUSG00000075918	n-R5s2	6106891	NA	NA	NA	NA	NA	NA	NA	NA	NA	NA	NA	NA	NA	NA	NA	NA	NA	NA	NA	Unassigned
ENSMUSG00000076005	Mir547	67988374	NA	NA	NA	NA	NA	NA	NA	NA	NA	NA	S	NA	NA	NA	NA	NA	NA	NA	NA	silenced
ENSMUSG00000076011	Mir652	142739000	NA	NA	NA	NA	NA	NA	NA	NA	NA	NA	S	NA	NA	NA	NA	NA	NA	NA	NA	silenced
ENSMUSG00000076041	Mir20b	52742113	NA	NA	NA	NA	NA	NA	NA	NA	NA	NA	S	NA	NA	NA	NA	NA	NA	NA	NA	silenced
ENSMUSG00000076050	Mir450b	53047997	NA	NA	NA	NA	NA	NA	NA	NA	NA	NA	S	NA	NA	NA	NA	NA	NA	NA	NA	silenced
ENSMUSG00000076066	Mir223	96242817	NA	NA	NA	NA	NA	NA	NA	NA	NA	NA	S	NA	NA	NA	NA	NA	NA	NA	NA	silenced
ENSMUSG00000076117	Mir680-2	144297790	NA	NA	NA	NA	NA	NA	NA	NA	NA	NA	S	NA	NA	NA	NA	NA	NA	NA	NA	silenced
ENSMUSG00000076122	Mir503	53053984	NA	NA	NA	NA	NA	NA	NA	NA	NA	NA	S	NA	NA	NA	NA	NA	NA	NA	NA	silenced
ENSMUSG00000076127	Mir718	74023849	NA	NA	NA	NA	NA	NA	NA	NA	NA	NA	NA	NA	NA	NA	NA	NA	NA	NA	NA	Unassigned
ENSMUSG00000076140	Mir542	53049403	NA	NA	NA	NA	NA	NA	NA	NA	NA	NA	S	NA	NA	NA	NA	NA	NA	NA	NA	silenced
ENSMUSG00000076214	Mir717	52422407	NA	NA	NA	NA	NA	NA	NA	NA	NA	NA	S	NA	NA	NA	NA	NA	NA	NA	NA	silenced
ENSMUSG00000076251	Mir501	7241243	NA	NA	NA	NA	NA	NA	NA	NA	NA	NA	S	NA	NA	NA	NA	NA	NA	NA	NA	silenced
ENSMUSG00000076269	Mir374b	103573060	NA	NA	NA	NA	NA	NA	NA	NA	NA	NA	NA	NA	NA	NA	NA	NA	NA	NA	NA	Unassigned
ENSMUSG00000076286	Mir672	104116175	NA	NA	NA	NA	NA	NA	NA	NA	NA	NA	S	NA	NA	NA	NA	NA	NA	NA	NA	silenced
ENSMUSG00000076371	Gm22368	167028889	NA	NA	NA	NA	NA	NA	NA	NA	NA	NA	NA	NA	NA	NA	NA	NA	NA	NA	NA	Unassigned
ENSMUSG00000076398	Mir676	100381097	NA	NA	NA	NA	NA	NA	NA	NA	NA	NA	S	NA	NA	NA	NA	NA	NA	NA	NA	silenced
ENSMUSG00000076399	Mir450-2	53048299	NA	NA	NA	NA	NA	NA	NA	NA	NA	NA	S	NA	NA	NA	NA	NA	NA	NA	NA	silenced
ENSMUSG00000076455	Mir767	72589988	NA	NA	NA	NA	NA	NA	NA	NA	NA	NA	NA	NA	NA	NA	NA	NA	NA	NA	NA	Unassigned
ENSMUSG00000076458	Mir764	147002259	NA	NA	NA	NA	NA	NA	NA	NA	NA	NA	S	NA	NA	NA	NA	NA	NA	NA	NA	silenced
ENSMUSG00000077040	Gm26209	130887669	NA	NA	NA	NA	NA	NA	NA	NA	NA	NA	NA	NA	NA	NA	NA	NA	NA	NA	NA	Unassigned
ENSMUSG00000077092	Mir742	66780373	NA	NA	NA	NA	NA	NA	NA	NA	NA	NA	S	NA	NA	NA	NA	NA	NA	NA	NA	silenced
ENSMUSG00000077111	Mir18b	52742331	NA	NA	NA	NA	NA	NA	NA	NA	NA	NA	S	NA	NA	NA	NA	NA	NA	NA	NA	silenced
ENSMUSG00000077119	Mir741	66796805	NA	NA	NA	NA	NA	NA	NA	NA	NA	NA	S	NA	NA	NA	NA	NA	NA	NA	NA	silenced
ENSMUSG00000077127	Mir743	66776757	NA	NA	NA	NA	NA	NA	NA	NA	NA	NA	S	NA	NA	NA	NA	NA	NA	NA	NA	silenced
ENSMUSG00000077199	Gm22266	104070189	NA	NA	NA	NA	NA	NA	NA	NA	NA	NA	NA	NA	NA	NA	NA	NA	NA	NA	NA	Unassigned
ENSMUSG00000077230	Gm25097	145160477	NA	NA	NA	NA	NA	NA	NA	NA	NA	NA	NA	NA	NA	NA	NA	NA	NA	NA	NA	Unassigned
ENSMUSG00000077275	Gm22785	70693476	NA	NA	NA	NA	NA	NA	NA	NA	NA	NA	NA	NA	NA	NA	NA	NA	NA	NA	NA	Unassigned
ENSMUSG00000077277	Gm22783	19355001	NA	NA	NA	NA	NA	NA	NA	NA	NA	NA	NA	NA	NA	NA	NA	NA	NA	NA	NA	Unassigned
ENSMUSG00000077294	Gm24123	93164902	NA	NA	NA	NA	NA	NA	NA	NA	NA	NA	NA	NA	NA	NA	NA	NA	NA	NA	NA	Unassigned
ENSMUSG00000077303	Gm22472	101242738	NA	NA	NA	NA	NA	NA	NA	NA	NA	NA	NA	NA	NA	NA	NA	NA	NA	NA	NA	Unassigned
ENSMUSG00000077309	n-R5s8	71131237	NA	NA	NA	NA	NA	NA	NA	NA	NA	NA	NA	NA	NA	NA	NA	NA	NA	NA	NA	Unassigned
ENSMUSG00000077379	Gm25170	130915299	NA	NA	NA	NA	NA	NA	NA	NA	NA	NA	NA	NA	NA	NA	NA	NA	NA	NA	NA	Unassigned
ENSMUSG00000077406	Gm25421	75578808	NA	NA	NA	NA	NA	NA	NA	NA	NA	NA	NA	NA	NA	NA	NA	NA	NA	NA	NA	Unassigned
ENSMUSG00000077422	Gm24281	157430604	NA	NA	NA	NA	NA	NA	NA	NA	NA	NA	NA	NA	NA	NA	NA	NA	NA	NA	NA	Unassigned
ENSMUSG00000077430	Gm22592	21500366	NA	NA	NA	NA	NA	NA	NA	NA	NA	NA	NA	NA	NA	NA	NA	NA	NA	NA	NA	Unassigned
ENSMUSG00000077435	Gm22590	121011835	NA	NA	NA	NA	NA	NA	NA	NA	NA	NA	NA	NA	NA	NA	NA	NA	NA	NA	NA	Unassigned
ENSMUSG00000077453	Gm25915	142485322	NA	NA	NA	NA	NA	NA	NA	NA	NA	NA	NA	NA	NA	NA	NA	NA	NA	NA	NA	Unassigned
ENSMUSG00000077462	Gm26417	74624426	NA	NA	NA	NA	NA	NA	NA	NA	NA	NA	NA	NA	NA	NA	NA	NA	NA	NA	NA	Unassigned
ENSMUSG00000077542	Gm22023	164283096	NA	NA	NA	NA	NA	NA	NA	NA	NA	NA	NA	NA	NA	NA	NA	NA	NA	NA	NA	Unassigned
ENSMUSG00000077558	Gm23705	42681757	NA	NA	NA	NA	NA	NA	NA	NA	NA	NA	NA	NA	NA	NA	NA	NA	NA	NA	NA	Unassigned
ENSMUSG00000077609	Gm25795	157299490	NA	NA	NA	NA	NA	NA	NA	NA	NA	NA	NA	NA	NA	NA	NA	NA	NA	NA	NA	Unassigned
ENSMUSG00000077620	n-R5s9	83345743	NA	NA	NA	NA	NA	NA	NA	NA	NA	NA	NA	NA	NA	NA	NA	NA	NA	NA	NA	Unassigned
ENSMUSG00000077628	Gm23768	132553714	NA	NA	NA	NA	NA	NA	NA	NA	NA	NA	NA	NA	NA	NA	NA	NA	NA	NA	NA	Unassigned
ENSMUSG00000077650	Gm23320	75886083	NA	NA	NA	NA	NA	NA	NA	NA	NA	NA	NA	NA	NA	NA	NA	NA	NA	NA	NA	Unassigned
ENSMUSG00000077652	Gm23322	109009681	NA	NA	NA	NA	NA	NA	NA	NA	NA	NA	NA	NA	NA	NA	NA	NA	NA	NA	NA	Unassigned
ENSMUSG00000077674	Gm24470	82692239	NA	NA	NA	NA	NA	NA	NA	NA	NA	NA	NA	NA	NA	NA	NA	NA	NA	NA	NA	Unassigned
ENSMUSG00000077713	Gm25728	9532511	NA	NA	NA	NA	NA	NA	NA	NA	NA	NA	NA	NA	NA	NA	NA	NA	NA	NA	NA	Unassigned
ENSMUSG00000077743	n-R5s16	155543290	NA	NA	NA	NA	NA	NA	NA	NA	NA	NA	NA	NA	NA	NA	NA	NA	NA	NA	NA	Unassigned
ENSMUSG00000077767	Snora35	146994381	NA	NA	NA	NA	NA	NA	NA	NA	NA	NA	S	NA	NA	NA	NA	NA	NA	NA	NA	silenced
ENSMUSG00000077847	Mir105	72591500	NA	NA	NA	NA	NA	NA	NA	NA	NA	NA	S	NA	NA	NA	NA	NA	NA	NA	NA	silenced
ENSMUSG00000077857	Gm25061	127906453	NA	NA	NA	NA	NA	NA	NA	NA	NA	NA	NA	NA	NA	NA	NA	NA	NA	NA	NA	Unassigned
ENSMUSG00000077858	Gm25063	12870269	NA	NA	NA	NA	NA	NA	NA	NA	NA	NA	NA	NA	NA	NA	NA	NA	NA	NA	NA	Unassigned
ENSMUSG00000077872	Mir878	66801508	NA	NA	NA	NA	NA	NA	NA	NA	NA	NA	S	NA	NA	NA	NA	NA	NA	NA	NA	silenced
ENSMUSG00000078002	Mir880	66800530	NA	NA	NA	NA	NA	NA	NA	NA	NA	NA	S	NA	NA	NA	NA	NA	NA	NA	NA	silenced
ENSMUSG00000078017	Mir883a	66780758	NA	NA	NA	NA	NA	NA	NA	NA	NA	NA	S	NA	NA	NA	NA	NA	NA	NA	NA	silenced
ENSMUSG00000078024	Mir883b	66789890	NA	NA	NA	NA	NA	NA	NA	NA	NA	NA	S	NA	NA	NA	NA	NA	NA	NA	NA	silenced
ENSMUSG00000078034	Gm24683	116123900	NA	NA	NA	NA	NA	NA	NA	NA	NA	NA	NA	NA	NA	NA	NA	NA	NA	NA	NA	Unassigned
ENSMUSG00000078038	Mir881	66801944	NA	NA	NA	NA	NA	NA	NA	NA	NA	NA	S	NA	NA	NA	NA	NA	NA	NA	NA	silenced
ENSMUSG00000078122	F630028O10Rik	96239926	NA	NA	NA	NA	NA	NA	NA	NA	NA	NA	NA	NA	S	NA	NA	NA	NA	NA	NA	silenced
ENSMUSG00000078123	Gm5071	91931946	NA	NA	NA	NA	NA	NA	NA	NA	NA	NA	NA	NA	NA	NA	NA	NA	NA	NA	NA	Unassigned
ENSMUSG00000078206	Gm14458	8985900	NA	NA	NA	NA	NA	NA	NA	NA	NA	NA	NA	NA	NA	NA	NA	NA	NA	NA	NA	Unassigned
ENSMUSG00000078208	Gm5634	8962134	NA	NA	NA	NA	NA	NA	NA	NA	NA	NA	NA	NA	NA	NA	NA	NA	NA	NA	NA	Unassigned
ENSMUSG00000078210	Gm5924	5338792	NA	NA	NA	NA	NA	NA	NA	NA	NA	NA	NA	NA	NA	NA	NA	NA	NA	NA	NA	Unassigned
ENSMUSG00000078212	Gm3757	4882412	NA	NA	NA	NA	NA	NA	NA	NA	NA	NA	NA	NA	NA	NA	NA	NA	NA	NA	NA	Unassigned
ENSMUSG00000078213	Gm3750	4800496	NA	NA	NA	NA	NA	NA	NA	NA	NA	NA	NA	NA	NA	NA	NA	NA	NA	NA	NA	Unassigned
ENSMUSG00000078214	Gm5925	4515674	NA	NA	NA	NA	NA	NA	NA	NA	NA	NA	NA	NA	NA	NA	NA	NA	NA	NA	NA	Unassigned
ENSMUSG00000078218	Gm3706	4037674	NA	NA	NA	NA	NA	NA	NA	NA	NA	NA	NA	NA	NA	NA	NA	NA	NA	NA	NA	Unassigned
ENSMUSG00000078314	Gm14762	85825892	NA	NA	NA	NA	NA	NA	NA	NA	NA	NA	NA	NA	NA	NA	NA	NA	NA	NA	NA	Unassigned
ENSMUSG00000078315	Fam47c	78737763	NA	NA	NA	NA	NA	NA	NA	NA	NA	NA	NA	NA	NA	NA	NA	NA	NA	NA	NA	Unassigned
ENSMUSG00000078317	F8a	73228291	NA	NA	NA	S	S	NA	NA	NA	NA	NA	S	NA	S	NA	NA	S	NA	S	NA	silenced
ENSMUSG00000078320	Gm362	43590989	NA	NA	NA	NA	NA	NA	NA	NA	NA	NA	NA	NA	NA	NA	NA	NA	NA	NA	NA	Unassigned
ENSMUSG00000078324	Gm2933	33700649	NA	NA	NA	NA	NA	NA	NA	NA	NA	NA	NA	NA	NA	NA	NA	NA	NA	NA	NA	Unassigned
ENSMUSG00000078346	Gm5132	14211148	NA	NA	NA	NA	NA	NA	NA	NA	NA	NA	NA	NA	NA	NA	NA	NA	NA	NA	NA	Unassigned
ENSMUSG00000079297	Gm2223	33505661	NA	NA	NA	NA	NA	NA	NA	NA	NA	NA	NA	NA	NA	NA	NA	NA	NA	NA	NA	Unassigned
ENSMUSG00000056537	Rlim	103957163	NA	E	S	S	S	NA	NA	S	NA	NA	S	NA	S	S	S	S	NA	S	NA	facultative
ENSMUSG00000057421	Las1l	95935335	E	NA	S	S	S	NA	NA	S	NA	NA	S	NA	S	NA	S	S	NA	S	S	facultative
ENSMUSG00000079349	Magea5	155053061	NA	NA	NA	NA	NA	NA	NA	NA	NA	NA	S	NA	NA	NA	NA	NA	NA	NA	NA	silenced
ENSMUSG00000079350	Magea8	154985775	NA	NA	NA	NA	NA	NA	NA	NA	NA	NA	S	NA	NA	NA	NA	NA	NA	NA	NA	silenced
ENSMUSG00000079374	Gm8334	148613253	NA	NA	NA	NA	NA	NA	NA	NA	NA	NA	NA	NA	NA	NA	NA	NA	NA	NA	NA	Unassigned
ENSMUSG00000079387	Luzp4	148857640	NA	NA	NA	NA	NA	NA	NA	NA	NA	NA	S	NA	NA	NA	NA	NA	NA	NA	NA	silenced
ENSMUSG00000079395	Gm15114	148488949	NA	NA	NA	NA	NA	NA	NA	NA	NA	NA	NA	NA	NA	NA	NA	NA	NA	NA	NA	Unassigned
ENSMUSG00000079418	Atg4a	140956907	NA	NA	NA	S	NA	NA	NA	S	NA	NA	S	NA	S	NA	NA	S	NA	S	NA	silenced
ENSMUSG00000058254	Tspan7	10485158	E	NA	NA	S	NA	NA	NA	S	NA	NA	S	NA	S	NA	S	S	NA	S	S	facultative
ENSMUSG00000079432	Gm15023	135167624	NA	NA	NA	NA	NA	NA	NA	NA	NA	NA	S	NA	NA	NA	NA	NA	NA	NA	NA	silenced
ENSMUSG00000061778	Mospd2	164936169	E	NA	NA	S	NA	NA	NA	S	NA	NA	S	NA	S	NA	NA	S	NA	S	NA	facultative
ENSMUSG00000079450	3110007F17Rik	123103495	NA	NA	NA	NA	NA	NA	NA	NA	NA	NA	NA	NA	NA	NA	NA	NA	NA	NA	NA	Unassigned
ENSMUSG00000079460	4933403O08Rik	112239049	NA	NA	NA	NA	NA	NA	NA	NA	NA	NA	S	NA	NA	NA	NA	NA	NA	NA	NA	silenced
ENSMUSG00000079476	1700011M02Rik	102908905	NA	NA	NA	NA	NA	NA	NA	NA	NA	NA	NA	NA	NA	NA	NA	NA	NA	NA	NA	Unassigned
ENSMUSG00000062070	Pgk1	106187100	E	NA	S	S	NA	NA	NA	S	NA	NA	S	NA	S	S	S	S	S	S	NA	facultative
ENSMUSG00000079480	Pin4	102119447	NA	NA	NA	S	NA	NA	NA	NA	NA	NA	S	NA	NA	NA	NA	S	NA	NA	S	silenced
ENSMUSG00000079481	Nhsl2	101849385	NA	NA	NA	NA	NA	NA	NA	NA	NA	NA	NA	NA	S	NA	S	S	NA	S	S	silenced
ENSMUSG00000079487	Med12	101274030	NA	NA	NA	S	S	NA	NA	S	NA	NA	S	NA	S	NA	S	S	NA	S	S	silenced
ENSMUSG00000079508	Apoo	94367117	NA	NA	S	S	S	NA	NA	S	NA	NA	S	NA	S	NA	S	S	NA	S	S	silenced
ENSMUSG00000079509	Zfx	94074631	NA	NA	NA	S	NA	NA	NA	S	NA	NA	NA	NA	S	NA	S	S	NA	S	S	silenced
ENSMUSG00000079513	4932429P05Rik	89752268	NA	NA	NA	NA	NA	NA	NA	NA	NA	NA	S	NA	NA	NA	NA	NA	NA	NA	NA	silenced
ENSMUSG00000079519	Gm14743	78240462	NA	NA	NA	NA	NA	NA	NA	NA	NA	NA	S	NA	NA	NA	NA	NA	NA	NA	NA	silenced
ENSMUSG00000079521	Gm5938	78125467	NA	NA	NA	NA	NA	NA	NA	NA	NA	NA	S	NA	NA	NA	NA	NA	NA	NA	NA	silenced
ENSMUSG00000079522	Gm14744	77864758	NA	NA	NA	NA	NA	NA	NA	NA	NA	NA	S	NA	NA	NA	NA	NA	NA	NA	NA	silenced
ENSMUSG00000079525	4930468A15Rik	76582610	NA	NA	NA	NA	NA	NA	NA	NA	NA	NA	NA	NA	NA	NA	NA	NA	NA	NA	NA	Unassigned
ENSMUSG00000079531	Gm5936	74837196	NA	NA	NA	NA	NA	NA	NA	NA	NA	NA	S	NA	NA	NA	NA	NA	NA	NA	NA	silenced
ENSMUSG00000079532	Gm6890	74740927	NA	NA	NA	NA	NA	NA	NA	NA	NA	NA	NA	NA	NA	NA	NA	NA	NA	NA	NA	Unassigned
ENSMUSG00000079534	Gm5640	74639119	NA	NA	NA	NA	NA	NA	NA	NA	NA	NA	S	NA	NA	NA	NA	NA	NA	NA	NA	silenced
ENSMUSG00000079536	Gm6880	74480287	NA	NA	NA	NA	NA	NA	NA	NA	NA	NA	NA	NA	NA	NA	NA	NA	NA	NA	NA	Unassigned
ENSMUSG00000079566	Spin2d	73175302	NA	NA	NA	NA	NA	NA	NA	NA	NA	NA	NA	NA	NA	NA	NA	NA	NA	NA	NA	Unassigned
ENSMUSG00000079577	Gm14692	67695698	NA	NA	NA	NA	NA	NA	NA	NA	NA	NA	NA	NA	NA	NA	NA	NA	NA	NA	NA	Unassigned
ENSMUSG00000079578	Gm1140	67682900	NA	NA	NA	NA	NA	NA	NA	NA	NA	NA	S	NA	NA	NA	NA	NA	NA	NA	NA	silenced
ENSMUSG00000079579	Gm6760	64151405	NA	NA	NA	NA	NA	NA	NA	NA	NA	NA	S	NA	NA	NA	NA	NA	NA	NA	NA	silenced
ENSMUSG00000079583	Gm7073	60436052	NA	NA	NA	NA	NA	NA	NA	NA	NA	NA	NA	NA	NA	NA	NA	NA	NA	NA	NA	Unassigned
ENSMUSG00000063663	Brwd3	108737016	E	NA	NA	S	NA	NA	NA	NA	NA	NA	S	NA	S	NA	S	S	NA	S	NA	facultative
ENSMUSG00000079593	Gm14597	53577087	NA	NA	NA	NA	NA	NA	NA	NA	NA	NA	NA	NA	NA	NA	S	NA	NA	NA	NA	silenced
ENSMUSG00000079600	Gm17604	165003765	NA	NA	NA	NA	NA	NA	NA	NA	NA	NA	NA	NA	NA	NA	NA	NA	NA	NA	NA	Unassigned
ENSMUSG00000079606	Gm595	48841466	NA	NA	NA	NA	NA	NA	NA	NA	NA	NA	NA	NA	NA	NA	NA	NA	NA	NA	NA	Unassigned
ENSMUSG00000079619	Cypt15	39346267	NA	NA	NA	NA	NA	NA	NA	NA	NA	NA	S	NA	NA	NA	NA	NA	NA	NA	NA	silenced
ENSMUSG00000079626	Rhox7b	37886439	NA	NA	NA	NA	NA	NA	NA	NA	NA	NA	NA	NA	NA	NA	NA	NA	NA	NA	NA	Unassigned
ENSMUSG00000079627	Rhox2h	37668989	NA	NA	NA	NA	NA	NA	NA	NA	NA	NA	S	NA	NA	NA	NA	NA	NA	NA	NA	silenced
ENSMUSG00000079628	Rhox4g	37646500	NA	NA	NA	S	NA	NA	NA	NA	NA	NA	S	NA	NA	NA	NA	NA	NA	NA	NA	silenced
ENSMUSG00000079629	Rhox2g	37639115	NA	NA	NA	NA	NA	NA	NA	NA	NA	NA	S	NA	NA	NA	NA	NA	NA	NA	NA	silenced
ENSMUSG00000079630	Rhox4f	37602894	NA	NA	NA	NA	NA	NA	NA	NA	NA	NA	S	NA	NA	NA	NA	NA	NA	NA	NA	silenced
ENSMUSG00000079633	Rhox4d	37514359	NA	NA	NA	NA	NA	NA	NA	NA	NA	NA	NA	NA	NA	NA	NA	NA	NA	NA	NA	Unassigned
ENSMUSG00000079635	Rhox4c	37480337	NA	NA	NA	NA	NA	NA	NA	NA	NA	NA	S	NA	NA	NA	NA	NA	NA	NA	NA	silenced
ENSMUSG00000079636	Rhox3c	37458585	NA	NA	NA	NA	NA	NA	NA	NA	NA	NA	NA	NA	NA	NA	NA	NA	NA	NA	NA	Unassigned
ENSMUSG00000079637	Rhox2c	37453680	NA	NA	NA	NA	NA	NA	NA	NA	NA	NA	S	NA	NA	NA	NA	NA	NA	NA	NA	silenced
ENSMUSG00000079638	Rhox2b	37412067	NA	NA	NA	NA	NA	NA	NA	NA	NA	NA	NA	NA	NA	NA	NA	NA	NA	NA	NA	Unassigned
ENSMUSG00000079639	Rhox4a	37265338	NA	NA	NA	NA	NA	NA	NA	NA	NA	NA	S	NA	NA	NA	NA	NA	NA	NA	NA	silenced
ENSMUSG00000064016	Gm648	56543874	NA	NA	NA	S	NA	NA	E	NA	NA	NA	S	NA	NA	NA	NA	NA	NA	NA	NA	facultative
ENSMUSG00000079642	Gm6268	36403477	NA	NA	NA	NA	NA	NA	NA	NA	NA	NA	NA	NA	NA	NA	NA	NA	NA	NA	NA	Unassigned
ENSMUSG00000079649	Gm2892	33476982	NA	NA	NA	NA	NA	NA	NA	NA	NA	NA	NA	NA	NA	NA	NA	NA	NA	NA	NA	Unassigned
ENSMUSG00000079655	Gm5168	26028214	NA	NA	NA	NA	NA	NA	NA	NA	NA	NA	S	NA	NA	NA	NA	NA	NA	NA	NA	silenced
ENSMUSG00000079694	Gm14862	9250928	NA	NA	NA	NA	NA	NA	NA	NA	NA	NA	NA	NA	S	NA	NA	NA	NA	NA	NA	silenced
ENSMUSG00000079697	Gm5751	8874253	NA	NA	NA	NA	NA	NA	NA	NA	NA	NA	NA	NA	NA	NA	NA	NA	NA	NA	NA	Unassigned
ENSMUSG00000079699	Gm6592	8843994	NA	NA	NA	NA	NA	NA	NA	NA	NA	NA	S	NA	NA	NA	NA	NA	NA	NA	NA	silenced
ENSMUSG00000067194	Eif1ax	159372178	E	NA	S	S	S	NA	NA	S	NA	NA	S	NA	S	NA	S	NA	NA	S	NA	facultative
ENSMUSG00000079702	Ssxb6	8542705	NA	NA	NA	NA	NA	NA	NA	NA	NA	NA	NA	NA	NA	NA	NA	NA	NA	NA	NA	Unassigned
ENSMUSG00000079703	Ssxb8	8684887	NA	NA	NA	NA	NA	NA	NA	NA	NA	NA	S	NA	NA	NA	NA	NA	NA	NA	NA	silenced
ENSMUSG00000079704	Gm14459	8514052	NA	NA	NA	NA	NA	NA	NA	NA	NA	NA	S	NA	NA	NA	NA	NA	NA	NA	NA	silenced
ENSMUSG00000079705	Ssxb1	8413305	NA	NA	NA	NA	NA	NA	NA	NA	NA	NA	S	NA	NA	NA	NA	NA	NA	NA	NA	silenced
ENSMUSG00000079845	Xlr4a	73074345	NA	NA	NA	NA	NA	NA	NA	NA	NA	NA	NA	NA	NA	NA	NA	NA	NA	NA	NA	Unassigned
ENSMUSG00000072844	G530011O06Rik	169975043	NA	NA	NA	S	NA	NA	NA	NA	E	NA	S	NA	NA	NA	NA	NA	NA	NA	NA	facultative
ENSMUSG00000079963	Gm7146	114198015	NA	NA	NA	NA	NA	NA	NA	NA	NA	NA	NA	NA	NA	NA	NA	NA	NA	NA	NA	Unassigned
ENSMUSG00000079965	Gm14853	105844465	NA	NA	NA	NA	NA	NA	NA	NA	NA	NA	NA	NA	NA	NA	NA	NA	NA	NA	NA	Unassigned
ENSMUSG00000080046	Gm15108	148055249	NA	NA	NA	NA	NA	NA	NA	NA	NA	NA	NA	NA	NA	NA	NA	NA	NA	NA	NA	Unassigned
ENSMUSG00000080050	Gm14864	9046087	NA	NA	NA	NA	NA	NA	NA	NA	NA	NA	NA	NA	NA	NA	NA	NA	NA	NA	NA	Unassigned
ENSMUSG00000080051	Gm14510	8959312	NA	NA	NA	NA	NA	NA	NA	NA	NA	NA	NA	NA	NA	NA	NA	NA	NA	NA	NA	Unassigned
ENSMUSG00000080069	Gm41	86344823	NA	NA	NA	NA	NA	NA	NA	NA	NA	NA	NA	NA	NA	NA	NA	NA	NA	NA	NA	Unassigned
ENSMUSG00000080071	Gm15125	148725882	NA	NA	NA	NA	NA	NA	NA	NA	NA	NA	NA	NA	NA	NA	NA	NA	NA	NA	NA	Unassigned
ENSMUSG00000080072	Spin2-ps2	74677268	NA	NA	NA	NA	NA	NA	NA	NA	NA	NA	NA	NA	NA	NA	NA	NA	NA	NA	NA	Unassigned
ENSMUSG00000080073	Gm9427	4455353	NA	NA	NA	NA	NA	NA	NA	NA	NA	NA	NA	NA	NA	NA	NA	NA	NA	NA	NA	Unassigned
ENSMUSG00000080155	Gm14777	92429239	NA	NA	NA	NA	NA	NA	NA	NA	NA	NA	NA	NA	NA	NA	NA	NA	NA	NA	NA	Unassigned
ENSMUSG00000080186	Gm14448	5885743	NA	NA	NA	NA	NA	NA	NA	NA	NA	NA	NA	NA	NA	NA	NA	NA	NA	NA	NA	Unassigned
ENSMUSG00000080193	Gm14756	74872196	NA	NA	NA	NA	NA	NA	NA	NA	NA	NA	NA	NA	NA	NA	NA	NA	NA	NA	NA	Unassigned
ENSMUSG00000080241	Dppa3-ps	37625647	NA	NA	NA	NA	NA	NA	NA	NA	NA	NA	NA	NA	NA	NA	NA	NA	NA	NA	NA	Unassigned
ENSMUSG00000080250	Gm16400	147720978	NA	NA	NA	NA	NA	NA	NA	NA	NA	NA	NA	NA	NA	NA	NA	NA	NA	NA	NA	Unassigned
ENSMUSG00000080254	Fam220-ps	75143688	NA	NA	NA	NA	NA	NA	NA	NA	NA	NA	NA	NA	NA	NA	NA	NA	NA	NA	NA	Unassigned
ENSMUSG00000080266	Gm14772	86032656	NA	NA	NA	NA	NA	NA	NA	NA	NA	NA	NA	NA	NA	NA	NA	NA	NA	NA	NA	Unassigned
ENSMUSG00000080283	Gm14806	95380371	NA	NA	NA	NA	NA	NA	NA	NA	NA	NA	NA	NA	NA	NA	NA	NA	NA	NA	NA	Unassigned
ENSMUSG00000080298	Gm14807	95252916	NA	NA	NA	NA	NA	NA	NA	NA	NA	NA	NA	NA	NA	NA	NA	NA	NA	NA	NA	Unassigned
ENSMUSG00000080299	Gm14350	4076625	NA	NA	NA	NA	NA	NA	NA	NA	NA	NA	NA	NA	NA	NA	NA	NA	NA	NA	NA	Unassigned
ENSMUSG00000080300	Spin2-ps1	3835901	NA	NA	NA	NA	NA	NA	NA	NA	NA	NA	NA	NA	NA	NA	NA	NA	NA	NA	NA	Unassigned
ENSMUSG00000080321	Gm14644	54094373	NA	NA	NA	NA	NA	NA	NA	NA	NA	NA	NA	NA	NA	NA	NA	NA	NA	NA	NA	Unassigned
ENSMUSG00000080331	Mir1298	147064905	NA	NA	NA	NA	NA	NA	NA	NA	NA	NA	NA	NA	NA	NA	NA	NA	NA	NA	NA	Unassigned
ENSMUSG00000080380	Gm22102	106697078	NA	NA	NA	NA	NA	NA	NA	NA	NA	NA	NA	NA	NA	NA	NA	NA	NA	NA	NA	Unassigned
ENSMUSG00000080383	Gm22103	56070664	NA	NA	NA	NA	NA	NA	NA	NA	NA	NA	NA	NA	NA	NA	NA	NA	NA	NA	NA	Unassigned
ENSMUSG00000080394	Gm23786	162748554	NA	NA	NA	NA	NA	NA	NA	NA	NA	NA	NA	NA	NA	NA	NA	NA	NA	NA	NA	Unassigned
ENSMUSG00000080419	Gm26475	128522689	NA	NA	NA	NA	NA	NA	NA	NA	NA	NA	NA	NA	NA	NA	NA	NA	NA	NA	NA	Unassigned
ENSMUSG00000080427	Gm24835	91252637	NA	NA	NA	NA	NA	NA	NA	NA	NA	NA	NA	NA	NA	NA	NA	NA	NA	NA	NA	Unassigned
ENSMUSG00000080428	Gm24831	113332100	NA	NA	NA	NA	NA	NA	NA	NA	NA	NA	NA	NA	NA	NA	NA	NA	NA	NA	NA	Unassigned
ENSMUSG00000080498	Gm26302	26229983	NA	NA	NA	NA	NA	NA	NA	NA	NA	NA	NA	NA	NA	NA	NA	NA	NA	NA	NA	Unassigned
ENSMUSG00000080555	Gm24396	30769471	NA	NA	NA	NA	NA	NA	NA	NA	NA	NA	NA	NA	NA	NA	NA	NA	NA	NA	NA	Unassigned
ENSMUSG00000080582	Gm24907	150807859	NA	NA	NA	NA	NA	NA	NA	NA	NA	NA	NA	NA	NA	NA	NA	NA	NA	NA	NA	Unassigned
ENSMUSG00000080645	Mir1198	7807101	NA	NA	NA	NA	NA	NA	NA	NA	NA	NA	NA	NA	NA	NA	NA	NA	NA	NA	NA	Unassigned
ENSMUSG00000080695	Gm5394	121177008	NA	NA	NA	NA	NA	NA	NA	NA	NA	NA	NA	NA	NA	NA	NA	NA	NA	NA	NA	Unassigned
ENSMUSG00000080710	Gm8107	57736547	NA	NA	NA	NA	NA	NA	NA	NA	NA	NA	NA	NA	NA	NA	NA	NA	NA	NA	NA	Unassigned
ENSMUSG00000080714	Gm14602	44529451	NA	NA	NA	NA	NA	NA	NA	NA	NA	NA	NA	NA	NA	NA	NA	NA	NA	NA	NA	Unassigned
ENSMUSG00000080718	Gm8019	137099516	NA	NA	NA	NA	NA	NA	NA	NA	NA	NA	NA	NA	NA	NA	NA	NA	NA	NA	NA	Unassigned
ENSMUSG00000080725	Gm6121	26912743	NA	NA	NA	NA	NA	NA	NA	NA	NA	NA	NA	NA	NA	NA	NA	NA	NA	NA	NA	Unassigned
ENSMUSG00000080733	Gm14867	14289739	NA	NA	NA	NA	NA	NA	NA	NA	NA	NA	NA	NA	NA	NA	NA	NA	NA	NA	NA	Unassigned
ENSMUSG00000080737	Gm6982	92593809	NA	NA	NA	NA	NA	NA	NA	NA	NA	NA	NA	NA	NA	NA	NA	NA	NA	NA	NA	Unassigned
ENSMUSG00000080743	Gm7150	153403090	NA	NA	NA	NA	NA	NA	NA	NA	NA	NA	NA	NA	NA	NA	NA	NA	NA	NA	NA	Unassigned
ENSMUSG00000080755	Gm15062	146068808	NA	NA	NA	NA	NA	NA	NA	NA	NA	NA	NA	NA	NA	NA	NA	NA	NA	NA	NA	Unassigned
ENSMUSG00000080757	Gm15029	20911596	NA	NA	NA	NA	NA	NA	NA	NA	NA	NA	NA	NA	NA	NA	NA	NA	NA	NA	NA	Unassigned
ENSMUSG00000080758	Gm5392	107354879	NA	NA	NA	NA	NA	NA	NA	NA	NA	NA	NA	NA	NA	NA	NA	NA	NA	NA	NA	Unassigned
ENSMUSG00000080764	Gm14606	45403691	NA	NA	NA	NA	NA	NA	NA	NA	NA	NA	NA	NA	NA	NA	NA	NA	NA	NA	NA	Unassigned
ENSMUSG00000080765	Gm8908	91285768	NA	NA	NA	NA	NA	NA	NA	NA	NA	NA	NA	NA	NA	NA	NA	NA	NA	NA	NA	Unassigned
ENSMUSG00000080774	Gm9143	103037624	NA	NA	NA	NA	NA	NA	NA	NA	NA	NA	NA	NA	NA	NA	NA	NA	NA	NA	NA	Unassigned
ENSMUSG00000080775	Gm6368	141980175	NA	NA	NA	NA	NA	NA	NA	NA	NA	NA	NA	NA	NA	NA	NA	NA	NA	NA	NA	Unassigned
ENSMUSG00000080777	Gm15365	74713502	NA	NA	NA	NA	NA	NA	NA	NA	NA	NA	NA	NA	NA	NA	NA	NA	NA	NA	NA	Unassigned
ENSMUSG00000080778	Gm7199	163477652	NA	NA	NA	NA	NA	NA	NA	NA	NA	NA	NA	NA	NA	NA	NA	NA	NA	NA	NA	Unassigned
ENSMUSG00000080788	Gm7841	134052787	NA	NA	NA	NA	NA	NA	NA	NA	NA	NA	NA	NA	NA	NA	NA	NA	NA	NA	NA	Unassigned
ENSMUSG00000080792	Gm14367	5148676	NA	NA	NA	NA	NA	NA	NA	NA	NA	NA	NA	NA	NA	NA	NA	NA	NA	NA	NA	Unassigned
ENSMUSG00000080795	Gm6783	66969223	NA	NA	NA	NA	NA	NA	NA	NA	NA	NA	NA	NA	NA	NA	NA	NA	NA	NA	NA	Unassigned
ENSMUSG00000073131	Vma21	71815924	E	NA	NA	S	NA	NA	NA	S	NA	NA	NA	NA	S	NA	S	S	NA	S	S	facultative
ENSMUSG00000080798	Gm5135	41923255	NA	NA	NA	NA	NA	NA	NA	NA	NA	NA	NA	NA	NA	NA	NA	NA	NA	NA	NA	Unassigned
ENSMUSG00000080799	Gm15166	153509012	NA	NA	NA	NA	NA	NA	NA	NA	NA	NA	NA	NA	NA	NA	NA	NA	NA	NA	NA	Unassigned
ENSMUSG00000080811	Gm14513	11684002	NA	NA	NA	NA	NA	NA	NA	NA	NA	NA	NA	NA	NA	NA	NA	NA	NA	NA	NA	Unassigned
ENSMUSG00000080813	Gm14828	100337514	NA	NA	NA	NA	NA	NA	NA	NA	NA	NA	NA	NA	NA	NA	NA	NA	NA	NA	NA	Unassigned
ENSMUSG00000080818	Gm9434	13377866	NA	NA	NA	NA	NA	NA	NA	NA	NA	NA	NA	NA	NA	NA	NA	NA	NA	NA	NA	Unassigned
ENSMUSG00000080819	Gm2005	26476105	NA	NA	NA	NA	NA	NA	NA	NA	NA	NA	NA	NA	NA	NA	NA	NA	NA	NA	NA	Unassigned
ENSMUSG00000080822	Gm14694	74846561	NA	NA	NA	NA	NA	NA	NA	NA	NA	NA	NA	NA	NA	NA	NA	NA	NA	NA	NA	Unassigned
ENSMUSG00000080825	Gm14892	104001066	NA	NA	NA	NA	NA	NA	NA	NA	NA	NA	NA	NA	NA	NA	NA	NA	NA	NA	NA	Unassigned
ENSMUSG00000080828	Gm14669	65070361	NA	NA	NA	NA	NA	NA	NA	NA	NA	NA	NA	NA	NA	NA	NA	NA	NA	NA	NA	Unassigned
ENSMUSG00000080829	Gm8545	74006702	NA	NA	NA	NA	NA	NA	NA	NA	NA	NA	NA	NA	NA	NA	NA	NA	NA	NA	NA	Unassigned
ENSMUSG00000080834	Gm15216	164863607	NA	NA	NA	NA	NA	NA	NA	NA	NA	NA	NA	NA	NA	NA	NA	NA	NA	NA	NA	Unassigned
ENSMUSG00000080841	Gm14880	106821940	NA	NA	NA	NA	NA	NA	NA	NA	NA	NA	NA	NA	NA	NA	NA	NA	NA	NA	NA	Unassigned
ENSMUSG00000080843	Gm14726	70536280	NA	NA	NA	NA	NA	NA	NA	NA	NA	NA	NA	NA	NA	NA	NA	NA	NA	NA	NA	Unassigned
ENSMUSG00000080845	Gm9115	102724402	NA	NA	NA	NA	NA	NA	NA	NA	NA	NA	NA	NA	NA	NA	NA	NA	NA	NA	NA	Unassigned
ENSMUSG00000080847	Gm4773	80061011	NA	NA	NA	NA	NA	NA	NA	NA	NA	NA	NA	NA	NA	NA	NA	NA	NA	NA	NA	Unassigned
ENSMUSG00000080852	Gm14918	117310241	NA	NA	NA	NA	NA	NA	NA	NA	NA	NA	NA	NA	NA	NA	NA	NA	NA	NA	NA	Unassigned
ENSMUSG00000080862	Gm14523	23364506	NA	NA	NA	NA	NA	NA	NA	NA	NA	NA	NA	NA	NA	NA	NA	NA	NA	NA	NA	Unassigned
ENSMUSG00000080863	Gm14787	91544838	NA	NA	NA	NA	NA	NA	NA	NA	NA	NA	NA	NA	NA	NA	NA	NA	NA	NA	NA	Unassigned
ENSMUSG00000080874	Gm15010	136701246	NA	NA	NA	NA	NA	NA	NA	NA	NA	NA	NA	NA	NA	NA	NA	NA	NA	NA	NA	Unassigned
ENSMUSG00000080876	Gm14332	3276856	NA	NA	NA	NA	NA	NA	NA	NA	NA	NA	NA	NA	NA	NA	NA	NA	NA	NA	NA	Unassigned
ENSMUSG00000080877	Rpl22-ps1	8038611	NA	NA	NA	NA	NA	NA	NA	NA	NA	NA	NA	NA	NA	NA	NA	NA	NA	NA	NA	Unassigned
ENSMUSG00000080886	Gm14847	103236125	NA	NA	NA	NA	NA	NA	NA	NA	NA	NA	NA	NA	NA	NA	NA	NA	NA	NA	NA	Unassigned
ENSMUSG00000080887	Gm14831	94557341	NA	NA	NA	NA	NA	NA	NA	NA	NA	NA	NA	NA	NA	NA	NA	NA	NA	NA	NA	Unassigned
ENSMUSG00000080889	Gm7974	55175816	NA	NA	NA	NA	NA	NA	NA	NA	NA	NA	NA	NA	NA	NA	NA	NA	NA	NA	NA	Unassigned
ENSMUSG00000080890	Gm16458	78059390	NA	NA	NA	NA	NA	NA	NA	NA	NA	NA	NA	NA	NA	NA	NA	NA	NA	NA	NA	Unassigned
ENSMUSG00000080896	Gm14567	38969817	NA	NA	NA	NA	NA	NA	NA	NA	NA	NA	NA	NA	NA	NA	NA	NA	NA	NA	NA	Unassigned
ENSMUSG00000080897	Gm14500	8604420	NA	NA	NA	NA	NA	NA	NA	NA	NA	NA	NA	NA	NA	NA	NA	NA	NA	NA	NA	Unassigned
ENSMUSG00000080898	Gm14836	107233330	NA	NA	NA	NA	NA	NA	NA	NA	NA	NA	NA	NA	NA	NA	NA	NA	NA	NA	NA	Unassigned
ENSMUSG00000080899	Gm9109	102655659	NA	NA	NA	NA	NA	NA	NA	NA	NA	NA	NA	NA	NA	NA	NA	NA	NA	NA	NA	Unassigned
ENSMUSG00000080903	Gm16383	40001217	NA	NA	NA	NA	NA	NA	NA	NA	NA	NA	NA	NA	NA	NA	NA	NA	NA	NA	NA	Unassigned
ENSMUSG00000080910	Gm14821	61618766	NA	NA	NA	NA	NA	NA	NA	NA	NA	NA	NA	NA	NA	NA	NA	NA	NA	NA	NA	Unassigned
ENSMUSG00000080914	Gm7129	13326023	NA	NA	NA	NA	NA	NA	NA	NA	NA	NA	NA	NA	NA	NA	NA	NA	NA	NA	NA	Unassigned
ENSMUSG00000080915	Gm6446	145833317	NA	NA	NA	NA	NA	NA	NA	NA	NA	NA	NA	NA	NA	NA	NA	NA	NA	NA	NA	Unassigned
ENSMUSG00000080922	Gm2214	144320926	NA	NA	NA	NA	NA	NA	NA	NA	NA	NA	NA	NA	NA	NA	NA	NA	NA	NA	NA	Unassigned
ENSMUSG00000080923	Gm5400	94311894	NA	NA	NA	NA	NA	NA	NA	NA	NA	NA	NA	NA	NA	NA	NA	NA	NA	NA	NA	Unassigned
ENSMUSG00000080933	Rhox3g	37623318	NA	NA	NA	NA	NA	NA	NA	NA	NA	NA	NA	NA	NA	NA	NA	NA	NA	NA	NA	Unassigned
ENSMUSG00000080938	Gm6062	70978281	NA	NA	NA	NA	NA	NA	NA	NA	NA	NA	NA	NA	NA	NA	NA	NA	NA	NA	NA	Unassigned
ENSMUSG00000080939	Gm9208	107279015	NA	NA	NA	NA	NA	NA	NA	NA	NA	NA	NA	NA	NA	NA	NA	NA	NA	NA	NA	Unassigned
ENSMUSG00000080942	Zfp36l1-ps	38180728	NA	NA	NA	NA	NA	NA	NA	NA	NA	NA	NA	NA	NA	NA	NA	NA	NA	NA	NA	Unassigned
ENSMUSG00000080948	Gm14481	11220607	NA	NA	NA	NA	NA	NA	NA	NA	NA	NA	NA	NA	NA	NA	NA	NA	NA	NA	NA	Unassigned
ENSMUSG00000080952	Gm5379	9049287	NA	NA	NA	NA	NA	NA	NA	NA	NA	NA	NA	NA	NA	NA	NA	NA	NA	NA	NA	Unassigned
ENSMUSG00000080953	Gm15025	136920241	NA	NA	NA	NA	NA	NA	NA	NA	NA	NA	NA	NA	NA	NA	NA	NA	NA	NA	NA	Unassigned
ENSMUSG00000080954	Gm14919	116896951	NA	NA	NA	NA	NA	NA	NA	NA	NA	NA	NA	NA	NA	NA	NA	NA	NA	NA	NA	Unassigned
ENSMUSG00000080959	Gm2003	25622512	NA	NA	NA	NA	NA	NA	NA	NA	NA	NA	NA	NA	NA	NA	NA	NA	NA	NA	NA	Unassigned
ENSMUSG00000080965	Gm6461	115443399	NA	NA	NA	NA	NA	NA	NA	NA	NA	NA	NA	NA	NA	NA	NA	NA	NA	NA	NA	Unassigned
ENSMUSG00000080968	Gm1862	53883611	NA	NA	NA	NA	NA	NA	NA	NA	NA	NA	NA	NA	NA	NA	NA	NA	NA	NA	NA	Unassigned
ENSMUSG00000080974	Gm9009	94615800	NA	NA	NA	NA	NA	NA	NA	NA	NA	NA	NA	NA	NA	NA	NA	NA	NA	NA	NA	Unassigned
ENSMUSG00000080983	Gm5419	161272237	NA	NA	NA	NA	NA	NA	NA	NA	NA	NA	NA	NA	NA	NA	NA	NA	NA	NA	NA	Unassigned
ENSMUSG00000080995	Gm15165	93988318	NA	NA	NA	NA	NA	NA	NA	NA	NA	NA	NA	NA	NA	NA	NA	NA	NA	NA	NA	Unassigned
ENSMUSG00000080996	Gm4986	40137008	NA	NA	NA	NA	NA	NA	NA	NA	NA	NA	NA	NA	NA	NA	NA	NA	NA	NA	NA	Unassigned
ENSMUSG00000080998	Gm5384	19893657	NA	NA	NA	NA	NA	NA	NA	NA	NA	NA	NA	NA	NA	NA	NA	NA	NA	NA	NA	Unassigned
ENSMUSG00000081001	Gm14678	62646725	NA	NA	NA	NA	NA	NA	NA	NA	NA	NA	NA	NA	NA	NA	NA	NA	NA	NA	NA	Unassigned
ENSMUSG00000081004	Gm9157	103529483	NA	NA	NA	NA	NA	NA	NA	NA	NA	NA	NA	NA	S	NA	NA	NA	NA	NA	NA	silenced
ENSMUSG00000081012	Gm15224	166024033	NA	NA	NA	NA	NA	NA	NA	NA	NA	NA	NA	NA	NA	NA	NA	NA	NA	NA	NA	Unassigned
ENSMUSG00000081017	Gm15000	138522506	NA	NA	NA	NA	NA	NA	NA	NA	NA	NA	NA	NA	NA	NA	NA	NA	NA	NA	NA	Unassigned
ENSMUSG00000081018	Gm15012	139795000	NA	NA	NA	NA	NA	NA	NA	NA	NA	NA	NA	NA	NA	NA	NA	NA	NA	NA	NA	Unassigned
ENSMUSG00000081020	Gm14509	8971505	NA	NA	NA	NA	NA	NA	NA	NA	NA	NA	NA	NA	NA	NA	NA	NA	NA	NA	NA	Unassigned
ENSMUSG00000081024	Gm14627	56190932	NA	NA	NA	NA	NA	NA	NA	NA	NA	NA	NA	NA	NA	NA	NA	NA	NA	NA	NA	Unassigned
ENSMUSG00000081029	Gm15077	141302349	NA	NA	NA	NA	NA	NA	NA	NA	NA	NA	NA	NA	NA	NA	NA	NA	NA	NA	NA	Unassigned
ENSMUSG00000081033	Gm14797	89111017	NA	NA	NA	NA	NA	NA	NA	NA	NA	NA	NA	NA	NA	NA	NA	NA	NA	NA	NA	Unassigned
ENSMUSG00000081034	Gm5944	115458894	NA	NA	NA	NA	NA	NA	NA	NA	NA	NA	NA	NA	NA	NA	NA	NA	NA	NA	NA	Unassigned
ENSMUSG00000081036	Gm14628	43823924	NA	NA	NA	NA	NA	NA	NA	NA	NA	NA	NA	NA	NA	NA	NA	NA	NA	NA	NA	Unassigned
ENSMUSG00000081042	Psmb7-ps2	8105294	NA	NA	NA	NA	NA	NA	NA	NA	NA	NA	NA	NA	S	NA	NA	NA	NA	NA	NA	silenced
ENSMUSG00000079317	Trappc2	166440574	NA	NA	NA	S	NA	NA	NA	S	E	NA	S	NA	S	NA	S	S	NA	S	NA	facultative
ENSMUSG00000081049	Rps24-ps3	79195047	NA	NA	NA	NA	NA	NA	NA	NA	NA	NA	NA	NA	NA	NA	NA	NA	NA	NA	NA	Unassigned
ENSMUSG00000081055	Gm6987	94023860	NA	NA	NA	NA	NA	NA	NA	NA	NA	NA	NA	NA	NA	NA	NA	NA	NA	NA	NA	Unassigned
ENSMUSG00000081061	Gm14712	76301183	NA	NA	NA	NA	NA	NA	NA	NA	NA	NA	NA	NA	NA	NA	NA	NA	NA	NA	NA	Unassigned
ENSMUSG00000081064	Gm6071	22305800	NA	NA	NA	NA	NA	NA	NA	NA	NA	NA	NA	NA	NA	NA	NA	NA	NA	NA	NA	Unassigned
ENSMUSG00000081072	Gm14977	131558228	NA	NA	NA	NA	NA	NA	NA	NA	NA	NA	NA	NA	NA	NA	NA	NA	NA	NA	NA	Unassigned
ENSMUSG00000081081	Gm14856	106176314	NA	NA	NA	NA	NA	NA	NA	NA	NA	NA	NA	NA	NA	NA	NA	NA	NA	NA	NA	Unassigned
ENSMUSG00000081082	Gm14937	112958619	NA	NA	NA	NA	NA	NA	NA	NA	NA	NA	NA	NA	NA	NA	NA	NA	NA	NA	NA	Unassigned
ENSMUSG00000081083	Gm6079	7686951	NA	NA	NA	NA	NA	NA	NA	NA	NA	NA	NA	NA	NA	NA	NA	NA	NA	NA	NA	Unassigned
ENSMUSG00000081084	Gm5638	68629428	NA	NA	NA	NA	NA	NA	NA	NA	NA	NA	NA	NA	NA	NA	NA	NA	NA	NA	NA	Unassigned
ENSMUSG00000081089	Gm14624	55904723	NA	NA	NA	NA	NA	NA	NA	NA	NA	NA	NA	NA	NA	NA	NA	NA	NA	NA	NA	Unassigned
ENSMUSG00000081095	Gm14946	122219850	NA	NA	NA	NA	NA	NA	NA	NA	NA	NA	NA	NA	NA	NA	NA	NA	NA	NA	NA	Unassigned
ENSMUSG00000081100	Gm14630	57631709	NA	NA	NA	NA	NA	NA	NA	NA	NA	NA	NA	NA	NA	NA	NA	NA	NA	NA	NA	Unassigned
ENSMUSG00000081106	Gm7155	75971453	NA	NA	NA	NA	NA	NA	NA	NA	NA	NA	NA	NA	NA	NA	NA	NA	NA	NA	NA	Unassigned
ENSMUSG00000081108	Gm4234	102754781	NA	NA	NA	NA	NA	NA	NA	NA	NA	NA	NA	NA	NA	NA	NA	NA	NA	NA	NA	Unassigned
ENSMUSG00000081118	Gm6758	74135133	NA	NA	NA	NA	NA	NA	NA	NA	NA	NA	NA	NA	NA	NA	NA	NA	NA	NA	NA	Unassigned
ENSMUSG00000081119	Gm14601	53974554	NA	NA	NA	NA	NA	NA	NA	NA	NA	NA	NA	NA	NA	NA	NA	NA	NA	NA	NA	Unassigned
ENSMUSG00000081124	Gm14906	115682136	NA	NA	NA	NA	NA	NA	NA	NA	NA	NA	NA	NA	NA	NA	NA	NA	NA	NA	NA	Unassigned
ENSMUSG00000081129	Gm14605	45497853	NA	NA	NA	NA	NA	NA	NA	NA	NA	NA	NA	NA	NA	NA	NA	NA	NA	NA	NA	Unassigned
ENSMUSG00000081131	Gm14833	107344586	NA	NA	NA	NA	NA	NA	NA	NA	NA	NA	NA	NA	NA	NA	NA	NA	NA	NA	NA	Unassigned
ENSMUSG00000081133	Rhox11-ps	37940816	NA	NA	NA	NA	NA	NA	NA	NA	NA	NA	NA	NA	NA	NA	NA	NA	NA	NA	NA	Unassigned
ENSMUSG00000081134	Gm14913	117417744	NA	NA	NA	NA	NA	NA	NA	NA	NA	NA	NA	NA	NA	NA	NA	NA	NA	NA	NA	Unassigned
ENSMUSG00000081135	Gm14800	97161655	NA	NA	NA	NA	NA	NA	NA	NA	NA	NA	NA	NA	NA	NA	NA	NA	NA	NA	NA	Unassigned
ENSMUSG00000079428	Tceal7	136214779	E	NA	NA	NA	NA	NA	NA	NA	NA	NA	S	NA	NA	NA	NA	NA	NA	NA	NA	facultative
ENSMUSG00000081145	Gm14585	53314533	NA	NA	NA	NA	NA	NA	NA	NA	NA	NA	NA	NA	NA	NA	NA	NA	NA	NA	NA	Unassigned
ENSMUSG00000081146	Gm6207	135119961	NA	NA	NA	NA	NA	NA	NA	NA	NA	NA	NA	NA	NA	NA	NA	NA	NA	NA	NA	Unassigned
ENSMUSG00000081147	Gm6024	38905071	NA	NA	NA	NA	NA	NA	NA	NA	NA	NA	NA	NA	NA	NA	NA	NA	NA	NA	NA	Unassigned
ENSMUSG00000081159	Gm6023	36213524	NA	NA	NA	NA	NA	NA	NA	NA	NA	NA	NA	NA	NA	NA	NA	NA	NA	NA	NA	Unassigned
ENSMUSG00000081160	Gm14897	114857887	NA	NA	NA	NA	NA	NA	NA	NA	NA	NA	NA	NA	NA	NA	NA	NA	NA	NA	NA	Unassigned
ENSMUSG00000081164	Gm8722	77757378	NA	NA	NA	NA	NA	NA	NA	NA	NA	NA	NA	NA	NA	NA	NA	NA	NA	NA	NA	Unassigned
ENSMUSG00000081167	Gm8880	88959217	NA	NA	NA	NA	NA	NA	NA	NA	NA	NA	NA	NA	NA	NA	NA	NA	NA	NA	NA	Unassigned
ENSMUSG00000081171	Gm7485	118697795	NA	NA	NA	NA	NA	NA	NA	NA	NA	NA	NA	NA	NA	NA	NA	NA	NA	NA	NA	Unassigned
ENSMUSG00000081175	Gm5793	76538909	NA	NA	NA	NA	NA	NA	NA	NA	NA	NA	NA	NA	NA	NA	NA	NA	NA	NA	NA	Unassigned
ENSMUSG00000081180	Gm7212	48302876	NA	NA	NA	NA	NA	NA	NA	NA	NA	NA	NA	NA	NA	NA	NA	NA	NA	NA	NA	Unassigned
ENSMUSG00000081182	Gm14935	96548629	NA	NA	NA	NA	NA	NA	NA	NA	NA	NA	NA	NA	NA	NA	NA	NA	NA	NA	NA	Unassigned
ENSMUSG00000081187	3110067C02Rik	150463726	NA	NA	NA	NA	NA	NA	NA	NA	NA	NA	NA	NA	NA	NA	NA	NA	NA	NA	NA	Unassigned
ENSMUSG00000081188	Gm14621	51238844	NA	NA	NA	NA	NA	NA	NA	NA	NA	NA	NA	NA	NA	NA	NA	NA	NA	NA	NA	Unassigned
ENSMUSG00000081194	Gm8424	150924620	NA	NA	NA	NA	NA	NA	NA	NA	NA	NA	NA	NA	NA	NA	NA	NA	NA	NA	NA	Unassigned
ENSMUSG00000081195	Gm6310	37676370	NA	NA	NA	NA	NA	NA	NA	NA	NA	NA	NA	NA	NA	NA	NA	NA	NA	NA	NA	Unassigned
ENSMUSG00000081197	Gm15076	146519232	NA	NA	NA	NA	NA	NA	NA	NA	NA	NA	NA	NA	NA	NA	NA	NA	NA	NA	NA	Unassigned
ENSMUSG00000081199	Gm16407	70400497	NA	NA	NA	NA	NA	NA	NA	NA	NA	NA	NA	NA	NA	NA	NA	NA	NA	NA	NA	Unassigned
ENSMUSG00000081205	Gm5940	80456742	NA	NA	NA	NA	NA	NA	NA	NA	NA	NA	NA	NA	NA	NA	NA	NA	NA	NA	NA	Unassigned
ENSMUSG00000081209	Gm14890	59196963	NA	NA	NA	NA	NA	NA	NA	NA	NA	NA	NA	NA	NA	NA	NA	NA	NA	NA	NA	Unassigned
ENSMUSG00000081211	Gm14886	110604497	NA	NA	NA	NA	NA	NA	NA	NA	NA	NA	NA	NA	NA	NA	NA	NA	NA	NA	NA	Unassigned
ENSMUSG00000081212	Gm6964	85793684	NA	NA	NA	NA	NA	NA	NA	NA	NA	NA	NA	NA	NA	NA	NA	NA	NA	NA	NA	Unassigned
ENSMUSG00000081216	Gm6744	167445989	NA	NA	NA	NA	NA	NA	NA	NA	NA	NA	NA	NA	NA	NA	NA	NA	NA	NA	NA	Unassigned
ENSMUSG00000081217	Gm15268	141627959	NA	NA	NA	NA	NA	NA	NA	NA	NA	NA	NA	NA	NA	NA	NA	NA	NA	NA	NA	Unassigned
ENSMUSG00000081218	Gm4297	24552250	NA	NA	NA	NA	NA	NA	NA	NA	NA	NA	S	NA	NA	NA	NA	NA	NA	NA	NA	silenced
ENSMUSG00000081220	Gm14542	37035254	NA	NA	NA	NA	NA	NA	NA	NA	NA	NA	NA	NA	NA	NA	NA	NA	NA	NA	NA	Unassigned
ENSMUSG00000081221	Gm14760	80193854	NA	NA	NA	NA	NA	NA	NA	NA	NA	NA	NA	NA	NA	NA	NA	NA	NA	NA	NA	Unassigned
ENSMUSG00000081222	Gm15173	157612689	NA	NA	NA	NA	NA	NA	NA	NA	NA	NA	NA	NA	NA	NA	NA	NA	NA	NA	NA	Unassigned
ENSMUSG00000081224	Gm2066	29369807	NA	NA	NA	NA	NA	NA	NA	NA	NA	NA	NA	NA	NA	NA	NA	NA	NA	NA	NA	Unassigned
ENSMUSG00000081230	Gm9097	101800411	NA	NA	NA	NA	NA	NA	NA	NA	NA	NA	NA	NA	NA	NA	NA	NA	NA	NA	NA	Unassigned
ENSMUSG00000081232	Gm14373	5699727	NA	NA	NA	NA	NA	NA	NA	NA	NA	NA	NA	NA	NA	NA	NA	NA	NA	NA	NA	Unassigned
ENSMUSG00000081235	Gm14788	91289277	NA	NA	NA	NA	NA	NA	NA	NA	NA	NA	NA	NA	NA	NA	NA	NA	NA	NA	NA	Unassigned
ENSMUSG00000081240	Gm16511	102830950	NA	NA	NA	NA	NA	NA	NA	NA	NA	NA	NA	NA	NA	NA	NA	NA	NA	NA	NA	Unassigned
ENSMUSG00000081253	Gm8501	73313203	NA	NA	NA	NA	NA	NA	NA	NA	NA	NA	NA	NA	NA	NA	NA	NA	NA	NA	NA	Unassigned
ENSMUSG00000081255	Gm5380	13302285	NA	NA	NA	NA	NA	NA	NA	NA	NA	NA	NA	NA	NA	NA	NA	NA	NA	NA	NA	Unassigned
ENSMUSG00000081263	Gm14859	102208402	NA	NA	NA	NA	NA	NA	NA	NA	NA	NA	NA	NA	NA	NA	NA	NA	NA	NA	NA	Unassigned
ENSMUSG00000081268	Gm14909	118121022	NA	NA	NA	NA	NA	NA	NA	NA	NA	NA	NA	NA	NA	NA	NA	NA	NA	NA	NA	Unassigned
ENSMUSG00000081269	Gm14659	63184686	NA	NA	NA	NA	NA	NA	NA	NA	NA	NA	NA	NA	NA	NA	NA	NA	NA	NA	NA	Unassigned
ENSMUSG00000081271	Gm14883	18343798	NA	NA	NA	NA	NA	NA	NA	NA	NA	NA	NA	NA	NA	NA	NA	NA	NA	NA	NA	Unassigned
ENSMUSG00000081280	Gm9516	103336830	NA	NA	NA	NA	NA	NA	NA	NA	NA	NA	NA	NA	NA	NA	NA	NA	NA	NA	NA	Unassigned
ENSMUSG00000081281	Gm6274	36668217	NA	NA	NA	NA	NA	NA	NA	NA	NA	NA	NA	NA	NA	NA	NA	NA	NA	NA	NA	Unassigned
ENSMUSG00000081286	Gm14995	136438151	NA	NA	NA	NA	NA	NA	NA	NA	NA	NA	NA	NA	NA	NA	NA	NA	NA	NA	NA	Unassigned
ENSMUSG00000081289	Gm14857	106281912	NA	NA	NA	NA	NA	NA	NA	NA	NA	NA	NA	NA	NA	NA	NA	NA	NA	NA	NA	Unassigned
ENSMUSG00000081292	Gm15018	134905999	NA	NA	NA	NA	NA	NA	NA	NA	NA	NA	NA	NA	NA	NA	NA	NA	NA	NA	NA	Unassigned
ENSMUSG00000081295	Gm6275	136929786	NA	NA	NA	NA	NA	NA	NA	NA	NA	NA	NA	NA	NA	NA	NA	NA	NA	NA	NA	Unassigned
ENSMUSG00000081298	Gm14622	55699744	NA	NA	NA	NA	NA	NA	NA	NA	NA	NA	NA	NA	NA	NA	NA	NA	NA	NA	NA	Unassigned
ENSMUSG00000081300	Gm14587	43412086	NA	NA	NA	NA	NA	NA	NA	NA	NA	NA	NA	NA	NA	NA	NA	NA	NA	NA	NA	Unassigned
ENSMUSG00000081306	Gm15266	152110432	NA	NA	NA	NA	NA	NA	NA	NA	NA	NA	NA	NA	NA	NA	NA	NA	NA	NA	NA	Unassigned
ENSMUSG00000081308	Gm14480	10696932	NA	NA	NA	NA	NA	NA	NA	NA	NA	NA	NA	NA	NA	NA	NA	NA	NA	NA	NA	Unassigned
ENSMUSG00000081312	Gm14520	16275521	NA	NA	NA	NA	NA	NA	NA	NA	NA	NA	NA	NA	NA	NA	NA	NA	NA	NA	NA	Unassigned
ENSMUSG00000081320	Gm15034	49158223	NA	NA	NA	NA	NA	NA	NA	NA	NA	NA	NA	NA	NA	NA	NA	NA	NA	NA	NA	Unassigned
ENSMUSG00000081323	Rpl7l1-ps1	60971990	NA	NA	NA	NA	NA	NA	NA	NA	NA	NA	NA	NA	NA	NA	NA	NA	NA	NA	NA	Unassigned
ENSMUSG00000081324	Gm14550	39464779	NA	NA	NA	NA	NA	NA	NA	NA	NA	NA	NA	NA	NA	NA	NA	NA	NA	NA	NA	Unassigned
ENSMUSG00000081331	Gm15151	151758017	NA	NA	NA	NA	NA	NA	NA	NA	NA	NA	NA	NA	NA	NA	NA	NA	NA	NA	NA	Unassigned
ENSMUSG00000081336	Gm15073	145227146	NA	NA	NA	NA	NA	NA	NA	NA	NA	NA	NA	NA	NA	NA	NA	NA	NA	NA	NA	Unassigned
ENSMUSG00000081341	Gm14891	60051001	NA	NA	NA	NA	NA	NA	NA	NA	NA	NA	NA	NA	NA	NA	NA	NA	NA	NA	NA	Unassigned
ENSMUSG00000081349	Gm15041	137130916	NA	NA	NA	NA	NA	NA	NA	NA	NA	NA	NA	NA	NA	NA	NA	NA	NA	NA	NA	Unassigned
ENSMUSG00000081350	Gm5388	51218877	NA	NA	NA	NA	NA	NA	NA	NA	NA	NA	NA	NA	NA	NA	NA	NA	NA	NA	NA	Unassigned
ENSMUSG00000081354	Gm14894	114662197	NA	NA	NA	NA	NA	NA	NA	NA	NA	NA	NA	NA	NA	NA	NA	NA	NA	NA	NA	Unassigned
ENSMUSG00000081357	Xlr4e-ps	74944963	NA	NA	NA	NA	NA	NA	NA	NA	NA	NA	NA	NA	NA	NA	NA	NA	NA	NA	NA	Unassigned
ENSMUSG00000081358	Gm14746	77717052	NA	NA	NA	NA	NA	NA	NA	NA	NA	NA	NA	NA	NA	NA	NA	NA	NA	NA	NA	Unassigned
ENSMUSG00000081364	Gm8595	155179281	NA	NA	NA	NA	NA	NA	NA	NA	NA	NA	NA	NA	NA	NA	NA	NA	NA	NA	NA	Unassigned
ENSMUSG00000081365	Gm15031	142425327	NA	NA	NA	NA	NA	NA	NA	NA	NA	NA	NA	NA	NA	NA	NA	NA	NA	NA	NA	Unassigned
ENSMUSG00000081373	Gm16436	58630187	NA	NA	NA	NA	NA	NA	NA	NA	NA	NA	NA	NA	NA	NA	NA	NA	NA	NA	NA	Unassigned
ENSMUSG00000081374	Gm15011	139892934	NA	NA	NA	NA	NA	NA	NA	NA	NA	NA	NA	NA	NA	NA	NA	NA	NA	NA	NA	Unassigned
ENSMUSG00000081375	Gm14686	74261032	NA	NA	NA	NA	NA	NA	NA	NA	NA	NA	NA	NA	NA	NA	NA	NA	NA	NA	NA	Unassigned
ENSMUSG00000081379	Gm14771	85236364	NA	NA	NA	NA	NA	NA	NA	NA	NA	NA	NA	NA	NA	NA	NA	NA	NA	NA	NA	Unassigned
ENSMUSG00000081381	Gm5752	8941590	NA	NA	NA	NA	NA	NA	NA	NA	NA	NA	NA	NA	NA	NA	NA	NA	NA	NA	NA	Unassigned
ENSMUSG00000081386	Gm15160	155922917	NA	NA	NA	NA	NA	NA	NA	NA	NA	NA	NA	NA	NA	NA	NA	NA	NA	NA	NA	Unassigned
ENSMUSG00000081390	Gm14538	20528256	NA	NA	NA	NA	NA	NA	NA	NA	NA	NA	NA	NA	NA	NA	NA	NA	NA	NA	NA	Unassigned
ENSMUSG00000081395	Gm14879	106632797	NA	NA	NA	NA	NA	NA	NA	NA	NA	NA	NA	NA	NA	NA	NA	NA	NA	NA	NA	Unassigned
ENSMUSG00000081396	Gm15132	150688145	NA	NA	NA	NA	NA	NA	NA	NA	NA	NA	NA	NA	NA	NA	NA	NA	NA	NA	NA	Unassigned
ENSMUSG00000081397	Gm14815	98513900	NA	NA	NA	NA	NA	NA	NA	NA	NA	NA	NA	NA	NA	NA	NA	NA	NA	NA	NA	Unassigned
ENSMUSG00000081398	Gm7657	41916416	NA	NA	NA	NA	NA	NA	NA	NA	NA	NA	NA	NA	NA	NA	NA	NA	NA	NA	NA	Unassigned
ENSMUSG00000081399	Gm14921	112660521	NA	NA	NA	NA	NA	NA	NA	NA	NA	NA	NA	NA	NA	NA	NA	NA	NA	NA	NA	Unassigned
ENSMUSG00000081407	Gm14568	36376807	NA	NA	NA	NA	NA	NA	NA	NA	NA	NA	NA	NA	NA	NA	NA	NA	NA	NA	NA	Unassigned
ENSMUSG00000081408	Gm15047	140621683	NA	NA	NA	NA	NA	NA	NA	NA	NA	NA	NA	NA	NA	NA	NA	NA	NA	NA	NA	Unassigned
ENSMUSG00000081409	Gm8215	62006873	NA	NA	NA	NA	NA	NA	NA	NA	NA	NA	NA	NA	NA	NA	NA	NA	NA	NA	NA	Unassigned
ENSMUSG00000081410	Gm6797	8639622	NA	NA	NA	NA	NA	NA	NA	NA	NA	NA	NA	NA	NA	NA	NA	NA	NA	NA	NA	Unassigned
ENSMUSG00000081414	Gm3943	103684615	NA	NA	NA	NA	NA	NA	NA	NA	NA	NA	NA	NA	NA	NA	NA	NA	NA	NA	NA	Unassigned
ENSMUSG00000081415	Gm15176	157604033	NA	NA	NA	NA	NA	NA	NA	NA	NA	NA	NA	NA	NA	NA	NA	NA	NA	NA	NA	Unassigned
ENSMUSG00000081418	Gm14830	94774978	NA	NA	NA	NA	NA	NA	NA	NA	NA	NA	NA	NA	NA	NA	NA	NA	NA	NA	NA	Unassigned
ENSMUSG00000081424	Gm14774	88036371	NA	NA	NA	NA	NA	NA	NA	NA	NA	NA	NA	NA	NA	NA	NA	NA	NA	NA	NA	Unassigned
ENSMUSG00000081439	Gm7840	51840083	NA	NA	NA	NA	NA	NA	NA	NA	NA	NA	NA	NA	NA	NA	NA	NA	NA	NA	NA	Unassigned
ENSMUSG00000081442	Gm14682	66972654	NA	NA	NA	NA	NA	NA	NA	NA	NA	NA	NA	NA	NA	NA	NA	NA	NA	NA	NA	Unassigned
ENSMUSG00000081443	Gm3880	102686292	NA	NA	NA	NA	NA	NA	NA	NA	NA	NA	NA	NA	NA	NA	NA	NA	NA	NA	NA	Unassigned
ENSMUSG00000081452	Gm14761	85823168	NA	NA	NA	NA	NA	NA	NA	NA	NA	NA	NA	NA	NA	NA	NA	NA	NA	NA	NA	Unassigned
ENSMUSG00000081456	Gm7781	130524637	NA	NA	NA	NA	NA	NA	NA	NA	NA	NA	NA	NA	NA	NA	NA	NA	NA	NA	NA	Unassigned
ENSMUSG00000081458	Gm14796	89087096	NA	NA	NA	NA	NA	NA	NA	NA	NA	NA	NA	NA	NA	NA	NA	NA	NA	NA	NA	Unassigned
ENSMUSG00000081461	Rpl30-ps11	12456886	NA	NA	NA	NA	NA	NA	NA	NA	NA	NA	NA	NA	NA	NA	NA	NA	NA	NA	NA	Unassigned
ENSMUSG00000081463	Gm15049	142775885	NA	NA	NA	NA	NA	NA	NA	NA	NA	NA	NA	NA	NA	NA	NA	NA	NA	NA	NA	Unassigned
ENSMUSG00000081464	Gm14732	70600263	NA	NA	NA	NA	NA	NA	NA	NA	NA	NA	NA	NA	NA	NA	NA	NA	NA	NA	NA	Unassigned
ENSMUSG00000081466	Gm14912	117888113	NA	NA	NA	NA	NA	NA	NA	NA	NA	NA	NA	NA	NA	NA	NA	NA	NA	NA	NA	Unassigned
ENSMUSG00000081471	Gm14735	72467302	NA	NA	NA	NA	NA	NA	NA	NA	NA	NA	NA	NA	NA	NA	NA	NA	NA	NA	NA	Unassigned
ENSMUSG00000081473	Gm4853	38396935	NA	NA	NA	NA	NA	NA	NA	NA	NA	NA	NA	NA	NA	NA	NA	NA	NA	NA	NA	Unassigned
ENSMUSG00000081475	Gm14558	21618130	NA	NA	NA	NA	NA	NA	NA	NA	NA	NA	NA	NA	NA	NA	NA	NA	NA	NA	NA	Unassigned
ENSMUSG00000081477	Gm7916	54174779	NA	NA	NA	NA	NA	NA	NA	NA	NA	NA	NA	NA	NA	NA	NA	NA	NA	NA	NA	Unassigned
ENSMUSG00000081486	Gm14452	5859717	NA	NA	NA	NA	NA	NA	NA	NA	NA	NA	NA	NA	NA	NA	NA	NA	NA	NA	NA	Unassigned
ENSMUSG00000081500	Gm15233	168774857	NA	NA	NA	NA	NA	NA	NA	NA	NA	NA	NA	NA	NA	NA	NA	NA	NA	NA	NA	Unassigned
ENSMUSG00000081502	Gm5646	154399578	NA	NA	NA	NA	NA	NA	NA	NA	NA	NA	NA	NA	NA	NA	NA	NA	NA	NA	NA	Unassigned
ENSMUSG00000081505	Gm8644	157650704	NA	NA	NA	NA	NA	NA	NA	NA	NA	NA	NA	NA	NA	NA	NA	NA	NA	NA	NA	Unassigned
ENSMUSG00000081507	Gm14993	136367249	NA	NA	NA	NA	NA	NA	NA	NA	NA	NA	NA	NA	NA	NA	NA	NA	NA	NA	NA	Unassigned
ENSMUSG00000081514	Gm14673	64944129	NA	NA	NA	NA	NA	NA	NA	NA	NA	NA	NA	NA	NA	NA	NA	NA	NA	NA	NA	Unassigned
ENSMUSG00000081526	Gm7219	48889879	NA	NA	NA	NA	NA	NA	NA	NA	NA	NA	NA	NA	NA	NA	NA	NA	NA	NA	NA	Unassigned
ENSMUSG00000081529	Gm14884	20459490	NA	NA	NA	NA	NA	NA	NA	NA	NA	NA	NA	NA	NA	NA	NA	NA	NA	NA	NA	Unassigned
ENSMUSG00000081533	Gm15111	148374561	NA	NA	NA	NA	NA	NA	NA	NA	NA	NA	NA	NA	NA	NA	NA	NA	NA	NA	NA	Unassigned
ENSMUSG00000081536	Gm15193	160345326	NA	NA	NA	NA	NA	NA	NA	NA	NA	NA	NA	NA	NA	NA	NA	NA	NA	NA	NA	Unassigned
ENSMUSG00000081546	Gm14927	120371212	NA	NA	NA	NA	NA	NA	NA	NA	NA	NA	NA	NA	NA	NA	NA	NA	NA	NA	NA	Unassigned
ENSMUSG00000081551	Gm14654	46361460	NA	NA	NA	NA	NA	NA	NA	NA	NA	NA	NA	NA	NA	NA	NA	NA	NA	NA	NA	Unassigned
ENSMUSG00000081555	Gm6427	112791142	NA	NA	NA	NA	NA	NA	NA	NA	NA	NA	NA	NA	NA	NA	NA	NA	NA	NA	NA	Unassigned
ENSMUSG00000081560	Gm9218	108446389	NA	NA	NA	NA	NA	NA	NA	NA	NA	NA	NA	NA	NA	NA	NA	NA	NA	NA	NA	Unassigned
ENSMUSG00000081567	Gm14838	103083003	NA	NA	NA	NA	NA	NA	NA	NA	NA	NA	NA	NA	NA	NA	NA	NA	NA	NA	NA	Unassigned
ENSMUSG00000081568	Gm15032	142622492	NA	NA	NA	NA	NA	NA	NA	NA	NA	NA	NA	NA	NA	NA	NA	NA	NA	NA	NA	Unassigned
ENSMUSG00000081573	Gm15164	93931561	NA	NA	NA	NA	NA	NA	NA	NA	NA	NA	NA	NA	NA	NA	NA	NA	NA	NA	NA	Unassigned
ENSMUSG00000081583	Gm14769	84063333	NA	NA	NA	NA	NA	NA	NA	NA	NA	NA	NA	NA	NA	NA	NA	NA	NA	NA	NA	Unassigned
ENSMUSG00000081587	Gm14926	119413252	NA	NA	NA	NA	NA	NA	NA	NA	NA	NA	NA	NA	NA	NA	NA	NA	NA	NA	NA	Unassigned
ENSMUSG00000081589	Gm14353	3446558	NA	NA	NA	NA	NA	NA	NA	NA	NA	NA	NA	NA	NA	NA	NA	NA	NA	NA	NA	Unassigned
ENSMUSG00000081597	Gm14506	13490498	NA	NA	NA	NA	NA	NA	NA	NA	NA	NA	NA	NA	NA	NA	NA	NA	NA	NA	NA	Unassigned
ENSMUSG00000081598	Gm8312	67169613	NA	NA	NA	NA	NA	NA	NA	NA	NA	NA	NA	NA	NA	NA	NA	NA	NA	NA	NA	Unassigned
ENSMUSG00000081603	Gm14681	66778442	NA	NA	NA	NA	NA	NA	NA	NA	NA	NA	NA	NA	NA	NA	NA	NA	NA	NA	NA	Unassigned
ENSMUSG00000081606	Gm9059	96966257	NA	NA	NA	NA	NA	NA	NA	NA	NA	NA	NA	NA	NA	NA	NA	NA	NA	NA	NA	Unassigned
ENSMUSG00000081607	Gm15294	141873409	NA	NA	NA	NA	NA	NA	NA	NA	NA	NA	NA	NA	S	NA	NA	NA	NA	NA	NA	silenced
ENSMUSG00000081612	Xlr5e-ps	74823336	NA	NA	NA	NA	NA	NA	NA	NA	NA	NA	NA	NA	NA	NA	NA	NA	NA	NA	NA	Unassigned
ENSMUSG00000081614	Gm9436	17674430	NA	NA	NA	NA	NA	NA	NA	NA	NA	NA	NA	NA	NA	NA	NA	NA	NA	NA	NA	Unassigned
ENSMUSG00000081620	Gm14633	56447888	NA	NA	NA	NA	NA	NA	NA	NA	NA	NA	NA	NA	NA	NA	NA	NA	NA	NA	NA	Unassigned
ENSMUSG00000081622	Gm5937	77456586	NA	NA	NA	NA	NA	NA	NA	NA	NA	NA	NA	NA	NA	NA	NA	NA	NA	NA	NA	Unassigned
ENSMUSG00000081625	Rps12-ps7	151165725	NA	NA	NA	NA	NA	NA	NA	NA	NA	NA	NA	NA	NA	NA	NA	NA	NA	NA	NA	Unassigned
ENSMUSG00000081626	Gm14369	5391640	NA	NA	NA	NA	NA	NA	NA	NA	NA	NA	NA	NA	NA	NA	NA	NA	NA	NA	NA	Unassigned
ENSMUSG00000081628	Gm14804	89418768	NA	NA	NA	NA	NA	NA	NA	NA	NA	NA	NA	NA	NA	NA	NA	NA	NA	NA	NA	Unassigned
ENSMUSG00000081633	Gm8522	75271010	NA	NA	NA	NA	NA	NA	NA	NA	NA	NA	NA	NA	NA	NA	NA	NA	NA	NA	NA	Unassigned
ENSMUSG00000081635	Gm15071	144499327	NA	NA	NA	NA	NA	NA	NA	NA	NA	NA	NA	NA	NA	NA	NA	NA	NA	NA	NA	Unassigned
ENSMUSG00000081638	Gm14594	54441739	NA	NA	NA	NA	NA	NA	NA	NA	NA	NA	NA	NA	NA	NA	NA	NA	NA	NA	NA	Unassigned
ENSMUSG00000081639	Gm14973	126953192	NA	NA	NA	NA	NA	NA	NA	NA	NA	NA	NA	NA	NA	NA	NA	NA	NA	NA	NA	Unassigned
ENSMUSG00000081641	Gm9439	21504054	NA	NA	NA	NA	NA	NA	NA	NA	NA	NA	NA	NA	NA	NA	NA	NA	NA	NA	NA	Unassigned
ENSMUSG00000081646	Gm15060	145646506	NA	NA	NA	NA	NA	NA	NA	NA	NA	NA	NA	NA	NA	NA	NA	NA	NA	NA	NA	Unassigned
ENSMUSG00000081654	Gm5383	18942612	NA	NA	NA	NA	NA	NA	NA	NA	NA	NA	NA	NA	NA	NA	NA	NA	NA	NA	NA	Unassigned
ENSMUSG00000081659	Gm14917	117870536	NA	NA	NA	NA	NA	NA	NA	NA	NA	NA	NA	NA	NA	NA	NA	NA	NA	NA	NA	Unassigned
ENSMUSG00000081661	Gm14450	5984772	NA	NA	NA	NA	NA	NA	NA	NA	NA	NA	NA	NA	NA	NA	NA	NA	NA	NA	NA	Unassigned
ENSMUSG00000081673	Gm14794	88749452	NA	NA	NA	NA	NA	NA	NA	NA	NA	NA	NA	NA	NA	NA	NA	NA	NA	NA	NA	Unassigned
ENSMUSG00000081674	Gm6184	101518985	NA	NA	NA	NA	NA	NA	NA	NA	NA	NA	NA	NA	NA	NA	NA	NA	NA	NA	NA	Unassigned
ENSMUSG00000081680	Gm14473	10865077	NA	NA	NA	NA	NA	NA	NA	NA	NA	NA	NA	NA	NA	NA	NA	NA	NA	NA	NA	Unassigned
ENSMUSG00000081681	Gm14868	109280185	NA	NA	NA	NA	NA	NA	NA	NA	NA	NA	NA	NA	NA	NA	NA	NA	NA	NA	NA	Unassigned
ENSMUSG00000081684	Rps2-ps13	52898588	NA	NA	NA	NA	NA	NA	NA	NA	NA	NA	NA	NA	NA	NA	NA	NA	NA	NA	NA	Unassigned
ENSMUSG00000081689	Gm9166	103925536	NA	NA	NA	NA	NA	NA	NA	NA	NA	NA	NA	NA	NA	NA	NA	NA	NA	NA	NA	Unassigned
ENSMUSG00000081697	Gm14714	76980706	NA	NA	NA	NA	NA	NA	NA	NA	NA	NA	NA	NA	NA	NA	NA	NA	NA	NA	NA	Unassigned
ENSMUSG00000081699	Gm15213	163778229	NA	NA	NA	NA	NA	NA	NA	NA	NA	NA	NA	NA	NA	NA	NA	NA	NA	NA	NA	Unassigned
ENSMUSG00000081703	Gm6285	104947785	NA	NA	NA	NA	NA	NA	NA	NA	NA	NA	NA	NA	NA	NA	NA	NA	NA	NA	NA	Unassigned
ENSMUSG00000081704	Gm14603	44313270	NA	NA	NA	NA	NA	NA	NA	NA	NA	NA	NA	NA	NA	NA	NA	NA	NA	NA	NA	Unassigned
ENSMUSG00000081706	Gm7927	55845759	NA	NA	NA	NA	NA	NA	NA	NA	NA	NA	NA	NA	NA	NA	NA	NA	NA	NA	NA	Unassigned
ENSMUSG00000081709	Gm15022	135240154	NA	NA	NA	NA	NA	NA	NA	NA	NA	NA	NA	NA	NA	NA	NA	NA	NA	NA	NA	Unassigned
ENSMUSG00000081716	Gm14839	102735986	NA	NA	NA	NA	NA	NA	NA	NA	NA	NA	NA	NA	NA	NA	NA	NA	NA	NA	NA	Unassigned
ENSMUSG00000081718	Gm8261	146599751	NA	NA	NA	NA	NA	NA	NA	NA	NA	NA	NA	NA	NA	NA	NA	NA	NA	NA	NA	Unassigned
ENSMUSG00000081728	Gm14930	120442035	NA	NA	NA	NA	NA	NA	NA	NA	NA	NA	NA	NA	NA	NA	NA	NA	NA	NA	NA	Unassigned
ENSMUSG00000081729	Hspa9-ps1	60576946	NA	NA	NA	NA	NA	NA	NA	NA	NA	NA	NA	NA	NA	NA	NA	NA	NA	NA	NA	Unassigned
ENSMUSG00000081735	Gm14530	19762933	NA	NA	NA	NA	NA	NA	NA	NA	NA	NA	NA	NA	NA	NA	NA	NA	NA	NA	NA	Unassigned
ENSMUSG00000081736	Gm14971	126299995	NA	NA	NA	NA	NA	NA	NA	NA	NA	NA	NA	NA	NA	NA	NA	NA	NA	NA	NA	Unassigned
ENSMUSG00000081738	Hmgb1-ps2	146175942	NA	NA	NA	NA	NA	NA	NA	NA	NA	NA	NA	NA	NA	NA	NA	NA	NA	NA	NA	Unassigned
ENSMUSG00000081739	Mdm4-ps	128261411	NA	NA	NA	NA	NA	NA	NA	NA	NA	NA	NA	NA	NA	NA	NA	NA	NA	NA	NA	Unassigned
ENSMUSG00000081742	Gm9051	96224308	NA	NA	NA	NA	NA	NA	NA	NA	NA	NA	NA	NA	NA	NA	NA	NA	NA	NA	NA	Unassigned
ENSMUSG00000081743	Gm4911	92079850	NA	NA	NA	NA	NA	NA	NA	NA	NA	NA	NA	NA	NA	NA	NA	NA	NA	NA	NA	Unassigned
ENSMUSG00000081748	Gm14870	108893496	NA	NA	NA	NA	NA	NA	NA	NA	NA	NA	NA	NA	NA	NA	NA	NA	NA	NA	NA	Unassigned
ENSMUSG00000081750	Gm4995	142533439	NA	NA	NA	NA	NA	NA	NA	NA	NA	NA	NA	NA	NA	NA	NA	NA	NA	NA	NA	Unassigned
ENSMUSG00000081752	Gm14680	62775585	NA	NA	NA	NA	NA	NA	NA	NA	NA	NA	NA	NA	NA	NA	NA	NA	NA	NA	NA	Unassigned
ENSMUSG00000081761	Gm6298	140084480	NA	NA	NA	NA	NA	NA	NA	NA	NA	NA	NA	NA	NA	NA	NA	NA	NA	NA	NA	Unassigned
ENSMUSG00000081763	Gm9435	14955098	NA	NA	NA	NA	NA	NA	NA	NA	NA	NA	NA	NA	S	NA	NA	NA	NA	NA	NA	silenced
ENSMUSG00000081765	Gm14677	62686050	NA	NA	NA	NA	NA	NA	NA	NA	NA	NA	NA	NA	NA	NA	NA	NA	NA	NA	NA	Unassigned
ENSMUSG00000081778	Gm6325	106360456	NA	NA	NA	NA	NA	NA	NA	NA	NA	NA	NA	NA	S	NA	NA	NA	NA	NA	NA	silenced
ENSMUSG00000081779	Gm21998	103003724	NA	NA	NA	NA	NA	NA	NA	NA	NA	NA	NA	NA	NA	NA	NA	NA	NA	NA	NA	Unassigned
ENSMUSG00000081781	Gm14753	78021042	NA	NA	NA	NA	NA	NA	NA	NA	NA	NA	NA	NA	NA	NA	NA	NA	NA	NA	NA	Unassigned
ENSMUSG00000081782	Gm15152	151005870	NA	NA	NA	NA	NA	NA	NA	NA	NA	NA	NA	NA	NA	NA	NA	NA	NA	NA	NA	Unassigned
ENSMUSG00000079435	Rpl36a	134585654	NA	NA	NA	NA	NA	NA	NA	NA	E	NA	S	NA	NA	NA	S	S	NA	NA	NA	facultative
ENSMUSG00000081796	Gm9005	94546963	NA	NA	NA	NA	NA	NA	NA	NA	NA	NA	NA	NA	NA	NA	NA	NA	NA	NA	NA	Unassigned
ENSMUSG00000081797	Gm8662	158248797	NA	NA	NA	NA	NA	NA	NA	NA	NA	NA	NA	NA	S	NA	NA	NA	NA	NA	NA	silenced
ENSMUSG00000081803	Gm15282	141680442	NA	NA	NA	NA	NA	NA	NA	NA	NA	NA	NA	NA	NA	NA	NA	NA	NA	NA	NA	Unassigned
ENSMUSG00000081804	Xlr5d-ps	74652679	NA	NA	NA	NA	NA	NA	NA	NA	NA	NA	NA	NA	NA	NA	NA	NA	NA	NA	NA	Unassigned
ENSMUSG00000081806	Gm14901	101059010	NA	NA	NA	NA	NA	NA	NA	NA	NA	NA	NA	NA	NA	NA	NA	NA	NA	NA	NA	Unassigned
ENSMUSG00000081807	Gm14849	108060304	NA	NA	NA	NA	NA	NA	NA	NA	NA	NA	NA	NA	NA	NA	NA	NA	NA	NA	NA	Unassigned
ENSMUSG00000081812	Gm4789	23854819	NA	NA	NA	NA	NA	NA	NA	NA	NA	NA	NA	NA	NA	NA	NA	NA	NA	NA	NA	Unassigned
ENSMUSG00000081814	Gm14695	74783672	NA	NA	NA	NA	NA	NA	NA	NA	NA	NA	NA	NA	NA	NA	NA	NA	NA	NA	NA	Unassigned
ENSMUSG00000081821	Gm15158	155477096	NA	NA	NA	NA	NA	NA	NA	NA	NA	NA	NA	NA	NA	NA	NA	NA	NA	NA	NA	Unassigned
ENSMUSG00000081827	Gm15103	150032993	NA	NA	NA	NA	NA	NA	NA	NA	NA	NA	NA	NA	NA	NA	NA	NA	NA	NA	NA	Unassigned
ENSMUSG00000081831	Gm7405	113225541	NA	NA	NA	NA	NA	NA	NA	NA	NA	NA	NA	NA	NA	NA	NA	NA	NA	NA	NA	Unassigned
ENSMUSG00000081832	Gm6897	74860878	NA	NA	NA	NA	NA	NA	NA	NA	NA	NA	NA	NA	NA	NA	NA	NA	NA	NA	NA	Unassigned
ENSMUSG00000081837	Gm14649	58184163	NA	NA	NA	NA	NA	NA	NA	NA	NA	NA	NA	NA	NA	NA	NA	NA	NA	NA	NA	Unassigned
ENSMUSG00000081843	Gm7851	52782694	NA	NA	NA	NA	NA	NA	NA	NA	NA	NA	NA	NA	NA	NA	NA	NA	NA	NA	NA	Unassigned
ENSMUSG00000081845	Prkaca-ps1	161485567	NA	NA	NA	NA	NA	NA	NA	NA	NA	NA	NA	NA	NA	NA	NA	NA	NA	NA	NA	Unassigned
ENSMUSG00000081848	Gm14925	96194051	NA	NA	NA	NA	NA	NA	NA	NA	NA	NA	NA	NA	NA	NA	NA	NA	NA	NA	NA	Unassigned
ENSMUSG00000081856	Gm14580	43710391	NA	NA	NA	NA	NA	NA	NA	NA	NA	NA	NA	NA	NA	NA	NA	NA	NA	NA	NA	Unassigned
ENSMUSG00000081858	Gm14514	17252062	NA	NA	NA	NA	NA	NA	NA	NA	NA	NA	NA	NA	NA	NA	NA	NA	NA	NA	NA	Unassigned
ENSMUSG00000081869	Gm15002	139256924	NA	NA	NA	NA	NA	NA	NA	NA	NA	NA	NA	NA	NA	NA	NA	NA	NA	NA	NA	Unassigned
ENSMUSG00000081870	Gm15141	154237234	NA	NA	NA	NA	NA	NA	NA	NA	NA	NA	NA	NA	NA	NA	NA	NA	NA	NA	NA	Unassigned
ENSMUSG00000081874	Gm14983	129606134	NA	NA	NA	NA	NA	NA	NA	NA	NA	NA	NA	NA	NA	NA	NA	NA	NA	NA	NA	Unassigned
ENSMUSG00000081875	Gm15223	166485602	NA	NA	NA	NA	NA	NA	NA	NA	NA	NA	NA	NA	NA	NA	NA	NA	NA	NA	NA	Unassigned
ENSMUSG00000081877	Gm8858	88388559	NA	NA	NA	NA	NA	NA	NA	NA	NA	NA	NA	NA	NA	NA	NA	NA	NA	NA	NA	Unassigned
ENSMUSG00000081880	Gm5385	41248575	NA	NA	NA	NA	NA	NA	NA	NA	NA	NA	NA	NA	NA	NA	NA	NA	NA	NA	NA	Unassigned
ENSMUSG00000081881	Gm14752	78405676	NA	NA	NA	NA	NA	NA	NA	NA	NA	NA	NA	NA	NA	NA	NA	NA	NA	NA	NA	Unassigned
ENSMUSG00000081886	Gm6175	100585009	NA	NA	NA	NA	NA	NA	NA	NA	NA	NA	NA	NA	NA	NA	NA	NA	NA	NA	NA	Unassigned
ENSMUSG00000081891	Gm14660	60818208	NA	NA	NA	NA	NA	NA	NA	NA	NA	NA	NA	NA	NA	NA	NA	NA	NA	NA	NA	Unassigned
ENSMUSG00000081892	Gm8864	88572051	NA	NA	NA	NA	NA	NA	NA	NA	NA	NA	NA	NA	NA	NA	NA	NA	NA	NA	NA	Unassigned
ENSMUSG00000081896	Gm5389	57659732	NA	NA	NA	NA	NA	NA	NA	NA	NA	NA	NA	NA	NA	NA	NA	NA	NA	NA	NA	Unassigned
ENSMUSG00000081897	Gm15067	144268049	NA	NA	NA	NA	NA	NA	NA	NA	NA	NA	NA	NA	S	NA	NA	NA	NA	NA	NA	silenced
ENSMUSG00000081898	Gm5754	10011788	NA	NA	NA	NA	NA	NA	NA	NA	NA	NA	NA	NA	NA	NA	NA	NA	NA	NA	NA	Unassigned
ENSMUSG00000081900	Gm14985	129537510	NA	NA	NA	NA	NA	NA	NA	NA	NA	NA	NA	NA	NA	NA	NA	NA	NA	NA	NA	Unassigned
ENSMUSG00000081917	Gm15209	162894755	NA	NA	NA	NA	NA	NA	NA	NA	NA	NA	NA	NA	NA	NA	NA	NA	NA	NA	NA	Unassigned
ENSMUSG00000081918	Gm14613	41741657	NA	NA	NA	NA	NA	NA	NA	NA	NA	NA	NA	NA	NA	NA	NA	NA	NA	NA	NA	Unassigned
ENSMUSG00000081923	Gm9062	97826379	NA	NA	NA	NA	NA	NA	NA	NA	NA	NA	NA	NA	NA	NA	NA	NA	NA	NA	NA	Unassigned
ENSMUSG00000081928	Gm15105	150367713	NA	NA	NA	NA	NA	NA	NA	NA	NA	NA	NA	NA	NA	NA	NA	NA	NA	NA	NA	Unassigned
ENSMUSG00000081931	Gm15211	164463216	NA	NA	NA	NA	NA	NA	NA	NA	NA	NA	NA	NA	NA	NA	NA	NA	NA	NA	NA	Unassigned
ENSMUSG00000081933	Gm14767	85716438	NA	NA	NA	NA	NA	NA	NA	NA	NA	NA	NA	NA	NA	NA	NA	NA	NA	NA	NA	Unassigned
ENSMUSG00000081937	Gm14599	53816129	NA	NA	NA	NA	NA	NA	NA	NA	NA	NA	NA	NA	NA	NA	NA	NA	NA	NA	NA	Unassigned
ENSMUSG00000081938	Gm15039	137107246	NA	NA	NA	NA	NA	NA	NA	NA	NA	NA	NA	NA	NA	NA	NA	NA	NA	NA	NA	Unassigned
ENSMUSG00000081940	Xlr3e-ps	74912417	NA	NA	NA	NA	NA	NA	NA	NA	NA	NA	NA	NA	NA	NA	NA	NA	NA	NA	NA	Unassigned
ENSMUSG00000081942	Gm15149	151156607	NA	NA	NA	NA	NA	NA	NA	NA	NA	NA	NA	NA	NA	NA	NA	NA	NA	NA	NA	Unassigned
ENSMUSG00000081943	Gm9078	101062260	NA	NA	NA	NA	NA	NA	NA	NA	NA	NA	NA	NA	NA	NA	NA	NA	NA	NA	NA	Unassigned
ENSMUSG00000081947	Gm14512	11984475	NA	NA	NA	NA	NA	NA	NA	NA	NA	NA	NA	NA	NA	NA	NA	NA	NA	NA	NA	Unassigned
ENSMUSG00000081959	Gm16480	9066035	NA	NA	NA	NA	NA	NA	NA	NA	NA	NA	NA	NA	NA	NA	NA	NA	NA	NA	NA	Unassigned
ENSMUSG00000081960	Mageb17-ps	91625395	NA	NA	NA	NA	NA	NA	NA	NA	NA	NA	NA	NA	NA	NA	NA	NA	NA	NA	NA	Unassigned
ENSMUSG00000081969	Gm16471	102138613	NA	NA	NA	NA	NA	NA	NA	NA	NA	NA	NA	NA	NA	NA	NA	NA	NA	NA	NA	Unassigned
ENSMUSG00000081972	Gm16397	134731571	NA	NA	NA	NA	NA	NA	NA	NA	NA	NA	NA	NA	NA	NA	NA	NA	NA	NA	NA	Unassigned
ENSMUSG00000081976	Gm14823	105567901	NA	NA	NA	NA	NA	NA	NA	NA	NA	NA	NA	NA	NA	NA	NA	NA	NA	NA	NA	Unassigned
ENSMUSG00000081978	Gm14895	114490420	NA	NA	NA	NA	NA	NA	NA	NA	NA	NA	NA	NA	NA	NA	NA	NA	NA	NA	NA	Unassigned
ENSMUSG00000081986	Gm14841	102979888	NA	NA	NA	NA	NA	NA	NA	NA	NA	NA	NA	NA	NA	NA	NA	NA	NA	NA	NA	Unassigned
ENSMUSG00000081993	Gm8475	152565212	NA	NA	NA	NA	NA	NA	NA	NA	NA	NA	NA	NA	NA	NA	NA	NA	NA	NA	NA	Unassigned
ENSMUSG00000081994	Gm14517	15524425	NA	NA	NA	NA	NA	NA	NA	NA	NA	NA	NA	NA	NA	NA	NA	NA	NA	NA	NA	Unassigned
ENSMUSG00000081996	Gm7153	75723672	NA	NA	NA	NA	NA	NA	NA	NA	NA	NA	NA	NA	NA	NA	NA	NA	NA	NA	NA	Unassigned
ENSMUSG00000082002	Gm6568	157540866	NA	NA	NA	NA	NA	NA	NA	NA	NA	NA	NA	NA	NA	NA	NA	NA	NA	E	NA	facultative
ENSMUSG00000082005	Gm7189	40000782	NA	NA	NA	NA	NA	NA	NA	NA	NA	NA	NA	NA	NA	NA	NA	NA	NA	NA	NA	Unassigned
ENSMUSG00000082007	Gm15206	162576618	NA	NA	NA	NA	NA	NA	NA	NA	NA	NA	NA	NA	NA	NA	NA	NA	NA	NA	NA	Unassigned
ENSMUSG00000082011	Gm15043	137111340	NA	NA	NA	NA	NA	NA	NA	NA	NA	NA	NA	NA	NA	NA	NA	NA	NA	NA	NA	Unassigned
ENSMUSG00000082018	Gm6322	139676087	NA	NA	NA	NA	NA	NA	NA	NA	NA	NA	NA	NA	NA	NA	NA	NA	NA	NA	NA	Unassigned
ENSMUSG00000082019	Gm15231	166935469	NA	NA	NA	NA	NA	NA	NA	NA	NA	NA	NA	NA	NA	NA	NA	NA	NA	NA	NA	Unassigned
ENSMUSG00000082021	Gm14991	136486970	NA	NA	NA	NA	NA	NA	NA	NA	NA	NA	NA	NA	NA	NA	NA	NA	NA	NA	NA	Unassigned
ENSMUSG00000082025	Gm14359	3779668	NA	NA	NA	NA	NA	NA	NA	NA	NA	NA	NA	NA	NA	NA	NA	NA	NA	NA	NA	Unassigned
ENSMUSG00000082026	Gm5764	158833435	NA	NA	NA	NA	NA	NA	NA	NA	NA	NA	NA	NA	S	NA	NA	NA	NA	NA	NA	silenced
ENSMUSG00000082031	Gm8097	140445554	NA	NA	NA	NA	NA	NA	NA	NA	NA	NA	NA	NA	NA	NA	NA	NA	NA	NA	NA	Unassigned
ENSMUSG00000082033	Mageb10-ps	86299922	NA	NA	NA	NA	NA	NA	NA	NA	NA	NA	NA	NA	NA	NA	NA	NA	NA	NA	NA	Unassigned
ENSMUSG00000082035	Rpl17-ps8	96484859	NA	NA	NA	NA	NA	NA	NA	NA	NA	NA	NA	NA	NA	NA	NA	NA	NA	NA	NA	Unassigned
ENSMUSG00000082054	Psmb6-ps	7950156	NA	NA	NA	NA	NA	NA	NA	NA	NA	NA	NA	NA	NA	NA	NA	NA	NA	NA	NA	Unassigned
ENSMUSG00000082060	Gm15048	144147310	NA	NA	NA	NA	NA	NA	NA	NA	NA	NA	NA	NA	NA	NA	NA	NA	NA	NA	NA	Unassigned
ENSMUSG00000082070	Gm1866	114592048	NA	NA	NA	NA	NA	NA	NA	NA	NA	NA	NA	NA	NA	NA	NA	NA	NA	NA	NA	Unassigned
ENSMUSG00000082071	Pramel	135270853	NA	NA	NA	NA	NA	NA	NA	NA	NA	NA	NA	NA	NA	NA	NA	NA	NA	NA	NA	Unassigned
ENSMUSG00000082076	Gm8659	158150096	NA	NA	NA	NA	NA	NA	NA	NA	NA	NA	NA	NA	NA	NA	NA	NA	NA	NA	NA	Unassigned
ENSMUSG00000082081	Gm14358	4143537	NA	NA	NA	NA	NA	NA	NA	NA	NA	NA	NA	NA	NA	NA	NA	NA	NA	NA	NA	Unassigned
ENSMUSG00000082083	Gm14728	70564117	NA	NA	NA	NA	NA	NA	NA	NA	NA	NA	NA	NA	NA	NA	NA	NA	NA	NA	NA	Unassigned
ENSMUSG00000082085	Gm6441	145264831	NA	NA	NA	NA	NA	NA	NA	NA	NA	NA	NA	NA	NA	NA	NA	NA	NA	NA	NA	Unassigned
ENSMUSG00000079479	Gm9112	102706890	NA	NA	NA	NA	NA	E	NA	NA	NA	NA	S	NA	NA	NA	NA	NA	NA	NA	NA	facultative
ENSMUSG00000082092	Gm14665	61389027	NA	NA	NA	NA	NA	NA	NA	NA	NA	NA	NA	NA	NA	NA	NA	NA	NA	NA	NA	Unassigned
ENSMUSG00000082106	Mageb16-ps1	144555211	NA	NA	NA	NA	NA	NA	NA	NA	NA	NA	NA	NA	NA	NA	NA	NA	NA	NA	NA	Unassigned
ENSMUSG00000082109	Rpl19-ps12	6071222	NA	NA	NA	NA	NA	NA	NA	NA	NA	NA	NA	NA	NA	NA	NA	NA	NA	NA	NA	Unassigned
ENSMUSG00000082117	Gm4994	131847887	NA	NA	NA	NA	NA	NA	NA	NA	NA	NA	NA	NA	NA	NA	NA	NA	NA	NA	NA	Unassigned
ENSMUSG00000082121	Gm8199	144232759	NA	NA	NA	NA	NA	NA	NA	NA	NA	NA	NA	NA	NA	NA	NA	NA	NA	NA	NA	Unassigned
ENSMUSG00000082125	Gm14679	62372093	NA	NA	NA	NA	NA	NA	NA	NA	NA	NA	NA	NA	NA	NA	NA	NA	NA	NA	NA	Unassigned
ENSMUSG00000082126	Gm14975	128287236	NA	NA	NA	NA	NA	NA	NA	NA	NA	NA	NA	NA	NA	NA	NA	NA	NA	NA	NA	Unassigned
ENSMUSG00000082129	Gm14502	8830322	NA	NA	NA	NA	NA	NA	NA	NA	NA	NA	NA	NA	NA	NA	NA	NA	NA	NA	NA	Unassigned
ENSMUSG00000082134	Gm15236	165680204	NA	NA	NA	NA	NA	NA	NA	NA	NA	NA	NA	NA	NA	NA	NA	NA	NA	NA	NA	Unassigned
ENSMUSG00000082135	Gm14988	137638882	NA	NA	NA	NA	NA	NA	NA	NA	NA	NA	NA	NA	NA	NA	NA	NA	NA	NA	NA	Unassigned
ENSMUSG00000082139	Gm16463	85241617	NA	NA	NA	NA	NA	NA	NA	NA	NA	NA	NA	NA	NA	NA	NA	NA	NA	NA	NA	Unassigned
ENSMUSG00000082146	Rpl23a-ps13	11867265	NA	NA	NA	NA	NA	NA	NA	NA	NA	NA	NA	NA	NA	NA	NA	NA	NA	NA	NA	Unassigned
ENSMUSG00000082147	Gm14570	39750826	NA	NA	NA	NA	NA	NA	NA	NA	NA	NA	NA	NA	NA	NA	NA	NA	NA	NA	NA	Unassigned
ENSMUSG00000082155	Gm7164	23399030	NA	NA	NA	NA	NA	NA	NA	NA	NA	NA	NA	NA	NA	NA	NA	NA	NA	NA	NA	Unassigned
ENSMUSG00000082162	Gm14701	68613793	NA	NA	NA	NA	NA	NA	NA	NA	NA	NA	NA	NA	NA	NA	NA	NA	NA	NA	NA	Unassigned
ENSMUSG00000082165	Gm7091	140821938	NA	NA	NA	NA	NA	NA	NA	NA	NA	NA	NA	NA	NA	NA	NA	NA	NA	NA	NA	Unassigned
ENSMUSG00000082167	Gm14360	3484012	NA	NA	NA	NA	NA	NA	NA	NA	NA	NA	NA	NA	NA	NA	NA	NA	NA	NA	NA	Unassigned
ENSMUSG00000082168	Gm14656	62208118	NA	NA	NA	NA	NA	NA	NA	NA	NA	NA	NA	NA	NA	NA	NA	NA	NA	NA	NA	Unassigned
ENSMUSG00000082170	Gm8617	74789937	NA	NA	NA	NA	NA	NA	NA	NA	NA	NA	NA	NA	NA	NA	NA	NA	NA	NA	NA	Unassigned
ENSMUSG00000082172	Gm14835	107405894	NA	NA	NA	NA	NA	NA	NA	NA	NA	NA	NA	NA	NA	NA	NA	NA	NA	NA	NA	Unassigned
ENSMUSG00000082174	Gm14877	106611903	NA	NA	NA	NA	NA	NA	NA	NA	NA	NA	NA	NA	NA	NA	NA	NA	NA	NA	NA	Unassigned
ENSMUSG00000082175	Gm14563	22205170	NA	NA	NA	NA	NA	NA	NA	NA	NA	NA	NA	NA	NA	NA	NA	NA	NA	NA	NA	Unassigned
ENSMUSG00000082188	Gm2768	25112160	NA	NA	NA	NA	NA	NA	NA	NA	NA	NA	NA	NA	NA	NA	NA	NA	NA	NA	NA	Unassigned
ENSMUSG00000082189	Gm4784	109388744	NA	NA	NA	NA	NA	NA	NA	NA	NA	NA	NA	NA	NA	NA	NA	NA	NA	NA	NA	Unassigned
ENSMUSG00000082191	Gm5166	102794298	NA	NA	NA	NA	NA	NA	NA	NA	NA	NA	NA	NA	NA	NA	NA	NA	NA	NA	NA	Unassigned
ENSMUSG00000082192	Gm14719	49660960	NA	NA	NA	NA	NA	NA	NA	NA	NA	NA	NA	NA	NA	NA	NA	NA	NA	NA	NA	Unassigned
ENSMUSG00000082197	Gm8577	154774453	NA	NA	NA	NA	NA	NA	NA	NA	NA	NA	NA	NA	NA	NA	NA	NA	NA	NA	NA	Unassigned
ENSMUSG00000082198	Gm14504	8922486	NA	NA	NA	NA	NA	NA	NA	NA	NA	NA	NA	NA	NA	NA	NA	NA	NA	NA	NA	Unassigned
ENSMUSG00000082202	Gm4910	68315952	NA	NA	NA	NA	NA	NA	NA	NA	NA	NA	NA	NA	NA	NA	NA	NA	NA	NA	NA	Unassigned
ENSMUSG00000082204	Gm7722	46535855	NA	NA	NA	NA	NA	NA	NA	NA	NA	NA	NA	NA	NA	NA	NA	NA	NA	NA	NA	Unassigned
ENSMUSG00000082205	Gm7058	132169206	NA	NA	NA	NA	NA	NA	NA	NA	NA	NA	NA	NA	NA	NA	NA	NA	NA	NA	NA	Unassigned
ENSMUSG00000082208	Gm15379	75458812	NA	NA	NA	NA	NA	NA	NA	NA	NA	NA	NA	NA	NA	NA	NA	NA	NA	NA	NA	Unassigned
ENSMUSG00000082214	Gm15009	136802912	NA	NA	NA	NA	NA	NA	NA	NA	NA	NA	NA	NA	NA	NA	NA	NA	NA	NA	NA	Unassigned
ENSMUSG00000082222	Gm14865	9030084	NA	NA	NA	NA	NA	NA	NA	NA	NA	NA	NA	NA	NA	NA	NA	NA	NA	NA	NA	Unassigned
ENSMUSG00000082223	Gm15079	141434973	NA	NA	NA	NA	NA	NA	NA	NA	NA	NA	NA	NA	NA	NA	NA	NA	NA	NA	NA	Unassigned
ENSMUSG00000082226	Gm715	60548019	NA	NA	NA	NA	NA	NA	NA	NA	NA	NA	NA	NA	NA	NA	NA	NA	NA	NA	NA	Unassigned
ENSMUSG00000082228	Gm8344	68921157	NA	NA	NA	NA	NA	NA	NA	NA	NA	NA	NA	NA	NA	NA	NA	NA	NA	NA	NA	Unassigned
ENSMUSG00000082229	Nap1l2	103184176	NA	NA	NA	NA	NA	NA	NA	NA	NA	NA	S	NA	S	NA	S	NA	NA	S	S	silenced
ENSMUSG00000082240	Gm14380	7142858	NA	NA	NA	NA	NA	NA	NA	NA	NA	NA	NA	NA	NA	NA	NA	NA	NA	NA	NA	Unassigned
ENSMUSG00000082244	Gm8503	75155819	NA	NA	NA	NA	NA	NA	NA	NA	NA	NA	NA	NA	NA	NA	NA	NA	NA	NA	NA	Unassigned
ENSMUSG00000082245	Gm6292	105140849	NA	NA	NA	NA	NA	NA	NA	NA	NA	NA	NA	NA	NA	NA	NA	NA	NA	NA	NA	Unassigned
ENSMUSG00000082253	Gm14639	56155528	NA	NA	NA	NA	NA	NA	NA	NA	NA	NA	NA	NA	NA	NA	NA	NA	NA	NA	NA	Unassigned
ENSMUSG00000082260	Gm7429	114980970	NA	NA	NA	NA	NA	NA	NA	NA	NA	NA	NA	NA	NA	NA	NA	NA	NA	NA	NA	Unassigned
ENSMUSG00000082261	Gm14999	136356655	NA	NA	NA	NA	NA	NA	NA	NA	NA	NA	NA	NA	NA	NA	NA	NA	NA	NA	NA	Unassigned
ENSMUSG00000082262	Gm14730	71197127	NA	NA	NA	NA	NA	NA	NA	NA	NA	NA	NA	NA	NA	NA	NA	NA	NA	NA	NA	Unassigned
ENSMUSG00000082269	Gm14676	64750401	NA	NA	NA	NA	NA	NA	NA	NA	NA	NA	NA	NA	NA	NA	NA	NA	NA	NA	NA	Unassigned
ENSMUSG00000082270	Gm14375	5665372	NA	NA	NA	NA	NA	NA	NA	NA	NA	NA	NA	NA	NA	NA	NA	NA	NA	NA	NA	Unassigned
ENSMUSG00000082275	Gm14854	105706966	NA	NA	NA	NA	NA	NA	NA	NA	NA	NA	NA	NA	NA	NA	NA	NA	NA	NA	NA	Unassigned
ENSMUSG00000082284	H3f3a-ps1	101824515	NA	NA	NA	NA	NA	NA	NA	NA	NA	NA	NA	NA	NA	NA	NA	NA	NA	NA	NA	Unassigned
ENSMUSG00000082288	Gm14755	74758539	NA	NA	NA	NA	NA	NA	NA	NA	NA	NA	NA	NA	NA	NA	NA	NA	NA	NA	NA	Unassigned
ENSMUSG00000082291	Gm5762	142023346	NA	NA	NA	NA	NA	NA	NA	NA	NA	NA	NA	NA	NA	NA	NA	NA	NA	NA	NA	Unassigned
ENSMUSG00000082297	Rhox3d-ps	37503483	NA	NA	NA	NA	NA	NA	NA	NA	NA	NA	NA	NA	NA	NA	NA	NA	NA	NA	NA	Unassigned
ENSMUSG00000082311	Gm14791	89059376	NA	NA	NA	NA	NA	NA	NA	NA	NA	NA	NA	NA	NA	NA	NA	NA	NA	NA	NA	Unassigned
ENSMUSG00000082317	Gm14933	96358704	NA	NA	NA	NA	NA	NA	NA	NA	NA	NA	NA	NA	NA	NA	NA	NA	NA	NA	NA	Unassigned
ENSMUSG00000082319	Gm8822	81820384	NA	NA	NA	NA	NA	NA	NA	NA	NA	NA	NA	NA	NA	NA	NA	NA	NA	NA	NA	Unassigned
ENSMUSG00000082322	Gm9164	103887599	NA	NA	NA	NA	NA	NA	NA	NA	NA	NA	NA	NA	NA	NA	NA	NA	NA	NA	NA	Unassigned
ENSMUSG00000082324	Gm14615	42128195	NA	NA	NA	NA	NA	NA	NA	NA	NA	NA	NA	NA	NA	NA	NA	NA	NA	NA	NA	Unassigned
ENSMUSG00000082326	Gm14366	5608572	NA	NA	NA	NA	NA	NA	NA	NA	NA	NA	NA	NA	NA	NA	NA	NA	NA	NA	NA	Unassigned
ENSMUSG00000082336	Gm8401	70517777	NA	NA	NA	NA	NA	NA	NA	NA	NA	NA	NA	NA	NA	NA	NA	NA	NA	NA	NA	Unassigned
ENSMUSG00000082337	Gm14723	71727657	NA	NA	NA	NA	NA	NA	NA	NA	NA	NA	NA	NA	NA	NA	NA	NA	NA	NA	NA	Unassigned
ENSMUSG00000082342	Gm5395	151655188	NA	NA	NA	NA	NA	NA	NA	NA	NA	NA	NA	NA	NA	NA	NA	NA	NA	NA	NA	Unassigned
ENSMUSG00000082346	Gm6952	80197081	NA	NA	NA	NA	NA	NA	NA	NA	NA	NA	NA	NA	NA	NA	NA	NA	NA	NA	NA	Unassigned
ENSMUSG00000082347	Gm15036	49164908	NA	NA	NA	NA	NA	NA	NA	NA	NA	NA	NA	NA	NA	NA	NA	NA	NA	NA	NA	Unassigned
ENSMUSG00000082354	Gm378	108405688	NA	NA	NA	NA	NA	NA	NA	NA	NA	NA	NA	NA	NA	NA	NA	NA	NA	NA	NA	Unassigned
ENSMUSG00000082358	Gm14990	136430731	NA	NA	NA	NA	NA	NA	NA	NA	NA	NA	NA	NA	NA	NA	NA	NA	NA	NA	NA	Unassigned
ENSMUSG00000082360	Gm8814	167028902	NA	NA	NA	NA	NA	NA	NA	NA	NA	NA	NA	NA	NA	NA	NA	NA	NA	NA	NA	Unassigned
ENSMUSG00000082371	Gm3712	95319819	NA	NA	NA	NA	NA	NA	NA	NA	NA	NA	NA	NA	NA	NA	NA	NA	NA	NA	NA	Unassigned
ENSMUSG00000082372	Gm4772	79902724	NA	NA	NA	NA	NA	NA	NA	NA	NA	NA	NA	NA	NA	NA	NA	NA	NA	NA	NA	Unassigned
ENSMUSG00000082382	Gm14970	127446562	NA	NA	NA	NA	NA	NA	NA	NA	NA	NA	NA	NA	NA	NA	NA	NA	NA	NA	NA	Unassigned
ENSMUSG00000082383	Gm9670	103506812	NA	NA	NA	NA	NA	NA	NA	NA	NA	NA	NA	NA	NA	NA	NA	NA	NA	NA	NA	Unassigned
ENSMUSG00000082392	Gm14938	112967089	NA	NA	NA	NA	NA	NA	NA	NA	NA	NA	NA	NA	NA	NA	NA	NA	NA	NA	NA	Unassigned
ENSMUSG00000082393	Gm15028	20842105	NA	NA	NA	NA	NA	NA	NA	NA	NA	NA	NA	NA	NA	NA	NA	NA	NA	NA	NA	Unassigned
ENSMUSG00000082397	Gm14803	96934690	NA	NA	NA	NA	NA	NA	NA	NA	NA	NA	NA	NA	NA	NA	NA	NA	NA	NA	NA	Unassigned
ENSMUSG00000082403	Gm14916	117887019	NA	NA	NA	NA	NA	NA	NA	NA	NA	NA	NA	NA	NA	NA	NA	NA	NA	NA	NA	Unassigned
ENSMUSG00000082404	Gm14799	8042465	NA	NA	NA	NA	NA	NA	NA	NA	NA	NA	NA	NA	NA	NA	NA	NA	NA	NA	NA	Unassigned
ENSMUSG00000082406	Gm5401	94608219	NA	NA	NA	NA	NA	NA	NA	NA	NA	NA	NA	NA	NA	NA	NA	NA	NA	NA	NA	Unassigned
ENSMUSG00000082421	Gm15004	136583864	NA	NA	NA	NA	NA	NA	NA	NA	NA	NA	NA	NA	NA	NA	NA	NA	NA	NA	NA	Unassigned
ENSMUSG00000082422	Gm6973	89440175	NA	NA	NA	NA	NA	NA	NA	NA	NA	NA	NA	NA	NA	NA	NA	NA	NA	NA	NA	Unassigned
ENSMUSG00000082423	Gm15148	151493114	NA	NA	NA	NA	NA	NA	NA	NA	NA	NA	NA	NA	NA	NA	NA	NA	NA	NA	NA	Unassigned
ENSMUSG00000082426	Gm14610	47387020	NA	NA	NA	NA	NA	NA	NA	NA	NA	NA	NA	NA	NA	NA	NA	NA	NA	NA	NA	Unassigned
ENSMUSG00000082427	Olfr1327-ps1	74762013	NA	NA	NA	NA	NA	NA	NA	NA	NA	NA	NA	NA	NA	NA	NA	NA	NA	NA	NA	Unassigned
ENSMUSG00000082440	Gm4914	114948913	NA	NA	NA	NA	NA	NA	NA	NA	NA	NA	NA	NA	NA	NA	NA	NA	NA	NA	NA	Unassigned
ENSMUSG00000082444	Gm14709	76356827	NA	NA	NA	NA	NA	NA	NA	NA	NA	NA	NA	NA	NA	NA	NA	NA	NA	NA	NA	Unassigned
ENSMUSG00000082447	Gm15364	74510946	NA	NA	NA	NA	NA	NA	NA	NA	NA	NA	NA	NA	NA	NA	NA	NA	NA	NA	NA	Unassigned
ENSMUSG00000082449	Gm15244	160714196	NA	NA	NA	NA	NA	NA	NA	NA	NA	NA	NA	NA	NA	NA	NA	NA	NA	NA	NA	Unassigned
ENSMUSG00000082450	Mageb7-ps	86398204	NA	NA	NA	NA	NA	NA	NA	NA	NA	NA	NA	NA	NA	NA	NA	NA	NA	NA	NA	Unassigned
ENSMUSG00000082458	Gm9430	8662302	NA	NA	NA	NA	NA	NA	NA	NA	NA	NA	NA	NA	NA	NA	NA	NA	NA	NA	NA	Unassigned
ENSMUSG00000082461	Gm8844	86316083	NA	NA	NA	NA	NA	NA	NA	NA	NA	NA	NA	NA	NA	NA	NA	NA	NA	NA	NA	Unassigned
ENSMUSG00000082462	Gm15147	154198754	NA	NA	NA	NA	NA	NA	NA	NA	NA	NA	NA	NA	NA	NA	NA	NA	NA	NA	NA	Unassigned
ENSMUSG00000082464	Rab9b-ps1	105482098	NA	NA	NA	NA	NA	NA	NA	NA	NA	NA	NA	NA	NA	NA	NA	NA	NA	NA	NA	Unassigned
ENSMUSG00000082467	Gm6743	61830510	NA	NA	NA	NA	NA	NA	NA	NA	NA	NA	NA	NA	NA	NA	NA	NA	NA	NA	NA	Unassigned
ENSMUSG00000082479	Gm4746	90416967	NA	NA	NA	NA	NA	NA	NA	NA	NA	NA	NA	NA	NA	NA	NA	NA	NA	NA	NA	Unassigned
ENSMUSG00000082482	H2afb2	116681178	NA	NA	NA	NA	NA	NA	NA	NA	NA	NA	NA	NA	NA	NA	NA	NA	NA	NA	NA	Unassigned
ENSMUSG00000082489	Gm14356	4192857	NA	NA	NA	NA	NA	NA	NA	NA	NA	NA	NA	NA	NA	NA	NA	NA	NA	NA	NA	Unassigned
ENSMUSG00000082496	Gm6798	8654465	NA	NA	NA	NA	NA	NA	NA	NA	NA	NA	NA	NA	NA	NA	NA	NA	NA	NA	NA	Unassigned
ENSMUSG00000082497	Gm40	38375287	NA	NA	NA	NA	NA	NA	NA	NA	NA	NA	NA	NA	NA	NA	NA	NA	NA	NA	NA	Unassigned
ENSMUSG00000082500	Gm15195	160269701	NA	NA	NA	NA	NA	NA	NA	NA	NA	NA	NA	NA	NA	NA	NA	NA	NA	NA	NA	Unassigned
ENSMUSG00000082504	Gm15003	136552985	NA	NA	NA	NA	NA	NA	NA	NA	NA	NA	NA	NA	NA	NA	NA	NA	NA	NA	NA	Unassigned
ENSMUSG00000082505	Gm14816	99687481	NA	NA	NA	NA	NA	NA	NA	NA	NA	NA	NA	NA	NA	NA	NA	NA	NA	NA	NA	Unassigned
ENSMUSG00000082511	Gm4915	114021997	NA	NA	NA	NA	NA	NA	NA	NA	NA	NA	NA	NA	NA	NA	NA	NA	NA	NA	NA	Unassigned
ENSMUSG00000082517	Gm5757	77292661	NA	NA	NA	NA	NA	NA	NA	NA	NA	NA	NA	NA	NA	NA	NA	NA	NA	NA	NA	Unassigned
ENSMUSG00000082537	Gm14981	132187316	NA	NA	NA	NA	NA	NA	NA	NA	NA	NA	NA	NA	NA	NA	NA	NA	NA	NA	NA	Unassigned
ENSMUSG00000082538	Gm14704	70403181	NA	NA	NA	NA	NA	NA	NA	NA	NA	NA	NA	NA	NA	NA	NA	NA	NA	NA	NA	Unassigned
ENSMUSG00000082539	Gm15207	162845825	NA	NA	NA	NA	NA	NA	NA	NA	NA	NA	NA	NA	NA	NA	NA	NA	NA	NA	NA	Unassigned
ENSMUSG00000082541	Gm9095	101787766	NA	NA	NA	NA	NA	NA	NA	NA	NA	NA	NA	NA	NA	NA	NA	NA	NA	NA	NA	Unassigned
ENSMUSG00000082546	Gm14898	111830621	NA	NA	NA	NA	NA	NA	NA	NA	NA	NA	NA	NA	NA	NA	NA	NA	NA	NA	NA	Unassigned
ENSMUSG00000082549	Gm14813	98962084	NA	NA	NA	NA	NA	NA	NA	NA	NA	NA	NA	NA	NA	NA	NA	NA	NA	NA	NA	Unassigned
ENSMUSG00000082551	Gm15065	75705409	NA	NA	NA	NA	NA	NA	NA	NA	NA	NA	NA	NA	NA	NA	NA	NA	NA	NA	NA	Unassigned
ENSMUSG00000082556	Gm5387	51043963	NA	NA	NA	NA	NA	NA	NA	NA	NA	NA	NA	NA	NA	NA	NA	NA	NA	NA	NA	Unassigned
ENSMUSG00000082560	Gm15157	155185679	NA	NA	NA	NA	NA	NA	NA	NA	NA	NA	NA	NA	NA	NA	NA	NA	NA	NA	NA	Unassigned
ENSMUSG00000082563	Gm15026	136890258	NA	NA	NA	NA	NA	NA	NA	NA	NA	NA	NA	NA	NA	NA	NA	NA	NA	NA	NA	Unassigned
ENSMUSG00000082567	Gm14896	114036527	NA	NA	NA	NA	NA	NA	NA	NA	NA	NA	NA	NA	NA	NA	NA	NA	NA	NA	NA	Unassigned
ENSMUSG00000082571	Gm8737	162697612	NA	NA	NA	NA	NA	NA	NA	NA	NA	NA	NA	NA	NA	NA	NA	NA	NA	NA	NA	Unassigned
ENSMUSG00000082584	Gm8569	154436056	NA	NA	NA	NA	NA	NA	NA	NA	NA	NA	NA	NA	NA	NA	NA	NA	NA	NA	NA	Unassigned
ENSMUSG00000082590	Gm14943	121816927	NA	NA	NA	NA	NA	NA	NA	NA	NA	NA	NA	NA	NA	NA	NA	NA	NA	NA	NA	Unassigned
ENSMUSG00000082594	Gm15074	146654675	NA	NA	NA	NA	NA	NA	NA	NA	NA	NA	NA	NA	NA	NA	NA	NA	NA	NA	NA	Unassigned
ENSMUSG00000082595	Gm14793	88393954	NA	NA	NA	NA	NA	NA	NA	NA	NA	NA	NA	NA	NA	NA	NA	NA	NA	NA	NA	Unassigned
ENSMUSG00000082598	Gm15212	163272912	NA	NA	NA	NA	NA	NA	NA	NA	NA	NA	NA	NA	NA	NA	NA	NA	NA	NA	NA	Unassigned
ENSMUSG00000082600	Gm9673	105032586	NA	NA	NA	NA	NA	NA	NA	NA	NA	NA	NA	NA	NA	NA	NA	NA	NA	NA	NA	Unassigned
ENSMUSG00000082602	Gm15021	135615994	NA	NA	NA	NA	NA	NA	NA	NA	NA	NA	NA	NA	NA	NA	NA	NA	NA	NA	NA	Unassigned
ENSMUSG00000082606	Gm14638	56129658	NA	NA	NA	NA	NA	NA	NA	NA	NA	NA	NA	NA	NA	NA	NA	NA	NA	NA	NA	Unassigned
ENSMUSG00000082611	Gm7746	126612014	NA	NA	NA	NA	NA	NA	NA	NA	NA	NA	NA	NA	NA	NA	NA	NA	NA	NA	NA	Unassigned
ENSMUSG00000082612	4930503H13Rik	156539151	NA	NA	NA	NA	NA	NA	NA	NA	NA	NA	NA	NA	NA	NA	NA	NA	NA	NA	NA	Unassigned
ENSMUSG00000082616	Gm6025	53762815	NA	NA	NA	NA	NA	NA	NA	NA	NA	NA	NA	NA	NA	NA	NA	NA	NA	NA	NA	Unassigned
ENSMUSG00000082617	Smt3h2-ps	7752130	NA	NA	NA	NA	NA	NA	NA	NA	NA	NA	NA	NA	NA	NA	NA	NA	NA	NA	NA	Unassigned
ENSMUSG00000082618	Gm14852	106270511	NA	NA	NA	NA	NA	NA	NA	NA	NA	NA	NA	NA	NA	NA	NA	NA	NA	NA	NA	Unassigned
ENSMUSG00000082620	Gm8244	62835512	NA	NA	NA	NA	NA	NA	NA	NA	NA	NA	NA	NA	NA	NA	NA	NA	NA	NA	NA	Unassigned
ENSMUSG00000082621	Rpl7a-ps13	67726244	NA	NA	NA	NA	NA	NA	NA	NA	NA	NA	NA	NA	NA	NA	NA	NA	NA	NA	NA	Unassigned
ENSMUSG00000082625	Gm15204	162351596	NA	NA	NA	NA	NA	NA	NA	NA	NA	NA	NA	NA	NA	NA	NA	NA	NA	NA	NA	Unassigned
ENSMUSG00000082629	Gm5639	73297593	NA	NA	NA	NA	NA	NA	NA	NA	NA	NA	NA	NA	NA	NA	NA	NA	NA	NA	NA	Unassigned
ENSMUSG00000082630	Gm14834	107174610	NA	NA	NA	NA	NA	NA	NA	NA	NA	NA	NA	NA	NA	NA	NA	NA	NA	NA	NA	Unassigned
ENSMUSG00000082635	Gm14750	77988363	NA	NA	NA	NA	NA	NA	NA	NA	NA	NA	NA	NA	NA	NA	NA	NA	NA	NA	NA	Unassigned
ENSMUSG00000082636	Gm14923	112774104	NA	NA	NA	NA	NA	NA	NA	NA	NA	NA	NA	NA	NA	NA	NA	NA	NA	NA	NA	Unassigned
ENSMUSG00000082639	Gm2012	26200678	NA	NA	NA	NA	NA	NA	NA	NA	NA	NA	NA	NA	NA	NA	NA	NA	NA	NA	NA	Unassigned
ENSMUSG00000082652	Gm14725	70545558	NA	NA	NA	NA	NA	NA	NA	NA	NA	NA	S	NA	NA	NA	NA	NA	NA	NA	NA	silenced
ENSMUSG00000082655	Gm7857	134681520	NA	NA	NA	NA	NA	NA	NA	NA	NA	NA	NA	NA	NA	NA	NA	NA	NA	NA	NA	Unassigned
ENSMUSG00000082657	Gm14736	72692510	NA	NA	NA	NA	NA	NA	NA	NA	NA	NA	NA	NA	NA	NA	NA	NA	NA	NA	NA	Unassigned
ENSMUSG00000082660	Gm14612	50373144	NA	NA	NA	NA	NA	NA	NA	NA	NA	NA	NA	NA	NA	NA	NA	NA	NA	NA	NA	Unassigned
ENSMUSG00000082664	Gm8761	78655785	NA	NA	NA	NA	NA	NA	NA	NA	NA	NA	NA	NA	NA	NA	NA	NA	NA	NA	NA	Unassigned
ENSMUSG00000082669	Gm5393	112302196	NA	NA	NA	NA	NA	NA	NA	NA	NA	NA	NA	NA	NA	NA	NA	NA	NA	NA	NA	Unassigned
ENSMUSG00000082675	Gm6382	142210884	NA	NA	NA	NA	NA	NA	NA	NA	NA	NA	NA	NA	NA	NA	NA	NA	NA	NA	NA	Unassigned
ENSMUSG00000082680	Gm14885	19386291	NA	NA	NA	NA	NA	NA	NA	NA	NA	NA	NA	NA	NA	NA	NA	NA	NA	NA	NA	Unassigned
ENSMUSG00000082690	Gm14972	126967723	NA	NA	NA	NA	NA	NA	NA	NA	NA	NA	NA	NA	NA	NA	NA	NA	NA	NA	NA	Unassigned
ENSMUSG00000082693	Gm15190	159584783	NA	NA	NA	NA	NA	NA	NA	NA	NA	NA	NA	NA	NA	NA	NA	NA	NA	NA	NA	Unassigned
ENSMUSG00000082696	Gm15040	137128110	NA	NA	NA	NA	NA	NA	NA	NA	NA	NA	NA	NA	NA	NA	NA	NA	NA	NA	NA	Unassigned
ENSMUSG00000082707	Gm6881	74486589	NA	NA	NA	NA	NA	NA	NA	NA	NA	NA	NA	NA	NA	NA	NA	NA	NA	NA	NA	Unassigned
ENSMUSG00000082708	Gm15172	157377939	NA	NA	NA	NA	NA	NA	NA	NA	NA	NA	NA	NA	NA	NA	NA	NA	NA	NA	NA	Unassigned
ENSMUSG00000082713	Gm14721	70436409	NA	NA	NA	NA	NA	NA	NA	NA	NA	NA	NA	NA	NA	NA	NA	NA	NA	NA	NA	Unassigned
ENSMUSG00000082718	Gm14928	120178939	NA	NA	NA	NA	NA	NA	NA	NA	NA	NA	NA	NA	NA	NA	NA	NA	NA	NA	NA	Unassigned
ENSMUSG00000082723	Gm14564	38762743	NA	NA	NA	NA	NA	NA	NA	NA	NA	NA	NA	NA	NA	NA	NA	NA	NA	NA	NA	Unassigned
ENSMUSG00000082728	Supt20-ps	93920295	NA	NA	NA	NA	NA	NA	NA	NA	NA	NA	NA	NA	NA	NA	NA	NA	NA	NA	NA	Unassigned
ENSMUSG00000082729	Gm14845	101691545	NA	NA	NA	NA	NA	NA	NA	NA	NA	NA	NA	NA	NA	NA	NA	NA	NA	NA	NA	Unassigned
ENSMUSG00000082733	Gm15153	153221170	NA	NA	NA	NA	NA	NA	NA	NA	NA	NA	NA	NA	NA	NA	NA	NA	NA	NA	NA	Unassigned
ENSMUSG00000082734	Gm15474	37932474	NA	NA	NA	NA	NA	NA	NA	NA	NA	NA	NA	NA	NA	NA	NA	NA	NA	NA	NA	Unassigned
ENSMUSG00000082735	Gm16394	96885509	NA	NA	NA	NA	NA	NA	NA	NA	NA	NA	NA	NA	NA	NA	NA	NA	NA	NA	NA	Unassigned
ENSMUSG00000082736	Gm5381	13927287	NA	NA	NA	NA	NA	NA	NA	NA	NA	NA	NA	NA	NA	NA	NA	NA	NA	NA	NA	Unassigned
ENSMUSG00000082746	Rps12-ps1	103489517	NA	NA	NA	NA	NA	NA	NA	NA	NA	NA	NA	NA	NA	NA	NA	NA	NA	NA	NA	Unassigned
ENSMUSG00000082751	Gm6620	154182913	NA	NA	NA	NA	NA	NA	NA	NA	NA	NA	NA	NA	NA	NA	NA	NA	NA	NA	NA	Unassigned
ENSMUSG00000082752	Gm14899	111860628	NA	NA	NA	NA	NA	NA	NA	NA	NA	NA	NA	NA	NA	NA	NA	NA	NA	NA	NA	Unassigned
ENSMUSG00000082755	Gm8692	75987178	NA	NA	NA	NA	NA	NA	NA	NA	NA	NA	NA	NA	NA	NA	NA	NA	NA	NA	NA	Unassigned
ENSMUSG00000082757	Gm6923	18920804	NA	NA	NA	NA	NA	NA	NA	NA	NA	NA	NA	NA	NA	NA	NA	NA	NA	NA	NA	Unassigned
ENSMUSG00000082759	Gm14826	94317560	NA	NA	NA	NA	NA	NA	NA	NA	NA	NA	NA	NA	NA	NA	NA	NA	NA	NA	NA	Unassigned
ENSMUSG00000082770	Gm14722	70432434	NA	NA	NA	NA	NA	NA	NA	NA	NA	NA	NA	NA	NA	NA	NA	NA	NA	NA	NA	Unassigned
ENSMUSG00000082772	Gm381	126905581	NA	NA	NA	NA	NA	NA	NA	NA	NA	NA	NA	NA	NA	NA	NA	NA	NA	NA	NA	Unassigned
ENSMUSG00000082773	Gm15058	145753499	NA	NA	NA	NA	NA	NA	NA	NA	NA	NA	NA	NA	NA	NA	NA	NA	NA	NA	NA	Unassigned
ENSMUSG00000082775	Itpa-ps3	44466839	NA	NA	NA	NA	NA	NA	NA	NA	NA	NA	NA	NA	NA	NA	NA	NA	NA	NA	NA	Unassigned
ENSMUSG00000082776	Gm7061	94772619	NA	NA	NA	NA	NA	NA	NA	NA	NA	NA	NA	NA	NA	NA	NA	NA	NA	NA	NA	Unassigned
ENSMUSG00000082778	Gm15191	151945368	NA	NA	NA	NA	NA	NA	NA	NA	NA	NA	NA	NA	NA	NA	NA	NA	NA	NA	NA	Unassigned
ENSMUSG00000082783	Gm9126	102818362	NA	NA	NA	NA	NA	NA	NA	NA	NA	NA	NA	NA	NA	NA	NA	NA	NA	NA	NA	Unassigned
ENSMUSG00000082794	Gm6806	68503126	NA	NA	NA	NA	NA	NA	NA	NA	NA	NA	NA	NA	NA	NA	NA	NA	NA	NA	NA	Unassigned
ENSMUSG00000082799	Gm14554	35804769	NA	NA	NA	NA	NA	NA	NA	NA	NA	NA	NA	NA	NA	NA	NA	NA	NA	NA	NA	Unassigned
ENSMUSG00000082807	Gm14782	91859498	NA	NA	NA	NA	NA	NA	NA	NA	NA	NA	NA	NA	NA	NA	NA	NA	NA	NA	NA	Unassigned
ENSMUSG00000082810	Gm8682	160036321	NA	NA	NA	NA	NA	NA	NA	NA	NA	NA	NA	NA	NA	NA	NA	NA	NA	NA	NA	Unassigned
ENSMUSG00000082812	Gm14860	103514922	NA	NA	NA	NA	NA	NA	NA	NA	NA	NA	NA	NA	NA	NA	NA	NA	NA	NA	NA	Unassigned
ENSMUSG00000082817	Gm16428	54130710	NA	NA	NA	NA	NA	NA	NA	NA	NA	NA	NA	NA	NA	NA	NA	NA	NA	NA	NA	Unassigned
ENSMUSG00000082822	Gm14731	70626355	NA	NA	NA	NA	NA	NA	NA	NA	NA	NA	NA	NA	NA	NA	NA	NA	NA	NA	NA	Unassigned
ENSMUSG00000082824	Gm14716	76631434	NA	NA	NA	NA	NA	NA	NA	NA	NA	NA	NA	NA	NA	NA	NA	NA	NA	NA	NA	Unassigned
ENSMUSG00000082827	Gm5397	76196108	NA	NA	NA	NA	NA	NA	NA	NA	NA	NA	NA	NA	NA	NA	NA	NA	NA	NA	NA	Unassigned
ENSMUSG00000082832	Gm14786	91268443	NA	NA	NA	NA	NA	NA	NA	NA	NA	NA	NA	NA	NA	NA	NA	NA	NA	NA	NA	Unassigned
ENSMUSG00000082838	Gm14519	15365179	NA	NA	NA	NA	NA	NA	NA	NA	NA	NA	NA	NA	NA	NA	NA	NA	NA	NA	NA	Unassigned
ENSMUSG00000082839	Gm14588	43473783	NA	NA	NA	NA	NA	NA	NA	NA	NA	NA	NA	NA	NA	NA	NA	NA	NA	NA	NA	Unassigned
ENSMUSG00000082840	Gm16421	122100927	NA	NA	NA	NA	NA	NA	NA	NA	NA	NA	NA	NA	NA	NA	NA	NA	NA	NA	NA	Unassigned
ENSMUSG00000082842	Gm14748	77733668	NA	NA	NA	NA	NA	NA	NA	NA	NA	NA	NA	NA	NA	NA	NA	NA	NA	NA	NA	Unassigned
ENSMUSG00000082847	Gm5759	88897696	NA	NA	NA	NA	NA	NA	NA	NA	NA	NA	NA	NA	NA	NA	NA	NA	NA	NA	NA	Unassigned
ENSMUSG00000082853	Gm7134	110372753	NA	NA	NA	NA	NA	NA	NA	NA	NA	NA	S	NA	NA	NA	NA	NA	NA	NA	NA	silenced
ENSMUSG00000082855	Gm14537	20391709	NA	NA	NA	NA	NA	NA	NA	NA	NA	NA	NA	NA	NA	NA	NA	NA	NA	NA	NA	Unassigned
ENSMUSG00000082856	Gm15106	148543504	NA	NA	NA	NA	NA	NA	NA	NA	NA	NA	NA	NA	NA	NA	NA	NA	NA	NA	NA	Unassigned
ENSMUSG00000082863	Gm14674	66025549	NA	NA	NA	NA	NA	NA	NA	NA	NA	NA	NA	NA	NA	NA	NA	NA	NA	NA	NA	Unassigned
ENSMUSG00000082865	Gm14745	78416198	NA	NA	NA	NA	NA	NA	NA	NA	NA	NA	NA	NA	NA	NA	NA	NA	NA	NA	NA	Unassigned
ENSMUSG00000082873	Gm15367	75010590	NA	NA	NA	NA	NA	NA	NA	NA	NA	NA	NA	NA	NA	NA	NA	NA	NA	NA	NA	Unassigned
ENSMUSG00000082886	Gm5386	45546931	NA	NA	NA	NA	NA	NA	NA	NA	NA	NA	NA	NA	NA	NA	NA	NA	NA	NA	NA	Unassigned
ENSMUSG00000082887	Gm14607	52878243	NA	NA	NA	NA	NA	NA	NA	NA	NA	NA	NA	NA	NA	NA	NA	NA	NA	NA	NA	Unassigned
ENSMUSG00000082890	Gm15014	142216471	NA	NA	NA	NA	NA	NA	NA	NA	NA	NA	NA	NA	NA	NA	NA	NA	NA	NA	NA	Unassigned
ENSMUSG00000082894	Gm6480	47724528	NA	NA	NA	NA	NA	NA	NA	NA	NA	NA	NA	NA	NA	NA	NA	NA	NA	NA	NA	Unassigned
ENSMUSG00000082905	Gm7823	133093940	NA	NA	NA	NA	NA	NA	NA	NA	NA	NA	NA	NA	NA	NA	NA	NA	NA	NA	NA	Unassigned
ENSMUSG00000082906	Smt3h1-ps	153783340	NA	NA	NA	NA	NA	NA	NA	NA	NA	NA	NA	NA	NA	NA	NA	NA	NA	NA	NA	Unassigned
ENSMUSG00000082907	Gm14832	100156635	NA	NA	NA	NA	NA	NA	NA	NA	NA	NA	NA	NA	NA	NA	NA	NA	NA	NA	NA	Unassigned
ENSMUSG00000082910	Gm14758	74775685	NA	NA	NA	NA	NA	NA	NA	NA	NA	NA	NA	NA	NA	NA	NA	NA	NA	NA	NA	Unassigned
ENSMUSG00000082912	Gm8770	78785747	NA	NA	NA	NA	NA	NA	NA	NA	NA	NA	NA	NA	NA	NA	NA	NA	NA	NA	NA	Unassigned
ENSMUSG00000082913	Gm14739	82687021	NA	NA	NA	NA	NA	NA	NA	NA	NA	NA	NA	NA	NA	NA	NA	NA	NA	NA	NA	Unassigned
ENSMUSG00000082915	Gm15240	167987505	NA	NA	NA	NA	NA	NA	NA	NA	NA	NA	NA	NA	NA	NA	NA	NA	NA	NA	NA	Unassigned
ENSMUSG00000082926	Gm8172	69605496	NA	NA	NA	NA	NA	NA	NA	NA	NA	NA	NA	NA	NA	NA	NA	NA	NA	NA	NA	Unassigned
ENSMUSG00000082927	Gm5863	120160710	NA	NA	NA	NA	NA	NA	NA	NA	NA	NA	NA	NA	NA	NA	NA	NA	NA	NA	NA	Unassigned
ENSMUSG00000082929	Gm6067	142405951	NA	NA	NA	NA	NA	NA	NA	NA	NA	NA	NA	NA	NA	NA	NA	NA	NA	NA	NA	Unassigned
ENSMUSG00000082933	Gm14811	98483790	NA	NA	NA	NA	NA	NA	NA	NA	NA	NA	NA	NA	NA	NA	NA	NA	NA	NA	NA	Unassigned
ENSMUSG00000082937	Gm15095	149848723	NA	NA	NA	NA	NA	NA	NA	NA	NA	NA	NA	NA	NA	NA	NA	NA	NA	NA	NA	Unassigned
ENSMUSG00000082939	Gm14881	106755736	NA	NA	NA	NA	NA	NA	NA	NA	NA	NA	NA	NA	NA	NA	NA	NA	NA	NA	NA	Unassigned
ENSMUSG00000082950	Gm7834	51212511	NA	NA	NA	NA	NA	NA	NA	NA	NA	NA	NA	NA	NA	NA	NA	NA	NA	NA	NA	Unassigned
ENSMUSG00000082955	Gm8036	137203615	NA	NA	NA	NA	NA	NA	NA	NA	NA	NA	NA	NA	NA	NA	NA	NA	NA	NA	NA	Unassigned
ENSMUSG00000082961	Gm15131	150707021	NA	NA	NA	NA	NA	NA	NA	NA	NA	NA	NA	NA	NA	NA	NA	NA	NA	NA	NA	Unassigned
ENSMUSG00000082964	Rpl13-ps5	94789717	NA	NA	NA	NA	NA	NA	NA	NA	NA	NA	NA	NA	NA	NA	NA	NA	NA	NA	NA	Unassigned
ENSMUSG00000082965	Gm6754	63034194	NA	NA	NA	NA	NA	NA	NA	NA	NA	NA	NA	NA	NA	NA	NA	NA	NA	NA	NA	Unassigned
ENSMUSG00000082966	Gm14614	41685994	NA	NA	NA	NA	NA	NA	NA	NA	NA	NA	NA	NA	NA	NA	NA	NA	NA	NA	NA	Unassigned
ENSMUSG00000082968	Gm14581	51629490	NA	NA	NA	NA	NA	NA	NA	NA	NA	NA	NA	NA	NA	NA	NA	NA	NA	NA	NA	Unassigned
ENSMUSG00000082970	Gm15214	163326900	NA	NA	NA	NA	NA	NA	NA	NA	NA	NA	NA	NA	NA	NA	NA	NA	NA	NA	NA	Unassigned
ENSMUSG00000082974	Gm15129	150431503	NA	NA	NA	NA	NA	NA	NA	NA	NA	NA	NA	NA	NA	NA	NA	NA	NA	NA	NA	Unassigned
ENSMUSG00000082975	Gm14363	5399249	NA	NA	NA	NA	NA	NA	NA	NA	NA	NA	NA	NA	NA	NA	NA	NA	NA	NA	NA	Unassigned
ENSMUSG00000082995	Gm15126	148738112	NA	NA	NA	NA	NA	NA	NA	NA	NA	NA	NA	NA	NA	NA	NA	NA	NA	NA	NA	Unassigned
ENSMUSG00000082996	Gm6238	104382042	NA	NA	NA	NA	NA	NA	NA	NA	NA	NA	NA	NA	NA	NA	NA	NA	NA	NA	NA	Unassigned
ENSMUSG00000083010	Gm14687	67660090	NA	NA	NA	NA	NA	NA	NA	NA	NA	NA	NA	NA	NA	NA	NA	NA	NA	NA	NA	Unassigned
ENSMUSG00000083019	Gm6222	103762917	NA	NA	NA	NA	NA	NA	NA	NA	NA	NA	S	NA	S	NA	NA	NA	NA	NA	NA	silenced
ENSMUSG00000083024	Gm14982	130561456	NA	NA	NA	NA	NA	NA	NA	NA	NA	NA	NA	NA	NA	NA	NA	NA	NA	NA	NA	Unassigned
ENSMUSG00000083026	Gm6373	142060855	NA	NA	NA	NA	NA	NA	NA	NA	NA	NA	NA	NA	NA	NA	NA	NA	NA	NA	NA	Unassigned
ENSMUSG00000083030	Gm14561	22226375	NA	NA	NA	NA	NA	NA	NA	NA	NA	NA	NA	NA	NA	NA	NA	NA	NA	NA	NA	Unassigned
ENSMUSG00000083031	Gm14910	118231183	NA	NA	NA	NA	NA	NA	NA	NA	NA	NA	NA	NA	NA	NA	NA	NA	NA	NA	NA	Unassigned
ENSMUSG00000083033	Gm9083	20239469	NA	NA	NA	NA	NA	NA	NA	NA	NA	NA	NA	NA	NA	NA	NA	NA	NA	NA	NA	Unassigned
ENSMUSG00000083037	Gm14900	112012720	NA	NA	NA	NA	NA	NA	NA	NA	NA	NA	NA	NA	NA	NA	NA	NA	NA	NA	NA	Unassigned
ENSMUSG00000083046	Gm14699	68782640	NA	NA	NA	NA	NA	NA	NA	NA	NA	NA	NA	NA	NA	NA	NA	NA	NA	NA	NA	Unassigned
ENSMUSG00000083049	Gm14822	104746482	NA	NA	NA	NA	NA	NA	NA	NA	NA	NA	NA	NA	NA	NA	NA	NA	NA	NA	NA	Unassigned
ENSMUSG00000083053	Gm15001	138741796	NA	NA	NA	NA	NA	NA	NA	NA	NA	NA	NA	NA	NA	NA	NA	NA	NA	NA	NA	Unassigned
ENSMUSG00000083058	Gm14795	88613357	NA	NA	NA	NA	NA	NA	NA	NA	NA	NA	NA	NA	NA	NA	NA	NA	NA	NA	NA	Unassigned
ENSMUSG00000083060	Gm14533	26006671	NA	NA	NA	NA	NA	NA	NA	NA	NA	NA	NA	NA	NA	NA	NA	NA	NA	NA	NA	Unassigned
ENSMUSG00000083062	Gm14980	133406375	NA	NA	NA	NA	NA	NA	NA	NA	NA	NA	NA	NA	NA	NA	NA	NA	NA	NA	NA	Unassigned
ENSMUSG00000083063	Gm14882	106755333	NA	NA	NA	NA	NA	NA	NA	NA	NA	NA	NA	NA	NA	NA	NA	NA	NA	NA	NA	Unassigned
ENSMUSG00000083067	Gm14751	79008747	NA	NA	NA	NA	NA	NA	NA	NA	NA	NA	NA	NA	NA	NA	NA	NA	NA	NA	NA	Unassigned
ENSMUSG00000083069	Gm16431	54968283	NA	NA	NA	NA	NA	NA	NA	NA	NA	NA	NA	NA	NA	NA	NA	NA	NA	NA	NA	Unassigned
ENSMUSG00000083074	Gm14670	65086838	NA	NA	NA	NA	NA	NA	NA	NA	NA	NA	NA	NA	NA	NA	NA	NA	NA	NA	NA	Unassigned
ENSMUSG00000083084	Gm14667	64842692	NA	NA	NA	NA	NA	NA	NA	NA	NA	NA	NA	NA	NA	NA	NA	NA	NA	NA	NA	Unassigned
ENSMUSG00000083089	Gm4760	143183508	NA	NA	NA	NA	NA	NA	NA	NA	NA	NA	NA	NA	S	NA	NA	NA	NA	NA	NA	silenced
ENSMUSG00000083093	Gm15385	75459963	NA	NA	NA	NA	NA	NA	NA	NA	NA	NA	NA	NA	NA	NA	NA	NA	NA	NA	NA	Unassigned
ENSMUSG00000083094	Gm4908	47471808	NA	NA	NA	NA	NA	NA	NA	NA	NA	NA	NA	NA	NA	NA	NA	NA	NA	NA	NA	Unassigned
ENSMUSG00000083098	Gm14578	42888730	NA	NA	NA	NA	NA	NA	NA	NA	NA	NA	NA	NA	NA	NA	NA	NA	NA	NA	NA	Unassigned
ENSMUSG00000083099	Gm4732	24242173	NA	NA	NA	NA	NA	NA	NA	NA	NA	NA	NA	NA	NA	NA	NA	NA	NA	NA	NA	Unassigned
ENSMUSG00000083103	Gm6429	112822222	NA	NA	NA	NA	NA	NA	NA	NA	NA	NA	NA	NA	NA	NA	NA	NA	NA	NA	NA	Unassigned
ENSMUSG00000083112	Gm14620	50542402	NA	NA	NA	NA	NA	NA	NA	NA	NA	NA	NA	NA	NA	NA	NA	NA	NA	NA	NA	Unassigned
ENSMUSG00000083113	Rpl10-ps4	82400724	NA	NA	NA	NA	NA	NA	NA	NA	NA	NA	NA	NA	NA	NA	NA	NA	NA	NA	NA	Unassigned
ENSMUSG00000083114	Gm14790	93981069	NA	NA	NA	NA	NA	NA	NA	NA	NA	NA	NA	NA	NA	NA	NA	NA	NA	NA	NA	Unassigned
ENSMUSG00000083117	Gm15171	157663598	NA	NA	NA	NA	NA	NA	NA	NA	NA	NA	NA	NA	NA	NA	NA	NA	NA	NA	NA	Unassigned
ENSMUSG00000083119	Gm14724	70539310	NA	NA	NA	NA	NA	NA	NA	NA	NA	NA	NA	NA	NA	NA	NA	NA	NA	NA	NA	Unassigned
ENSMUSG00000083123	Gm6826	9080044	NA	NA	NA	NA	NA	NA	NA	NA	NA	NA	NA	NA	NA	NA	NA	NA	NA	NA	NA	Unassigned
ENSMUSG00000083127	Gm15189	159105915	NA	NA	NA	NA	NA	NA	NA	NA	NA	NA	NA	NA	NA	NA	NA	NA	NA	NA	NA	Unassigned
ENSMUSG00000083130	Gm14560	36212660	NA	NA	NA	NA	NA	NA	NA	NA	NA	NA	NA	NA	NA	NA	NA	NA	NA	NA	NA	Unassigned
ENSMUSG00000083136	Gm15170	158174826	NA	NA	NA	NA	NA	NA	NA	NA	NA	NA	NA	NA	NA	NA	NA	NA	NA	NA	NA	Unassigned
ENSMUSG00000083140	Gm5073	17626257	NA	NA	NA	NA	NA	NA	NA	NA	NA	NA	NA	NA	NA	NA	NA	NA	NA	NA	NA	Unassigned
ENSMUSG00000083144	Gm14334	3328043	NA	NA	NA	NA	NA	NA	NA	NA	NA	NA	NA	NA	NA	NA	NA	NA	NA	NA	NA	Unassigned
ENSMUSG00000083151	Gm4913	119966284	NA	NA	NA	NA	NA	NA	NA	NA	NA	NA	NA	NA	NA	NA	NA	NA	NA	NA	NA	Unassigned
ENSMUSG00000083158	Gm14655	61620150	NA	NA	NA	NA	NA	NA	NA	NA	NA	NA	NA	NA	NA	NA	NA	NA	NA	NA	NA	Unassigned
ENSMUSG00000083162	Gm4917	136338065	NA	NA	NA	NA	NA	NA	NA	NA	NA	NA	NA	NA	NA	NA	NA	NA	NA	NA	NA	Unassigned
ENSMUSG00000083166	Gm8648	157667565	NA	NA	NA	NA	NA	NA	NA	NA	NA	NA	NA	NA	NA	NA	NA	NA	NA	NA	NA	Unassigned
ENSMUSG00000083174	Gm7190	40007137	NA	NA	NA	NA	NA	NA	NA	NA	NA	NA	NA	NA	NA	NA	NA	NA	NA	NA	NA	Unassigned
ENSMUSG00000083177	Gm7820	132888108	NA	NA	NA	NA	NA	NA	NA	NA	NA	NA	NA	NA	NA	NA	NA	NA	NA	NA	NA	Unassigned
ENSMUSG00000083180	Gm15007	139201342	NA	NA	NA	NA	NA	NA	NA	NA	NA	NA	NA	NA	NA	NA	NA	NA	NA	NA	NA	Unassigned
ENSMUSG00000083199	Gm9432	12619474	NA	NA	NA	NA	NA	NA	NA	NA	NA	NA	NA	NA	NA	NA	S	NA	NA	NA	NA	silenced
ENSMUSG00000083200	Gm15066	144285726	NA	NA	NA	NA	NA	NA	NA	NA	NA	NA	NA	NA	NA	NA	NA	NA	NA	NA	NA	Unassigned
ENSMUSG00000083205	Gm7821	133030204	NA	NA	NA	NA	NA	NA	NA	NA	NA	NA	NA	NA	NA	NA	NA	NA	NA	NA	NA	Unassigned
ENSMUSG00000083207	Gm14780	93527573	NA	NA	NA	NA	NA	NA	NA	NA	NA	NA	NA	NA	NA	NA	NA	NA	NA	NA	NA	Unassigned
ENSMUSG00000083210	Gm14869	109120801	NA	NA	NA	NA	NA	NA	NA	NA	NA	NA	NA	NA	NA	NA	NA	NA	NA	NA	NA	Unassigned
ENSMUSG00000083213	Gm14875	103680577	NA	NA	NA	NA	NA	NA	NA	NA	NA	NA	NA	NA	NA	NA	NA	NA	NA	NA	NA	Unassigned
ENSMUSG00000083223	Gm15016	135988547	NA	NA	NA	NA	NA	NA	NA	NA	NA	NA	NA	NA	NA	NA	NA	NA	NA	NA	NA	Unassigned
ENSMUSG00000083225	Gm15215	163208312	NA	NA	NA	NA	NA	NA	NA	NA	NA	NA	NA	NA	NA	NA	NA	NA	NA	NA	NA	Unassigned
ENSMUSG00000083231	Gm15096	149008973	NA	NA	NA	NA	NA	NA	NA	NA	NA	NA	NA	NA	NA	NA	NA	NA	NA	NA	NA	Unassigned
ENSMUSG00000083236	Gm7222	134828140	NA	NA	NA	NA	NA	NA	NA	NA	NA	NA	NA	NA	NA	NA	NA	NA	NA	NA	NA	Unassigned
ENSMUSG00000083243	Gm14668	65936349	NA	NA	NA	NA	NA	NA	NA	NA	NA	NA	NA	NA	NA	NA	NA	NA	NA	NA	NA	Unassigned
ENSMUSG00000083249	Gm14623	55862223	NA	NA	NA	NA	NA	NA	NA	NA	NA	NA	NA	NA	NA	NA	NA	NA	NA	NA	NA	Unassigned
ENSMUSG00000083250	Gm5403	128058531	NA	NA	NA	NA	NA	NA	NA	NA	NA	NA	NA	NA	NA	NA	NA	NA	NA	NA	NA	Unassigned
ENSMUSG00000083253	Gm7108	89802319	NA	NA	NA	NA	NA	NA	NA	NA	NA	NA	NA	NA	NA	NA	NA	NA	NA	NA	NA	Unassigned
ENSMUSG00000083256	Kars-ps1	148788557	NA	NA	NA	NA	NA	NA	NA	NA	NA	NA	NA	NA	NA	NA	NA	NA	NA	NA	NA	Unassigned
ENSMUSG00000083258	Gm5939	78855408	NA	NA	NA	NA	NA	NA	NA	NA	NA	NA	NA	NA	NA	NA	NA	NA	NA	NA	NA	Unassigned
ENSMUSG00000083262	Gm14470	10680964	NA	NA	NA	NA	NA	NA	NA	NA	NA	NA	NA	NA	NA	NA	NA	NA	NA	NA	NA	Unassigned
ENSMUSG00000083263	Gm14874	103643555	NA	NA	NA	NA	NA	NA	NA	NA	NA	NA	NA	NA	NA	NA	NA	NA	NA	NA	NA	Unassigned
ENSMUSG00000083275	Gm4993	120957711	NA	NA	NA	NA	NA	NA	NA	NA	NA	NA	NA	NA	NA	NA	NA	NA	NA	NA	NA	Unassigned
ENSMUSG00000083278	Gm14589	53844121	NA	NA	NA	NA	NA	NA	NA	NA	NA	NA	NA	NA	NA	NA	NA	NA	NA	NA	NA	Unassigned
ENSMUSG00000083283	Gm15361	74494379	NA	NA	NA	NA	NA	NA	NA	NA	NA	NA	NA	NA	NA	NA	NA	NA	NA	NA	NA	Unassigned
ENSMUSG00000083288	Csnk2a1-ps	16610252	NA	NA	NA	NA	NA	NA	NA	NA	NA	NA	NA	NA	NA	NA	NA	NA	NA	NA	NA	Unassigned
ENSMUSG00000083290	Gm15030	22446056	NA	NA	NA	NA	NA	NA	NA	NA	NA	NA	NA	NA	NA	NA	NA	NA	NA	NA	NA	Unassigned
ENSMUSG00000083294	Gm14957	126129808	NA	NA	NA	NA	NA	NA	NA	NA	NA	NA	NA	NA	NA	NA	NA	NA	NA	NA	NA	Unassigned
ENSMUSG00000083307	AA414768	12936872	NA	NA	NA	NA	NA	NA	NA	NA	NA	NA	NA	NA	S	NA	NA	NA	NA	NA	NA	silenced
ENSMUSG00000083310	Gm5760	99081401	NA	NA	NA	NA	NA	NA	NA	NA	NA	NA	NA	NA	NA	NA	NA	NA	NA	NA	NA	Unassigned
ENSMUSG00000083311	Gm5643	142297565	NA	NA	NA	NA	NA	NA	NA	NA	NA	NA	NA	NA	NA	NA	NA	NA	NA	NA	NA	Unassigned
ENSMUSG00000083316	Gm15185	159096347	NA	NA	NA	NA	NA	NA	NA	NA	NA	NA	NA	NA	NA	NA	NA	NA	NA	NA	NA	Unassigned
ENSMUSG00000083318	Gm15192	160298478	NA	NA	NA	NA	NA	NA	NA	NA	NA	NA	NA	NA	NA	NA	NA	NA	NA	NA	NA	Unassigned
ENSMUSG00000083321	Gm14931	120345362	NA	NA	NA	NA	NA	NA	NA	NA	NA	NA	NA	NA	NA	NA	NA	NA	NA	NA	NA	Unassigned
ENSMUSG00000083324	Gm14997	136329839	NA	NA	NA	NA	NA	NA	NA	NA	NA	NA	NA	NA	NA	NA	NA	NA	NA	NA	NA	Unassigned
ENSMUSG00000083327	Vcp-rs	104345829	NA	NA	NA	NA	NA	NA	NA	NA	NA	NA	NA	NA	NA	NA	NA	NA	NA	NA	NA	Unassigned
ENSMUSG00000083333	Magea7-ps	76347394	NA	NA	NA	NA	NA	NA	NA	NA	NA	NA	NA	NA	NA	NA	NA	NA	NA	NA	NA	Unassigned
ENSMUSG00000083343	Gm14666	61480453	NA	NA	NA	NA	NA	NA	NA	NA	NA	NA	NA	NA	NA	NA	NA	NA	NA	NA	NA	Unassigned
ENSMUSG00000083345	Gm6491	117525212	NA	NA	NA	NA	NA	NA	NA	NA	NA	NA	NA	NA	NA	NA	NA	NA	NA	NA	NA	Unassigned
ENSMUSG00000083346	Gm8260	64047554	NA	NA	NA	NA	NA	NA	NA	NA	NA	NA	NA	NA	NA	NA	NA	NA	NA	NA	NA	Unassigned
ENSMUSG00000083350	Gm9060	97047707	NA	NA	NA	NA	NA	NA	NA	NA	NA	NA	NA	NA	NA	NA	NA	NA	NA	NA	NA	Unassigned
ENSMUSG00000083352	Gm14907	115808537	NA	NA	NA	NA	NA	NA	NA	NA	NA	NA	NA	NA	NA	NA	NA	NA	NA	NA	NA	Unassigned
ENSMUSG00000083362	Gm8606	155504037	NA	NA	NA	NA	NA	NA	NA	NA	NA	NA	NA	NA	NA	NA	NA	NA	NA	NA	NA	Unassigned
ENSMUSG00000083364	Llph-ps2	13218210	NA	NA	NA	NA	NA	NA	NA	NA	NA	NA	NA	NA	NA	NA	NA	NA	NA	NA	NA	Unassigned
ENSMUSG00000083366	Gm14887	59866697	NA	NA	NA	NA	NA	NA	NA	NA	NA	NA	NA	NA	NA	NA	NA	NA	NA	NA	NA	Unassigned
ENSMUSG00000083367	Gm8806	80533745	NA	NA	NA	NA	NA	NA	NA	NA	NA	NA	NA	NA	NA	NA	NA	NA	NA	NA	NA	Unassigned
ENSMUSG00000083375	Gm15057	145990742	NA	NA	NA	NA	NA	NA	NA	NA	NA	NA	NA	NA	NA	NA	NA	NA	NA	NA	NA	Unassigned
ENSMUSG00000083379	Gm4919	151761943	NA	NA	NA	NA	NA	NA	NA	NA	NA	NA	NA	NA	NA	NA	NA	NA	NA	NA	NA	Unassigned
ENSMUSG00000083392	Gm6335	112162554	NA	NA	NA	NA	NA	NA	NA	NA	NA	NA	NA	NA	NA	NA	NA	NA	NA	NA	NA	Unassigned
ENSMUSG00000083393	Gm15194	160020290	NA	NA	NA	NA	NA	NA	NA	NA	NA	NA	NA	NA	NA	NA	NA	NA	NA	NA	NA	Unassigned
ENSMUSG00000083399	Gm15033	49944635	NA	NA	NA	NA	NA	NA	NA	NA	NA	NA	NA	NA	NA	NA	NA	NA	NA	NA	NA	Unassigned
ENSMUSG00000083402	Gm14394	7547020	NA	NA	NA	NA	NA	NA	NA	NA	NA	NA	NA	NA	NA	NA	NA	NA	NA	NA	NA	Unassigned
ENSMUSG00000083406	Gm8410	70770867	NA	NA	NA	NA	NA	NA	NA	NA	NA	NA	NA	NA	NA	NA	NA	NA	NA	NA	NA	Unassigned
ENSMUSG00000083411	Rpl30-ps10	71803688	NA	NA	NA	NA	NA	NA	NA	NA	NA	NA	NA	NA	NA	NA	NA	NA	NA	NA	NA	Unassigned
ENSMUSG00000083414	Gm14840	102657741	NA	NA	NA	NA	NA	NA	NA	NA	NA	NA	NA	NA	NA	NA	NA	NA	NA	NA	NA	Unassigned
ENSMUSG00000083416	Gm15378	75143424	NA	NA	NA	NA	NA	NA	NA	NA	NA	NA	NA	NA	NA	NA	NA	NA	NA	NA	NA	Unassigned
ENSMUSG00000083419	Gm14485	11020515	NA	NA	NA	NA	NA	NA	NA	NA	NA	NA	NA	NA	NA	NA	NA	NA	NA	NA	NA	Unassigned
ENSMUSG00000083421	Gm14776	87771339	NA	NA	NA	NA	NA	NA	NA	NA	NA	NA	NA	NA	NA	NA	NA	NA	NA	NA	NA	Unassigned
ENSMUSG00000083428	Gm14591	53965772	NA	NA	NA	NA	NA	NA	NA	NA	NA	NA	NA	NA	NA	NA	NA	NA	NA	NA	NA	Unassigned
ENSMUSG00000083432	Gm14878	106612101	NA	NA	NA	NA	NA	NA	NA	NA	NA	NA	NA	NA	NA	NA	NA	NA	NA	NA	NA	Unassigned
ENSMUSG00000083437	Gm15187	159410247	NA	NA	NA	NA	NA	NA	NA	NA	NA	NA	NA	NA	NA	NA	NA	NA	NA	NA	NA	Unassigned
ENSMUSG00000083438	Gm5402	94671503	NA	NA	NA	NA	NA	NA	NA	NA	NA	NA	NA	NA	NA	NA	NA	NA	NA	NA	NA	Unassigned
ENSMUSG00000083439	Gm14491	11913091	NA	NA	NA	NA	NA	NA	NA	NA	NA	NA	NA	NA	NA	NA	NA	NA	NA	NA	NA	Unassigned
ENSMUSG00000083440	Rpl7a-ps12	152908778	NA	NA	NA	NA	NA	NA	NA	NA	NA	NA	NA	NA	NA	NA	NA	NA	NA	NA	NA	Unassigned
ENSMUSG00000083444	Gm14768	80362549	NA	NA	NA	NA	NA	NA	NA	NA	NA	NA	NA	NA	NA	NA	NA	NA	NA	NA	NA	Unassigned
ENSMUSG00000083445	Gm15038	136998042	NA	NA	NA	NA	NA	NA	NA	NA	NA	NA	NA	NA	NA	NA	NA	NA	NA	NA	NA	Unassigned
ENSMUSG00000083448	Gm8749	78357794	NA	NA	NA	NA	NA	NA	NA	NA	NA	NA	NA	NA	NA	NA	NA	NA	NA	NA	NA	Unassigned
ENSMUSG00000083450	Gm14619	42347512	NA	NA	NA	NA	NA	NA	NA	NA	NA	NA	NA	NA	NA	NA	NA	NA	NA	NA	NA	Unassigned
ENSMUSG00000083452	Gm14905	115280377	NA	NA	NA	NA	NA	NA	NA	NA	NA	NA	NA	NA	NA	NA	NA	NA	NA	NA	NA	Unassigned
ENSMUSG00000083455	Gm15037	49560626	NA	NA	NA	NA	NA	NA	NA	NA	NA	NA	NA	NA	NA	NA	NA	NA	NA	NA	NA	Unassigned
ENSMUSG00000083463	Gm4909	60706270	NA	NA	NA	NA	NA	NA	NA	NA	NA	NA	NA	NA	NA	NA	NA	NA	NA	NA	NA	Unassigned
ENSMUSG00000083466	Gm15225	166062237	NA	NA	NA	NA	NA	NA	NA	NA	NA	NA	NA	NA	NA	NA	NA	NA	NA	NA	NA	Unassigned
ENSMUSG00000083468	Gm9431	9009027	NA	NA	NA	NA	NA	NA	NA	NA	NA	NA	NA	NA	NA	NA	NA	NA	NA	NA	NA	Unassigned
ENSMUSG00000083470	Nsa2-ps2	136328299	NA	NA	NA	NA	NA	NA	NA	NA	NA	NA	NA	NA	NA	NA	NA	NA	NA	NA	NA	Unassigned
ENSMUSG00000083474	Gm15267	152043049	NA	NA	NA	NA	NA	NA	NA	NA	NA	NA	NA	NA	NA	NA	NA	NA	NA	NA	NA	Unassigned
ENSMUSG00000083475	Gm9440	24319797	NA	NA	NA	NA	NA	NA	NA	NA	NA	NA	NA	NA	NA	NA	NA	NA	NA	NA	NA	Unassigned
ENSMUSG00000083482	Gm14706	76919856	NA	NA	NA	NA	NA	NA	NA	NA	NA	NA	NA	NA	NA	NA	NA	NA	NA	NA	NA	Unassigned
ENSMUSG00000083484	Gm14574	40691785	NA	NA	NA	NA	NA	NA	NA	NA	NA	NA	NA	NA	NA	NA	NA	NA	NA	NA	NA	Unassigned
ENSMUSG00000083486	Gm14521	12179718	NA	NA	NA	NA	NA	NA	NA	NA	NA	NA	NA	NA	NA	NA	NA	NA	NA	NA	NA	Unassigned
ENSMUSG00000083488	Gm8534	153656606	NA	NA	NA	NA	NA	NA	NA	NA	NA	NA	NA	NA	NA	NA	NA	NA	NA	NA	NA	Unassigned
ENSMUSG00000083490	Gm14940	122768869	NA	NA	NA	NA	NA	NA	NA	NA	NA	NA	NA	NA	NA	NA	NA	NA	NA	NA	NA	Unassigned
ENSMUSG00000083492	Gm14515	11601354	NA	NA	NA	NA	NA	NA	NA	NA	NA	NA	NA	NA	NA	NA	NA	NA	NA	NA	NA	Unassigned
ENSMUSG00000083493	Gm15044	137113509	NA	NA	NA	NA	NA	NA	NA	NA	NA	NA	NA	NA	NA	NA	NA	NA	NA	NA	NA	Unassigned
ENSMUSG00000083499	Gm14609	47380433	NA	NA	NA	NA	NA	NA	NA	NA	NA	NA	NA	NA	NA	NA	NA	NA	NA	NA	NA	Unassigned
ENSMUSG00000083502	Gm14861	103486934	NA	NA	NA	NA	NA	NA	NA	NA	NA	NA	NA	NA	NA	NA	NA	NA	NA	NA	NA	Unassigned
ENSMUSG00000083508	Gm6027	90063063	NA	NA	NA	NA	NA	NA	NA	NA	NA	NA	NA	NA	NA	NA	NA	NA	NA	NA	NA	Unassigned
ENSMUSG00000083515	Gm14577	41372259	NA	NA	NA	NA	NA	NA	NA	NA	NA	NA	NA	NA	NA	NA	NA	NA	NA	NA	NA	Unassigned
ENSMUSG00000083516	Gm15196	160309007	NA	NA	NA	NA	NA	NA	NA	NA	NA	NA	NA	NA	NA	NA	NA	NA	NA	NA	NA	Unassigned
ENSMUSG00000083517	Gm14998	136366756	NA	NA	NA	NA	NA	NA	NA	NA	NA	NA	NA	NA	NA	NA	NA	NA	NA	NA	NA	Unassigned
ENSMUSG00000083518	Gm9429	8034212	NA	NA	NA	NA	NA	NA	NA	NA	NA	NA	NA	NA	NA	NA	NA	NA	NA	NA	NA	Unassigned
ENSMUSG00000083520	Gm6418	112459033	NA	NA	NA	NA	NA	NA	NA	NA	NA	NA	NA	NA	NA	NA	NA	NA	NA	NA	NA	Unassigned
ENSMUSG00000083535	Gm14381	7513788	NA	NA	NA	NA	NA	NA	NA	NA	NA	NA	NA	NA	NA	NA	NA	NA	NA	NA	NA	Unassigned
ENSMUSG00000083537	Gm14942	122347613	NA	NA	NA	NA	NA	NA	NA	NA	NA	NA	NA	NA	NA	NA	NA	NA	NA	NA	NA	Unassigned
ENSMUSG00000083543	Gm14663	61090582	NA	NA	NA	NA	NA	NA	NA	NA	NA	NA	NA	NA	NA	NA	NA	NA	NA	NA	NA	Unassigned
ENSMUSG00000083544	Oat-rs1	75915216	NA	NA	NA	NA	NA	NA	NA	NA	NA	NA	NA	NA	NA	NA	NA	NA	NA	NA	NA	Unassigned
ENSMUSG00000083551	Gm14516	16379396	NA	NA	NA	NA	NA	NA	NA	NA	NA	NA	NA	NA	NA	NA	NA	NA	NA	NA	NA	Unassigned
ENSMUSG00000083554	Gm6645	154971207	NA	NA	NA	NA	NA	NA	NA	NA	NA	NA	NA	NA	NA	NA	NA	NA	NA	NA	NA	Unassigned
ENSMUSG00000083556	Gm9043	95629832	NA	NA	NA	NA	NA	NA	NA	NA	NA	NA	NA	NA	NA	NA	NA	NA	NA	NA	NA	Unassigned
ENSMUSG00000083560	Gm14939	113034193	NA	NA	NA	NA	NA	NA	NA	NA	NA	NA	NA	NA	NA	NA	NA	NA	NA	NA	NA	Unassigned
ENSMUSG00000083561	Gm5942	114774319	NA	NA	NA	NA	NA	NA	NA	NA	NA	NA	NA	NA	NA	NA	NA	NA	NA	NA	NA	Unassigned
ENSMUSG00000083566	Gm14711	76227109	NA	NA	NA	NA	NA	NA	NA	NA	NA	NA	NA	NA	NA	NA	NA	NA	NA	NA	NA	Unassigned
ENSMUSG00000083570	Gm14671	66024044	NA	NA	NA	NA	NA	NA	NA	NA	NA	NA	NA	NA	NA	NA	NA	NA	NA	NA	NA	Unassigned
ENSMUSG00000083573	Gm7312	156679335	NA	NA	NA	NA	NA	NA	NA	NA	NA	NA	NA	NA	NA	NA	NA	NA	NA	NA	NA	Unassigned
ENSMUSG00000083576	Gm16411	62255048	NA	NA	NA	NA	NA	NA	NA	NA	NA	NA	NA	NA	NA	NA	NA	NA	NA	NA	NA	Unassigned
ENSMUSG00000083587	Gm14741	82757430	NA	NA	NA	NA	NA	NA	NA	NA	NA	NA	NA	NA	NA	NA	NA	NA	NA	NA	NA	Unassigned
ENSMUSG00000083595	Gm9200	106641381	NA	NA	NA	NA	NA	NA	NA	NA	NA	NA	NA	NA	NA	NA	NA	NA	NA	NA	NA	Unassigned
ENSMUSG00000083596	Rpl21-ps15	151215167	NA	NA	NA	NA	NA	NA	NA	NA	NA	NA	NA	NA	NA	NA	NA	NA	NA	NA	NA	Unassigned
ENSMUSG00000083597	Gm14805	89397111	NA	NA	NA	NA	NA	NA	NA	NA	NA	NA	NA	NA	NA	NA	NA	NA	NA	NA	NA	Unassigned
ENSMUSG00000083598	Gm14579	43589743	NA	NA	NA	NA	NA	NA	NA	NA	NA	NA	NA	NA	NA	NA	NA	NA	NA	NA	NA	Unassigned
ENSMUSG00000083602	Gm14911	117663894	NA	NA	NA	NA	NA	NA	NA	NA	NA	NA	NA	NA	NA	NA	NA	NA	NA	NA	NA	Unassigned
ENSMUSG00000083603	Gm14810	98544397	NA	NA	NA	NA	NA	NA	NA	NA	NA	NA	NA	NA	NA	NA	NA	NA	NA	NA	NA	Unassigned
ENSMUSG00000083605	Gm14893	103778693	NA	NA	NA	NA	NA	NA	NA	NA	NA	NA	NA	NA	NA	NA	NA	NA	NA	NA	NA	Unassigned
ENSMUSG00000083608	Gm14863	9344026	NA	NA	NA	NA	NA	NA	NA	NA	NA	NA	NA	NA	NA	NA	NA	NA	NA	NA	NA	Unassigned
ENSMUSG00000083611	Gm8832	168366464	NA	NA	NA	NA	NA	NA	NA	NA	NA	NA	NA	NA	NA	NA	NA	NA	NA	NA	NA	Unassigned
ENSMUSG00000083616	H2afb3	120312748	NA	NA	NA	NA	NA	NA	NA	NA	NA	NA	NA	NA	NA	NA	NA	NA	NA	NA	NA	Unassigned
ENSMUSG00000083617	Gm5390	62135099	NA	NA	NA	NA	NA	NA	NA	NA	NA	NA	NA	NA	NA	NA	NA	NA	NA	NA	NA	Unassigned
ENSMUSG00000083621	Gm14586	52772342	NA	NA	NA	NA	NA	NA	NA	NA	NA	NA	NA	NA	NA	NA	NA	NA	NA	NA	NA	Unassigned
ENSMUSG00000083625	Gm15188	159102349	NA	NA	NA	NA	NA	NA	NA	NA	NA	NA	NA	NA	NA	NA	NA	NA	NA	NA	NA	Unassigned
ENSMUSG00000083628	Gm2030	26286977	NA	NA	NA	NA	NA	NA	NA	NA	NA	NA	NA	NA	NA	NA	NA	NA	NA	NA	NA	Unassigned
ENSMUSG00000083636	Gm15175	157604351	NA	NA	NA	NA	NA	NA	NA	NA	NA	NA	NA	NA	NA	NA	NA	NA	NA	NA	NA	Unassigned
ENSMUSG00000083637	Gm14754	81271770	NA	NA	NA	NA	NA	NA	NA	NA	NA	NA	NA	NA	NA	NA	NA	NA	NA	NA	NA	Unassigned
ENSMUSG00000083640	Gm8876	88755574	NA	NA	NA	NA	NA	NA	NA	NA	NA	NA	NA	NA	NA	NA	NA	NA	NA	NA	NA	Unassigned
ENSMUSG00000083641	Gm9225	110539337	NA	NA	NA	NA	NA	NA	NA	NA	NA	NA	NA	NA	NA	NA	NA	NA	NA	NA	NA	Unassigned
ENSMUSG00000083646	Gm6088	140797396	NA	NA	NA	NA	NA	NA	NA	NA	NA	NA	NA	NA	NA	NA	NA	NA	NA	NA	NA	Unassigned
ENSMUSG00000083663	Gm14903	115574818	NA	NA	NA	NA	NA	NA	NA	NA	NA	NA	NA	NA	NA	NA	NA	NA	NA	NA	NA	Unassigned
ENSMUSG00000083665	Gm14575	40661423	NA	NA	NA	NA	NA	NA	NA	NA	NA	NA	NA	NA	NA	NA	NA	NA	NA	NA	NA	Unassigned
ENSMUSG00000083668	Gm5648	121334988	NA	NA	NA	NA	NA	NA	NA	NA	NA	NA	NA	NA	S	NA	NA	NA	NA	NA	NA	silenced
ENSMUSG00000083670	Gm6829	9327749	NA	NA	NA	NA	NA	NA	NA	NA	NA	NA	NA	NA	NA	NA	NA	NA	NA	NA	NA	Unassigned
ENSMUSG00000083680	Gm9119	102777738	NA	NA	NA	NA	NA	NA	NA	NA	NA	NA	NA	NA	NA	NA	NA	NA	NA	NA	NA	Unassigned
ENSMUSG00000083682	Pcna-ps1	99796471	NA	NA	NA	NA	NA	NA	NA	NA	NA	NA	NA	NA	NA	NA	NA	NA	NA	NA	NA	Unassigned
ENSMUSG00000083683	Gm6539	52878792	NA	NA	NA	NA	NA	NA	NA	NA	NA	NA	NA	NA	NA	NA	NA	NA	NA	NA	NA	Unassigned
ENSMUSG00000083687	Gm15154	134551882	NA	NA	NA	NA	NA	NA	NA	NA	NA	NA	NA	NA	NA	NA	NA	NA	NA	NA	NA	Unassigned
ENSMUSG00000083695	Rnf138rt1	163760139	NA	NA	NA	NA	NA	NA	NA	NA	NA	NA	NA	NA	NA	NA	NA	NA	NA	NA	NA	Unassigned
ENSMUSG00000083699	Gm14932	121416143	NA	NA	NA	NA	NA	NA	NA	NA	NA	NA	NA	NA	NA	NA	NA	NA	NA	NA	NA	Unassigned
ENSMUSG00000083701	Gm4912	92093699	NA	NA	NA	NA	NA	NA	NA	NA	NA	NA	NA	NA	NA	NA	NA	NA	NA	NA	NA	Unassigned
ENSMUSG00000083709	Gm14688	68006985	NA	NA	NA	NA	NA	NA	NA	NA	NA	NA	NA	NA	NA	NA	NA	NA	NA	NA	NA	Unassigned
ENSMUSG00000083710	Gm15078	141356178	NA	NA	NA	NA	NA	NA	NA	NA	NA	NA	NA	NA	NA	NA	NA	NA	NA	NA	NA	Unassigned
ENSMUSG00000083711	Gm3931	103319111	NA	NA	NA	NA	NA	NA	NA	NA	NA	NA	NA	NA	NA	NA	NA	NA	NA	NA	NA	Unassigned
ENSMUSG00000083714	Gm14499	9043727	NA	NA	NA	NA	NA	NA	NA	NA	NA	NA	NA	NA	NA	NA	NA	NA	NA	NA	NA	Unassigned
ENSMUSG00000083719	Gm15161	151783522	NA	NA	NA	NA	NA	NA	NA	NA	NA	NA	NA	NA	NA	NA	NA	NA	NA	NA	NA	Unassigned
ENSMUSG00000083721	Gm7700	44862880	NA	NA	NA	NA	NA	NA	NA	NA	NA	NA	NA	NA	NA	NA	NA	NA	NA	NA	NA	Unassigned
ENSMUSG00000083736	Gm6039	75233063	NA	NA	NA	NA	NA	NA	NA	NA	NA	NA	NA	NA	NA	NA	NA	NA	NA	NA	NA	Unassigned
ENSMUSG00000083738	Gm14592	53623279	NA	NA	NA	NA	NA	NA	NA	NA	NA	NA	NA	NA	NA	NA	NA	NA	NA	NA	NA	Unassigned
ENSMUSG00000083741	Gm15297	141777180	NA	NA	NA	NA	NA	NA	NA	NA	NA	NA	NA	NA	NA	NA	NA	NA	NA	NA	NA	Unassigned
ENSMUSG00000083744	Gm14824	105327739	NA	NA	NA	NA	NA	NA	NA	NA	NA	NA	NA	NA	NA	NA	NA	NA	NA	NA	NA	Unassigned
ENSMUSG00000083747	Gm14727	70503140	NA	NA	NA	NA	NA	NA	NA	NA	NA	NA	NA	NA	NA	NA	NA	NA	NA	NA	NA	Unassigned
ENSMUSG00000083751	Gm14534	12944610	NA	NA	NA	NA	NA	NA	NA	NA	NA	NA	NA	NA	NA	NA	NA	NA	NA	NA	NA	Unassigned
ENSMUSG00000083754	Gm7803	50325518	NA	NA	NA	NA	NA	NA	NA	NA	NA	NA	NA	NA	NA	NA	NA	NA	NA	NA	NA	Unassigned
ENSMUSG00000083755	Gm14559	36302113	NA	NA	NA	NA	NA	NA	NA	NA	NA	NA	NA	NA	NA	NA	NA	NA	NA	NA	NA	Unassigned
ENSMUSG00000083760	Gm14524	12913910	NA	NA	NA	NA	NA	NA	NA	NA	NA	NA	NA	NA	NA	NA	NA	NA	NA	NA	NA	Unassigned
ENSMUSG00000083763	Gm9050	103227705	NA	NA	NA	NA	NA	NA	NA	NA	NA	NA	NA	NA	NA	NA	NA	NA	NA	NA	NA	Unassigned
ENSMUSG00000083768	Gm15362	74504015	NA	NA	NA	NA	NA	NA	NA	NA	NA	NA	NA	NA	NA	NA	NA	NA	NA	NA	NA	Unassigned
ENSMUSG00000083775	Gm14837	102998040	NA	NA	NA	NA	NA	NA	NA	NA	NA	NA	NA	NA	NA	NA	NA	NA	NA	NA	NA	Unassigned
ENSMUSG00000083778	Gm15094	148958712	NA	NA	NA	NA	NA	NA	NA	NA	NA	NA	NA	NA	NA	NA	NA	NA	NA	NA	NA	Unassigned
ENSMUSG00000083779	Gm14775	86792474	NA	NA	NA	NA	NA	NA	NA	NA	NA	NA	NA	NA	NA	NA	NA	NA	NA	NA	NA	Unassigned
ENSMUSG00000083781	Gm14842	101237993	NA	NA	NA	NA	NA	NA	NA	NA	NA	NA	NA	NA	NA	NA	NA	NA	NA	NA	NA	Unassigned
ENSMUSG00000083784	Gm14729	70506952	NA	NA	NA	NA	NA	NA	NA	NA	NA	NA	NA	NA	NA	NA	NA	NA	NA	NA	NA	Unassigned
ENSMUSG00000083789	Gm6092	95209773	NA	NA	NA	NA	NA	NA	NA	NA	NA	NA	NA	NA	NA	NA	NA	NA	NA	NA	NA	Unassigned
ENSMUSG00000083798	Gm14584	53418331	NA	NA	NA	NA	NA	NA	NA	NA	NA	NA	NA	NA	NA	NA	NA	NA	NA	NA	NA	Unassigned
ENSMUSG00000083805	Gm14848	103299110	NA	NA	NA	NA	NA	NA	NA	NA	NA	NA	NA	NA	NA	NA	NA	NA	NA	NA	NA	Unassigned
ENSMUSG00000083809	Gm15110	148059921	NA	NA	NA	NA	NA	NA	NA	NA	NA	NA	NA	NA	NA	NA	NA	NA	NA	NA	NA	Unassigned
ENSMUSG00000083810	Gm14713	76737639	NA	NA	NA	NA	NA	NA	NA	NA	NA	NA	NA	NA	NA	NA	NA	NA	NA	NA	NA	Unassigned
ENSMUSG00000083814	Gm5133	106306381	NA	NA	NA	NA	NA	NA	NA	NA	NA	NA	NA	NA	NA	NA	NA	NA	NA	NA	NA	Unassigned
ENSMUSG00000083818	Gm14908	112464861	NA	NA	NA	NA	NA	NA	NA	NA	NA	NA	NA	NA	NA	NA	NA	NA	NA	NA	NA	Unassigned
ENSMUSG00000083821	Gm14631	57753275	NA	NA	NA	NA	NA	NA	NA	NA	NA	NA	NA	NA	NA	NA	NA	NA	NA	NA	NA	Unassigned
ENSMUSG00000083823	Amd-ps1	155155195	NA	NA	NA	NA	NA	NA	NA	NA	NA	NA	NA	NA	NA	NA	NA	NA	NA	NA	NA	Unassigned
ENSMUSG00000083828	Gm15006	136544874	NA	NA	NA	NA	NA	NA	NA	NA	NA	NA	NA	NA	NA	NA	NA	NA	NA	NA	NA	Unassigned
ENSMUSG00000083830	Gm8839	86270712	NA	NA	NA	NA	NA	NA	NA	NA	NA	NA	NA	NA	NA	NA	NA	NA	NA	NA	NA	Unassigned
ENSMUSG00000083839	Gm14765	85431827	NA	NA	NA	NA	NA	NA	NA	NA	NA	NA	NA	NA	NA	NA	NA	NA	NA	NA	NA	Unassigned
ENSMUSG00000083841	Gm1947	157429417	NA	NA	NA	NA	NA	NA	NA	NA	NA	NA	NA	NA	NA	NA	NA	NA	NA	NA	NA	Unassigned
ENSMUSG00000083843	Gm7071	58709195	NA	NA	NA	NA	NA	NA	NA	NA	NA	NA	NA	NA	NA	NA	NA	NA	NA	NA	NA	Unassigned
ENSMUSG00000083845	Gm14571	39796584	NA	NA	NA	NA	NA	NA	NA	NA	NA	NA	NA	NA	NA	NA	NA	NA	NA	NA	NA	Unassigned
ENSMUSG00000083847	Xlr3d-ps	74696047	NA	NA	NA	NA	NA	NA	NA	NA	NA	NA	NA	NA	NA	NA	NA	NA	NA	NA	NA	Unassigned
ENSMUSG00000083858	Gm14979	133210486	NA	NA	NA	NA	NA	NA	NA	NA	NA	NA	NA	NA	NA	NA	NA	NA	NA	NA	NA	Unassigned
ENSMUSG00000083871	Gm16479	8956307	NA	NA	NA	NA	NA	NA	NA	NA	NA	NA	NA	NA	NA	NA	NA	NA	NA	NA	NA	Unassigned
ENSMUSG00000083877	Gm14740	82441600	NA	NA	NA	NA	NA	NA	NA	NA	NA	NA	NA	NA	NA	NA	NA	NA	NA	NA	NA	Unassigned
ENSMUSG00000083889	E530001F21Rik	105164632	NA	NA	NA	NA	NA	NA	NA	NA	NA	NA	NA	NA	NA	NA	NA	NA	NA	NA	NA	Unassigned
ENSMUSG00000083892	Gm1848	21146844	NA	NA	NA	NA	NA	NA	NA	NA	NA	NA	NA	NA	NA	NA	NA	NA	NA	NA	NA	Unassigned
ENSMUSG00000083897	Gm14843	101479348	NA	NA	NA	NA	NA	NA	NA	NA	NA	NA	NA	NA	NA	NA	NA	NA	NA	NA	NA	Unassigned
ENSMUSG00000083898	Gm7340	111571699	NA	NA	NA	NA	NA	NA	NA	NA	NA	NA	NA	NA	NA	NA	NA	NA	NA	NA	NA	Unassigned
ENSMUSG00000083906	Gm15186	159588465	NA	NA	NA	NA	NA	NA	NA	NA	NA	NA	NA	NA	NA	NA	NA	NA	NA	NA	NA	Unassigned
ENSMUSG00000083908	Gm6447	145994291	NA	NA	NA	NA	NA	NA	NA	NA	NA	NA	NA	NA	NA	NA	NA	NA	NA	NA	NA	Unassigned
ENSMUSG00000083912	Gm5391	68319638	NA	NA	NA	NA	NA	NA	NA	NA	NA	NA	NA	NA	NA	NA	NA	NA	NA	NA	NA	Unassigned
ENSMUSG00000083918	Gm14352	3404837	NA	NA	NA	NA	NA	NA	NA	NA	NA	NA	NA	NA	NA	NA	NA	NA	NA	NA	NA	Unassigned
ENSMUSG00000083920	Gm14987	130513114	NA	NA	NA	NA	NA	NA	NA	NA	NA	NA	NA	NA	NA	NA	NA	NA	NA	NA	NA	Unassigned
ENSMUSG00000083923	Gm649	89281118	NA	NA	NA	NA	NA	NA	NA	NA	NA	NA	NA	NA	NA	NA	NA	NA	NA	NA	NA	Unassigned
ENSMUSG00000083926	Gm14783	91345675	NA	NA	NA	NA	NA	NA	NA	NA	NA	NA	NA	NA	NA	NA	NA	NA	NA	NA	NA	Unassigned
ENSMUSG00000083927	Gm14749	78375313	NA	NA	NA	NA	NA	NA	NA	NA	NA	NA	NA	NA	NA	NA	NA	NA	NA	NA	NA	Unassigned
ENSMUSG00000083928	Gm4991	109910221	NA	NA	NA	NA	NA	NA	NA	NA	NA	NA	NA	NA	NA	NA	NA	NA	NA	NA	NA	Unassigned
ENSMUSG00000083931	Gm14518	15522456	NA	NA	NA	NA	NA	NA	NA	NA	NA	NA	NA	NA	NA	NA	NA	NA	NA	NA	NA	Unassigned
ENSMUSG00000083936	Gm14829	100329692	NA	NA	NA	NA	NA	NA	NA	NA	NA	NA	NA	NA	NA	NA	NA	NA	NA	NA	NA	Unassigned
ENSMUSG00000083939	Gm14451	5869686	NA	NA	NA	NA	NA	NA	NA	NA	NA	NA	NA	NA	NA	NA	NA	NA	NA	NA	NA	Unassigned
ENSMUSG00000083944	Gm14733	80932816	NA	NA	NA	NA	NA	NA	NA	NA	NA	NA	NA	NA	NA	NA	NA	NA	NA	NA	NA	Unassigned
ENSMUSG00000083945	Gm15242	160713896	NA	NA	NA	NA	NA	NA	NA	NA	NA	NA	NA	NA	NA	NA	NA	NA	NA	NA	NA	Unassigned
ENSMUSG00000083948	Gm7158	152544253	NA	NA	NA	NA	NA	NA	NA	NA	NA	NA	NA	NA	NA	NA	NA	NA	NA	NA	NA	Unassigned
ENSMUSG00000083955	Gm14785	91550084	NA	NA	NA	NA	NA	NA	NA	NA	NA	NA	NA	NA	NA	NA	NA	NA	NA	NA	NA	Unassigned
ENSMUSG00000083960	Gm4918	146095376	NA	NA	NA	NA	NA	NA	NA	NA	NA	NA	NA	NA	NA	NA	NA	NA	NA	NA	NA	Unassigned
ENSMUSG00000083963	Gm15203	162679007	NA	NA	NA	NA	NA	NA	NA	NA	NA	NA	NA	NA	NA	NA	NA	NA	NA	NA	NA	Unassigned
ENSMUSG00000083970	Gm15081	147927646	NA	NA	NA	NA	NA	NA	NA	NA	NA	NA	NA	NA	NA	NA	NA	NA	NA	NA	NA	Unassigned
ENSMUSG00000083971	Gm5943	114989150	NA	NA	NA	NA	NA	NA	NA	NA	NA	NA	NA	NA	NA	NA	NA	NA	NA	NA	NA	Unassigned
ENSMUSG00000083972	Gm14802	98040375	NA	NA	NA	NA	NA	NA	NA	NA	NA	NA	NA	NA	NA	NA	NA	NA	NA	NA	NA	Unassigned
ENSMUSG00000083977	Mageb8-ps	86327903	NA	NA	NA	NA	NA	NA	NA	NA	NA	NA	NA	NA	NA	NA	NA	NA	NA	NA	NA	Unassigned
ENSMUSG00000083978	Gm5060	154226501	NA	NA	NA	NA	NA	NA	NA	NA	NA	NA	NA	NA	NA	NA	NA	NA	NA	NA	NA	Unassigned
ENSMUSG00000083981	Gm15363	74958531	NA	NA	NA	NA	NA	NA	NA	NA	NA	NA	NA	NA	NA	NA	NA	NA	NA	NA	NA	Unassigned
ENSMUSG00000083982	Gm14650	58630400	NA	NA	NA	NA	NA	NA	NA	NA	NA	NA	NA	NA	NA	NA	NA	NA	NA	NA	NA	Unassigned
ENSMUSG00000083994	Gm16465	91887301	NA	NA	NA	NA	NA	NA	NA	NA	NA	NA	NA	NA	NA	NA	NA	NA	NA	NA	NA	Unassigned
ENSMUSG00000083999	Gm7790	131172439	NA	NA	NA	NA	NA	NA	NA	NA	NA	NA	NA	NA	NA	NA	NA	NA	NA	NA	NA	Unassigned
ENSMUSG00000084000	Gm14653	46126999	NA	NA	NA	NA	NA	NA	NA	NA	NA	NA	NA	NA	NA	NA	NA	NA	NA	NA	NA	Unassigned
ENSMUSG00000084001	Gm15113	148379234	NA	NA	NA	NA	NA	NA	NA	NA	NA	NA	NA	NA	NA	NA	NA	NA	NA	NA	NA	Unassigned
ENSMUSG00000084007	Gm9003	94422678	NA	NA	NA	NA	NA	NA	NA	NA	NA	NA	NA	NA	NA	NA	NA	NA	NA	NA	NA	Unassigned
ENSMUSG00000084009	Rhox7-ps	38296868	NA	NA	NA	NA	NA	NA	NA	NA	NA	NA	NA	NA	NA	NA	NA	NA	NA	NA	NA	Unassigned
ENSMUSG00000084014	Gm7209	168546009	NA	NA	NA	NA	NA	NA	NA	NA	NA	NA	NA	NA	NA	NA	NA	NA	NA	NA	NA	Unassigned
ENSMUSG00000084019	Gm8754	78390705	NA	NA	NA	NA	NA	NA	NA	NA	NA	NA	NA	NA	NA	NA	NA	NA	NA	NA	NA	Unassigned
ENSMUSG00000084022	Gm16459	162844838	NA	NA	NA	NA	NA	NA	NA	NA	NA	NA	NA	NA	NA	NA	NA	NA	NA	NA	NA	Unassigned
ENSMUSG00000084029	Gm8855	87672992	NA	NA	NA	NA	NA	NA	NA	NA	NA	NA	NA	NA	NA	NA	NA	NA	NA	NA	NA	Unassigned
ENSMUSG00000084030	Gm16423	39112661	NA	NA	NA	NA	NA	NA	NA	NA	NA	NA	NA	NA	NA	NA	NA	NA	NA	NA	NA	Unassigned
ENSMUSG00000084031	Gm7416	114052511	NA	NA	NA	NA	NA	NA	NA	NA	NA	NA	NA	NA	NA	NA	NA	NA	NA	NA	NA	Unassigned
ENSMUSG00000084039	Gm14551	39119656	NA	NA	NA	NA	NA	NA	NA	NA	NA	NA	NA	NA	NA	NA	NA	NA	NA	NA	NA	Unassigned
ENSMUSG00000084044	Gm14647	58225079	NA	NA	NA	NA	NA	NA	NA	NA	NA	NA	NA	NA	NA	NA	NA	NA	NA	NA	NA	Unassigned
ENSMUSG00000084047	Gm14984	130400957	NA	NA	NA	NA	NA	NA	NA	NA	NA	NA	NA	NA	NA	NA	NA	NA	NA	NA	NA	Unassigned
ENSMUSG00000084053	Gm14904	116198189	NA	NA	NA	NA	NA	NA	NA	NA	NA	NA	NA	NA	NA	NA	NA	NA	NA	NA	NA	Unassigned
ENSMUSG00000084054	Gm14945	121893424	NA	NA	NA	NA	NA	NA	NA	NA	NA	NA	NA	NA	NA	NA	NA	NA	NA	NA	NA	Unassigned
ENSMUSG00000084056	Rhox3b-ps	37417012	NA	NA	NA	NA	NA	NA	NA	NA	NA	NA	NA	NA	NA	NA	NA	NA	NA	NA	NA	Unassigned
ENSMUSG00000084057	Gm8916	91546593	NA	NA	NA	NA	NA	NA	NA	NA	NA	NA	NA	NA	NA	NA	NA	NA	NA	NA	NA	Unassigned
ENSMUSG00000084060	Gm16412	89005370	NA	NA	NA	NA	NA	NA	NA	NA	NA	NA	NA	NA	NA	NA	NA	NA	NA	NA	NA	Unassigned
ENSMUSG00000084061	Gm4996	146932685	NA	NA	NA	NA	NA	NA	NA	NA	NA	NA	NA	NA	NA	NA	NA	NA	NA	NA	NA	Unassigned
ENSMUSG00000084063	Gm5934	24474308	NA	NA	NA	NA	NA	NA	NA	NA	NA	NA	S	NA	NA	NA	NA	NA	NA	NA	NA	silenced
ENSMUSG00000084065	Gm15159	155237498	NA	NA	NA	NA	NA	NA	NA	NA	NA	NA	NA	NA	NA	NA	NA	NA	NA	NA	NA	Unassigned
ENSMUSG00000084066	Xlr4d-ps	74727229	NA	NA	NA	NA	NA	NA	NA	NA	NA	NA	NA	NA	NA	NA	NA	NA	NA	NA	NA	Unassigned
ENSMUSG00000084070	Gm6591	54312878	NA	NA	NA	NA	NA	NA	NA	NA	NA	NA	NA	NA	NA	NA	NA	NA	NA	NA	NA	Unassigned
ENSMUSG00000084074	Gm8310	66763382	NA	NA	NA	NA	NA	NA	NA	NA	NA	NA	NA	NA	NA	NA	NA	NA	NA	NA	NA	Unassigned
ENSMUSG00000084076	Gm14600	53633336	NA	NA	NA	NA	NA	NA	NA	NA	NA	NA	NA	NA	NA	NA	NA	NA	NA	NA	NA	Unassigned
ENSMUSG00000084080	Gm15227	166205854	NA	NA	NA	NA	NA	NA	NA	NA	NA	NA	NA	NA	NA	NA	NA	NA	NA	NA	NA	Unassigned
ENSMUSG00000084086	Gm5761	137103889	NA	NA	NA	NA	NA	NA	NA	NA	NA	NA	NA	NA	NA	NA	NA	NA	NA	NA	NA	Unassigned
ENSMUSG00000084097	Gm14922	112773953	NA	NA	NA	NA	NA	NA	NA	NA	NA	NA	NA	NA	NA	NA	NA	NA	NA	NA	NA	Unassigned
ENSMUSG00000084103	Gm14629	57670344	NA	NA	NA	NA	NA	NA	NA	NA	NA	NA	NA	NA	NA	NA	NA	NA	NA	NA	NA	Unassigned
ENSMUSG00000084110	Gm4992	121913227	NA	NA	NA	NA	NA	NA	NA	NA	NA	NA	NA	NA	NA	NA	NA	NA	NA	NA	NA	Unassigned
ENSMUSG00000084112	Gm15112	148548192	NA	NA	NA	NA	NA	NA	NA	NA	NA	NA	NA	NA	NA	NA	NA	NA	NA	NA	NA	Unassigned
ENSMUSG00000084114	Gm8421	71498372	NA	NA	NA	NA	NA	NA	NA	NA	NA	NA	NA	NA	NA	NA	NA	NA	NA	NA	NA	Unassigned
ENSMUSG00000084118	Gm14989	138085607	NA	NA	NA	NA	NA	NA	NA	NA	NA	NA	NA	NA	S	NA	NA	NA	NA	NA	NA	silenced
ENSMUSG00000084125	Gm8757	78624706	NA	NA	NA	NA	NA	NA	NA	NA	NA	NA	NA	NA	NA	NA	NA	NA	NA	NA	NA	Unassigned
ENSMUSG00000084131	Rpl3-ps2	74170653	NA	NA	NA	NA	NA	NA	NA	NA	NA	NA	NA	NA	S	NA	NA	NA	NA	NA	NA	silenced
ENSMUSG00000084137	Gm9085	20382750	NA	NA	NA	NA	NA	NA	NA	NA	NA	NA	NA	NA	NA	NA	NA	NA	NA	NA	NA	Unassigned
ENSMUSG00000084138	Gm14915	117902937	NA	NA	NA	NA	NA	NA	NA	NA	NA	NA	NA	NA	NA	NA	NA	NA	NA	NA	NA	Unassigned
ENSMUSG00000084142	Gm9103	102178194	NA	NA	NA	NA	NA	NA	NA	NA	NA	NA	NA	NA	NA	NA	NA	NA	NA	NA	NA	Unassigned
ENSMUSG00000084147	Gm15075	146652038	NA	NA	NA	NA	NA	NA	NA	NA	NA	NA	NA	NA	NA	NA	NA	NA	NA	NA	NA	Unassigned
ENSMUSG00000084150	Gm14395	7535571	NA	NA	NA	NA	NA	NA	NA	NA	NA	NA	NA	NA	NA	NA	NA	NA	NA	NA	NA	Unassigned
ENSMUSG00000084155	Gm7113	91862599	NA	NA	NA	NA	NA	NA	NA	NA	NA	NA	NA	NA	NA	NA	NA	NA	NA	NA	NA	Unassigned
ENSMUSG00000084158	Gm14652	45786326	NA	NA	NA	NA	NA	NA	NA	NA	NA	NA	NA	NA	NA	NA	NA	NA	NA	NA	NA	Unassigned
ENSMUSG00000084161	Gm15061	146264952	NA	NA	NA	NA	NA	NA	NA	NA	NA	NA	NA	NA	NA	NA	NA	NA	NA	NA	NA	Unassigned
ENSMUSG00000084166	Gm6451	151413668	NA	NA	NA	NA	NA	NA	NA	NA	NA	NA	NA	NA	NA	NA	NA	NA	NA	NA	NA	Unassigned
ENSMUSG00000084172	Gm16420	120114974	NA	NA	NA	NA	NA	NA	NA	NA	NA	NA	NA	NA	NA	NA	NA	NA	NA	NA	NA	Unassigned
ENSMUSG00000084180	Gm15237	168074454	NA	NA	NA	NA	NA	NA	NA	NA	NA	NA	NA	NA	NA	NA	NA	NA	NA	NA	NA	Unassigned
ENSMUSG00000084185	Rplp1-ps1	70653206	NA	NA	NA	NA	NA	NA	NA	NA	NA	NA	NA	NA	NA	NA	NA	NA	NA	NA	NA	Unassigned
ENSMUSG00000084186	Rpl36-ps10	19870824	NA	NA	NA	NA	NA	NA	NA	NA	NA	NA	NA	NA	NA	NA	NA	NA	NA	NA	NA	Unassigned
ENSMUSG00000084191	Gm15167	147733154	NA	NA	NA	NA	NA	NA	NA	NA	NA	NA	NA	NA	NA	NA	NA	NA	NA	NA	NA	Unassigned
ENSMUSG00000084193	Gm6823	70420716	NA	NA	NA	NA	NA	NA	NA	NA	NA	NA	NA	NA	NA	NA	NA	NA	NA	NA	NA	Unassigned
ENSMUSG00000084197	Gm9089	101709036	NA	NA	NA	NA	NA	NA	NA	NA	NA	NA	NA	NA	NA	NA	NA	NA	NA	NA	NA	Unassigned
ENSMUSG00000084202	Gm5398	77289832	NA	NA	NA	NA	NA	NA	NA	NA	NA	NA	NA	NA	NA	NA	NA	NA	NA	NA	NA	Unassigned
ENSMUSG00000084205	Gm8061	139358468	NA	NA	NA	NA	NA	NA	NA	NA	NA	NA	NA	NA	NA	NA	NA	NA	NA	NA	NA	Unassigned
ENSMUSG00000084210	Gm15168	158503317	NA	NA	NA	NA	NA	NA	NA	NA	NA	NA	NA	NA	NA	NA	NA	NA	NA	NA	NA	Unassigned
ENSMUSG00000084214	Gm14825	94330971	NA	NA	NA	NA	NA	NA	NA	NA	NA	NA	NA	NA	NA	NA	NA	NA	NA	NA	NA	Unassigned
ENSMUSG00000084216	Gm7973	136340181	NA	NA	NA	NA	NA	NA	NA	NA	NA	NA	NA	NA	NA	NA	NA	NA	NA	NA	NA	Unassigned
ENSMUSG00000084219	Gm14876	106337590	NA	NA	NA	NA	NA	NA	NA	NA	NA	NA	NA	NA	NA	NA	NA	NA	NA	NA	NA	Unassigned
ENSMUSG00000084245	Gm14994	136348178	NA	NA	NA	NA	NA	NA	NA	NA	NA	NA	NA	NA	NA	NA	NA	NA	NA	NA	NA	Unassigned
ENSMUSG00000084246	Gm15162	156788206	NA	NA	NA	NA	NA	NA	NA	NA	NA	NA	NA	NA	NA	NA	NA	NA	NA	NA	NA	Unassigned
ENSMUSG00000084247	Gm14566	39226328	NA	NA	NA	NA	NA	NA	NA	NA	NA	NA	NA	NA	NA	NA	NA	NA	NA	NA	NA	Unassigned
ENSMUSG00000084256	Gm14976	131017685	NA	NA	NA	NA	NA	NA	NA	NA	NA	NA	NA	NA	NA	NA	NA	NA	NA	NA	NA	Unassigned
ENSMUSG00000084265	Gm14541	36839137	NA	NA	NA	NA	NA	NA	NA	NA	NA	NA	NA	NA	NA	NA	NA	NA	NA	NA	NA	Unassigned
ENSMUSG00000084269	Gm14784	92002887	NA	NA	NA	NA	NA	NA	NA	NA	NA	NA	NA	NA	NA	NA	NA	NA	NA	NA	NA	Unassigned
ENSMUSG00000084270	Gm15177	158302921	NA	NA	NA	NA	NA	NA	NA	NA	NA	NA	NA	NA	NA	NA	NA	NA	NA	NA	NA	Unassigned
ENSMUSG00000084271	Gm14846	74278654	NA	NA	NA	NA	NA	NA	NA	NA	NA	NA	NA	NA	NA	NA	NA	NA	NA	NA	NA	Unassigned
ENSMUSG00000084275	Gm5396	153112923	NA	NA	NA	NA	NA	NA	NA	NA	NA	NA	NA	NA	NA	NA	NA	NA	NA	NA	NA	Unassigned
ENSMUSG00000084281	Gm14770	84879887	NA	NA	NA	NA	NA	NA	NA	NA	NA	NA	NA	NA	NA	NA	NA	NA	NA	NA	NA	Unassigned
ENSMUSG00000084283	Gm14914	117706498	NA	NA	NA	NA	NA	NA	NA	NA	NA	NA	NA	NA	NA	NA	NA	NA	NA	NA	NA	Unassigned
ENSMUSG00000084284	Tpt1-ps6	101768535	NA	NA	NA	NA	NA	NA	NA	NA	NA	NA	NA	NA	S	NA	NA	NA	NA	NA	NA	silenced
ENSMUSG00000084287	Gm14576	40927001	NA	NA	NA	NA	NA	NA	NA	NA	NA	NA	NA	NA	NA	NA	NA	NA	NA	NA	NA	Unassigned
ENSMUSG00000084289	Gm6977	90744546	NA	NA	NA	NA	NA	NA	NA	NA	NA	NA	NA	NA	NA	NA	NA	NA	NA	NA	NA	Unassigned
ENSMUSG00000084298	Gm14331	3225600	NA	NA	NA	NA	NA	NA	NA	NA	NA	NA	NA	NA	NA	NA	NA	NA	NA	NA	NA	Unassigned
ENSMUSG00000084300	Gm6954	80666313	NA	NA	NA	NA	NA	NA	NA	NA	NA	NA	NA	NA	NA	NA	NA	NA	NA	NA	NA	Unassigned
ENSMUSG00000084303	Gm8216	144847683	NA	NA	NA	NA	NA	NA	NA	NA	NA	NA	NA	NA	NA	NA	NA	NA	NA	NA	NA	Unassigned
ENSMUSG00000084305	Gm14645	58427659	NA	NA	NA	NA	NA	NA	NA	NA	NA	NA	NA	NA	NA	NA	NA	NA	NA	NA	NA	Unassigned
ENSMUSG00000084308	Gm14593	53772836	NA	NA	NA	NA	NA	NA	NA	NA	NA	NA	NA	NA	NA	NA	NA	NA	NA	NA	NA	Unassigned
ENSMUSG00000084324	Gm6500	117886441	NA	NA	NA	NA	NA	NA	NA	NA	NA	NA	NA	NA	NA	NA	NA	NA	NA	NA	NA	Unassigned
ENSMUSG00000084327	Gm14531	19726491	NA	NA	NA	NA	NA	NA	NA	NA	NA	NA	NA	NA	NA	NA	NA	NA	NA	NA	NA	Unassigned
ENSMUSG00000084330	Gm15019	135726998	NA	NA	NA	NA	NA	NA	NA	NA	NA	NA	NA	NA	NA	NA	NA	NA	NA	NA	NA	Unassigned
ENSMUSG00000084331	Gm8163	60726389	NA	NA	NA	NA	NA	NA	NA	NA	NA	NA	NA	NA	NA	NA	NA	NA	NA	NA	NA	Unassigned
ENSMUSG00000084337	Gm14986	129517525	NA	NA	NA	NA	NA	NA	NA	NA	NA	NA	NA	NA	NA	NA	NA	NA	NA	NA	NA	Unassigned
ENSMUSG00000084340	Gm14766	85790873	NA	NA	NA	NA	NA	NA	NA	NA	NA	NA	NA	NA	NA	NA	NA	NA	NA	NA	NA	Unassigned
ENSMUSG00000084341	Gm3928	103075919	NA	NA	NA	NA	NA	NA	NA	NA	NA	NA	NA	NA	NA	NA	NA	NA	NA	NA	NA	Unassigned
ENSMUSG00000084348	Gm14608	47586018	NA	NA	NA	NA	NA	NA	NA	NA	NA	NA	NA	NA	NA	NA	NA	NA	NA	NA	NA	Unassigned
ENSMUSG00000084349	Rpl3-ps1	13202571	NA	NA	NA	NA	NA	NA	NA	NA	NA	NA	NA	NA	NA	NA	NA	NA	NA	NA	NA	Unassigned
ENSMUSG00000084355	Gm14792	88684764	NA	NA	NA	NA	NA	NA	NA	NA	NA	NA	NA	NA	NA	NA	NA	NA	NA	NA	NA	Unassigned
ENSMUSG00000084361	Gm8202	144236903	NA	NA	NA	NA	NA	NA	NA	NA	NA	NA	NA	NA	NA	NA	NA	NA	NA	NA	NA	Unassigned
ENSMUSG00000084363	Gm2288	34872455	NA	NA	NA	NA	NA	NA	NA	NA	NA	NA	NA	NA	NA	NA	NA	NA	NA	NA	NA	Unassigned
ENSMUSG00000084367	Gm15142	154635551	NA	NA	NA	NA	NA	NA	NA	NA	NA	NA	NA	NA	NA	NA	NA	NA	NA	NA	NA	Unassigned
ENSMUSG00000084369	Gm14626	55839252	NA	NA	NA	NA	NA	NA	NA	NA	NA	NA	NA	NA	NA	NA	NA	NA	NA	NA	NA	Unassigned
ENSMUSG00000084376	Gm14855	105688024	NA	NA	NA	NA	NA	NA	NA	NA	NA	NA	NA	NA	NA	NA	NA	NA	NA	NA	NA	Unassigned
ENSMUSG00000084378	Gm15238	167776261	NA	NA	NA	NA	NA	NA	NA	NA	NA	NA	NA	NA	NA	NA	NA	NA	NA	NA	NA	Unassigned
ENSMUSG00000084394	Gm8111	57745317	NA	NA	NA	NA	NA	NA	NA	NA	NA	NA	NA	NA	NA	NA	NA	NA	NA	NA	NA	Unassigned
ENSMUSG00000084395	Gm15087	149859742	NA	NA	NA	NA	NA	NA	NA	NA	NA	NA	NA	NA	NA	NA	NA	NA	NA	NA	NA	Unassigned
ENSMUSG00000084396	Gm14657	63355347	NA	NA	NA	NA	NA	NA	NA	NA	NA	NA	NA	NA	NA	NA	NA	NA	NA	NA	NA	Unassigned
ENSMUSG00000084397	Gm9133	102880529	NA	NA	NA	NA	NA	NA	NA	NA	NA	NA	NA	NA	NA	NA	NA	NA	NA	NA	NA	Unassigned
ENSMUSG00000084421	Gm25107	147484293	NA	NA	NA	NA	NA	NA	NA	NA	NA	NA	NA	NA	NA	NA	NA	NA	NA	NA	NA	Unassigned
ENSMUSG00000084450	Gm24595	94455010	NA	NA	NA	NA	NA	NA	NA	NA	NA	NA	NA	NA	NA	NA	NA	NA	NA	NA	NA	Unassigned
ENSMUSG00000084459	Gm24598	64496584	NA	NA	NA	NA	NA	NA	NA	NA	NA	NA	NA	NA	NA	NA	NA	NA	NA	NA	NA	Unassigned
ENSMUSG00000084559	Mir1906-2	88759474	NA	NA	NA	NA	NA	NA	NA	NA	NA	NA	NA	NA	NA	NA	NA	NA	NA	NA	NA	Unassigned
ENSMUSG00000084575	Gm23656	105873824	NA	NA	NA	NA	NA	NA	NA	NA	NA	NA	NA	NA	NA	NA	NA	NA	NA	NA	NA	Unassigned
ENSMUSG00000084584	n-R5s15	152304001	NA	NA	NA	NA	NA	NA	NA	NA	NA	NA	NA	NA	NA	NA	NA	NA	NA	NA	NA	Unassigned
ENSMUSG00000084598	Gm23867	162305029	NA	NA	NA	NA	NA	NA	NA	NA	NA	NA	NA	NA	NA	NA	NA	NA	NA	NA	NA	Unassigned
ENSMUSG00000084612	n-R5s6	49879307	NA	NA	NA	NA	NA	NA	NA	NA	NA	NA	NA	NA	NA	NA	NA	NA	NA	NA	NA	Unassigned
ENSMUSG00000084616	Gm25047	36363899	NA	NA	NA	NA	NA	NA	NA	NA	NA	NA	NA	NA	NA	NA	NA	NA	NA	NA	NA	Unassigned
ENSMUSG00000084637	n-R5s14	151985310	NA	NA	NA	NA	NA	NA	NA	NA	NA	NA	NA	NA	NA	NA	NA	NA	NA	NA	NA	Unassigned
ENSMUSG00000084645	Gm24380	139654294	NA	NA	NA	NA	NA	NA	NA	NA	NA	NA	NA	NA	NA	NA	NA	NA	NA	NA	NA	Unassigned
ENSMUSG00000084678	Gm26020	105819883	NA	NA	NA	NA	NA	NA	NA	NA	NA	NA	NA	NA	NA	NA	NA	NA	NA	NA	NA	Unassigned
ENSMUSG00000084683	Gm22025	140641960	NA	NA	NA	NA	NA	NA	NA	NA	NA	NA	NA	NA	NA	NA	NA	NA	NA	NA	NA	Unassigned
ENSMUSG00000084689	n-R5s18	164133385	NA	NA	NA	NA	NA	NA	NA	NA	NA	NA	NA	NA	NA	NA	NA	NA	NA	NA	NA	Unassigned
ENSMUSG00000084713	Gm24627	147106967	NA	NA	NA	NA	NA	NA	NA	NA	NA	NA	NA	NA	NA	NA	NA	NA	NA	NA	NA	Unassigned
ENSMUSG00000084771	A230072E10Rik	151291974	NA	NA	NA	NA	NA	NA	NA	NA	NA	NA	S	NA	NA	NA	NA	NA	NA	S	NA	silenced
ENSMUSG00000084776	Gm14951	123253138	NA	NA	NA	NA	NA	NA	NA	NA	NA	NA	NA	NA	NA	NA	NA	NA	NA	NA	NA	Unassigned
ENSMUSG00000084806	Gm15232	167088093	NA	NA	NA	NA	NA	NA	NA	NA	NA	NA	NA	NA	NA	NA	NA	NA	NA	NA	NA	Unassigned
ENSMUSG00000084830	Gm14539	20581141	NA	NA	NA	NA	NA	NA	NA	NA	NA	NA	NA	NA	NA	NA	NA	NA	NA	NA	NA	Unassigned
ENSMUSG00000084831	Gm14710	76153331	NA	NA	NA	NA	NA	NA	NA	NA	NA	NA	NA	NA	NA	NA	NA	NA	NA	NA	NA	Unassigned
ENSMUSG00000084842	Pabpc1l2b-ps	103013698	NA	NA	NA	NA	NA	NA	NA	NA	NA	NA	NA	NA	NA	NA	NA	NA	NA	NA	NA	Unassigned
ENSMUSG00000084875	4930570D08Rik	133898699	NA	NA	NA	NA	NA	NA	NA	NA	NA	NA	NA	NA	NA	NA	NA	NA	NA	NA	NA	Unassigned
ENSMUSG00000084885	3010001F23Rik	152368573	NA	NA	NA	NA	NA	NA	NA	NA	NA	NA	NA	NA	NA	NA	NA	NA	NA	NA	NA	Unassigned
ENSMUSG00000084904	Gm14827	94442732	NA	NA	NA	NA	NA	NA	NA	NA	NA	NA	NA	NA	NA	NA	NA	NA	NA	NA	S	silenced
ENSMUSG00000084907	Gm14505	14796735	NA	NA	NA	NA	NA	NA	NA	NA	NA	NA	NA	NA	NA	NA	NA	NA	NA	NA	NA	Unassigned
ENSMUSG00000084920	Gm15230	166857669	NA	NA	NA	NA	NA	NA	NA	NA	NA	NA	NA	NA	NA	NA	NA	NA	NA	NA	NA	Unassigned
ENSMUSG00000084932	Gm15156	155622789	NA	NA	NA	NA	NA	NA	NA	NA	NA	NA	NA	NA	NA	NA	NA	NA	NA	NA	NA	Unassigned
ENSMUSG00000084944	Gm14684	72981823	NA	NA	NA	NA	NA	NA	NA	NA	NA	NA	NA	NA	NA	NA	NA	NA	NA	NA	NA	Unassigned
ENSMUSG00000084955	Gm14349	4118240	NA	NA	NA	NA	NA	NA	NA	NA	NA	NA	NA	NA	NA	NA	NA	NA	NA	NA	NA	Unassigned
ENSMUSG00000084963	Gm14936	112980864	NA	NA	NA	NA	NA	NA	NA	NA	NA	NA	NA	NA	NA	NA	NA	NA	NA	NA	NA	Unassigned
ENSMUSG00000084982	Gm15275	33282100	NA	NA	NA	NA	NA	NA	NA	NA	NA	NA	NA	NA	NA	NA	NA	NA	NA	NA	NA	Unassigned
ENSMUSG00000084990	Gm14549	36814771	NA	NA	NA	NA	NA	NA	NA	NA	NA	NA	NA	NA	NA	NA	NA	NA	NA	NA	NA	Unassigned
ENSMUSG00000085000	Gm14553	35294189	NA	NA	NA	NA	NA	NA	NA	NA	NA	NA	NA	NA	NA	NA	NA	NA	NA	NA	NA	Unassigned
ENSMUSG00000085053	Gm14809	99409571	NA	NA	NA	NA	NA	NA	NA	NA	NA	NA	NA	NA	NA	NA	NA	NA	NA	NA	NA	Unassigned
ENSMUSG00000085060	Gm3677	30037837	NA	NA	NA	NA	NA	NA	NA	NA	NA	NA	NA	NA	NA	NA	NA	NA	NA	NA	NA	Unassigned
ENSMUSG00000085066	Gm4989	74566958	NA	NA	NA	NA	NA	NA	NA	NA	NA	NA	NA	NA	NA	NA	NA	NA	NA	NA	NA	Unassigned
ENSMUSG00000085073	Gm14562	22438876	NA	NA	NA	NA	NA	NA	NA	NA	NA	NA	NA	NA	NA	NA	NA	NA	NA	NA	NA	Unassigned
ENSMUSG00000085107	Gm4764	35801197	NA	NA	NA	NA	NA	NA	NA	NA	NA	NA	NA	NA	NA	NA	NA	NA	NA	NA	NA	Unassigned
ENSMUSG00000079584	Gm364	57409154	NA	NA	NA	NA	NA	NA	E	NA	NA	NA	S	NA	NA	NA	NA	NA	NA	NA	S	facultative
ENSMUSG00000085139	A730046J19Rik	144153695	NA	NA	NA	NA	NA	NA	NA	NA	NA	NA	NA	NA	NA	NA	NA	NA	NA	NA	NA	Unassigned
ENSMUSG00000085146	Eif2c5	140776235	NA	NA	NA	NA	NA	NA	NA	NA	NA	NA	NA	NA	NA	NA	NA	NA	NA	NA	NA	Unassigned
ENSMUSG00000085157	4930515L19Rik	46267559	NA	NA	NA	NA	NA	NA	NA	NA	NA	NA	NA	NA	NA	NA	NA	NA	NA	NA	NA	Unassigned
ENSMUSG00000085226	Gm7855	134625058	NA	NA	NA	NA	NA	NA	NA	NA	NA	NA	NA	NA	NA	NA	NA	NA	NA	NA	NA	Unassigned
ENSMUSG00000085284	Gm16189	71439714	NA	NA	NA	NA	NA	NA	NA	NA	NA	NA	NA	NA	NA	NA	NA	NA	NA	NA	NA	Unassigned
ENSMUSG00000085314	Gm14866	100736983	NA	NA	NA	NA	NA	NA	NA	NA	NA	NA	NA	NA	NA	NA	NA	NA	NA	NA	NA	Unassigned
ENSMUSG00000085325	Gm14974	30587056	NA	NA	NA	NA	NA	NA	NA	NA	NA	NA	NA	NA	NA	NA	NA	NA	NA	NA	NA	Unassigned
ENSMUSG00000079641	Rpl39	37082520	NA	NA	NA	NA	NA	NA	NA	NA	E	NA	S	NA	NA	NA	NA	NA	NA	NA	NA	facultative
ENSMUSG00000085441	Gm8289	147742175	NA	NA	NA	NA	NA	NA	NA	NA	NA	NA	NA	NA	NA	NA	NA	NA	NA	NA	NA	Unassigned
ENSMUSG00000085466	Hmgn2l6	141870135	NA	NA	NA	NA	NA	NA	NA	NA	NA	NA	NA	NA	NA	NA	NA	NA	NA	NA	NA	Unassigned
ENSMUSG00000085489	Gm3669	29881290	NA	NA	NA	NA	NA	NA	NA	NA	NA	NA	NA	NA	NA	NA	NA	NA	NA	NA	NA	Unassigned
[truncated: 548 more rows]

## Sheet: Supplementary Table 2
Clone E6	Gene	escape_status	Control	Dox (3 days)	Dox (7 days)	Dox (14 days)	Dox (21 days)
	1810030O07Rik	Constitutive	0.699393	0.44608	0.195539	0.0353774	0.0366795
	5530601H04Rik	Constitutive	0.42859	0.185849	0.198082	0.22424	0.129693
	5730405O15Rik	NPC-specific	0.462482	0.0740741	0	0	0
	A230072C01Rik	Facultative	0.215757	0.0224977	0.0244055	0.0263189	0.0258929
	A830080D01Rik	NPC-specific	0.384447	0.0320527	0.00799435	0.00619835	0.00364964
	Abcd1	NPC-specific	0.395739	0.0614519	0.0112246	0	0.00819672
	Akap17b	NPC-specific	0.365625	0.058183	0.0129419	0	0
	Alg13	Facultative	0.333035	0.0160987	0.00069735	0	0.000823723
	Ap1s2	Facultative	0.16485	0.0243674	0	0.0272727	0.0357143
	Araf	Facultative	0.451332	0.263555	0.207096	0.101904	0.0503813
	Arhgap4	Facultative	0.647248	0.231373	0.0545809	0	0
	Armcx5	NPC-specific	0.396046	0.194873	0.142722	0.0804589	0.0504713
	Atp6ap1	NPC-specific	0.50473	0.501638	0.345752	0.0172414	0
	Atp6ap2	Facultative	0.457497	0.208274	0.0456424	0	0
	BC022960	Facultative	0.37742	0.133405	0.0218803	0	0
	Bcap31	Facultative	0.442826	0.190037	0.0759014	0.0144774	0.00755754
	Bcor	NPC-specific	0.446895	0.140916	0.0363441	0.000755287	0.0036969
	Ccdc120	NPC-specific	0.13983	0.00326797	0	0.015625	0
	Cdk16	Facultative	0.425545	0.199374	0.124272	0.0200067	0.0165317
	Cenpi	Facultative	0.371972	0.165286	0.0859288	0.00790514	0.00342466
	Cfp	Facultative	0.232628	0.00595238	0	0	0
	Chm	Facultative	0.284223	0.0394838	0	0.00381679	0
	Cox7b	NPC-specific	0.264666	0.130411	0.0773934	0.183437	0.2
	Cstf2	NPC-specific	0.359297	0.0691056	0.0159556	0	0
	Ctps2	Facultative	0.313636	0.0042266	0.00246263	0.00261097	0.00111359
	Ddx3x	Constitutive	0.404011	0.167628	0.0990339	0.0281017	0.00867417
	Dnase1l1	Facultative	0.28977	0.0835266	0.0416667	0	0
	Ebp	Facultative	0.224241	0.0502933	0.00070922	0.00395257	0.0103926
	Eif1ax	Facultative	0.37502	0.0113596	0.0011345	0.000709038	0.00159214
	Eif2s3x	Constitutive	0.141976	0.104691	0.0842116	0.0909684	0.121368
	Elk1	NPC-specific	0.302062	0.00622924	0.000642261	0	0
	Emd	Facultative	0.474334	0.322034	0.271871	0.0184175	0.00456067
	Ercc6l	Facultative	0.39648	0.254026	0.160788	0.0253224	0
	Fam50a	Facultative	0.4832	0.381889	0.310945	68	0
	Firre	Constitutive	0.202847	0.168621	0.0967728	0.087763	0.0154639
	Flna	Facultative	0.438274	0.17283	0.10925	0.00448028	0.000861719
	Fmr1	Facultative	0.310161	0.103237	0.0105932	0.00242718	0.00543478
	Ftsj1	Facultative	0.46364	0.25109	0.139305	0.00592128	0.00207984
	Ftx	Constitutive	0.265183	0.0768479	0.0752824	0.0340909	0.0144928
	Fundc1	NPC-specific	0.269713	0.0134948	0.000664011	0.00311526	0.00141643
	G6pdx	Facultative	0.469167	0.261498	0.19844	0.189789	0.171012
	Gdi1	Facultative	0.449621	0.285494	0.218412	0.0301153	0.00901188
	Gemin8	Facultative	0.543848	0.547922	0.484695	0.0949282	0.0187107
	Gm14539	NPC-specific	0.672597	0.689151	0.67229	0.718143	0.747991
	Gm14634	Facultative	0.488624	0.184295	0	0	0
	Gm14680	NPC-specific	0.50531	0.133333	0.200891	0.102679	0.353333
	Gm15163	NPC-specific	0.188513	0.195336	0.189144	0.142284	0.0966793
	Gm8822	NPC-specific	0.377829	0.335594	0.350024	0.108108	0.331197
	Gpkow	Facultative	0.363755	0.0477321	0.00446895	0.00606288	0.00350173
	Gpm6b	Facultative	0.437367	0.345266	0.279231	0.126304	0.0188492
	Gprasp1	Facultative	0.243155	0.0950165	0.0842623	0.0502887	0.0316842
	Gripap1	Facultative	0.426758	0.218558	0.0764837	0.00259971	0.00246508
	Hccs	Facultative	0.455995	0.20202	0.130102	0.0071582	0.00242718
	Hcfc1	Facultative	0.36696	0.129974	0.0860058	0.0427179	0.0248009
	Hdac6	Facultative	0.35993	0.0353874	0.0027679	0.00102564	0
	Hsd17b10	NPC-specific	0.435212	0.0520844	0.00285357	0.00234362	0.00196553
	Htatsf1	NPC-specific	0.348801	0.0798549	0.0139808	0.0147219	0.00761396
	Huwe1	Facultative	0.407151	0.161379	0.107454	0.0131985	0.00297619
	Idh3g	Facultative	0.44721	0.264735	0.209033	0.0350729	0.0145722
	Igbp1	Facultative	0.418574	0.233254	0.199557	0.190537	0.145069
	Ikbkg	Facultative	0.430142	0.327047	0.27452	0.0510793	0.0101257
	Iqsec2	NPC-specific	0.340049	0.00941481	0.000654879	0	0.001002
	Jpx	Constitutive	0.377187	0.123967	0.0810659	0.414286	0.484314
	Kantr	NPC-specific	0.434043	0.0379281	0.00628931	0.00833333	0.0349206
	Kcnd1	NPC-specific	0.306341	0.0300795	0	0.00520833	0
	Kdm5c	Constitutive	0.446549	0.305715	0.23625	0.195903	0.168481
	Kdm6a	Constitutive	0.369154	0.210834	0.131735	0.0501441	0.00798081
	Lage3	Facultative	0.474385	0.35099	0.31813	0.0252918	0.00379566
	Magt1	Facultative	0.124503	0.00401091	0.00177757	0.000577367	0.00154607
	Mbtps2	Facultative	0.494161	0.331736	0.28231	0.0593995	0.0258154
	Mdm4-ps	NPC-specific	0.484127	0.671836	0.482456	0.364721	0.445833
	Mecp2	Facultative	0.432112	0.163506	0.0838257	0.00200803	0.00194855
	Med14	Facultative	0.48024	0.209385	0.0557089	0.0103226	0.00866087
	Mid1ip1	NPC-specific	0.480268	0.244961	0.0656464	0	0.0217391
	Mmgt1	Facultative	0.420994	0.19697	0.0990648	0.0313656	0.0136072
	Naa10	Facultative	0.414655	0.17968	0.0863289	0.00224719	0
	Ndufb11	Facultative	0.421504	0.263981	0.202536	0.0429515	0.0182927
	Nkap	Facultative	0.430962	0.310514	0.27228	0.118333	0.114044
	Ofd1	Facultative	0.522438	0.45788	0.418089	0.0799818	0.0237895
	Otud5	Facultative	0.460153	0.207365	0.0978987	0.00132979	0.00129534
	Pbdc1	Constitutive	0.488671	0.275981	0.235652	0.254932	0.201485
	Pcsk1n	NPC-specific	0.192441	0.0176216	0	0	0
	Pdzd4	NPC-specific	0.345712	0.00569129	0.00200803	0.00177936	0.00421941
	Piga	Facultative	0.449934	0.0567809	0.0108968	0	0
	Pim2	NPC-specific	0.367198	0.0667411	0.0298387	0.00806452	0.00515464
	Plxna3	Facultative	0.435006	0.183174	0.116141	0.000762195	0.00179211
	Plxnb3	NPC-specific	0.390161	0.0480218	0.00506329	0.00140449	0
	Porcn	Facultative	0.251083	0.0140041	0	0	0
	Pqbp1	Facultative	0.472431	0.241301	0.108673	0.00490646	0.00394945
	Praf2	Facultative	0.409838	0.0536572	0.000368732	0	0.00147059
	Prdx4	NPC-specific	0.318369	0.00519092	0	0.00112613	0
	Psmd10	NPC-specific	0.314411	0.158345	0.0984664	0.0153374	0.00557621
	RP23-135F22.6	NPC-specific	0.346368	0.0310078	0.0185185	0	0
	Rab9	Facultative	0.519319	0.416172	0.34439	0.0364683	0.0260747
	Rbbp7	Facultative	0.375092	0.0222222	0	0	0
	Rbm10	NPC-specific	0.417458	0.203853	0.123107	0.0777778	0
	Rbm3	Facultative	0.521946	0.399044	0.291454	0.00603552	0.000625195
	Rbmx	NPC-specific	0.331726	0.0347991	0.00457919	0.000628536	0.00476923
	Renbp	NPC-specific	0.692665	0.218993	0.0350481	0	0
	Ribc1	Facultative	0.414117	0.0476352	0.00947114	0	0
	Rpgr	NPC-specific	0.337066	0.0536194	0.00260417	0.00121655	0.00145773
	Rpl10	Facultative	0.789418	0.8078	0.777015	0.176356	0.0444669
	Rps4x	Facultative	0.502867	0.244747	0.166494	0.0224994	0.00477187
	Siah1b	Facultative	0.372239	0.191151	0.172384	0.109159	0.104035
	Slc35a2	Facultative	0.472025	0.276979	0.158993	0	0
	Slc6a8	NPC-specific	0.265098	0.0363207	0.00408974	0.00590572	0.00405405
	Slc9a6	NPC-specific	0.304357	0.0133248	0.00280112	0	0.0106383
	Smc1a	Facultative	0.416361	0.118445	0.0839065	0.0324301	0.0112448
	Sms	Facultative	0.373383	0.0137898	0.00422617	0.000496524	0.00134087
	Ssr4	Facultative	0.491298	0.2758	0.247207	0.0591884	0.0263158
	Suv39h1	Facultative	0.403183	0.224508	0.16703	0.0331126	0.0201729
	Syap1	Facultative	0.471422	0.331027	0.213866	0.151602	0.0970897
	Taz	Facultative	0.532685	0.401547	0.320507	0.0470085	0.00367647
	Tbc1d25	Facultative	0.423795	0.0737318	0.00396825	0	0
	Tceanc	Facultative	0.524672	0.421833	0.431449	0.0918561	0.0353641
	Tfe3	Facultative	0.430724	0.137925	0.0134426	0	0.00252845
	Timm17b	Facultative	0.470048	0.188864	0.0676122	0	0.00542822
	Tmem29	Constitutive	0.353914	0.271569	0.0194308	0.105263	0.0357143
	Tmsb4x	Facultative	0.445321	0.253154	0.0398202	0.00144509	0
	Trappc2	Facultative	0.540434	0.452861	0.448609	0.0745157	0.0107527
	Tspyl2	NPC-specific	0.425569	0.0607868	0.00355088	0.00181818	0
	Txlng	Facultative	0.444479	0.173965	0.0402005	0.0183486	0.0320513
	Uba1	Facultative	0.452679	0.299369	0.240319	0.149388	0.10057
	Ubl4	Facultative	0.437187	0.320302	0.183045	0.00361446	0
	Upf3b	Facultative	0.471329	0.104278	0.0777778	0	0
	Usp11	Facultative	0.458898	0.180517	0.052985	0.00426593	0.0017038
	Usp9x	Facultative	0.468667	0.234527	0.110332	0.00483694	0.00274282
	Utp14a	Constitutive	0.407502	0.260821	0.219038	0.186493	0.204311
	Uxt	Facultative	0.326622	0.0410829	0.00541718	0	0.00431034
	Vbp1	Facultative	0.305493	0.0969551	0.0378135	0.0105581	0.00768156
	Wdr13	Facultative	0.424977	0.21181	0.134157	0.00287908	0.000496524
	Wdr45	Facultative	0.41007	0.0895412	0.00490196	0	0
	Zrsr2	Facultative	0.480836	0.278279	0.208333	0.179686	0.13382
Clone CL31	Gene	escape_status	Control	Dox (3 days)	Dox (7 days)	Dox (14 days)	Dox (21 days)
	1810030O07Rik	Constitutive	0.714687	0.394568	0.307276	0.0663265	56
	5530601H04Rik	Constitutive	0.414038	0.271716	0.264486	0.301587	0.237838
	5730405O15Rik	NPC-specific	0.617014	0.222222	0.05	NA	0
	Abcd1	NPC-specific	0.432407	0.0701018	0.0541512	0	0.0103093
	Araf	Facultative	0.413705	0.252268	0.245461	0.251799	0.243408
	Bcap31	Facultative	0.463962	0.210517	0.159278	0.0528274	0.0365571
	Cdk16	Facultative	0.394623	0.192398	0.170952	0.185145	0.174138
	Chm	Facultative	0.370127	0.0660581	0.0163559	0	0
	Ddx3x	Constitutive	0.302258	0.132708	0.133162	0.119237	0.0886951
	Eda2r	Facultative	0.30311	0.176686	0.154674	0.157534	0.115431
	Eif2s3x	Constitutive	0.133065	0.104978	0.106015	0.0349762	0.0604575
	Fmr1	Facultative	0.487857	0.234308	0.179674	0.0123457	0.00265252
	Ftx	Constitutive	0.349761	0.152265	0.0900335	0.166667	0.104839
	G530011O06Rik	Facultative	0.289912	0.112782	0.180377	0.333333	0.346154
	G6pdx	Facultative	0.357184	0.339163	0.380696	0.421512	0.369748
	Gemin8	Facultative	0.636696	0.581754	0.567928	0.467914	0.501458
	Gm14539	NPC-specific	0.702865	0.755874	0.731333	0.749221	0.728346
	Gm14634	Facultative	0.37873	0.122222	0	0	0
	Gm8822	NPC-specific	0.260503	0.269753	0.285887	0.294118	0.241379
	Gpm6b	Facultative	0.501941	0.399204	0.3646	0.309326	0.229444
	Hcfc1	Facultative	0.357593	0.113045	0.114644	0.08438	0.0813473
	Htatsf1	NPC-specific	0.353955	0.0785292	0.0704568	0.0261652	0.0114841
	Idh3g	Facultative	0.459123	0.276012	0.234704	0.197283	0.177358
	Igbp1	Facultative	0.403023	0.24597	0.246522	0.268556	0.241379
	Jpx	Constitutive	0.377852	0.179003	0.160808	0.147059	0.143478
	Kdm5c	Constitutive	0.387525	0.226594	0.245025	0.271028	0.224663
	Kdm6a	Constitutive	0.428297	0.273071	0.214748	0.128099	0.0539568
	Mdm4-ps	NPC-specific	0.48163	0.619841	0.43097	0.190476	0.277778
	Mecp2	Facultative	0.402549	0.133751	0.0990906	0.0218295	0.0228261
	Med14	Facultative	0.414691	0.145499	0.0668736	0.0120805	0.00719424
	Mmgt1	Facultative	0.430331	0.238129	0.211157	0.183886	0.182796
	Ofd1	Facultative	0.573232	0.419845	0.412075	0.336414	0.278978
	Pbdc1	Constitutive	0.520593	0.327053	0.331503	0.323641	0.314063
	Plxnb3	NPC-specific	0.315519	0.0512372	0.0301518	0	0
	Rbbp7	Facultative	0.362446	0	0.025463	0.0526316	0.0566038
	Slc6a8	NPC-specific	0.225295	0.0340544	0.0201157	0.00390625	0
	Slc9a6	NPC-specific	0.368523	0.0386227	0.0149561	0	0.0222222
	Srpk3	Facultative	0.205471	0.0151515	0.0104167	0	0
	Ssr4	Facultative	0.465346	0.23585	0.298126	0.183908	0.144928
	Syap1	Facultative	0.448746	0.276457	0.248986	0.265741	0.22327
	Tceanc	Facultative	0.516772	0.442029	0.415999	0.319672	0.336449
	Tmem29	Constitutive	0.356546	0.119529	0.109954	0	0.0810811
	Trappc2	Facultative	0.625518	0.422379	0.495401	0.294444	0.331395
	Txlng	Facultative	0.500434	0.142527	0.236346	0.184211	144
	Uba1	Facultative	0.441096	0.276744	0.277813	0.267452	0.271042
	Usp9x	Facultative	0.469568	0.204977	0.193747	0.0767065	0.0383865
	Utp14a	Constitutive	0.405107	0.242729	0.273248	0.229152	0.195896
	Zrsr2	Facultative	0.400267	0.216281	0.226499	0.243767	0.262048
Clone CL30	Gene	escape_status	Control	Dox (3 days)	Dox (7 days)	Dox (14 days)	Dox (21 days)
	1810030O07Rik	Constitutive	0.673441	0.386185	0.158083	0.0248756	0
	3110067C02Rik	NPC-specific	0.293635	0.174603	0.0595822	0.0333333	0
	5530601H04Rik	Constitutive	0.359136	0.248005	0.251122	0.285714	0.186441
	9530051G07Rik	NPC-specific	0.288394	0	0	0	0
	Abcd1	NPC-specific	0.369809	0.0496032	0.0211598	0	0
	Ap1s2	Facultative	0.368779	0.0717416	0.0262846	0	0
	Araf	Facultative	0.425872	0.23083	0.258102	0.200669	0.192246
	Atg4a	NPC-specific	0.352417	0.183039	0.186854	0.142857	0.0748299
	BC065397	NPC-specific	0.38332	0.0725727	0.0503043	0.0309278	0.017094
	Bcap31	Facultative	0.459411	0.18572	0.096295	0.0445287	0.0146919
	Chm	Facultative	0.357544	0.072789	0.0107695	0	0
	Ctps2	Facultative	0.217058	0.010969	0.000968992	0.00344828	0.00480769
	Ddx3x	Constitutive	0.36992	0.142754	0.102558	0.0929352	0.076961
	Eda2r	Facultative	0.378161	0.20791	0.173779	0.154127	0.0872274
	Ercc6l	Facultative	0.377296	0.164607	0.168484	0.119328	0.0783646
	Firre	Constitutive	0.240818	0.151341	0.112948	0.057971	0.0114943
	Fmr1	Facultative	0.477028	0.14358	0.0663543	0	0.0181818
	Ftsj1	Facultative	0.427775	0.133741	0.119982	0.0306859	0.0339734
	Ftx	Constitutive	0.283004	0.0594177	0.0701252	0.0649351	0.144928
	G6pdx	Facultative	0.3471	0.310407	0.32668	0.333333	0.320175
	Gemin8	Facultative	0.634936	0.541695	0.512258	0.410256	0.377193
	Gm14539	NPC-specific	0.718769	0.709892	0.744219	0.729032	0.672205
	Gm14634	Facultative	0.483766	0.0833333	0	0	0
	Gpkow	Facultative	0.191549	0.00476627	0.00279662	0	0.00154321
	Gpm6b	Facultative	0.492144	0.382762	0.325389	0.197386	0.157991
	Hcfc1	Facultative	0.346619	0.0858639	0.0780561	0.0754201	0.0524554
	Htatsf1	NPC-specific	0.359645	0.0762159	0.0586567	0.0368852	0.0189873
	Idh3g	Facultative	0.452326	0.241077	0.183281	0.149405	0.127392
	Jpx	Constitutive	0.414756	0.220435	0.108175	0.115854	0.160976
	Kdm5c	Constitutive	0.391533	0.24126	0.229693	0.23389	0.207515
	Kdm6a	Constitutive	0.42985	0.288818	0.200847	0.0992366	0.042735
	Mdm4-ps	NPC-specific	0.320928	0.327862	0.483549	625	0.416667
	Mecp2	Facultative	0.391855	0.0946188	0.0404643	0.00407056	0
	Med14	Facultative	0.422311	0.128305	0.0294549	0.00113895	0.00605327
	Mmgt1	Facultative	0.443981	0.236971	0.182478	0.173866	0.137025
	Morf4l2	Facultative	0.405372	0.0913528	0.0542286	0.0277778	0
	Ocrl	Facultative	0.33367	0.0353898	0.00560642	0	0.00417101
	Ofd1	Facultative	0.536294	0.384527	0.383056	0.369048	0.281356
	Pbdc1	Constitutive	0.521425	0.322914	0.300918	0.273842	0.267045
	Piga	Facultative	0.401799	0.0562885	0.0543422	0	0
	Plp1	Facultative	0.242582	0.0372927	0.0376368	0	0.0373134
	Plxnb3	NPC-specific	0.272069	0.0365992	0.00869161	0.03125	0
	Psmd10	NPC-specific	0.353822	0.185214	0.163073	0.154122	0.104348
	Rbbp7	Facultative	0.441349	0.0503268	0	0.0540541	0
	Rbm41	Facultative	0.372205	0.215991	0.139449	0.0840336	0.0212766
	Siah1b	Facultative	0.453352	0.275149	0.247017	0.299363	0.300813
	Slc6a8	NPC-specific	0.240197	0.0267099	0.00651079	0.014218	0
	Slc9a6	NPC-specific	0.373557	0.0332641	0.00299401	0.00840336	0.027027
	Ssr4	Facultative	0.411659	0.277939	0.21415	0.22449	0.153061
	Suv39h1	Facultative	0.385719	0.206784	0.179859	0.19084	0.180887
	Syap1	Facultative	0.478634	0.314636	0.26346	0.252208	0.207231
	Tceanc	Facultative	0.561802	0.434668	0.390126	0.382114	0.28
	Tmem29	Constitutive	0.320716	0.0912037	0.10625	0	0.0769231
	Trappc2	Facultative	0.60632	0.484352	0.442722	0.396694	0.246753
	Txlng	Facultative	0.454356	0.21546	0.163518	0.141593	0.0777778
	Uba1	Facultative	0.411202	0.209717	0.204788	0.178062	0.182227
	Usp9x	Facultative	0.438093	0.200337	0.14242	0.0657534	0.0307167
	Utp14a	Constitutive	0.486562	0.285122	0.226539	0.226624	0.217541
	Uxt	Facultative	0.322572	0.0857413	0.0181192	25	0.0175439
	Zdhhc9	NPC-specific	0.469491	0.0672753	0.00362437	0.00103734	0.000946074
	Zrsr2	Facultative	0.473274	0.355826	0.291119	0.26476	0.253817
Astrocytes	Gene	escape_status	No Dox (3 days)	No Dox (7 days)	Dox (3 days)	Dox (7 days)
	1810030O07Rik	Constitutive	0.748841	0.695904	0.568211	0.594184
	5530601H04Rik	Constitutive	0.410398	0.415746	0.207705	0.121093
	5730405O15Rik	NPC-specific	0.487594	0.470185	0.158103	0.321062
	9530051G07Rik	NPC-specific	0.240418	0.294184	0.034434	0
	A230072C01Rik	Facultative	0.390757	0.433568	0.0892016	0.0912407
	A830080D01Rik	NPC-specific	0.391976	0.32894	0.0811966	0.104373
	Abcd1	NPC-specific	0.439722	0.410619	0.0724444	0.0340709
	Akap17b	NPC-specific	0.396353	0.406326	0.164537	0.113948
	Alg13	Facultative	0.322956	0.335978	0.0145313	0.0154991
	Apoo	NPC-specific	0.735921	0.59432	0.138462	0.105556
	Araf	Facultative	0.45564	0.483978	0.291362	0.252822
	Arhgap4	Facultative	0.474747	0.549686	0.39881	0.25
	Armcx5	NPC-specific	0.373956	0.374654	0.13105	0.103659
	Atg4a	NPC-specific	0.18131	0.190615	0.094211	0.0824417
	Atp6ap1	NPC-specific	0.595238	0.517094	0.421651	0.716216
	Atp6ap2	Facultative	0.429398	0.406914	0.282343	0.237912
	BC022960	Facultative	0.480117	0.391587	0.130612	0.179426
	Bcap31	Facultative	0.460006	0.441255	0.260275	0.249482
	Bcor	NPC-specific	0.309474	0.405865	0.345861	0.325222
	Car5b	Facultative	0.429371	0.430836	0.0853271	0.0169641
	Cdk16	Facultative	0.476425	0.469811	0.210249	0.242905
	Cfp	Facultative	0.293335	0.313819	0	0.0103988
	Chm	Facultative	0.241898	0.343294	0.0961891	0.0127551
	Cstf2	NPC-specific	0.343411	0.354553	0.0238095	0
	Ctps2	Facultative	0.326483	0.328606	0.122594	0.0629951
	Ddx3x	Constitutive	0.436568	0.411162	0.16444	0.193404
	Dnase1l1	Facultative	0.478365	0.474922	0.295556	0.274032
	Ebp	Facultative	0.4247	0.335243	0.108928	0.0387763
	Eda2r	Facultative	0.204197	0.191306	0.0945791	0.087268
	Eif1ax	Facultative	0.309134	0.321595	0.0288662	0.0184074
	Elk1	NPC-specific	0.341985	0.341163	0.0317857	0.0438965
	Emd	Facultative	0.474695	0.469358	0.36257	0.306303
	Ercc6l	Facultative	0.547436	0.5	0.25	0
	Fam3a	Facultative	0.553704	0.566347	0.373072	0.248932
	Fam50a	Facultative	0.348654	0.421053	0.316092	0.321408
	Figf	Facultative	0.61922	0.72424	0.375	0.236111
	Flna	Facultative	0.479921	0.489631	0.305386	0.24043
	Fmr1	Facultative	0.236558	0.210224	0.0987049	0.0849519
	Ftsj1	Facultative	0.524713	0.539839	0.225104	0.218333
	Ftx	Constitutive	0.305815	0.316868	0	0.129609
	Fundc1	NPC-specific	0.356388	0.375375	0.0461667	0.0219381
	G6pdx	Facultative	0.532433	0.527901	0.339467	0.306051
	Gdi1	Facultative	0.414352	0.423105	0.296725	0.301566
	Gemin8	Facultative	0.557409	0.515249	0.460003	0.473498
	Gm14539	NPC-specific	0.710391	0.705791	0.760705	0.687899
	Gm14634	Facultative	0.616071	0.651738	0.586124	0.251634
	Gm14719	NPC-specific	0.628607	0.580337	0.702056	0.665163
	Gpkow	Facultative	0.459309	0.452812	0.0788489	0.108384
	Gpm6b	Facultative	0.418871	0.419189	0.309722	0.289404
	Gpr173	NPC-specific	0.209588	0.214852	0.0198316	0.0166334
	Gprasp1	Facultative	0.237693	0.232328	0.0543729	0.0605972
	Gripap1	Facultative	0.401203	0.439998	0.241752	0.237188
	Hccs	Facultative	0.463564	0.482951	0.221461	0.18636
	Hcfc1	Facultative	0.390574	0.37156	0.195787	0.189093
	Hdac6	Facultative	0.353959	0.386752	0.0648533	0.0737304
	Hsd17b10	NPC-specific	0.408887	0.353718	0.0559799	0.0218254
	Htatsf1	NPC-specific	0.292401	0.273544	0.00488455	0.0104389
	Huwe1	Facultative	0.369568	0.393896	0.0716769	0.0428572
	Idh3g	Facultative	0.445864	0.430255	0.325829	0.265796
	Igbp1	Facultative	0.461269	0.450562	0.236166	0.200515
	Ikbkg	Facultative	0.461199	0.473965	0.34668	0.357174
	Iqsec2	NPC-specific	0.374992	0.349967	0.0236932	0.00413223
	Jpx	Constitutive	0.563008	0.377411	0.119732	0.0268456
	Kantr	NPC-specific	0.385781	0.424156	0.0740618	0.0336493
	Kcnd1	NPC-specific	0.46521	0.42811	0.0874051	0.00680272
	Kdm5c	Constitutive	0.453146	0.43865	0.277465	0.207982
	Kdm6a	Constitutive	0.417261	0.467838	0.274237	0.191378
	Lage3	Facultative	0.481227	0.464051	0.375162	0.371353
	Mageh1	Facultative	0.152192	0.156236	0.00890252	0.00306243
	Mbtps2	Facultative	0.425983	0.44974	0.302223	0.349347
	Mecp2	Facultative	0.427109	0.510786	0.254684	0.278809
	Med14	Facultative	0.444	0.499694	0.325304	0.383397
	Mid1ip1	NPC-specific	0.448479	0.426851	0.297713	0.329078
	Mmgt1	Facultative	0.407537	0.425171	0.12255	0.0808034
	Msl3	NPC-specific	0.25873	0.226694	0.101354	0.0633456
	Naa10	Facultative	0.463776	0.290498	0.205718	0.207955
	Ndufb11	Facultative	0.447101	0.42876	0.220644	0.164171
	Nkap	Facultative	0.439153	0.404301	0.315473	0.314688
	Ofd1	Facultative	0.516649	0.517354	0.435047	0.442038
	Otud5	Facultative	0.433494	0.477438	0.33293	0.288965
	Pbdc1	Constitutive	0.460098	0.505635	0.177778	0.0910664
	Pcsk1n	NPC-specific	0.278154	0.295813	0.156426	0.0670103
	Pdzd4	NPC-specific	0.356803	0.321167	0.136508	0.0214592
	Phf8	NPC-specific	0.164769	0.176434	0.042783	0.0558908
	Phka2	Facultative	0.24891	0.248129	0.0117647	0
	Piga	Facultative	0.555586	0.476871	0.0365854	0
	Pim2	NPC-specific	0.37984	0.554773	0.117932	0.160512
	Plxna3	Facultative	0.467211	0.42229	0.264815	0.198965
	Plxnb3	NPC-specific	0.25422	0.280969	0.0223881	0.0140845
	Porcn	Facultative	0.421178	0.375779	0.0815079	0.05
	Pqbp1	Facultative	0.476103	0.44979	0.23579	0.193385
	Praf2	Facultative	0.428303	0.400291	0.0816302	0.0370325
	Psmd10	NPC-specific	0.24097	0.312741	0.120286	0.109473
	Rab9	Facultative	0.524147	0.47152	0.40401	0.364991
	Rbm10	NPC-specific	0.235101	0.425551	0.364063	0.256614
	Rbm3	Facultative	0.545191	0.523174	0.343046	0.346132
	Rbm3os	Facultative	0.309524	0.556098	0.518182	0.25
	Rbmx	NPC-specific	0.265599	0.297461	0.0212073	0.00686208
	Rbmx2	NPC-specific	0.223726	0.189002	0.0190906	0
	Ribc1	Facultative	0.355874	0.547302	0.118421	0.0208333
	RP23-135F22.6	NPC-specific	0.407197	0.34127	0	NA
	Rpgr	NPC-specific	0.384012	0.415968	0.203725	0.228092
	Rps4x	Facultative	0.492091	0.487733	0.200342	0.144892
	Siah1b	Facultative	0.366881	0.284258	0.0987216	0
	Slc10a3	Facultative	0.28625	0.393086	125	0.130326
	Slc35a2	Facultative	0.495166	0.501363	0.349145	0.362074
	Slc6a8	NPC-specific	0.322059	0.307989	0.0774501	0.0355159
	Slc9a6	NPC-specific	0.332082	0.331981	0.0382725	0.0645727
	Smc1a	Facultative	0.458752	0.428115	0.105422	0.0412979
	Sms	Facultative	0.311688	0.293665	0.0345945	0.00863066
	Ssr4	Facultative	0.560051	0.508859	0.473719	0.561173
	Suv39h1	Facultative	0.501575	0.478115	0.288035	0.36746
	Syap1	Facultative	0.549843	0.559089	0.380784	0.338156
	Taf1	Facultative	0.212992	0.128673	0.0174985	0.0114481
	Taz	Facultative	0.480794	0.495294	0.468932	0.351305
	Tbc1d25	Facultative	0.476761	0.385468	0.146752	0.156939
	Tceanc	Facultative	0.376508	0.378571	0.320909	0.355489
	Tfe3	Facultative	0.446048	0.446408	0.185714	0.167835
	Timm17b	Facultative	0.447415	0.477985	0.210922	0.212197
	Tmsb4x	Facultative	0.420639	0.323311	0.102217	0.0857245
	Trappc2	Facultative	0.466129	0.676028	0.448737	0.498747
	Trmt2b	Facultative	0.143434	0.201434	0.00961538	0
	Tspyl2	NPC-specific	0.376747	0.407739	0.0996358	0.0537468
	Txlng	Facultative	0.49511	0.520167	0.211652	0.181709
	Uba1	Facultative	0.443678	0.439791	0.259529	0.257422
	Ubl4	Facultative	0.472397	0.517327	0.319219	0.32732
	Upf3b	Facultative	0.361548	0.508936	0.111191	0.0886973
	Usp11	Facultative	0.505687	0.525096	0.290681	0.300622
	Usp9x	Facultative	0.469246	0.483678	0.294688	0.292545
	Utp14a	Constitutive	0.428465	0.476365	0.133402	0.196777
	Uxt	Facultative	0.428796	0.425616	0.0785312	0.0342466
	Vbp1	Facultative	0.244564	0.34527	0.0578006	0.103027
	Wdr13	Facultative	0.443097	0.482172	0.216071	0.189771
	Wdr45	Facultative	0.432042	0.418624	0.132654	0.195901
	Xiap	NPC-specific	0.164923	0.18731	0.0297597	0.0132631
	Zrsr2	Facultative	0.489431	0.431481	0.265763	0.222799

## Sheet: Supplementary Table 3
Gene Name	Escape Status_ This study	Escape Status_ Marks et al.	Escape Status_ Bowness et al.	Escape Status_ Borensztein et al.	Reversibility Status
Dnase1l1	facultative	na	fast silencing	na	Responsive, Irreversible
Fmr1	facultative	late	fast silencing	late	Responsive, Irreversible
Tmsb4x	facultative	na	fast silencing	na	Responsive, Irreversible
Bcor	NPC specific	late	fast silencing	na	Responsive, Irreversible
Hsd17b10	NPC specific	intermediate	fast silencing	late	Responsive, Irreversible
Iqsec2	NPC specific	na	fast silencing	na	Responsive, Irreversible
Rbmx	NPC specific	intermediate	fast silencing	early	Responsive, Irreversible
Gpm6b	constitutive	na	intermediate silencing	na	Responsive, Irreversible
Rps4x	constitutive	na	intermediate silencing	na	Responsive, Irreversible
Ctps2	facultative	late	intermediate silencing	na	Responsive, Irreversible
Emd	facultative	late	intermediate silencing	early	Responsive, Irreversible
Ercc6l	facultative	intermediate	intermediate silencing	na	Responsive, Irreversible
Flna	facultative	late	intermediate silencing	early	Responsive, Irreversible
G6pdx	facultative	late	intermediate silencing	intermediate	Responsive, Irreversible
Gm14634	facultative	na	intermediate silencing	na	Responsive, Irreversible
Plxna3	facultative	na	intermediate silencing	na	Responsive, Irreversible
Ribc1	facultative	na	intermediate silencing	early	Responsive, Irreversible
Ubl4	facultative	na	intermediate silencing	late	Responsive, Irreversible
Akap17b	NPC specific	na	intermediate silencing	na	Responsive, Irreversible
Htatsf1	NPC specific	late	intermediate silencing	late	Responsive, Irreversible
Pdzd4	NPC specific	na	intermediate silencing	na	Responsive, Irreversible
Prdx4	NPC specific	intermediate	intermediate silencing	intermediate/escape	Responsive, Irreversible
Slc9a6	NPC specific	intermediate	intermediate silencing	na	Responsive, Irreversible
Tspyl2	NPC specific	intermediate	intermediate silencing	na	Responsive, Irreversible
BC022960	facultative	na	na	na	Responsive, Irreversible
Atp6ap1	NPC specific	na	na	na	Responsive, Irreversible
Kantr	NPC specific	na	na	na	Responsive, Irreversible
Mid1ip1	NPC specific	na	na	na	Responsive, Irreversible
Plxnb3	NPC specific	na	na	na	Responsive, Irreversible
Ddx3x	constitutive	na	slow silencing	late/escape	Responsive, Irreversible
Kdm6a	constitutive	not silenced	slow silencing	late	Responsive, Irreversible
Alg13	facultative	intermediate	slow silencing	na	Responsive, Irreversible
Arhgap4	facultative	na	slow silencing	na	Responsive, Irreversible
Atp6ap2	facultative	late	slow silencing	escape	Responsive, Irreversible
Bcap31	facultative	late	slow silencing	late	Responsive, Irreversible
Cenpi	facultative	late	slow silencing	late	Responsive, Irreversible
Cfp	facultative	intermediate	slow silencing	na	Responsive, Irreversible
Chm	facultative	not silenced	slow silencing	na	Responsive, Irreversible
Ebp	facultative	not silenced	slow silencing	late	Responsive, Irreversible
Eif1ax	facultative	late	slow silencing	late	Responsive, Irreversible
Fam50a	facultative	na	slow silencing	na	Responsive, Irreversible
Ftsj1	facultative	na	slow silencing	na	Responsive, Irreversible
Gdi1	facultative	intermediate	slow silencing	escape	Responsive, Irreversible
Gpkow	facultative	not silenced	slow silencing	late	Responsive, Irreversible
Gripap1	facultative	not silenced	slow silencing	na	Responsive, Irreversible
Hdac6	facultative	late	slow silencing	late	Responsive, Irreversible
Huwe1	facultative	late	slow silencing	na	Responsive, Irreversible
Idh3g	facultative	late	slow silencing	na	Responsive, Irreversible
Igbp1	facultative	late	slow silencing	na	Responsive, Irreversible
Ikbkg	facultative	intermediate	slow silencing	late/escape	Responsive, Irreversible
Lage3	facultative	late	slow silencing	intermediate/late	Responsive, Irreversible
Mbtps2	facultative	late	slow silencing	escape	Responsive, Irreversible
Mecp2	facultative	intermediate	slow silencing	na	Responsive, Irreversible
Med14	facultative	late	slow silencing	late/escape	Responsive, Irreversible
Mmgt1	facultative	intermediate	slow silencing	late/escape	Responsive, Irreversible
Naa10	facultative	na	slow silencing	na	Responsive, Irreversible
Otud5	facultative	na	slow silencing	late	Responsive, Irreversible
Piga	facultative	na	slow silencing	na	Responsive, Irreversible
Porcn	facultative	na	slow silencing	late/escape	Responsive, Irreversible
Pqbp1	facultative	late	slow silencing	late	Responsive, Irreversible
Praf2	facultative	na	slow silencing	late	Responsive, Irreversible
Rbm3	facultative	not silenced	slow silencing	escape	Responsive, Irreversible
Rpl10	facultative	na	slow silencing	intermediate	Responsive, Irreversible
Slc35a2	facultative	late	slow silencing	na	Responsive, Irreversible
Sms	facultative	intermediate	slow silencing	escape	Responsive, Irreversible
Ssr4	facultative	na	slow silencing	na	Responsive, Irreversible
Suv39h1	facultative	early	slow silencing	escape	Responsive, Irreversible
Taz	facultative	late	slow silencing	na	Responsive, Irreversible
Tbc1d25	facultative	not silenced	slow silencing	escape	Responsive, Irreversible
Tfe3	facultative	na	slow silencing	late	Responsive, Irreversible
Timm17b	facultative	not silenced	slow silencing	na	Responsive, Irreversible
Usp9x	facultative	late	slow silencing	late/escape	Responsive, Irreversible
Uxt	facultative	na	slow silencing	late/escape	Responsive, Irreversible
Vbp1	facultative	late	slow silencing	intermediate	Responsive, Irreversible
Wdr13	facultative	not silenced	slow silencing	late	Responsive, Irreversible
Wdr45	facultative	not silenced	slow silencing	late	Responsive, Irreversible
A830080D01Rik	NPC specific	late	slow silencing	na	Responsive, Irreversible
Abcd1	NPC specific	na	slow silencing	escape	Responsive, Irreversible
Cstf2	NPC specific	late	slow silencing	na	Responsive, Irreversible
Elk1	NPC specific	intermediate	slow silencing	na	Responsive, Irreversible
Fundc1	NPC specific	late	slow silencing	escape	Responsive, Irreversible
Kcnd1	NPC specific	na	slow silencing	na	Responsive, Irreversible
Pim2	NPC specific	na	slow silencing	late	Responsive, Irreversible
Psmd10	NPC specific	late	slow silencing	na	Responsive, Irreversible
Renbp	NPC specific	late	slow silencing	late/escape	Responsive, Irreversible
Rpgr	NPC specific	late	slow silencing	late	Responsive, Irreversible
Slc6a8	NPC specific	late	slow silencing	late	Responsive, Irreversible
Ftx	constitutive	na	intermediate silencing	na	Responsive, Reversible
Rbbp7	facultative	na	intermediate silencing	na	Responsive, Reversible
Cox7b	NPC specific	na	intermediate silencing	na	Responsive, Reversible
Armcx5	NPC specific	na	na	na	Responsive, Reversible
Jpx	constitutive	na	slow silencing	na	Responsive, Reversible
Kdm5c	constitutive	late	slow silencing	escape	Responsive, Reversible
Pbdc1	constitutive	na	slow silencing	escape	Responsive, Reversible
Tmem29	constitutive	na	slow silencing	na	Responsive, Reversible
Utp14a	constitutive	not silenced	slow silencing	escape	Responsive, Reversible
Araf	facultative	late	slow silencing	escape	Responsive, Reversible
Cdk16	facultative	late	slow silencing	late	Responsive, Reversible
Gemin8	facultative	na	slow silencing	na	Responsive, Reversible
Gprasp1	facultative	late	slow silencing	na	Responsive, Reversible
Hccs	facultative	late	slow silencing	na	Responsive, Reversible
Hcfc1	facultative	late	slow silencing	na	Responsive, Reversible
Ndufb11	facultative	na	slow silencing	escape	Responsive, Reversible
Nkap	facultative	late	slow silencing	escape	Responsive, Reversible
Ofd1	facultative	late	slow silencing	early	Responsive, Reversible
Rab9	facultative	late	slow silencing	early	Responsive, Reversible
Siah1b	facultative	intermediate	slow silencing	na	Responsive, Reversible
Smc1a	facultative	late	slow silencing	intermediate	Responsive, Reversible
Syap1	facultative	intermediate	slow silencing	escape	Responsive, Reversible
Tceanc	facultative	late	slow silencing	na	Responsive, Reversible
Trappc2	facultative	na	slow silencing	na	Responsive, Reversible
Txlng	facultative	na	slow silencing	late	Responsive, Reversible
Uba1	facultative	late	slow silencing	escape	Responsive, Reversible
Upf3b	facultative	na	slow silencing	na	Responsive, Reversible
Usp11	facultative	late	slow silencing	na	Responsive, Reversible
Zrsr2	facultative	late	slow silencing	early	Responsive, Reversible
Rbm10	NPC specific	na	slow silencing	na	Responsive, Reversible
Firre	constitutive	na	fast silencing	na	Unresponsive
Magt1	facultative	intermediate	fast silencing	early	Unresponsive
Ap1s2	facultative	late	intermediate silencing	na	Unresponsive
Ccdc120	NPC specific	late	intermediate silencing	na	Unresponsive
Pcsk1n	NPC specific	not silenced	na	na	Unresponsive
Eif2s3x	constitutive	na	slow silencing	escape	Unresponsive
A230072C01Rik	facultative	intermediate	slow silencing	late	Unresponsive
Mageh1	facultative	intermediate	fast silencing	na	na
Timp1	facultative	late	fast silencing	na	na
Map3k15	NPC specific	late	fast silencing	na	na
Car5b	facultative	na	intermediate silencing	na	na
Drp2	facultative	na	intermediate silencing	na	na
Pdha1	facultative	late	intermediate silencing	escape	na
Phka2	facultative	late	intermediate silencing	na	na
Trmt2b	facultative	na	intermediate silencing	na	na
Acsl4	NPC specific	intermediate	intermediate silencing	late	na
Hdac8	NPC specific	na	intermediate silencing	na	na
Msl3	NPC specific	late	intermediate silencing	escape	na
Rai2	NPC specific	na	intermediate silencing	na	na
Mid1	constitutive	early	na	na	na
G530011O06Rik	facultative	na	na	na	na
Slc10a3	facultative	na	na	na	na
Srpk3	facultative	na	na	na	na
Atg4a	NPC specific	na	na	na	na
Ogt	facultative	late	slow silencing	escape	na
Taf1	facultative	late	slow silencing	late	na
Apoo	NPC specific	na	slow silencing	intermediate	na
Phf8	NPC specific	late	slow silencing	late	na
	Number	Category	% per category
Constitutive	1	Fast	8.33333
	3	Intermediate	25
	8	Slow/Late/Escape	66.6667
	1	na	8.33333
Facultative	6	Fast	6.38298
	16	Intermediate	17.0213
	68	Slow/Late/Escape	72.3404
	4	na	4.25532
NPC specific	5	Fast	13.1579
	12	Intermediate	31.5789
	14	Slow/Late/Escape	36.8421
	7	na	18.4211
	Number	Category	% per category
Reversible	0	Fast	0
	3	Intermediate	10
	26	Slow/Late/Escape	86.6667
	1	na	3.33333
Irreversible	7	Fast	8.04598
	17	Intermediate	19.5402
	58	Slow/Late/Escape	66.6667
	5	na	5.74713

## Sheet: Supplementary Table 4
Gene Name	Clone	Category	Control	Aux (2 Days)	Dox (3 Days), Aux (5 Days)	Dox (7 Days), Aux (9 Days)
A230072C01Rik	CL31	Silenced Genes	0.0275096409330682	0.0249357221564706	0.0205513535031847	0.0247407249011013
A830080D01Rik	CL30	Silenced Genes	0.00807153678870631	0.00248756218905473	0.0105820105820106	0.00214592274678112
A830080D01Rik	CL31	Silenced Genes	0.0100187108525701	0.00847457627118644	0.0036231884057971	0.00404858299595142
Abcb7	CL30	Silenced Genes	0.00573904432722248	0.00130682232519905	0.00577615232787647	0.0076542728608811
Abcb7	CL31	Silenced Genes	0.00314021248623103	0.000836120401337793	0.00391695626322136	0.0106949963120702
Acot9	CL30	Silenced Genes	0	0	0.00427350427350427	0
Acot9	CL31	Silenced Genes	0	0	0	0
Acsl4	CL30	Silenced Genes	0.000710732054015636	0	0.000615006150061501	0.000462534690101758
Acsl4	CL31	Silenced Genes	0	0.00024703557312253	0	0.00136282208844544
Aff2	CL30	Silenced Genes	0	0	0	0
Aff2	CL31	Silenced Genes	0.00266666666666667	0	0	0
Aifm1	CL30	Silenced Genes	0	0	0	0
Aifm1	CL31	Silenced Genes	0	0	0	0
Akap17b	CL30	Silenced Genes	0	0.00423728813559322	0.00492610837438424	0.00584795321637427
Akap17b	CL31	Silenced Genes	0.0035007650973275	0.00795755968169761	0.00861608844834159	0.00301897642323174
Alg13	CL30	Silenced Genes	0.00124199623352166	0.00067842605156038	0	0
Alg13	CL31	Silenced Genes	0.00137741046831956	0	0	0.00182926829268293
Amer1	CL30	Silenced Genes	0.010752688172043	0.00655021834061135	0	0.00465861657722123
Amer1	CL31	Silenced Genes	0.00925911509017776	0.00125628140703518	0.00833333333333333	0.00193050193050193
Ammecr1	CL30	Silenced Genes	0.00639500222907308	0.0148040302581021	0.00427742944328895	0.00721794930141537
Ammecr1	CL31	Silenced Genes	0.00725370840313369	0.00770385009515444	0.00511073253833049	0.00717736055413781
Amot	CL30	Silenced Genes	0.00272942438305163	0.00105485232067511	0	0
Amot	CL31	Silenced Genes	0.00170068027210884	0	0	0
Ap1s2	CL31	Silenced Genes	0.07171903610928	0.0833333333333333	0.03125	0.0744949494949495
Apex2	CL30	Silenced Genes	0	0.00240384615384615	0	0
Apex2	CL31	Silenced Genes	0	0	0	0.00208333333333333
Apln	CL30	Silenced Genes	0.00270350076776992	0.00143853025991012	0.00332225400765497	0.00217017360350095
Apln	CL31	Silenced Genes	0	0.000577367205542725	0.00104166666666667	0
Apoo	CL30	Silenced Genes	0	0	0	0
Apoo	CL31	Silenced Genes	0	0	0	0
Ar	CL30	Silenced Genes	0	0	0	0
Ar	CL31	Silenced Genes	0	0	0	0
Arhgap4	CL30	Silenced Genes	0	0	0	0.0172413793103448
Arhgap4	CL31	Silenced Genes	0	0	0.0125	0
Arhgap6	CL30	Silenced Genes	0	0	0	0
Arhgap6	CL31	Silenced Genes	0	0	0.0142857142857143	0
Arhgef6	CL30	Silenced Genes	0	0	0	0.0142857142857143
Arhgef6	CL31	Silenced Genes	0	0	0	0
Arhgef9	CL30	Silenced Genes	0.00238734812232046	0	0.000545851528384279	0
Arhgef9	CL31	Silenced Genes	0.000544662309368192	0	0.000755287009063444	0
Armcx1	CL30	Silenced Genes	0.000514006682086867	0	0.00370636392150749	0
Armcx1	CL31	Silenced Genes	0.000662690523525513	0.000816326530612245	0	0.00085397096498719
Armcx2	CL30	Silenced Genes	0.000264970853206147	0.000292911540714704	0.000245821042281219	0.000663129973474801
Armcx2	CL31	Silenced Genes	0.000701835283387432	0.000565397663022993	0.000401123144805455	0.00144064073968245
Armcx3	CL30	Silenced Genes	0	0	0	0.00185185185185185
Armcx3	CL31	Silenced Genes	0	0	0.00152439024390244	0.00633296796979661
Armcx4	CL30	Silenced Genes	0.00246920300492692	0.00132325750341976	0.000909642207398423	0.00113960113960114
Armcx4	CL31	Silenced Genes	0.00112996684669795	0.00211099562283155	0.00218978102189781	0.00190927468506183
Armcx5	CL30	Silenced Genes	0.00231481481481481	0	0.00632911392405063	0.00617283950617284
Armcx5	CL31	Silenced Genes	0	0	0	0
Armcx6	CL30	Silenced Genes	0	0.00980392156862745	0	0
Armcx6	CL31	Silenced Genes	0	0	0	0
Arxes1	CL30	Silenced Genes	0	0	0.000972762645914397	0
Arxes1	CL31	Silenced Genes	0	0	0	0
Arxes2	CL30	Silenced Genes	0.000571755288736421	0.000466853408029879	0.00251100740225307	0.00117371851464321
Arxes2	CL31	Silenced Genes	0	0	0.00277395206255415	0.000482625482625483
Atg4a	CL31	Silenced Genes	0.0168471720818291	0.0206878394856446	0.0204619513130151	0.0375471510819932
Atp11c	CL30	Silenced Genes	0.00419815281276238	0	0.00146627565982405	0
Atp11c	CL31	Silenced Genes	0	0.00383141762452107	0	0.00112359550561798
Atp6ap1	CL30	Silenced Genes	0.00925925925925926	0	0	0
Atp6ap1	CL31	Silenced Genes	0.00757575757575758	0	0	0
Atp6ap2	CL30	Silenced Genes	0	0	0	0.000395882818685669
Atp6ap2	CL31	Silenced Genes	0.000238265427686443	0	0.000594530321046373	0.0048516317690393
Atp7a	CL30	Silenced Genes	0	0.00285714285714286	0.00416666666666667	0
Atp7a	CL31	Silenced Genes	0.00404912614491481	0.00564971751412429	0	0.0128064152765113
Atrx	CL30	Silenced Genes	0.00145845073360573	0.00103448275862069	0.00135778128871815	0.0021145258994677
Atrx	CL31	Silenced Genes	0.000644466564185195	0.00150050135757114	0.000456765332936685	0.0010989010989011
B630019K06Rik	CL30	Silenced Genes	0	0	0	0
B630019K06Rik	CL31	Silenced Genes	0	0	0	0.00320512820512821
BC022960	CL30	Silenced Genes	0.0072463768115942	0	0	0
BC022960	CL31	Silenced Genes	0.00555555555555556	0	0	0.00746268656716418
BC023829	CL30	Silenced Genes	0	0	0	0
BC023829	CL31	Silenced Genes	0	0	0.0141509433962264	0
BC065397	CL31	Silenced Genes	0	0	0	0.0537634408602151
Bcor	CL30	Silenced Genes	0	0	0.00335570469798658	0
Bcor	CL31	Silenced Genes	0.00119685328598978	0.00105042016806723	0.00125628140703518	0.00212765957446809
Bcorl1	CL31	Silenced Genes	0.0175438596491228	0.0232157506152584	0	0.0189679971233369
Bex1	CL30	Silenced Genes	0	0	0	0
Bex1	CL31	Silenced Genes	0	0	0	0
Bex2	CL30	Silenced Genes	0	0	0	0
Bex2	CL31	Silenced Genes	0	0	0	0
Bex4	CL30	Silenced Genes	0	0	0	0
Bex4	CL31	Silenced Genes	0	0	0	0
Bhlhb9	CL30	Silenced Genes	0.000391466040321002	0	0.00269541778975741	0.00069060773480663
Bhlhb9	CL31	Silenced Genes	0	0	0.000657894736842105	0
Brcc3	CL30	Silenced Genes	0.000829187396351575	0.00183150183150183	0	0
Brcc3	CL31	Silenced Genes	0	0	0	0
Brwd3	CL30	Silenced Genes	0	0.00287907869481766	0.0015015015015015	0
Brwd3	CL31	Silenced Genes	0	0	0	0
C430049B03Rik	CL30	Silenced Genes	0	0	0	0
C430049B03Rik	CL31	Silenced Genes	0	0	0	0
C77370	CL30	Silenced Genes	0.00141242937853107	0	0	0
C77370	CL31	Silenced Genes	0	0	0	0
Car5b	CL30	Silenced Genes	0.0266412915941718	0.0157780649464338	0	0.00205761316872428
Car5b	CL31	Silenced Genes	0	0	0	0
Cask	CL30	Silenced Genes	0.00117942449682478	0.000335120643431635	0.000521376433785193	0
Cask	CL31	Silenced Genes	0.00145975831835539	0.00105008117983413	0.00113469805616595	0.00261377275743943
Ccdc120	CL30	Silenced Genes	0.00666666666666667	0.0108695652173913	0	0
Ccdc120	CL31	Silenced Genes	0	0	0	0
Ccdc160	CL30	Silenced Genes	0	0	0	0
Ccdc160	CL31	Silenced Genes	0	0	0	0
Cd99l2	CL30	Silenced Genes	0.000588928150765607	0.000755287009063444	0.00053248136315229	0.00136986301369863
Cd99l2	CL31	Silenced Genes	0.000301932367149758	0.0020746887966805	0.00185095790343031	0.00247524752475248
Cdk16	CL30	Silenced Genes	0.000593126874889712	0.00152495459912506	0.0137908464240737	0.00281425891181989
Cdkl5	CL31	Silenced Genes	0.00178731009830206	0.000912408759124088	0	0.0169931357776662
Cenpi	CL30	Silenced Genes	0	0.00176678445229682	0.0037037037037037	0
Cenpi	CL31	Silenced Genes	0	0.00122249388753056	0	0
Cetn2	CL30	Silenced Genes	0	0	0	0
Cetn2	CL31	Silenced Genes	0.040125281201803	0.0342069556523602	0.0235544320051362	0.018473646059853
Cfp	CL31	Silenced Genes	0	0	0	0.0197368421052632
Chic1	CL30	Silenced Genes	0.00148809523809524	0.0127551020408163	0	0
Chic1	CL31	Silenced Genes	0	0	0.00413223140495868	0.00875057418465779
Chrdl1	CL30	Silenced Genes	0.00173611111111111	0	0	0
Chrdl1	CL31	Silenced Genes	0	0	0	0
Chst7	CL30	Silenced Genes	0.00099034890620793	0.000343170899107756	0.000387596899224806	0.00202101859337106
Chst7	CL31	Silenced Genes	0.000503324946167312	0	0.000798936733069276	0.00232527077346968
Cited1	CL30	Silenced Genes	0	0	0	0
Cited1	CL31	Silenced Genes	0	0	0	0
Clcn5	CL30	Silenced Genes	0	0	0	0.00130208333333333
Clcn5	CL31	Silenced Genes	0.00390149889103527	0	0.000557413600891862	0.00137147909238012
Col4a5	CL30	Silenced Genes	0.00131526818829871	0.000512295081967213	0	0
Col4a5	CL31	Silenced Genes	0.000300842358604091	0	0.000443262411347518	0.000724112961622013
Col4a6	CL30	Silenced Genes	0.0036036386100544	0.000632111251580278	0.00448947920025798	0
Col4a6	CL31	Silenced Genes	0	0	0	0
Cox7b	CL30	Silenced Genes	0.00793650793650794	0	0	0
Cox7b	CL31	Silenced Genes	0	0.00833333333333333	0	0
Cstf2	CL30	Silenced Genes	0.00172711571675302	0.00384615384615385	0	0
Cstf2	CL31	Silenced Genes	0.00264550264550265	0.00501256281407035	0	0
Ctps2	CL31	Silenced Genes	0.0057608328705065	0.00418410041841004	0	0.00935995443502096
Cul4b	CL30	Silenced Genes	0	0.00571428571428571	0	0
Cul4b	CL31	Silenced Genes	0	0	0	0.00229357798165138
Cxx1b	CL30	Silenced Genes	0.00962874597348486	0.0140679849550471	0.00788953020636494	0.00449471710974778
Cxx1b	CL31	Silenced Genes	0.0049608288660776	0.00493007438478199	0.00649224311077396	0.0160422596609996
Cxx1c	CL30	Silenced Genes	0	0.00119331742243437	0.00173010380622837	0.00265957446808511
Cxx1c	CL31	Silenced Genes	0.00238095238095238	0.00114942528735632	0	0
Dcx	CL30	Silenced Genes	0	0	0	0
Dcx	CL31	Silenced Genes	0	0	0	0
Ddx26b	CL30	Silenced Genes	0.000747384155455904	0	0.00233644859813084	0
Ddx26b	CL31	Silenced Genes	0	0	0	0
Dgkk	CL30	Silenced Genes	0.000977517106549365	0	0	0
Dgkk	CL31	Silenced Genes	0	0	0.00290697674418605	0
Diap2	CL30	Silenced Genes	0.0010515247108307	0.00699300699300699	0.00348432055749129	0
Diap2	CL31	Silenced Genes	0.00196656833824975	0.00248756218905473	0.006265664160401	0
Dkc1	CL30	Silenced Genes	0.000510167569173518	0.000816727102258881	0.00100806451612903	0.000745156482861401
Dkc1	CL31	Silenced Genes	0.0111712006992243	0.0124310125016544	0.0128789855531178	0.0065129318449888
Dlg3	CL30	Silenced Genes	0	0	0	0
Dlg3	CL31	Silenced Genes	0	0	0	0
Dmd	CL30	Silenced Genes	0	0	0	0.0020746887966805
Dmd	CL31	Silenced Genes	0	0.0104450073490321	0.00232558139534884	0
Dnase1l1	CL30	Silenced Genes	0	0	0	0
Dnase1l1	CL31	Silenced Genes	0	0	0	0
Dock11	CL30	Silenced Genes	0	0.0204081632653061	0	0.0121951219512195
Dock11	CL31	Silenced Genes	0	0	0.0151515151515152	0.0113636363636364
Drp2	CL30	Silenced Genes	0	0.00581395348837209	0	0
Drp2	CL31	Silenced Genes	0	0.0170454545454545	0	0.0181818181818182
Ebp	CL30	Silenced Genes	0.0045037554391508	0.00961868773617314	0.00654106280193237	0.00118764845605701
Ebp	CL31	Silenced Genes	0.00203098983930272	0.00369458585019071	0.00183150183150183	0.00234944195941663
Eda	CL30	Silenced Genes	0	0	0	0
Eda	CL31	Silenced Genes	0	0	0	0
Efnb1	CL30	Silenced Genes	0	0	0	0
Efnb1	CL31	Silenced Genes	0	0.0166666666666667	0	0
Eif1ax	CL30	Silenced Genes	0.00342568496784809	0.00348386855191896	0.00216408336909846	0.0011144922868471
Eif1ax	CL31	Silenced Genes	0.0076694474662656	0.0122562558021574	0.00549800500121503	0.0043532454069716
Elf4	CL30	Silenced Genes	0	0	0	0
Elf4	CL31	Silenced Genes	0	0	0	0
Elk1	CL31	Silenced Genes	0.0017880056047995	0.000485436893203883	0.00310033032864901	0.0381009137862535
Emd	CL30	Silenced Genes	0.00400165519917146	0.00177935943060498	0.00251889168765743	0.00214149130853448
Emd	CL31	Silenced Genes	0.00443448638497123	0.000922509225092251	0.00205351304408813	0.00125628140703518
Enox2	CL30	Silenced Genes	0	0	0	0
Enox2	CL31	Silenced Genes	0.00708506650820496	0	0	0.00409836065573771
Esx1	CL30	Silenced Genes	0	0	0	0.00591715976331361
Esx1	CL31	Silenced Genes	0	0	0	0
F8	CL30	Silenced Genes	0	0	0	0
F8	CL31	Silenced Genes	0	0	0	0
F8a	CL30	Silenced Genes	0	0	0	0.0135135135135135
F8a	CL31	Silenced Genes	0	0	0.0142067124332571	0.00416666666666667
Fam120c	CL30	Silenced Genes	0.00264624203897409	0	0.00294558524870249	0
Fam120c	CL31	Silenced Genes	0.00293040293040293	0	0.0174216027874564	0
Fam122b	CL30	Silenced Genes	0.0016750418760469	0	0.00292397660818713	0
Fam122b	CL31	Silenced Genes	0.00116550116550117	0.00280898876404494	0	0
Fam199x	CL30	Silenced Genes	0.000493827160493827	0.00246913580246914	0.00135685210312076	0.00308641975308642
Fam199x	CL31	Silenced Genes	0.000935016362786349	0.000659630606860158	0	0.00325732899022801
Fam50a	CL30	Silenced Genes	0	0	0	0
Fam50a	CL31	Silenced Genes	0	0	0	0
Fancb	CL30	Silenced Genes	0	0	0	0
Fancb	CL31	Silenced Genes	0	0	0.00171232876712329	0.00148809523809524
Fgd1	CL30	Silenced Genes	0.00316797972195545	0	0	0
Fgd1	CL31	Silenced Genes	0	0	0	0
Fhl1	CL30	Silenced Genes	0.00148809523809524	0	0	0
Fhl1	CL31	Silenced Genes	0	0	0	0.00238095238095238
Flna	CL30	Silenced Genes	0.000874741487018699	0.000194843254602863	0.000519819165710295	0.000232416198802753
Flna	CL31	Silenced Genes	0.000996137338074475	0.000954134553619397	0.000686569798781929	0.00163051733648857
Foxo4	CL30	Silenced Genes	0.00205761316872428	0	0	0
Foxo4	CL31	Silenced Genes	0.000582750582750583	0.0029673590504451	0	0.00529100529100529
Frmpd3	CL30	Silenced Genes	0	0	0	0
Frmpd3	CL31	Silenced Genes	0	0	0	0
Ftsj1	CL31	Silenced Genes	0	0.00103305785123967	0.00117370892018779	0.0488013698630137
Fundc1	CL30	Silenced Genes	0.000993762695096277	0.00150624274099884	0.00281293952180028	0.00116686114352392
Fundc1	CL31	Silenced Genes	0.00240984917194166	0.00424347158218126	0	0.00437828371278459
Fundc2	CL30	Silenced Genes	0	0.00108695652173913	0	0
Fundc2	CL31	Silenced Genes	0.0027378507871321	0	0	0.0010482180293501
G530011O06Rik	CL30	Silenced Genes	0.0811179561179561	0.0307692307692308	0.0288461538461538	0.0614275909402883
Gab3	CL30	Silenced Genes	0	0	0	0
Gab3	CL31	Silenced Genes	0.018018018018018	0	0	0
Gdi1	CL30	Silenced Genes	0.00106380809066305	0.00167769878722394	0.00203465920980045	0.000451875282422052
Gdi1	CL31	Silenced Genes	0.00344467095611312	0.00416480418341576	0.00292555851329814	0.00267095786455861
Gdpd2	CL30	Silenced Genes	0.00107454537721221	0.00323181904340684	0.000383141762452107	0.00171126228269085
Gdpd2	CL31	Silenced Genes	0.000783660783660784	0.000541711809317443	0.0011037527593819	0.00143567313630795
Gla	CL30	Silenced Genes	0.00421940928270042	0	0	0
Gla	CL31	Silenced Genes	0	0	0	0.02
Gm1141	CL30	Silenced Genes	0	0	0	0.0333333333333333
Gm1141	CL31	Silenced Genes	0	0	0	0.0238095238095238
Gm14513	CL31	Silenced Genes	0.092037037037037	0.24047619047619	0.0571428571428571	0.182601880877743
Gm14519	CL30	Silenced Genes	0	0	0	0
Gm14519	CL31	Silenced Genes	0	0	0	0.0384615384615385
Gm14680	CL30	Silenced Genes	0.0626780626780627	0.1	0	0
Gm15163	CL31	Silenced Genes	0.0944107744107744	0.140465496120866	0.168154761904762	0.0980626644343459
Gm15190	CL30	Silenced Genes	0	0	0	0
Gm15190	CL31	Silenced Genes	0	0.037037037037037	0	0
Gm15247	CL30	Silenced Genes	0.0303030303030303	0	0.1	0.0357142857142857
Gm16410	CL30	Silenced Genes	0	0	0	0
Gm16410	CL31	Silenced Genes	0	0	0	0
Gm26618	CL30	Silenced Genes	0	0	0	0
Gm26618	CL31	Silenced Genes	0	0	0	0
Gm6472	CL30	Silenced Genes	0	0.0217391304347826	0	0
Gm6472	CL31	Silenced Genes	0	0	0	0
Gm715	CL30	Silenced Genes	0	0	0	0
Gm715	CL31	Silenced Genes	0.00110741971207087	0	0	0
Gm7327	CL30	Silenced Genes	0.00694444444444444	0	0.0416666666666667	0.02
Gm7327	CL31	Silenced Genes	0	0	0.0142857142857143	0.0106382978723404
Gm8172	CL30	Silenced Genes	0	0	0	0
Gm8172	CL31	Silenced Genes	0	0	0	0
Gm8806	CL30	Silenced Genes	0.00607312377807978	0.00185873605947955	0	0.00153846153846154
Gm8806	CL31	Silenced Genes	0.0065359477124183	0	0.00158730158730159	0.00419287211740042
Gnl3l	CL30	Silenced Genes	0.000959938066271281	0	0.000815489949453537	0.000664891904353448
Gnl3l	CL31	Silenced Genes	0.000661375661375661	0.000608731595729351	0.00086207733170586	0.00136336333681277
Gpc3	CL30	Silenced Genes	0	0	0	0
Gpc3	CL31	Silenced Genes	0	0	0.0227272727272727	0
Gpc4	CL30	Silenced Genes	0	0	0	0.00323974082073434
Gpc4	CL31	Silenced Genes	0	0	0	0
Gpkow	CL31	Silenced Genes	0.000527148128624143	0.000218340611353712	0	0.041796735374717
Gpr173	CL30	Silenced Genes	0	0	0	0
Gpr173	CL31	Silenced Genes	0	0	0.0033112582781457	0
Gprasp1	CL30	Silenced Genes	0.000740896186488911	0.0019126939379508	0.00105374077976818	0.0011416095381557
Gprasp1	CL31	Silenced Genes	0.00159566912055968	0.00253831012212264	0	0.000927901750244035
Gprasp2	CL30	Silenced Genes	0.00352501690179271	0.00320686540198735	0.0052790346907994	0.00116144018583043
Gprasp2	CL31	Silenced Genes	0.00955603618976357	0.00171232876712329	0.00586441473140981	0.0104131409171564
Gria3	CL30	Silenced Genes	0.000461041954817888	0	0.00104602510460251	0.00251256281407035
Gria3	CL31	Silenced Genes	0	0.00421196743583385	0	0.00385444118475793
Gripap1	CL30	Silenced Genes	0.00256529702337908	0.00124920233374356	0	0
Gripap1	CL31	Silenced Genes	0.000381825124093165	0	0.00109650142789369	0.00118160498452743
Gspt2	CL30	Silenced Genes	0.00113378684807256	0.0015015015015015	0	0
Gspt2	CL31	Silenced Genes	0.000957854406130268	0.00215982721382289	0	0.00229885057471264
Gyk	CL30	Silenced Genes	0	0.00160771704180064	0	0.00190839694656489
Gyk	CL31	Silenced Genes	0.00112233445566779	0.00319878472222222	0	0.00128205128205128
Haus7	CL30	Silenced Genes	0	0	0	0
Haus7	CL31	Silenced Genes	0.00215606355957233	0	0	0.00185528756957328
Hccs	CL30	Silenced Genes	0.000846023688663283	0	0	0
Hccs	CL31	Silenced Genes	0	0.00117508813160987	0.000808616639562198	0.00425254925119591
Hdac6	CL30	Silenced Genes	0.000294464075382803	0.000493096646942801	0	0
Hdac6	CL31	Silenced Genes	0	0	0.000505561172901921	0.00155786952462144
Hdac8	CL30	Silenced Genes	0	0	0	0.03125
Hdac8	CL31	Silenced Genes	0	0.0185185185185185	0	0.0517241379310345
Hmgb3	CL30	Silenced Genes	0.00712632031150947	0.00409969410456062	0.00266240681576145	0.00903722093701217
Hmgb3	CL31	Silenced Genes	0.00550152607918632	0.00932507514103086	0.00166389351081531	0.00365556458164094
Hmgn5	CL30	Silenced Genes	0.000814995925020375	0.00161812297734628	0.00380021715526602	0.0013550135501355
Hmgn5	CL31	Silenced Genes	0.00429214372692059	0.000824402308326463	0.00288739172281039	0.00283860502838605
Hnrnph2	CL30	Silenced Genes	0	0	0	0
Hnrnph2	CL31	Silenced Genes	0	0	0	0
Hprt	CL30	Silenced Genes	0.000576701268742791	0.00273224043715847	0.0012987012987013	0
Hprt	CL31	Silenced Genes	0	0	0.000707213578500707	0.00226375186735494
Hsd17b10	CL30	Silenced Genes	0.00219280890825376	0.00115340253748558	0	0.00109170305676856
Hsd17b10	CL31	Silenced Genes	0.000798722044728434	0	0.00404858299595142	0.00137268359643102
Huwe1	CL30	Silenced Genes	0.00228148169352705	0.00232751523819819	0.000464684014869888	0.00238993416909217
Huwe1	CL31	Silenced Genes	0.00103757150358703	0.000325097529258778	0.0014105385294715	0.000217202432667246
Ids	CL30	Silenced Genes	0.00178823188534311	0.000292911540714704	0.000949667616334283	0.000863842040312629
Ids	CL31	Silenced Genes	0.000157529930686831	0.0037816680203145	0.000559910414333707	0.0011294394489551
Igbp1	CL30	Silenced Genes	0.0376324673785784	0.0514126465500673	0.0578615567068223	0.056553427058027
Ikbkg	CL30	Silenced Genes	0.00770976471182322	0.00263157894736842	0.00384615384615385	0.000821692686935086
Ikbkg	CL31	Silenced Genes	0.00426482187098462	0.00808209700474515	0.000472143531633617	0.00260416666666667
Iqsec2	CL30	Silenced Genes	0	0.00775193798449612	0	0.00107991360691145
Iqsec2	CL31	Silenced Genes	0.00146842878120411	0	0.0238095238095238	0
Irak1	CL30	Silenced Genes	0.00410503893533782	0.00506231574457253	0.00312809888645364	0.00613415400663314
Irak1	CL31	Silenced Genes	0.00847167739678987	0.00542588583196916	0.00448083133721831	0.00299494602857678
Itgb1bp2	CL30	Silenced Genes	0	0	0	0.04
Itgb1bp2	CL31	Silenced Genes	0	0	0	0
Itm2a	CL30	Silenced Genes	0.0161290322580645	0.00471698113207547	0.0135135135135135	0
Itm2a	CL31	Silenced Genes	0	0	0	0
Jade3	CL30	Silenced Genes	0	0	0	0
Jade3	CL31	Silenced Genes	0.00102249488752556	0	0	0
Kantr	CL30	Silenced Genes	0.00308641975308642	0.0263157894736842	0.01	0
Kantr	CL31	Silenced Genes	0	0	0.0108695652173913	0.00485436893203883
Kcnd1	CL30	Silenced Genes	0	0	0	0.0135135135135135
Kcnd1	CL31	Silenced Genes	0	0.00261780104712042	0	0.00246305418719212
Kcne1l	CL30	Silenced Genes	0.002820008200082	0.00188229501897305	0.00220264317180617	0.00880390779907469
Kcne1l	CL31	Silenced Genes	0	0	0	0
Kctd12b	CL30	Silenced Genes	0.00590774442004685	0.0042348375313903	0.00238663484486874	0.000293083235638921
Kctd12b	CL31	Silenced Genes	0.00422940217849955	0.00400718726826764	0.00423522077358849	0.00727704811992013
Kif4	CL30	Silenced Genes	0.00104809081077457	0.000630914826498423	0	0.000582750582750583
Kif4	CL31	Silenced Genes	0.00065359477124183	0.000901713988356588	0.000389105058365759	0.00301521976234143
Klf8	CL30	Silenced Genes	0	0.0263157894736842	0	0.0714285714285714
Klf8	CL31	Silenced Genes	0	0	0	0
Klhl13	CL30	Silenced Genes	0.00157533199223438	0.00125786163522013	0	0.000510725229826353
Klhl13	CL31	Silenced Genes	0.00324351931534601	0.00128617363344051	0.00379269852954064	0.00118709948524005
Klhl15	CL30	Silenced Genes	0.00701754385964912	0.04	0	0
Klhl15	CL31	Silenced Genes	0.0160217479322112	0.0210526315789474	0	0
Lage3	CL30	Silenced Genes	0.00242424242424242	0.00163934426229508	0	0.00364963503649635
Lage3	CL31	Silenced Genes	0.00134680134680135	0.00462345960748517	0.00149700598802395	0
Lamp2	CL30	Silenced Genes	0.000815787032852804	0.00666666666666667	0.00102053215291363	0.00164596360938754
Lamp2	CL31	Silenced Genes	0.000597370997429536	0.00221734819228706	0.00209344601520045	0.00154348988385118
Lancl3	CL30	Silenced Genes	0	0	0	0
Lancl3	CL31	Silenced Genes	0	0	0	0
Las1l	CL30	Silenced Genes	0	0	0	0
Las1l	CL31	Silenced Genes	0.00222286138364244	0.000735294117647059	0	0
Lpar4	CL30	Silenced Genes	0.00425531914893617	0	0.00163398692810458	0
Lpar4	CL31	Silenced Genes	0.00109289617486339	0.0061747913921827	0.00231481481481481	0
Lrch2	CL30	Silenced Genes	0.00244512504649984	0.00770919387940665	0.00707618006415416	0.00472871634288957
Lrch2	CL31	Silenced Genes	0.00489279380689258	0.00186620975716954	0.00218176052794239	0.00121228566818722
Maged1	CL30	Silenced Genes	0.00119346262198413	0.000987992096063231	0.00141438449250343	0.000196134199448316
Maged1	CL31	Silenced Genes	0.000731265084830517	0.000765211394400152	0.000553385450230612	0.00302454249551004
Maged2	CL30	Silenced Genes	0.00064876989377651	0	0.000524658302733578	0.000625651720542232
Maged2	CL31	Silenced Genes	0.00061724529853707	0.000442869796279894	0.000158478605388273	0.000489859520334805
Magee1	CL30	Silenced Genes	0.0342621976038603	0.0254904496390565	0.00551831385693149	0.00789838919964672
Magee1	CL31	Silenced Genes	0.0156079609681495	0.0215740522721921	0.0246644937581531	0.0156916099773243
Mageh1	CL30	Silenced Genes	0.00734732406547811	0.00721219734270832	0.00224536422081717	0.00198404006472253
Mageh1	CL31	Silenced Genes	0.000918517396507253	0.000466853408029879	0	0.00165413673365455
Magt1	CL30	Silenced Genes	0.0026643341381336	0.00212328510830907	0.00284970006569166	0.0011759456521882
Magt1	CL31	Silenced Genes	0.00142996977234409	0.00119771573887459	0.00247779620870378	0.00136601813251369
Mamld1	CL30	Silenced Genes	0	0	0.0076530612244898	0.00306748466257669
Mamld1	CL31	Silenced Genes	0.0039046399340517	0.00118764845605701	0.000694444444444444	0.0047438330170778
Maoa	CL30	Silenced Genes	0.00230062564346242	0.00315570465789971	0	0
Maoa	CL31	Silenced Genes	0.000946969696969697	0.00325732899022801	0.00458698830409357	0.00669642857142857
Map3k15	CL30	Silenced Genes	0.0185185185185185	0	0	0
Map3k15	CL31	Silenced Genes	0	0	0	0.0131578947368421
Map7d2	CL30	Silenced Genes	0.0011454753722795	0.00515463917525773	0.00255102040816327	0.0036231884057971
Map7d2	CL31	Silenced Genes	0.0091150954308849	0.00471698113207547	2	0
Mbtps2	CL30	Silenced Genes	0.0028293699183947	0.00273253268175938	0.00511427397545884	0.00210972911928961
Mbtps2	CL31	Silenced Genes	0.00879521828930187	0.00348850574712644	0.00558231911263684	0.00259962068427751
Med12	CL30	Silenced Genes	0	0.00233706292574794	0	0.00119331742243437
Med12	CL31	Silenced Genes	0.00229507900350725	0.00404040404040404	0	0.0046583850931677
Mid1ip1	CL30	Silenced Genes	0	0	5	0
Mid1ip1	CL31	Silenced Genes	0	0	25	0
Mid2	CL30	Silenced Genes	0.000721500721500722	0	0	0.0031274272399141
Mid2	CL31	Silenced Genes	0.00210664774622691	0.0011441647597254	0	0
Morc4	CL30	Silenced Genes	0.00577833125778331	0.0142857142857143	0	0
Morc4	CL31	Silenced Genes	0.00510204081632653	0.0223809523809524	0	0.00348432055749129
Morf4l2	CL31	Silenced Genes	0.00432900432900433	0	0	0.0356351708272983
Mospd1	CL30	Silenced Genes	0.00257609094242758	0.00828729281767956	0	0.0033003300330033
Mospd1	CL31	Silenced Genes	0.000898472596585804	0.004739336492891	0	0.00151057401812689
Mospd2	CL30	Silenced Genes	0	0	0	0
Mospd2	CL31	Silenced Genes	0	0.00107991360691145	0	0
Mpp1	CL30	Silenced Genes	0.00344487267500154	0.00147492625368732	0	0.00106837606837607
Mpp1	CL31	Silenced Genes	0.00226296958855098	0	0	0.00125944584382872
Msl3	CL30	Silenced Genes	0.00244456666556535	0.00740740740740741	0.00428591714754141	0.00443323069905348
Msl3	CL31	Silenced Genes	0.0023624920339459	0.00702551217626595	0.00436500728427967	0.00192678227360308
Msn	CL30	Silenced Genes	0.000774940770383092	0.00102608228948849	0.0020229816009066	0.000701429468586888
Msn	CL31	Silenced Genes	0.00113040580435524	0.000921469479394086	0.000764955642229663	0.00169531286581045
Mtcp1	CL30	Silenced Genes	0	0	0	0
Mtcp1	CL31	Silenced Genes	0	0	0	0
Mtm1	CL30	Silenced Genes	0	0	0	0
Mtm1	CL31	Silenced Genes	0.00222222222222222	0	0.00612244897959184	0.00327868852459016
Mtmr1	CL30	Silenced Genes	0.00178731009830206	0	0	0.00134408602150538
Mtmr1	CL31	Silenced Genes	0.00165837479270315	0	0.00261780104712042	0.00135869565217391
Mum1l1	CL30	Silenced Genes	0	0	0	0
Mum1l1	CL31	Silenced Genes	0.000700280112044818	0	0	0
Naa10	CL30	Silenced Genes	0.00455795556379593	0.0167918692001768	0	0
Naa10	CL31	Silenced Genes	0.0087719298245614	0.00202429149797571	0.00746268656716418	0.00173611111111111
Nap1l2	CL30	Silenced Genes	0	0.0181818181818182	0	0
Nap1l2	CL31	Silenced Genes	0.010752688172043	0	0	0
Nap1l3	CL30	Silenced Genes	0	0	0	0
Nap1l3	CL31	Silenced Genes	0	0	0	0
Ndp	CL30	Silenced Genes	0	0	0.00110132158590308	0
Ndp	CL31	Silenced Genes	0.00243375367303106	0	0	0
Ndufb11	CL30	Silenced Genes	0.00668470123782087	0.00563711029901238	0.020380473448285	0.00519990492758314
Nhs	CL30	Silenced Genes	0	0	0	0
Nhs	CL31	Silenced Genes	0	0	0	0
Nhsl2	CL30	Silenced Genes	0	0	0	0
Nhsl2	CL31	Silenced Genes	0	25	0	0
Nkap	CL30	Silenced Genes	0.00106837606837607	0.00132978723404255	0.00204532268095888	0.000870322019147084
Nkap	CL31	Silenced Genes	0.000818908982174288	0.000848896434634975	0.000443262411347518	0.00286944045911047
Nlgn3	CL30	Silenced Genes	0	0	0	0
Nlgn3	CL31	Silenced Genes	0	0	0	0
Nono	CL30	Silenced Genes	0.000961654044957327	0.00152456816059757	0.00309559807537108	0.00347102154231081
Nono	CL31	Silenced Genes	0.00112494141205319	0.000907441016333938	0.00262875747407127	0.00461670494199635
Nrk	CL30	Silenced Genes	5	0	0	0.0119047619047619
Nrk	CL31	Silenced Genes	0	0.00276243093922652	0	0.0119047619047619
Nsdhl	CL30	Silenced Genes	0.0022648995893968	0.00183796407705326	0.00318805015836444	0.00311774746924633
Nsdhl	CL31	Silenced Genes	0.0338510793139662	0.0313669097676911	0.0299656372820054	0.0298328566498698
Nudt10	CL30	Silenced Genes	0	0	0	0
Nudt10	CL31	Silenced Genes	0	0	0	0
Nudt11	CL30	Silenced Genes	0	0.00364963503649635	0	0
Nudt11	CL31	Silenced Genes	0.00574712643678161	0	0	0.0168539325842697
Nxt2	CL30	Silenced Genes	0	0.00342465753424658	0	0.00141242937853107
Nxt2	CL31	Silenced Genes	0.000485201358563804	0.000832639467110741	0.000925925925925926	0.00105932203389831
Ocrl	CL31	Silenced Genes	0	0.000394944707740916	0.00144147761493676	0.00934853681695748
Ogt	CL30	Silenced Genes	0.00291042271474156	0.00375280583613917	0.00382055662324721	0.00359274785282889
Ogt	CL31	Silenced Genes	0.00080074764089634	0	0.000970201910551455	0.00115473441108545
Ophn1	CL30	Silenced Genes	0	0.00094876660341556	0	0.000745156482861401
Ophn1	CL31	Silenced Genes	0.00034794711203897	0	0.00065359477124183	0.000557413600891862
Otud5	CL30	Silenced Genes	0.0036330608537693	0.0063588440995842	0.00104384133611691	0.00377358490566038
Otud5	CL31	Silenced Genes	0.00374374374374374	0.00306675228874399	0.00568181818181818	0.000982318271119843
Pabpc5	CL30	Silenced Genes	0	0	0	0.0151515151515152
Pabpc5	CL31	Silenced Genes	0	0	0	0
Pak3	CL30	Silenced Genes	0	0	0	0
Pak3	CL31	Silenced Genes	0	0	0.0151515151515152	0.0048780487804878
Pcdh11x	CL30	Silenced Genes	0	0	0	0
Pcdh11x	CL31	Silenced Genes	0	0	0	0.0072463768115942
Pcsk1n	CL30	Silenced Genes	0.000854700854700855	0	0	0
Pcsk1n	CL31	Silenced Genes	0	0	0	0.00252525252525253
Pcyt1b	CL30	Silenced Genes	0.00045475216007276	0	0	0.000484496124031008
Pcyt1b	CL31	Silenced Genes	0	0	0	0
Pdha1	CL30	Silenced Genes	0.000737415707957397	0.000557206537890045	0.000157430730478589	0.000859040285219652
Pdha1	CL31	Silenced Genes	0.000317024708685802	0.000324564314518156	0.000154798761609907	0.000899974286448959
Pdk3	CL30	Silenced Genes	0	0	0	0.00344827586206897
Pdk3	CL31	Silenced Genes	0.00059206631142688	0	0.00160771704180064	0
Pdzd11	CL30	Silenced Genes	0	0.0016025641025641	0	0.00202429149797571
Pdzd11	CL31	Silenced Genes	0	0	0	0
Pdzd4	CL30	Silenced Genes	0	0	0.00404858299595142	0
Pfkfb1	CL30	Silenced Genes	0	0	0	0
Pfkfb1	CL31	Silenced Genes	0	0	0.0294117647058824	0
Pgk1	CL30	Silenced Genes	0.00125670620498689	0.000599520383693046	0.000987277449733777	0
Pgk1	CL31	Silenced Genes	0.00263230240334057	0.000650618087182824	0.000568181818181818	0.00805937547281036
Pgrmc1	CL30	Silenced Genes	0	0	0.00213675213675214	0
Pgrmc1	CL31	Silenced Genes	0	0.00427350427350427	0.00714285714285714	0
Phf6	CL30	Silenced Genes	0.000592315580868968	0.000929295400412492	0.00278810408921933	0
Phf6	CL31	Silenced Genes	0.00106864939771879	0.000431778929188256	0.000641848523748395	0.00169148358178546
Phf8	CL30	Silenced Genes	0.00192678227360308	0	0	0
Phf8	CL31	Silenced Genes	0	0.0035048266783677	0.00132275132275132	0.00290314808866046
Phka1	CL30	Silenced Genes	0	0	0.000884955752212389	0.00126342387871131
Phka1	CL31	Silenced Genes	0.00303577728211946	0.00116912916946497	0.000827814569536424	0.00415024278777492
Phka2	CL31	Silenced Genes	0	0	0.0037037037037037	0.0100671140939597
Pim2	CL30	Silenced Genes	0	0	0	0
Pim2	CL31	Silenced Genes	0	0	0	0.0111785239361702
Pja1	CL30	Silenced Genes	0.00294117647058824	0	0	0.00149700598802395
Pja1	CL31	Silenced Genes	0	0	0	0
Plp1	CL31	Silenced Genes	0.00387601275931216	0.00913185769081888	0.000769230769230769	0.0134936748399188
Pls3	CL30	Silenced Genes	0.00147574248293673	0.000385802469135802	0.000572737686139748	0.000469924812030075
Pls3	CL31	Silenced Genes	0.000638571107394124	0	0.00153374233128834	0.00163934426229508
Plxna3	CL30	Silenced Genes	0.00105485232067511	0.00248344370860927	0	0
Plxna3	CL31	Silenced Genes	0.00182414101073421	0.00397628458498024	0.000992063492063492	0.00209463038669788
Pola1	CL30	Silenced Genes	0.000241721053903795	0.0010482180293501	0.000491642084562439	0.000806451612903226
Pola1	CL31	Silenced Genes	0.00206270627062706	0	0.00168117509606152	0
Porcn	CL30	Silenced Genes	0.00666666666666667	0	0	0
Porcn	CL31	Silenced Genes	0.0065359477124183	0	0	0
Pou3f4	CL30	Silenced Genes	0.0028735632183908	0	0.0051413881748072	0
Pou3f4	CL31	Silenced Genes	0.0045662100456621	0	0.00786163522012579	0
Pqbp1	CL30	Silenced Genes	0.00115424615041366	0.00405403323344298	0.00423406380853189	0
Pqbp1	CL31	Silenced Genes	0.0010498687664042	0.000492610837438424	0	0.00107758620689655
Praf2	CL30	Silenced Genes	0.00130718954248366	0.016958331496653	0.0190123456790123	0.0188310987749978
Praf2	CL31	Silenced Genes	0	0	0	0
Prdx4	CL30	Silenced Genes	0.00140859771438635	0.000564334085778781	0.000493096646942801	0.0004516711833785
Prdx4	CL31	Silenced Genes	0.000459136822773186	0	0	0.00252344787341108
Prkx	CL30	Silenced Genes	0.00191938579654511	0.00138121546961326	0.00390040489393539	0
Prkx	CL31	Silenced Genes	0	0	0.00441763160455386	0.012523722269485
Prps1	CL30	Silenced Genes	0.000328731097961867	0	0	0
Prps1	CL31	Silenced Genes	0	0.00104592684844615	0.000518134715025907	0.000407166123778502
Prps2	CL30	Silenced Genes	0.000247647350173353	0.000307881773399015	0	0.000355998576005696
Prps2	CL31	Silenced Genes	0.00191216819000488	0.00380360195507187	0.000638026371756699	0.0011370920045357
Prrg1	CL30	Silenced Genes	0	0	0.00256410256410256	0
Prrg1	CL31	Silenced Genes	0.0067001675041876	0	0.00680272108843537	0
Psmd10	CL31	Silenced Genes	0.030667287967907	0.0178686433721855	0.024539752362333	0.0278520499108734
RP23.135F22.6	CL30	Silenced Genes	0	0	0	0
RP23.135F22.6	CL31	Silenced Genes	0	0	0	0
Rab39b	CL30	Silenced Genes	0.00755757652309376	0	0.00471698113207547	0.0144230769230769
Rab39b	CL31	Silenced Genes	0.0033003300330033	0.0157894736842105	0.0190934065934066	0.0126582278481013
Rab9	CL30	Silenced Genes	0.00104825949367089	0.00100401606425703	0	0.000851788756388416
Rab9	CL31	Silenced Genes	0.00160836349014877	0.0019530246655365	0.0026305257505294	0
Rai2	CL30	Silenced Genes	0.0116080603238315	0.0128755364806867	0	0
Rai2	CL31	Silenced Genes	0	0	0	0
Rbm10	CL30	Silenced Genes	0	0.0967741935483871	0.0714285714285714	0.0161290322580645
Rbm3	CL30	Silenced Genes	0.00134546669274851	0.000494559358840163	0.000457875457875458	0.00207175525165272
Rbm3	CL31	Silenced Genes	0.000306872239211689	0	0.000867152271938953	0.00131004366812227
Rbm41	CL31	Silenced Genes	0.0576031210635435	0.0502773925104022	0.0441976825842697	0.0456349206349206
Rbmx	CL30	Silenced Genes	0.00399058419177025	0.00434083364162972	0.00698048604675111	0.00425458500765988
Rbmx	CL31	Silenced Genes	0.00358268301394196	0.00905527302793786	0.00249627657888899	0.00271881360860715
Rbmx2	CL30	Silenced Genes	0.0074945317953735	0.0101028426292336	0.0101687186502508	0.0119889749227289
Rbmx2	CL31	Silenced Genes	0.00130718954248366	0.00517386235039951	0.0132136624283221	0.00800800800800801
Reps2	CL30	Silenced Genes	0.0181331386150663	0.00714285714285714	0	0
Reps2	CL31	Silenced Genes	0.00131752305665349	0.00275482093663912	0	0
Rgag4	CL30	Silenced Genes	0.00340136054421769	0.00471698113207547	0	0
Rgag4	CL31	Silenced Genes	0.00675222742480302	0.00165016501650165	0	0
Ribc1	CL30	Silenced Genes	0.0155038759689922	0	0	0
Ribc1	CL31	Silenced Genes	0	0	0	0
Rlim	CL30	Silenced Genes	0.000479939558579461	0.000465983224603914	0.000657894736842105	0
Rlim	CL31	Silenced Genes	0.00045475216007276	0.0013986013986014	0	0.00199650976268909
Rnf128	CL30	Silenced Genes	0	0	0	0
Rnf128	CL31	Silenced Genes	0	0	0	0
Rp2h	CL30	Silenced Genes	0.000687285223367698	0.00183474041082231	0.00161812297734628	0.00120918984280532
Rp2h	CL31	Silenced Genes	0.0016025641025641	0.0025	0.00197889182058048	0.00103950103950104
Rpgr	CL30	Silenced Genes	0.00124378109452736	0.00189393939393939	0.002710027100271	0
Rpgr	CL31	Silenced Genes	0.00961292631794242	0	0.00316455696202532	0
Rpl10	CL30	Silenced Genes	0.00347222222222222	0	0	0
Rpl10	CL31	Silenced Genes	0	0	0	0.00932576459684894
Rps24.ps3	CL30	Silenced Genes	0.0682776122696679	0.015625	0.0487804878048781	0.0616279069767442
Rps24.ps3	CL31	Silenced Genes	0.0125786163522013	0.0516666666666667	0.03125	0.0805716652858326
Rps4x	CL30	Silenced Genes	0.000979181805277074	0.00106321748246959	0.00173888645282925	0.0010573865973795
Rps4x	CL31	Silenced Genes	0.0880894839568904	0.109523126982986	0.0881940150032711	0.0902603927167434
Rps6ka3	CL30	Silenced Genes	0.00453169252029187	0.00433839479392625	0.00155763239875389	0
Rps6ka3	CL31	Silenced Genes	0.00165837479270315	0.00125944584382872	0	0.00138312586445367
Rps6ka6	CL30	Silenced Genes	0	0	0	0
Rps6ka6	CL31	Silenced Genes	0.0196078431372549	0	0	0
Rragb	CL30	Silenced Genes	0	0	0	0
Rragb	CL31	Silenced Genes	0	0	0.00641025641025641	0
Sat1	CL30	Silenced Genes	0.00303030303030303	0.0153061224489796	0.00462962962962963	0
Sat1	CL31	Silenced Genes	0.00331547480394441	0.00978865406006674	0	0
Sh3bgrl	CL30	Silenced Genes	0.000213447171824973	0.000432900432900433	0.00130480012417076	0.000716633224395526
Sh3bgrl	CL31	Silenced Genes	0.00014143200976482	0.00072466128718376	0.000794672034991459	0.00134810933508462
Sh3kbp1	CL30	Silenced Genes	0.000678886625933469	0	0	0
Sh3kbp1	CL31	Silenced Genes	0.000755857898715042	0.00165837479270315	0.00103734439834025	0.00196463654223969
Shroom2	CL30	Silenced Genes	0.00129198966408269	0	0	0
Shroom2	CL31	Silenced Genes	0.00140056022408964	0	0	0.00338983050847458
Shroom4	CL30	Silenced Genes	0.003584229390681	0	0.00910840019649582	0.00252525252525253
Shroom4	CL31	Silenced Genes	0.00588585604377418	0.000909090909090909	0.00565620441390993	0.000866551126516464
Siah1b	CL31	Silenced Genes	0.0232172470978441	0.0226905195067718	0.0087719298245614	0.05142065930731
Slc10a3	CL30	Silenced Genes	0	0	0	0
Slc10a3	CL31	Silenced Genes	0	0	0	0
Slc16a2	CL30	Silenced Genes	0.0149143727597072	0.0115293115517925	0.0121414197281858	0.0139452148530351
Slc16a2	CL31	Silenced Genes	0.0122975981897209	0.0183041536581113	0.0106274148103423	0.0143510599643543
Slc25a14	CL30	Silenced Genes	0	0	0	0
Slc25a14	CL31	Silenced Genes	0	0	0	0.00342465753424658
Slc25a53	CL30	Silenced Genes	0.000708466170740347	0.00393760839131616	0.00144230769230769	0.00384440859130786
Slc25a53	CL31	Silenced Genes	0.00111068392498612	0.00763218516893374	0	0.00237529691211401
Slc35a2	CL30	Silenced Genes	0.00668514277495658	0.00167785234899329	0.0146358823791094	0.00489407347814427
Slc35a2	CL31	Silenced Genes	0	0	0	0
Slc9a7	CL30	Silenced Genes	0	0	0	0
Slc9a7	CL31	Silenced Genes	0	0	0	0
Slitrk2	CL30	Silenced Genes	0	0	0	0.00537634408602151
Slitrk2	CL31	Silenced Genes	0	0	0	0
Smc1a	CL30	Silenced Genes	0	0.000388198757763975	0.00145985401459854	0
Smc1a	CL31	Silenced Genes	0	0.00253190304898938	0.000561797752808989	0.000970245795601552
Sms	CL30	Silenced Genes	0	0.00061576354679803	0.000711237553342817	0.000758725341426404
Sms	CL31	Silenced Genes	0.00167984825102881	0.000535331905781585	0.000662251655629139	0.0022271714922049
Snx12	CL30	Silenced Genes	0	0	0	0
Snx12	CL31	Silenced Genes	0	0	0	0.00106157112526539
Sox3	CL30	Silenced Genes	0.00300782696070654	0	0.00252525252525253	0.00241782426102407
Sox3	CL31	Silenced Genes	0	0	0	0.00535898760330578
Spin2c	CL30	Silenced Genes	0	0	0	0
Spin2c	CL31	Silenced Genes	0	0	0	0
Spin4	CL30	Silenced Genes	0.00303030303030303	0	0.00384615384615385	0
Spin4	CL31	Silenced Genes	0.00323624595469256	0	0	0
Stag2	CL30	Silenced Genes	0.00462962962962963	0.0256410256410256	0	0
Stag2	CL31	Silenced Genes	0.0333333333333333	0	0.0416666666666667	0.015625
Stard8	CL30	Silenced Genes	0	0	0	0
Stard8	CL31	Silenced Genes	0	0	0	0
Suv39h1	CL31	Silenced Genes	0	0.00165562913907285	0	0.0482802482955124
Syn1	CL30	Silenced Genes	0	0	0	0
Syn1	CL31	Silenced Genes	0	0	0	0
Syp	CL30	Silenced Genes	0	0	0	0
Syp	CL31	Silenced Genes	0	0	0	0
Sytl4	CL30	Silenced Genes	0	0	0	0
Sytl4	CL31	Silenced Genes	0	0	0	0
Tab3	CL30	Silenced Genes	0.00937436766758918	0	0	0
Tab3	CL31	Silenced Genes	0	0	0	0.00138121546961326
Taf1	CL30	Silenced Genes	0.00380952380952381	0	0	0.00574712643678161
Taf1	CL31	Silenced Genes	0	0	0	0
Taf9b	CL30	Silenced Genes	0	0	0	0
Taf9b	CL31	Silenced Genes	0	0	0.000859106529209622	0
Taz	CL30	Silenced Genes	0	0	0.00595238095238095	0
Taz	CL31	Silenced Genes	0	0	0	0
Tbc1d25	CL30	Silenced Genes	0	0	0	0
Tbc1d25	CL31	Silenced Genes	0	0	0	0
Tbc1d8b	CL30	Silenced Genes	0.0012122196065698	0	0	0.00366300366300366
Tbc1d8b	CL31	Silenced Genes	0.00401621000423396	0.00477589170850553	0.00369363395225464	0.00120481927710843
Tbl1x	CL30	Silenced Genes	0.000281769512538743	0	0	0.000844594594594595
Tbl1x	CL31	Silenced Genes	0.000701262272089762	0	0.00048030739673391	0.000620347394540943
Tceal8	CL30	Silenced Genes	0.000676567690751927	0.00209205020920502	0.00475672774753242	0.00305583632276149
Tceal8	CL31	Silenced Genes	0	0.00190795781399808	0.00154461498439126	0.00246507806080526
Tfe3	CL30	Silenced Genes	0.000519210799584631	0.000630517023959647	0	0
Tfe3	CL31	Silenced Genes	0	0.000717360114777618	0.00177996295996134	0.00334448160535117
Timm17b	CL30	Silenced Genes	0.00501223990208078	0.00114155251141553	0.00263852242744063	0.000932835820895522
Timm17b	CL31	Silenced Genes	0	0.00176678445229682	0.00103734439834025	0.00461558216734993
Tmem164	CL30	Silenced Genes	0.000608272506082725	0	0.00177903579670111	0
Tmem164	CL31	Silenced Genes	0.00017636684303351	0	0.000687757909215956	0.00266575207967667
Tmem255a	CL30	Silenced Genes	0	0	0	0
Tmem255a	CL31	Silenced Genes	0	0	0	0
Tmem35	CL30	Silenced Genes	0	0	0	0
Tmem35	CL31	Silenced Genes	0	0	0	0
Tmem47	CL30	Silenced Genes	0.00204185952719275	0.0016656844158211	0.00199110922508461	0.0034435261707989
Tmem47	CL31	Silenced Genes	0	0	0	0
Tmsb15b2	CL30	Silenced Genes	0	0	0	0
Tmsb15b2	CL31	Silenced Genes	0	0	0	0
Tmsb4x	CL30	Silenced Genes	0.00611691505685998	0.00652173913043478	0.00248756218905473	0.00885826771653543
Tmsb4x	CL31	Silenced Genes	0.004113276789709	0.00152671755725191	0.00412633296148356	0
Trmt2b	CL30	Silenced Genes	0	0	0	0
Trmt2b	CL31	Silenced Genes	0	0	0	0
Tro	CL30	Silenced Genes	0	0.0338983050847458	0	0.00806451612903226
Tro	CL31	Silenced Genes	0	0	0.0121951219512195	0
Tsc22d3	CL30	Silenced Genes	0	0	0	0
Tsc22d3	CL31	Silenced Genes	0	0	0	0.0111111111111111
Tspan7	CL30	Silenced Genes	0	0	0	0
Tspan7	CL31	Silenced Genes	0.000675586073006052	0.000426985482493595	0	0.00230414746543779
Tspyl2	CL30	Silenced Genes	0	0	0	0
Tspyl2	CL31	Silenced Genes	0.000808407437348424	0	0.00199203187250996	0.000453309156844968
Tsr2	CL30	Silenced Genes	0.000874890638670166	0	0	0
Tsr2	CL31	Silenced Genes	0	0.000943396226415094	0	0
Ubl4	CL30	Silenced Genes	0.000673400673400673	0	0	0
Ubl4	CL31	Silenced Genes	0	0	0.00263749687664844	0.00180505415162455
Ubqln2	CL30	Silenced Genes	0.000210039907582441	0.00108166576527853	0.000754056980972028	0
Ubqln2	CL31	Silenced Genes	0.000400641025641026	0	0.000497017892644135	0
Upf3b	CL30	Silenced Genes	0	0	0.0131578947368421	0
Upf3b	CL31	Silenced Genes	0	0	0	0
Uprt	CL30	Silenced Genes	0	0	0	0
Uprt	CL31	Silenced Genes	0.00102880658436214	0.003125	0	0
Usp11	CL30	Silenced Genes	0.00145482356708833	0	0.00204035947809635	0.000816920303938307
Usp11	CL31	Silenced Genes	0.0231969136117091	0.0206008225368535	0.0150397135174653	0.0187453309021992
Usp27x	CL30	Silenced Genes	0.0166666666666667	0	0	0
Usp27x	CL31	Silenced Genes	0.00555555555555556	0	0	0.0135135135135135
Usp51	CL30	Silenced Genes	0.0170330565054551	0	0	0
Usp51	CL31	Silenced Genes	0	0.00316455696202532	0	0
Uxt	CL31	Silenced Genes	0	0.00381679389312977	0	0.0228323338330835
Vbp1	CL30	Silenced Genes	0.000285632676378178	0	0	0.00077639751552795
Vbp1	CL31	Silenced Genes	0.00402350766802687	0.000958772770853308	0.000984251968503937	0.0042685592075993
Vma21	CL30	Silenced Genes	0	0.000634920634920635	0.000496524329692155	0.000287191269385411
Vma21	CL31	Silenced Genes	0	0	0.00036231884057971	0
Wbp5	CL30	Silenced Genes	0.00274801734388954	0.0109163097176796	0.00550246032814346	0.0078566701007592
Wbp5	CL31	Silenced Genes	0.00328709239955541	0.00531657805703238	0.00643500643500643	0.00769166290221482
Wdr13	CL30	Silenced Genes	0.0012444967306018	0.000488758553274682	0.000862068965517241	0
Wdr13	CL31	Silenced Genes	0.00181887604568017	0	0	0.00037397157816006
Wdr45	CL31	Silenced Genes	0	0	0	0.0555555555555556
Wnk3	CL30	Silenced Genes	0	0	0.0198019801980198	0
Wnk3	CL31	Silenced Genes	0.00157232704402516	0	0	0
X1110012L19Rik	CL30	Silenced Genes	0	0	0	0
X1110012L19Rik	CL31	Silenced Genes	0.00421940928270042	0.00159235668789809	0	0
X2210013O21Rik	CL30	Silenced Genes	0	0	0	0
X2210013O21Rik	CL31	Silenced Genes	0	0	0	0
X2610002M06Rik	CL30	Silenced Genes	0	0	0	0.00248756218905473
X2610002M06Rik	CL31	Silenced Genes	0	0	0	0
X2810403D21Rik	CL30	Silenced Genes	0.0144927536231884	0	0	0
X2810403D21Rik	CL31	Silenced Genes	0	0	0.0192307692307692	0.0185185185185185
X4933407K13Rik	CL30	Silenced Genes	0.0212847001404855	0.0318721984780569	0.00865800865800866	0.0372419912206967
X4933407K13Rik	CL31	Silenced Genes	0.0164534154104486	0.0508582777698964	0.0216450216450216	0.0369761984579283
X5330434G04Rik	CL30	Silenced Genes	0	0	0	0
X5330434G04Rik	CL31	Silenced Genes	0	0	0	0
X9530051G07Rik	CL31	Silenced Genes	0	0	0	0
Xiap	CL30	Silenced Genes	0.00103818327649835	0.00358703659419301	0.00834717634404496	0.00551706390054636
Xiap	CL31	Silenced Genes	0.00486108691562084	0.000316055625790139	0.00930040264595916	0.00790287793294264
Xk	CL30	Silenced Genes	0	0	0	0
Xk	CL31	Silenced Genes	0	0	0	0.00510204081632653
Yipf6	CL30	Silenced Genes	0.00122975795442672	0.000481695568400771	0.00114155251141553	0.00054904831625183
Yipf6	CL31	Silenced Genes	0.000433209382298636	0	0	0.00094066341222057
Zbtb33	CL30	Silenced Genes	0	0	0	0
Zbtb33	CL31	Silenced Genes	0	0	0	0
Zc4h2	CL30	Silenced Genes	0	0	0	0
Zc4h2	CL31	Silenced Genes	0	0	0	0
Zcchc18	CL30	Silenced Genes	0	0	0	0
Zcchc18	CL31	Silenced Genes	0	0	0	0
Zdhhc15	CL30	Silenced Genes	0.000915750915750916	0	0.00264550264550265	0
Zdhhc15	CL31	Silenced Genes	0	0	0	0
Zfp182	CL30	Silenced Genes	0	0	0	0
Zfp182	CL31	Silenced Genes	0	0	0	0.0145348837209302
Zfp275	CL30	Silenced Genes	0	0	0.00200803212851406	0
Zfp275	CL31	Silenced Genes	0	0.0193548387096774	0.00882352941176471	0
Zfp280c	CL30	Silenced Genes	0.00115159066565716	0.000505050505050505	0.000465983224603914	0.00100704934541793
Zfp280c	CL31	Silenced Genes	0.0006796220705796	0	0.00151745068285281	0.00239555526139681
Zfp300	CL30	Silenced Genes	0	0	0	0
Zfp300	CL31	Silenced Genes	0	0	0	0
Zfp449	CL30	Silenced Genes	0	0	0	0
Zfp449	CL31	Silenced Genes	0	0.00284090909090909	0	0
Zfx	CL30	Silenced Genes	0	0.00171821305841924	0	0
Zfx	CL31	Silenced Genes	0.00242424242424242	0	0	0
Zmat1	CL30	Silenced Genes	0.00108932461873638	0	0.0045045045045045	0
Zmat1	CL31	Silenced Genes	0.00152905198776758	0	0	0
Zmym3	CL30	Silenced Genes	0.000566893424036281	0.0030060120240481	0.000475737392959087	0.00301810865191147
Zmym3	CL31	Silenced Genes	0.00148380000822335	0	0.00205761316872428	0.00098135426889107
Zxdb	CL30	Silenced Genes	0	0	0	0
Zxdb	CL31	Silenced Genes	0	0	0	0

## Sheet: Supplementary Table 5
data related to Figure 3 e,f
Gene	escape_status	Control	Dox (3d)	Dox (3d), Aux (5d)	Dox (7d)	Dox (7d), Aux (9d)
1810030O07Rik	Constitutive	0.713067	0.363839	0.751596	0.260016	0.688508
5530601H04Rik	Constitutive	0.409894	0.305089	0.380223	0.282278	0.427162
Abcd1	NPC-specific	0.453379	0.0752381	0.47942	0.0496452	0.391986
Araf	Facultative	0.476221	0.314597	0.430992	0.296335	0.445412
Bcap31	Facultative	0.465291	0.205732	0.469041	0.162027	0.460495
Cdk16	Facultative	0.408945	0.228734	0.404907	0.194749	0.369638
Chm	Facultative	0.366074	0.0817794	0.37977	0.0114375	0.334698
Ddx3x	Constitutive	0.300478	0.132936	0.336118	0.142751	0.343863
Eda2r	Facultative	0.328389	0.20101	0.434451	0.170887	0.418639
Eif2s3x	Constitutive	0.126295	0.100417	0.139189	0.0918158	0.154883
Ercc6l	Facultative	0.410154	0.182242	0.366514	0.183098	0.366279
Fmr1	Facultative	0.46558	0.227201	0.580776	0.198915	0.491963
Ftx	Constitutive	0.331733	0.132653	0.259183	0.0875244	0.346323
G530011O06Rik	Facultative	0.263743	0.142857	0.118056	0.21525	0.0657895
G6pdx	Facultative	0.377479	0.343182	0.384796	0.39535	0.30988
Gemin8	Facultative	0.622261	0.603496	0.653797	0.587291	0.641711
Gm14539	NPC-specific	0.724083	0.795832	0.747061	0.74646	0.727057
Gm8822	NPC-specific	0.264004	0.25463	0.127619	0.311007	0.269697
Gm9434	NPC-specific	0.234545	0.238943	0.279675	0.161728	0.248148
Gpm6b	Facultative	0.50157	0.394931	0.484031	0.379084	0.486424
Hcfc1	Facultative	0.354281	0.123976	0.431446	0.125434	0.411142
Htatsf1	NPC-specific	0.355286	0.0901121	0.337631	0.0803459	0.340603
Idh3g	Facultative	0.459666	0.28193	0.449475	0.250779	0.454975
Igbp1	Facultative	0.435832	0.287044	0.387048	0.283049	0.385827
Jpx	Constitutive	0.365872	0.179795	0.395715	0.184448	0.347228
Kdm5c	Constitutive	0.393425	0.23047	0.404908	0.236593	0.386402
Kdm6a	Constitutive	0.438272	0.257821	0.371185	0.226331	0.432694
Mdm4-ps	NPC-specific	0.404078	0.429762	0.317571	0.241294	0.366477
Mecp2	Facultative	0.401702	0.121369	0.454295	0.0969591	0.430666
Med14	Facultative	0.413089	0.149564	0.464007	0.0644418	0.451206
Mmgt1	Facultative	0.428414	0.247882	0.404145	0.226452	0.391753
Ndufb11	Facultative	0.431817	0.312138	0.432071	0.310834	0.422866
Ofd1	Facultative	0.588962	0.442444	0.540507	0.423815	0.531229
Pbdc1	Constitutive	0.524046	0.322484	0.452827	0.343014	0.476057
Plxnb3	NPC-specific	0.334549	0.0482843	0.347674	0.0330082	0.290468
Rbbp7	Facultative	0.359804	0	0.332234	0.0339506	0.437607
Rbm10	NPC-specific	0.349146	0.188854	0.440352	0.312266	0.335947
Slc6a8	NPC-specific	0.19513	0.0113465	0.184284	0.0145604	0.205895
Slc9a6	NPC-specific	0.34888	0.0348571	0.263312	0.0158516	0.272071
Srpk3	Facultative	0.16285	0.0227273	0.243421	0	0.0782828
Ssr4	Facultative	0.479617	0.272142	0.370833	0.276289	0.495554
Syap1	Facultative	0.447385	0.28593	0.436343	0.266802	0.396336
Tceanc	Facultative	0.531942	0.475544	0.491607	0.458279	0.578351
Tmem29	Constitutive	0.321549	0.0681818	0.251748	0.104938	0.246305
Trappc2	Facultative	0.641467	0.424979	0.622038	0.480169	0.604174
Txlng	Facultative	0.479943	0.161159	0.491593	0.252065	0.473352
Uba1	Facultative	0.454255	0.316151	0.43803	0.314961	0.440429
Usp9x	Facultative	0.470972	0.206132	0.463197	0.199304	0.467481
Utp14a	Constitutive	0.400663	0.260278	0.333266	0.272635	0.313526
Zrsr2	Facultative	0.431838	0.260882	0.408479	0.253231	0.377771

## Sheet: Supplementary Table 6
Symbol	chromosome	start	end	escape_status	Control	Dox (14 days), Washout (0 days)	Dox (14 days), Washout (7 days)	Dox (21 days), Washout (0 days)	Dox (21 days), Washout (7 days)	Dox (7 days), Washout (0 days)	Dox (7 days), Washout (4 days)	Dox (7 days), Washout (7 days)	Dox (14 days), Washout (0 days)_dif	Dox (14 days), Washout (7 days)_dif	Dox (21 days), Washout (0 days)_dif	Dox (21 days), Washout (7 days)_dif	Dox (7 days), Washout (0 days)_dif	Dox (7 days), Washout (4 days)_dif	Dox (7 days), Washout (7 days)_dif	gene_category
Gpkow	chrX	7697131	7710262	Facultative	0.370861560406339	0.0023696682464455	0.0182389937106918	0.00073288030860542	0.0312512887974291	0.00446895244571606	0.295851088482667	0.193297008403862	-0.368491892159893	-0.352622566695647	-0.370128680097733	-0.33961027160891	-0.366392607960623	-0.0750104719236713	-0.177564552002477	Responsive, Irreversible
Wdr45	chrX	7721973	7728201	Facultative	0.403877044131997	0	0.0140845070422535	0	0.0791245791245791	0.00490196078431373	0.3146005365872	0.279567418315693	-0.403877044131997	-0.389792537089744	-0.403877044131997	-0.324752465007418	-0.398975083347684	-0.0892765075447973	-0.124309625816305	Responsive, Irreversible
Praf2	chrX	7728439	7731064	Facultative	0.426195091181452	0	0.0129032258064516	0.002711283024376	0.0127092511013216	0.00122343241812268	0.177732548509982	0.149413702214734	-0.426195091181452	-0.413291865375	-0.423483808157076	-0.41348584008013	-0.424971658763329	-0.248462542671469	-0.276781388966718	Responsive, Irreversible
Tfe3	chrX	7762560	7775202	Facultative	0.440642894813621	0	0.0113240418118467	0.00252844500632111	0.0133596999405823	0.0129382838367507	0.243397212673986	0.223530976636465	-0.440642894813621	-0.429318853001775	-0.4381144498073	-0.427283194873039	-0.427704610976871	-0.197245682139636	-0.217111918177157	Responsive, Irreversible
Gripap1	chrX	7789765	7820567	Facultative	0.446937893811855	0.00430416068866571	0.0192455735180908	0.00431350689629509	0.0150150792854889	0.0712621298318911	0.334770856571396	0.276596683622777	-0.442633733123189	-0.427692320293764	-0.442624386915559	-0.431922814526366	-0.375675763979963	-0.112167037240459	-0.170341210189077	Responsive, Irreversible
Kcnd1	chrX	7822289	7838280	NPC-specific	0.315671438309475	0.0104166666666667	0	0	0.00842696629213483	0.0028735632183908	0.0569854692195118	0.124187906046977	-0.305254771642808	-0.315671438309475	-0.315671438309475	-0.30724447201734	-0.312797875091084	-0.258685969089963	-0.191483532262499	Responsive, Irreversible
Otud5	chrX	7841364	7876626	Facultative	0.454495985160971	0	0.0130434782608696	0	0.0184250303422908	0.0889210418717107	0.382083009000296	0.351580367467557	-0.454495985160971	-0.441452506900102	-0.454495985160971	-0.43607095481868	-0.365574943289261	-0.072412976160675	-0.102915617693414	Responsive, Irreversible
Pim2	chrX	7878262	7883432	NPC-specific	0.366733784381999	0.0161290322580645	0.013986013986014	0.00515463917525773	0.00425531914893617	0.0503065612179861	0.305532586225655	0.225242511459333	-0.350604752123935	-0.352747770395985	-0.361579145206742	-0.362478465233063	-0.316427223164013	-0.0612011981563439	-0.141491272922667	Responsive, Irreversible
Slc35a2	chrX	7884041	7894492	Facultative	0.484082622961915	0	0.0310734463276836	0.00159235668789809	0.0293198529411765	0.142738481169044	0.453765292523105	0.357375546351924	-0.484082622961915	-0.453009176634231	-0.482490266274017	-0.454762770020739	-0.341344141792871	-0.0303173304388097	-0.126707076609991	Responsive, Irreversible
Pqbp1	chrX	7894519	7899269	Facultative	0.475113893390683	0.00470219435736677	0.0240320427236315	0	0.0203134956034153	0.0958797709739012	0.394679234134194	0.33977578651372	-0.470411699033316	-0.451081850667051	-0.475113893390683	-0.454800397787268	-0.379234122416782	-0.0804346592564893	-0.135338106876963	Responsive, Irreversible
Timm17b	chrX	7899357	7908351	Facultative	0.474125083836226	0	0.0145833333333333	0.00381732878381672	0.0115281224152192	0.0683374216151628	0.409956362392719	0.345327892985651	-0.474125083836226	-0.459541750502893	-0.470307755052409	-0.462596961421007	-0.405787662221063	-0.0641687214435072	-0.128797190850575	Responsive, Irreversible
Hdac6	chrX	7930120	7947889	Facultative	0.352289271609135	0	0.00716612377850163	0	0.00789159301149341	0.0034189391118233	0.26012155458243	0.223472988209485	-0.352289271609135	-0.345123147830633	-0.352289271609135	-0.344397678597641	-0.348870332497311	-0.0921677170267046	-0.12881628339965	Responsive, Irreversible
Suv39h1	chrX	8061171	8074760	Facultative	0.460527848906117	0.0662251655629139	0.26953125	0.0173717432178351	0.178817733990148	0.185561949500881	0.39182246840227	0.353725174359749	-0.394302683343203	-0.190996598906117	-0.443156105688282	-0.281710114915969	-0.274965899405236	-0.0687053805038469	-0.106802674546368	Responsive, Irreversible
Wdr13	chrX	8123301	8132892	Facultative	0.459908396893908	0.00575815738963532	0.0895424836601307	0.00133969465009688	0.0206276417656438	0.14013236548816	0.440052350573788	0.411711327101229	-0.454150239504272	-0.370365913233777	-0.458568702243811	-0.439280755128264	-0.319776031405747	-0.0198560463201192	-0.0481970697926782	Responsive, Irreversible
Rbm3	chrX	8138975	8145880	Facultative	0.532505248795572	0.0104463437796771	0.127490942028986	0.00079754973411955	0.0176412779091643	0.295176765535509	0.491589460588868	0.469916343916634	-0.522058905015895	-0.405014306766587	-0.531707699061452	-0.514863970886408	-0.237328483260063	-0.0409157882067037	-0.0625889048789376	Responsive, Irreversible
Tbc1d25	chrX	8154472	8176181	Facultative	0.384465579710145	0	0.0612244897959184	0	0.0230769230769231	0.00396825396825397	0.187994067424603	0.271723847019123	-0.384465579710145	-0.323241089914227	-0.384465579710145	-0.361388656633222	-0.380497325741891	-0.196471512285542	-0.112741732691022	Responsive, Irreversible
Ebp	chrX	8185329	8193512	Facultative	0.266827284064026	0	0.00428265524625268	0.00660069983323533	0.00756766381766382	0.00133333333333333	0.0748188017407069	0.17246418802035	-0.266827284064026	-0.262544628817773	-0.26022658423079	-0.259259620246362	-0.265493950730692	-0.192008482323319	-0.0943630960436761	Responsive, Irreversible
Porcn	chrX	8193848	8206525	Facultative	0.334277574181962	0	0	0	0	0	0.0819017379679144	0.0933333333333333	-0.334277574181962	-0.334277574181962	-0.334277574181962	-0.334277574181962	-0.334277574181962	-0.252375836214048	-0.240944240848629	Responsive, Irreversible
Ftsj1	chrX	8238668	8252406	Facultative	0.484140486185289	0.00961538461538462	0.184269662921348	0.00310874704491726	0.168619955863808	0.137248653176523	0.464058935845312	0.414136415497296	-0.474525101569904	-0.299870823263941	-0.481031739140372	-0.315520530321481	-0.346891833008766	-0.0200815503399766	-0.0700040706879927	Responsive, Irreversible
Rpgr	chrX	10073621	10216920	NPC-specific	0.307609007342496	0.0024330900243309	0	0.00145772594752187	0.00929890575667142	0.00061842918985776	0.0276679649894456	0.0109710550887021	-0.305175917318165	-0.307609007342496	-0.306151281394974	-0.298310101585824	-0.306990578152638	-0.27994104235305	-0.296637952253794	Responsive, Irreversible
Mid1ip1	chrX	10715013	10719690	NPC-specific	0.420083014048531	0	0	0	0	0.0419451028366083	0.343355535964998	0.186773255813953	-0.420083014048531	-0.420083014048531	-0.420083014048531	-0.420083014048531	-0.378137911211923	-0.076727478083533	-0.233309758234578	Responsive, Irreversible
Bcor	chrX	12036740	12160355	NPC-specific	0.4451338433954	0.00151057401812689	0.00346020761245675	0.00091911764705882	0	0.0332372651531766	0.292464832287472	0.141578927435237	-0.443623269377273	-0.441673635782943	-0.444214725748341	-0.4451338433954	-0.411896578242224	-0.152669011107928	-0.303554915960163	Responsive, Irreversible
Atp6ap2	chrX	12587801	12617049	Facultative	0.475598687332914	0	0	0	0.00424178154825027	0.0457374514628126	0.293447902477496	0.220814116407451	-0.475598687332914	-0.475598687332914	-0.475598687332914	-0.471356905784664	-0.429861235870101	-0.182150784855418	-0.254784570925463	Responsive, Irreversible
Med14	chrX	12675369	12762073	Facultative	0.482166249126615	0	0.00593912397921307	0.00305972555623231	0.00940533677254232	0.0497071134904138	0.309909127891553	0.257505223384767	-0.482166249126615	-0.476227125147402	-0.479106523570382	-0.472760912354072	-0.432459135636201	-0.172257121235061	-0.224661025741848	Responsive, Irreversible
Gm14634	chrX	12762278	12821492	Facultative	0.475925925925926	0	0	0	0	0	0.333333333333333	0.170454545454545	-0.475925925925926	-0.475925925925926	-0.475925925925926	-0.475925925925926	-0.475925925925926	-0.142592592592593	-0.30547138047138	Responsive, Irreversible
Usp9x	chrX	13071498	13173328	Facultative	0.47587667721385	0.00352319436288902	0.0111940298507463	0.00105932203389831	0.00332155611783558	0.104234193849091	0.359804799406418	0.325977996509045	-0.472353482850961	-0.464682647363104	-0.474817355179951	-0.472555121096014	-0.371642483364759	-0.116071877807431	-0.149898680704805	Responsive, Irreversible
Ddx3x	chrX	13280970	13294052	Constitutive	0.417312087488042	0.0254221210396509	0.107747460665206	0.0035203093227415	0.0437171392492251	0.0884267001714399	0.277090482046437	0.276931349795899	-0.391889966448391	-0.309564626822836	-0.413791778165301	-0.373594948238817	-0.328885387316602	-0.140221605441605	-0.140380737692144	Responsive, Irreversible
Fundc1	chrX	17556564	17572325	NPC-specific	0.256640860640266	0	0	0.00141643059490085	0.0092539039907461	0.00068306010928961	0.00947190698367141	0.0106363973484121	-0.256640860640266	-0.256640860640266	-0.255224430045365	-0.24738695664952	-0.255957800530976	-0.247168953656594	-0.246004463291854	Responsive, Irreversible
Kdm6a	chrX	18162575	18279936	Constitutive	0.419859342520161	0.00364963503649635	0.0450704225352113	0.00634550634550635	0.0321574234162344	0.122772576502096	0.314024699784777	0.319508272058824	-0.416209707483665	-0.37478891998495	-0.413513836174655	-0.387701919103927	-0.297086766018065	-0.105834642735384	-0.100351070461338	Responsive, Irreversible
Cfp	chrX	20925454	20931555	Facultative	0.277221501169933	0	0.0130718954248366	0	0.0131578947368421	0	0.0300668687160244	0.0572932560268538	-0.277221501169933	-0.264149605745096	-0.277221501169933	-0.264063606433091	-0.277221501169933	-0.247154632453908	-0.219928245143079	Responsive, Irreversible
Elk1	chrX	20933395	20950608	NPC-specific	0.325412342660835	0	0.0201072386058981	0	0.0189399143238956	0	0.0379669464506408	0.0767250339809707	-0.325412342660835	-0.305305104054936	-0.325412342660835	-0.306472428336939	-0.325412342660835	-0.287445396210194	-0.248687308679864	Responsive, Irreversible
Uxt	chrX	20941722	20962017	Facultative	0.322259286860586	0	0.113989637305699	0.00431034482758621	0.0957029309488326	0.00349040139616056	0.172899439259348	0.162467997951869	-0.322259286860586	-0.208269649554886	-0.317948942033	-0.226556355911753	-0.318768885464425	-0.149359847601237	-0.159791288908717	Responsive, Irreversible
Akap17b	chrX	36608314	36645395	NPC-specific	0.388236540336721	0	0	0	0.00756783037913139	0.0155528705983247	0.203789188429273	0.172399809023084	-0.388236540336721	-0.388236540336721	-0.388236540336721	-0.380668709957589	-0.372683669738396	-0.184447351907448	-0.215836731313637	Responsive, Irreversible
Mmgt1	chrX	56585512	56598069	Facultative	0.431276052704444	0.00534124629080119	0.15387771850636	0.00032530904359141	0.19018547899174	0.0857956309734203	0.360017110834359	0.323356571288859	-0.425934806413643	-0.277398334198083	-0.430950743660852	-0.241090573712704	-0.345480421731023	-0.0712589418700848	-0.107919481415584	Responsive, Irreversible
Slc9a6	chrX	56609757	56664230	NPC-specific	0.326764840123795	0	0.105263157894737	0	0.0929710867397807	0	0.103256396493111	0.157949546256349	-0.326764840123795	-0.221501682229058	-0.326764840123795	-0.233793753384014	-0.326764840123795	-0.223508443630683	-0.168815293867445	Responsive, Irreversible
Htatsf1	chrX	57053583	57067183	NPC-specific	0.362930058219852	0	0.151780502043199	0.00045537340619307	0.162278876917117	0.0152329063493529	0.281488037845153	0.260206246252925	-0.362930058219852	-0.211149556176653	-0.362474684813659	-0.200651181302735	-0.347697151870499	-0.0814420203746992	-0.102723811966927	Responsive, Irreversible
Rbmx	chrX	57383530	57393036	NPC-specific	0.362709134866887	0.00125707102451289	0.031077694235589	0.00204274630091897	0.0344426419076702	0.00589152870266518	0.0885815325817842	0.0597059155495425	-0.361452063842374	-0.331631440631298	-0.360666388565968	-0.328266492959217	-0.356817606164222	-0.274127602285103	-0.303003219317344	Responsive, Irreversible
Gm14680	chrX	62775585	62776685	NPC-specific	0.548611111111111	0.142857142857143	0	0.0825	0.0416666666666667	0.200891265597148	0.152777777777778	0.310606060606061	-0.405753968253968	-0.548611111111111	-0.466111111111111	-0.506944444444444	-0.347719845513963	-0.395833333333333	-0.23800505050505	Responsive, Irreversible
Fmr1	chrX	68678541	68717963	Facultative	0.294220055939912	0	0.026246719160105	0.0019280205655527	0.0318138971182332	0.0105932122279436	0.0566976395855265	0.0820655980079371	-0.294220055939912	-0.267973336779807	-0.292292035374359	-0.262406158821679	-0.283626843711969	-0.237522416354386	-0.212154457931975	Responsive, Irreversible
Slc6a8	chrX	73673150	73682502	NPC-specific	0.28025572387475	0.00303951367781155	0.0256410256410256	0.00313152400835073	0.011521103483346	0.00396642060991865	0.150743268281945	0.129458809526701	-0.277216210196939	-0.254614698233725	-0.2771241998664	-0.268734620391404	-0.276289303264832	-0.129512455592805	-0.150796914348049	Responsive, Irreversible
Bcap31	chrX	73686178	73716175	Facultative	0.445123345195856	0.00050658561296859	0.122950819672131	0	0.0286973784502669	0.0707343183014768	0.389602577910645	0.406001470320255	-0.444616759582887	-0.322172525523724	-0.445123345195856	-0.416425966745589	-0.374389026894379	-0.0555207672852105	-0.0391218748756008	Responsive, Irreversible
Abcd1	chrX	73716597	73738534	NPC-specific	0.396541921914317	0	0.0592105263157895	0	0.0129447181171319	0.00851461988304093	0.301025719228288	0.313989572989076	-0.396541921914317	-0.337331395598528	-0.396541921914317	-0.383597203797185	-0.388027302031276	-0.0955162026860292	-0.0825523489252407	Responsive, Irreversible
Plxnb3	chrX	73757090	73772514	NPC-specific	0.380400580729027	0	0	0	0.0352822580645161	0.00506329113924051	0.169475402223446	0.170293951384963	-0.380400580729027	-0.380400580729027	-0.380400580729027	-0.345118322664511	-0.375337289589786	-0.21092517850558	-0.210106629344063	Responsive, Irreversible
Idh3g	chrX	73778963	73786897	Facultative	0.438754094301104	0.0200235571260306	0.156603773584906	0.00137932670636521	0.0383470347081435	0.204381532275411	0.42374353705802	0.41213282466122	-0.418730537175074	-0.282150320716199	-0.437374767594739	-0.400407059592961	-0.234372562025693	-0.0150105572430843	-0.0266212696398845	Responsive, Irreversible
Ssr4	chrX	73787028	73790830	Facultative	0.507323990657324	0.00862068965517241	0.211538461538462	0	0.0830500242836328	0.232913211115961	0.49788427965651	0.502373906539625	-0.498703301002152	-0.295785529118862	-0.507323990657324	-0.424273966373691	-0.274410779541363	-0.00943971100081437	-0.00495008411769926	Responsive, Irreversible
Pdzd4	chrX	73793359	73824969	NPC-specific	0.345378951978505	0.00355871886120996	0.00958466453674121	0.00421940928270042	0.00454545454545455	0.00200803212851406	0.107643341789683	0.104731344302588	-0.341820233117295	-0.335794287441763	-0.341159542695804	-0.34083349743305	-0.34337091984999	-0.237735610188821	-0.240647607675917	Responsive, Irreversible
Arhgap4	chrX	73891442	73921870	Facultative	0.711219336219336	0	0.283018867924528	0	0.154166666666667	0.0545808966861598	0.525347593582888	0.721393034825871	-0.711219336219336	-0.428200468294808	-0.711219336219336	-0.55705266955267	-0.656638439533176	-0.185871742636448	0.0101736986065344	Responsive, Irreversible
Naa10	chrX	73916873	73921944	Facultative	0.448308232745797	0.00449438202247191	0.152899824253076	0.0043731778425656	0.116281793307569	0.0768901950870097	0.407889633179402	0.320953366683917	-0.443813850723325	-0.295408408492721	-0.443935054903231	-0.332026439438228	-0.371418037658787	-0.040418599566395	-0.12735486606188	Responsive, Irreversible
Renbp	chrX	73922121	73930850	NPC-specific	0.590796773707222	0	0.0234375	0	0.00936549326379835	0.0281036168132942	0.363221094970133	0.131338742393509	-0.590796773707222	-0.567359273707222	-0.590796773707222	-0.581431280443423	-0.562693156893927	-0.227575678737089	-0.459458031313712	Responsive, Irreversible
Mecp2	chrX	74026592	74135363	Facultative	0.430237753513964	0	0.279379157427938	0.00092431198083984	0.1779781159799	0.0732346377243136	0.403549283848203	0.390157960122113	-0.430237753513964	-0.150858596086026	-0.429313441533124	-0.252259637534064	-0.35700311578965	-0.0266884696657604	-0.0400797933918504	Responsive, Irreversible
Flna	chrX	74223461	74249820	Facultative	0.439298708768072	0.00830893408245628	0.362507823909869	0.0011822101133169	0.168723780720492	0.111165338722739	0.416447147649864	0.431276005711239	-0.430989774685616	-0.0767908848582038	-0.438116498654755	-0.27057492804758	-0.328133370045333	-0.0228515611182089	-0.00802270305683361	Responsive, Irreversible
Emd	chrX	74254687	74261548	Facultative	0.48267064777623	0.0368349249658936	0.411924119241192	0.0042999463381629	0.198532263873881	0.2653401173953	0.478196377326375	0.487266553480475	-0.445835722810336	-0.0707465285350375	-0.478370701438067	-0.284138383902349	-0.21733053038093	-0.00447427044985477	0.0045959057042454	Responsive, Irreversible
Rpl10	chrX	74270812	74273135	Facultative	0.770833557156685	0.341959334565619	0.70234375	0.0652372531682877	0.488457460237314	0.710963656865296	0.78858920956796	0.751066283746484	-0.428874222591066	-0.0684898071566851	-0.705596303988397	-0.282376096919371	-0.0598699002913889	0.0177556524112745	-0.019767273410201	Responsive, Irreversible
Dnase1l1	chrX	74273217	74282337	Facultative	0.287261213089779	0	275	0	0.0520833333333333	0.0416666666666667	0.183407605466429	0.302083333333333	-0.287261213089779	-0.0122612130897793	-0.287261213089779	-0.235177879756446	-0.245594546423113	-0.10385360762335	0.014822120243554	Responsive, Irreversible
Taz	chrX	74281912	74290151	Facultative	0.515411339497088	0.094017094017094	0.477386934673367	0.00992647058823529	0.188597337449354	0.300661732176139	0.487189495895392	0.537024261239508	-0.421394245479994	-0.0380244048237211	-0.505484868908853	-0.326814002047734	-0.214749607320949	-0.0282218436016961	0.0216129217424199	Responsive, Irreversible
Atp6ap1	chrX	74297097	74304721	NPC-specific	0.449951047114168	0.0344827586206897	0.352941176470588	0	0.0852272727272727	0.329878618113912	0.540985336215923	0.442505619306755	-0.415468288493478	-0.0970098706435794	-0.449951047114168	-0.364723774386895	-0.120072429000255	0.0910342891017558	-0.00744542780741264	Responsive, Irreversible
Gdi1	chrX	74304998	74311862	Facultative	0.449589257386572	0.0588901472253681	0.364126043630487	0.00931075650806593	0.14821537169046	0.210611317987149	0.461842730953562	0.433882559222987	-0.390699110161204	-0.0854632137560842	-0.440278500878506	-0.301373885696112	-0.238977939399422	0.0122534735669902	-0.0157066981635843	Responsive, Irreversible
Fam50a	chrX	74313033	74320149	Facultative	0.479487714563873	136	0.388888888888889	0.00427350427350427	0.192907763909456	0.261711669017605	0.460753188432307	0.516172680412371	-0.343487714563873	-0.0905988256749837	-0.475214210290368	-0.286579950654416	-0.217776045546267	-0.018734526131566	0.0366849658484986	Responsive, Irreversible
Plxna3	chrX	74329066	74344689	Facultative	0.447200602414437	0.00152439024390244	0.326602282704126	0.0017921146953405	0.121833930704898	0.103412398649592	0.419666034484229	0.417654905299555	-0.445676212170535	-0.120598319710311	-0.445408487719097	-0.325366671709539	-0.343788203764845	-0.0275345679302085	-0.0295456971148822	Responsive, Irreversible
Lage3	chrX	74351276	74353618	Facultative	0.489320619173736	0.0505836575875486	0.372933884297521	0.00259416298229084	0.191882526698478	0.29472288899115	0.454809883574533	0.487156886420349	-0.438736961586187	-0.116386734876215	-0.486726456191445	-0.297438092475258	-0.194597730182586	-0.0345107355992024	-0.00216373275338622	Responsive, Irreversible
Ubl4	chrX	74365718	74373218	Facultative	0.451246257003097	0.0072289156626506	0.323577235772358	0	0.107282943827194	0.175162854113013	0.404989757096869	0.416559460460402	-0.444017341340446	-0.127669021230739	-0.451246257003097	-0.343963313175903	-0.276083402890084	-0.0462564999062285	-0.0346867965426951	Responsive, Irreversible
Ikbkg	chrX	74393290	74453854	Facultative	0.423377505845738	0.100801832760596	0.369483919222139	0.0155760487236617	0.163846484242175	0.266227610858624	0.442923259343834	0.413593303820992	-0.322575673085142	-0.0538935866235986	-0.407801457122076	-0.259531021603563	-0.157149894987114	0.0195457534980966	-0.00978420202474567	Responsive, Irreversible
G6pdx	chrX	74409483	74429194	Facultative	0.475503898985451	0.02375	0.424015009380863	0.00120048019207683	0.184108325119848	0.187267649789437	0.470872224738935	0.464038607746882	-0.451753898985451	-0.0514888896045883	-0.474303418793375	-0.291395573865603	-0.288236249196014	-0.00463167424651656	-0.0114652912385695	Responsive, Irreversible
Vbp1	chrX	75514299	75534942	Facultative	0.302391980446876	0	0.0622154779969651	0.00055679287305122	0.0885398969204631	0.0316253684320851	0.198506540109619	0.162020387148335	-0.302391980446876	-0.240176502449911	-0.301835187573824	-0.213852083526413	-0.270766612014791	-0.103885440337256	-0.140371593298541	Responsive, Irreversible
Igbp1	chrX	100494291	100516125	Facultative	0.410340488750988	0.157276995305164	0.297504798464491	0.0444184568794192	0.201186023037644	0.195292800172602	0.393856539716092	0.382846573378899	-0.253063493445824	-0.112835690286497	-0.365922031871569	-0.209154465713344	-0.215047688578386	-0.0164839490348963	-0.0274939153720887	Responsive, Irreversible
Ercc6l	chrX	102141716	102157091	Facultative	0.478366120350257	0.0432098765432099	0.279198341395992	0.00123152709359606	0.190620037580629	0.138442165414789	0.479244851495591	0.334265886402081	-0.435156243807047	-0.199167778954265	-0.477134593256661	-0.287746082769627	-0.339923954935467	0.00087873114533393	-0.144100233948176	Responsive, Irreversible
Rps4x	chrX	102184941	102189394	Facultative	0.506676630932964	0.0449988342270926	0.352246347125495	0.00888380104864707	0.215366256387775	0.157352109361156	0.473744254458146	0.480903357434659	-0.461677796705872	-0.154430283807469	-0.497792829884317	-0.291310374545189	-0.349324521571808	-0.0329323764748185	-0.0257732734983054	Responsive, Irreversible
Chm	chrX	113040593	113185517	Facultative	0.304366754080342	0	0.0349206349206349	0	0.0819944627388468	0	0.0440302780735614	0.103881048387097	-0.304366754080342	-0.269446119159707	-0.304366754080342	-0.222372291341495	-0.304366754080342	-0.260336476006781	-0.200485705693245	Responsive, Irreversible
Cstf2	chrX	134059187	134086819	NPC-specific	0.412043506807601	0	0.0791666666666667	0	0.0528839837077914	0.0148114562790289	0.208710565364186	0.228796128251664	-0.412043506807601	-0.332876840140934	-0.412043506807601	-0.359159523099809	-0.397232050528572	-0.203332941443415	-0.183247378555937	Responsive, Irreversible
Cenpi	chrX	134308084	134362639	Facultative	0.414666501966546	0.0158102766798419	0.12037037037037	0.00511957278848386	0.107323232323232	0.0853417142632829	0.33574111440317	0.30541018472053	-0.398856225286704	-0.294296131596175	-0.409546929178062	-0.307343269643313	-0.329324787703263	-0.0789253875633761	-0.109256317246016	Responsive, Irreversible
Psmd10	chrX	140948429	140956728	NPC-specific	0.296498626357433	0	0.0223642172523962	0.00557620817843866	0.0474671014323978	0.0993871696490001	0.209129723630473	0.035008038585209	-0.296498626357433	-0.274134409105037	-0.290922418178995	-0.249031524925035	-0.197111456708433	-0.0873689027269597	-0.261490587772224	Responsive, Irreversible
Alg13	chrX	144317812	144374450	Facultative	0.372149976442871	0	0.0137328339575531	0.00218241888116897	0.0212288640152417	0.00114298286830898	0.0151042838968126	0.0102575621443546	-0.372149976442871	-0.358417142485318	-0.369967557561702	-0.350921112427629	-0.371006993574562	-0.357045692546058	-0.361892414298516	Responsive, Irreversible
Huwe1	chrX	151800807	151935417	Facultative	0.423325825830108	0.0251878038002651	0.272594325826265	0.00815280436169596	0.199196213385882	0.105908136450194	0.397053232720445	0.380460212490998	-0.398138022029842	-0.150731500003843	-0.415173021468412	-0.224129612444226	-0.317417689379914	-0.0262725931096628	-0.042865613339109	Responsive, Irreversible
Hsd17b10	chrX	152001845	152004442	NPC-specific	0.430582093701519	0.00189393939393939	0.164580725907384	0.0028051870386982	0.154123253320347	0.0028535673658432	0.305744213909284	0.301084986017054	-0.428688154307579	-0.266001367794135	-0.427776906662821	-0.276458840381172	-0.427728526335676	-0.124837879792235	-0.129497107684464	Responsive, Irreversible
Ribc1	chrX	152004582	152016295	Facultative	0.575922350922351	0	0.277777777777778	0	0.289855072463768	0.0036231884057971	0.372039018922092	0.458791208791209	-0.575922350922351	-0.298144573144573	-0.575922350922351	-0.286067278458583	-0.572299162516554	-0.203883332000259	-0.117131142131142	Responsive, Irreversible
Iqsec2	chrX	152144268	152225236	NPC-specific	0.339668817142858	0	0	0	0.0307305170047278	0.00065487884741322	0.0174936027524329	0.0236204013377926	-0.339668817142858	-0.339668817142858	-0.339668817142858	-0.30893830013813	-0.339013938295445	-0.322175214390425	-0.316048415805065	Responsive, Irreversible
Kantr	chrX	152298500	152327495	NPC-specific	0.371460761460761	0	0.0125	0.0238095238095238	0.016260162601626	0.00628930817610063	0.0102363232798015	0	-0.371460761460761	-0.358960761460761	-0.347651237651238	-0.355200598859135	-0.365171453284661	-0.36122443818096	-0.371460761460761	Responsive, Irreversible
Tspyl2	chrX	152336852	152342425	NPC-specific	0.451131556243271	0.00363636363636364	0.0514440433212996	0	0.0948002018762617	0.00397877999389771	0.131610440862695	0.112006713347437	-0.447495192606907	-0.399687512921971	-0.451131556243271	-0.356331354367009	-0.447152776249373	-0.319521115380576	-0.339124842895834	Responsive, Irreversible
Prdx4	chrX	155323918	155340754	NPC-specific	0.339813143140872	0.00225225225225225	0.0128458498023715	0	0.00356768040884306	0.00031897926634768	0.00166735567238751	0.0107056376102733	-0.337560890888619	-0.3269672933385	-0.339813143140872	-0.336245462732029	-0.339494163874524	-0.338145787468484	-0.329107505530598	Responsive, Irreversible
Sms	chrX	157443855	157492287	Facultative	0.39121920949472	0.00099304865938431	0.00277264325323475	0.0017113758543372	0.00512820512820513	0.00507898063840492	0.00591941978029348	0.00895460262758014	-0.390226160835336	-0.388446566241485	-0.389507833640383	-0.386091004366515	-0.386140228856315	-0.385299789714427	-0.38226460686714	Responsive, Irreversible
Mbtps2	chrX	157535371	157598715	Facultative	0.506665936848518	0.118798955613577	0.300194931773879	0.0579971263712455	0.189552545155993	0.283648406224791	0.473060267174148	0.48107938827705	-0.387866981234941	-0.206471005074639	-0.448668810477273	-0.317113391692525	-0.223017530623728	-0.0336056696743703	-0.0255865485714684	Responsive, Irreversible
Eif1ax	chrX	159372178	159389928	Facultative	0.378282065993036	0.00114889705882353	0.0298507462686567	0.00050498385787989	0.0323665814151748	0.00115808746257999	0.0133262831131951	0.0350196358328314	-0.377133168934212	-0.348431319724379	-0.377777082135156	-0.345915484577861	-0.377123978530456	-0.364955782879841	-0.343262430160205	Responsive, Irreversible
A830080D01Rik	chrX	159526688	159593081	NPC-specific	0.387234159642114	0.012396694214876	0.0936170212765957	0.00880427421175408	0.0879750867011112	0.00799435129668857	0.115460262864583	0.0761793721973094	-0.374837465427238	-0.293617138365518	-0.37842988543036	-0.299259072941003	-0.379239808345426	-0.271773896777531	-0.311054787444805	Responsive, Irreversible
Ctps2	chrX	162901238	163032508	Facultative	0.341109649410819	0	0.0100200400801603	0	0.0224043552391493	0.00043010752688172	0.00642342554535899	0.00964830376595082	-0.341109649410819	-0.331089609330658	-0.341109649410819	-0.318705294171669	-0.340679541883937	-0.33468622386546	-0.331461345644868	Responsive, Irreversible
Piga	chrX	164419793	164433916	Facultative	0.39851464731947	0	0.18450184501845	0	0.186966420034149	0.0072337962962963	0.159244844524656	0.231494221243808	-0.39851464731947	-0.214012802301019	-0.39851464731947	-0.21154822728532	-0.391280851023173	-0.239269802794813	-0.167020426075661	Responsive, Irreversible
Gpm6b	chrX	166238911	166388988	Facultative	0.461636942740822	0.0258767772511848	0.339811294183918	0.0156601341883855	0.251823355397733	0.271378527911814	0.425824909277665	0.429963888180783	-0.435760165489637	-0.121825648556904	-0.445976808552436	-0.209813587343089	-0.190258414829008	-0.0358120334631567	-0.0316730545600392	Responsive, Irreversible
Tmsb4x	chrX	167207093	167209315	Facultative	0.44593969116066	0	0	0	0.00527517690424301	0.0391158252484487	0.2760019501041	0.0975634367116783	-0.44593969116066	-0.44593969116066	-0.44593969116066	-0.440664514256417	-0.406823865912211	-0.16993774105656	-0.348376254448982	Responsive, Irreversible
BC022960	chrX	169368189	169370003	Facultative	0.356123737373737	0	0.105263157894737	0	0.139010989010989	0.00854700854700855	0.160675381263617	0.133333333333333	-0.356123737373737	-0.250860579479001	-0.356123737373737	-0.217112748362748	-0.347576728826729	-0.195448356110121	-0.222790404040404	Responsive, Irreversible
Ndufb11	chrX	20615326	20617619	Facultative	0.432084108441518	0.0859030837004405	0.365152146727803	0.037301899516691	0.362573187985341	0.180242457238391	0.424843640110868	0.434339305871248	-0.346181024741077	-0.0669319617137147	-0.394782208924827	-0.0695109204561767	-0.251841651203127	-0.00724046833065006	0.00225519742972963	Responsive, Reversible
Rbm10	chrX	20617503	20650901	NPC-specific	0.376424501424501	0.155555555555556	0.44954128440367	0	0.414285714285714	0.177820677820678	0.361440826330532	0.375776397515528	-0.220868945868946	0.0731167829791683	-0.376424501424501	0.0378612128612128	-0.198603823603824	-0.0149836750939693	-0.00064810390897351	Responsive, Reversible
Uba1	chrX	20658326	20683179	Facultative	0.457735003973938	0.163972286374134	0.397213437045901	0.117802120100902	0.405857231056144	0.229565500798189	0.444631143637846	0.431323448465443	-0.293762717599804	-0.0605215669280369	-0.339932883873037	-0.0518777729177941	-0.228169503175749	-0.0131038603360919	-0.0264115555084956	Responsive, Reversible
Cdk16	chrX	20687954	20699880	Facultative	0.424904088588326	0.0391156462585034	0.321815154038301	0.0324588181021563	0.373989066959931	0.115685280810496	0.416069043785708	0.403157223459219	-0.385788442329822	-0.103088934550024	-0.392445270486169	-0.0509150216283941	-0.309218807777829	-0.00883504480261771	-0.0217468651291068	Responsive, Reversible
Usp11	chrX	20703906	20720539	Facultative	0.432818538502247	0.00802139037433155	0.303803803803804	0.00190873876007116	0.294089874536802	0.0459879246963894	0.420532345092447	0.399131944887496	-0.424797148127915	-0.129014734698443	-0.430909799742176	-0.138728663965445	-0.386830613805857	-0.0122861934097996	-0.0336865936147507	Responsive, Reversible
Araf	chrX	20797814	20860519	Facultative	0.459749770882856	0.0900900900900901	0.350282485875706	0.0504837060862194	0.279934533551555	0.196757223507804	0.447028217746516	0.400345980363762	-0.369659680792766	-0.109467285007149	-0.409266064796636	-0.179815237331301	-0.262992547375051	-0.0127215531363393	-0.0594037905190936	Responsive, Reversible
Upf3b	chrX	37091678	37110322	Facultative	0.494416832987647	0	0.366071428571429	0	0.413636363636364	0.114814814814815	0.442904025182506	0.424283154121864	-0.494416832987647	-0.128345404416218	-0.494416832987647	-0.080780469351283	-0.379602018172832	-0.0515128078051404	-0.0701336788657828	Responsive, Reversible
Nkap	chrX	37126795	37150746	Facultative	0.435303470649635	0.233475479744136	0.37701317715959	0.222688684514279	0.378938601216221	0.279705149909023	0.413463735795169	0.387635932374699	-0.201827990905499	-0.0582902934900451	-0.212614786135356	-0.0563648694334145	-0.155598320740612	-0.0218397348544657	-0.0476675382749363	Responsive, Reversible
Utp14a	chrX	48256862	48282453	Constitutive	0.387978794417667	0.160486995019369	0.356970574047275	0.181919228485788	0.376198757447915	0.202265027423858	0.385373205242657	0.33890408193231	-0.227491799398298	-0.0310082203703925	-0.206059565931879	-0.0117800369697518	-0.185713766993809	-0.00260558917501047	-0.0490747124853566	Responsive, Reversible
Hcfc1	chrX	73942792	73966357	Facultative	0.378161822189397	0.0412201154163232	0.26779394416044	0.0186313105677843	0.186083919104748	0.07958677414381	0.374334232549808	0.341207683096509	-0.336941706773074	-0.110367878028957	-0.359530511621613	-0.192077903084649	-0.298575048045587	-0.00382758963958946	-0.036954139092888	Responsive, Reversible
Jpx	chrX	103493558	103506425	Constitutive	0.361242915673262	0.161904761904762	0.279329608938547	0.0618999323867478	0.361572387344199	0.089225818377361	0.39298641356797	0.285016699784383	-0.1993381537685	-0.0819133067347144	-0.299342983286514	0.00032947167093755	-0.272017097295901	0.031743497894708	-0.0762262158888793	Responsive, Reversible
Ftx	chrX	103560907	103623754	Constitutive	0.26023658331561	0.0681818181818182	0.155038759689922	0.0551904280417931	0.212464364903389	0.0473178994918125	0.227827708755544	0.258410918324164	-0.192054765133792	-0.105197823625687	-0.205046155273817	-0.0477722184122205	-0.212918683823797	-0.0324088745600661	-0.00182566499144565	Responsive, Reversible
Pbdc1	chrX	105079756	105117090	Constitutive	0.513558677602403	0.257748776508972	0.457960644007156	0.198297635570226	0.501206343078892	0.237985635657127	0.474396130463289	0.466562123082101	-0.255809901093431	-0.0555980335952475	-0.315261042032177	-0.0123523345235109	-0.275573041945276	-0.0391625471391138	-0.0469965545203017	Responsive, Reversible
Cox7b	chrX	106015700	106022450	NPC-specific	0.286345179368435	0.131578947368421	0.113636363636364	0	0.133636363636364	0.0368210405946255	0.12468253968254	0.3375	-0.154766232000014	-0.172708815732072	-0.286345179368435	-0.152708815732072	-0.24952413877381	-0.161662639685896	0.0511548206315648	Responsive, Reversible
Gprasp1	chrX	135742733	135803474	Facultative	0.250570449475608	0.0471551052221356	0.180687397708674	0.0295124061185168	0.178005510999737	0.0769176925406124	0.19927415064461	0.201672281793734	-0.203415344253472	-0.0698830517669333	-0.221058043357091	-0.0725649384758704	-0.173652756934995	-0.0512962988309972	-0.0488981676818735	Responsive, Reversible
Armcx5	chrX	135742733	135747322	NPC-specific	0.425209738956206	0.0466321243523316	0.26605504587156	0.0246400658165364	0.288542318348378	0.136422761782129	0.348800153147979	0.342614289503935	-0.378577614603875	-0.159154693084647	-0.40056967313967	-0.136667420607828	-0.288786977174077	-0.076409585808227	-0.0825954494522713	Responsive, Reversible
Tmem29	chrX	150397773	150459154	Constitutive	0.37563459931881	0	0.229166666666667	0	0.219444444444444	0.0441221188347625	0.299145299145299	0.25	-0.37563459931881	-0.146467932652143	-0.37563459931881	-0.156190154874365	-0.331512480484047	-0.0764893001735107	-0.12563459931881	Responsive, Reversible
Smc1a	chrX	152016428	152062694	Facultative	0.442751050886603	0.0264705882352941	0.314925373134328	0.00671995688100113	0.274965932914046	0.0818981450384988	0.40575048701444	0.378223367779418	-0.416280462651309	-0.127825677752275	-0.436031094005602	-0.167785117972557	-0.360852905848104	-0.0370005638721631	-0.0645276831071848	Responsive, Reversible
Kdm5c	chrX	152233020	152274535	Constitutive	0.455519901121088	0.187372708757637	0.357650096836669	0.196694581559128	0.40228609502803	0.23200747813637	0.419343862121382	0.392273579851971	-0.268147192363451	-0.0978698042844196	-0.258825319561961	-0.0532338060930579	-0.223512422984719	-0.0361760389997068	-0.0632463212691171	Responsive, Reversible
Rbbp7	chrX	162760402	162779092	Facultative	0.353496890706193	0	0.333333333333333	0	0.163265306122449	0	0.298874498920752	0.162773285414795	-0.353496890706193	-0.0201635573728597	-0.353496890706193	-0.190231584583744	-0.353496890706193	-0.0546223917854406	-0.190723605291398	Responsive, Reversible
Txlng	chrX	162778919	162829454	Facultative	0.419077967426074	0	0.41340782122905	0	0.321056741280583	0.0256308402375818	0.370580363839873	0.408621933621934	-0.419077967426074	-0.0056701461970235	-0.419077967426074	-0.0980212261454907	-0.393447127188492	-0.048497603586201	-0.0104560338041402	Responsive, Reversible
Syap1	chrX	162857057	162888447	Facultative	0.480971808659428	0.0791476407914764	0.399259259259259	0.0166869591685872	0.401349213113418	0.194261076933711	0.42520624553054	0.414348792455555	-0.401824167867951	-0.0817125494001684	-0.46428484949084	-0.07962259554601	-0.286710731725716	-0.0557655631288873	-0.0666230162038727	Responsive, Reversible
Zrsr2	chrX	163935443	163958661	Facultative	0.484428702562893	0.103007518796992	0.408856405846948	0.0710401943790094	0.401873455000458	0.202961999304731	0.433875384211639	0.464673433971847	-0.3814211837659	-0.0755722967159453	-0.413388508183883	-0.082555247562435	-0.281466703258161	-0.0505533183512538	-0.0197552685910454	Responsive, Reversible
Siah1b	chrX	164070705	164076493	Facultative	0.407968026480725	0.0892857142857143	0.396551724137931	0.078125	0.312644732316863	0.161014002842469	0.361809446000622	0.401986341424734	-0.318682312195011	-0.0114163023427939	-0.329843026480725	-0.0953232941638615	-0.246954023638256	-0.0461585804801025	-0.00598168505599089	Responsive, Reversible
Gemin8	chrX	166170454	166190512	Facultative	0.62773590809777	0.163366336633663	0.593466424682396	0.0758371040723982	0.488122700916516	0.468472630776653	0.61838245653845	0.561025474019395	-0.464369571464107	-0.0342694834153748	-0.551898804025372	-0.139613207181254	-0.159263277321118	-0.00935345155932077	-0.0667104340783755	Responsive, Reversible
Ofd1	chrX	166390033	166440704	Facultative	0.529434120004883	0.131926121372032	0.453292496171516	0.0849206349206349	0.408701894813006	0.417097811326783	0.521997972228951	0.491894007155635	-0.397507998632851	-0.0761416238333667	-0.444513485084248	-0.120732225191877	-0.112336308678099	-0.00743614777593171	-0.0375401128492477	Responsive, Reversible
Trappc2	chrX	166440574	166453140	Facultative	0.565554588699385	0.139130434782609	0.448430493273543	0.0551075268817204	0.442655443931578	0.427028488217299	0.588284157363105	0.499739012423009	-0.426424153916776	-0.117124095425843	-0.510447061817665	-0.122899144767808	-0.138526100482086	0.0227295686637197	-0.0658155762763765	Responsive, Reversible
Rab9	chrX	166457253	166479867	Facultative	0.498428528989174	0.0697211155378486	0.432179607109448	0.0568637439851341	0.343026868330166	0.335818572530699	0.498965541013804	0.469586626548335	-0.428707413451325	-0.0662489218797256	-0.44156478500404	-0.155401660659008	-0.162609956458475	0.00053701202463035	-0.0288419024408388	Responsive, Reversible
Tceanc	chrX	166499812	166518567	Facultative	0.525266920130118	0.121212121212121	0.449704142011834	0.079747335175681	0.431189180273792	0.40659512745856	0.529275740386852	0.448008180430337	-0.404054798917996	-0.0755627781182833	-0.445519584954437	-0.0940777398563258	-0.118671792671558	0.00400882025673388	-0.0772587396997809	Responsive, Reversible
Hccs	chrX	169250193	169320372	Facultative	0.462844747131174	0.0143163922691482	0.338629142078983	0.00735516020521578	0.293438349494868	0.103975039289188	0.414169210561381	0.383993565337714	-0.448528354862026	-0.124215605052191	-0.455489586925958	-0.169406397636306	-0.358869707841986	-0.0486755365697933	-0.0788511817934602	Responsive, Reversible
Ccdc120	chrX	7731714	7750905	NPC-specific	0.186760516172281	0.03125	0	0	0	0	0.02336860670194	0	-0.155510516172281	-0.186760516172281	-0.186760516172281	-0.186760516172281	-0.186760516172281	-0.163391909470341	-0.186760516172281	Unresponsive
Pcsk1n	chrX	7919822	7924410	NPC-specific	0.166722402592574	0	0	0	0.00262237762237762	0	0.0577937823376319	0.0475547843968897	-0.166722402592574	-0.166722402592574	-0.166722402592574	-0.164100024970196	-0.166722402592574	-0.108928620254942	-0.119167618195684	Unresponsive
Gm14539	chrX	20581141	20581314	NPC-specific	0.67937570579008	0.754887218045113	0.742782152230971	0.748643483125117	0.707921284927325	0.658699728324103	0.697127160780189	0.676314182484352	0.0755115122550326	0.0634064464408909	0.0692677773350363	0.0285455791372444	-0.0206759774659774	0.0177514549901086	-0.00306152330572829	Unresponsive
A230072C01Rik	chrX	20961684	20986737	Facultative	0.19602503831959	0.0367647058823529	0.0685714285714286	0.0288398692810458	0.13765506202481	0.03512182002665	0.0541277274168377	0.0849022142295156	-0.159260332437237	-0.127453609748161	-0.167185169038544	-0.0583699762947797	-0.16090321829294	-0.141897310902752	-0.111122824090074	Unresponsive
Firre	chrX	50555744	50635321	Constitutive	0.192445022917571	0.127906976744186	145	0.053199766582377	0.144576379974326	0.114858550208354	0.185570595688957	0.123661508191759	-0.0645380461733845	-0.0474450229175706	-0.139245256335194	-0.0478686429432445	-0.0775864727092166	-0.00687442722861326	-0.0687835147258115	Unresponsive
Gm8822	chrX	81820384	81822730	NPC-specific	0.455308641975309	0.216216216216216	0.352941176470588	0.451566951566952	0.312717770034843	0.329866725606753	0.353832442067736	0.331213566507684	-0.239092425759092	-0.10236746550472	-0.00374169040835703	-0.142590871940465	-0.125441916368555	-0.101476199907572	-0.124095075467624	Unresponsive
Eif2s3x	chrX	94188707	94212862	Constitutive	0.138590795362861	0.0973597359735974	0.169852941176471	0.115591090035901	0.148750158308004	0.0815073992457556	0.145333247442274	0.124540363748149	-0.0412310593892637	0.0312621458136095	-0.0229997053269599	0.010159362945143	-0.0570833961171055	0.00674245207941324	-0.0140504316147122	Unresponsive
Magt1	chrX	105968084	106011906	Facultative	0.135943211915688	0.00115473441108545	0.0127523910733262	0.0032628111720693	0.0183171083397258	0.00146716268817942	0.0651100931859334	0.0656599767421954	-0.134788477504603	-0.123190820842362	-0.132680400743619	-0.117626103575963	-0.134476049227509	-0.0708331187297551	-0.0702832351734931	Unresponsive
Gm15163	chrX	157016229	157017530	NPC-specific	0.213283818577936	0.186666666666667	0.212389380530973	0.120711448176237	0.175508720930233	0.19845091295473	0.150575413641616	0.172795708228779	-0.0266171519112695	-0.00089443804696276	-0.0925723704016993	-0.0377750976477036	-0.0148329056232065	-0.0627084049363205	-0.0404881103491571	Unresponsive
Ap1s2	chrX	163909017	163933666	Facultative	0.196461968335587	0	0.0714285714285714	0	0.0910931174089069	0	0.091006591006591	0.126780626780627	-0.196461968335587	-0.125033396907016	-0.196461968335587	-0.105368850926681	-0.196461968335587	-0.105455377328996	-0.0696813415549606	Unresponsive

## Sheet: Supplementary Table 7
E4.5	Gene	escape_status	rtTA-	rtTA+
	1810030O07Rik	constitutive	0.462839	0.498903
	5530601H04Rik	constitutive	0.469909	0.320678
	A830080D01Rik	facultative	0.267261	0.223185
	Abcb7	E4.5-specific	0.361026	0.309991
	Abcd1	facultative	0.244067	0.12026
	Alg13	facultative	0.336225	0.32664
	Apool	E4.5-specific	0.295945	0.210679
	Araf	facultative	0.564622	0.53475
	Armcx5	Facultative	0.206491	0.149216
	Atp6ap1	Facultative	0.367428	0.294135
	Atp6ap2	facultative	0.50994	0.470612
	Atrx	facultative	0.20489	0.0911919
	Bcap31	facultative	0.271342	0.200925
	Bcor	Facultative	0.238096	0.158975
	Brcc3	facultative	0.268372	0.170477
	C330007P06Rik	E4.5-specific	0.140291	0.113947
	Cdk16	facultative	0.297253	0.171185
	Cox7b	Facultative	0.222368	0.193653
	Cstf2	Facultative	0.209427	0.143055
	Ctps2	Facultative	0.236165	0.151208
	Ddx3x	constitutive	0.173127	0.18087
	Dkc1	facultative	0.28718	0.242053
	Ebp	facultative	0.2992	0.234053
	Eif1ax	facultative	0.300711	0.213085
	Emd	facultative	0.384611	0.232355
	Ercc6l	facultative	0.292067	0.272369
	Fam3a	facultative	0.291893	0.164617
	Fthl17	E4.5-specific	0.485689	0.586993
	Ftsj1	facultative	0.350989	0.186414
	Ftx	constitutive	0.416328	0.393089
	Fundc1	facultative	0.259709	0.171521
	G6pdx	facultative	0.216661	0.179512
	Gdi1	facultative	0.421404	0.275686
	Gm15163	facultative	0.502629	0.52987
	Gm5635	Embryo-specific	0.430065	0.488561
	Gm7331	Embryo-specific	0.156429	0.0847183
	Gm8822	facultative	0.462705	0.195464
	Gnl3l	facultative	0.253945	0.11968
	Gprasp1	facultative	0.268361	0.147113
	Haus7	facultative	0.125868	0.086419
	Hccs	facultative	0.374712	0.293423
	Hcfc1	facultative	0.257942	0.144864
	Hdac6	facultative	0.193027	0.098402
	Hprt	facultative	0.118199	0.106799
	Htatsf1	silenced	0.170096	0.159386
	Huwe1	facultative	0.31873	0.281544
	Idh3g	facultative	0.460207	0.412482
	Ikbkg	facultative	0.33873	0.318518
	Irak1	facultative	0.115963	0.0380612
	Jpx	constitutive	0.61828	0.635658
	Kdm5c	constitutive	0.243942	0.185757
	Kdm6a	constitutive	0.521109	0.480407
	Lage3	facultative	0.418709	0.256846
	Lamp2	facultative	0.205587	0.145779
	Magea5	E4.5-specific	0.410259	0.433738
	Mbtps2	facultative	0.398339	0.345765
	Mcts1	facultative	0.343776	0.24554
	Mecp2	facultative	0.207663	0.196038
	Med14	facultative	0.364031	0.216491
	Mmgt1	facultative	0.300877	0.227138
	Mospd2	facultative	0.224389	0.0999346
	Mpp1	facultative	0.330575	0.212071
	Msl3	E4.5-specific	0.233222	0.167518
	Naa10	facultative	0.392587	0.25466
	Ndufa1	E4.5-specific	0.459714	0.429533
	Ndufb11	facultative	0.417714	0.371408
	Nkap	facultative	0.307429	0.316161
	Nono	facultative	0.397341	0.240727
	Ofd1	facultative	0.260269	0.145178
	Ogt	facultative	0.470899	0.391137
	Otud5	facultative	0.18228	0.111509
	Pbdc1	constitutive	0.539629	0.554435
	Pdha1	facultative	0.215335	0.160494
	Pdzd11	E4.5-specific	0.147391	0.055092
	Phf8	E4.5-specific	0.210191	0.19694
	Pola1	E4.5-specific	0.318385	0.193131
	Porcn	facultative	0.271779	0.345407
	Pqbp1	facultative	0.296535	0.257061
	Praf2	facultative	0.236256	0.138108
	Prps1	facultative	0.274203	0.217057
	Rab9	facultative	0.229226	0.149201
	Rbbp7	facultative	0.208301	0.105675
	Rbm10	facultative	0.301191	0.209033
	Rbm3	facultative	0.635678	0.651898
	Rbmx	facultative	0.119082	0.0432598
	Rbmx2	E4.5-specific	0.186258	0.105238
	Renbp	facultative	0.291662	0.244073
	Rhox5	E4.5-specific	0.281351	0.250254
	Rpgr	facultative	0.230438	0.296741
	Rpl19-ps12	Unassigned	0.431329	0.480467
	Rpl39	facultative	0.314394	0.224242
	Rpl3-ps1	E4.5-specific	0.483546	0.437526
	Rps24-ps3	E4.5-specific	0.319792	0.366429
	Rps4x	facultative	0.193735	0.149715
	Sat1	facultative	0.28838	0.136038
	Siah1b	facultative	0.375945	0.270152
	Slc10a3	facultative	0.181326	0.198041
	Slc35a2	facultative	0.225197	0.219559
	Slc6a8	facultative	0.253354	0.173588
	Slc7a3	E4.5-specific	0.168167	0.0521619
	Smc1a	facultative	0.245586	0.152346
	Smim9	E4.5-specific	0.258268	0.229495
	Sms	facultative	0.240519	0.155989
	Ssr4	facultative	0.386424	0.327701
	Stag2	facultative	0.272919	0.197167
	Suv39h1	facultative	0.419696	0.383686
	Syap1	facultative	0.479201	0.495268
	Taf1	facultative	0.449276	0.371758
	Taz	facultative	0.335758	0.310247
	Tbc1d25	facultative	0.497343	0.374671
	Tceanc	facultative	0.28845	0.250552
	Tfe3	facultative	0.189316	0.167604
	Thoc2	E4.5-specific	0.284357	0.17185
	Timm17b	facultative	0.270404	0.157388
	Tmem29	constitutive	0.279151	0.22877
	Trappc2	facultative	0.260802	0.175685
	Tsr2	facultative	0.272839	0.203106
	Txlng	facultative	0.367279	0.353649
	Uba1	facultative	0.350622	0.276217
	Ube2a	E4.5-specific	0.156183	0.124865
	Ube2dnl1	E4.5-specific	0.273886	0.186676
	Ubl4	facultative	0.275006	0.208873
	Upf3b	facultative	0.311344	0.156583
	Usp9x	facultative	0.418083	0.235534
	Utp14a	constitutive	0.397986	0.291925
	Vbp1	facultative	0.246596	0.305901
	Wdr13	facultative	0.308836	0.205166
	Wnk3	E4.5-specific	0.34164	0.181097
	Xiap	E4.5-specific	0.113451	0.0645183
	Yipf6	facultative	0.389438	0.374825
	Zrsr2	facultative	0.429907	0.33358
E8.5	Gene	EscapeAnnotation	rtTA+ Dox-	rtTA+ Dox+	rtTA- Dox+
	1810030O07Rik	Constitutive	0.275239	0.00927325	0.232974
	5530601H04Rik	Constitutive	0.327268	0.028576	0.53919
	Araf	Facultative	0.306381	0	0.234175
	Atp6ap1	Facultative	0.144271	0.00338591	0.166613
	Atp6ap2	Facultative	0.115388	0.00513849	0.124728
	Atrx	Facultative	0.171808	0.0454814	0.202037
	C330007P06Rik	E8.5-specific	0.121897	0.00378147	0.0627794
	C430049B03Rik	Facultative	0.198361	0.0411053	0.246248
	Cdk16	Facultative	0.244763	0.0121951	0.20374
	Cited1	E8.5-specific	0.289154	0.0147476	0.167228
	Cox7b	Facultative	0.22488	0.00622677	0.189643
	Ddx3x	Constitutive	0.189119	0.0181245	0.309313
	Ebp	Facultative	0.107923	0.00527603	0.0929692
	Ercc6l	Facultative	0.35442	0.0265325	0.279678
	Ftsj1	Facultative	0.153669	0.0017609	0.236919
	Ftx	Constitutive	0.26591	0.11624	0.248008
	Gata1	E8.5-specific	0.128104	0	0.01566
	Gdi1	Facultative	0.103035	0.002488	0.130001
	Gm14639	E8.5-specific	0.541835	0.467668	0.388889
	Gm15163	Facultative	0.449744	0.411598	0.65625
	Gm28730	E8.5-specific	0.173801	0.0185185	0.171572
	Gm6382	E8.5-specific	0.676347	0.435732	0.644231
	Gm8822	Facultative	0.268554	0.402035	0.34897
	Hccs	Facultative	0.22685	0.00193798	0.222937
	Hcfc1	Facultative	0.148528	0.0155269	0.13922
	Hdac6	Facultative	0.103682	0.00771047	0.179272
	Huwe1	Facultative	0.201313	0	0.279039
	Idh3g	Facultative	0.267328	0.00130763	0.239048
	Jpx	Constitutive	0.517181	0.335125	0.393994
	Kdm5c	Constitutive	0.181396	0.0935695	0.183777
	Kdm6a	Constitutive	0.365163	0.0283093	0.355535
	Las1l	Facultative	0.267942	0.20084	0.188746
	Magt1	Facultative	0.156262	0.00176522	0.180621
	Mbtps2	Facultative	0.318656	0.0144928	0.221014
	Med14	Facultative	0.173783	0	0.0744536
	Mid1	Constitutive	0.47224	0.552161	0.391667
	Msl3	E8.5-specific	0.165101	0.00858001	0.169258
	Naa10	Facultative	0.192202	0.000859107	0.113076
	Ndufa1	E8.5-specific	0.380519	0.0268033	0.400536
	Ndufb11	Facultative	0.256621	0.00453114	0.294733
	Nkap	Facultative	0.343612	0.0414465	0.337196
	Ogt	Facultative	0.439427	0.209587	0.454947
	Pbdc1	Constitutive	0.517466	0.00740741	0.590592
	Plac1	E8.5-specific	0.115043	0.0273467	0.140485
	Pqbp1	Facultative	0.160238	0.00158428	0.191061
	Rbm10	Facultative	0.211749	0	0.225126
	Rbm3	Facultative	0.647002	0.00999622	0.647625
	Renbp	Facultative	0.0921588	0.00377965	0.0944093
	Rpl19-ps12	E8.5-specific	0.590976	0.511005	0.708333
	Rpl39	Facultative	0.495152	0.478212	0.4451
	Rps24-ps3	E8.5-specific	0.482716	0.419974	1
	Rps4x	Facultative	0.259595	0.0458022	0.276943
	Sash3	E8.5-specific	0.238389	0.0151515	0.131868
	Shroom4	Facultative	0.184807	0.00268817	0.419488
	Siah1b	Facultative	0.169191	0.00273224	0.206964
	Slc35a2	Facultative	0.229989	0.00140056	0.221732
	Smc1a	Facultative	0.157029	0.00181653	0.118265
	Ssr4	Facultative	0.300633	0.000608273	0.200154
	Suv39h1	Facultative	0.334299	0.0145032	0.396615
	Taf1	Facultative	0.410157	0.188289	0.489986
	Taz	Facultative	0.0969016	0.00199203	0.0552056
	Tbc1d25	Facultative	0.281703	0.00416667	0.303606
	Thoc2	E8.5-specific	0.156139	0.00482724	0.220516
	Timm17b	Facultative	0.119241	0.00263722	0.0934556
	Txlng	Facultative	0.162309	0	0
	Uba1	Facultative	0.307827	0.0114807	0.299442
	Ube2a	E8.5-specific	0.171549	0	0.0421304
	Upf3b	Facultative	0.212718	0.0196078	0.0277778
	Utp14a	Constitutive	0.298903	0.0896273	0.29432
	Wdr13	Facultative	0.185631	0.0132275	0.251302
	Xiap	E8.5-specific	0.0891955	0.0155289	0.0121107
	Yipf6	Facultative	0.30404	0.0113774	0.330495
	Zdhhc9	E8.5-specific	0.0961367	0	0.120879
	Zrsr2	Facultative	0.30342	0.0142461	0.245271

## Sheet: Supplementary Table 8
Sample	Sequencing pairs	Mapped pairs	% Mapped pairs	Valid pairs	% Valid pairs	% Dup	Valid pairs rmdup	On target	G1	G2
Mecp2_CL30-7	157687273	112102830	71.0919	31147458	19.7527	64.5393	11045120	7027145	1924903	1862381
Mecp2_CL30-7_21dDox	142074810	99637777	70.1305	30969167	21.7978	60.9116	12105340	8145195	2137442	2060379
Mecp2_CL30-7_21dDaA	150552975	105961533	70.3816	32149588	21.3543	61.1403	12493245	7883418	2210744	2144744
Mecp2_E6_No_Dox_rep1	146542786	102242564	69.7698	31404607	21.4303	63.5031	11461714	7474004	1938676	1978927
Mecp2_E6_7d_Dox_rep1	148638331	103046229	69.3268	29755353	20.0186	55.7482	13167266	8795039	2263725	2295279
Mecp2_E6_7d_Dox_4dWO	153976467	109329182	71.0038	32759027	21.2753	60.8721	12817915	8403142	2241623	2283366
Mecp2_E6_21d_Dox	136617060	96727057	70.8016	28967691	21.2036	61.541	11140696	7375552	1945197	1981140
Mecp2_E6_21d_Dox_wo	120881872	84230102	69.6797	25052194	20.7245	40.3098	14953708	10145358	2570286	2707695
Kdm5c_E6_No_Dox_rep1	129153059	105941972	82.0282	34775352	26.9257	60.0231	13902122	6532892	1841892	1836178
Kdm5c_E6_7d_Dox_rep1	135007379	110981342	82.2039	36372505	26.9411	56.4609	15836269	7629779	2176362	2130012
Kdm5c_E6_7d_Dox_4dWO	136614435	114374898	83.7209	35605179	26.0625	43.7819	20016561	8450942	2430553	2404161
ES_Kdm5c_Dox	86879736	62328974	71.7417	14315882	16.4778	14.7872	12198970	1169454	240916	259510
ES_Kdm5c_noDox	95151431	52350084	55.0177	16154807	16.978	13.5809	13960844	904174	197046	197659
ES_Kdm6a_Dox	95752801	66888975	69.8559	14322223	14.9575	24.914	10753982	1096554	266739	261399
ES_Kdm6a_noDox	88051474	62832059	71.3583	15061091	17.1049	21.2428	11861688	1352995	333294	324179
