# Supplementary material for: Escape from X inactivation is directly modulated by Xist noncoding RNA
Source: Nat Cell Biol. 2025 Dec 15;28(1):166–81. doi: 10.1038/s41556-025-01823-6 (PMC12807875; doi:10.1038/s41556-025-01823-6)
Supplement: Supplementary file 5 — Statistical source data. [file 41556_2025_1823_MOESM5_ESM.xlsx]

## Sheet: Fig. 1
Fig. 1a			Fig.1d				Fig. 1g						Fig. 1i				Fig. 1k
	pvalue		group1	group2	pvalue		group1	group2	escape category	pvalue	padj		group1	group2	pvalue		group1	group2	pvalue
Correlation	0.012		ctrl	Dox (3d)	0.0318		Control	Dox (3 days)	NPC-specific	6.65568e-11	2.21856e-10		Constitutive	Facultative	0.76		Constitutive	Facultative	0.022
			ctrl	Dox (7d)	0.00171		Control	Dox (7 days)	NPC-specific	3.84024e-10	1.04734e-09		Constitutive	NPC-specific	0.0011		Constitutive	NPC-specific	0.0765
			ctrl	Dox (14d)	0.213		Control	Dox (14 days)	NPC-specific	1.12564e-11	4.22114e-11		Facultative	NPC-specific	2.1e-05		Facultative	NPC-specific	0.074
			ctrl	Dox (21d)	0.0385		Control	Dox (21 days)	NPC-specific	1.92216e-10	5.76647e-10
							Control	Dox (3 days)	Facultative	1.28617e-19	7.42421e-19
							Control	Dox (7 days)	Facultative	4.61309e-23	3.45982e-22
							Control	Dox (14 days)	Facultative	6.16685e-29	9.25028e-28
							Control	Dox (21 days)	Facultative	4.65033e-29	9.25028e-28
							Control	Dox (3 days)	Constitutive	0.00555959	0.00833939
							Control	Dox (7 days)	Constitutive	4.95534e-05	9.91067e-05
							Control	Dox (14 days)	Constitutive	0.00037128	0.000618801
							Control	Dox (21 days)	Constitutive	0.00037128	0.000618801
							Dox (3 days)	Dox (7 days)	NPC-specific	0.00153472	0.00242324
							Dox (3 days)	Dox (14 days)	NPC-specific	5.70258e-06	1.22198e-05
							Dox (3 days)	Dox (21 days)	NPC-specific	2.25102e-06	5.19465e-06
							Dox (3 days)	Dox (7 days)	Facultative	0.000180445	0.000338334
							Dox (3 days)	Dox (14 days)	Facultative	1.48484e-19	7.42421e-19
							Dox (3 days)	Dox (21 days)	Facultative	2.36687e-23	2.36687e-22
							Dox (3 days)	Dox (7 days)	Constitutive	0.0683614	0.0859783
							Dox (3 days)	Dox (14 days)	Constitutive	0.0780243	0.0900281
							Dox (3 days)	Dox (21 days)	Constitutive	0.0241843	0.0345489
							Dox (7 days)	Dox (14 days)	NPC-specific	0.0704304	0.0859783
							Dox (7 days)	Dox (21 days)	NPC-specific	0.0372951	0.050857
							Dox (7 days)	Dox (14 days)	Facultative	7.98734e-09	1.99683e-08
							Dox (7 days)	Dox (21 days)	Facultative	3.98139e-12	1.70631e-11
							Dox (7 days)	Dox (14 days)	Constitutive	0.798745	0.798745
							Dox (7 days)	Dox (21 days)	Constitutive	0.241524	0.26836
							Dox (14 days)	Dox (21 days)	NPC-specific	0.699585	0.723709
							Dox (14 days)	Dox (21 days)	Facultative	0.0716486	0.0859783
							Dox (14 days)	Dox (21 days)	Constitutive	0.40951	0.438761

## Sheet: Fig. 2
Fig. 2c
group1	group2	pvalue
Control (3d)	Dox (3d)	0.0275
Control (7d)	Dox (7d)	0.0113

## Sheet:  Fig. 3
Fig. 3b
clone	group1	group2	pvalue	padj
CL30	Control	Aux (2d)	1.58289e+09	0.00017
CL30	Control	Dox (3d)	2.71099e-15	5.7e-28
CL30	Control	Dox (3d), Aux (5d)	0.735188	1
CL30	Dox (3d)	Dox (3d), Aux (5d)	1.28243e-08	2.3e-21
CL30	Control	Dox (7d)	1.38596e-24	3.3e-37
CL30	Control	Dox (7d), Aux (9d)	0.259921	1
CL30	Dox (7d)	Dox (7d), Aux (9d)	2.6016e-12	5.2e-25
CL31	Control	Aux (2d)	0.04616	0.28
CL31	Control	Dox (3d)	0.000285371	4.6e-17
CL31	Control	Dox (3d), Aux (5d)	0.524406	1
CL31	Dox (3d)	Dox (3d), Aux (5d)	3.84646	5e-13
CL31	Control	Dox (7d)	8.91181e-09	1.7e-21
CL31	Control	Dox (7d), Aux (9d)	0.276576	1
CL31	Dox (7d)	Dox (7d), Aux (9d)	0.0427316	6e-15

## Sheet: Fig. 6
Fig. 6e						Fig. 6g
group1	group2	escape category	pvalue	padj			pvalue
Dox7	Constitutive	Dox14	0.755285	0.97108		Correlation	5.8e-06
Dox7	Constitutive	Dox21	0.712535	0.97108
Dox7	Facultative	Dox14	2.52576e-06	1.13659e-05
Dox7	Facultative	Dox21	6.85752e-11	6.17177e-10
Dox7	NPC-specific	Dox14	0.0122995	0.0276739
Dox7	NPC-specific	Dox21	0.00241521	0.00724564
Dox14	Constitutive	Dox21	0.887386	0.998309
Dox14	Facultative	Dox21	0.0775034	0.139506
Dox14	NPC-specific	Dox21	1	1

## Sheet: Fig. 7
Fig. 7g				Fig. 7h
group1	group2	padj		group1	group2	condition	pvalue
Control	Dox d7	0.792		reversible	irreversible	Dox d21	0.0194
Control	Dox d7 wo	0.37		reversible	irreversible	Dox d21 wo	0.0456
Control	Dox d21	0.0155
Control	Dox d21 wo	0.00312

## Sheet: Fig. 8
Fig8. c						Fig8. e				Fig8. f				Fig8. h
group1	group2	escape category	pvalue	padj		group1	group2	pvalue		group1	group2	pvalue		group1	group2	escape category	pvalue	padj
-rtTA E4.5	+rtTA E4.5	Constitutive	0.0391	0.039		+rtTA -Dox	-rtTA +Dox	0.436364		+rtTA -Dox	+rtTA +Dox	3.5e-12		+rtTA -Dox	+rtTA +Dox	Constitutive	0.015625	0.078
-rtTA E4.5	+rtTA E4.5	Facultative	2.19e-16	6.6e-16		+rtTA -Dox	+rtTA +Dox	0.0004		+rtTA -Dox	-rtTA +Dox	2.8e-01		+rtTA -Dox	+rtTA +Dox	Facultative	6.25278e-13	5.6e-12
-rtTA E4.5	+rtTA E4.5	E4.5 specific	4.1e-05	8.2e-05						-rtTA +Dox	+rtTA +Dox	1.2e-11		+rtTA -Dox	+rtTA +Dox	E8.5 specific	0.00012207	0.00085
														+rtTA -Dox	-rtTA +Dox	Constitutive	0.546875	1.0e+00
														+rtTA -Dox	-rtTA +Dox	Facultative	0.979734	1.0e+00
														+rtTA -Dox	-rtTA +Dox	E8.5 specific	0.0546875	2.2e-01
														+rtTA +Dox	-rtTA +Dox	Constitutive	0.546875	2.2e-01
														+rtTA +Dox	-rtTA +Dox	Facultative	4.41597e-09	3.5e-08
														+rtTA +Dox	-rtTA +Dox	E8.5 specific	0.00170898	1.0e-02

## Sheet: Extended Fig. 2
Extended Fig. 2b						Extended Fig. 2f
group1	group2	pvalue	padj			CL30						CL31
Control	Dox (3 days)	2.49647e-28	6.24117e-28			group1	group2	escape category	pvalue	padj		group1	group2	escape category	pvalue	padj
Control	Dox (7 days)	1.22353e-34	4.07844e-34			Control	Dox (3 days)	NPC-specific	0.000227679	0.000853797		Control	Dox (3 days)	NPC-specific	0.0625257	0.139647
Control	Dox (14 days)	2.36958e-42	2.36958e-41			Control	Dox (7 days)	NPC-specific	0.00154991	0.00422703		Control	Dox (7 days)	NPC-specific	0.0314685	0.0839911
Control	Dox (21 days)	3.85109e-41	1.92554e-40			Control	Dox (14 days)	NPC-specific	0.00247683	0.00571575		Control	Dox (14 days)	NPC-specific	0.0181124	0.0543371
Dox (3 days)	Dox (7 days)	7.00317e-06	7.7813e-06			Control	Dox (21 days)	NPC-specific	0.00169551	0.00423879		Control	Dox (21 days)	NPC-specific	0.0132277	0.0440923
Dox (3 days)	Dox (14 days)	1.51241e-22	2.52069e-22			Control	Dox (3 days)	Facultative	1.63441e-10	1.63441e-09		Control	Dox (3 days)	Facultative	1.21255e-07	1.21255e-06
Dox (3 days)	Dox (21 days)	3.42822e-27	6.85644e-27			Control	Dox (7 days)	Facultative	3.36126e-10	2.52095e-09		Control	Dox (7 days)	Facultative	2.17407e-07	1.63055e-06
Dox (7 days)	Dox (14 days)	6.31932e-08	7.89915e-08			Control	Dox (14 days)	Facultative	2.6719e-11	4.00785e-10		Control	Dox (14 days)	Facultative	2.90075e-08	4.35113e-07
Dox (7 days)	Dox (21 days)	3.5103e-11	5.01471e-11			Control	Dox (21 days)	Facultative	1.51397e-12	4.5419e-11		Control	Dox (21 days)	Facultative	1.35939e-08	4.07816e-07
Dox (14 days)	Dox (21 days)	0.103139	0.103139			Control	Dox (3 days)	Constitutive	0.00140056	0.00420168		Control	Dox (3 days)	Constitutive	0.00140056	0.0052521
						Control	Dox (7 days)	Constitutive	1.9846e-05	8.50543e-05		Control	Dox (7 days)	Constitutive	0.000394085	0.00168893
						Control	Dox (14 days)	Constitutive	1.9846e-05	8.50543e-05		Control	Dox (14 days)	Constitutive	0.000127581	0.000637907
						Control	Dox (21 days)	Constitutive	5.67028e-06	3.40217e-05		Control	Dox (21 days)	Constitutive	8.50543e-05	0.000510326
Extended Fig. 2d						Dox (3 days)	Dox (7 days)	NPC-specific	0.317228	0.352475		Dox (3 days)	Dox (7 days)	NPC-specific	0.436281	0.548079
						Dox (3 days)	Dox (14 days)	NPC-specific	0.150752	0.226128		Dox (3 days)	Dox (14 days)	NPC-specific	0.134873	0.238012
CL30						Dox (3 days)	Dox (21 days)	NPC-specific	0.0530287	0.0994289		Dox (3 days)	Dox (21 days)	NPC-specific	0.0927212	0.185442
group1	group2	pvalue	padj			Dox (3 days)	Dox (7 days)	Facultative	0.141486	0.223398		Dox (3 days)	Dox (7 days)	Facultative	0.818543	0.846768
Control	Dox (3 days)	8.61964e-14	2.15491e-13			Dox (3 days)	Dox (14 days)	Facultative	0.0140657	0.0301407		Dox (3 days)	Dox (14 days)	Facultative	0.309554	0.42212
Control	Dox (7 days)	5.11297e-15	1.70432e-14			Dox (3 days)	Dox (21 days)	Facultative	0.00126874	0.00420168		Dox (3 days)	Dox (21 days)	Facultative	0.149221	0.248702
Control	Dox (14 days)	6.58979e-16	3.2949e-15			Dox (3 days)	Dox (7 days)	Constitutive	0.270317	0.332241		Dox (3 days)	Dox (7 days)	Constitutive	0.796936	0.846768
Control	Dox (21 days)	4.76875e-18	4.76875e-17			Dox (3 days)	Dox (14 days)	Constitutive	0.0651686	0.108614		Dox (3 days)	Dox (14 days)	Constitutive	0.216945	0.328482
Dox (3 days)	Dox (7 days)	0.0687056	0.0858821			Dox (3 days)	Dox (21 days)	Constitutive	0.0335964	0.0671929		Dox (3 days)	Dox (21 days)	Constitutive	0.0335964	0.0839911
Dox (3 days)	Dox (14 days)	0.00244409	0.00407348			Dox (7 days)	Dox (14 days)	NPC-specific	0.71943	0.744238		Dox (7 days)	Dox (14 days)	NPC-specific	0.267296	0.381852
Dox (3 days)	Dox (21 days)	8.57337e-05	0.000171467			Dox (7 days)	Dox (21 days)	NPC-specific	0.225358	0.32194		Dox (7 days)	Dox (21 days)	NPC-specific	0.111221	0.208539
Dox (7 days)	Dox (14 days)	0.16415	0.182389			Dox (7 days)	Dox (14 days)	Facultative	0.274294	0.332241		Dox (7 days)	Dox (14 days)	Facultative	0.533412	0.640094
Dox (7 days)	Dox (21 days)	0.0214989	0.0307127			Dox (7 days)	Dox (21 days)	Facultative	0.0597336	0.105412		Dox (7 days)	Dox (21 days)	Facultative	0.218988	0.328482
Dox (14 days)	Dox (21 days)	0.403575	0.403575			Dox (7 days)	Dox (14 days)	Constitutive	0.299986	0.346138		Dox (7 days)	Dox (14 days)	Constitutive	0.438463	0.548079
						Dox (7 days)	Dox (21 days)	Constitutive	0.270317	0.332241		Dox (7 days)	Dox (21 days)	Constitutive	0.0651686	0.139647
CL31						Dox (14 days)	Dox (21 days)	NPC-specific	0.276868	0.332241		Dox (14 days)	Dox (21 days)	NPC-specific	1	1
group1	group2	pvalue	padj			Dox (14 days)	Dox (21 days)	Facultative	0.58727	0.629218		Dox (14 days)	Dox (21 days)	Facultative	0.634429	0.704921
Control	Dox (3 days)	1.63471e-10	4.08678e-10			Dox (14 days)	Dox (21 days)	Constitutive	0.767554	0.767554		Dox (14 days)	Dox (21 days)	Constitutive	0.606318	0.699597
Control	Dox (7 days)	3.46141e-11	1.1538e-10
Control	Dox (14 days)	4.50939e-12	2.25469e-11
Control	Dox (21 days)	8.28811e-13	8.28811e-12
Dox (3 days)	Dox (7 days)	0.577595	0.609672
Dox (3 days)	Dox (14 days)	0.089574	0.127963
Dox (3 days)	Dox (21 days)	0.0173938	0.0347876
Dox (7 days)	Dox (14 days)	0.242405	0.303007
Dox (7 days)	Dox (21 days)	0.0591295	0.0985491
Dox (14 days)	Dox (21 days)	0.609672	0.609672

## Sheet: Extended Fig. 3
Extended Fig. 3e
group1	group2	pvalue
Random genes	Adjacent genes	1e-14

## Sheet: Extended Fig. 5
Extended Fig. 5f
group1	group2	escape status	pvalue	padj
Dox (3d)	Control (3d)	NPC-specific	1.96697e-10	5.90091e-10
Dox (3d)	Control (7d)	NPC-specific	0.20346	0.261592
Dox (3d)	Control (7d)	NPC-specific	1.79342e-10	5.90091e-10
Dox (3d)	Control (3d)	Facultative	2.47066e-18	1.1118e-17
Dox (3d)	Control (7d)	Facultative	0.14139	0.195771
Dox (3d)	Control (7d)	Facultative	6.93204e-19	4.15922e-18
Dox (3d)	Control (3d)	Constitutive	0.00275607	0.0041341
Dox (3d)	Control (7d)	Constitutive	0.73044	0.805338
Dox (3d)	Control (7d)	Constitutive	0.00275607	0.0041341
Control (3d)	Control (7d)	NPC-specific	1.38719e-08	3.12118e-08
Control (3d)	Control (7d)	NPC-specific	0.760597	0.805338
Control (3d)	Control (7d)	Facultative	8.74123e-21	7.86711e-20
Control (3d)	Control (7d)	Facultative	0.673146	0.805338
Control (3d)	Control (7d)	Constitutive	0.00275607	0.0041341
Control (3d)	Control (7d)	Constitutive	1	1
Control (7d)	Control (7d)	NPC-specific	1.30385e-08	3.12118e-08
Control (7d)	Control (7d)	Facultative	2.37736e-21	4.27926e-20
Control (7d)	Control (7d)	Constitutive	0.00275607	0.0041341

## Sheet: Fig3
Fig3. e						Fig3. g
Dox7	Dox14	Constitutive	0.755284828242158	0.971080493454203
Dox7	Dox21	Constitutive	0.712535075639127	0.971080493454203
Dox7	Dox14	Facultative	2.52576e+08	1.13659e+09
Dox7	Dox21	Facultative	6857.52	61717.7
Dox7	Dox14	NPC-specific	0.0122995108531843	0.0276738994196647
Dox7	Dox21	NPC-specific	0.00241521236977504	0.00724563710932512
Dox14	Dox7	Constitutive	0.755284828242158	0.971080493454203
Dox14	Dox21	Constitutive	0.88738593483512	0.99830917668951
Dox14	Dox7	Facultative	2.52576e+08	1.13659e+09
Dox14	Dox21	Facultative	0.0775033693464158	0.139506064823548
Dox14	Dox7	NPC-specific	0.0122995108531843	0.0276738994196647
Dox14	Dox21	NPC-specific	1	1
Dox21	Dox7	Constitutive	0.712535075639127	0.971080493454203
Dox21	Dox14	Constitutive	0.88738593483512	0.99830917668951
Dox21	Dox7	Facultative	6857.52	61717.7
Dox21	Dox14	Facultative	0.0775033693464158	0.139506064823548
Dox21	Dox7	NPC-specific	0.00241521236977504	0.00724563710932512
Dox21	Dox14	NPC-specific	0.999999999999993	1

[truncated: 3 more sheets: Extended Fig. 8, Extended Fig. 9, Extended Fig. 10]
