# Supplementary material for: Escape from X inactivation is directly modulated by Xist noncoding RNA
Source: Nat Cell Biol. 2025 Dec 15;28(1):166–81. doi: 10.1038/s41556-025-01823-6 (PMC12807875; doi:10.1038/s41556-025-01823-6)
Supplement: Supplementary file 6 — Numerical source data. [file 41556_2025_1823_MOESM6_ESM.xlsx]

## Sheet: Figure 1a
Xist expression	Mean escape
1.79452	0.0754372
1.70936	0.0801359
1.72823	0.0435191
1.40466	0.111664
1.65674	0.044911
1.37281	0.0900806
1.85562	0.0610766
1	0.111397
1.78339	0.049979
1.34471	0.0893166
1.13722	0.111455
1.33188	0.122947
1.15907	0.0834476
1.45207	0.0552179
1.8188	0.0967924
1.68581	0.0800573
1.25626	0.0695659
1.50808	0.0724839
1.16668	0.108735
1.56207	0.107355
1.10478	0.0771664

## Sheet: Figure 1d
Condition	Replicate	Xist Expression
Control	Rep0	1.20922
Control	Rep1	0.511988
Control	Rep2	1.27879
Dox (3 days)	Rep0	7.38512
Dox (3 days)	Rep1	9.14412
Dox (3 days)	Rep3	5.86924
Dox (7 days)	Rep0	6.9536
Dox (7 days)	Rep1	7.07182
Dox (7 days)	Rep2	6.73195
Dox (14 days)	Rep2	9.7035
Dox (14 days)	Rep3	5.15132
Dox (21 days)	Rep2	7.63979
Dox (21 days)	Rep2	6.48484

## Sheet: Figure 1e
Condition	Replicate	Gene	Allelic Ratio	position	Clusterings
Control	Rep0	Gm26618	0	6027056
Control	Rep0	Nudt11	0	6047453
Control	Rep0	Nudt10	0	6168696
Control	Rep0	Shroom4	0	6399854
Control	Rep0	Dgkk	0.00220264	6779306
Control	Rep0	Clcn5	0	7153810
Control	Rep0	Usp27x	0	7371276
Control	Rep0	RP23-135F22.6	0.375	7558602	Singleton
Control	Rep0	Syp	0	7638471
Control	Rep0	Gpkow	0.371596	7697131	2
Control	Rep0	Wdr45	0.420366	7721973	2
Control	Rep0	Praf2	0.459785	7728439	2
Control	Rep0	Ccdc120	0.156863	7731714	2
Control	Rep0	Tfe3	0.438416	7762560	2
Control	Rep0	Gripap1	0.426623	7789765	2
Control	Rep0	Kcnd1	0.303681	7822289	2
Control	Rep0	Otud5	0.45034	7841364	2
Control	Rep0	Pim2	0.374593	7878262	2
Control	Rep0	Slc35a2	0.491877	7884041	2
Control	Rep0	Pqbp1	0.478325	7894519	2
Control	Rep0	Timm17b	0.486093	7899357	2
Control	Rep0	Pcsk1n	0.192449	7919822	2
Control	Rep0	Hdac6	0.374355	7930120	2
Control	Rep0	Suv39h1	0.390374	8061171	3
Control	Rep0	Wdr13	0.438807	8123301	3
Control	Rep0	Rbm3	0.568966	8138975	3
Control	Rep0	Tbc1d25	0.3125	8154472	3
Control	Rep0	Ebp	0.185841	8185329	3
Control	Rep0	Porcn	0.277955	8193848	3
Control	Rep0	Ftsj1	0.46537	8238668	3
Control	Rep0	B630019K06Rik	0	8892382
Control	Rep0	Lancl3	0	9199902
Control	Rep0	Xk	0	9272756
Control	Rep0	Rpgr	0.336777	10073621	Singleton
Control	Rep0	Tspan7	0.00424383	10485158
Control	Rep0	Mid1ip1	0.474138	10715013	Singleton
Control	Rep0	Gm14513	1	11684002
Control	Rep0	Bcor	0.452756	12036740	Singleton
Control	Rep0	Atp6ap2	0.460139	12587801	7
Control	Rep0	1810030O07Rik	0.667161	12654879	7
Control	Rep0	Med14	0.47799	12675369	7
Control	Rep0	Gm14634	0.694444	12762278	7
Control	Rep0	5730405O15Rik	0.530303	13042015	Singleton
Control	Rep0	Usp9x	0.484854	13071498	Singleton
Control	Rep0	Llph-ps2	0.214286	13218210
Control	Rep0	Ddx3x	0.413299	13280970	Singleton
Control	Rep0	Gm9434	0	13377866
Control	Rep0	Cask	0.00209644	13517080
Control	Rep0	Gm14519	0	15365179
Control	Rep0	Maoa	0	16619698
Control	Rep0	Ndp	0.000745712	16885521
Control	Rep0	Fundc1	0.269969	17556564	Singleton
Control	Rep0	Kdm6a	0.397531	18162575	Singleton
Control	Rep0	Chst7	0.000648088	20059560
Control	Rep0	Slc9a7	0	20105755
Control	Rep0	Rp2h	0.0011274	20364481
Control	Rep0	Jade3	0	20425688
Control	Rep0	Gm14539	0.583333	20581141	Singleton
Control	Rep0	Ndufb11	0.439217	20615326	12
Control	Rep0	Rbm10	0.402778	20617503	12
Control	Rep0	Uba1	0.450979	20658326	12
Control	Rep0	Cdk16	0.422074	20687954	12
Control	Rep0	Usp11	0.45428	20703906	12
Control	Rep0	Araf	0.459684	20797814	12
Control	Rep0	Syn1	0.0833333	20860511
Control	Rep0	Timp1	0.04	20870166
Control	Rep0	Cfp	0.26616	20925454	13
Control	Rep0	Elk1	0.316027	20933395	13
Control	Rep0	Uxt	0.351485	20941722	13
Control	Rep0	A230072C01Rik	0.214925	20961684	Singleton
Control	Rep0	Zfp182	0	21028939
Control	Rep0	Zfp300	0.0135135	21079174
Control	Rep0	Klhl13	0.000635324	23219271
Control	Rep0	Dock11	0	35888832
Control	Rep0	Pgrmc1	0	36598206
Control	Rep0	Akap17b	0.360526	36608314	Singleton
Control	Rep0	Upf3b	0.413043	37091678	Singleton
Control	Rep0	Nkap	0.447761	37126795	Singleton
Control	Rep0	Zbtb33	0	38189793
Control	Rep0	Tmem255a	0.00469484	38196573
Control	Rep0	Lamp2	0.00496614	38401357
Control	Rep0	Cul4b	0	38533274
Control	Rep0	Gria3	0.001638	41400854
Control	Rep0	Xiap	0.00685938	42059679
Control	Rep0	Stag2	0.0196078	42149317
Control	Rep0	Smarca1	0	47809368
Control	Rep0	Ocrl	0.000806452	47912387
Control	Rep0	Apln	0.00223048	48025146
Control	Rep0	Zdhhc9	0.0026003	48171969
Control	Rep0	Utp14a	0.432414	48256862	Singleton
Control	Rep0	Bcorl1	0.00473934	48341358
Control	Rep0	Elf4	0	48411046
Control	Rep0	Aifm1	0	48474944
Control	Rep0	Zfp280c	0.00125786	48541625
Control	Rep0	Slc25a14	0	48623413
Control	Rep0	Rbmx2	0.058296	48695004
Control	Rep0	Enox2	0	49009707
Control	Rep0	Firre	0.18427	50555744	Singleton
Control	Rep0	Gpc4	0	52053021
Control	Rep0	Gpc3	0	52272426
Control	Rep0	Ccdc160	0	52791200
Control	Rep0	Phf6	0.000893655	52912266
Control	Rep0	Hprt	0	52988137
Control	Rep0	C430049B03Rik	0	53055046
Control	Rep0	Fam122b	0	53243415
Control	Rep0	Mospd1	0	53344598
Control	Rep0	Cxx1c	0.0029873	53608032
Control	Rep0	Cxx1b	0.00653595	53669177
Control	Rep0	Zfp449	0	56346400
Control	Rep0	Ddx26b	0.00118624	56454857
Control	Rep0	Mmgt1	0.419587	56585512	Singleton
Control	Rep0	Slc9a6	0.330869	56609757	Singleton
Control	Rep0	Fhl1	0	56731787
Control	Rep0	Htatsf1	0.385403	57053583	Singleton
Control	Rep0	Arhgef6	0.0625	57231485
Control	Rep0	Rbmx	0.35002	57383530	Singleton
Control	Rep0	Atp11c	0.0016	60223290
Control	Rep0	Gm715	0	60548019
Control	Rep0	Sox3	0.00203114	60891366
Control	Rep0	Gm14662	0	60893653
Control	Rep0	Gm7327	0.0454545	61785381
Control	Rep0	Gm14680	0.666667	62775585	Singleton
Control	Rep0	Slitrk2	0	66649318
Control	Rep0	Fmr1	0.34625	68678541	Singleton
Control	Rep0	Aff2	0	69360294
Control	Rep0	Gm8172	0.000600962	69605496
Control	Rep0	Ids	0	70343069
Control	Rep0	1110012L19Rik	0.0015674	70385877
Control	Rep0	BC023829	0	70459753
Control	Rep0	Mamld1	0	71050256
Control	Rep0	Mtm1	0	71210767
Control	Rep0	Mtmr1	0	71364760
Control	Rep0	Cd99l2	0.000500751	71420060
Control	Rep0	Hmgb3	0.00843373	71555918
Control	Rep0	Vma21	0	71815924
Control	Rep0	Gm1141	0	71928816
Control	Rep0	Prrg3	0.00184162	71962624
Control	Rep0	Cetn2	0.0334029	72913532
Control	Rep0	Nsdhl	0.0196731	72918557
Control	Rep0	F8a	0	73228291
Control	Rep0	Zfp275	0	73342621
Control	Rep0	Haus7	0.00454545	73437315
Control	Rep0	Bgn	0	73483602
Control	Rep0	Slc6a8	0.302198	73673150	22
Control	Rep0	Bcap31	0.447999	73686178	22
Control	Rep0	Abcd1	0.394097	73716597	22
Control	Rep0	Plxnb3	0.35479	73757090	22
Control	Rep0	Srpk3	0.236979	73774405
Control	Rep0	Idh3g	0.462236	73778963	22
Control	Rep0	Ssr4	0.546296	73787028	22
Control	Rep0	Pdzd4	0.424497	73793359	22
Control	Rep0	Arhgap4	0.818182	73891442	22
Control	Rep0	Naa10	0.454913	73916873	22
Control	Rep0	Renbp	0.746667	73922121	22
Control	Rep0	Hcfc1	0.375682	73942792	22
Control	Rep0	Irak1	0.00535236	74013914
Control	Rep0	Mecp2	0.438115	74026592	22
Control	Rep0	Flna	0.427694	74223461	23
Control	Rep0	Emd	0.485284	74254687	23
Control	Rep0	Rpl10	0.90365	74270812	23
Control	Rep0	Dnase1l1	0.183099	74273217	23
Control	Rep0	Taz	0.523553	74281912	23
Control	Rep0	Atp6ap1	0.490909	74297097	23
Control	Rep0	Gdi1	0.487896	74304998	23
Control	Rep0	Fam50a	0.529563	74313033	23
Control	Rep0	Plxna3	0.44233	74329066	23
Control	Rep0	Lage3	0.494737	74351276	23
Control	Rep0	Ubl4	0.483986	74365718	23
Control	Rep0	Slc10a3	0.169014	74369217
Control	Rep0	Ikbkg	0.430996	74393290	23
Control	Rep0	G6pdx	0.482545	74409483	23
Control	Rep0	Gab3	0	74966843
Control	Rep0	Dkc1	0.0870647	75095854
Control	Rep0	Mpp1	0.00161031	75109733
Control	Rep0	F8	0	75172715
Control	Rep0	Fundc2	0	75382399
Control	Rep0	Mtcp1	0	75404846
Control	Rep0	Brcc3	0	75416628
Control	Rep0	Vbp1	0.325694	75514299	Singleton
Control	Rep0	Rab39b	0.00847458	75572046
Control	Rep0	4933407K13Rik	0.028777	75706932
Control	Rep0	Pls3	0	75785654
Control	Rep0	Tbl1x	0	77511013
Control	Rep0	Prkx	0.0025974	77761411
Control	Rep0	Prrg1	0.00248139	78449613
Control	Rep0	Rps24-ps3	0.023622	79195047
Control	Rep0	Gm8806	0.00410678	80533745
Control	Rep0	Tmem47	0.00120627	81070698
Control	Rep0	Gm8822	0.555556	81820384	Singleton
Control	Rep0	Dmd	0	82948870
Control	Rep0	Tab3	0	85574022
Control	Rep0	Gyk	0	85701937
Control	Rep0	Pola1	0.00227531	93304767
Control	Rep0	Pcyt1b	0	93654863
Control	Rep0	Pdk3	0.0028169	93764607
Control	Rep0	Zfx	0	94074631
Control	Rep0	Eif2s3x	0.147686	94188707	Singleton
Control	Rep0	Klhl15	0.0344828	94234599
Control	Rep0	Apoo	0.0588235	94367117
Control	Rep0	Maged1	0.00050882	94535474
Control	Rep0	Gspt2	0	94636069
Control	Rep0	Zxdb	0	94724569
Control	Rep0	Spin4	0	95022510
Control	Rep0	Arhgef9	0	95048935
Control	Rep0	Amer1	0.00520833	95420318
Control	Rep0	Zc4h2	0.00197239	95639193
Control	Rep0	Las1l	0	95935335
Control	Rep0	Msn	0.000704155	96096042
Control	Rep0	Heph	0	96455359
Control	Rep0	Eda2r	0.0700599	97333840
Control	Rep0	Ar	0	98149721
Control	Rep0	Ophn1	0.000943396	98554277
Control	Rep0	Yipf6	0.00141243	98936316
Control	Rep0	Stard8	0	99003248
Control	Rep0	Efnb1	0	99136130
Control	Rep0	Pja1	0	99465734
Control	Rep0	Eda	0	99975606
Control	Rep0	Igbp1	0.415834	100494291	Singleton
Control	Rep0	Pdzd11	0	100622883
Control	Rep0	Kif4	0	100625737
Control	Rep0	Gdpd2	0.000626959	100729873
Control	Rep0	Dlg3	0	100767722
Control	Rep0	Snx12	0	101097786
Control	Rep0	Foxo4	0.00212615	101254528
Control	Rep0	Med12	0	101274030
Control	Rep0	Nlgn3	0	101299168
Control	Rep0	Zmym3	0.00326797	101404384
Control	Rep0	Nono	0.00851703	101429318
Control	Rep0	Itgb1bp2	0	101449088
Control	Rep0	Taf1	0.437788	101532734
Control	Rep0	Ogt	0.376387	101640060
Control	Rep0	Nhsl2	0.0102041	101849385
Control	Rep0	Rgag4	0.0225141	102066544
Control	Rep0	Ercc6l	0.565926	102141716	Singleton
Control	Rep0	Rps4x	0.500594	102184941	Singleton
Control	Rep0	Cited1	0.04	102247381
Control	Rep0	Hdac8	0.0754717	102284639
Control	Rep0	Phka1	0	102513975
Control	Rep0	Nap1l2	0	103184176
Control	Rep0	Chic1	0	103356476
Control	Rep0	Xist	0.997149	103460375
Control	Rep0	Jpx	0.399441	103493558	Singleton
Control	Rep0	Ftx	0.296296	103560907	Singleton
Control	Rep0	Slc16a2	0.00479329	103697414
Control	Rep0	Rlim	0.00085034	103957163
Control	Rep0	C77370	0	104077434
Control	Rep0	Abcb7	0	104280657
Control	Rep0	Uprt	0	104482818
Control	Rep0	Zdhhc15	0.00167785	104536969
Control	Rep0	5530601H04Rik	0.38756	105037197	Singleton
Control	Rep0	Pbdc1	0.488399	105079756	Singleton
Control	Rep0	Magee1	0.0271399	105120378
Control	Rep0	5330434G04Rik	0	105348282
Control	Rep0	Atrx	0.00021004	105797615
Control	Rep0	Magt1	0.159866	105968084	Singleton
Control	Rep0	Cox7b	0.314286	106015700	Singleton
Control	Rep0	Atp7a	0.0387755	106027276
Control	Rep0	Pgk1	0.00617156	106187100
Control	Rep0	Taf9b	0	106206883
Control	Rep0	Lpar4	0	106920625
Control	Rep0	Itm2a	0	107397099
Control	Rep0	2610002M06Rik	0	107782751
Control	Rep0	Brwd3	0	108737016
Control	Rep0	2810403D21Rik	0	108834478
Control	Rep0	Hmgn5	0.00302115	109004534
Control	Rep0	Sh3bgrl	0.000286697	109095365
Control	Rep0	Pou3f4	0.00141643	110814280
Control	Rep0	Rps6ka6	0	111388192
Control	Rep0	Chm	0.269978	113040593	Singleton
Control	Rep0	Pabpc5	0	119927196
Control	Rep0	Pcdh11x	0	120290259
Control	Rep0	Nap1l3	0	122394565
Control	Rep0	Mdm4-ps	0.619048	128261411	Singleton
Control	Rep0	Diap2	0	129749742
Control	Rep0	Srpx2	0	133908426
Control	Rep0	Sytl4	0	133936385
Control	Rep0	Cstf2	0.382456	134059187	Singleton
Control	Rep0	Trmt2b	0.275229	134222339
Control	Rep0	Tmem35	0.00540541	134295225
Control	Rep0	Cenpi	0.39172	134308084	Singleton
Control	Rep0	Drp2	0.255952	134404551
Control	Rep0	Gm16410	0	134489370
Control	Rep0	Gla	0.00806452	134588149
Control	Rep0	Hnrnph2	0.0169492	134601179
Control	Rep0	Armcx4	0.00171306	134686519
Control	Rep0	Armcx1	0.00121065	134717963
Control	Rep0	Armcx6	0	134748461
Control	Rep0	Armcx3	0.00105374	134756595
Control	Rep0	Armcx2	0	134804145
Control	Rep0	Zmat1	0	134971372
Control	Rep0	Gprasp1	0.260778	135742733	Singleton
Control	Rep0	Armcx5	0.382353	135742733	Singleton
Control	Rep0	Bhlhb9	0.0010433	135885851
Control	Rep0	Gprasp2	0.00986842	135839034
Control	Rep0	Arxes2	0.00102302	135993824
Control	Rep0	Arxes1	0	136033367
Control	Rep0	Bex2	0	136066564
Control	Rep0	Bex4	0	136138996
Control	Rep0	Tceal8	0.0014892	136168984
Control	Rep0	Bex1	0	136213972
Control	Rep0	Wbp5	0.0146972	136245079
Control	Rep0	Ngfrap1	0	136270253
Control	Rep0	Morf4l2	0	136732942
Control	Rep0	BC065397	0	136741824
Control	Rep0	Plp1	0.000905797	136822671
Control	Rep0	Tmsb15b2	0	136955265
Control	Rep0	Slc25a53	0.000859845	136981116
Control	Rep0	Zcchc18	0	136993155
Control	Rep0	Fam199x	0	137049594
Control	Rep0	Esx1	0	137115397
Control	Rep0	Nrk	0.00204499	138914430
Control	Rep0	Mum1l1	0	139210042
Control	Rep0	Rnf128	0	139563316
Control	Rep0	Tbc1d8b	0.00329761	139684996
Control	Rep0	Morc4	0	139821632
Control	Rep0	Rbm41	0.0238095	139889511
Control	Rep0	Frmpd3	0	140367494
Control	Rep0	Prps1	0.00352734	140456613
Control	Rep0	Tsc22d3	0	140539528
Control	Rep0	Mid2	0	140664599
Control	Rep0	Psmd10	0.41573	140948429	Singleton
Control	Rep0	Atg4a	0.408547	140956907
Control	Rep0	Col4a6	0	141165403
Control	Rep0	Col4a5	0	141475385
Control	Rep0	Nxt2	0.00153531	142226770
Control	Rep0	Kcne1l	0.00493523	142304752
Control	Rep0	Acsl4	0.184007	142317993
Control	Rep0	Tmem164	0.000401768	142681406
Control	Rep0	Ammecr1	0.00204082	142851146
Control	Rep0	Chrdl1	0	143285674
Control	Rep0	Pak3	0	143518591
Control	Rep0	Dcx	0	143855842
Control	Rep0	Alg13	0.367713	144317812	Singleton
Control	Rep0	Amot	0.00106838	145446425
Control	Rep0	Lrch2	0.00817661	147470375
Control	Rep0	Tmem29	0.342105	150397773	Singleton
Control	Rep0	3110067C02Rik	0.421053	150463726
Control	Rep0	Apex2	0	150519519
Control	Rep0	Pfkfb1	0.047619	150588229
Control	Rep0	Tro	0	150645304
Control	Rep0	Maged2	0.000310607	150806370
Control	Rep0	Gnl3l	0.00346821	150983141
Control	Rep0	Fgd1	0	151046150
Control	Rep0	Tsr2	0	151087094
Control	Rep0	Wnk3	0	151198078
Control	Rep0	Fam120c	0.000821693	151344175
Control	Rep0	Phf8	0.453012	151520672
Control	Rep0	Huwe1	0.414442	151800807	Singleton
Control	Rep0	Hsd17b10	0.466438	152001845	38
Control	Rep0	Ribc1	0.443243	152004582	38
Control	Rep0	Smc1a	0.44154	152016428	38
Control	Rep0	Iqsec2	0.335859	152144268	39
Control	Rep0	Kdm5c	0.454105	152233020	39
Control	Rep0	Kantr	0.413333	152298500	39
Control	Rep0	Tspyl2	0.455867	152336852	39
Control	Rep0	Gpr173	0.0600462	152343598
Control	Rep0	Shroom2	0.00169779	152609509
Control	Rep0	Gm6472	0	152909505
Control	Rep0	Usp51	0	153006469
Control	Rep0	Mageh1	0.404678	153036166
Control	Rep0	9530051G07Rik	0.305556	153037629
Control	Rep0	Rragb	0	153139981
Control	Rep0	Klf8	0	153237466
Control	Rep0	Ubqln2	0.0592885	153498227
Control	Rep0	Kctd12b	0.00702001	153685154
Control	Rep0	2210013O21Rik	0.18599	153723590
Control	Rep0	Spin2c	0	153832225
Control	Rep0	Sat1	0.0595238	155213132
Control	Rep0	Acot9	0.00374532	155262443
Control	Rep0	Prdx4	0.362765	155323918	Singleton
Control	Rep0	Gm15163	0.161616	157016229	Singleton
Control	Rep0	Sms	0.363303	157443855	Singleton
Control	Rep0	Mbtps2	0.483942	157535371	Singleton
Control	Rep0	Cnksr2	0	157821436
Control	Rep0	Rps6ka3	0.00369004	159210307
Control	Rep0	Eif1ax	0.391461	159372178	Singleton
Control	Rep0	Map7d2	0.0535714	159414572
Control	Rep0	A830080D01Rik	0.39661	159526688	Singleton
Control	Rep0	Gm15190	0	159584783
Control	Rep0	Sh3kbp1	0.0154578	159627272
Control	Rep0	Map3k15	0.227273	159988433
Control	Rep0	Pdha1	0.350071	160122209
Control	Rep0	Phka2	0.324786	160502166
Control	Rep0	Cdkl5	0.014658	160784308
Control	Rep0	Rai2	0	161717069
Control	Rep0	Nhs	0	161833296
Control	Rep0	Reps2	0.0385775	162411954
Control	Rep0	Rbbp7	0.485714	162760402	44
Control	Rep0	Txlng	0.465753	162778919	44
Control	Rep0	Syap1	0.464818	162857057	44
Control	Rep0	Ctps2	0.321134	162901238	44
Control	Rep0	Ap1s2	0.185484	163909017	Singleton
Control	Rep0	Zrsr2	0.473767	163935443	Singleton
Control	Rep0	Car5b	0.0950276	163976822
Control	Rep0	Siah1b	0.340909	164070705	Singleton
Control	Rep0	Piga	0.402827	164419793	Singleton
Control	Rep0	Mospd2	0	164936169
Control	Rep0	Fancb	0	164980592
Control	Rep0	Gemin8	0.572003	166170454	Singleton
Control	Rep0	Gpm6b	0.462962	166238911	Singleton
Control	Rep0	Ofd1	0.534418	166390033	49
Control	Rep0	Trappc2	0.58284	166440574	49
Control	Rep0	Rab9	0.516438	166457253	49
Control	Rep0	Tceanc	0.539376	166499812	49
Control	Rep0	Tmsb4x	0.499266	167207093	Singleton
Control	Rep0	Prps2	0.00200884	167346322
Control	Rep0	Msl3	0.0206612	168654117
Control	Rep0	Arhgap6	0	168795099
Control	Rep0	Hccs	0.473813	169250193	Singleton
Control	Rep0	BC022960	0.420455	169368189	Singleton
Control	Rep0	Mid1	0.0372984	169685199
Control	Rep0	G530011O06Rik	0.159091	169975043
Control	Rep0	Gm15247	0.0909091	169985801
Dox (7d)	Rep0	Gm26618	0	6027056
Dox (7d)	Rep0	Nudt11	0	6047453
Dox (7d)	Rep0	Nudt10	0	6168696
Dox (7d)	Rep0	Shroom4	0.0018797	6399854
Dox (7d)	Rep0	Dgkk	0	6779306
Dox (7d)	Rep0	Clcn5	0.000843882	7153810
Dox (7d)	Rep0	Usp27x	0	7371276
Dox (7d)	Rep0	RP23-135F22.6	0	7558602	Singleton
Dox (7d)	Rep0	Syp	0	7638471
Dox (7d)	Rep0	Gpkow	0.00443459	7697131	2
Dox (7d)	Rep0	Wdr45	0	7721973	2
Dox (7d)	Rep0	Praf2	0.00110619	7728439	2
Dox (7d)	Rep0	Ccdc120	0	7731714	2
Dox (7d)	Rep0	Tfe3	0.00722311	7762560	2
Dox (7d)	Rep0	Gripap1	0.0828114	7789765	2
Dox (7d)	Rep0	Kcnd1	0	7822289	2
Dox (7d)	Rep0	Otud5	0.107715	7841364	2
Dox (7d)	Rep0	Pim2	0.0244755	7878262	2
Dox (7d)	Rep0	Slc35a2	0.229904	7884041	2
Dox (7d)	Rep0	Pqbp1	0.100276	7894519	2
Dox (7d)	Rep0	Timm17b	0.0826816	7899357	2
Dox (7d)	Rep0	Pcsk1n	0	7919822	2
Dox (7d)	Rep0	Hdac6	0.0051458	7930120	2
Dox (7d)	Rep0	Suv39h1	0.19084	8061171	3
Dox (7d)	Rep0	Wdr13	0.160305	8123301	3
Dox (7d)	Rep0	Rbm3	0.364595	8138975	3
Dox (7d)	Rep0	Tbc1d25	0.0119048	8154472	3
Dox (7d)	Rep0	Ebp	0	8185329	3
Dox (7d)	Rep0	Porcn	0	8193848	3
Dox (7d)	Rep0	Ftsj1	0.160194	8238668	3
Dox (7d)	Rep0	B630019K06Rik	0	8892382
Dox (7d)	Rep0	Lancl3	0	9199902
Dox (7d)	Rep0	Xk	0	9272756
Dox (7d)	Rep0	Rpgr	0	10073621	Singleton
Dox (7d)	Rep0	Tspan7	0	10485158
Dox (7d)	Rep0	Mid1ip1	0.0344828	10715013	Singleton
Dox (7d)	Rep0	Gm14513	1	11684002
Dox (7d)	Rep0	Bcor	0.0548571	12036740	Singleton
Dox (7d)	Rep0	Atp6ap2	0.0403005	12587801	7
Dox (7d)	Rep0	1810030O07Rik	0.230978	12654879	7
Dox (7d)	Rep0	Med14	0.0452518	12675369	7
Dox (7d)	Rep0	Gm14634	0	12762278	7
Dox (7d)	Rep0	5730405O15Rik	0	13042015	Singleton
Dox (7d)	Rep0	Usp9x	0.117681	13071498	Singleton
Dox (7d)	Rep0	Llph-ps2	0.08	13218210
Dox (7d)	Rep0	Ddx3x	0.0906489	13280970	Singleton
Dox (7d)	Rep0	Gm9434	0	13377866
Dox (7d)	Rep0	Cask	0.000735655	13517080
Dox (7d)	Rep0	Gm14519	0	15365179
Dox (7d)	Rep0	Maoa	0	16619698
Dox (7d)	Rep0	Ndp	0.00130378	16885521
Dox (7d)	Rep0	Fundc1	0	17556564	Singleton
Dox (7d)	Rep0	Kdm6a	0.185446	18162575	Singleton
Dox (7d)	Rep0	Chst7	0.00045861	20059560
Dox (7d)	Rep0	Slc9a7	0	20105755
Dox (7d)	Rep0	Rp2h	0.00380228	20364481
Dox (7d)	Rep0	Jade3	0	20425688
Dox (7d)	Rep0	Gm14539	0.555448	20581141	Singleton
Dox (7d)	Rep0	Ndufb11	0.214273	20615326	12
Dox (7d)	Rep0	Rbm10	0.174603	20617503	12
Dox (7d)	Rep0	Uba1	0.246307	20658326	12
Dox (7d)	Rep0	Cdk16	0.125808	20687954	12
Dox (7d)	Rep0	Usp11	0.0615285	20703906	12
Dox (7d)	Rep0	Araf	0.227895	20797814	12
Dox (7d)	Rep0	Syn1	0	20860511
Dox (7d)	Rep0	Timp1	0	20870166
Dox (7d)	Rep0	Cfp	0	20925454	13
Dox (7d)	Rep0	Elk1	0	20933395	13
Dox (7d)	Rep0	Uxt	0.0104712	20941722	13
Dox (7d)	Rep0	A230072C01Rik	0.0382514	20961684	Singleton
Dox (7d)	Rep0	Zfp182	0	21028939
Dox (7d)	Rep0	Zfp300	0.0277778	21079174
Dox (7d)	Rep0	Klhl13	0.000790514	23219271
Dox (7d)	Rep0	Dock11	0.00970874	35888832
Dox (7d)	Rep0	Pgrmc1	0	36598206
Dox (7d)	Rep0	Akap17b	0.00645161	36608314	Singleton
Dox (7d)	Rep0	Upf3b	0.1	37091678	Singleton
Dox (7d)	Rep0	Nkap	0.278307	37126795	Singleton
Dox (7d)	Rep0	Zbtb33	0	38189793
Dox (7d)	Rep0	Tmem255a	0	38196573
Dox (7d)	Rep0	Lamp2	0.00169205	38401357
Dox (7d)	Rep0	Cul4b	0	38533274
Dox (7d)	Rep0	Gria3	0	41400854
Dox (7d)	Rep0	Xiap	0.00290867	42059679
Dox (7d)	Rep0	Stag2	0.06	42149317
Dox (7d)	Rep0	Smarca1	0	47809368
Dox (7d)	Rep0	Ocrl	0	47912387
Dox (7d)	Rep0	Apln	0.00105332	48025146
Dox (7d)	Rep0	Zdhhc9	0.00248016	48171969
Dox (7d)	Rep0	Utp14a	0.219945	48256862	Singleton
Dox (7d)	Rep0	Bcorl1	0	48341358
Dox (7d)	Rep0	Elf4	0	48411046
Dox (7d)	Rep0	Aifm1	0	48474944
Dox (7d)	Rep0	Zfp280c	0	48541625
Dox (7d)	Rep0	Slc25a14	0	48623413
Dox (7d)	Rep0	Rbmx2	0.00674157	48695004
Dox (7d)	Rep0	Enox2	0	49009707
Dox (7d)	Rep0	Firre	0.139344	50555744	Singleton
Dox (7d)	Rep0	Gpc4	0	52053021
Dox (7d)	Rep0	Gpc3	0	52272426
Dox (7d)	Rep0	Ccdc160	0	52791200
Dox (7d)	Rep0	Phf6	0.000757002	52912266
Dox (7d)	Rep0	Hprt	0.00120337	52988137
Dox (7d)	Rep0	C430049B03Rik	0	53055046
Dox (7d)	Rep0	Fam122b	0	53243415
Dox (7d)	Rep0	Mospd1	0.0027933	53344598
Dox (7d)	Rep0	Cxx1c	0	53608032
Dox (7d)	Rep0	Cxx1b	0.00404313	53669177
Dox (7d)	Rep0	Zfp449	0	56346400
Dox (7d)	Rep0	Ddx26b	0.00293255	56454857
Dox (7d)	Rep0	Mmgt1	0.107926	56585512	Singleton
Dox (7d)	Rep0	Slc9a6	0	56609757	Singleton
Dox (7d)	Rep0	Fhl1	0.0021692	56731787
Dox (7d)	Rep0	Htatsf1	0.0248869	57053583	Singleton
Dox (7d)	Rep0	Arhgef6	0	57231485
Dox (7d)	Rep0	Rbmx	0.0123816	57383530	Singleton
Dox (7d)	Rep0	Atp11c	0	60223290
Dox (7d)	Rep0	Gm715	0.00355872	60548019
Dox (7d)	Rep0	Sox3	0	60891366
Dox (7d)	Rep0	Gm14662	0	60893653
Dox (7d)	Rep0	Gm7327	0	61785381
Dox (7d)	Rep0	Gm14680	0.411765	62775585	Singleton
Dox (7d)	Rep0	Slitrk2	0	66649318
Dox (7d)	Rep0	Fmr1	0.00672269	68678541	Singleton
Dox (7d)	Rep0	Aff2	0	69360294
Dox (7d)	Rep0	Gm8172	0.00382775	69605496
Dox (7d)	Rep0	Ids	0	70343069
Dox (7d)	Rep0	1110012L19Rik	0.00192308	70385877
Dox (7d)	Rep0	BC023829	0	70459753
Dox (7d)	Rep0	Mamld1	0.00242131	71050256
Dox (7d)	Rep0	Mtm1	0	71210767
Dox (7d)	Rep0	Mtmr1	0.00218341	71364760
Dox (7d)	Rep0	Cd99l2	0	71420060
Dox (7d)	Rep0	Hmgb3	0.00552995	71555918
Dox (7d)	Rep0	Vma21	0.000514668	71815924
Dox (7d)	Rep0	Gm1141	0	71928816
Dox (7d)	Rep0	Prrg3	0.00404858	71962624
Dox (7d)	Rep0	Cetn2	0	72913532
Dox (7d)	Rep0	Nsdhl	0.000852031	72918557
Dox (7d)	Rep0	F8a	0.00546448	73228291
Dox (7d)	Rep0	Zfp275	0	73342621
Dox (7d)	Rep0	Haus7	0	73437315
Dox (7d)	Rep0	Bgn	0	73483602
Dox (7d)	Rep0	Slc6a8	0.00345423	73673150	22
Dox (7d)	Rep0	Bcap31	0.0878547	73686178	22
Dox (7d)	Rep0	Abcd1	0.008	73716597	22
Dox (7d)	Rep0	Plxnb3	0.0151899	73757090	22
Dox (7d)	Rep0	Srpk3	0	73774405
Dox (7d)	Rep0	Idh3g	0.217391	73778963	22
Dox (7d)	Rep0	Ssr4	0.270833	73787028	22
Dox (7d)	Rep0	Pdzd4	0.0060241	73793359	22
Dox (7d)	Rep0	Arhgap4	0.111111	73891442	22
Dox (7d)	Rep0	Naa10	0.087963	73916873	22
Dox (7d)	Rep0	Renbp	0.016129	73922121	22
Dox (7d)	Rep0	Hcfc1	0.0803824	73942792	22
Dox (7d)	Rep0	Irak1	0.00168067	74013914
Dox (7d)	Rep0	Mecp2	0.101183	74026592	22
Dox (7d)	Rep0	Flna	0.101272	74223461	23
Dox (7d)	Rep0	Emd	0.255675	74254687	23
Dox (7d)	Rep0	Rpl10	0.82381	74270812	23
Dox (7d)	Rep0	Dnase1l1	0.125	74273217	23
Dox (7d)	Rep0	Taz	0.313107	74281912	23
Dox (7d)	Rep0	Atp6ap1	0.470588	74297097	23
Dox (7d)	Rep0	Gdi1	0.242726	74304998	23
Dox (7d)	Rep0	Fam50a	0.284932	74313033	23
Dox (7d)	Rep0	Plxna3	0.130258	74329066	23
Dox (7d)	Rep0	Lage3	0.330046	74351276	23
Dox (7d)	Rep0	Ubl4	0.191638	74365718	23
Dox (7d)	Rep0	Slc10a3	0.0245902	74369217
Dox (7d)	Rep0	Ikbkg	0.285306	74393290	23
Dox (7d)	Rep0	G6pdx	0.202583	74409483	23
Dox (7d)	Rep0	Gab3	0.0357143	74966843
Dox (7d)	Rep0	Dkc1	0.00466563	75095854
Dox (7d)	Rep0	Mpp1	0.00189753	75109733
Dox (7d)	Rep0	F8	0	75172715
Dox (7d)	Rep0	Fundc2	0	75382399
Dox (7d)	Rep0	Mtcp1	0	75404846
Dox (7d)	Rep0	Brcc3	0	75416628
Dox (7d)	Rep0	Vbp1	0.0419636	75514299	Singleton
Dox (7d)	Rep0	Rab39b	0.0075188	75572046
Dox (7d)	Rep0	4933407K13Rik	0.0198675	75706932
Dox (7d)	Rep0	Pls3	0.000628931	75785654
Dox (7d)	Rep0	Tbl1x	0	77511013
Dox (7d)	Rep0	Prkx	0	77761411
Dox (7d)	Rep0	Prrg1	0	78449613
Dox (7d)	Rep0	Rps24-ps3	0	79195047
Dox (7d)	Rep0	Gm8806	0.00165017	80533745
Dox (7d)	Rep0	Tmem47	0	81070698
Dox (7d)	Rep0	Gm8822	0.508475	81820384	Singleton
Dox (7d)	Rep0	Dmd	0	82948870
Dox (7d)	Rep0	Tab3	0.00285714	85574022
Dox (7d)	Rep0	Gyk	0	85701937
Dox (7d)	Rep0	Pola1	0	93304767
Dox (7d)	Rep0	Pcyt1b	0	93654863
Dox (7d)	Rep0	Pdk3	0	93764607
Dox (7d)	Rep0	Zfx	0	94074631
Dox (7d)	Rep0	Eif2s3x	0.0745554	94188707	Singleton
Dox (7d)	Rep0	Klhl15	0	94234599
Dox (7d)	Rep0	Apoo	0	94367117
Dox (7d)	Rep0	Maged1	0.00024139	94535474
Dox (7d)	Rep0	Gspt2	0.00238663	94636069
Dox (7d)	Rep0	Zxdb	0	94724569
Dox (7d)	Rep0	Spin4	0.00534759	95022510
Dox (7d)	Rep0	Arhgef9	0.000913242	95048935
Dox (7d)	Rep0	Amer1	0.00258398	95420318
Dox (7d)	Rep0	Zc4h2	0	95639193
Dox (7d)	Rep0	Las1l	0	95935335
Dox (7d)	Rep0	Msn	0.00124093	96096042
Dox (7d)	Rep0	Heph	0	96455359
Dox (7d)	Rep0	Eda2r	0.0125074	97333840
Dox (7d)	Rep0	Ar	0	98149721
Dox (7d)	Rep0	Ophn1	0	98554277
Dox (7d)	Rep0	Yipf6	0.000463177	98936316
Dox (7d)	Rep0	Stard8	0	99003248
Dox (7d)	Rep0	Efnb1	0.00263852	99136130
Dox (7d)	Rep0	Pja1	0.00353357	99465734
Dox (7d)	Rep0	Eda	0	99975606
Dox (7d)	Rep0	Igbp1	0.227373	100494291	Singleton
Dox (7d)	Rep0	Pdzd11	0	100622883
Dox (7d)	Rep0	Kif4	0	100625737
Dox (7d)	Rep0	Gdpd2	0.00160772	100729873
Dox (7d)	Rep0	Dlg3	0	100767722
Dox (7d)	Rep0	Snx12	0	101097786
Dox (7d)	Rep0	Foxo4	0	101254528
Dox (7d)	Rep0	Med12	0	101274030
Dox (7d)	Rep0	Nlgn3	0	101299168
Dox (7d)	Rep0	Zmym3	0	101404384
Dox (7d)	Rep0	Nono	0.00258176	101429318
Dox (7d)	Rep0	Itgb1bp2	0	101449088
Dox (7d)	Rep0	Taf1	0.152493	101532734
Dox (7d)	Rep0	Ogt	0.245132	101640060
Dox (7d)	Rep0	Nhsl2	0	101849385
Dox (7d)	Rep0	Rgag4	0.00234192	102066544
Dox (7d)	Rep0	Ercc6l	0.197908	102141716	Singleton
Dox (7d)	Rep0	Rps4x	0.1947	102184941	Singleton
Dox (7d)	Rep0	Cited1	0	102247381
Dox (7d)	Rep0	Hdac8	0	102284639
Dox (7d)	Rep0	Phka1	0.00115075	102513975
Dox (7d)	Rep0	Nap1l2	0	103184176
Dox (7d)	Rep0	Chic1	0	103356476
Dox (7d)	Rep0	Xist	0.997014	103460375
Dox (7d)	Rep0	Jpx	0.0763889	103493558	Singleton
Dox (7d)	Rep0	Ftx	0.057971	103560907	Singleton
Dox (7d)	Rep0	Slc16a2	0.00282353	103697414
Dox (7d)	Rep0	Rlim	0.000913242	103957163
Dox (7d)	Rep0	C77370	0	104077434
Dox (7d)	Rep0	Abcb7	0.00127065	104280657
Dox (7d)	Rep0	Uprt	0	104482818
Dox (7d)	Rep0	Zdhhc15	0	104536969
Dox (7d)	Rep0	5530601H04Rik	0.214286	105037197	Singleton
Dox (7d)	Rep0	Pbdc1	0.244731	105079756	Singleton
Dox (7d)	Rep0	Magee1	0.00517598	105120378
Dox (7d)	Rep0	5330434G04Rik	0	105348282
Dox (7d)	Rep0	Atrx	0.00118906	105797615
Dox (7d)	Rep0	Magt1	0.00135428	105968084	Singleton
Dox (7d)	Rep0	Cox7b	0.0377358	106015700	Singleton
Dox (7d)	Rep0	Atp7a	0	106027276
Dox (7d)	Rep0	Pgk1	0.000628852	106187100
Dox (7d)	Rep0	Taf9b	0.00150376	106206883
Dox (7d)	Rep0	Lpar4	0	106920625
Dox (7d)	Rep0	Itm2a	0	107397099
Dox (7d)	Rep0	2610002M06Rik	0.00170068	107782751
Dox (7d)	Rep0	Brwd3	0	108737016
Dox (7d)	Rep0	2810403D21Rik	0	108834478
Dox (7d)	Rep0	Hmgn5	0.000675676	109004534
Dox (7d)	Rep0	Sh3bgrl	0.000677392	109095365
Dox (7d)	Rep0	Pou3f4	0.000888099	110814280
Dox (7d)	Rep0	Rps6ka6	0.00414938	111388192
Dox (7d)	Rep0	Chm	0	113040593	Singleton
Dox (7d)	Rep0	Pabpc5	0	119927196
Dox (7d)	Rep0	Pcdh11x	0	120290259
Dox (7d)	Rep0	Nap1l3	0	122394565
Dox (7d)	Rep0	Mdm4-ps	0.5	128261411	Singleton
Dox (7d)	Rep0	Diap2	0	129749742
Dox (7d)	Rep0	Srpx2	0	133908426
Dox (7d)	Rep0	Sytl4	0	133936385
Dox (7d)	Rep0	Cstf2	0.0143369	134059187	Singleton
Dox (7d)	Rep0	Trmt2b	0	134222339
Dox (7d)	Rep0	Tmem35	0	134295225
Dox (7d)	Rep0	Cenpi	0.102703	134308084	Singleton
Dox (7d)	Rep0	Drp2	0.00892857	134404551
Dox (7d)	Rep0	Gm16410	0	134489370
Dox (7d)	Rep0	Gla	0	134588149
Dox (7d)	Rep0	Hnrnph2	0	134601179
Dox (7d)	Rep0	Armcx4	0.00184502	134686519
Dox (7d)	Rep0	Armcx1	0.000609013	134717963
Dox (7d)	Rep0	Armcx6	0	134748461
Dox (7d)	Rep0	Armcx3	0	134756595
Dox (7d)	Rep0	Armcx2	0.000333333	134804145
Dox (7d)	Rep0	Zmat1	0	134971372
Dox (7d)	Rep0	Gprasp1	0.0799162	135742733	Singleton
Dox (7d)	Rep0	Armcx5	0.154639	135742733	Singleton
Dox (7d)	Rep0	Bhlhb9	0	135885851
Dox (7d)	Rep0	Gprasp2	0.0058309	135839034
Dox (7d)	Rep0	Arxes2	0.000628931	135993824
Dox (7d)	Rep0	Arxes1	0	136033367
Dox (7d)	Rep0	Bex2	0.00206612	136066564
Dox (7d)	Rep0	Bex4	0	136138996
Dox (7d)	Rep0	Tceal8	0.00118413	136168984
Dox (7d)	Rep0	Bex1	0	136213972
Dox (7d)	Rep0	Wbp5	0.00230415	136245079
Dox (7d)	Rep0	Ngfrap1	0	136270253
Dox (7d)	Rep0	Morf4l2	0	136732942
Dox (7d)	Rep0	BC065397	0	136741824
Dox (7d)	Rep0	Plp1	0	136822671
Dox (7d)	Rep0	Tmsb15b2	0	136955265
Dox (7d)	Rep0	Slc25a53	0.002331	136981116
Dox (7d)	Rep0	Zcchc18	0	136993155
Dox (7d)	Rep0	Fam199x	0.00137552	137049594
Dox (7d)	Rep0	Esx1	0.00520833	137115397
Dox (7d)	Rep0	Nrk	0	138914430
Dox (7d)	Rep0	Mum1l1	0	139210042
Dox (7d)	Rep0	Rnf128	0	139563316
Dox (7d)	Rep0	Tbc1d8b	0.00150943	139684996
Dox (7d)	Rep0	Morc4	0	139821632
Dox (7d)	Rep0	Rbm41	0	139889511
Dox (7d)	Rep0	Frmpd3	0	140367494
Dox (7d)	Rep0	Prps1	0	140456613
Dox (7d)	Rep0	Tsc22d3	0.00191205	140539528
Dox (7d)	Rep0	Mid2	0	140664599
Dox (7d)	Rep0	Psmd10	0.108108	140948429	Singleton
Dox (7d)	Rep0	Atg4a	0.119241	140956907
Dox (7d)	Rep0	Col4a6	0.00138889	141165403
Dox (7d)	Rep0	Col4a5	0	141475385
Dox (7d)	Rep0	Nxt2	0.000780031	142226770
Dox (7d)	Rep0	Kcne1l	0	142304752
Dox (7d)	Rep0	Acsl4	0.000782473	142317993
Dox (7d)	Rep0	Tmem164	0.00123839	142681406
Dox (7d)	Rep0	Ammecr1	0.0078125	142851146
Dox (7d)	Rep0	Chrdl1	0.00733496	143285674
Dox (7d)	Rep0	Pak3	0	143518591
Dox (7d)	Rep0	Dcx	0	143855842
Dox (7d)	Rep0	Alg13	0	144317812	Singleton
Dox (7d)	Rep0	Amot	0	145446425
Dox (7d)	Rep0	Lrch2	0.00277521	147470375
Dox (7d)	Rep0	Tmem29	0.0344828	150397773	Singleton
Dox (7d)	Rep0	3110067C02Rik	0	150463726
Dox (7d)	Rep0	Apex2	0	150519519
Dox (7d)	Rep0	Pfkfb1	0	150588229
Dox (7d)	Rep0	Tro	0	150645304
Dox (7d)	Rep0	Maged2	0.000205508	150806370
Dox (7d)	Rep0	Gnl3l	0.000643501	150983141
Dox (7d)	Rep0	Fgd1	0.00131062	151046150
Dox (7d)	Rep0	Tsr2	0	151087094
Dox (7d)	Rep0	Wnk3	0	151198078
Dox (7d)	Rep0	Fam120c	0.00120773	151344175
Dox (7d)	Rep0	Phf8	0.113905	151520672
Dox (7d)	Rep0	Huwe1	0.119832	151800807	Singleton
Dox (7d)	Rep0	Hsd17b10	0.00412939	152001845	38
Dox (7d)	Rep0	Ribc1	0.0108696	152004582	38
Dox (7d)	Rep0	Smc1a	0.0942408	152016428	38
Dox (7d)	Rep0	Iqsec2	0.00196464	152144268	39
Dox (7d)	Rep0	Kdm5c	0.242623	152233020	39
Dox (7d)	Rep0	Kantr	0	152298500	39
Dox (7d)	Rep0	Tspyl2	0.0021575	152336852	39
Dox (7d)	Rep0	Gpr173	0	152343598
Dox (7d)	Rep0	Shroom2	0.00364299	152609509
Dox (7d)	Rep0	Gm6472	0	152909505
Dox (7d)	Rep0	Usp51	0	153006469
Dox (7d)	Rep0	Mageh1	0.000961354	153036166
Dox (7d)	Rep0	9530051G07Rik	0	153037629
Dox (7d)	Rep0	Rragb	0	153139981
Dox (7d)	Rep0	Klf8	0	153237466
Dox (7d)	Rep0	Ubqln2	0.00194647	153498227
Dox (7d)	Rep0	Kctd12b	0.00495356	153685154
Dox (7d)	Rep0	2210013O21Rik	0	153723590
Dox (7d)	Rep0	Spin2c	0	153832225
Dox (7d)	Rep0	Sat1	0	155213132
Dox (7d)	Rep0	Acot9	0	155262443
Dox (7d)	Rep0	Prdx4	0	155323918	Singleton
Dox (7d)	Rep0	Gm15163	0.142857	157016229	Singleton
Dox (7d)	Rep0	Sms	0.000985222	157443855	Singleton
Dox (7d)	Rep0	Mbtps2	0.249097	157535371	Singleton
Dox (7d)	Rep0	Cnksr2	0	157821436
Dox (7d)	Rep0	Rps6ka3	0	159210307
Dox (7d)	Rep0	Eif1ax	0.00133126	159372178	Singleton
Dox (7d)	Rep0	Map7d2	0	159414572
Dox (7d)	Rep0	A830080D01Rik	0.0124224	159526688	Singleton
Dox (7d)	Rep0	Gm15190	0	159584783
Dox (7d)	Rep0	Sh3kbp1	0	159627272
Dox (7d)	Rep0	Map3k15	0	159988433
Dox (7d)	Rep0	Pdha1	0.00143833	160122209
Dox (7d)	Rep0	Phka2	0.00246305	160502166
Dox (7d)	Rep0	Cdkl5	0	160784308
Dox (7d)	Rep0	Rai2	0	161717069
Dox (7d)	Rep0	Nhs	0	161833296
Dox (7d)	Rep0	Reps2	0	162411954
Dox (7d)	Rep0	Rbbp7	0	162760402	44
Dox (7d)	Rep0	Txlng	0.0396825	162778919	44
Dox (7d)	Rep0	Syap1	0.202685	162857057	44
Dox (7d)	Rep0	Ctps2	0.00129032	162901238	44
Dox (7d)	Rep0	Ap1s2	0	163909017	Singleton
Dox (7d)	Rep0	Zrsr2	0.220453	163935443	Singleton
Dox (7d)	Rep0	Car5b	0	163976822
Dox (7d)	Rep0	Siah1b	0.164875	164070705	Singleton
Dox (7d)	Rep0	Piga	0.0138889	164419793	Singleton
Dox (7d)	Rep0	Mospd2	0.00266667	164936169
Dox (7d)	Rep0	Fancb	0	164980592
Dox (7d)	Rep0	Gemin8	0.446626	166170454	Singleton
Dox (7d)	Rep0	Gpm6b	0.285825	166238911	Singleton
Dox (7d)	Rep0	Ofd1	0.44391	166390033	49
Dox (7d)	Rep0	Trappc2	0.487603	166440574	49
Dox (7d)	Rep0	Rab9	0.368984	166457253	49
Dox (7d)	Rep0	Tceanc	0.450199	166499812	49
Dox (7d)	Rep0	Tmsb4x	0.0220264	167207093	Singleton
Dox (7d)	Rep0	Prps2	0.00215131	167346322
Dox (7d)	Rep0	Msl3	0	168654117
Dox (7d)	Rep0	Arhgap6	0	168795099
Dox (7d)	Rep0	Hccs	0.116762	169250193	Singleton
Dox (7d)	Rep0	BC022960	0	169368189	Singleton
Dox (7d)	Rep0	Mid1	0.0353478	169685199
Dox (7d)	Rep0	G530011O06Rik	0.0689655	169975043
Dox (7d)	Rep0	Gm15247	0.105263	169985801
Dox (3d)	Rep0	Gm26618	0	6027056
Dox (3d)	Rep0	Nudt11	0	6047453
Dox (3d)	Rep0	Nudt10	0	6168696
Dox (3d)	Rep0	Shroom4	0	6399854
Dox (3d)	Rep0	Dgkk	0	6779306
Dox (3d)	Rep0	Clcn5	0	7153810
Dox (3d)	Rep0	Usp27x	0	7371276
Dox (3d)	Rep0	RP23-135F22.6	0	7558602	Singleton
Dox (3d)	Rep0	Syp	0.0163934	7638471
Dox (3d)	Rep0	Gpkow	0.0619195	7697131	2
Dox (3d)	Rep0	Wdr45	0.113712	7721973	2
Dox (3d)	Rep0	Praf2	0.0433213	7728439	2
Dox (3d)	Rep0	Ccdc120	0.00980392	7731714	2
Dox (3d)	Rep0	Tfe3	0.146924	7762560	2
Dox (3d)	Rep0	Gripap1	0.249578	7789765	2
Dox (3d)	Rep0	Kcnd1	0.0203252	7822289	2
Dox (3d)	Rep0	Otud5	0.236971	7841364	2
Dox (3d)	Rep0	Pim2	0.0721649	7878262	2
Dox (3d)	Rep0	Slc35a2	0.322812	7884041	2
Dox (3d)	Rep0	Pqbp1	0.275449	7894519	2
Dox (3d)	Rep0	Timm17b	0.217033	7899357	2
Dox (3d)	Rep0	Pcsk1n	0.00928793	7919822	2
Dox (3d)	Rep0	Hdac6	0.0359334	7930120	2
Dox (3d)	Rep0	Suv39h1	0.205776	8061171	3
Dox (3d)	Rep0	Wdr13	0.223693	8123301	3
Dox (3d)	Rep0	Rbm3	0.454955	8138975	3
Dox (3d)	Rep0	Tbc1d25	0.0631579	8154472	3
Dox (3d)	Rep0	Ebp	0.0221729	8185329	3
Dox (3d)	Rep0	Porcn	0.00497512	8193848	3
Dox (3d)	Rep0	Ftsj1	0.283908	8238668	3
Dox (3d)	Rep0	B630019K06Rik	0	8892382
Dox (3d)	Rep0	Lancl3	0	9199902
Dox (3d)	Rep0	Xk	0	9272756
Dox (3d)	Rep0	Rpgr	0.0598086	10073621	Singleton
Dox (3d)	Rep0	Tspan7	0.00124262	10485158
Dox (3d)	Rep0	Mid1ip1	0.20339	10715013	Singleton
Dox (3d)	Rep0	Gm14513	1	11684002
Dox (3d)	Rep0	Bcor	0.111511	12036740	Singleton
Dox (3d)	Rep0	Atp6ap2	0.169306	12587801	7
Dox (3d)	Rep0	1810030O07Rik	0.475581	12654879	7
Dox (3d)	Rep0	Med14	0.169828	12675369	7
Dox (3d)	Rep0	Gm14634	0.115385	12762278	7
Dox (3d)	Rep0	5730405O15Rik	0	13042015	Singleton
Dox (3d)	Rep0	Usp9x	0.245618	13071498	Singleton
Dox (3d)	Rep0	Llph-ps2	0.142857	13218210
Dox (3d)	Rep0	Ddx3x	0.157943	13280970	Singleton
Dox (3d)	Rep0	Gm9434	0.0769231	13377866
Dox (3d)	Rep0	Cask	0.00213523	13517080
Dox (3d)	Rep0	Gm14519	0.025641	15365179
Dox (3d)	Rep0	Maoa	0.00295276	16619698
Dox (3d)	Rep0	Ndp	0	16885521
Dox (3d)	Rep0	Fundc1	0.0121083	17556564	Singleton
Dox (3d)	Rep0	Kdm6a	0.261927	18162575	Singleton
Dox (3d)	Rep0	Chst7	0	20059560
Dox (3d)	Rep0	Slc9a7	0	20105755
Dox (3d)	Rep0	Rp2h	0	20364481
Dox (3d)	Rep0	Jade3	0	20425688
Dox (3d)	Rep0	Gm14539	0.558887	20581141	Singleton
Dox (3d)	Rep0	Ndufb11	0.26969	20615326	12
Dox (3d)	Rep0	Rbm10	0.173913	20617503	12
Dox (3d)	Rep0	Uba1	0.309575	20658326	12
Dox (3d)	Rep0	Cdk16	0.218891	20687954	12
Dox (3d)	Rep0	Usp11	0.20864	20703906	12
Dox (3d)	Rep0	Araf	0.31725	20797814	12
Dox (3d)	Rep0	Syn1	0	20860511
Dox (3d)	Rep0	Timp1	0.0540541	20870166
Dox (3d)	Rep0	Cfp	0.0178571	20925454	13
Dox (3d)	Rep0	Elk1	0.00395778	20933395	13
Dox (3d)	Rep0	Uxt	0.0352113	20941722	13
Dox (3d)	Rep0	A230072C01Rik	0.0392157	20961684	Singleton
Dox (3d)	Rep0	Zfp182	0	21028939
Dox (3d)	Rep0	Zfp300	0	21079174
Dox (3d)	Rep0	Klhl13	0.00123229	23219271
Dox (3d)	Rep0	Dock11	0	35888832
Dox (3d)	Rep0	Pgrmc1	0	36598206
Dox (3d)	Rep0	Akap17b	0.0294118	36608314	Singleton
Dox (3d)	Rep0	Upf3b	0.136364	37091678	Singleton
Dox (3d)	Rep0	Nkap	0.30303	37126795	Singleton
Dox (3d)	Rep0	Zbtb33	0	38189793
Dox (3d)	Rep0	Tmem255a	0	38196573
Dox (3d)	Rep0	Lamp2	0.00232288	38401357
Dox (3d)	Rep0	Cul4b	0	38533274
Dox (3d)	Rep0	Gria3	0.00194363	41400854
Dox (3d)	Rep0	Xiap	0.00563502	42059679
Dox (3d)	Rep0	Stag2	0.031746	42149317
Dox (3d)	Rep0	Smarca1	0	47809368
Dox (3d)	Rep0	Ocrl	0	47912387
Dox (3d)	Rep0	Apln	0	48025146
Dox (3d)	Rep0	Zdhhc9	0.00137049	48171969
Dox (3d)	Rep0	Utp14a	0.298122	48256862	Singleton
Dox (3d)	Rep0	Bcorl1	0	48341358
Dox (3d)	Rep0	Elf4	0	48411046
Dox (3d)	Rep0	Aifm1	0	48474944
Dox (3d)	Rep0	Zfp280c	0.00362319	48541625
Dox (3d)	Rep0	Slc25a14	0	48623413
Dox (3d)	Rep0	Rbmx2	0.00529101	48695004
Dox (3d)	Rep0	Enox2	0.00164745	49009707
Dox (3d)	Rep0	Firre	0.107595	50555744	Singleton
Dox (3d)	Rep0	Gpc4	0	52053021
Dox (3d)	Rep0	Gpc3	0.0125	52272426
Dox (3d)	Rep0	Ccdc160	0	52791200
Dox (3d)	Rep0	Phf6	0.000956938	52912266
Dox (3d)	Rep0	Hprt	0	52988137
Dox (3d)	Rep0	C430049B03Rik	0	53055046
Dox (3d)	Rep0	Fam122b	0	53243415
Dox (3d)	Rep0	Mospd1	0.00402414	53344598
Dox (3d)	Rep0	Cxx1c	0	53608032
Dox (3d)	Rep0	Cxx1b	0.010575	53669177
Dox (3d)	Rep0	Zfp449	0	56346400
Dox (3d)	Rep0	Ddx26b	0	56454857
Dox (3d)	Rep0	Mmgt1	0.213848	56585512	Singleton
Dox (3d)	Rep0	Slc9a6	0.0112994	56609757	Singleton
Dox (3d)	Rep0	Fhl1	0	56731787
Dox (3d)	Rep0	Htatsf1	0.100911	57053583	Singleton
Dox (3d)	Rep0	Arhgef6	0	57231485
Dox (3d)	Rep0	Rbmx	0.0432373	57383530	Singleton
Dox (3d)	Rep0	Atp11c	0	60223290
Dox (3d)	Rep0	Gm715	0	60548019
Dox (3d)	Rep0	Sox3	0.00167504	60891366
Dox (3d)	Rep0	Gm14662	0	60893653
Dox (3d)	Rep0	Gm7327	0.0344828	61785381
Dox (3d)	Rep0	Gm14680	0.25	62775585	Singleton
Dox (3d)	Rep0	Slitrk2	0	66649318
Dox (3d)	Rep0	Fmr1	0.0996241	68678541	Singleton
Dox (3d)	Rep0	Aff2	0	69360294
Dox (3d)	Rep0	Gm8172	0.0018357	69605496
Dox (3d)	Rep0	Ids	0.00108186	70343069
Dox (3d)	Rep0	1110012L19Rik	0.00108578	70385877
Dox (3d)	Rep0	BC023829	0	70459753
Dox (3d)	Rep0	Mamld1	0	71050256
Dox (3d)	Rep0	Mtm1	0	71210767
Dox (3d)	Rep0	Mtmr1	0	71364760
Dox (3d)	Rep0	Cd99l2	0.00079968	71420060
Dox (3d)	Rep0	Hmgb3	0.00375	71555918
Dox (3d)	Rep0	Vma21	0.000463392	71815924
Dox (3d)	Rep0	Gm1141	0	71928816
Dox (3d)	Rep0	Prrg3	0	71962624
Dox (3d)	Rep0	Cetn2	0.00560748	72913532
Dox (3d)	Rep0	Nsdhl	0.0030326	72918557
Dox (3d)	Rep0	F8a	0	73228291
Dox (3d)	Rep0	Zfp275	0	73342621
Dox (3d)	Rep0	Haus7	0	73437315
Dox (3d)	Rep0	Bgn	0	73483602
Dox (3d)	Rep0	Slc6a8	0.0510345	73673150	22
Dox (3d)	Rep0	Bcap31	0.209738	73686178	22
Dox (3d)	Rep0	Abcd1	0.0833333	73716597	22
Dox (3d)	Rep0	Plxnb3	0.0363467	73757090	22
Dox (3d)	Rep0	Srpk3	0.015748	73774405
Dox (3d)	Rep0	Idh3g	0.26692	73778963	22
Dox (3d)	Rep0	Ssr4	0.258065	73787028	22
Dox (3d)	Rep0	Pdzd4	0.00840336	73793359	22
Dox (3d)	Rep0	Arhgap4	0	73891442	22
Dox (3d)	Rep0	Naa10	0.201161	73916873	22
Dox (3d)	Rep0	Renbp	0.173228	73922121	22
Dox (3d)	Rep0	Hcfc1	0.141026	73942792	22
Dox (3d)	Rep0	Irak1	0.000957854	74013914
Dox (3d)	Rep0	Mecp2	0.175468	74026592	22
Dox (3d)	Rep0	Flna	0.157209	74223461	23
Dox (3d)	Rep0	Emd	0.337966	74254687	23
Dox (3d)	Rep0	Rpl10	0.918958	74270812	23
Dox (3d)	Rep0	Dnase1l1	0.0806452	74273217	23
Dox (3d)	Rep0	Taz	0.379705	74281912	23
Dox (3d)	Rep0	Atp6ap1	0.545455	74297097	23
Dox (3d)	Rep0	Gdi1	0.317532	74304998	23
Dox (3d)	Rep0	Fam50a	0.399293	74313033	23
Dox (3d)	Rep0	Plxna3	0.156419	74329066	23
Dox (3d)	Rep0	Lage3	0.368754	74351276	23
Dox (3d)	Rep0	Ubl4	0.325635	74365718	23
Dox (3d)	Rep0	Slc10a3	0.0588235	74369217
Dox (3d)	Rep0	Ikbkg	0.353718	74393290	23
Dox (3d)	Rep0	G6pdx	0.270527	74409483	23
Dox (3d)	Rep0	Gab3	0	74966843
Dox (3d)	Rep0	Dkc1	0.0161812	75095854
Dox (3d)	Rep0	Mpp1	0	75109733
Dox (3d)	Rep0	F8	0	75172715
Dox (3d)	Rep0	Fundc2	0.00137174	75382399
Dox (3d)	Rep0	Mtcp1	0	75404846
Dox (3d)	Rep0	Brcc3	0.00364299	75416628
Dox (3d)	Rep0	Vbp1	0.114048	75514299	Singleton
Dox (3d)	Rep0	Rab39b	0	75572046
Dox (3d)	Rep0	4933407K13Rik	0.00869565	75706932
Dox (3d)	Rep0	Pls3	0.000462321	75785654
Dox (3d)	Rep0	Tbl1x	0	77511013
Dox (3d)	Rep0	Prkx	0	77761411
Dox (3d)	Rep0	Prrg1	0	78449613
Dox (3d)	Rep0	Rps24-ps3	0.0145631	79195047
Dox (3d)	Rep0	Gm8806	0.00579151	80533745
Dox (3d)	Rep0	Tmem47	0.00119784	81070698
Dox (3d)	Rep0	Gm8822	0.375	81820384	Singleton
Dox (3d)	Rep0	Dmd	0	82948870
Dox (3d)	Rep0	Tab3	0	85574022
Dox (3d)	Rep0	Gyk	0	85701937
Dox (3d)	Rep0	Pola1	0	93304767
Dox (3d)	Rep0	Pcyt1b	0	93654863
Dox (3d)	Rep0	Pdk3	0.000971817	93764607
Dox (3d)	Rep0	Zfx	0	94074631
Dox (3d)	Rep0	Eif2s3x	0.0900508	94188707	Singleton
Dox (3d)	Rep0	Klhl15	0	94234599
Dox (3d)	Rep0	Apoo	0	94367117
Dox (3d)	Rep0	Maged1	0.000516307	94535474
Dox (3d)	Rep0	Gspt2	0.00218818	94636069
Dox (3d)	Rep0	Zxdb	0	94724569
Dox (3d)	Rep0	Spin4	0	95022510
Dox (3d)	Rep0	Arhgef9	0	95048935
Dox (3d)	Rep0	Amer1	0.0044843	95420318
Dox (3d)	Rep0	Zc4h2	0.00162338	95639193
Dox (3d)	Rep0	Las1l	0.00269542	95935335
Dox (3d)	Rep0	Msn	0.00171684	96096042
Dox (3d)	Rep0	Heph	0	96455359
Dox (3d)	Rep0	Eda2r	0.0122324	97333840
Dox (3d)	Rep0	Ar	0	98149721
Dox (3d)	Rep0	Ophn1	0.000909091	98554277
Dox (3d)	Rep0	Yipf6	0.000535619	98936316
Dox (3d)	Rep0	Stard8	0	99003248
Dox (3d)	Rep0	Efnb1	0	99136130
Dox (3d)	Rep0	Pja1	0	99465734
Dox (3d)	Rep0	Eda	0	99975606
Dox (3d)	Rep0	Igbp1	0.250359	100494291	Singleton
Dox (3d)	Rep0	Pdzd11	0	100622883
Dox (3d)	Rep0	Kif4	0.0025974	100625737
Dox (3d)	Rep0	Gdpd2	0.00153531	100729873
Dox (3d)	Rep0	Dlg3	0.00952381	100767722
Dox (3d)	Rep0	Snx12	0	101097786
Dox (3d)	Rep0	Foxo4	0.000702247	101254528
Dox (3d)	Rep0	Med12	0.00146413	101274030
Dox (3d)	Rep0	Nlgn3	0	101299168
Dox (3d)	Rep0	Zmym3	0	101404384
Dox (3d)	Rep0	Nono	0.0040107	101429318
Dox (3d)	Rep0	Itgb1bp2	0	101449088
Dox (3d)	Rep0	Taf1	0.241007	101532734
Dox (3d)	Rep0	Ogt	0.248937	101640060
Dox (3d)	Rep0	Nhsl2	0	101849385
Dox (3d)	Rep0	Rgag4	0	102066544
Dox (3d)	Rep0	Ercc6l	0.26616	102141716	Singleton
Dox (3d)	Rep0	Rps4x	0.257477	102184941	Singleton
Dox (3d)	Rep0	Cited1	0	102247381
Dox (3d)	Rep0	Hdac8	0.0545455	102284639
Dox (3d)	Rep0	Phka1	0.00136426	102513975
Dox (3d)	Rep0	Nap1l2	0	103184176
Dox (3d)	Rep0	Chic1	0.00253165	103356476
Dox (3d)	Rep0	Xist	0.996976	103460375
Dox (3d)	Rep0	Jpx	0.137566	103493558	Singleton
Dox (3d)	Rep0	Ftx	0.0434783	103560907	Singleton
Dox (3d)	Rep0	Slc16a2	0.00629964	103697414
Dox (3d)	Rep0	Rlim	0	103957163
Dox (3d)	Rep0	C77370	0	104077434
Dox (3d)	Rep0	Abcb7	0	104280657
Dox (3d)	Rep0	Uprt	0.00248139	104482818
Dox (3d)	Rep0	Zdhhc15	0	104536969
Dox (3d)	Rep0	5530601H04Rik	0.189702	105037197	Singleton
Dox (3d)	Rep0	Pbdc1	0.27789	105079756	Singleton
Dox (3d)	Rep0	Magee1	0.00114286	105120378
Dox (3d)	Rep0	5330434G04Rik	0	105348282
Dox (3d)	Rep0	Atrx	0.00146163	105797615
Dox (3d)	Rep0	Magt1	0.00517353	105968084	Singleton
Dox (3d)	Rep0	Cox7b	0.16	106015700	Singleton
Dox (3d)	Rep0	Atp7a	0	106027276
Dox (3d)	Rep0	Pgk1	0.00143266	106187100
Dox (3d)	Rep0	Taf9b	0	106206883
Dox (3d)	Rep0	Lpar4	0.00141044	106920625
Dox (3d)	Rep0	Itm2a	0	107397099
Dox (3d)	Rep0	2610002M06Rik	0	107782751
Dox (3d)	Rep0	Brwd3	0	108737016
Dox (3d)	Rep0	2810403D21Rik	0.0396825	108834478
Dox (3d)	Rep0	Hmgn5	0.00107759	109004534
Dox (3d)	Rep0	Sh3bgrl	0.000155788	109095365
Dox (3d)	Rep0	Pou3f4	0.00228833	110814280
Dox (3d)	Rep0	Rps6ka6	0.00260417	111388192
Dox (3d)	Rep0	Chm	0.0357143	113040593	Singleton
Dox (3d)	Rep0	Pabpc5	0	119927196
Dox (3d)	Rep0	Pcdh11x	0	120290259
Dox (3d)	Rep0	Nap1l3	0	122394565
Dox (3d)	Rep0	Mdm4-ps	0.571429	128261411	Singleton
Dox (3d)	Rep0	Diap2	0	129749742
Dox (3d)	Rep0	Srpx2	0	133908426
Dox (3d)	Rep0	Sytl4	0	133936385
Dox (3d)	Rep0	Cstf2	0.09375	134059187	Singleton
Dox (3d)	Rep0	Trmt2b	0.026087	134222339
Dox (3d)	Rep0	Tmem35	0	134295225
Dox (3d)	Rep0	Cenpi	0.156463	134308084	Singleton
Dox (3d)	Rep0	Drp2	0.0601504	134404551
Dox (3d)	Rep0	Gm16410	0	134489370
Dox (3d)	Rep0	Gla	0.0075188	134588149
Dox (3d)	Rep0	Hnrnph2	0	134601179
Dox (3d)	Rep0	Armcx4	0.00231481	134686519
Dox (3d)	Rep0	Armcx1	0.000558347	134717963
Dox (3d)	Rep0	Armcx6	0	134748461
Dox (3d)	Rep0	Armcx3	0	134756595
Dox (3d)	Rep0	Armcx2	0	134804145
Dox (3d)	Rep0	Zmat1	0.00206612	134971372
Dox (3d)	Rep0	Gprasp1	0.104981	135742733	Singleton
Dox (3d)	Rep0	Armcx5	0.195266	135742733	Singleton
Dox (3d)	Rep0	Bhlhb9	0.0015	135885851
Dox (3d)	Rep0	Gprasp2	0.0120337	135839034
Dox (3d)	Rep0	Arxes2	0.00145702	135993824
Dox (3d)	Rep0	Arxes1	0	136033367
Dox (3d)	Rep0	Bex2	0	136066564
Dox (3d)	Rep0	Bex4	0	136138996
Dox (3d)	Rep0	Tceal8	0.00136054	136168984
Dox (3d)	Rep0	Bex1	0	136213972
Dox (3d)	Rep0	Wbp5	0.0211161	136245079
Dox (3d)	Rep0	Ngfrap1	0	136270253
Dox (3d)	Rep0	Morf4l2	0	136732942
Dox (3d)	Rep0	BC065397	0	136741824
Dox (3d)	Rep0	Plp1	0	136822671
Dox (3d)	Rep0	Tmsb15b2	0	136955265
Dox (3d)	Rep0	Slc25a53	0.00110457	136981116
Dox (3d)	Rep0	Zcchc18	0	136993155
Dox (3d)	Rep0	Fam199x	0	137049594
Dox (3d)	Rep0	Esx1	0	137115397
Dox (3d)	Rep0	Nrk	0.00763359	138914430
Dox (3d)	Rep0	Mum1l1	0	139210042
Dox (3d)	Rep0	Rnf128	0	139563316
Dox (3d)	Rep0	Tbc1d8b	0	139684996
Dox (3d)	Rep0	Morc4	0	139821632
Dox (3d)	Rep0	Rbm41	0	139889511
Dox (3d)	Rep0	Frmpd3	0	140367494
Dox (3d)	Rep0	Prps1	0	140456613
Dox (3d)	Rep0	Tsc22d3	0	140539528
Dox (3d)	Rep0	Mid2	0	140664599
Dox (3d)	Rep0	Psmd10	0.226384	140948429	Singleton
Dox (3d)	Rep0	Atg4a	0.288321	140956907
Dox (3d)	Rep0	Col4a6	0.00213333	141165403
Dox (3d)	Rep0	Col4a5	0.000323834	141475385
Dox (3d)	Rep0	Nxt2	0	142226770
Dox (3d)	Rep0	Kcne1l	0.00191571	142304752
Dox (3d)	Rep0	Acsl4	0.00549451	142317993
Dox (3d)	Rep0	Tmem164	0.000349895	142681406
Dox (3d)	Rep0	Ammecr1	0.00546448	142851146
Dox (3d)	Rep0	Chrdl1	0	143285674
Dox (3d)	Rep0	Pak3	0	143518591
Dox (3d)	Rep0	Dcx	0	143855842
Dox (3d)	Rep0	Alg13	0.0117417	144317812	Singleton
Dox (3d)	Rep0	Amot	0	145446425
Dox (3d)	Rep0	Lrch2	0.00314465	147470375
Dox (3d)	Rep0	Tmem29	0.25	150397773	Singleton
Dox (3d)	Rep0	3110067C02Rik	0.1875	150463726
Dox (3d)	Rep0	Apex2	0	150519519
Dox (3d)	Rep0	Pfkfb1	0	150588229
Dox (3d)	Rep0	Tro	0	150645304
Dox (3d)	Rep0	Maged2	0.000333611	150806370
Dox (3d)	Rep0	Gnl3l	0.00168919	150983141
Dox (3d)	Rep0	Fgd1	0.00266667	151046150
Dox (3d)	Rep0	Tsr2	0	151087094
Dox (3d)	Rep0	Wnk3	0	151198078
Dox (3d)	Rep0	Fam120c	0.00163132	151344175
Dox (3d)	Rep0	Phf8	0.22659	151520672
Dox (3d)	Rep0	Huwe1	0.173715	151800807	Singleton
Dox (3d)	Rep0	Hsd17b10	0.0579151	152001845	38
Dox (3d)	Rep0	Ribc1	0.049505	152004582	38
Dox (3d)	Rep0	Smc1a	0.112008	152016428	38
Dox (3d)	Rep0	Iqsec2	0.00636943	152144268	39
Dox (3d)	Rep0	Kdm5c	0.321538	152233020	39
Dox (3d)	Rep0	Kantr	0.045082	152298500	39
Dox (3d)	Rep0	Tspyl2	0.101713	152336852	39
Dox (3d)	Rep0	Gpr173	0	152343598
Dox (3d)	Rep0	Shroom2	0.00738007	152609509
Dox (3d)	Rep0	Gm6472	0	152909505
Dox (3d)	Rep0	Usp51	0	153006469
Dox (3d)	Rep0	Mageh1	0.00718664	153036166
Dox (3d)	Rep0	9530051G07Rik	0	153037629
Dox (3d)	Rep0	Rragb	0	153139981
Dox (3d)	Rep0	Klf8	0	153237466
Dox (3d)	Rep0	Ubqln2	0	153498227
Dox (3d)	Rep0	Kctd12b	0.00373018	153685154
Dox (3d)	Rep0	2210013O21Rik	0.00309598	153723590
Dox (3d)	Rep0	Spin2c	0	153832225
Dox (3d)	Rep0	Sat1	0.0031348	155213132
Dox (3d)	Rep0	Acot9	0.003003	155262443
Dox (3d)	Rep0	Prdx4	0.00576923	155323918	Singleton
Dox (3d)	Rep0	Gm15163	0.197279	157016229	Singleton
Dox (3d)	Rep0	Sms	0.00728863	157443855	Singleton
Dox (3d)	Rep0	Mbtps2	0.328571	157535371	Singleton
Dox (3d)	Rep0	Cnksr2	0	157821436
Dox (3d)	Rep0	Rps6ka3	0	159210307
Dox (3d)	Rep0	Eif1ax	0.0118913	159372178	Singleton
Dox (3d)	Rep0	Map7d2	0	159414572
Dox (3d)	Rep0	A830080D01Rik	0.0550847	159526688	Singleton
Dox (3d)	Rep0	Gm15190	0	159584783
Dox (3d)	Rep0	Sh3kbp1	0	159627272
Dox (3d)	Rep0	Map3k15	0.0103093	159988433
Dox (3d)	Rep0	Pdha1	0.00681582	160122209
Dox (3d)	Rep0	Phka2	0.00178253	160502166
Dox (3d)	Rep0	Cdkl5	0	160784308
Dox (3d)	Rep0	Rai2	0.00421941	161717069
Dox (3d)	Rep0	Nhs	0	161833296
Dox (3d)	Rep0	Reps2	0.00248447	162411954
Dox (3d)	Rep0	Rbbp7	0	162760402	44
Dox (3d)	Rep0	Txlng	0.188119	162778919	44
Dox (3d)	Rep0	Syap1	0.318284	162857057	44
Dox (3d)	Rep0	Ctps2	0	162901238	44
Dox (3d)	Rep0	Ap1s2	0.019802	163909017	Singleton
Dox (3d)	Rep0	Zrsr2	0.300799	163935443	Singleton
Dox (3d)	Rep0	Car5b	0	163976822
Dox (3d)	Rep0	Siah1b	0.171233	164070705	Singleton
Dox (3d)	Rep0	Piga	0.0601504	164419793	Singleton
Dox (3d)	Rep0	Mospd2	0.00209205	164936169
Dox (3d)	Rep0	Fancb	0	164980592
Dox (3d)	Rep0	Gemin8	0.512783	166170454	Singleton
Dox (3d)	Rep0	Gpm6b	0.348169	166238911	Singleton
Dox (3d)	Rep0	Ofd1	0.465732	166390033	49
Dox (3d)	Rep0	Trappc2	0.55	166440574	49
Dox (3d)	Rep0	Rab9	0.452031	166457253	49
Dox (3d)	Rep0	Tceanc	0.481375	166499812	49
Dox (3d)	Rep0	Tmsb4x	0.22716	167207093	Singleton
Dox (3d)	Rep0	Prps2	0.000732869	167346322
Dox (3d)	Rep0	Msl3	0.00510856	168654117
Dox (3d)	Rep0	Arhgap6	0	168795099
Dox (3d)	Rep0	Hccs	0.212571	169250193	Singleton
Dox (3d)	Rep0	BC022960	0.0833333	169368189	Singleton
Dox (3d)	Rep0	Mid1	0.041958	169685199
Dox (3d)	Rep0	G530011O06Rik	0.134615	169975043
Dox (3d)	Rep0	Gm15247	0.0909091	169985801
Dox (3d)	Rep1	Gm26618	0	6027056
Dox (3d)	Rep1	Nudt11	0	6047453
Dox (3d)	Rep1	Nudt10	0	6168696
Dox (3d)	Rep1	Shroom4	0	6399854
Dox (3d)	Rep1	Dgkk	0	6779306
Dox (3d)	Rep1	Clcn5	0	7153810
Dox (3d)	Rep1	Usp27x	0	7371276
Dox (3d)	Rep1	RP23-135F22.6	0.0930233	7558602	Singleton
Dox (3d)	Rep1	Syp	0	7638471
Dox (3d)	Rep1	Gpkow	0.0681972	7697131	2
Dox (3d)	Rep1	Wdr45	0.134503	7721973	2
Dox (3d)	Rep1	Praf2	0.0915179	7728439	2
Dox (3d)	Rep1	Ccdc120	0	7731714	2
Dox (3d)	Rep1	Tfe3	0.201993	7762560	2
Dox (3d)	Rep1	Gripap1	0.247451	7789765	2
Dox (3d)	Rep1	Kcnd1	0.0601093	7822289	2
Dox (3d)	Rep1	Otud5	0.23665	7841364	2
Dox (3d)	Rep1	Pim2	0.0882353	7878262	2
Dox (3d)	Rep1	Slc35a2	0.276888	7884041	2
Dox (3d)	Rep1	Pqbp1	0.251034	7894519	2
Dox (3d)	Rep1	Timm17b	0.215556	7899357	2
Dox (3d)	Rep1	Pcsk1n	0.0194805	7919822	2
Dox (3d)	Rep1	Hdac6	0.0584642	7930120	2
Dox (3d)	Rep1	Suv39h1	0.231156	8061171	3
Dox (3d)	Rep1	Wdr13	0.213185	8123301	3
Dox (3d)	Rep1	Rbm3	0.38861	8138975	3
Dox (3d)	Rep1	Tbc1d25	0.13	8154472	3
Dox (3d)	Rep1	Ebp	0.0273556	8185329	3
Dox (3d)	Rep1	Porcn	0.0123457	8193848	3
Dox (3d)	Rep1	Ftsj1	0.243333	8238668	3
Dox (3d)	Rep1	B630019K06Rik	0	8892382
Dox (3d)	Rep1	Lancl3	0	9199902
Dox (3d)	Rep1	Xk	0	9272756
Dox (3d)	Rep1	Rpgr	0.0647249	10073621	Singleton
Dox (3d)	Rep1	Tspan7	0	10485158
Dox (3d)	Rep1	Mid1ip1	0.267857	10715013	Singleton
Dox (3d)	Rep1	Gm14513	0.291667	11684002
Dox (3d)	Rep1	Bcor	0.164773	12036740	Singleton
Dox (3d)	Rep1	Atp6ap2	0.266836	12587801	7
Dox (3d)	Rep1	1810030O07Rik	0.491903	12654879	7
Dox (3d)	Rep1	Med14	0.253112	12675369	7
Dox (3d)	Rep1	Gm14634	0.4375	12762278	7
Dox (3d)	Rep1	5730405O15Rik	0.222222	13042015	Singleton
Dox (3d)	Rep1	Usp9x	0.250417	13071498	Singleton
Dox (3d)	Rep1	Llph-ps2	0	13218210
Dox (3d)	Rep1	Ddx3x	0.17343	13280970	Singleton
Dox (3d)	Rep1	Gm9434	0	13377866
Dox (3d)	Rep1	Cask	0	13517080
Dox (3d)	Rep1	Gm14519	0	15365179
Dox (3d)	Rep1	Maoa	0	16619698
Dox (3d)	Rep1	Ndp	0	16885521
Dox (3d)	Rep1	Fundc1	0.0236887	17556564	Singleton
Dox (3d)	Rep1	Kdm6a	0.207668	18162575	Singleton
Dox (3d)	Rep1	Chst7	0.00115075	20059560
Dox (3d)	Rep1	Slc9a7	0	20105755
Dox (3d)	Rep1	Rp2h	0	20364481
Dox (3d)	Rep1	Jade3	0	20425688
Dox (3d)	Rep1	Gm14539	0.831099	20581141	Singleton
Dox (3d)	Rep1	Ndufb11	0.260654	20615326	12
Dox (3d)	Rep1	Rbm10	0.134615	20617503	12
Dox (3d)	Rep1	Uba1	0.310359	20658326	12
Dox (3d)	Rep1	Cdk16	0.198667	20687954	12
Dox (3d)	Rep1	Usp11	0.219026	20703906	12
Dox (3d)	Rep1	Araf	0.279241	20797814	12
Dox (3d)	Rep1	Syn1	0	20860511
Dox (3d)	Rep1	Timp1	0	20870166
Dox (3d)	Rep1	Cfp	0	20925454	13
Dox (3d)	Rep1	Elk1	0.01473	20933395	13
Dox (3d)	Rep1	Uxt	0.06	20941722	13
Dox (3d)	Rep1	A230072C01Rik	0.0138889	20961684	Singleton
Dox (3d)	Rep1	Zfp182	0	21028939
Dox (3d)	Rep1	Zfp300	0	21079174
Dox (3d)	Rep1	Klhl13	0.00344828	23219271
Dox (3d)	Rep1	Dock11	0	35888832
Dox (3d)	Rep1	Pgrmc1	0	36598206
Dox (3d)	Rep1	Akap17b	0.0568182	36608314	Singleton
Dox (3d)	Rep1	Upf3b	0.176471	37091678	Singleton
Dox (3d)	Rep1	Nkap	0.350895	37126795	Singleton
Dox (3d)	Rep1	Zbtb33	0	38189793
Dox (3d)	Rep1	Tmem255a	0	38196573
Dox (3d)	Rep1	Lamp2	0.0048119	38401357
Dox (3d)	Rep1	Cul4b	0	38533274
Dox (3d)	Rep1	Gria3	0	41400854
Dox (3d)	Rep1	Xiap	0.00430663	42059679
Dox (3d)	Rep1	Stag2	0	42149317
Dox (3d)	Rep1	Smarca1	0	47809368
Dox (3d)	Rep1	Ocrl	0.00107411	47912387
Dox (3d)	Rep1	Apln	0	48025146
Dox (3d)	Rep1	Zdhhc9	0	48171969
Dox (3d)	Rep1	Utp14a	0.269269	48256862	Singleton
Dox (3d)	Rep1	Bcorl1	0	48341358
Dox (3d)	Rep1	Elf4	0	48411046
Dox (3d)	Rep1	Aifm1	0	48474944
Dox (3d)	Rep1	Zfp280c	0	48541625
Dox (3d)	Rep1	Slc25a14	0	48623413
Dox (3d)	Rep1	Rbmx2	0.012987	48695004
Dox (3d)	Rep1	Enox2	0	49009707
Dox (3d)	Rep1	Firre	0.125541	50555744	Singleton
Dox (3d)	Rep1	Gpc4	0	52053021
Dox (3d)	Rep1	Gpc3	0	52272426
Dox (3d)	Rep1	Ccdc160	0	52791200
Dox (3d)	Rep1	Phf6	0.00136054	52912266
Dox (3d)	Rep1	Hprt	0	52988137
Dox (3d)	Rep1	C430049B03Rik	0	53055046
Dox (3d)	Rep1	Fam122b	0	53243415
Dox (3d)	Rep1	Mospd1	0	53344598
Dox (3d)	Rep1	Cxx1c	0	53608032
Dox (3d)	Rep1	Cxx1b	0	53669177
Dox (3d)	Rep1	Zfp449	0	56346400
Dox (3d)	Rep1	Ddx26b	0	56454857
Dox (3d)	Rep1	Mmgt1	0.174738	56585512	Singleton
Dox (3d)	Rep1	Slc9a6	0.0214286	56609757	Singleton
Dox (3d)	Rep1	Fhl1	0	56731787
Dox (3d)	Rep1	Htatsf1	0.0854701	57053583	Singleton
Dox (3d)	Rep1	Arhgef6	0.0163934	57231485
Dox (3d)	Rep1	Rbmx	0.0382452	57383530	Singleton
Dox (3d)	Rep1	Atp11c	0	60223290
Dox (3d)	Rep1	Gm715	0	60548019
Dox (3d)	Rep1	Sox3	0.000962464	60891366
Dox (3d)	Rep1	Gm14662	0	60893653
Dox (3d)	Rep1	Gm7327	0	61785381
Dox (3d)	Rep1	Gm14680	0	62775585	Singleton
Dox (3d)	Rep1	Slitrk2	0	66649318
Dox (3d)	Rep1	Fmr1	0.163539	68678541	Singleton
Dox (3d)	Rep1	Aff2	0.0145985	69360294
Dox (3d)	Rep1	Gm8172	0	69605496
Dox (3d)	Rep1	Ids	0	70343069
Dox (3d)	Rep1	1110012L19Rik	0	70385877
Dox (3d)	Rep1	BC023829	0	70459753
Dox (3d)	Rep1	Mamld1	0	71050256
Dox (3d)	Rep1	Mtm1	0	71210767
Dox (3d)	Rep1	Mtmr1	0	71364760
Dox (3d)	Rep1	Cd99l2	0	71420060
Dox (3d)	Rep1	Hmgb3	0.0107527	71555918
Dox (3d)	Rep1	Vma21	0	71815924
Dox (3d)	Rep1	Gm1141	0	71928816
Dox (3d)	Rep1	Prrg3	0	71962624
Dox (3d)	Rep1	Cetn2	0	72913532
Dox (3d)	Rep1	Nsdhl	0.00282686	72918557
Dox (3d)	Rep1	F8a	0	73228291
Dox (3d)	Rep1	Zfp275	0	73342621
Dox (3d)	Rep1	Haus7	0	73437315
Dox (3d)	Rep1	Bgn	0	73483602
Dox (3d)	Rep1	Slc6a8	0.0426439	73673150	22
Dox (3d)	Rep1	Bcap31	0.208048	73686178	22
Dox (3d)	Rep1	Abcd1	0.0678733	73716597	22
Dox (3d)	Rep1	Plxnb3	0.0595903	73757090	22
Dox (3d)	Rep1	Srpk3	0	73774405
Dox (3d)	Rep1	Idh3g	0.267355	73778963	22
Dox (3d)	Rep1	Ssr4	0.345455	73787028	22
Dox (3d)	Rep1	Pdzd4	0	73793359	22
Dox (3d)	Rep1	Arhgap4	0.294118	73891442	22
Dox (3d)	Rep1	Naa10	0.229682	73916873	22
Dox (3d)	Rep1	Renbp	0.44375	73922121	22
Dox (3d)	Rep1	Hcfc1	0.145091	73942792	22
Dox (3d)	Rep1	Irak1	0	74013914
Dox (3d)	Rep1	Mecp2	0.185277	74026592	22
Dox (3d)	Rep1	Flna	0.194047	74223461	23
Dox (3d)	Rep1	Emd	0.315152	74254687	23
Dox (3d)	Rep1	Rpl10	0.649077	74270812	23
Dox (3d)	Rep1	Dnase1l1	0.111111	74273217	23
Dox (3d)	Rep1	Taz	0.42268	74281912	23
Dox (3d)	Rep1	Atp6ap1	0.459459	74297097	23
Dox (3d)	Rep1	Gdi1	0.283516	74304998	23
Dox (3d)	Rep1	Fam50a	0.391534	74313033	23
Dox (3d)	Rep1	Plxna3	0.201613	74329066	23
Dox (3d)	Rep1	Lage3	0.348485	74351276	23
Dox (3d)	Rep1	Ubl4	0.333333	74365718	23
Dox (3d)	Rep1	Slc10a3	0.0243902	74369217
Dox (3d)	Rep1	Ikbkg	0.321711	74393290	23
Dox (3d)	Rep1	G6pdx	0.291616	74409483	23
Dox (3d)	Rep1	Gab3	0	74966843
Dox (3d)	Rep1	Dkc1	0.0163043	75095854
Dox (3d)	Rep1	Mpp1	0	75109733
Dox (3d)	Rep1	F8	0	75172715
Dox (3d)	Rep1	Fundc2	0	75382399
Dox (3d)	Rep1	Mtcp1	0	75404846
Dox (3d)	Rep1	Brcc3	0	75416628
Dox (3d)	Rep1	Vbp1	0.106013	75514299	Singleton
Dox (3d)	Rep1	Rab39b	0	75572046
Dox (3d)	Rep1	4933407K13Rik	0.0218341	75706932
Dox (3d)	Rep1	Pls3	0	75785654
Dox (3d)	Rep1	Tbl1x	0	77511013
Dox (3d)	Rep1	Prkx	0.00518135	77761411
Dox (3d)	Rep1	Prrg1	0	78449613
Dox (3d)	Rep1	Rps24-ps3	0.015625	79195047
Dox (3d)	Rep1	Gm8806	0.00409836	80533745
Dox (3d)	Rep1	Tmem47	0.000753864	81070698
Dox (3d)	Rep1	Gm8822	0.166667	81820384	Singleton
Dox (3d)	Rep1	Dmd	0	82948870
Dox (3d)	Rep1	Tab3	0	85574022
Dox (3d)	Rep1	Gyk	0	85701937
Dox (3d)	Rep1	Pola1	0	93304767
Dox (3d)	Rep1	Pcyt1b	0	93654863
Dox (3d)	Rep1	Pdk3	0	93764607
Dox (3d)	Rep1	Zfx	0	94074631
Dox (3d)	Rep1	Eif2s3x	0.12234	94188707	Singleton
Dox (3d)	Rep1	Klhl15	0	94234599
Dox (3d)	Rep1	Apoo	0	94367117
Dox (3d)	Rep1	Maged1	0.000350426	94535474
Dox (3d)	Rep1	Gspt2	0	94636069
Dox (3d)	Rep1	Zxdb	0	94724569
Dox (3d)	Rep1	Spin4	0	95022510
Dox (3d)	Rep1	Arhgef9	0	95048935
Dox (3d)	Rep1	Amer1	0.00454545	95420318
Dox (3d)	Rep1	Zc4h2	0	95639193
Dox (3d)	Rep1	Las1l	0.00255102	95935335
Dox (3d)	Rep1	Msn	0.000341763	96096042
Dox (3d)	Rep1	Heph	0	96455359
Dox (3d)	Rep1	Eda2r	0.0156128	97333840
Dox (3d)	Rep1	Ar	0	98149721
Dox (3d)	Rep1	Ophn1	0	98554277
Dox (3d)	Rep1	Yipf6	0.000595948	98936316
Dox (3d)	Rep1	Stard8	0	99003248
Dox (3d)	Rep1	Efnb1	0	99136130
Dox (3d)	Rep1	Pja1	0	99465734
Dox (3d)	Rep1	Eda	0	99975606
Dox (3d)	Rep1	Igbp1	0.250903	100494291	Singleton
Dox (3d)	Rep1	Pdzd11	0	100622883
Dox (3d)	Rep1	Kif4	0.000873362	100625737
Dox (3d)	Rep1	Gdpd2	0.00548112	100729873
Dox (3d)	Rep1	Dlg3	0	100767722
Dox (3d)	Rep1	Snx12	0	101097786
Dox (3d)	Rep1	Foxo4	0	101254528
Dox (3d)	Rep1	Med12	0	101274030
Dox (3d)	Rep1	Nlgn3	0	101299168
Dox (3d)	Rep1	Zmym3	0	101404384
Dox (3d)	Rep1	Nono	0.00145278	101429318
Dox (3d)	Rep1	Itgb1bp2	0	101449088
Dox (3d)	Rep1	Taf1	0.244186	101532734
Dox (3d)	Rep1	Ogt	0.25	101640060
Dox (3d)	Rep1	Nhsl2	0	101849385
Dox (3d)	Rep1	Rgag4	0	102066544
Dox (3d)	Rep1	Ercc6l	0.292162	102141716	Singleton
Dox (3d)	Rep1	Rps4x	0.248458	102184941	Singleton
Dox (3d)	Rep1	Cited1	0	102247381
Dox (3d)	Rep1	Hdac8	0	102284639
Dox (3d)	Rep1	Phka1	0.0011236	102513975
Dox (3d)	Rep1	Nap1l2	0	103184176
Dox (3d)	Rep1	Chic1	0	103356476
Dox (3d)	Rep1	Xist	0.998612	103460375
Dox (3d)	Rep1	Jpx	0.118056	103493558	Singleton
Dox (3d)	Rep1	Ftx	0.0594059	103560907	Singleton
Dox (3d)	Rep1	Slc16a2	0.00546299	103697414
Dox (3d)	Rep1	Rlim	0	103957163
Dox (3d)	Rep1	C77370	0	104077434
Dox (3d)	Rep1	Abcb7	0	104280657
Dox (3d)	Rep1	Uprt	0	104482818
Dox (3d)	Rep1	Zdhhc15	0	104536969
Dox (3d)	Rep1	5530601H04Rik	0.219331	105037197	Singleton
Dox (3d)	Rep1	Pbdc1	0.31738	105079756	Singleton
Dox (3d)	Rep1	Magee1	0.00380228	105120378
Dox (3d)	Rep1	5330434G04Rik	0	105348282
Dox (3d)	Rep1	Atrx	0.00107219	105797615
Dox (3d)	Rep1	Magt1	0.00281426	105968084	Singleton
Dox (3d)	Rep1	Cox7b	0.0425532	106015700	Singleton
Dox (3d)	Rep1	Atp7a	0	106027276
Dox (3d)	Rep1	Pgk1	0	106187100
Dox (3d)	Rep1	Taf9b	0	106206883
Dox (3d)	Rep1	Lpar4	0	106920625
Dox (3d)	Rep1	Itm2a	0	107397099
Dox (3d)	Rep1	2610002M06Rik	0	107782751
Dox (3d)	Rep1	Brwd3	0	108737016
Dox (3d)	Rep1	2810403D21Rik	0	108834478
Dox (3d)	Rep1	Hmgn5	0	109004534
Dox (3d)	Rep1	Sh3bgrl	0	109095365
Dox (3d)	Rep1	Pou3f4	0.00151745	110814280
Dox (3d)	Rep1	Rps6ka6	0	111388192
Dox (3d)	Rep1	Chm	0.0674699	113040593	Singleton
Dox (3d)	Rep1	Pabpc5	0	119927196
Dox (3d)	Rep1	Pcdh11x	0	120290259
Dox (3d)	Rep1	Nap1l3	0	122394565
Dox (3d)	Rep1	Mdm4-ps	0.631579	128261411	Singleton
Dox (3d)	Rep1	Diap2	0	129749742
Dox (3d)	Rep1	Srpx2	0	133908426
Dox (3d)	Rep1	Sytl4	0	133936385
Dox (3d)	Rep1	Cstf2	0.0380952	134059187	Singleton
Dox (3d)	Rep1	Trmt2b	0.0392157	134222339
Dox (3d)	Rep1	Tmem35	0	134295225
Dox (3d)	Rep1	Cenpi	0.17033	134308084	Singleton
Dox (3d)	Rep1	Drp2	0.0423729	134404551
Dox (3d)	Rep1	Gm16410	0	134489370
Dox (3d)	Rep1	Gla	0	134588149
Dox (3d)	Rep1	Hnrnph2	0	134601179
Dox (3d)	Rep1	Armcx4	0.00112486	134686519
Dox (3d)	Rep1	Armcx1	0	134717963
Dox (3d)	Rep1	Armcx6	0	134748461
Dox (3d)	Rep1	Armcx3	0.00803213	134756595
Dox (3d)	Rep1	Armcx2	0	134804145
Dox (3d)	Rep1	Zmat1	0	134971372
Dox (3d)	Rep1	Gprasp1	0.101363	135742733	Singleton
Dox (3d)	Rep1	Armcx5	0.182741	135742733	Singleton
Dox (3d)	Rep1	Bhlhb9	0	135885851
Dox (3d)	Rep1	Gprasp2	0.00967118	135839034
Dox (3d)	Rep1	Arxes2	0	135993824
Dox (3d)	Rep1	Arxes1	0	136033367
Dox (3d)	Rep1	Bex2	0	136066564
Dox (3d)	Rep1	Bex4	0	136138996
Dox (3d)	Rep1	Tceal8	0	136168984
Dox (3d)	Rep1	Bex1	0	136213972
Dox (3d)	Rep1	Wbp5	0	136245079
Dox (3d)	Rep1	Ngfrap1	0	136270253
Dox (3d)	Rep1	Morf4l2	0	136732942
Dox (3d)	Rep1	BC065397	0	136741824
Dox (3d)	Rep1	Plp1	0.00657895	136822671
Dox (3d)	Rep1	Tmsb15b2	0	136955265
Dox (3d)	Rep1	Slc25a53	0.00169492	136981116
Dox (3d)	Rep1	Zcchc18	0	136993155
Dox (3d)	Rep1	Fam199x	0	137049594
Dox (3d)	Rep1	Esx1	0	137115397
Dox (3d)	Rep1	Nrk	0	138914430
Dox (3d)	Rep1	Mum1l1	0	139210042
Dox (3d)	Rep1	Rnf128	0	139563316
Dox (3d)	Rep1	Tbc1d8b	0	139684996
Dox (3d)	Rep1	Morc4	0	139821632
Dox (3d)	Rep1	Rbm41	0	139889511
Dox (3d)	Rep1	Frmpd3	0	140367494
Dox (3d)	Rep1	Prps1	0	140456613
Dox (3d)	Rep1	Tsc22d3	0	140539528
Dox (3d)	Rep1	Mid2	0.00179211	140664599
Dox (3d)	Rep1	Psmd10	0.189441	140948429	Singleton
Dox (3d)	Rep1	Atg4a	0.222973	140956907
Dox (3d)	Rep1	Col4a6	0	141165403
Dox (3d)	Rep1	Col4a5	0	141475385
Dox (3d)	Rep1	Nxt2	0	142226770
Dox (3d)	Rep1	Kcne1l	0	142304752
Dox (3d)	Rep1	Acsl4	0.00869565	142317993
Dox (3d)	Rep1	Tmem164	0.000554017	142681406
Dox (3d)	Rep1	Ammecr1	0.0101695	142851146
Dox (3d)	Rep1	Chrdl1	0.00653595	143285674
Dox (3d)	Rep1	Pak3	0	143518591
Dox (3d)	Rep1	Dcx	0	143855842
Dox (3d)	Rep1	Alg13	0.0304569	144317812	Singleton
Dox (3d)	Rep1	Amot	0	145446425
Dox (3d)	Rep1	Lrch2	0.00268456	147470375
Dox (3d)	Rep1	Tmem29	0.264706	150397773	Singleton
Dox (3d)	Rep1	3110067C02Rik	0.04	150463726
Dox (3d)	Rep1	Apex2	0	150519519
Dox (3d)	Rep1	Pfkfb1	0	150588229
Dox (3d)	Rep1	Tro	0	150645304
Dox (3d)	Rep1	Maged2	0.000341997	150806370
Dox (3d)	Rep1	Gnl3l	0.00143369	150983141
Dox (3d)	Rep1	Fgd1	0	151046150
Dox (3d)	Rep1	Tsr2	0.00458716	151087094
Dox (3d)	Rep1	Wnk3	0	151198078
Dox (3d)	Rep1	Fam120c	0	151344175
Dox (3d)	Rep1	Phf8	0.201439	151520672
Dox (3d)	Rep1	Huwe1	0.192898	151800807	Singleton
Dox (3d)	Rep1	Hsd17b10	0.0788436	152001845	38
Dox (3d)	Rep1	Ribc1	0.0508475	152004582	38
Dox (3d)	Rep1	Smc1a	0.141468	152016428	38
Dox (3d)	Rep1	Iqsec2	0.021875	152144268	39
Dox (3d)	Rep1	Kdm5c	0.332696	152233020	39
Dox (3d)	Rep1	Kantr	0.0687023	152298500	39
Dox (3d)	Rep1	Tspyl2	0.0715564	152336852	39
Dox (3d)	Rep1	Gpr173	0.00787402	152343598
Dox (3d)	Rep1	Shroom2	0.00469484	152609509
Dox (3d)	Rep1	Gm6472	0	152909505
Dox (3d)	Rep1	Usp51	0	153006469
Dox (3d)	Rep1	Mageh1	0.00356718	153036166
Dox (3d)	Rep1	9530051G07Rik	0	153037629
Dox (3d)	Rep1	Rragb	0	153139981
Dox (3d)	Rep1	Klf8	0	153237466
Dox (3d)	Rep1	Ubqln2	0	153498227
Dox (3d)	Rep1	Kctd12b	0.00468541	153685154
Dox (3d)	Rep1	2210013O21Rik	0.040404	153723590
Dox (3d)	Rep1	Spin2c	0	153832225
Dox (3d)	Rep1	Sat1	0	155213132
Dox (3d)	Rep1	Acot9	0.00813008	155262443
Dox (3d)	Rep1	Prdx4	0.00290698	155323918	Singleton
Dox (3d)	Rep1	Gm15163	0.194444	157016229	Singleton
Dox (3d)	Rep1	Sms	0.0162413	157443855	Singleton
Dox (3d)	Rep1	Mbtps2	0.348361	157535371	Singleton
Dox (3d)	Rep1	Cnksr2	0	157821436
Dox (3d)	Rep1	Rps6ka3	0.00627615	159210307
Dox (3d)	Rep1	Eif1ax	0.016696	159372178	Singleton
Dox (3d)	Rep1	Map7d2	0.00492611	159414572
Dox (3d)	Rep1	A830080D01Rik	0.0235294	159526688	Singleton
Dox (3d)	Rep1	Gm15190	0	159584783
Dox (3d)	Rep1	Sh3kbp1	0.00170358	159627272
Dox (3d)	Rep1	Map3k15	0	159988433
Dox (3d)	Rep1	Pdha1	0.0107001	160122209
Dox (3d)	Rep1	Phka2	0.0122592	160502166
Dox (3d)	Rep1	Cdkl5	0	160784308
Dox (3d)	Rep1	Rai2	0	161717069
Dox (3d)	Rep1	Nhs	0	161833296
Dox (3d)	Rep1	Reps2	0	162411954
Dox (3d)	Rep1	Rbbp7	0.0666667	162760402	44
Dox (3d)	Rep1	Txlng	0.218391	162778919	44
Dox (3d)	Rep1	Syap1	0.378755	162857057	44
Dox (3d)	Rep1	Ctps2	0.00456621	162901238	44
Dox (3d)	Rep1	Ap1s2	0.0140845	163909017	Singleton
Dox (3d)	Rep1	Zrsr2	0.253433	163935443	Singleton
Dox (3d)	Rep1	Car5b	0	163976822
Dox (3d)	Rep1	Siah1b	0.184211	164070705	Singleton
Dox (3d)	Rep1	Piga	0.0390625	164419793	Singleton
Dox (3d)	Rep1	Mospd2	0	164936169
Dox (3d)	Rep1	Fancb	0	164980592
Dox (3d)	Rep1	Gemin8	0.608108	166170454	Singleton
Dox (3d)	Rep1	Gpm6b	0.375055	166238911	Singleton
Dox (3d)	Rep1	Ofd1	0.463248	166390033	49
Dox (3d)	Rep1	Trappc2	0.440529	166440574	49
Dox (3d)	Rep1	Rab9	0.401501	166457253	49
Dox (3d)	Rep1	Tceanc	0.372549	166499812	49
Dox (3d)	Rep1	Tmsb4x	0.30373	167207093	Singleton
Dox (3d)	Rep1	Prps2	0.000461467	167346322
Dox (3d)	Rep1	Msl3	0.00779221	168654117
Dox (3d)	Rep1	Arhgap6	0	168795099
Dox (3d)	Rep1	Hccs	0.203276	169250193	Singleton
Dox (3d)	Rep1	BC022960	0.116883	169368189	Singleton
Dox (3d)	Rep1	Mid1	0.015299	169685199
Dox (3d)	Rep1	G530011O06Rik	0.114286	169975043
Dox (3d)	Rep1	Gm15247	0	169985801
Dox (7d)	Rep1	Gm26618	0	6027056
Dox (7d)	Rep1	Nudt11	0	6047453
Dox (7d)	Rep1	Nudt10	0	6168696
Dox (7d)	Rep1	Shroom4	0	6399854
Dox (7d)	Rep1	Dgkk	0	6779306
Dox (7d)	Rep1	Clcn5	0	7153810
Dox (7d)	Rep1	Usp27x	0	7371276
Dox (7d)	Rep1	RP23-135F22.6	0.0555556	7558602	Singleton
Dox (7d)	Rep1	Syp	0	7638471
Dox (7d)	Rep1	Gpkow	0.00897227	7697131	2
Dox (7d)	Rep1	Wdr45	0.0147059	7721973	2
Dox (7d)	Rep1	Praf2	0	7728439	2
Dox (7d)	Rep1	Ccdc120	0	7731714	2
Dox (7d)	Rep1	Tfe3	0.0315917	7762560	2
Dox (7d)	Rep1	Gripap1	0.118	7789765	2
Dox (7d)	Rep1	Kcnd1	0	7822289	2
Dox (7d)	Rep1	Otud5	0.120267	7841364	2
Dox (7d)	Rep1	Pim2	0.0650407	7878262	2
Dox (7d)	Rep1	Slc35a2	0.144172	7884041	2
Dox (7d)	Rep1	Pqbp1	0.149485	7894519	2
Dox (7d)	Rep1	Timm17b	0.0775194	7899357	2
Dox (7d)	Rep1	Pcsk1n	0	7919822	2
Dox (7d)	Rep1	Hdac6	0.00315789	7930120	2
Dox (7d)	Rep1	Suv39h1	0.172	8061171	3
Dox (7d)	Rep1	Wdr13	0.127854	8123301	3
Dox (7d)	Rep1	Rbm3	0.26543	8138975	3
Dox (7d)	Rep1	Tbc1d25	0	8154472	3
Dox (7d)	Rep1	Ebp	0	8185329	3
Dox (7d)	Rep1	Porcn	0	8193848	3
Dox (7d)	Rep1	Ftsj1	0.13719	8238668	3
Dox (7d)	Rep1	B630019K06Rik	0	8892382
Dox (7d)	Rep1	Lancl3	0	9199902
Dox (7d)	Rep1	Xk	0	9272756
Dox (7d)	Rep1	Rpgr	0	10073621	Singleton
Dox (7d)	Rep1	Tspan7	0	10485158
Dox (7d)	Rep1	Mid1ip1	0.0731707	10715013	Singleton
Dox (7d)	Rep1	Gm14513	0.368421	11684002
Dox (7d)	Rep1	Bcor	0.0275591	12036740	Singleton
Dox (7d)	Rep1	Atp6ap2	0.0837696	12587801	7
Dox (7d)	Rep1	1810030O07Rik	0.237458	12654879	7
Dox (7d)	Rep1	Med14	0.0780075	12675369	7
Dox (7d)	Rep1	Gm14634	0	12762278	7
Dox (7d)	Rep1	5730405O15Rik	0	13042015	Singleton
Dox (7d)	Rep1	Usp9x	0.119494	13071498	Singleton
Dox (7d)	Rep1	Llph-ps2	0.0333333	13218210
Dox (7d)	Rep1	Ddx3x	0.0953805	13280970	Singleton
Dox (7d)	Rep1	Gm9434	0.111111	13377866
Dox (7d)	Rep1	Cask	0.000340252	13517080
Dox (7d)	Rep1	Gm14519	0	15365179
Dox (7d)	Rep1	Maoa	0	16619698
Dox (7d)	Rep1	Ndp	0	16885521
Dox (7d)	Rep1	Fundc1	0	17556564	Singleton
Dox (7d)	Rep1	Kdm6a	0.107872	18162575	Singleton
Dox (7d)	Rep1	Chst7	0	20059560
Dox (7d)	Rep1	Slc9a7	0	20105755
Dox (7d)	Rep1	Rp2h	0	20364481
Dox (7d)	Rep1	Jade3	0	20425688
Dox (7d)	Rep1	Gm14539	0.771588	20581141	Singleton
Dox (7d)	Rep1	Ndufb11	0.177332	20615326	12
Dox (7d)	Rep1	Rbm10	0.0810811	20617503	12
Dox (7d)	Rep1	Uba1	0.226471	20658326	12
Dox (7d)	Rep1	Cdk16	0.109167	20687954	12
Dox (7d)	Rep1	Usp11	0.060625	20703906	12
Dox (7d)	Rep1	Araf	0.194904	20797814	12
Dox (7d)	Rep1	Syn1	0	20860511
Dox (7d)	Rep1	Timp1	0	20870166
Dox (7d)	Rep1	Cfp	0	20925454	13
Dox (7d)	Rep1	Elk1	0	20933395	13
Dox (7d)	Rep1	Uxt	0	20941722	13
Dox (7d)	Rep1	A230072C01Rik	0	20961684	Singleton
Dox (7d)	Rep1	Zfp182	0	21028939
Dox (7d)	Rep1	Zfp300	0	21079174
Dox (7d)	Rep1	Klhl13	0	23219271
Dox (7d)	Rep1	Dock11	0	35888832
Dox (7d)	Rep1	Pgrmc1	0.0041841	36598206
Dox (7d)	Rep1	Akap17b	0.0323741	36608314	Singleton
Dox (7d)	Rep1	Upf3b	0.133333	37091678	Singleton
Dox (7d)	Rep1	Nkap	0.261067	37126795	Singleton
Dox (7d)	Rep1	Zbtb33	0	38189793
Dox (7d)	Rep1	Tmem255a	0	38196573
Dox (7d)	Rep1	Lamp2	0.00193175	38401357
Dox (7d)	Rep1	Cul4b	0	38533274
Dox (7d)	Rep1	Gria3	0.00556586	41400854
Dox (7d)	Rep1	Xiap	0.00743494	42059679
Dox (7d)	Rep1	Stag2	0	42149317
Dox (7d)	Rep1	Smarca1	0	47809368
Dox (7d)	Rep1	Ocrl	0.00123153	47912387
Dox (7d)	Rep1	Apln	0.00211416	48025146
Dox (7d)	Rep1	Zdhhc9	0	48171969
Dox (7d)	Rep1	Utp14a	0.212766	48256862	Singleton
Dox (7d)	Rep1	Bcorl1	0	48341358
Dox (7d)	Rep1	Elf4	0	48411046
Dox (7d)	Rep1	Aifm1	0	48474944
Dox (7d)	Rep1	Zfp280c	0.00133333	48541625
Dox (7d)	Rep1	Slc25a14	0	48623413
Dox (7d)	Rep1	Rbmx2	0.0145985	48695004
Dox (7d)	Rep1	Enox2	0	49009707
Dox (7d)	Rep1	Firre	0.0714286	50555744	Singleton
Dox (7d)	Rep1	Gpc4	0	52053021
Dox (7d)	Rep1	Gpc3	0	52272426
Dox (7d)	Rep1	Ccdc160	0	52791200
Dox (7d)	Rep1	Phf6	0	52912266
Dox (7d)	Rep1	Hprt	0	52988137
Dox (7d)	Rep1	C430049B03Rik	0	53055046
Dox (7d)	Rep1	Fam122b	0	53243415
Dox (7d)	Rep1	Mospd1	0	53344598
Dox (7d)	Rep1	Cxx1c	0	53608032
Dox (7d)	Rep1	Cxx1b	0	53669177
Dox (7d)	Rep1	Zfp449	0.0142857	56346400
Dox (7d)	Rep1	Ddx26b	0	56454857
Dox (7d)	Rep1	Mmgt1	0.0914748	56585512	Singleton
Dox (7d)	Rep1	Slc9a6	0	56609757	Singleton
Dox (7d)	Rep1	Fhl1	0	56731787
Dox (7d)	Rep1	Htatsf1	0.00769231	57053583	Singleton
Dox (7d)	Rep1	Arhgef6	0	57231485
Dox (7d)	Rep1	Rbmx	0.00135593	57383530	Singleton
Dox (7d)	Rep1	Atp11c	0	60223290
Dox (7d)	Rep1	Gm715	0.015873	60548019
Dox (7d)	Rep1	Sox3	0.00986193	60891366
Dox (7d)	Rep1	Gm14662	0	60893653
Dox (7d)	Rep1	Gm7327	0.04	61785381
Dox (7d)	Rep1	Gm14680	0.1	62775585	Singleton
Dox (7d)	Rep1	Slitrk2	0	66649318
Dox (7d)	Rep1	Fmr1	0.0250569	68678541	Singleton
Dox (7d)	Rep1	Aff2	0	69360294
Dox (7d)	Rep1	Gm8172	0	69605496
Dox (7d)	Rep1	Ids	0.000870322	70343069
Dox (7d)	Rep1	1110012L19Rik	0	70385877
Dox (7d)	Rep1	BC023829	0	70459753
Dox (7d)	Rep1	Mamld1	0.00337838	71050256
Dox (7d)	Rep1	Mtm1	0	71210767
Dox (7d)	Rep1	Mtmr1	0	71364760
Dox (7d)	Rep1	Cd99l2	0	71420060
Dox (7d)	Rep1	Hmgb3	0.00868056	71555918
Dox (7d)	Rep1	Vma21	0	71815924
Dox (7d)	Rep1	Gm1141	0	71928816
Dox (7d)	Rep1	Prrg3	0	71962624
Dox (7d)	Rep1	Cetn2	0	72913532
Dox (7d)	Rep1	Nsdhl	0.00163934	72918557
Dox (7d)	Rep1	F8a	0	73228291
Dox (7d)	Rep1	Zfp275	0.00431034	73342621
Dox (7d)	Rep1	Haus7	0	73437315
Dox (7d)	Rep1	Bgn	0	73483602
Dox (7d)	Rep1	Slc6a8	0.00600601	73673150	22
Dox (7d)	Rep1	Bcap31	0.0962963	73686178	22
Dox (7d)	Rep1	Abcd1	0.0175439	73716597	22
Dox (7d)	Rep1	Plxnb3	0	73757090	22
Dox (7d)	Rep1	Srpk3	0	73774405
Dox (7d)	Rep1	Idh3g	0.219035	73778963	22
Dox (7d)	Rep1	Ssr4	0.278481	73787028	22
Dox (7d)	Rep1	Pdzd4	0	73793359	22
Dox (7d)	Rep1	Arhgap4	0.0526316	73891442	22
Dox (7d)	Rep1	Naa10	0.116041	73916873	22
Dox (7d)	Rep1	Renbp	0.0681818	73922121	22
Dox (7d)	Rep1	Hcfc1	0.0908581	73942792	22
Dox (7d)	Rep1	Irak1	0	74013914
Dox (7d)	Rep1	Mecp2	0.0837538	74026592	22
Dox (7d)	Rep1	Flna	0.146536	74223461	23
Dox (7d)	Rep1	Emd	0.33142	74254687	23
Dox (7d)	Rep1	Rpl10	0.669399	74270812	23
Dox (7d)	Rep1	Dnase1l1	0	74273217	23
Dox (7d)	Rep1	Taz	0.328413	74281912	23
Dox (7d)	Rep1	Atp6ap1	0.233333	74297097	23
Dox (7d)	Rep1	Gdi1	0.218143	74304998	23
Dox (7d)	Rep1	Fam50a	0.351852	74313033	23
Dox (7d)	Rep1	Plxna3	0.125402	74329066	23
Dox (7d)	Rep1	Lage3	0.307947	74351276	23
Dox (7d)	Rep1	Ubl4	0.226708	74365718	23
Dox (7d)	Rep1	Slc10a3	0.075	74369217
Dox (7d)	Rep1	Ikbkg	0.299488	74393290	23
Dox (7d)	Rep1	G6pdx	0.23823	74409483	23
Dox (7d)	Rep1	Gab3	0	74966843
Dox (7d)	Rep1	Dkc1	0.003	75095854
Dox (7d)	Rep1	Mpp1	0	75109733
Dox (7d)	Rep1	F8	0	75172715
Dox (7d)	Rep1	Fundc2	0	75382399
Dox (7d)	Rep1	Mtcp1	0	75404846
Dox (7d)	Rep1	Brcc3	0	75416628
Dox (7d)	Rep1	Vbp1	0.0399408	75514299	Singleton
Dox (7d)	Rep1	Rab39b	0.0363636	75572046
Dox (7d)	Rep1	4933407K13Rik	0	75706932
Dox (7d)	Rep1	Pls3	0.00115207	75785654
Dox (7d)	Rep1	Tbl1x	0	77511013
Dox (7d)	Rep1	Prkx	0	77761411
Dox (7d)	Rep1	Prrg1	0	78449613
Dox (7d)	Rep1	Rps24-ps3	0	79195047
Dox (7d)	Rep1	Gm8806	0.017094	80533745
Dox (7d)	Rep1	Tmem47	0	81070698
Dox (7d)	Rep1	Gm8822	0.225806	81820384	Singleton
Dox (7d)	Rep1	Dmd	0.00383142	82948870
Dox (7d)	Rep1	Tab3	0.0109489	85574022
Dox (7d)	Rep1	Gyk	0	85701937
Dox (7d)	Rep1	Pola1	0.00112233	93304767
Dox (7d)	Rep1	Pcyt1b	0	93654863
Dox (7d)	Rep1	Pdk3	0	93764607
Dox (7d)	Rep1	Zfx	0	94074631
Dox (7d)	Rep1	Eif2s3x	0.0909953	94188707	Singleton
Dox (7d)	Rep1	Klhl15	0	94234599
Dox (7d)	Rep1	Apoo	0	94367117
Dox (7d)	Rep1	Maged1	0.00114899	94535474
Dox (7d)	Rep1	Gspt2	0	94636069
Dox (7d)	Rep1	Zxdb	0	94724569
Dox (7d)	Rep1	Spin4	0	95022510
Dox (7d)	Rep1	Arhgef9	0	95048935
Dox (7d)	Rep1	Amer1	0	95420318
Dox (7d)	Rep1	Zc4h2	0	95639193
Dox (7d)	Rep1	Las1l	0	95935335
Dox (7d)	Rep1	Msn	0.000908816	96096042
Dox (7d)	Rep1	Heph	0	96455359
Dox (7d)	Rep1	Eda2r	0.00222222	97333840
Dox (7d)	Rep1	Ar	0	98149721
Dox (7d)	Rep1	Ophn1	0	98554277
Dox (7d)	Rep1	Yipf6	0	98936316
Dox (7d)	Rep1	Stard8	0	99003248
Dox (7d)	Rep1	Efnb1	0.00371747	99136130
Dox (7d)	Rep1	Pja1	0	99465734
Dox (7d)	Rep1	Eda	0	99975606
Dox (7d)	Rep1	Igbp1	0.192802	100494291	Singleton
Dox (7d)	Rep1	Pdzd11	0	100622883
Dox (7d)	Rep1	Kif4	0	100625737
Dox (7d)	Rep1	Gdpd2	0.00252207	100729873
Dox (7d)	Rep1	Dlg3	0	100767722
Dox (7d)	Rep1	Snx12	0	101097786
Dox (7d)	Rep1	Foxo4	0	101254528
Dox (7d)	Rep1	Med12	0	101274030
Dox (7d)	Rep1	Nlgn3	0	101299168
Dox (7d)	Rep1	Zmym3	0	101404384
Dox (7d)	Rep1	Nono	0.00078125	101429318
Dox (7d)	Rep1	Itgb1bp2	0	101449088
Dox (7d)	Rep1	Taf1	0.146067	101532734
Dox (7d)	Rep1	Ogt	0.206522	101640060
Dox (7d)	Rep1	Nhsl2	0	101849385
Dox (7d)	Rep1	Rgag4	0	102066544
Dox (7d)	Rep1	Ercc6l	0.149733	102141716	Singleton
Dox (7d)	Rep1	Rps4x	0.151977	102184941	Singleton
Dox (7d)	Rep1	Cited1	0	102247381
Dox (7d)	Rep1	Hdac8	0	102284639
Dox (7d)	Rep1	Phka1	0	102513975
Dox (7d)	Rep1	Nap1l2	0	103184176
Dox (7d)	Rep1	Chic1	0	103356476
Dox (7d)	Rep1	Xist	0.998488	103460375
Dox (7d)	Rep1	Jpx	0.0947368	103493558	Singleton
Dox (7d)	Rep1	Ftx	0.0649351	103560907	Singleton
Dox (7d)	Rep1	Slc16a2	0.0058268	103697414
Dox (7d)	Rep1	Rlim	0.000974659	103957163
Dox (7d)	Rep1	C77370	0	104077434
Dox (7d)	Rep1	Abcb7	0	104280657
Dox (7d)	Rep1	Uprt	0	104482818
Dox (7d)	Rep1	Zdhhc15	0	104536969
Dox (7d)	Rep1	5530601H04Rik	0.207547	105037197	Singleton
Dox (7d)	Rep1	Pbdc1	0.231707	105079756	Singleton
Dox (7d)	Rep1	Magee1	0	105120378
Dox (7d)	Rep1	5330434G04Rik	0	105348282
Dox (7d)	Rep1	Atrx	0.000780031	105797615
Dox (7d)	Rep1	Magt1	0.00111857	105968084	Singleton
Dox (7d)	Rep1	Cox7b	0	106015700	Singleton
Dox (7d)	Rep1	Atp7a	0	106027276
Dox (7d)	Rep1	Pgk1	0	106187100
Dox (7d)	Rep1	Taf9b	0	106206883
Dox (7d)	Rep1	Lpar4	0	106920625
Dox (7d)	Rep1	Itm2a	0	107397099
Dox (7d)	Rep1	2610002M06Rik	0	107782751
Dox (7d)	Rep1	Brwd3	0	108737016
Dox (7d)	Rep1	2810403D21Rik	0	108834478
Dox (7d)	Rep1	Hmgn5	0	109004534
Dox (7d)	Rep1	Sh3bgrl	0.000917431	109095365
Dox (7d)	Rep1	Pou3f4	0.00162866	110814280
Dox (7d)	Rep1	Rps6ka6	0	111388192
Dox (7d)	Rep1	Chm	0	113040593	Singleton
Dox (7d)	Rep1	Pabpc5	0	119927196
Dox (7d)	Rep1	Pcdh11x	0	120290259
Dox (7d)	Rep1	Nap1l3	0	122394565
Dox (7d)	Rep1	Mdm4-ps	0.473684	128261411	Singleton
Dox (7d)	Rep1	Diap2	0	129749742
Dox (7d)	Rep1	Srpx2	0	133908426
Dox (7d)	Rep1	Sytl4	0	133936385
Dox (7d)	Rep1	Cstf2	0.0137931	134059187	Singleton
Dox (7d)	Rep1	Trmt2b	0.0238095	134222339
Dox (7d)	Rep1	Tmem35	0	134295225
Dox (7d)	Rep1	Cenpi	0.101852	134308084	Singleton
Dox (7d)	Rep1	Drp2	0.0458716	134404551
Dox (7d)	Rep1	Gm16410	0	134489370
Dox (7d)	Rep1	Gla	0	134588149
Dox (7d)	Rep1	Hnrnph2	0	134601179
Dox (7d)	Rep1	Armcx4	0.000672948	134686519
Dox (7d)	Rep1	Armcx1	0	134717963
Dox (7d)	Rep1	Armcx6	0	134748461
Dox (7d)	Rep1	Armcx3	0.00241546	134756595
Dox (7d)	Rep1	Armcx2	0	134804145
Dox (7d)	Rep1	Zmat1	0	134971372
Dox (7d)	Rep1	Gprasp1	0.0911854	135742733	Singleton
Dox (7d)	Rep1	Armcx5	0.120301	135742733	Singleton
Dox (7d)	Rep1	Bhlhb9	0	135885851
Dox (7d)	Rep1	Gprasp2	0.0117647	135839034
Dox (7d)	Rep1	Arxes2	0	135993824
Dox (7d)	Rep1	Arxes1	0	136033367
Dox (7d)	Rep1	Bex2	0	136066564
Dox (7d)	Rep1	Bex4	0	136138996
Dox (7d)	Rep1	Tceal8	0	136168984
Dox (7d)	Rep1	Bex1	0	136213972
Dox (7d)	Rep1	Wbp5	0.00507614	136245079
Dox (7d)	Rep1	Ngfrap1	0	136270253
Dox (7d)	Rep1	Morf4l2	0	136732942
Dox (7d)	Rep1	BC065397	0	136741824
Dox (7d)	Rep1	Plp1	0.00512821	136822671
Dox (7d)	Rep1	Tmsb15b2	0	136955265
Dox (7d)	Rep1	Slc25a53	0	136981116
Dox (7d)	Rep1	Zcchc18	0	136993155
Dox (7d)	Rep1	Fam199x	0.00157978	137049594
Dox (7d)	Rep1	Esx1	0	137115397
Dox (7d)	Rep1	Nrk	0	138914430
Dox (7d)	Rep1	Mum1l1	0	139210042
Dox (7d)	Rep1	Rnf128	0	139563316
Dox (7d)	Rep1	Tbc1d8b	0	139684996
Dox (7d)	Rep1	Morc4	0	139821632
Dox (7d)	Rep1	Rbm41	0	139889511
Dox (7d)	Rep1	Frmpd3	0	140367494
Dox (7d)	Rep1	Prps1	0	140456613
Dox (7d)	Rep1	Tsc22d3	0	140539528
Dox (7d)	Rep1	Mid2	0	140664599
Dox (7d)	Rep1	Psmd10	0.187291	140948429	Singleton
Dox (7d)	Rep1	Atg4a	0.167421	140956907
Dox (7d)	Rep1	Col4a6	0.00165746	141165403
Dox (7d)	Rep1	Col4a5	0.000531915	141475385
Dox (7d)	Rep1	Nxt2	0.0016	142226770
Dox (7d)	Rep1	Kcne1l	0.0102041	142304752
Dox (7d)	Rep1	Acsl4	0	142317993
Dox (7d)	Rep1	Tmem164	0.00273224	142681406
Dox (7d)	Rep1	Ammecr1	0.00460829	142851146
Dox (7d)	Rep1	Chrdl1	0	143285674
Dox (7d)	Rep1	Pak3	0	143518591
Dox (7d)	Rep1	Dcx	0	143855842
Dox (7d)	Rep1	Alg13	0.00209205	144317812	Singleton
Dox (7d)	Rep1	Amot	0	145446425
Dox (7d)	Rep1	Lrch2	0	147470375
Dox (7d)	Rep1	Tmem29	0.0238095	150397773	Singleton
Dox (7d)	Rep1	3110067C02Rik	0.0909091	150463726
Dox (7d)	Rep1	Apex2	0.00393701	150519519
Dox (7d)	Rep1	Pfkfb1	0	150588229
Dox (7d)	Rep1	Tro	0.0123457	150645304
Dox (7d)	Rep1	Maged2	0	150806370
Dox (7d)	Rep1	Gnl3l	0.00110988	150983141
Dox (7d)	Rep1	Fgd1	0	151046150
Dox (7d)	Rep1	Tsr2	0	151087094
Dox (7d)	Rep1	Wnk3	0	151198078
Dox (7d)	Rep1	Fam120c	0	151344175
Dox (7d)	Rep1	Phf8	0.0796178	151520672
[truncated: 3,370 more rows]

## Sheet: Figure 1f
Condition	Replicate	Gene	Allelic Ratio	position	Clusterings
Control	Rep0	Gm14539	0.583333	20581141	Singleton
Control	Rep0	1810030O07Rik	0.667161	12654879	7
Control	Rep0	Gemin8	0.572003	166170454	Singleton
Control	Rep0	Trappc2	0.58284	166440574	49
Control	Rep0	Ofd1	0.534418	166390033	49
Control	Rep0	Tceanc	0.539376	166499812	49
Control	Rep0	Pbdc1	0.488399	105079756	Singleton
Control	Rep0	Gpm6b	0.462962	166238911	Singleton
Control	Rep0	Txlng	0.465753	162778919	44
Control	Rep0	Syap1	0.464818	162857057	44
Control	Rep0	Usp9x	0.484854	13071498	Singleton
Control	Rep0	Bcap31	0.447999	73686178	22
Control	Rep0	Idh3g	0.462236	73778963	22
Control	Rep0	Ssr4	0.546296	73787028	22
Control	Rep0	Zrsr2	0.473767	163935443	Singleton
Control	Rep0	Gm14634	0.694444	12762278	7
Control	Rep0	Fmr1	0.34625	68678541	Singleton
Control	Rep0	Utp14a	0.432414	48256862	Singleton
Control	Rep0	Med14	0.47799	12675369	7
Control	Rep0	Uba1	0.450979	20658326	12
Control	Rep0	Mmgt1	0.419587	56585512	Singleton
Control	Rep0	5730405O15Rik	0.530303	13042015	Singleton
Control	Rep0	Araf	0.459684	20797814	12
Control	Rep0	Mdm4-ps	0.619048	128261411	Singleton
Control	Rep0	Kdm6a	0.397531	18162575	Singleton
Control	Rep0	Mecp2	0.438115	74026592	22
Control	Rep0	Kdm5c	0.454105	152233020	39
Control	Rep0	Abcd1	0.394097	73716597	22
Control	Rep0	5530601H04Rik	0.38756	105037197	Singleton
Control	Rep0	Rbbp7	0.485714	162760402	44
Control	Rep0	Jpx	0.399441	103493558	Singleton
Control	Rep0	G6pdx	0.482545	74409483	23
Control	Rep0	Ercc6l	0.565926	102141716	Singleton
Control	Rep0	Hcfc1	0.375682	73942792	22
Control	Rep0	Htatsf1	0.385403	57053583	Singleton
Control	Rep0	Ddx3x	0.413299	13280970	Singleton
Control	Rep0	Slc9a6	0.330869	56609757	Singleton
Control	Rep0	Tmem29	0.342105	150397773	Singleton
Control	Rep0	Chm	0.269978	113040593	Singleton
Control	Rep0	Piga	0.402827	164419793	Singleton
Control	Rep0	Plxnb3	0.35479	73757090	22
Control	Rep0	Gm8822	0.555556	81820384	Singleton
Control	Rep0	Ftx	0.296296	103560907	Singleton
Control	Rep0	Ftsj1	0.46537	8238668	3
Control	Rep0	Igbp1	0.415834	100494291	Singleton
Control	Rep0	Siah1b	0.340909	164070705	Singleton
Control	Rep0	Cdk16	0.422074	20687954	12
Control	Rep0	Ndufb11	0.439217	20615326	12
Control	Rep0	Suv39h1	0.390374	8061171	3
Control	Rep0	Slc6a8	0.302198	73673150	22
Control	Rep0	Renbp	0.746667	73922121	22
Control	Rep0	Psmd10	0.41573	140948429	Singleton
Control	Rep0	Rbm10	0.402778	20617503	12
Control	Rep0	Gm14680	0.666667	62775585	Singleton
Control	Rep0	Rpl10	0.90365	74270812	23
Control	Rep0	Uxt	0.351485	20941722	13
Control	Rep0	Firre	0.18427	50555744	Singleton
Control	Rep0	Ap1s2	0.185484	163909017	Singleton
Control	Rep0	Elk1	0.316027	20933395	13
Control	Rep0	Arhgap4	0.818182	73891442	22
Control	Rep0	Wdr45	0.420366	7721973	2
Control	Rep0	Gpkow	0.371596	7697131	2
Control	Rep0	Ctps2	0.321134	162901238	44
Control	Rep0	Rps4x	0.500594	102184941	Singleton
Control	Rep0	Atp6ap1	0.490909	74297097	23
Control	Rep0	Taz	0.523553	74281912	23
Control	Rep0	Rbm3	0.568966	8138975	3
Control	Rep0	Rab9	0.516438	166457253	49
Control	Rep0	Gdi1	0.487896	74304998	23
Control	Rep0	Lage3	0.494737	74351276	23
Control	Rep0	Cfp	0.26616	20925454	13
Control	Rep0	Mbtps2	0.483942	157535371	Singleton
Control	Rep0	Gm15163	0.161616	157016229	Singleton
Control	Rep0	Slc35a2	0.491877	7884041	2
Control	Rep0	Usp11	0.45428	20703906	12
Control	Rep0	Pdzd4	0.424497	73793359	22
Control	Rep0	Hccs	0.473813	169250193	Singleton
Control	Rep0	Mid1ip1	0.474138	10715013	Singleton
Control	Rep0	Emd	0.485284	74254687	23
Control	Rep0	Fam50a	0.529563	74313033	23
Control	Rep0	Timm17b	0.486093	7899357	2
Control	Rep0	Pqbp1	0.478325	7894519	2
Control	Rep0	Upf3b	0.413043	37091678	Singleton
Control	Rep0	Otud5	0.45034	7841364	2
Control	Rep0	Eif2s3x	0.147686	94188707	Singleton
Control	Rep0	Plxna3	0.44233	74329066	23
Control	Rep0	Tmsb4x	0.499266	167207093	Singleton
Control	Rep0	Atp6ap2	0.460139	12587801	7
Control	Rep0	Bcor	0.452756	12036740	Singleton
Control	Rep0	Ribc1	0.443243	152004582	38
Control	Rep0	A230072C01Rik	0.214925	20961684	Singleton
Control	Rep0	Flna	0.427694	74223461	23
Control	Rep0	Ikbkg	0.430996	74393290	23
Control	Rep0	Smc1a	0.44154	152016428	38
Control	Rep0	Hsd17b10	0.466438	152001845	38
Control	Rep0	Ubl4	0.483986	74365718	23
Control	Rep0	Kantr	0.413333	152298500	39
Control	Rep0	Nkap	0.447761	37126795	Singleton
Control	Rep0	Naa10	0.454913	73916873	22
Control	Rep0	Tfe3	0.438416	7762560	2
Control	Rep0	A830080D01Rik	0.39661	159526688	Singleton
Control	Rep0	Gripap1	0.426623	7789765	2
Control	Rep0	Wdr13	0.438807	8123301	3
Control	Rep0	Tspyl2	0.455867	152336852	39
Control	Rep0	Tbc1d25	0.3125	8154472	3
Control	Rep0	Praf2	0.459785	7728439	2
Control	Rep0	Armcx5	0.382353	135742733	Singleton
Control	Rep0	Huwe1	0.414442	151800807	Singleton
Control	Rep0	Eif1ax	0.391461	159372178	Singleton
Control	Rep0	BC022960	0.420455	169368189	Singleton
Control	Rep0	Sms	0.363303	157443855	Singleton
Control	Rep0	Cenpi	0.39172	134308084	Singleton
Control	Rep0	Akap17b	0.360526	36608314	Singleton
Control	Rep0	Pim2	0.374593	7878262	2
Control	Rep0	Cstf2	0.382456	134059187	Singleton
Control	Rep0	Hdac6	0.374355	7930120	2
Control	Rep0	Rpgr	0.336777	10073621	Singleton
Control	Rep0	RP23-135F22.6	0.375	7558602	Singleton
Control	Rep0	Iqsec2	0.335859	152144268	39
Control	Rep0	Rbmx	0.35002	57383530	Singleton
Control	Rep0	Alg13	0.367713	144317812	Singleton
Control	Rep0	Vbp1	0.325694	75514299	Singleton
Control	Rep0	Prdx4	0.362765	155323918	Singleton
Control	Rep0	Kcnd1	0.303681	7822289	2
Control	Rep0	Dnase1l1	0.183099	74273217	23
Control	Rep0	Cox7b	0.314286	106015700	Singleton
Control	Rep0	Fundc1	0.269969	17556564	Singleton
Control	Rep0	Porcn	0.277955	8193848	3
Control	Rep0	Gprasp1	0.260778	135742733	Singleton
Control	Rep0	Ebp	0.185841	8185329	3
Control	Rep0	Pcsk1n	0.192449	7919822	2
Control	Rep0	Ccdc120	0.156863	7731714	2
Control	Rep0	Magt1	0.159866	105968084	Singleton
Dox (7d)	Rep0	Gm14539	0.555448	20581141	Singleton
Dox (7d)	Rep0	1810030O07Rik	0.230978	12654879	7
Dox (7d)	Rep0	Gemin8	0.446626	166170454	Singleton
Dox (7d)	Rep0	Trappc2	0.487603	166440574	49
Dox (7d)	Rep0	Ofd1	0.44391	166390033	49
Dox (7d)	Rep0	Tceanc	0.450199	166499812	49
Dox (7d)	Rep0	Pbdc1	0.244731	105079756	Singleton
Dox (7d)	Rep0	Gpm6b	0.285825	166238911	Singleton
Dox (7d)	Rep0	Txlng	0.0396825	162778919	44
Dox (7d)	Rep0	Syap1	0.202685	162857057	44
Dox (7d)	Rep0	Usp9x	0.117681	13071498	Singleton
Dox (7d)	Rep0	Bcap31	0.0878547	73686178	22
Dox (7d)	Rep0	Idh3g	0.217391	73778963	22
Dox (7d)	Rep0	Ssr4	0.270833	73787028	22
Dox (7d)	Rep0	Zrsr2	0.220453	163935443	Singleton
Dox (7d)	Rep0	Gm14634	0	12762278	7
Dox (7d)	Rep0	Fmr1	0.00672269	68678541	Singleton
Dox (7d)	Rep0	Utp14a	0.219945	48256862	Singleton
Dox (7d)	Rep0	Med14	0.0452518	12675369	7
Dox (7d)	Rep0	Uba1	0.246307	20658326	12
Dox (7d)	Rep0	Mmgt1	0.107926	56585512	Singleton
Dox (7d)	Rep0	5730405O15Rik	0	13042015	Singleton
Dox (7d)	Rep0	Araf	0.227895	20797814	12
Dox (7d)	Rep0	Mdm4-ps	0.5	128261411	Singleton
Dox (7d)	Rep0	Kdm6a	0.185446	18162575	Singleton
Dox (7d)	Rep0	Mecp2	0.101183	74026592	22
Dox (7d)	Rep0	Kdm5c	0.242623	152233020	39
Dox (7d)	Rep0	Abcd1	0.008	73716597	22
Dox (7d)	Rep0	5530601H04Rik	0.214286	105037197	Singleton
Dox (7d)	Rep0	Rbbp7	0	162760402	44
Dox (7d)	Rep0	Jpx	0.0763889	103493558	Singleton
Dox (7d)	Rep0	G6pdx	0.202583	74409483	23
Dox (7d)	Rep0	Ercc6l	0.197908	102141716	Singleton
Dox (7d)	Rep0	Hcfc1	0.0803824	73942792	22
Dox (7d)	Rep0	Htatsf1	0.0248869	57053583	Singleton
Dox (7d)	Rep0	Ddx3x	0.0906489	13280970	Singleton
Dox (7d)	Rep0	Slc9a6	0	56609757	Singleton
Dox (7d)	Rep0	Tmem29	0.0344828	150397773	Singleton
Dox (7d)	Rep0	Chm	0	113040593	Singleton
Dox (7d)	Rep0	Piga	0.0138889	164419793	Singleton
Dox (7d)	Rep0	Plxnb3	0.0151899	73757090	22
Dox (7d)	Rep0	Gm8822	0.508475	81820384	Singleton
Dox (7d)	Rep0	Ftx	0.057971	103560907	Singleton
Dox (7d)	Rep0	Ftsj1	0.160194	8238668	3
Dox (7d)	Rep0	Igbp1	0.227373	100494291	Singleton
Dox (7d)	Rep0	Siah1b	0.164875	164070705	Singleton
Dox (7d)	Rep0	Cdk16	0.125808	20687954	12
Dox (7d)	Rep0	Ndufb11	0.214273	20615326	12
Dox (7d)	Rep0	Suv39h1	0.19084	8061171	3
Dox (7d)	Rep0	Slc6a8	0.00345423	73673150	22
Dox (7d)	Rep0	Renbp	0.016129	73922121	22
Dox (7d)	Rep0	Psmd10	0.108108	140948429	Singleton
Dox (7d)	Rep0	Rbm10	0.174603	20617503	12
Dox (7d)	Rep0	Gm14680	0.411765	62775585	Singleton
Dox (7d)	Rep0	Rpl10	0.82381	74270812	23
Dox (7d)	Rep0	Uxt	0.0104712	20941722	13
Dox (7d)	Rep0	Firre	0.139344	50555744	Singleton
Dox (7d)	Rep0	Ap1s2	0	163909017	Singleton
Dox (7d)	Rep0	Elk1	0	20933395	13
Dox (7d)	Rep0	Arhgap4	0.111111	73891442	22
Dox (7d)	Rep0	Wdr45	0	7721973	2
Dox (7d)	Rep0	Gpkow	0.00443459	7697131	2
Dox (7d)	Rep0	Ctps2	0.00129032	162901238	44
Dox (7d)	Rep0	Rps4x	0.1947	102184941	Singleton
Dox (7d)	Rep0	Atp6ap1	0.470588	74297097	23
Dox (7d)	Rep0	Taz	0.313107	74281912	23
Dox (7d)	Rep0	Rbm3	0.364595	8138975	3
Dox (7d)	Rep0	Rab9	0.368984	166457253	49
Dox (7d)	Rep0	Gdi1	0.242726	74304998	23
Dox (7d)	Rep0	Lage3	0.330046	74351276	23
Dox (7d)	Rep0	Cfp	0	20925454	13
Dox (7d)	Rep0	Mbtps2	0.249097	157535371	Singleton
Dox (7d)	Rep0	Gm15163	0.142857	157016229	Singleton
Dox (7d)	Rep0	Slc35a2	0.229904	7884041	2
Dox (7d)	Rep0	Usp11	0.0615285	20703906	12
Dox (7d)	Rep0	Pdzd4	0.0060241	73793359	22
Dox (7d)	Rep0	Hccs	0.116762	169250193	Singleton
Dox (7d)	Rep0	Mid1ip1	0.0344828	10715013	Singleton
Dox (7d)	Rep0	Emd	0.255675	74254687	23
Dox (7d)	Rep0	Fam50a	0.284932	74313033	23
Dox (7d)	Rep0	Timm17b	0.0826816	7899357	2
Dox (7d)	Rep0	Pqbp1	0.100276	7894519	2
Dox (7d)	Rep0	Upf3b	0.1	37091678	Singleton
Dox (7d)	Rep0	Otud5	0.107715	7841364	2
Dox (7d)	Rep0	Eif2s3x	0.0745554	94188707	Singleton
Dox (7d)	Rep0	Plxna3	0.130258	74329066	23
Dox (7d)	Rep0	Tmsb4x	0.0220264	167207093	Singleton
Dox (7d)	Rep0	Atp6ap2	0.0403005	12587801	7
Dox (7d)	Rep0	Bcor	0.0548571	12036740	Singleton
Dox (7d)	Rep0	Ribc1	0.0108696	152004582	38
Dox (7d)	Rep0	A230072C01Rik	0.0382514	20961684	Singleton
Dox (7d)	Rep0	Flna	0.101272	74223461	23
Dox (7d)	Rep0	Ikbkg	0.285306	74393290	23
Dox (7d)	Rep0	Smc1a	0.0942408	152016428	38
Dox (7d)	Rep0	Hsd17b10	0.00412939	152001845	38
Dox (7d)	Rep0	Ubl4	0.191638	74365718	23
Dox (7d)	Rep0	Kantr	0	152298500	39
Dox (7d)	Rep0	Nkap	0.278307	37126795	Singleton
Dox (7d)	Rep0	Naa10	0.087963	73916873	22
Dox (7d)	Rep0	Tfe3	0.00722311	7762560	2
Dox (7d)	Rep0	A830080D01Rik	0.0124224	159526688	Singleton
Dox (7d)	Rep0	Gripap1	0.0828114	7789765	2
Dox (7d)	Rep0	Wdr13	0.160305	8123301	3
Dox (7d)	Rep0	Tspyl2	0.0021575	152336852	39
Dox (7d)	Rep0	Tbc1d25	0.0119048	8154472	3
Dox (7d)	Rep0	Praf2	0.00110619	7728439	2
Dox (7d)	Rep0	Armcx5	0.154639	135742733	Singleton
Dox (7d)	Rep0	Huwe1	0.119832	151800807	Singleton
Dox (7d)	Rep0	Eif1ax	0.00133126	159372178	Singleton
Dox (7d)	Rep0	BC022960	0	169368189	Singleton
Dox (7d)	Rep0	Sms	0.000985222	157443855	Singleton
Dox (7d)	Rep0	Cenpi	0.102703	134308084	Singleton
Dox (7d)	Rep0	Akap17b	0.00645161	36608314	Singleton
Dox (7d)	Rep0	Pim2	0.0244755	7878262	2
Dox (7d)	Rep0	Cstf2	0.0143369	134059187	Singleton
Dox (7d)	Rep0	Hdac6	0.0051458	7930120	2
Dox (7d)	Rep0	Rpgr	0	10073621	Singleton
Dox (7d)	Rep0	RP23-135F22.6	0	7558602	Singleton
Dox (7d)	Rep0	Iqsec2	0.00196464	152144268	39
Dox (7d)	Rep0	Rbmx	0.0123816	57383530	Singleton
Dox (7d)	Rep0	Alg13	0	144317812	Singleton
Dox (7d)	Rep0	Vbp1	0.0419636	75514299	Singleton
Dox (7d)	Rep0	Prdx4	0	155323918	Singleton
Dox (7d)	Rep0	Kcnd1	0	7822289	2
Dox (7d)	Rep0	Dnase1l1	0.125	74273217	23
Dox (7d)	Rep0	Cox7b	0.0377358	106015700	Singleton
Dox (7d)	Rep0	Fundc1	0	17556564	Singleton
Dox (7d)	Rep0	Porcn	0	8193848	3
Dox (7d)	Rep0	Gprasp1	0.0799162	135742733	Singleton
Dox (7d)	Rep0	Ebp	0	8185329	3
Dox (7d)	Rep0	Pcsk1n	0	7919822	2
Dox (7d)	Rep0	Ccdc120	0	7731714	2
Dox (7d)	Rep0	Magt1	0.00135428	105968084	Singleton
Dox (3d)	Rep0	Gm14539	0.558887	20581141	Singleton
Dox (3d)	Rep0	1810030O07Rik	0.475581	12654879	7
Dox (3d)	Rep0	Gemin8	0.512783	166170454	Singleton
Dox (3d)	Rep0	Trappc2	0.55	166440574	49
Dox (3d)	Rep0	Ofd1	0.465732	166390033	49
Dox (3d)	Rep0	Tceanc	0.481375	166499812	49
Dox (3d)	Rep0	Pbdc1	0.27789	105079756	Singleton
Dox (3d)	Rep0	Gpm6b	0.348169	166238911	Singleton
Dox (3d)	Rep0	Txlng	0.188119	162778919	44
Dox (3d)	Rep0	Syap1	0.318284	162857057	44
Dox (3d)	Rep0	Usp9x	0.245618	13071498	Singleton
Dox (3d)	Rep0	Bcap31	0.209738	73686178	22
Dox (3d)	Rep0	Idh3g	0.26692	73778963	22
Dox (3d)	Rep0	Ssr4	0.258065	73787028	22
Dox (3d)	Rep0	Zrsr2	0.300799	163935443	Singleton
Dox (3d)	Rep0	Gm14634	0.115385	12762278	7
Dox (3d)	Rep0	Fmr1	0.0996241	68678541	Singleton
Dox (3d)	Rep0	Utp14a	0.298122	48256862	Singleton
Dox (3d)	Rep0	Med14	0.169828	12675369	7
Dox (3d)	Rep0	Uba1	0.309575	20658326	12
Dox (3d)	Rep0	Mmgt1	0.213848	56585512	Singleton
Dox (3d)	Rep0	5730405O15Rik	0	13042015	Singleton
Dox (3d)	Rep0	Araf	0.31725	20797814	12
Dox (3d)	Rep0	Mdm4-ps	0.571429	128261411	Singleton
Dox (3d)	Rep0	Kdm6a	0.261927	18162575	Singleton
Dox (3d)	Rep0	Mecp2	0.175468	74026592	22
Dox (3d)	Rep0	Kdm5c	0.321538	152233020	39
Dox (3d)	Rep0	Abcd1	0.0833333	73716597	22
Dox (3d)	Rep0	5530601H04Rik	0.189702	105037197	Singleton
Dox (3d)	Rep0	Rbbp7	0	162760402	44
Dox (3d)	Rep0	Jpx	0.137566	103493558	Singleton
Dox (3d)	Rep0	G6pdx	0.270527	74409483	23
Dox (3d)	Rep0	Ercc6l	0.26616	102141716	Singleton
Dox (3d)	Rep0	Hcfc1	0.141026	73942792	22
Dox (3d)	Rep0	Htatsf1	0.100911	57053583	Singleton
Dox (3d)	Rep0	Ddx3x	0.157943	13280970	Singleton
Dox (3d)	Rep0	Slc9a6	0.0112994	56609757	Singleton
Dox (3d)	Rep0	Tmem29	0.25	150397773	Singleton
Dox (3d)	Rep0	Chm	0.0357143	113040593	Singleton
Dox (3d)	Rep0	Piga	0.0601504	164419793	Singleton
Dox (3d)	Rep0	Plxnb3	0.0363467	73757090	22
Dox (3d)	Rep0	Gm8822	0.375	81820384	Singleton
Dox (3d)	Rep0	Ftx	0.0434783	103560907	Singleton
Dox (3d)	Rep0	Ftsj1	0.283908	8238668	3
Dox (3d)	Rep0	Igbp1	0.250359	100494291	Singleton
Dox (3d)	Rep0	Siah1b	0.171233	164070705	Singleton
Dox (3d)	Rep0	Cdk16	0.218891	20687954	12
Dox (3d)	Rep0	Ndufb11	0.26969	20615326	12
Dox (3d)	Rep0	Suv39h1	0.205776	8061171	3
Dox (3d)	Rep0	Slc6a8	0.0510345	73673150	22
Dox (3d)	Rep0	Renbp	0.173228	73922121	22
Dox (3d)	Rep0	Psmd10	0.226384	140948429	Singleton
Dox (3d)	Rep0	Rbm10	0.173913	20617503	12
Dox (3d)	Rep0	Gm14680	0.25	62775585	Singleton
Dox (3d)	Rep0	Rpl10	0.918958	74270812	23
Dox (3d)	Rep0	Uxt	0.0352113	20941722	13
Dox (3d)	Rep0	Firre	0.107595	50555744	Singleton
Dox (3d)	Rep0	Ap1s2	0.019802	163909017	Singleton
Dox (3d)	Rep0	Elk1	0.00395778	20933395	13
Dox (3d)	Rep0	Arhgap4	0	73891442	22
Dox (3d)	Rep0	Wdr45	0.113712	7721973	2
Dox (3d)	Rep0	Gpkow	0.0619195	7697131	2
Dox (3d)	Rep0	Ctps2	0	162901238	44
Dox (3d)	Rep0	Rps4x	0.257477	102184941	Singleton
Dox (3d)	Rep0	Atp6ap1	0.545455	74297097	23
Dox (3d)	Rep0	Taz	0.379705	74281912	23
Dox (3d)	Rep0	Rbm3	0.454955	8138975	3
Dox (3d)	Rep0	Rab9	0.452031	166457253	49
Dox (3d)	Rep0	Gdi1	0.317532	74304998	23
Dox (3d)	Rep0	Lage3	0.368754	74351276	23
Dox (3d)	Rep0	Cfp	0.0178571	20925454	13
Dox (3d)	Rep0	Mbtps2	0.328571	157535371	Singleton
Dox (3d)	Rep0	Gm15163	0.197279	157016229	Singleton
Dox (3d)	Rep0	Slc35a2	0.322812	7884041	2
Dox (3d)	Rep0	Usp11	0.20864	20703906	12
Dox (3d)	Rep0	Pdzd4	0.00840336	73793359	22
Dox (3d)	Rep0	Hccs	0.212571	169250193	Singleton
Dox (3d)	Rep0	Mid1ip1	0.20339	10715013	Singleton
Dox (3d)	Rep0	Emd	0.337966	74254687	23
Dox (3d)	Rep0	Fam50a	0.399293	74313033	23
Dox (3d)	Rep0	Timm17b	0.217033	7899357	2
Dox (3d)	Rep0	Pqbp1	0.275449	7894519	2
Dox (3d)	Rep0	Upf3b	0.136364	37091678	Singleton
Dox (3d)	Rep0	Otud5	0.236971	7841364	2
Dox (3d)	Rep0	Eif2s3x	0.0900508	94188707	Singleton
Dox (3d)	Rep0	Plxna3	0.156419	74329066	23
Dox (3d)	Rep0	Tmsb4x	0.22716	167207093	Singleton
Dox (3d)	Rep0	Atp6ap2	0.169306	12587801	7
Dox (3d)	Rep0	Bcor	0.111511	12036740	Singleton
Dox (3d)	Rep0	Ribc1	0.049505	152004582	38
Dox (3d)	Rep0	A230072C01Rik	0.0392157	20961684	Singleton
Dox (3d)	Rep0	Flna	0.157209	74223461	23
Dox (3d)	Rep0	Ikbkg	0.353718	74393290	23
Dox (3d)	Rep0	Smc1a	0.112008	152016428	38
Dox (3d)	Rep0	Hsd17b10	0.0579151	152001845	38
Dox (3d)	Rep0	Ubl4	0.325635	74365718	23
Dox (3d)	Rep0	Kantr	0.045082	152298500	39
Dox (3d)	Rep0	Nkap	0.30303	37126795	Singleton
Dox (3d)	Rep0	Naa10	0.201161	73916873	22
Dox (3d)	Rep0	Tfe3	0.146924	7762560	2
Dox (3d)	Rep0	A830080D01Rik	0.0550847	159526688	Singleton
Dox (3d)	Rep0	Gripap1	0.249578	7789765	2
Dox (3d)	Rep0	Wdr13	0.223693	8123301	3
Dox (3d)	Rep0	Tspyl2	0.101713	152336852	39
Dox (3d)	Rep0	Tbc1d25	0.0631579	8154472	3
Dox (3d)	Rep0	Praf2	0.0433213	7728439	2
Dox (3d)	Rep0	Armcx5	0.195266	135742733	Singleton
Dox (3d)	Rep0	Huwe1	0.173715	151800807	Singleton
Dox (3d)	Rep0	Eif1ax	0.0118913	159372178	Singleton
Dox (3d)	Rep0	BC022960	0.0833333	169368189	Singleton
Dox (3d)	Rep0	Sms	0.00728863	157443855	Singleton
Dox (3d)	Rep0	Cenpi	0.156463	134308084	Singleton
Dox (3d)	Rep0	Akap17b	0.0294118	36608314	Singleton
Dox (3d)	Rep0	Pim2	0.0721649	7878262	2
Dox (3d)	Rep0	Cstf2	0.09375	134059187	Singleton
Dox (3d)	Rep0	Hdac6	0.0359334	7930120	2
Dox (3d)	Rep0	Rpgr	0.0598086	10073621	Singleton
Dox (3d)	Rep0	RP23-135F22.6	0	7558602	Singleton
Dox (3d)	Rep0	Iqsec2	0.00636943	152144268	39
Dox (3d)	Rep0	Rbmx	0.0432373	57383530	Singleton
Dox (3d)	Rep0	Alg13	0.0117417	144317812	Singleton
Dox (3d)	Rep0	Vbp1	0.114048	75514299	Singleton
Dox (3d)	Rep0	Prdx4	0.00576923	155323918	Singleton
Dox (3d)	Rep0	Kcnd1	0.0203252	7822289	2
Dox (3d)	Rep0	Dnase1l1	0.0806452	74273217	23
Dox (3d)	Rep0	Cox7b	0.16	106015700	Singleton
Dox (3d)	Rep0	Fundc1	0.0121083	17556564	Singleton
Dox (3d)	Rep0	Porcn	0.00497512	8193848	3
Dox (3d)	Rep0	Gprasp1	0.104981	135742733	Singleton
Dox (3d)	Rep0	Ebp	0.0221729	8185329	3
Dox (3d)	Rep0	Pcsk1n	0.00928793	7919822	2
Dox (3d)	Rep0	Ccdc120	0.00980392	7731714	2
Dox (3d)	Rep0	Magt1	0.00517353	105968084	Singleton
Dox (3d)	Rep1	Gm14539	0.831099	20581141	Singleton
Dox (3d)	Rep1	1810030O07Rik	0.491903	12654879	7
Dox (3d)	Rep1	Gemin8	0.608108	166170454	Singleton
Dox (3d)	Rep1	Trappc2	0.440529	166440574	49
Dox (3d)	Rep1	Ofd1	0.463248	166390033	49
Dox (3d)	Rep1	Tceanc	0.372549	166499812	49
Dox (3d)	Rep1	Pbdc1	0.31738	105079756	Singleton
Dox (3d)	Rep1	Gpm6b	0.375055	166238911	Singleton
Dox (3d)	Rep1	Txlng	0.218391	162778919	44
Dox (3d)	Rep1	Syap1	0.378755	162857057	44
Dox (3d)	Rep1	Usp9x	0.250417	13071498	Singleton
Dox (3d)	Rep1	Bcap31	0.208048	73686178	22
Dox (3d)	Rep1	Idh3g	0.267355	73778963	22
Dox (3d)	Rep1	Ssr4	0.345455	73787028	22
Dox (3d)	Rep1	Zrsr2	0.253433	163935443	Singleton
Dox (3d)	Rep1	Gm14634	0.4375	12762278	7
Dox (3d)	Rep1	Fmr1	0.163539	68678541	Singleton
Dox (3d)	Rep1	Utp14a	0.269269	48256862	Singleton
Dox (3d)	Rep1	Med14	0.253112	12675369	7
Dox (3d)	Rep1	Uba1	0.310359	20658326	12
Dox (3d)	Rep1	Mmgt1	0.174738	56585512	Singleton
Dox (3d)	Rep1	5730405O15Rik	0.222222	13042015	Singleton
Dox (3d)	Rep1	Araf	0.279241	20797814	12
Dox (3d)	Rep1	Mdm4-ps	0.631579	128261411	Singleton
Dox (3d)	Rep1	Kdm6a	0.207668	18162575	Singleton
Dox (3d)	Rep1	Mecp2	0.185277	74026592	22
Dox (3d)	Rep1	Kdm5c	0.332696	152233020	39
Dox (3d)	Rep1	Abcd1	0.0678733	73716597	22
Dox (3d)	Rep1	5530601H04Rik	0.219331	105037197	Singleton
Dox (3d)	Rep1	Rbbp7	0.0666667	162760402	44
Dox (3d)	Rep1	Jpx	0.118056	103493558	Singleton
Dox (3d)	Rep1	G6pdx	0.291616	74409483	23
Dox (3d)	Rep1	Ercc6l	0.292162	102141716	Singleton
Dox (3d)	Rep1	Hcfc1	0.145091	73942792	22
Dox (3d)	Rep1	Htatsf1	0.0854701	57053583	Singleton
Dox (3d)	Rep1	Ddx3x	0.17343	13280970	Singleton
Dox (3d)	Rep1	Slc9a6	0.0214286	56609757	Singleton
Dox (3d)	Rep1	Tmem29	0.264706	150397773	Singleton
Dox (3d)	Rep1	Chm	0.0674699	113040593	Singleton
Dox (3d)	Rep1	Piga	0.0390625	164419793	Singleton
Dox (3d)	Rep1	Plxnb3	0.0595903	73757090	22
Dox (3d)	Rep1	Gm8822	0.166667	81820384	Singleton
Dox (3d)	Rep1	Ftx	0.0594059	103560907	Singleton
Dox (3d)	Rep1	Ftsj1	0.243333	8238668	3
Dox (3d)	Rep1	Igbp1	0.250903	100494291	Singleton
Dox (3d)	Rep1	Siah1b	0.184211	164070705	Singleton
Dox (3d)	Rep1	Cdk16	0.198667	20687954	12
Dox (3d)	Rep1	Ndufb11	0.260654	20615326	12
Dox (3d)	Rep1	Suv39h1	0.231156	8061171	3
Dox (3d)	Rep1	Slc6a8	0.0426439	73673150	22
Dox (3d)	Rep1	Renbp	0.44375	73922121	22
Dox (3d)	Rep1	Psmd10	0.189441	140948429	Singleton
Dox (3d)	Rep1	Rbm10	0.134615	20617503	12
Dox (3d)	Rep1	Gm14680	0	62775585	Singleton
Dox (3d)	Rep1	Rpl10	0.649077	74270812	23
Dox (3d)	Rep1	Uxt	0.06	20941722	13
Dox (3d)	Rep1	Firre	0.125541	50555744	Singleton
Dox (3d)	Rep1	Ap1s2	0.0140845	163909017	Singleton
Dox (3d)	Rep1	Elk1	0.01473	20933395	13
Dox (3d)	Rep1	Arhgap4	0.294118	73891442	22
Dox (3d)	Rep1	Wdr45	0.134503	7721973	2
Dox (3d)	Rep1	Gpkow	0.0681972	7697131	2
Dox (3d)	Rep1	Ctps2	0.00456621	162901238	44
Dox (3d)	Rep1	Rps4x	0.248458	102184941	Singleton
Dox (3d)	Rep1	Atp6ap1	0.459459	74297097	23
Dox (3d)	Rep1	Taz	0.42268	74281912	23
Dox (3d)	Rep1	Rbm3	0.38861	8138975	3
Dox (3d)	Rep1	Rab9	0.401501	166457253	49
Dox (3d)	Rep1	Gdi1	0.283516	74304998	23
Dox (3d)	Rep1	Lage3	0.348485	74351276	23
Dox (3d)	Rep1	Cfp	0	20925454	13
Dox (3d)	Rep1	Mbtps2	0.348361	157535371	Singleton
Dox (3d)	Rep1	Gm15163	0.194444	157016229	Singleton
Dox (3d)	Rep1	Slc35a2	0.276888	7884041	2
Dox (3d)	Rep1	Usp11	0.219026	20703906	12
Dox (3d)	Rep1	Pdzd4	0	73793359	22
Dox (3d)	Rep1	Hccs	0.203276	169250193	Singleton
Dox (3d)	Rep1	Mid1ip1	0.267857	10715013	Singleton
Dox (3d)	Rep1	Emd	0.315152	74254687	23
Dox (3d)	Rep1	Fam50a	0.391534	74313033	23
Dox (3d)	Rep1	Timm17b	0.215556	7899357	2
Dox (3d)	Rep1	Pqbp1	0.251034	7894519	2
Dox (3d)	Rep1	Upf3b	0.176471	37091678	Singleton
Dox (3d)	Rep1	Otud5	0.23665	7841364	2
Dox (3d)	Rep1	Eif2s3x	0.12234	94188707	Singleton
Dox (3d)	Rep1	Plxna3	0.201613	74329066	23
Dox (3d)	Rep1	Tmsb4x	0.30373	167207093	Singleton
Dox (3d)	Rep1	Atp6ap2	0.266836	12587801	7
Dox (3d)	Rep1	Bcor	0.164773	12036740	Singleton
Dox (3d)	Rep1	Ribc1	0.0508475	152004582	38
Dox (3d)	Rep1	A230072C01Rik	0.0138889	20961684	Singleton
Dox (3d)	Rep1	Flna	0.194047	74223461	23
Dox (3d)	Rep1	Ikbkg	0.321711	74393290	23
Dox (3d)	Rep1	Smc1a	0.141468	152016428	38
Dox (3d)	Rep1	Hsd17b10	0.0788436	152001845	38
Dox (3d)	Rep1	Ubl4	0.333333	74365718	23
Dox (3d)	Rep1	Kantr	0.0687023	152298500	39
Dox (3d)	Rep1	Nkap	0.350895	37126795	Singleton
Dox (3d)	Rep1	Naa10	0.229682	73916873	22
Dox (3d)	Rep1	Tfe3	0.201993	7762560	2
Dox (3d)	Rep1	A830080D01Rik	0.0235294	159526688	Singleton
Dox (3d)	Rep1	Gripap1	0.247451	7789765	2
Dox (3d)	Rep1	Wdr13	0.213185	8123301	3
Dox (3d)	Rep1	Tspyl2	0.0715564	152336852	39
Dox (3d)	Rep1	Tbc1d25	0.13	8154472	3
Dox (3d)	Rep1	Praf2	0.0915179	7728439	2
Dox (3d)	Rep1	Armcx5	0.182741	135742733	Singleton
Dox (3d)	Rep1	Huwe1	0.192898	151800807	Singleton
Dox (3d)	Rep1	Eif1ax	0.016696	159372178	Singleton
Dox (3d)	Rep1	BC022960	0.116883	169368189	Singleton
Dox (3d)	Rep1	Sms	0.0162413	157443855	Singleton
Dox (3d)	Rep1	Cenpi	0.17033	134308084	Singleton
Dox (3d)	Rep1	Akap17b	0.0568182	36608314	Singleton
Dox (3d)	Rep1	Pim2	0.0882353	7878262	2
Dox (3d)	Rep1	Cstf2	0.0380952	134059187	Singleton
Dox (3d)	Rep1	Hdac6	0.0584642	7930120	2
Dox (3d)	Rep1	Rpgr	0.0647249	10073621	Singleton
Dox (3d)	Rep1	RP23-135F22.6	0.0930233	7558602	Singleton
Dox (3d)	Rep1	Iqsec2	0.021875	152144268	39
Dox (3d)	Rep1	Rbmx	0.0382452	57383530	Singleton
Dox (3d)	Rep1	Alg13	0.0304569	144317812	Singleton
Dox (3d)	Rep1	Vbp1	0.106013	75514299	Singleton
Dox (3d)	Rep1	Prdx4	0.00290698	155323918	Singleton
Dox (3d)	Rep1	Kcnd1	0.0601093	7822289	2
Dox (3d)	Rep1	Dnase1l1	0.111111	74273217	23
Dox (3d)	Rep1	Cox7b	0.0425532	106015700	Singleton
Dox (3d)	Rep1	Fundc1	0.0236887	17556564	Singleton
Dox (3d)	Rep1	Porcn	0.0123457	8193848	3
Dox (3d)	Rep1	Gprasp1	0.101363	135742733	Singleton
Dox (3d)	Rep1	Ebp	0.0273556	8185329	3
Dox (3d)	Rep1	Pcsk1n	0.0194805	7919822	2
Dox (3d)	Rep1	Ccdc120	0	7731714	2
Dox (3d)	Rep1	Magt1	0.00281426	105968084	Singleton
Dox (7d)	Rep1	Gm14539	0.771588	20581141	Singleton
Dox (7d)	Rep1	1810030O07Rik	0.237458	12654879	7
Dox (7d)	Rep1	Gemin8	0.530864	166170454	Singleton
Dox (7d)	Rep1	Trappc2	0.462121	166440574	49
Dox (7d)	Rep1	Ofd1	0.437383	166390033	49
Dox (7d)	Rep1	Tceanc	0.427481	166499812	49
Dox (7d)	Rep1	Pbdc1	0.231707	105079756	Singleton
Dox (7d)	Rep1	Gpm6b	0.320121	166238911	Singleton
Dox (7d)	Rep1	Txlng	0.025974	162778919	44
Dox (7d)	Rep1	Syap1	0.213235	162857057	44
Dox (7d)	Rep1	Usp9x	0.119494	13071498	Singleton
Dox (7d)	Rep1	Bcap31	0.0962963	73686178	22
Dox (7d)	Rep1	Idh3g	0.219035	73778963	22
Dox (7d)	Rep1	Ssr4	0.278481	73787028	22
Dox (7d)	Rep1	Zrsr2	0.197318	163935443	Singleton
Dox (7d)	Rep1	Gm14634	0	12762278	7
Dox (7d)	Rep1	Fmr1	0.0250569	68678541	Singleton
Dox (7d)	Rep1	Utp14a	0.212766	48256862	Singleton
Dox (7d)	Rep1	Med14	0.0780075	12675369	7
Dox (7d)	Rep1	Uba1	0.226471	20658326	12
Dox (7d)	Rep1	Mmgt1	0.0914748	56585512	Singleton
Dox (7d)	Rep1	5730405O15Rik	0	13042015	Singleton
Dox (7d)	Rep1	Araf	0.194904	20797814	12
Dox (7d)	Rep1	Mdm4-ps	0.473684	128261411	Singleton
Dox (7d)	Rep1	Kdm6a	0.107872	18162575	Singleton
Dox (7d)	Rep1	Mecp2	0.0837538	74026592	22
Dox (7d)	Rep1	Kdm5c	0.218701	152233020	39
Dox (7d)	Rep1	Abcd1	0.0175439	73716597	22
Dox (7d)	Rep1	5530601H04Rik	0.207547	105037197	Singleton
Dox (7d)	Rep1	Rbbp7	0	162760402	44
Dox (7d)	Rep1	Jpx	0.0947368	103493558	Singleton
Dox (7d)	Rep1	G6pdx	0.23823	74409483	23
Dox (7d)	Rep1	Ercc6l	0.149733	102141716	Singleton
Dox (7d)	Rep1	Hcfc1	0.0908581	73942792	22
Dox (7d)	Rep1	Htatsf1	0.00769231	57053583	Singleton
Dox (7d)	Rep1	Ddx3x	0.0953805	13280970	Singleton
Dox (7d)	Rep1	Slc9a6	0	56609757	Singleton
Dox (7d)	Rep1	Tmem29	0.0238095	150397773	Singleton
Dox (7d)	Rep1	Chm	0	113040593	Singleton
Dox (7d)	Rep1	Piga	0.0078125	164419793	Singleton
Dox (7d)	Rep1	Plxnb3	0	73757090	22
Dox (7d)	Rep1	Gm8822	0.225806	81820384	Singleton
Dox (7d)	Rep1	Ftx	0.0649351	103560907	Singleton
Dox (7d)	Rep1	Ftsj1	0.13719	8238668	3
Dox (7d)	Rep1	Igbp1	0.192802	100494291	Singleton
Dox (7d)	Rep1	Siah1b	0.184834	164070705	Singleton
Dox (7d)	Rep1	Cdk16	0.109167	20687954	12
Dox (7d)	Rep1	Ndufb11	0.177332	20615326	12
Dox (7d)	Rep1	Suv39h1	0.172	8061171	3
Dox (7d)	Rep1	Slc6a8	0.00600601	73673150	22
Dox (7d)	Rep1	Renbp	0.0681818	73922121	22
Dox (7d)	Rep1	Psmd10	0.187291	140948429	Singleton
Dox (7d)	Rep1	Rbm10	0.0810811	20617503	12
Dox (7d)	Rep1	Gm14680	0.1	62775585	Singleton
Dox (7d)	Rep1	Rpl10	0.669399	74270812	23
Dox (7d)	Rep1	Uxt	0	20941722	13
Dox (7d)	Rep1	Firre	0.0714286	50555744	Singleton
Dox (7d)	Rep1	Ap1s2	0	163909017	Singleton
Dox (7d)	Rep1	Elk1	0	20933395	13
Dox (7d)	Rep1	Arhgap4	0.0526316	73891442	22
Dox (7d)	Rep1	Wdr45	0.0147059	7721973	2
Dox (7d)	Rep1	Gpkow	0.00897227	7697131	2
Dox (7d)	Rep1	Ctps2	0	162901238	44
Dox (7d)	Rep1	Rps4x	0.151977	102184941	Singleton
Dox (7d)	Rep1	Atp6ap1	0.233333	74297097	23
Dox (7d)	Rep1	Taz	0.328413	74281912	23
Dox (7d)	Rep1	Rbm3	0.26543	8138975	3
Dox (7d)	Rep1	Rab9	0.345272	166457253	49
Dox (7d)	Rep1	Gdi1	0.218143	74304998	23
Dox (7d)	Rep1	Lage3	0.307947	74351276	23
Dox (7d)	Rep1	Cfp	0	20925454	13
Dox (7d)	Rep1	Mbtps2	0.323577	157535371	Singleton
Dox (7d)	Rep1	Gm15163	0.276923	157016229	Singleton
Dox (7d)	Rep1	Slc35a2	0.144172	7884041	2
Dox (7d)	Rep1	Usp11	0.060625	20703906	12
Dox (7d)	Rep1	Pdzd4	0	73793359	22
Dox (7d)	Rep1	Hccs	0.113544	169250193	Singleton
Dox (7d)	Rep1	Mid1ip1	0.0731707	10715013	Singleton
Dox (7d)	Rep1	Emd	0.33142	74254687	23
Dox (7d)	Rep1	Fam50a	0.351852	74313033	23
Dox (7d)	Rep1	Timm17b	0.0775194	7899357	2
Dox (7d)	Rep1	Pqbp1	0.149485	7894519	2
Dox (7d)	Rep1	Upf3b	0.133333	37091678	Singleton
Dox (7d)	Rep1	Otud5	0.120267	7841364	2
Dox (7d)	Rep1	Eif2s3x	0.0909953	94188707	Singleton
Dox (7d)	Rep1	Plxna3	0.125402	74329066	23
Dox (7d)	Rep1	Tmsb4x	0.0843621	167207093	Singleton
Dox (7d)	Rep1	Atp6ap2	0.0837696	12587801	7
Dox (7d)	Rep1	Bcor	0.0275591	12036740	Singleton
Dox (7d)	Rep1	Ribc1	0	152004582	38
Dox (7d)	Rep1	A230072C01Rik	0	20961684	Singleton
Dox (7d)	Rep1	Flna	0.146536	74223461	23
Dox (7d)	Rep1	Ikbkg	0.299488	74393290	23
Dox (7d)	Rep1	Smc1a	0.0805556	152016428	38
Dox (7d)	Rep1	Hsd17b10	0.00443131	152001845	38
Dox (7d)	Rep1	Ubl4	0.226708	74365718	23
Dox (7d)	Rep1	Kantr	0.0188679	152298500	39
Dox (7d)	Rep1	Nkap	0.261067	37126795	Singleton
Dox (7d)	Rep1	Naa10	0.116041	73916873	22
Dox (7d)	Rep1	Tfe3	0.0315917	7762560	2
Dox (7d)	Rep1	A830080D01Rik	0.0115607	159526688	Singleton
Dox (7d)	Rep1	Gripap1	0.118	7789765	2
Dox (7d)	Rep1	Wdr13	0.127854	8123301	3
Dox (7d)	Rep1	Tspyl2	0.00849515	152336852	39
Dox (7d)	Rep1	Tbc1d25	0	8154472	3
Dox (7d)	Rep1	Praf2	0	7728439	2
Dox (7d)	Rep1	Armcx5	0.120301	135742733	Singleton
Dox (7d)	Rep1	Huwe1	0.115279	151800807	Singleton
Dox (7d)	Rep1	Eif1ax	0.00100301	159372178	Singleton
Dox (7d)	Rep1	BC022960	0.025641	169368189	Singleton
Dox (7d)	Rep1	Sms	0.0104603	157443855	Singleton
Dox (7d)	Rep1	Cenpi	0.101852	134308084	Singleton
Dox (7d)	Rep1	Akap17b	0.0323741	36608314	Singleton
Dox (7d)	Rep1	Pim2	0.0650407	7878262	2
Dox (7d)	Rep1	Cstf2	0.0137931	134059187	Singleton
Dox (7d)	Rep1	Hdac6	0.00315789	7930120	2
Dox (7d)	Rep1	Rpgr	0	10073621	Singleton
Dox (7d)	Rep1	RP23-135F22.6	0.0555556	7558602	Singleton
Dox (7d)	Rep1	Iqsec2	0	152144268	39
Dox (7d)	Rep1	Rbmx	0.00135593	57383530	Singleton
Dox (7d)	Rep1	Alg13	0.00209205	144317812	Singleton
Dox (7d)	Rep1	Vbp1	0.0399408	75514299	Singleton
Dox (7d)	Rep1	Prdx4	0	155323918	Singleton
Dox (7d)	Rep1	Kcnd1	0	7822289	2
Dox (7d)	Rep1	Dnase1l1	0	74273217	23
Dox (7d)	Rep1	Cox7b	0	106015700	Singleton
Dox (7d)	Rep1	Fundc1	0	17556564	Singleton
Dox (7d)	Rep1	Porcn	0	8193848	3
Dox (7d)	Rep1	Gprasp1	0.0911854	135742733	Singleton
Dox (7d)	Rep1	Ebp	0	8185329	3
Dox (7d)	Rep1	Pcsk1n	0	7919822	2
Dox (7d)	Rep1	Ccdc120	0	7731714	2
Dox (7d)	Rep1	Magt1	0.00111857	105968084	Singleton
Control	Rep1	Gm14539	0.759912	20581141	Singleton
Control	Rep1	1810030O07Rik	0.719403	12654879	7
Control	Rep1	Gemin8	0.635812	166170454	Singleton
Control	Rep1	Trappc2	0.558824	166440574	49
Control	Rep1	Ofd1	0.533602	166390033	49
Control	Rep1	Tceanc	0.507853	166499812	49
Control	Rep1	Pbdc1	0.530538	105079756	Singleton
Control	Rep1	Gpm6b	0.480757	166238911	Singleton
Control	Rep1	Txlng	0.390411	162778919	44
Control	Rep1	Syap1	0.502618	162857057	44
Control	Rep1	Usp9x	0.483103	13071498	Singleton
Control	Rep1	Bcap31	0.44152	73686178	22
Control	Rep1	Idh3g	0.434858	73778963	22
Control	Rep1	Ssr4	0.475676	73787028	22
Control	Rep1	Zrsr2	0.502875	163935443	Singleton
Control	Rep1	Gm14634	0.533333	12762278	7
Control	Rep1	Fmr1	0.25908	68678541	Singleton
Control	Rep1	Utp14a	0.376585	48256862	Singleton
Control	Rep1	Med14	0.51559	12675369	7
Control	Rep1	Uba1	0.46354	20658326	12
Control	Rep1	Mmgt1	0.428214	56585512	Singleton
Control	Rep1	5730405O15Rik	0.52381	13042015	Singleton
Control	Rep1	Araf	0.444359	20797814	12
Control	Rep1	Mdm4-ps	0.5	128261411	Singleton
Control	Rep1	Kdm6a	0.409774	18162575	Singleton
Control	Rep1	Mecp2	0.432755	74026592	22
Control	Rep1	Kdm5c	0.464584	152233020	39
Control	Rep1	Abcd1	0.383764	73716597	22
Control	Rep1	5530601H04Rik	0.495169	105037197	Singleton
Control	Rep1	Rbbp7	0.353846	162760402	44
Control	Rep1	Jpx	0.335294	103493558	Singleton
Control	Rep1	G6pdx	0.476138	74409483	23
Control	Rep1	Ercc6l	0.459336	102141716	Singleton
Control	Rep1	Hcfc1	0.395333	73942792	22
Control	Rep1	Htatsf1	0.354987	57053583	Singleton
Control	Rep1	Ddx3x	0.420531	13280970	Singleton
Control	Rep1	Slc9a6	0.295652	56609757	Singleton
Control	Rep1	Tmem29	0.403846	150397773	Singleton
Control	Rep1	Chm	0.313929	113040593	Singleton
Control	Rep1	Piga	0.411765	164419793	Singleton
Control	Rep1	Plxnb3	0.481752	73757090	22
Control	Rep1	Gm8822	0.44	81820384	Singleton
Control	Rep1	Ftx	0.245283	103560907	Singleton
Control	Rep1	Ftsj1	0.499624	8238668	3
Control	Rep1	Igbp1	0.422648	100494291	Singleton
Control	Rep1	Siah1b	0.391192	164070705	Singleton
Control	Rep1	Cdk16	0.425405	20687954	12
Control	Rep1	Ndufb11	0.423546	20615326	12
Control	Rep1	Suv39h1	0.466518	8061171	3
Control	Rep1	Slc6a8	0.270096	73673150	22
Control	Rep1	Renbp	0.723485	73922121	22
Control	Rep1	Psmd10	0.407332	140948429	Singleton
Control	Rep1	Rbm10	0.415385	20617503	12
Control	Rep1	Gm14680	0.4375	62775585	Singleton
Control	Rep1	Rpl10	0.703364	74270812	23
Control	Rep1	Uxt	0.296774	20941722	13
Control	Rep1	Firre	0.237037	50555744	Singleton
Control	Rep1	Ap1s2	0.191781	163909017	Singleton
Control	Rep1	Elk1	0.320557	20933395	13
Control	Rep1	Arhgap4	0.583333	73891442	22
Control	Rep1	Wdr45	0.488235	7721973	2
Control	Rep1	Gpkow	0.385281	7697131	2
Control	Rep1	Ctps2	0.372905	162901238	44
Control	Rep1	Rps4x	0.493733	102184941	Singleton
Control	Rep1	Atp6ap1	0.518519	74297097	23
Control	Rep1	Taz	0.498871	74281912	23
Control	Rep1	Rbm3	0.517361	8138975	3
Control	Rep1	Rab9	0.490781	166457253	49
Control	Rep1	Gdi1	0.424233	74304998	23
Control	Rep1	Lage3	0.472495	74351276	23
Control	Rep1	Cfp	0.257812	20925454	13
Control	Rep1	Mbtps2	0.508118	157535371	Singleton
Control	Rep1	Gm15163	0.29	157016229	Singleton
Control	Rep1	Slc35a2	0.464924	7884041	2
Control	Rep1	Usp11	0.419325	20703906	12
Control	Rep1	Pdzd4	0.322751	73793359	22
Control	Rep1	Hccs	0.477141	169250193	Singleton
Control	Rep1	Mid1ip1	0.466667	10715013	Singleton
Control	Rep1	Emd	0.47235	74254687	23
Control	Rep1	Fam50a	0.427729	74313033	23
Control	Rep1	Timm17b	0.44382	7899357	2
Control	Rep1	Pqbp1	0.5	7894519	2
Control	Rep1	Upf3b	0.524752	37091678	Singleton
Control	Rep1	Otud5	0.463694	7841364	2
Control	Rep1	Eif2s3x	0.137687	94188707	Singleton
Control	Rep1	Plxna3	0.462016	74329066	23
Control	Rep1	Tmsb4x	0.442809	167207093	Singleton
Control	Rep1	Atp6ap2	0.481141	12587801	7
Control	Rep1	Bcor	0.452781	12036740	Singleton
Control	Rep1	Ribc1	0.517857	152004582	38
Control	Rep1	A230072C01Rik	0.228571	20961684	Singleton
Control	Rep1	Flna	0.449059	74223461	23
Control	Rep1	Ikbkg	0.43683	74393290	23
Control	Rep1	Smc1a	0.444626	152016428	38
Control	Rep1	Hsd17b10	0.445055	152001845	38
Control	Rep1	Ubl4	0.437956	74365718	23
Control	Rep1	Kantr	0.519231	152298500	39
Control	Rep1	Nkap	0.446164	37126795	Singleton
Control	Rep1	Naa10	0.460422	73916873	22
Control	Rep1	Tfe3	0.450024	7762560	2
Control	Rep1	A830080D01Rik	0.370031	159526688	Singleton
Control	Rep1	Gripap1	0.452652	7789765	2
Control	Rep1	Wdr13	0.457047	8123301	3
Control	Rep1	Tspyl2	0.461105	152336852	39
Control	Rep1	Tbc1d25	0.484375	8154472	3
Control	Rep1	Praf2	0.398801	7728439	2
Control	Rep1	Armcx5	0.446735	135742733	Singleton
Control	Rep1	Huwe1	0.435567	151800807	Singleton
Control	Rep1	Eif1ax	0.370467	159372178	Singleton
Control	Rep1	BC022960	0.447917	169368189	Singleton
Control	Rep1	Sms	0.426885	157443855	Singleton
Control	Rep1	Cenpi	0.419847	134308084	Singleton
Control	Rep1	Akap17b	0.367837	36608314	Singleton
Control	Rep1	Pim2	0.349138	7878262	2
Control	Rep1	Cstf2	0.459538	134059187	Singleton
Control	Rep1	Hdac6	0.387145	7930120	2
Control	Rep1	Rpgr	0.330377	10073621	Singleton
Control	Rep1	RP23-135F22.6	0.433333	7558602	Singleton
Control	Rep1	Iqsec2	0.376289	152144268	39
Control	Rep1	Rbmx	0.361121	57383530	Singleton
Control	Rep1	Alg13	0.373602	144317812	Singleton
Control	Rep1	Vbp1	0.278229	75514299	Singleton
Control	Rep1	Prdx4	0.344223	155323918	Singleton
Control	Rep1	Kcnd1	0.31	7822289	2
Control	Rep1	Dnase1l1	0.243902	74273217	23
Control	Rep1	Cox7b	0.242424	106015700	Singleton
Control	Rep1	Fundc1	0.210797	17556564	Singleton
Control	Rep1	Porcn	0.235294	8193848	3
Control	Rep1	Gprasp1	0.251485	135742733	Singleton
Control	Rep1	Ebp	0.148214	8185329	3
Control	Rep1	Pcsk1n	0.124711	7919822	2
Control	Rep1	Ccdc120	0.111111	7731714	2
Control	Rep1	Magt1	0.104283	105968084	Singleton
Dox (14d)	Rep2	Gm14539	0.6814	20581141	Singleton
Dox (14d)	Rep2	1810030O07Rik	0.0707547	12654879	7
Dox (14d)	Rep2	Gemin8	0.0264901	166170454	Singleton
Dox (14d)	Rep2	Trappc2	0.00990099	166440574	49
Dox (14d)	Rep2	Ofd1	0.0280374	166390033	49
Dox (14d)	Rep2	Tceanc	0.0625	166499812	49
Dox (14d)	Rep2	Pbdc1	0.252115	105079756	Singleton
Dox (14d)	Rep2	Gpm6b	0.226731	166238911	Singleton
Dox (14d)	Rep2	Txlng	0.0366972	162778919	44
Dox (14d)	Rep2	Syap1	0.224057	162857057	44
Dox (14d)	Rep2	Usp9x	0.00615069	13071498	Singleton
Dox (14d)	Rep2	Bcap31	0.0284483	73686178	22
Dox (14d)	Rep2	Idh3g	0.0501222	73778963	22
Dox (14d)	Rep2	Ssr4	0.109756	73787028	22
Dox (14d)	Rep2	Zrsr2	0.256365	163935443	Singleton
Dox (14d)	Rep2	Gm14634	0	12762278	7
Dox (14d)	Rep2	Fmr1	0.00485437	68678541	Singleton
Dox (14d)	Rep2	Utp14a	0.2125	48256862	Singleton
Dox (14d)	Rep2	Med14	0.0206452	12675369	7
Dox (14d)	Rep2	Uba1	0.134804	20658326	12
Dox (14d)	Rep2	Mmgt1	0.0573899	56585512	Singleton
Dox (14d)	Rep2	5730405O15Rik	0	13042015	Singleton
Dox (14d)	Rep2	Araf	0.113718	20797814	12
Dox (14d)	Rep2	Mdm4-ps	0.384615	128261411	Singleton
Dox (14d)	Rep2	Kdm6a	0.0966387	18162575	Singleton
Dox (14d)	Rep2	Mecp2	0.00401606	74026592	22
Dox (14d)	Rep2	Kdm5c	0.204432	152233020	39
Dox (14d)	Rep2	Abcd1	0	73716597	22
Dox (14d)	Rep2	5530601H04Rik	0.272251	105037197	Singleton
Dox (14d)	Rep2	Rbbp7	0	162760402	44
Dox (14d)	Rep2	Jpx	0.666667	103493558	Singleton
Dox (14d)	Rep2	G6pdx	0.355828	74409483	23
Dox (14d)	Rep2	Ercc6l	0.00743494	102141716	Singleton
Dox (14d)	Rep2	Hcfc1	0.0442156	73942792	22
Dox (14d)	Rep2	Htatsf1	0.0294438	57053583	Singleton
Dox (14d)	Rep2	Ddx3x	0.0307814	13280970	Singleton
Dox (14d)	Rep2	Slc9a6	0	56609757	Singleton
Dox (14d)	Rep2	Tmem29	0.210526	150397773	Singleton
Dox (14d)	Rep2	Chm	0.00763359	113040593	Singleton
Dox (14d)	Rep2	Piga	0	164419793	Singleton
Dox (14d)	Rep2	Plxnb3	0.00280899	73757090	22
Dox (14d)	Rep2	Gm8822	0	81820384	Singleton
Dox (14d)	Rep2	Ftx	0	103560907	Singleton
Dox (14d)	Rep2	Ftsj1	0.00222717	8238668	3
Dox (14d)	Rep2	Igbp1	0.223796	100494291	Singleton
Dox (14d)	Rep2	Siah1b	0.129032	164070705	Singleton
Dox (14d)	Rep2	Cdk16	0.000897666	20687954	12
Dox (14d)	Rep2	Ndufb11	0	20615326	12
Dox (14d)	Rep2	Suv39h1	0	8061171	3
Dox (14d)	Rep2	Slc6a8	0.00877193	73673150	22
Dox (14d)	Rep2	Renbp	0	73922121	22
Dox (14d)	Rep2	Psmd10	0.0306748	140948429	Singleton
Dox (14d)	Rep2	Rbm10	0	20617503	12
Dox (14d)	Rep2	Gm14680	0.0625	62775585	Singleton
Dox (14d)	Rep2	Rpl10	0.0107527	74270812	23
Dox (14d)	Rep2	Uxt	0	20941722	13
Dox (14d)	Rep2	Firre	0.047619	50555744	Singleton
Dox (14d)	Rep2	Ap1s2	0.0545455	163909017	Singleton
Dox (14d)	Rep2	Elk1	0	20933395	13
Dox (14d)	Rep2	Arhgap4	0	73891442	22
Dox (14d)	Rep2	Wdr45	0	7721973	2
Dox (14d)	Rep2	Gpkow	0.0097561	7697131	2
Dox (14d)	Rep2	Ctps2	0.00522193	162901238	44
Dox (14d)	Rep2	Rps4x	0	102184941	Singleton
Dox (14d)	Rep2	Atp6ap1	0	74297097	23
Dox (14d)	Rep2	Taz	0	74281912	23
Dox (14d)	Rep2	Rbm3	0.0016247	8138975	3
Dox (14d)	Rep2	Rab9	0.00321543	166457253	49
Dox (14d)	Rep2	Gdi1	0.00134048	74304998	23
Dox (14d)	Rep2	Lage3	0	74351276	23
Dox (14d)	Rep2	Cfp	0	20925454	13
Dox (14d)	Rep2	Mbtps2	0	157535371	Singleton
Dox (14d)	Rep2	Gm15163	0.0979021	157016229	Singleton
Dox (14d)	Rep2	Slc35a2	0	7884041	2
Dox (14d)	Rep2	Usp11	0.000510465	20703906	12
Dox (14d)	Rep2	Pdzd4	0	73793359	22
Dox (14d)	Rep2	Hccs	0	169250193	Singleton
Dox (14d)	Rep2	Mid1ip1	0	10715013	Singleton
Dox (14d)	Rep2	Emd	0	74254687	23
Dox (14d)	Rep2	Fam50a	0	74313033	23
Dox (14d)	Rep2	Timm17b	0	7899357	2
Dox (14d)	Rep2	Pqbp1	0.00511073	7894519	2
Dox (14d)	Rep2	Upf3b	0	37091678	Singleton
Dox (14d)	Rep2	Otud5	0.00265957	7841364	2
Dox (14d)	Rep2	Eif2s3x	0.0845771	94188707	Singleton
Dox (14d)	Rep2	Plxna3	0	74329066	23
Dox (14d)	Rep2	Tmsb4x	0.00289017	167207093	Singleton
Dox (14d)	Rep2	Atp6ap2	0	12587801	7
Dox (14d)	Rep2	Bcor	0	12036740	Singleton
Dox (14d)	Rep2	Ribc1	0	152004582	38
Dox (14d)	Rep2	A230072C01Rik	0.015873	20961684	Singleton
Dox (14d)	Rep2	Flna	0.000651636	74223461	23
Dox (14d)	Rep2	Ikbkg	0.00135685	74393290	23
Dox (14d)	Rep2	Smc1a	0.0383895	152016428	38
Dox (14d)	Rep2	Hsd17b10	0.0027933	152001845	38
Dox (14d)	Rep2	Ubl4	0	74365718	23
Dox (14d)	Rep2	Kantr	0.0166667	152298500	39
Dox (14d)	Rep2	Nkap	0.00318979	37126795	Singleton
Dox (14d)	Rep2	Naa10	0	73916873	22
Dox (14d)	Rep2	Tfe3	0	7762560	2
Dox (14d)	Rep2	A830080D01Rik	0	159526688	Singleton
Dox (14d)	Rep2	Gripap1	0.000895255	7789765	2
Dox (14d)	Rep2	Wdr13	0	8123301	3
Dox (14d)	Rep2	Tspyl2	0	152336852	39
Dox (14d)	Rep2	Tbc1d25	0	8154472	3
Dox (14d)	Rep2	Praf2	0	7728439	2
Dox (14d)	Rep2	Armcx5	0.114286	135742733	Singleton
Dox (14d)	Rep2	Huwe1	0.00120919	151800807	Singleton
Dox (14d)	Rep2	Eif1ax	0.000269179	159372178	Singleton
Dox (14d)	Rep2	BC022960	0	169368189	Singleton
Dox (14d)	Rep2	Sms	0	157443855	Singleton
Dox (14d)	Rep2	Cenpi	0	134308084	Singleton
Dox (14d)	Rep2	Akap17b	0	36608314	Singleton
Dox (14d)	Rep2	Pim2	0	7878262	2
Dox (14d)	Rep2	Cstf2	0	134059187	Singleton
Dox (14d)	Rep2	Hdac6	0.00205128	7930120	2
Dox (14d)	Rep2	Rpgr	0	10073621	Singleton
Dox (14d)	Rep2	RP23-135F22.6	0	7558602	Singleton
Dox (14d)	Rep2	Iqsec2	0	152144268	39
Dox (14d)	Rep2	Rbmx	0	57383530	Singleton
Dox (14d)	Rep2	Alg13	0	144317812	Singleton
Dox (14d)	Rep2	Vbp1	0.0211161	75514299	Singleton
Dox (14d)	Rep2	Prdx4	0	155323918	Singleton
Dox (14d)	Rep2	Kcnd1	0	7822289	2
Dox (14d)	Rep2	Dnase1l1	0	74273217	23
Dox (14d)	Rep2	Cox7b	0.235294	106015700	Singleton
Dox (14d)	Rep2	Fundc1	0.00623053	17556564	Singleton
Dox (14d)	Rep2	Porcn	0	8193848	3
Dox (14d)	Rep2	Gprasp1	0.0534224	135742733	Singleton
Dox (14d)	Rep2	Ebp	0.00790514	8185329	3
Dox (14d)	Rep2	Pcsk1n	0	7919822	2
Dox (14d)	Rep2	Ccdc120	0	7731714	2
Dox (14d)	Rep2	Magt1	0	105968084	Singleton
Dox (7d)	Rep2	Gm14539	0.689833	20581141	Singleton
Dox (7d)	Rep2	1810030O07Rik	0.118182	12654879	7
Dox (7d)	Rep2	Gemin8	0.476596	166170454	Singleton
Dox (7d)	Rep2	Trappc2	0.396104	166440574	49
Dox (7d)	Rep2	Ofd1	0.372973	166390033	49
Dox (7d)	Rep2	Tceanc	0.416667	166499812	49
Dox (7d)	Rep2	Pbdc1	0.230519	105079756	Singleton
Dox (7d)	Rep2	Gpm6b	0.231748	166238911	Singleton
Dox (7d)	Rep2	Txlng	0.0549451	162778919	44
Dox (7d)	Rep2	Syap1	0.225677	162857057	44
Dox (7d)	Rep2	Usp9x	0.0938215	13071498	Singleton
Dox (7d)	Rep2	Bcap31	0.0435533	73686178	22
Dox (7d)	Rep2	Idh3g	0.190674	73778963	22
Dox (7d)	Rep2	Ssr4	0.192308	73787028	22
Dox (7d)	Rep2	Zrsr2	0.207229	163935443	Singleton
Dox (7d)	Rep2	Gm14634	0	12762278	7
Dox (7d)	Rep2	Fmr1	0	68678541	Singleton
Dox (7d)	Rep2	Utp14a	0.224403	48256862	Singleton
Dox (7d)	Rep2	Med14	0.0438675	12675369	7
Dox (7d)	Rep2	Uba1	0.248181	20658326	12
Dox (7d)	Rep2	Mmgt1	0.0977937	56585512	Singleton
Dox (7d)	Rep2	5730405O15Rik	0	13042015	Singleton
Dox (7d)	Rep2	Araf	0.198488	20797814	12
Dox (7d)	Rep2	Mdm4-ps	0.473684	128261411	Singleton
Dox (7d)	Rep2	Kdm6a	0.101887	18162575	Singleton
Dox (7d)	Rep2	Mecp2	0.0665399	74026592	22
Dox (7d)	Rep2	Kdm5c	0.247427	152233020	39
Dox (7d)	Rep2	Abcd1	0.00813008	73716597	22
Dox (7d)	Rep2	5530601H04Rik	0.172414	105037197	Singleton
Dox (7d)	Rep2	Rbbp7	0	162760402	44
Dox (7d)	Rep2	Jpx	0.0720721	103493558	Singleton
Dox (7d)	Rep2	G6pdx	0.154506	74409483	23
Dox (7d)	Rep2	Ercc6l	0.134722	102141716	Singleton
Dox (7d)	Rep2	Hcfc1	0.0867769	73942792	22
Dox (7d)	Rep2	Htatsf1	0.0093633	57053583	Singleton
Dox (7d)	Rep2	Ddx3x	0.111072	13280970	Singleton
Dox (7d)	Rep2	Slc9a6	0.00840336	56609757	Singleton
Dox (7d)	Rep2	Tmem29	0	150397773	Singleton
Dox (7d)	Rep2	Chm	0	113040593	Singleton
Dox (7d)	Rep2	Piga	0.010989	164419793	Singleton
Dox (7d)	Rep2	Plxnb3	0	73757090	22
Dox (7d)	Rep2	Gm8822	0.315789	81820384	Singleton
Dox (7d)	Rep2	Ftx	0.102941	103560907	Singleton
Dox (7d)	Rep2	Ftsj1	0.12053	8238668	3
Dox (7d)	Rep2	Igbp1	0.178495	100494291	Singleton
Dox (7d)	Rep2	Siah1b	0.167442	164070705	Singleton
Dox (7d)	Rep2	Cdk16	0.137841	20687954	12
Dox (7d)	Rep2	Ndufb11	0.216004	20615326	12
Dox (7d)	Rep2	Suv39h1	0.138249	8061171	3
Dox (7d)	Rep2	Slc6a8	0.00280899	73673150	22
Dox (7d)	Rep2	Renbp	0.0208333	73922121	22
Dox (7d)	Rep2	Psmd10	0	140948429	Singleton
Dox (7d)	Rep2	Rbm10	0.113636	20617503	12
Dox (7d)	Rep2	Gm14680	0.0909091	62775585	Singleton
Dox (7d)	Rep2	Rpl10	0.837838	74270812	23
Dox (7d)	Rep2	Uxt	0.00578035	20941722	13
Dox (7d)	Rep2	Firre	0.0795455	50555744	Singleton
Dox (7d)	Rep2	Ap1s2	0	163909017	Singleton
Dox (7d)	Rep2	Elk1	0.00192678	20933395	13
Dox (7d)	Rep2	Arhgap4	0	73891442	22
Dox (7d)	Rep2	Wdr45	0	7721973	2
Dox (7d)	Rep2	Gpkow	0	7697131	2
Dox (7d)	Rep2	Ctps2	0.00609756	162901238	44
Dox (7d)	Rep2	Rps4x	0.152804	102184941	Singleton
Dox (7d)	Rep2	Atp6ap1	0.333333	74297097	23
Dox (7d)	Rep2	Taz	0.32	74281912	23
Dox (7d)	Rep2	Rbm3	0.244337	8138975	3
Dox (7d)	Rep2	Rab9	0.318914	166457253	49
Dox (7d)	Rep2	Gdi1	0.194367	74304998	23
Dox (7d)	Rep2	Lage3	0.316397	74351276	23
Dox (7d)	Rep2	Cfp	0	20925454	13
Dox (7d)	Rep2	Mbtps2	0.274256	157535371	Singleton
Dox (7d)	Rep2	Gm15163	0.147651	157016229	Singleton
Dox (7d)	Rep2	Slc35a2	0.102902	7884041	2
Dox (7d)	Rep2	Usp11	0.0368015	20703906	12
Dox (7d)	Rep2	Pdzd4	0	73793359	22
Dox (7d)	Rep2	Hccs	0.16	169250193	Singleton
Dox (7d)	Rep2	Mid1ip1	0.0892857	10715013	Singleton
Dox (7d)	Rep2	Emd	0.228517	74254687	23
Dox (7d)	Rep2	Fam50a	0.296053	74313033	23
Dox (7d)	Rep2	Timm17b	0.0426357	7899357	2
Dox (7d)	Rep2	Pqbp1	0.076259	7894519	2
Dox (7d)	Rep2	Upf3b	0	37091678	Singleton
Dox (7d)	Rep2	Otud5	0.0657143	7841364	2
Dox (7d)	Rep2	Eif2s3x	0.0870841	94188707	Singleton
Dox (7d)	Rep2	Plxna3	0.0927644	74329066	23
Dox (7d)	Rep2	Tmsb4x	0.0130719	167207093	Singleton
Dox (7d)	Rep2	Atp6ap2	0.0128571	12587801	7
Dox (7d)	Rep2	Bcor	0.026616	12036740	Singleton
Dox (7d)	Rep2	Ribc1	0.0175439	152004582	38
Dox (7d)	Rep2	A230072C01Rik	0.034965	20961684	Singleton
Dox (7d)	Rep2	Flna	0.0799434	74223461	23
Dox (7d)	Rep2	Ikbkg	0.238767	74393290	23
Dox (7d)	Rep2	Smc1a	0.0769231	152016428	38
Dox (7d)	Rep2	Hsd17b10	0	152001845	38
Dox (7d)	Rep2	Ubl4	0.13079	74365718	23
Dox (7d)	Rep2	Kantr	0	152298500	39
Dox (7d)	Rep2	Nkap	0.277466	37126795	Singleton
Dox (7d)	Rep2	Naa10	0.0549828	73916873	22
Dox (7d)	Rep2	Tfe3	0.00151286	7762560	2
Dox (7d)	Rep2	A830080D01Rik	0	159526688	Singleton
Dox (7d)	Rep2	Gripap1	0.0286396	7789765	2
Dox (7d)	Rep2	Wdr13	0.114311	8123301	3
Dox (7d)	Rep2	Tspyl2	0	152336852	39
Dox (7d)	Rep2	Tbc1d25	0	8154472	3
Dox (7d)	Rep2	Praf2	0	7728439	2
Dox (7d)	Rep2	Armcx5	0.153226	135742733	Singleton
Dox (7d)	Rep2	Huwe1	0.0872508	151800807	Singleton
Dox (7d)	Rep2	Eif1ax	0.00106923	159372178	Singleton
Dox (7d)	Rep2	BC022960	0.04	169368189	Singleton
Dox (7d)	Rep2	Sms	0.00123305	157443855	Singleton
Dox (7d)	Rep2	Cenpi	0.0532319	134308084	Singleton
Dox (7d)	Rep2	Akap17b	0	36608314	Singleton
Dox (7d)	Rep2	Pim2	0	7878262	2
Dox (7d)	Rep2	Cstf2	0.0197368	134059187	Singleton
Dox (7d)	Rep2	Hdac6	0	7930120	2
Dox (7d)	Rep2	Rpgr	0.0078125	10073621	Singleton
Dox (7d)	Rep2	RP23-135F22.6	0	7558602	Singleton
Dox (7d)	Rep2	Iqsec2	0	152144268	39
Dox (7d)	Rep2	Rbmx	0	57383530	Singleton
Dox (7d)	Rep2	Alg13	0	144317812	Singleton
Dox (7d)	Rep2	Vbp1	0.0315361	75514299	Singleton
Dox (7d)	Rep2	Prdx4	0	155323918	Singleton
Dox (7d)	Rep2	Kcnd1	0	7822289	2
Dox (7d)	Rep2	Dnase1l1	0	74273217	23
Dox (7d)	Rep2	Cox7b	0.194444	106015700	Singleton
Dox (7d)	Rep2	Fundc1	0.00199203	17556564	Singleton
Dox (7d)	Rep2	Porcn	0	8193848	3
Dox (7d)	Rep2	Gprasp1	0.0816853	135742733	Singleton
Dox (7d)	Rep2	Ebp	0.00212766	8185329	3
Dox (7d)	Rep2	Pcsk1n	0	7919822	2
Dox (7d)	Rep2	Ccdc120	0	7731714	2
Dox (7d)	Rep2	Magt1	0.00285987	105968084	Singleton
Control	Rep2	Gm14539	0.674545	20581141	Singleton
Control	Rep2	1810030O07Rik	0.711615	12654879	7
Control	Rep2	Gemin8	0.423729	166170454	Singleton
Control	Rep2	Trappc2	0.479638	166440574	49
Control	Rep2	Ofd1	0.499293	166390033	49
Control	Rep2	Tceanc	0.526786	166499812	49
Control	Rep2	Pbdc1	0.447075	105079756	Singleton
Control	Rep2	Gpm6b	0.368383	166238911	Singleton
Control	Rep2	Txlng	0.477273	162778919	44
Control	Rep2	Syap1	0.446829	162857057	44
Control	Rep2	Usp9x	0.438044	13071498	Singleton
Control	Rep2	Bcap31	0.438958	73686178	22
Control	Rep2	Idh3g	0.444534	73778963	22
Control	Rep2	Ssr4	0.451923	73787028	22
Control	Rep2	Zrsr2	0.465865	163935443	Singleton
Control	Rep2	Gm14634	0.238095	12762278	7
Control	Rep2	Fmr1	0.325153	68678541	Singleton
Control	Rep2	Utp14a	0.413506	48256862	Singleton
Control	Rep2	Med14	0.44714	12675369	7
Control	Rep2	Uba1	0.443518	20658326	12
Control	Rep2	Mmgt1	0.41518	56585512	Singleton
Control	Rep2	5730405O15Rik	0.333333	13042015	Singleton
Control	Rep2	Araf	0.449952	20797814	12
Control	Rep2	Mdm4-ps	0.333333	128261411	Singleton
Control	Rep2	Kdm6a	0.300156	18162575	Singleton
Control	Rep2	Mecp2	0.425464	74026592	22
Control	Rep2	Kdm5c	0.420958	152233020	39
Control	Rep2	Abcd1	0.409357	73716597	22
Control	Rep2	5530601H04Rik	0.403042	105037197	Singleton
Control	Rep2	Rbbp7	0.285714	162760402	44
Control	Rep2	Jpx	0.396825	103493558	Singleton
Control	Rep2	G6pdx	0.448819	74409483	23
Control	Rep2	Ercc6l	0.164179	102141716	Singleton
Control	Rep2	Hcfc1	0.329865	73942792	22
Control	Rep2	Htatsf1	0.306014	57053583	Singleton
Control	Rep2	Ddx3x	0.378203	13280970	Singleton
Control	Rep2	Slc9a6	0.28655	56609757	Singleton
Control	Rep2	Tmem29	0.315789	150397773	Singleton
Control	Rep2	Chm	0.268761	113040593	Singleton
Control	Rep2	Piga	0.535211	164419793	Singleton
Control	Rep2	Plxnb3	0.333942	73757090	22
Control	Rep2	Gm8822	0.137931	81820384	Singleton
Control	Rep2	Ftx	0.253968	103560907	Singleton
Control	Rep2	Ftsj1	0.425926	8238668	3
Control	Rep2	Igbp1	0.417241	100494291	Singleton
Control	Rep2	Siah1b	0.384615	164070705	Singleton
Control	Rep2	Cdk16	0.429155	20687954	12
Control	Rep2	Ndufb11	0.401748	20615326	12
Control	Rep2	Suv39h1	0.352657	8061171	3
Control	Rep2	Slc6a8	0.223	73673150	22
Control	Rep2	Renbp	0.607843	73922121	22
Control	Rep2	Psmd10	0.120172	140948429	Singleton
Control	Rep2	Rbm10	0.434211	20617503	12
Control	Rep2	Gm14680	0.411765	62775585	Singleton
Control	Rep2	Rpl10	0.76124	74270812	23
Control	Rep2	Uxt	0.331606	20941722	13
Control	Rep2	Firre	0.187234	50555744	Singleton
Control	Rep2	Ap1s2	0.117284	163909017	Singleton
Control	Rep2	Elk1	0.269601	20933395	13
Control	Rep2	Arhgap4	0.54023	73891442	22
Control	Rep2	Wdr45	0.321608	7721973	2
Control	Rep2	Gpkow	0.334388	7697131	2
Control	Rep2	Ctps2	0.246869	162901238	44
Control	Rep2	Rps4x	0.514274	102184941	Singleton
Control	Rep2	Atp6ap1	0.504762	74297097	23
Control	Rep2	Taz	0.57563	74281912	23
Control	Rep2	Rbm3	0.479512	8138975	3
Control	Rep2	Rab9	0.550737	166457253	49
Control	Rep2	Gdi1	0.436735	74304998	23
Control	Rep2	Lage3	0.455923	74351276	23
Control	Rep2	Cfp	0.173913	20925454	13
Control	Rep2	Mbtps2	0.490421	157535371	Singleton
Control	Rep2	Gm15163	0.113924	157016229	Singleton
Control	Rep2	Slc35a2	0.459272	7884041	2
Control	Rep2	Usp11	0.503091	20703906	12
Control	Rep2	Pdzd4	0.289888	73793359	22
Control	Rep2	Hccs	0.417031	169250193	Singleton
Control	Rep2	Mid1ip1	0.5	10715013	Singleton
Control	Rep2	Emd	0.465366	74254687	23
Control	Rep2	Fam50a	0.492308	74313033	23
Control	Rep2	Timm17b	0.480233	7899357	2
Control	Rep2	Pqbp1	0.438967	7894519	2
Control	Rep2	Upf3b	0.47619	37091678	Singleton
Control	Rep2	Otud5	0.466425	7841364	2
Control	Rep2	Eif2s3x	0.140555	94188707	Singleton
Control	Rep2	Plxna3	0.400673	74329066	23
Control	Rep2	Tmsb4x	0.393888	167207093	Singleton
Control	Rep2	Atp6ap2	0.431211	12587801	7
Control	Rep2	Bcor	0.435146	12036740	Singleton
Control	Rep2	Ribc1	0.28125	152004582	38
Control	Rep2	A230072C01Rik	0.203774	20961684	Singleton
Control	Rep2	Flna	0.438069	74223461	23
Control	Rep2	Ikbkg	0.422599	74393290	23
Control	Rep2	Smc1a	0.362917	152016428	38
Control	Rep2	Hsd17b10	0.394142	152001845	38
Control	Rep2	Ubl4	0.389619	74365718	23
Control	Rep2	Kantr	0.369565	152298500	39
Control	Rep2	Nkap	0.398959	37126795	Singleton
Control	Rep2	Naa10	0.328629	73916873	22
Control	Rep2	Tfe3	0.403733	7762560	2
Control	Rep2	A830080D01Rik	0.3867	159526688	Singleton
Control	Rep2	Gripap1	0.401	7789765	2
Control	Rep2	Wdr13	0.379078	8123301	3
Control	Rep2	Tspyl2	0.359736	152336852	39
Control	Rep2	Tbc1d25	0.47451	8154472	3
Control	Rep2	Praf2	0.370927	7728439	2
Control	Rep2	Armcx5	0.35905	135742733	Singleton
Control	Rep2	Huwe1	0.371443	151800807	Singleton
Control	Rep2	Eif1ax	0.363131	159372178	Singleton
Control	Rep2	BC022960	0.263889	169368189	Singleton
Control	Rep2	Sms	0.329963	157443855	Singleton
Control	Rep2	Cenpi	0.304348	134308084	Singleton
Control	Rep2	Akap17b	0.368512	36608314	Singleton
Control	Rep2	Pim2	0.377863	7878262	2
Control	Rep2	Cstf2	0.235897	134059187	Singleton
Control	Rep2	Hdac6	0.31829	7930120	2
Control	Rep2	Rpgr	0.344045	10073621	Singleton
Control	Rep2	RP23-135F22.6	0.230769	7558602	Singleton
Control	Rep2	Iqsec2	0.308	152144268	39
Control	Rep2	Rbmx	0.284038	57383530	Singleton
Control	Rep2	Alg13	0.25779	144317812	Singleton
Control	Rep2	Vbp1	0.312556	75514299	Singleton
Control	Rep2	Prdx4	0.24812	155323918	Singleton
Control	Rep2	Kcnd1	0.305344	7822289	2
Control	Rep2	Dnase1l1	0.442308	74273217	23
Control	Rep2	Cox7b	0.237288	106015700	Singleton
Control	Rep2	Fundc1	0.328372	17556564	Singleton
Control	Rep2	Porcn	0.24	8193848	3
Control	Rep2	Gprasp1	0.217202	135742733	Singleton
Control	Rep2	Ebp	0.338667	8185329	3
Control	Rep2	Pcsk1n	0.260163	7919822	2
Control	Rep2	Ccdc120	0.151515	7731714	2
Control	Rep2	Magt1	0.10936	105968084	Singleton
Dox (21d)	Rep2	Gm14539	0.680952	20581141	Singleton
Dox (21d)	Rep2	1810030O07Rik	0.0733591	12654879	7
Dox (21d)	Rep2	Gemin8	0.00574713	166170454	Singleton
Dox (21d)	Rep2	Trappc2	0	166440574	49
Dox (21d)	Rep2	Ofd1	0.00630915	166390033	49
Dox (21d)	Rep2	Tceanc	0.0119048	166499812	49
Dox (21d)	Rep2	Pbdc1	0.198198	105079756	Singleton
Dox (21d)	Rep2	Gpm6b	0.0297269	166238911	Singleton
Dox (21d)	Rep2	Txlng	0.0641026	162778919	44
Dox (21d)	Rep2	Syap1	0.182243	162857057	44
Dox (21d)	Rep2	Usp9x	0.003367	13071498	Singleton
Dox (21d)	Rep2	Bcap31	0.0151151	73686178	22
Dox (21d)	Rep2	Idh3g	0.027833	73778963	22
Dox (21d)	Rep2	Ssr4	0.0526316	73787028	22
Dox (21d)	Rep2	Zrsr2	0.207237	163935443	Singleton
Dox (21d)	Rep2	Gm14634	0	12762278	7
Dox (21d)	Rep2	Fmr1	0.0108696	68678541	Singleton
Dox (21d)	Rep2	Utp14a	0.230508	48256862	Singleton
Dox (21d)	Rep2	Med14	0.012012	12675369	7
Dox (21d)	Rep2	Uba1	0.0929082	20658326	12
Dox (21d)	Rep2	Mmgt1	0.0265638	56585512	Singleton
Dox (21d)	Rep2	5730405O15Rik	0	13042015	Singleton
Dox (21d)	Rep2	Araf	0.0605327	20797814	12
Dox (21d)	Rep2	Mdm4-ps	0.6	128261411	Singleton
Dox (21d)	Rep2	Kdm6a	0.00896861	18162575	Singleton
Dox (21d)	Rep2	Mecp2	0.00287356	74026592	22
Dox (21d)	Rep2	Kdm5c	0.158181	152233020	39
Dox (21d)	Rep2	Abcd1	0.0163934	73716597	22
Dox (21d)	Rep2	5530601H04Rik	0.138614	105037197	Singleton
Dox (21d)	Rep2	Rbbp7	0	162760402	44
Dox (21d)	Rep2	Jpx	0.9	103493558	Singleton
Dox (21d)	Rep2	G6pdx	0.339623	74409483	23
Dox (21d)	Rep2	Ercc6l	0	102141716	Singleton
Dox (21d)	Rep2	Hcfc1	0.0307642	73942792	22
Dox (21d)	Rep2	Htatsf1	0.0143172	57053583	Singleton
Dox (21d)	Rep2	Ddx3x	0.0159617	13280970	Singleton
Dox (21d)	Rep2	Slc9a6	0.0212766	56609757	Singleton
Dox (21d)	Rep2	Tmem29	0.0714286	150397773	Singleton
Dox (21d)	Rep2	Chm	0	113040593	Singleton
Dox (21d)	Rep2	Piga	0	164419793	Singleton
Dox (21d)	Rep2	Plxnb3	0	73757090	22
Dox (21d)	Rep2	Gm8822	0.277778	81820384	Singleton
Dox (21d)	Rep2	Ftx	0	103560907	Singleton
Dox (21d)	Rep2	Ftsj1	0.00238663	8238668	3
Dox (21d)	Rep2	Igbp1	0.240602	100494291	Singleton
Dox (21d)	Rep2	Siah1b	0.14557	164070705	Singleton
Dox (21d)	Rep2	Cdk16	0.00411184	20687954	12
Dox (21d)	Rep2	Ndufb11	0	20615326	12
Dox (21d)	Rep2	Suv39h1	0.00952381	8061171	3
Dox (21d)	Rep2	Slc6a8	0.00810811	73673150	22
Dox (21d)	Rep2	Renbp	0	73922121	22
Dox (21d)	Rep2	Psmd10	0	140948429	Singleton
Dox (21d)	Rep2	Rbm10	0	20617503	12
Dox (21d)	Rep2	Gm14680	0.666667	62775585	Singleton
Dox (21d)	Rep2	Rpl10	0.0350877	74270812	23
Dox (21d)	Rep2	Uxt	0	20941722	13
Dox (21d)	Rep2	Firre	0	50555744	Singleton
Dox (21d)	Rep2	Ap1s2	0.0714286	163909017	Singleton
Dox (21d)	Rep2	Elk1	0	20933395	13
Dox (21d)	Rep2	Arhgap4	0	73891442	22
Dox (21d)	Rep2	Wdr45	0	7721973	2
Dox (21d)	Rep2	Gpkow	0.00615385	7697131	2
Dox (21d)	Rep2	Ctps2	0.00222717	162901238	44
Dox (21d)	Rep2	Rps4x	0.000950441	102184941	Singleton
Dox (21d)	Rep2	Atp6ap1	0	74297097	23
Dox (21d)	Rep2	Taz	0	74281912	23
Dox (21d)	Rep2	Rbm3	0	8138975	3
Dox (21d)	Rep2	Rab9	0.00838574	166457253	49
Dox (21d)	Rep2	Gdi1	0.00264901	74304998	23
Dox (21d)	Rep2	Lage3	0.00416667	74351276	23
Dox (21d)	Rep2	Cfp	0	20925454	13
Dox (21d)	Rep2	Mbtps2	0.00255102	157535371	Singleton
Dox (21d)	Rep2	Gm15163	0.142077	157016229	Singleton
Dox (21d)	Rep2	Slc35a2	0	7884041	2
Dox (21d)	Rep2	Usp11	0.000719424	20703906	12
Dox (21d)	Rep2	Pdzd4	0	73793359	22
Dox (21d)	Rep2	Hccs	0	169250193	Singleton
Dox (21d)	Rep2	Mid1ip1	0.0434783	10715013	Singleton
Dox (21d)	Rep2	Emd	0.00179533	74254687	23
Dox (21d)	Rep2	Fam50a	0	74313033	23
Dox (21d)	Rep2	Timm17b	0.00549451	7899357	2
Dox (21d)	Rep2	Pqbp1	0.00789889	7894519	2
Dox (21d)	Rep2	Upf3b	0	37091678	Singleton
Dox (21d)	Rep2	Otud5	0.00259067	7841364	2
Dox (21d)	Rep2	Eif2s3x	0.0981675	94188707	Singleton
Dox (21d)	Rep2	Plxna3	0	74329066	23
Dox (21d)	Rep2	Tmsb4x	0	167207093	Singleton
Dox (21d)	Rep2	Atp6ap2	0	12587801	7
Dox (21d)	Rep2	Bcor	0.00555556	12036740	Singleton
Dox (21d)	Rep2	Ribc1	0	152004582	38
Dox (21d)	Rep2	A230072C01Rik	0.0267857	20961684	Singleton
Dox (21d)	Rep2	Flna	0.000675473	74223461	23
Dox (21d)	Rep2	Ikbkg	0.00275482	74393290	23
Dox (21d)	Rep2	Smc1a	0.0196078	152016428	38
Dox (21d)	Rep2	Hsd17b10	0.00110619	152001845	38
Dox (21d)	Rep2	Ubl4	0	74365718	23
Dox (21d)	Rep2	Kantr	0.0222222	152298500	39
Dox (21d)	Rep2	Nkap	0	37126795	Singleton
Dox (21d)	Rep2	Naa10	0	73916873	22
Dox (21d)	Rep2	Tfe3	0	7762560	2
Dox (21d)	Rep2	A830080D01Rik	0	159526688	Singleton
Dox (21d)	Rep2	Gripap1	0	7789765	2
Dox (21d)	Rep2	Wdr13	0	8123301	3
Dox (21d)	Rep2	Tspyl2	0	152336852	39
Dox (21d)	Rep2	Tbc1d25	0	8154472	3
Dox (21d)	Rep2	Praf2	0	7728439	2
Dox (21d)	Rep2	Armcx5	0.0869565	135742733	Singleton
Dox (21d)	Rep2	Huwe1	0	151800807	Singleton
Dox (21d)	Rep2	Eif1ax	0.00243013	159372178	Singleton
Dox (21d)	Rep2	BC022960	0	169368189	Singleton
Dox (21d)	Rep2	Sms	0.00144718	157443855	Singleton
Dox (21d)	Rep2	Cenpi	0	134308084	Singleton
Dox (21d)	Rep2	Akap17b	0	36608314	Singleton
Dox (21d)	Rep2	Pim2	0	7878262	2
Dox (21d)	Rep2	Cstf2	0	134059187	Singleton
Dox (21d)	Rep2	Hdac6	0	7930120	2
Dox (21d)	Rep2	Rpgr	0	10073621	Singleton
Dox (21d)	Rep2	RP23-135F22.6	0	7558602	Singleton
Dox (21d)	Rep2	Iqsec2	0.00200401	152144268	39
Dox (21d)	Rep2	Rbmx	0.00618557	57383530	Singleton
Dox (21d)	Rep2	Alg13	0	144317812	Singleton
Dox (21d)	Rep2	Vbp1	0.0153631	75514299	Singleton
Dox (21d)	Rep2	Prdx4	0	155323918	Singleton
Dox (21d)	Rep2	Kcnd1	0	7822289	2
Dox (21d)	Rep2	Dnase1l1	0	74273217	23
Dox (21d)	Rep2	Cox7b	0.4	106015700	Singleton
Dox (21d)	Rep2	Fundc1	0	17556564	Singleton
Dox (21d)	Rep2	Porcn	0	8193848	3
Dox (21d)	Rep2	Gprasp1	0.0380623	135742733	Singleton
Dox (21d)	Rep2	Ebp	0.00977199	8185329	3
Dox (21d)	Rep2	Pcsk1n	0	7919822	2
Dox (21d)	Rep2	Ccdc120	0	7731714	2
Dox (21d)	Rep2	Magt1	0	105968084	Singleton
Dox (3d)	Rep3	Gm14539	0.677467	20581141	Singleton
Dox (3d)	Rep3	1810030O07Rik	0.370757	12654879	7
Dox (3d)	Rep3	Gemin8	0.522876	166170454	Singleton
Dox (3d)	Rep3	Trappc2	0.368056	166440574	49
Dox (3d)	Rep3	Ofd1	0.44466	166390033	49
Dox (3d)	Rep3	Tceanc	0.411576	166499812	49
Dox (3d)	Rep3	Pbdc1	0.232673	105079756	Singleton
Dox (3d)	Rep3	Gpm6b	0.312573	166238911	Singleton
Dox (3d)	Rep3	Txlng	0.115385	162778919	44
Dox (3d)	Rep3	Syap1	0.296041	162857057	44
Dox (3d)	Rep3	Usp9x	0.207547	13071498	Singleton
Dox (3d)	Rep3	Bcap31	0.152326	73686178	22
Dox (3d)	Rep3	Idh3g	0.25993	73778963	22
Dox (3d)	Rep3	Ssr4	0.223881	73787028	22
Dox (3d)	Rep3	Zrsr2	0.280605	163935443	Singleton
Dox (3d)	Rep3	Gm14634	0	12762278	7
Dox (3d)	Rep3	Fmr1	0.046549	68678541	Singleton
Dox (3d)	Rep3	Utp14a	0.215071	48256862	Singleton
Dox (3d)	Rep3	Med14	0.205214	12675369	7
Dox (3d)	Rep3	Uba1	0.278174	20658326	12
Dox (3d)	Rep3	Mmgt1	0.202323	56585512	Singleton
Dox (3d)	Rep3	5730405O15Rik	0	13042015	Singleton
Dox (3d)	Rep3	Araf	0.194175	20797814	12
Dox (3d)	Rep3	Mdm4-ps	0.8125	128261411	Singleton
Dox (3d)	Rep3	Kdm6a	0.162907	18162575	Singleton
Dox (3d)	Rep3	Mecp2	0.129771	74026592	22
Dox (3d)	Rep3	Kdm5c	0.262909	152233020	39
Dox (3d)	Rep3	Abcd1	0.0331492	73716597	22
Dox (3d)	Rep3	5530601H04Rik	0.148515	105037197	Singleton
Dox (3d)	Rep3	Rbbp7	0	162760402	44
Dox (3d)	Rep3	Jpx	0.116279	103493558	Singleton
Dox (3d)	Rep3	G6pdx	0.222352	74409483	23
Dox (3d)	Rep3	Ercc6l	0.203757	102141716	Singleton
Dox (3d)	Rep3	Hcfc1	0.103806	73942792	22
Dox (3d)	Rep3	Htatsf1	0.0531835	57053583	Singleton
Dox (3d)	Rep3	Ddx3x	0.17151	13280970	Singleton
Dox (3d)	Rep3	Slc9a6	0.00724638	56609757	Singleton
Dox (3d)	Rep3	Tmem29	0.3	150397773	Singleton
Dox (3d)	Rep3	Chm	0.0152672	113040593	Singleton
Dox (3d)	Rep3	Piga	0.0711297	164419793	Singleton
Dox (3d)	Rep3	Plxnb3	0.0481283	73757090	22
Dox (3d)	Rep3	Gm8822	0.465116	81820384	Singleton
Dox (3d)	Rep3	Ftx	0.12766	103560907	Singleton
Dox (3d)	Rep3	Ftsj1	0.226027	8238668	3
Dox (3d)	Rep3	Igbp1	0.198502	100494291	Singleton
Dox (3d)	Rep3	Siah1b	0.218009	164070705	Singleton
Dox (3d)	Rep3	Cdk16	0.180565	20687954	12
Dox (3d)	Rep3	Ndufb11	0.261598	20615326	12
Dox (3d)	Rep3	Suv39h1	0.236593	8061171	3
Dox (3d)	Rep3	Slc6a8	0.0152838	73673150	22
Dox (3d)	Rep3	Renbp	0.04	73922121	22
Dox (3d)	Rep3	Psmd10	0.0592105	140948429	Singleton
Dox (3d)	Rep3	Rbm10	0.30303	20617503	12
Dox (3d)	Rep3	Gm14680	0.15	62775585	Singleton
Dox (3d)	Rep3	Rpl10	0.855365	74270812	23
Dox (3d)	Rep3	Uxt	0.0280374	20941722	13
Dox (3d)	Rep3	Firre	0.272727	50555744	Singleton
Dox (3d)	Rep3	Ap1s2	0.0392157	163909017	Singleton
Dox (3d)	Rep3	Elk1	0	20933395	13
Dox (3d)	Rep3	Arhgap4	0.4	73891442	22
Dox (3d)	Rep3	Wdr45	0.0204082	7721973	2
Dox (3d)	Rep3	Gpkow	0.0130797	7697131	2
Dox (3d)	Rep3	Ctps2	0.00811359	162901238	44
Dox (3d)	Rep3	Rps4x	0.228305	102184941	Singleton
Dox (3d)	Rep3	Atp6ap1	0.5	74297097	23
Dox (3d)	Rep3	Taz	0.402256	74281912	23
Dox (3d)	Rep3	Rbm3	0.353567	8138975	3
Dox (3d)	Rep3	Rab9	0.394984	166457253	49
Dox (3d)	Rep3	Gdi1	0.255435	74304998	23
Dox (3d)	Rep3	Lage3	0.335731	74351276	23
Dox (3d)	Rep3	Cfp	0	20925454	13
Dox (3d)	Rep3	Mbtps2	0.318277	157535371	Singleton
Dox (3d)	Rep3	Gm15163	0.194286	157016229	Singleton
Dox (3d)	Rep3	Slc35a2	0.231237	7884041	2
Dox (3d)	Rep3	Usp11	0.113886	20703906	12
Dox (3d)	Rep3	Pdzd4	0.00867052	73793359	22
Dox (3d)	Rep3	Hccs	0.190214	169250193	Singleton
Dox (3d)	Rep3	Mid1ip1	0.263636	10715013	Singleton
Dox (3d)	Rep3	Emd	0.312984	74254687	23
Dox (3d)	Rep3	Fam50a	0.354839	74313033	23
Dox (3d)	Rep3	Timm17b	0.134003	7899357	2
Dox (3d)	Rep3	Pqbp1	0.197419	7894519	2
Dox (3d)	Rep3	Upf3b	0	37091678	Singleton
Dox (3d)	Rep3	Otud5	0.148472	7841364	2
Dox (3d)	Rep3	Eif2s3x	0.101681	94188707	Singleton
Dox (3d)	Rep3	Plxna3	0.191489	74329066	23
Dox (3d)	Rep3	Tmsb4x	0.228571	167207093	Singleton
Dox (3d)	Rep3	Atp6ap2	0.188679	12587801	7
Dox (3d)	Rep3	Bcor	0.146465	12036740	Singleton
Dox (3d)	Rep3	Ribc1	0.0425532	152004582	38
Dox (3d)	Rep3	A230072C01Rik	0.0143885	20961684	Singleton
Dox (3d)	Rep3	Flna	0.167234	74223461	23
Dox (3d)	Rep3	Ikbkg	0.305712	74393290	23
Dox (3d)	Rep3	Smc1a	0.101859	152016428	38
Dox (3d)	Rep3	Hsd17b10	0.0194946	152001845	38
Dox (3d)	Rep3	Ubl4	0.301939	74365718	23
Dox (3d)	Rep3	Kantr	0	152298500	39
Dox (3d)	Rep3	Nkap	0.277616	37126795	Singleton
Dox (3d)	Rep3	Naa10	0.108197	73916873	22
Dox (3d)	Rep3	Tfe3	0.0648585	7762560	2
Dox (3d)	Rep3	A830080D01Rik	0.0175439	159526688	Singleton
Dox (3d)	Rep3	Gripap1	0.158645	7789765	2
Dox (3d)	Rep3	Wdr13	0.198551	8123301	3
Dox (3d)	Rep3	Tspyl2	0.00909091	152336852	39
Dox (3d)	Rep3	Tbc1d25	0.0280374	8154472	3
Dox (3d)	Rep3	Praf2	0.0261324	7728439	2
Dox (3d)	Rep3	Armcx5	0.206612	135742733	Singleton
Dox (3d)	Rep3	Huwe1	0.117525	151800807	Singleton
Dox (3d)	Rep3	Eif1ax	0.00549163	159372178	Singleton
Dox (3d)	Rep3	BC022960	0.2	169368189	Singleton
Dox (3d)	Rep3	Sms	0.0178394	157443855	Singleton
Dox (3d)	Rep3	Cenpi	0.169065	134308084	Singleton
Dox (3d)	Rep3	Akap17b	0.0883191	36608314	Singleton
Dox (3d)	Rep3	Pim2	0.039823	7878262	2
Dox (3d)	Rep3	Cstf2	0.0754717	134059187	Singleton
Dox (3d)	Rep3	Hdac6	0.0117647	7930120	2
Dox (3d)	Rep3	Rpgr	0.0363248	10073621	Singleton
Dox (3d)	Rep3	RP23-135F22.6	0	7558602	Singleton
Dox (3d)	Rep3	Iqsec2	0	152144268	39
Dox (3d)	Rep3	Rbmx	0.0229148	57383530	Singleton
Dox (3d)	Rep3	Alg13	0.00609756	144317812	Singleton
Dox (3d)	Rep3	Vbp1	0.0708042	75514299	Singleton
Dox (3d)	Rep3	Prdx4	0.00689655	155323918	Singleton
Dox (3d)	Rep3	Kcnd1	0.00980392	7822289	2
Dox (3d)	Rep3	Dnase1l1	0.0588235	74273217	23
Dox (3d)	Rep3	Cox7b	0.188679	106015700	Singleton
Dox (3d)	Rep3	Fundc1	0.0046875	17556564	Singleton
Dox (3d)	Rep3	Porcn	0.0246914	8193848	3
Dox (3d)	Rep3	Gprasp1	0.0787053	135742733	Singleton
Dox (3d)	Rep3	Ebp	0.101351	8185329	3
Dox (3d)	Rep3	Pcsk1n	0.0240964	7919822	2
Dox (3d)	Rep3	Ccdc120	0	7731714	2
Dox (3d)	Rep3	Magt1	0.00404494	105968084	Singleton
Dox (14d)	Rep3	Gm14539	0.754887	20581141	Singleton
Dox (14d)	Rep3	1810030O07Rik	0	12654879	7
Dox (14d)	Rep3	Gemin8	0.163366	166170454	Singleton
Dox (14d)	Rep3	Trappc2	0.13913	166440574	49
Dox (14d)	Rep3	Ofd1	0.131926	166390033	49
Dox (14d)	Rep3	Tceanc	0.121212	166499812	49
Dox (14d)	Rep3	Pbdc1	0.257749	105079756	Singleton
Dox (14d)	Rep3	Gpm6b	0.0258768	166238911	Singleton
Dox (14d)	Rep3	Txlng	0	162778919	44
Dox (14d)	Rep3	Syap1	0.0791476	162857057	44
Dox (14d)	Rep3	Usp9x	0.00352319	13071498	Singleton
Dox (14d)	Rep3	Bcap31	0.000506586	73686178	22
Dox (14d)	Rep3	Idh3g	0.0200236	73778963	22
Dox (14d)	Rep3	Ssr4	0.00862069	73787028	22
Dox (14d)	Rep3	Zrsr2	0.103008	163935443	Singleton
Dox (14d)	Rep3	Gm14634	0	12762278	7
Dox (14d)	Rep3	Fmr1	0	68678541	Singleton
Dox (14d)	Rep3	Utp14a	0.160487	48256862	Singleton
Dox (14d)	Rep3	Med14	0	12675369	7
Dox (14d)	Rep3	Uba1	0.163972	20658326	12
Dox (14d)	Rep3	Mmgt1	0.00534125	56585512	Singleton
Dox (14d)	Rep3	5730405O15Rik	0	13042015	Singleton
Dox (14d)	Rep3	Araf	0.0900901	20797814	12
Dox (14d)	Rep3	Mdm4-ps	0.344828	128261411	Singleton
Dox (14d)	Rep3	Kdm6a	0.00364964	18162575	Singleton
Dox (14d)	Rep3	Mecp2	0	74026592	22
Dox (14d)	Rep3	Kdm5c	0.187373	152233020	39
Dox (14d)	Rep3	Abcd1	0	73716597	22
Dox (14d)	Rep3	5530601H04Rik	0.17623	105037197	Singleton
Dox (14d)	Rep3	Rbbp7	0	162760402	44
Dox (14d)	Rep3	Jpx	0.161905	103493558	Singleton
Dox (14d)	Rep3	G6pdx	0.02375	74409483	23
Dox (14d)	Rep3	Ercc6l	0.0432099	102141716	Singleton
Dox (14d)	Rep3	Hcfc1	0.0412201	73942792	22
Dox (14d)	Rep3	Htatsf1	0	57053583	Singleton
Dox (14d)	Rep3	Ddx3x	0.0254221	13280970	Singleton
Dox (14d)	Rep3	Slc9a6	0	56609757	Singleton
Dox (14d)	Rep3	Tmem29	0	150397773	Singleton
Dox (14d)	Rep3	Chm	0	113040593	Singleton
Dox (14d)	Rep3	Piga	0	164419793	Singleton
Dox (14d)	Rep3	Plxnb3	0	73757090	22
Dox (14d)	Rep3	Gm8822	0.216216	81820384	Singleton
Dox (14d)	Rep3	Ftx	0.0681818	103560907	Singleton
Dox (14d)	Rep3	Ftsj1	0.00961538	8238668	3
Dox (14d)	Rep3	Igbp1	0.157277	100494291	Singleton
Dox (14d)	Rep3	Siah1b	0.0892857	164070705	Singleton
Dox (14d)	Rep3	Cdk16	0.0391156	20687954	12
Dox (14d)	Rep3	Ndufb11	0.0859031	20615326	12
Dox (14d)	Rep3	Suv39h1	0.0662252	8061171	3
Dox (14d)	Rep3	Slc6a8	0.00303951	73673150	22
Dox (14d)	Rep3	Renbp	0	73922121	22
Dox (14d)	Rep3	Psmd10	0	140948429	Singleton
Dox (14d)	Rep3	Rbm10	0.155556	20617503	12
Dox (14d)	Rep3	Gm14680	0.142857	62775585	Singleton
Dox (14d)	Rep3	Rpl10	0.341959	74270812	23
Dox (14d)	Rep3	Uxt	0	20941722	13
Dox (14d)	Rep3	Firre	0.127907	50555744	Singleton
Dox (14d)	Rep3	Ap1s2	0	163909017	Singleton
Dox (14d)	Rep3	Elk1	0	20933395	13
Dox (14d)	Rep3	Arhgap4	0	73891442	22
Dox (14d)	Rep3	Wdr45	0	7721973	2
Dox (14d)	Rep3	Gpkow	0.00236967	7697131	2
Dox (14d)	Rep3	Ctps2	0	162901238	44
Dox (14d)	Rep3	Rps4x	0.0449988	102184941	Singleton
Dox (14d)	Rep3	Atp6ap1	0.0344828	74297097	23
Dox (14d)	Rep3	Taz	0.0940171	74281912	23
Dox (14d)	Rep3	Rbm3	0.0104463	8138975	3
Dox (14d)	Rep3	Rab9	0.0697211	166457253	49
Dox (14d)	Rep3	Gdi1	0.0588901	74304998	23
Dox (14d)	Rep3	Lage3	0.0505837	74351276	23
Dox (14d)	Rep3	Cfp	0	20925454	13
Dox (14d)	Rep3	Mbtps2	0.118799	157535371	Singleton
Dox (14d)	Rep3	Gm15163	0.186667	157016229	Singleton
Dox (14d)	Rep3	Slc35a2	0	7884041	2
Dox (14d)	Rep3	Usp11	0.00802139	20703906	12
Dox (14d)	Rep3	Pdzd4	0.00355872	73793359	22
Dox (14d)	Rep3	Hccs	0.0143164	169250193	Singleton
Dox (14d)	Rep3	Mid1ip1	0	10715013	Singleton
Dox (14d)	Rep3	Emd	0.0368349	74254687	23
Dox (14d)	Rep3	Fam50a	0.136	74313033	23
Dox (14d)	Rep3	Timm17b	0	7899357	2
Dox (14d)	Rep3	Pqbp1	0.00470219	7894519	2
Dox (14d)	Rep3	Upf3b	0	37091678	Singleton
Dox (14d)	Rep3	Otud5	0	7841364	2
Dox (14d)	Rep3	Eif2s3x	0.0973597	94188707	Singleton
Dox (14d)	Rep3	Plxna3	0.00152439	74329066	23
Dox (14d)	Rep3	Tmsb4x	0	167207093	Singleton
Dox (14d)	Rep3	Atp6ap2	0	12587801	7
Dox (14d)	Rep3	Bcor	0.00151057	12036740	Singleton
Dox (14d)	Rep3	Ribc1	0	152004582	38
Dox (14d)	Rep3	A230072C01Rik	0.0367647	20961684	Singleton
Dox (14d)	Rep3	Flna	0.00830893	74223461	23
Dox (14d)	Rep3	Ikbkg	0.100802	74393290	23
Dox (14d)	Rep3	Smc1a	0.0264706	152016428	38
Dox (14d)	Rep3	Hsd17b10	0.00189394	152001845	38
Dox (14d)	Rep3	Ubl4	0.00722892	74365718	23
Dox (14d)	Rep3	Kantr	0	152298500	39
Dox (14d)	Rep3	Nkap	0.233475	37126795	Singleton
Dox (14d)	Rep3	Naa10	0.00449438	73916873	22
Dox (14d)	Rep3	Tfe3	0	7762560	2
Dox (14d)	Rep3	A830080D01Rik	0.0123967	159526688	Singleton
Dox (14d)	Rep3	Gripap1	0.00430416	7789765	2
Dox (14d)	Rep3	Wdr13	0.00575816	8123301	3
Dox (14d)	Rep3	Tspyl2	0.00363636	152336852	39
Dox (14d)	Rep3	Tbc1d25	0	8154472	3
Dox (14d)	Rep3	Praf2	0	7728439	2
Dox (14d)	Rep3	Armcx5	0.0466321	135742733	Singleton
Dox (14d)	Rep3	Huwe1	0.0251878	151800807	Singleton
Dox (14d)	Rep3	Eif1ax	0.0011489	159372178	Singleton
Dox (14d)	Rep3	BC022960	0	169368189	Singleton
Dox (14d)	Rep3	Sms	0.000993049	157443855	Singleton
Dox (14d)	Rep3	Cenpi	0.0158103	134308084	Singleton
Dox (14d)	Rep3	Akap17b	0	36608314	Singleton
Dox (14d)	Rep3	Pim2	0.016129	7878262	2
Dox (14d)	Rep3	Cstf2	0	134059187	Singleton
Dox (14d)	Rep3	Hdac6	0	7930120	2
Dox (14d)	Rep3	Rpgr	0.00243309	10073621	Singleton
Dox (14d)	Rep3	RP23-135F22.6	0	7558602	Singleton
Dox (14d)	Rep3	Iqsec2	0	152144268	39
Dox (14d)	Rep3	Rbmx	0.00125707	57383530	Singleton
Dox (14d)	Rep3	Alg13	0	144317812	Singleton
Dox (14d)	Rep3	Vbp1	0	75514299	Singleton
Dox (14d)	Rep3	Prdx4	0.00225225	155323918	Singleton
Dox (14d)	Rep3	Kcnd1	0.0104167	7822289	2
Dox (14d)	Rep3	Dnase1l1	0	74273217	23
Dox (14d)	Rep3	Cox7b	0.131579	106015700	Singleton
Dox (14d)	Rep3	Fundc1	0	17556564	Singleton
Dox (14d)	Rep3	Porcn	0	8193848	3
Dox (14d)	Rep3	Gprasp1	0.0471551	135742733	Singleton
Dox (14d)	Rep3	Ebp	0	8185329	3
Dox (14d)	Rep3	Pcsk1n	0	7919822	2
Dox (14d)	Rep3	Ccdc120	0.03125	7731714	2
Dox (14d)	Rep3	Magt1	0.00115473	105968084	Singleton
Dox (21d)	Rep4	Gm14539	0.815029	20581141	Singleton
Dox (21d)	Rep4	1810030O07Rik	0	12654879	7
Dox (21d)	Rep4	Gemin8	0.0316742	166170454	Singleton
Dox (21d)	Rep4	Trappc2	0.0215054	166440574	49
Dox (21d)	Rep4	Ofd1	0.0412698	166390033	49
Dox (21d)	Rep4	Tceanc	0.0588235	166499812	49
Dox (21d)	Rep4	Pbdc1	0.204771	105079756	Singleton
Dox (21d)	Rep4	Gpm6b	0.00797141	166238911	Singleton
Dox (21d)	Rep4	Txlng	0	162778919	44
Dox (21d)	Rep4	Syap1	0.0119363	162857057	44
Dox (21d)	Rep4	Usp9x	0.00211864	13071498	Singleton
Dox (21d)	Rep4	Bcap31	0	73686178	22
Dox (21d)	Rep4	Idh3g	0.00131148	73778963	22
Dox (21d)	Rep4	Ssr4	0	73787028	22
Dox (21d)	Rep4	Zrsr2	0.0604027	163935443	Singleton
Dox (21d)	Rep4	Gm14634	0	12762278	7
Dox (21d)	Rep4	Fmr1	0	68678541	Singleton
Dox (21d)	Rep4	Utp14a	0.178113	48256862	Singleton
Dox (21d)	Rep4	Med14	0.00530973	12675369	7
Dox (21d)	Rep4	Uba1	0.108231	20658326	12
Dox (21d)	Rep4	Mmgt1	0.000650618	56585512	Singleton
Dox (21d)	Rep4	5730405O15Rik	0	13042015	Singleton
Dox (21d)	Rep4	Araf	0.0402299	20797814	12
Dox (21d)	Rep4	Mdm4-ps	0.291667	128261411	Singleton
Dox (21d)	Rep4	Kdm6a	0.00699301	18162575	Singleton
Dox (21d)	Rep4	Mecp2	0.00102354	74026592	22
Dox (21d)	Rep4	Kdm5c	0.178781	152233020	39
Dox (21d)	Rep4	Abcd1	0	73716597	22
Dox (21d)	Rep4	5530601H04Rik	0.120773	105037197	Singleton
Dox (21d)	Rep4	Rbbp7	0	162760402	44
Dox (21d)	Rep4	Jpx	0.0686275	103493558	Singleton
Dox (21d)	Rep4	G6pdx	0.00240096	74409483	23
Dox (21d)	Rep4	Ercc6l	0	102141716	Singleton
Dox (21d)	Rep4	Hcfc1	0.0188376	73942792	22
Dox (21d)	Rep4	Htatsf1	0.000910747	57053583	Singleton
Dox (21d)	Rep4	Ddx3x	0.00138664	13280970	Singleton
Dox (21d)	Rep4	Slc9a6	0	56609757	Singleton
Dox (21d)	Rep4	Tmem29	0	150397773	Singleton
Dox (21d)	Rep4	Chm	0	113040593	Singleton
Dox (21d)	Rep4	Piga	0	164419793	Singleton
Dox (21d)	Rep4	Plxnb3	0	73757090	22
Dox (21d)	Rep4	Gm8822	0.384615	81820384	Singleton
Dox (21d)	Rep4	Ftx	0.0289855	103560907	Singleton
Dox (21d)	Rep4	Ftsj1	0.00177305	8238668	3
Dox (21d)	Rep4	Igbp1	0.0495356	100494291	Singleton
Dox (21d)	Rep4	Siah1b	0.0625	164070705	Singleton
Dox (21d)	Rep4	Cdk16	0.0289515	20687954	12
Dox (21d)	Rep4	Ndufb11	0.0365854	20615326	12
Dox (21d)	Rep4	Suv39h1	0.0308219	8061171	3
Dox (21d)	Rep4	Slc6a8	0	73673150	22
Dox (21d)	Rep4	Renbp	0	73922121	22
Dox (21d)	Rep4	Psmd10	0.0111524	140948429	Singleton
Dox (21d)	Rep4	Rbm10	0	20617503	12
Dox (21d)	Rep4	Gm14680	0.04	62775585	Singleton
Dox (21d)	Rep4	Rpl10	0.0538462	74270812	23
Dox (21d)	Rep4	Uxt	0.00862069	20941722	13
Dox (21d)	Rep4	Firre	0.0309278	50555744	Singleton
Dox (21d)	Rep4	Ap1s2	0	163909017	Singleton
Dox (21d)	Rep4	Elk1	0	20933395	13
Dox (21d)	Rep4	Arhgap4	0	73891442	22
Dox (21d)	Rep4	Wdr45	0	7721973	2
Dox (21d)	Rep4	Gpkow	0.000849618	7697131	2
Dox (21d)	Rep4	Ctps2	0	162901238	44
Dox (21d)	Rep4	Rps4x	0.00859329	102184941	Singleton
Dox (21d)	Rep4	Atp6ap1	0	74297097	23
Dox (21d)	Rep4	Taz	0.00735294	74281912	23
Dox (21d)	Rep4	Rbm3	0.00125039	8138975	3
Dox (21d)	Rep4	Rab9	0.0437637	166457253	49
Dox (21d)	Rep4	Gdi1	0.0153748	74304998	23
Dox (21d)	Rep4	Lage3	0.00342466	74351276	23
Dox (21d)	Rep4	Cfp	0	20925454	13
Dox (21d)	Rep4	Mbtps2	0.0490798	157535371	Singleton
Dox (21d)	Rep4	Gm15163	0.0512821	157016229	Singleton
Dox (21d)	Rep4	Slc35a2	0	7884041	2
Dox (21d)	Rep4	Usp11	0.00268817	20703906	12
Dox (21d)	Rep4	Pdzd4	0.00843882	73793359	22
Dox (21d)	Rep4	Hccs	0.00485437	169250193	Singleton
Dox (21d)	Rep4	Mid1ip1	0	10715013	Singleton
Dox (21d)	Rep4	Emd	0.00732601	74254687	23
Dox (21d)	Rep4	Fam50a	0	74313033	23
Dox (21d)	Rep4	Timm17b	0.00536193	7899357	2
Dox (21d)	Rep4	Pqbp1	0	7894519	2
Dox (21d)	Rep4	Upf3b	0	37091678	Singleton
Dox (21d)	Rep4	Otud5	0	7841364	2
Dox (21d)	Rep4	Eif2s3x	0.144568	94188707	Singleton
Dox (21d)	Rep4	Plxna3	0.00358423	74329066	23
Dox (21d)	Rep4	Tmsb4x	0	167207093	Singleton
Dox (21d)	Rep4	Atp6ap2	0	12587801	7
Dox (21d)	Rep4	Bcor	0.00183824	12036740	Singleton
Dox (21d)	Rep4	Ribc1	0	152004582	38
Dox (21d)	Rep4	A230072C01Rik	0.025	20961684	Singleton
Dox (21d)	Rep4	Flna	0.00104796	74223461	23
Dox (21d)	Rep4	Ikbkg	0.0174966	74393290	23
Dox (21d)	Rep4	Smc1a	0.00288184	152016428	38
Dox (21d)	Rep4	Hsd17b10	0.00282486	152001845	38
Dox (21d)	Rep4	Ubl4	0	74365718	23
Dox (21d)	Rep4	Kantr	0.047619	152298500	39
Dox (21d)	Rep4	Nkap	0.228088	37126795	Singleton
Dox (21d)	Rep4	Naa10	0	73916873	22
Dox (21d)	Rep4	Tfe3	0.00505689	7762560	2
Dox (21d)	Rep4	A830080D01Rik	0.00729927	159526688	Singleton
Dox (21d)	Rep4	Gripap1	0.00493016	7789765	2
Dox (21d)	Rep4	Wdr13	0.000993049	8123301	3
Dox (21d)	Rep4	Tspyl2	0	152336852	39
Dox (21d)	Rep4	Tbc1d25	0	8154472	3
Dox (21d)	Rep4	Praf2	0.00294118	7728439	2
Dox (21d)	Rep4	Armcx5	0.013986	135742733	Singleton
Dox (21d)	Rep4	Huwe1	0.00595238	151800807	Singleton
Dox (21d)	Rep4	Eif1ax	0.000754148	159372178	Singleton
Dox (21d)	Rep4	BC022960	0	169368189	Singleton
Dox (21d)	Rep4	Sms	0.00123457	157443855	Singleton
Dox (21d)	Rep4	Cenpi	0.00684932	134308084	Singleton
Dox (21d)	Rep4	Akap17b	0	36608314	Singleton
Dox (21d)	Rep4	Pim2	0.0103093	7878262	2
Dox (21d)	Rep4	Cstf2	0	134059187	Singleton
Dox (21d)	Rep4	Hdac6	0	7930120	2
Dox (21d)	Rep4	Rpgr	0.00291545	10073621	Singleton
Dox (21d)	Rep4	RP23-135F22.6	0	7558602	Singleton
Dox (21d)	Rep4	Iqsec2	0	152144268	39
Dox (21d)	Rep4	Rbmx	0.00335289	57383530	Singleton
Dox (21d)	Rep4	Alg13	0.00164745	144317812	Singleton
Dox (21d)	Rep4	Vbp1	0	75514299	Singleton
Dox (21d)	Rep4	Prdx4	0	155323918	Singleton
Dox (21d)	Rep4	Kcnd1	0	7822289	2
Dox (21d)	Rep4	Dnase1l1	0	74273217	23
Dox (21d)	Rep4	Cox7b	0	106015700	Singleton
Dox (21d)	Rep4	Fundc1	0.00283286	17556564	Singleton
Dox (21d)	Rep4	Porcn	0	8193848	3
Dox (21d)	Rep4	Gprasp1	0.0253061	135742733	Singleton
Dox (21d)	Rep4	Ebp	0.0110132	8185329	3
Dox (21d)	Rep4	Pcsk1n	0	7919822	2
Dox (21d)	Rep4	Ccdc120	0	7731714	2
Dox (21d)	Rep4	Magt1	0.00309215	105968084	Singleton

## Sheet: Figure 1g
Clone	Condition	Replicate	Gene	Allelic Ratio	Escape Status
E6	Control	Rep0	Gm14539	0.583333	NPC-specific
E6	Control	Rep0	1810030O07Rik	0.667161	Constitutive
E6	Control	Rep0	Gemin8	0.572003	Facultative
E6	Control	Rep0	Trappc2	0.58284	Facultative
E6	Control	Rep0	Ofd1	0.534418	Facultative
E6	Control	Rep0	Tceanc	0.539376	Facultative
E6	Control	Rep0	Pbdc1	0.488399	Constitutive
E6	Control	Rep0	Gpm6b	0.462962	Facultative
E6	Control	Rep0	Txlng	0.465753	Facultative
E6	Control	Rep0	Syap1	0.464818	Facultative
E6	Control	Rep0	Usp9x	0.484854	Facultative
E6	Control	Rep0	Bcap31	0.447999	Facultative
E6	Control	Rep0	Idh3g	0.462236	Facultative
E6	Control	Rep0	Ssr4	0.546296	Facultative
E6	Control	Rep0	Zrsr2	0.473767	Facultative
E6	Control	Rep0	Gm14634	0.694444	Facultative
E6	Control	Rep0	Fmr1	0.34625	Facultative
E6	Control	Rep0	Utp14a	0.432414	Constitutive
E6	Control	Rep0	Med14	0.47799	Facultative
E6	Control	Rep0	Uba1	0.450979	Facultative
E6	Control	Rep0	Mmgt1	0.419587	Facultative
E6	Control	Rep0	5730405O15Rik	0.530303	NPC-specific
E6	Control	Rep0	Araf	0.459684	Facultative
E6	Control	Rep0	Mdm4-ps	0.619048	NPC-specific
E6	Control	Rep0	Kdm6a	0.397531	Constitutive
E6	Control	Rep0	Mecp2	0.438115	Facultative
E6	Control	Rep0	Kdm5c	0.454105	Constitutive
E6	Control	Rep0	Abcd1	0.394097	NPC-specific
E6	Control	Rep0	5530601H04Rik	0.38756	Constitutive
E6	Control	Rep0	Rbbp7	0.485714	Facultative
E6	Control	Rep0	Jpx	0.399441	Constitutive
E6	Control	Rep0	G6pdx	0.482545	Facultative
E6	Control	Rep0	Ercc6l	0.565926	Facultative
E6	Control	Rep0	Hcfc1	0.375682	Facultative
E6	Control	Rep0	Htatsf1	0.385403	NPC-specific
E6	Control	Rep0	Ddx3x	0.413299	Constitutive
E6	Control	Rep0	Slc9a6	0.330869	NPC-specific
E6	Control	Rep0	Tmem29	0.342105	Constitutive
E6	Control	Rep0	Chm	0.269978	Facultative
E6	Control	Rep0	Piga	0.402827	Facultative
E6	Control	Rep0	Plxnb3	0.35479	NPC-specific
E6	Control	Rep0	Gm8822	0.555556	NPC-specific
E6	Control	Rep0	Ftx	0.296296	Constitutive
E6	Control	Rep0	Ftsj1	0.46537	Facultative
E6	Control	Rep0	Igbp1	0.415834	Facultative
E6	Control	Rep0	Siah1b	0.340909	Facultative
E6	Control	Rep0	Cdk16	0.422074	Facultative
E6	Control	Rep0	Ndufb11	0.439217	Facultative
E6	Control	Rep0	Suv39h1	0.390374	Facultative
E6	Control	Rep0	Slc6a8	0.302198	NPC-specific
E6	Control	Rep0	Renbp	0.746667	NPC-specific
E6	Control	Rep0	Psmd10	0.41573	NPC-specific
E6	Control	Rep0	Rbm10	0.402778	NPC-specific
E6	Control	Rep0	Gm14680	0.666667	NPC-specific
E6	Control	Rep0	Rpl10	0.90365	Facultative
E6	Control	Rep0	Uxt	0.351485	Facultative
E6	Control	Rep0	Firre	0.18427	Constitutive
E6	Control	Rep0	Ap1s2	0.185484	Facultative
E6	Control	Rep0	Elk1	0.316027	NPC-specific
E6	Control	Rep0	Arhgap4	0.818182	Facultative
E6	Control	Rep0	Wdr45	0.420366	Facultative
E6	Control	Rep0	Gpkow	0.371596	Facultative
E6	Control	Rep0	Ctps2	0.321134	Facultative
E6	Control	Rep0	Rps4x	0.500594	Facultative
E6	Control	Rep0	Atp6ap1	0.490909	NPC-specific
E6	Control	Rep0	Taz	0.523553	Facultative
E6	Control	Rep0	Rbm3	0.568966	Facultative
E6	Control	Rep0	Rab9	0.516438	Facultative
E6	Control	Rep0	Gdi1	0.487896	Facultative
E6	Control	Rep0	Lage3	0.494737	Facultative
E6	Control	Rep0	Cfp	0.26616	Facultative
E6	Control	Rep0	Mbtps2	0.483942	Facultative
E6	Control	Rep0	Gm15163	0.161616	NPC-specific
E6	Control	Rep0	Slc35a2	0.491877	Facultative
E6	Control	Rep0	Usp11	0.45428	Facultative
E6	Control	Rep0	Pdzd4	0.424497	NPC-specific
E6	Control	Rep0	Hccs	0.473813	Facultative
E6	Control	Rep0	Mid1ip1	0.474138	NPC-specific
E6	Control	Rep0	Emd	0.485284	Facultative
E6	Control	Rep0	Fam50a	0.529563	Facultative
E6	Control	Rep0	Timm17b	0.486093	Facultative
E6	Control	Rep0	Pqbp1	0.478325	Facultative
E6	Control	Rep0	Upf3b	0.413043	Facultative
E6	Control	Rep0	Otud5	0.45034	Facultative
E6	Control	Rep0	Eif2s3x	0.147686	Constitutive
E6	Control	Rep0	Plxna3	0.44233	Facultative
E6	Control	Rep0	Tmsb4x	0.499266	Facultative
E6	Control	Rep0	Atp6ap2	0.460139	Facultative
E6	Control	Rep0	Bcor	0.452756	NPC-specific
E6	Control	Rep0	Ribc1	0.443243	Facultative
E6	Control	Rep0	A230072C01Rik	0.214925	Facultative
E6	Control	Rep0	Flna	0.427694	Facultative
E6	Control	Rep0	Ikbkg	0.430996	Facultative
E6	Control	Rep0	Smc1a	0.44154	Facultative
E6	Control	Rep0	Hsd17b10	0.466438	NPC-specific
E6	Control	Rep0	Ubl4	0.483986	Facultative
E6	Control	Rep0	Kantr	0.413333	NPC-specific
E6	Control	Rep0	Nkap	0.447761	Facultative
E6	Control	Rep0	Naa10	0.454913	Facultative
E6	Control	Rep0	Tfe3	0.438416	Facultative
E6	Control	Rep0	A830080D01Rik	0.39661	NPC-specific
E6	Control	Rep0	Gripap1	0.426623	Facultative
E6	Control	Rep0	Wdr13	0.438807	Facultative
E6	Control	Rep0	Tspyl2	0.455867	NPC-specific
E6	Control	Rep0	Tbc1d25	0.3125	Facultative
E6	Control	Rep0	Praf2	0.459785	Facultative
E6	Control	Rep0	Armcx5	0.382353	NPC-specific
E6	Control	Rep0	Huwe1	0.414442	Facultative
E6	Control	Rep0	Eif1ax	0.391461	Facultative
E6	Control	Rep0	BC022960	0.420455	Facultative
E6	Control	Rep0	Sms	0.363303	Facultative
E6	Control	Rep0	Cenpi	0.39172	Facultative
E6	Control	Rep0	Akap17b	0.360526	NPC-specific
E6	Control	Rep0	Pim2	0.374593	NPC-specific
E6	Control	Rep0	Cstf2	0.382456	NPC-specific
E6	Control	Rep0	Hdac6	0.374355	Facultative
E6	Control	Rep0	Rpgr	0.336777	NPC-specific
E6	Control	Rep0	RP23-135F22.6	0.375	NPC-specific
E6	Control	Rep0	Iqsec2	0.335859	NPC-specific
E6	Control	Rep0	Rbmx	0.35002	NPC-specific
E6	Control	Rep0	Alg13	0.367713	Facultative
E6	Control	Rep0	Vbp1	0.325694	Facultative
E6	Control	Rep0	Prdx4	0.362765	NPC-specific
E6	Control	Rep0	Kcnd1	0.303681	NPC-specific
E6	Control	Rep0	Dnase1l1	0.183099	Facultative
E6	Control	Rep0	Cox7b	0.314286	NPC-specific
E6	Control	Rep0	Fundc1	0.269969	NPC-specific
E6	Control	Rep0	Porcn	0.277955	Facultative
E6	Control	Rep0	Gprasp1	0.260778	Facultative
E6	Control	Rep0	Ebp	0.185841	Facultative
E6	Control	Rep0	Pcsk1n	0.192449	NPC-specific
E6	Control	Rep0	Ccdc120	0.156863	NPC-specific
E6	Control	Rep0	Magt1	0.159866	Facultative
E6	Dox (7 days)	Rep0	Gm14539	0.555448	NPC-specific
E6	Dox (7 days)	Rep0	1810030O07Rik	0.230978	Constitutive
E6	Dox (7 days)	Rep0	Gemin8	0.446626	Facultative
E6	Dox (7 days)	Rep0	Trappc2	0.487603	Facultative
E6	Dox (7 days)	Rep0	Ofd1	0.44391	Facultative
E6	Dox (7 days)	Rep0	Tceanc	0.450199	Facultative
E6	Dox (7 days)	Rep0	Pbdc1	0.244731	Constitutive
E6	Dox (7 days)	Rep0	Gpm6b	0.285825	Facultative
E6	Dox (7 days)	Rep0	Txlng	0.0396825	Facultative
E6	Dox (7 days)	Rep0	Syap1	0.202685	Facultative
E6	Dox (7 days)	Rep0	Usp9x	0.117681	Facultative
E6	Dox (7 days)	Rep0	Bcap31	0.0878547	Facultative
E6	Dox (7 days)	Rep0	Idh3g	0.217391	Facultative
E6	Dox (7 days)	Rep0	Ssr4	0.270833	Facultative
E6	Dox (7 days)	Rep0	Zrsr2	0.220453	Facultative
E6	Dox (7 days)	Rep0	Gm14634	0	Facultative
E6	Dox (7 days)	Rep0	Fmr1	0.00672269	Facultative
E6	Dox (7 days)	Rep0	Utp14a	0.219945	Constitutive
E6	Dox (7 days)	Rep0	Med14	0.0452518	Facultative
E6	Dox (7 days)	Rep0	Uba1	0.246307	Facultative
E6	Dox (7 days)	Rep0	Mmgt1	0.107926	Facultative
E6	Dox (7 days)	Rep0	5730405O15Rik	0	NPC-specific
E6	Dox (7 days)	Rep0	Araf	0.227895	Facultative
E6	Dox (7 days)	Rep0	Mdm4-ps	0.5	NPC-specific
E6	Dox (7 days)	Rep0	Kdm6a	0.185446	Constitutive
E6	Dox (7 days)	Rep0	Mecp2	0.101183	Facultative
E6	Dox (7 days)	Rep0	Kdm5c	0.242623	Constitutive
E6	Dox (7 days)	Rep0	Abcd1	0.008	NPC-specific
E6	Dox (7 days)	Rep0	5530601H04Rik	0.214286	Constitutive
E6	Dox (7 days)	Rep0	Rbbp7	0	Facultative
E6	Dox (7 days)	Rep0	Jpx	0.0763889	Constitutive
E6	Dox (7 days)	Rep0	G6pdx	0.202583	Facultative
E6	Dox (7 days)	Rep0	Ercc6l	0.197908	Facultative
E6	Dox (7 days)	Rep0	Hcfc1	0.0803824	Facultative
E6	Dox (7 days)	Rep0	Htatsf1	0.0248869	NPC-specific
E6	Dox (7 days)	Rep0	Ddx3x	0.0906489	Constitutive
E6	Dox (7 days)	Rep0	Slc9a6	0	NPC-specific
E6	Dox (7 days)	Rep0	Tmem29	0.0344828	Constitutive
E6	Dox (7 days)	Rep0	Chm	0	Facultative
E6	Dox (7 days)	Rep0	Piga	0.0138889	Facultative
E6	Dox (7 days)	Rep0	Plxnb3	0.0151899	NPC-specific
E6	Dox (7 days)	Rep0	Gm8822	0.508475	NPC-specific
E6	Dox (7 days)	Rep0	Ftx	0.057971	Constitutive
E6	Dox (7 days)	Rep0	Ftsj1	0.160194	Facultative
E6	Dox (7 days)	Rep0	Igbp1	0.227373	Facultative
E6	Dox (7 days)	Rep0	Siah1b	0.164875	Facultative
E6	Dox (7 days)	Rep0	Cdk16	0.125808	Facultative
E6	Dox (7 days)	Rep0	Ndufb11	0.214273	Facultative
E6	Dox (7 days)	Rep0	Suv39h1	0.19084	Facultative
E6	Dox (7 days)	Rep0	Slc6a8	0.00345423	NPC-specific
E6	Dox (7 days)	Rep0	Renbp	0.016129	NPC-specific
E6	Dox (7 days)	Rep0	Psmd10	0.108108	NPC-specific
E6	Dox (7 days)	Rep0	Rbm10	0.174603	NPC-specific
E6	Dox (7 days)	Rep0	Gm14680	0.411765	NPC-specific
E6	Dox (7 days)	Rep0	Rpl10	0.82381	Facultative
E6	Dox (7 days)	Rep0	Uxt	0.0104712	Facultative
E6	Dox (7 days)	Rep0	Firre	0.139344	Constitutive
E6	Dox (7 days)	Rep0	Ap1s2	0	Facultative
E6	Dox (7 days)	Rep0	Elk1	0	NPC-specific
E6	Dox (7 days)	Rep0	Arhgap4	0.111111	Facultative
E6	Dox (7 days)	Rep0	Wdr45	0	Facultative
E6	Dox (7 days)	Rep0	Gpkow	0.00443459	Facultative
E6	Dox (7 days)	Rep0	Ctps2	0.00129032	Facultative
E6	Dox (7 days)	Rep0	Rps4x	0.1947	Facultative
E6	Dox (7 days)	Rep0	Atp6ap1	0.470588	NPC-specific
E6	Dox (7 days)	Rep0	Taz	0.313107	Facultative
E6	Dox (7 days)	Rep0	Rbm3	0.364595	Facultative
E6	Dox (7 days)	Rep0	Rab9	0.368984	Facultative
E6	Dox (7 days)	Rep0	Gdi1	0.242726	Facultative
E6	Dox (7 days)	Rep0	Lage3	0.330046	Facultative
E6	Dox (7 days)	Rep0	Cfp	0	Facultative
E6	Dox (7 days)	Rep0	Mbtps2	0.249097	Facultative
E6	Dox (7 days)	Rep0	Gm15163	0.142857	NPC-specific
E6	Dox (7 days)	Rep0	Slc35a2	0.229904	Facultative
E6	Dox (7 days)	Rep0	Usp11	0.0615285	Facultative
E6	Dox (7 days)	Rep0	Pdzd4	0.0060241	NPC-specific
E6	Dox (7 days)	Rep0	Hccs	0.116762	Facultative
E6	Dox (7 days)	Rep0	Mid1ip1	0.0344828	NPC-specific
E6	Dox (7 days)	Rep0	Emd	0.255675	Facultative
E6	Dox (7 days)	Rep0	Fam50a	0.284932	Facultative
E6	Dox (7 days)	Rep0	Timm17b	0.0826816	Facultative
E6	Dox (7 days)	Rep0	Pqbp1	0.100276	Facultative
E6	Dox (7 days)	Rep0	Upf3b	0.1	Facultative
E6	Dox (7 days)	Rep0	Otud5	0.107715	Facultative
E6	Dox (7 days)	Rep0	Eif2s3x	0.0745554	Constitutive
E6	Dox (7 days)	Rep0	Plxna3	0.130258	Facultative
E6	Dox (7 days)	Rep0	Tmsb4x	0.0220264	Facultative
E6	Dox (7 days)	Rep0	Atp6ap2	0.0403005	Facultative
E6	Dox (7 days)	Rep0	Bcor	0.0548571	NPC-specific
E6	Dox (7 days)	Rep0	Ribc1	0.0108696	Facultative
E6	Dox (7 days)	Rep0	A230072C01Rik	0.0382514	Facultative
E6	Dox (7 days)	Rep0	Flna	0.101272	Facultative
E6	Dox (7 days)	Rep0	Ikbkg	0.285306	Facultative
E6	Dox (7 days)	Rep0	Smc1a	0.0942408	Facultative
E6	Dox (7 days)	Rep0	Hsd17b10	0.00412939	NPC-specific
E6	Dox (7 days)	Rep0	Ubl4	0.191638	Facultative
E6	Dox (7 days)	Rep0	Kantr	0	NPC-specific
E6	Dox (7 days)	Rep0	Nkap	0.278307	Facultative
E6	Dox (7 days)	Rep0	Naa10	0.087963	Facultative
E6	Dox (7 days)	Rep0	Tfe3	0.00722311	Facultative
E6	Dox (7 days)	Rep0	A830080D01Rik	0.0124224	NPC-specific
E6	Dox (7 days)	Rep0	Gripap1	0.0828114	Facultative
E6	Dox (7 days)	Rep0	Wdr13	0.160305	Facultative
E6	Dox (7 days)	Rep0	Tspyl2	0.0021575	NPC-specific
E6	Dox (7 days)	Rep0	Tbc1d25	0.0119048	Facultative
E6	Dox (7 days)	Rep0	Praf2	0.00110619	Facultative
E6	Dox (7 days)	Rep0	Armcx5	0.154639	NPC-specific
E6	Dox (7 days)	Rep0	Huwe1	0.119832	Facultative
E6	Dox (7 days)	Rep0	Eif1ax	0.00133126	Facultative
E6	Dox (7 days)	Rep0	BC022960	0	Facultative
E6	Dox (7 days)	Rep0	Sms	0.000985222	Facultative
E6	Dox (7 days)	Rep0	Cenpi	0.102703	Facultative
E6	Dox (7 days)	Rep0	Akap17b	0.00645161	NPC-specific
E6	Dox (7 days)	Rep0	Pim2	0.0244755	NPC-specific
E6	Dox (7 days)	Rep0	Cstf2	0.0143369	NPC-specific
E6	Dox (7 days)	Rep0	Hdac6	0.0051458	Facultative
E6	Dox (7 days)	Rep0	Rpgr	0	NPC-specific
E6	Dox (7 days)	Rep0	RP23-135F22.6	0	NPC-specific
E6	Dox (7 days)	Rep0	Iqsec2	0.00196464	NPC-specific
E6	Dox (7 days)	Rep0	Rbmx	0.0123816	NPC-specific
E6	Dox (7 days)	Rep0	Alg13	0	Facultative
E6	Dox (7 days)	Rep0	Vbp1	0.0419636	Facultative
E6	Dox (7 days)	Rep0	Prdx4	0	NPC-specific
E6	Dox (7 days)	Rep0	Kcnd1	0	NPC-specific
E6	Dox (7 days)	Rep0	Dnase1l1	0.125	Facultative
E6	Dox (7 days)	Rep0	Cox7b	0.0377358	NPC-specific
E6	Dox (7 days)	Rep0	Fundc1	0	NPC-specific
E6	Dox (7 days)	Rep0	Porcn	0	Facultative
E6	Dox (7 days)	Rep0	Gprasp1	0.0799162	Facultative
E6	Dox (7 days)	Rep0	Ebp	0	Facultative
E6	Dox (7 days)	Rep0	Pcsk1n	0	NPC-specific
E6	Dox (7 days)	Rep0	Ccdc120	0	NPC-specific
E6	Dox (7 days)	Rep0	Magt1	0.00135428	Facultative
E6	Dox (3 days)	Rep0	Gm14539	0.558887	NPC-specific
E6	Dox (3 days)	Rep0	1810030O07Rik	0.475581	Constitutive
E6	Dox (3 days)	Rep0	Gemin8	0.512783	Facultative
E6	Dox (3 days)	Rep0	Trappc2	0.55	Facultative
E6	Dox (3 days)	Rep0	Ofd1	0.465732	Facultative
E6	Dox (3 days)	Rep0	Tceanc	0.481375	Facultative
E6	Dox (3 days)	Rep0	Pbdc1	0.27789	Constitutive
E6	Dox (3 days)	Rep0	Gpm6b	0.348169	Facultative
E6	Dox (3 days)	Rep0	Txlng	0.188119	Facultative
E6	Dox (3 days)	Rep0	Syap1	0.318284	Facultative
E6	Dox (3 days)	Rep0	Usp9x	0.245618	Facultative
E6	Dox (3 days)	Rep0	Bcap31	0.209738	Facultative
E6	Dox (3 days)	Rep0	Idh3g	0.26692	Facultative
E6	Dox (3 days)	Rep0	Ssr4	0.258065	Facultative
E6	Dox (3 days)	Rep0	Zrsr2	0.300799	Facultative
E6	Dox (3 days)	Rep0	Gm14634	0.115385	Facultative
E6	Dox (3 days)	Rep0	Fmr1	0.0996241	Facultative
E6	Dox (3 days)	Rep0	Utp14a	0.298122	Constitutive
E6	Dox (3 days)	Rep0	Med14	0.169828	Facultative
E6	Dox (3 days)	Rep0	Uba1	0.309575	Facultative
E6	Dox (3 days)	Rep0	Mmgt1	0.213848	Facultative
E6	Dox (3 days)	Rep0	5730405O15Rik	0	NPC-specific
E6	Dox (3 days)	Rep0	Araf	0.31725	Facultative
E6	Dox (3 days)	Rep0	Mdm4-ps	0.571429	NPC-specific
E6	Dox (3 days)	Rep0	Kdm6a	0.261927	Constitutive
E6	Dox (3 days)	Rep0	Mecp2	0.175468	Facultative
E6	Dox (3 days)	Rep0	Kdm5c	0.321538	Constitutive
E6	Dox (3 days)	Rep0	Abcd1	0.0833333	NPC-specific
E6	Dox (3 days)	Rep0	5530601H04Rik	0.189702	Constitutive
E6	Dox (3 days)	Rep0	Rbbp7	0	Facultative
E6	Dox (3 days)	Rep0	Jpx	0.137566	Constitutive
E6	Dox (3 days)	Rep0	G6pdx	0.270527	Facultative
E6	Dox (3 days)	Rep0	Ercc6l	0.26616	Facultative
E6	Dox (3 days)	Rep0	Hcfc1	0.141026	Facultative
E6	Dox (3 days)	Rep0	Htatsf1	0.100911	NPC-specific
E6	Dox (3 days)	Rep0	Ddx3x	0.157943	Constitutive
E6	Dox (3 days)	Rep0	Slc9a6	0.0112994	NPC-specific
E6	Dox (3 days)	Rep0	Tmem29	0.25	Constitutive
E6	Dox (3 days)	Rep0	Chm	0.0357143	Facultative
E6	Dox (3 days)	Rep0	Piga	0.0601504	Facultative
E6	Dox (3 days)	Rep0	Plxnb3	0.0363467	NPC-specific
E6	Dox (3 days)	Rep0	Gm8822	0.375	NPC-specific
E6	Dox (3 days)	Rep0	Ftx	0.0434783	Constitutive
E6	Dox (3 days)	Rep0	Ftsj1	0.283908	Facultative
E6	Dox (3 days)	Rep0	Igbp1	0.250359	Facultative
E6	Dox (3 days)	Rep0	Siah1b	0.171233	Facultative
E6	Dox (3 days)	Rep0	Cdk16	0.218891	Facultative
E6	Dox (3 days)	Rep0	Ndufb11	0.26969	Facultative
E6	Dox (3 days)	Rep0	Suv39h1	0.205776	Facultative
E6	Dox (3 days)	Rep0	Slc6a8	0.0510345	NPC-specific
E6	Dox (3 days)	Rep0	Renbp	0.173228	NPC-specific
E6	Dox (3 days)	Rep0	Psmd10	0.226384	NPC-specific
E6	Dox (3 days)	Rep0	Rbm10	0.173913	NPC-specific
E6	Dox (3 days)	Rep0	Gm14680	0.25	NPC-specific
E6	Dox (3 days)	Rep0	Rpl10	0.918958	Facultative
E6	Dox (3 days)	Rep0	Uxt	0.0352113	Facultative
E6	Dox (3 days)	Rep0	Firre	0.107595	Constitutive
E6	Dox (3 days)	Rep0	Ap1s2	0.019802	Facultative
E6	Dox (3 days)	Rep0	Elk1	0.00395778	NPC-specific
E6	Dox (3 days)	Rep0	Arhgap4	0	Facultative
E6	Dox (3 days)	Rep0	Wdr45	0.113712	Facultative
E6	Dox (3 days)	Rep0	Gpkow	0.0619195	Facultative
E6	Dox (3 days)	Rep0	Ctps2	0	Facultative
E6	Dox (3 days)	Rep0	Rps4x	0.257477	Facultative
E6	Dox (3 days)	Rep0	Atp6ap1	0.545455	NPC-specific
E6	Dox (3 days)	Rep0	Taz	0.379705	Facultative
E6	Dox (3 days)	Rep0	Rbm3	0.454955	Facultative
E6	Dox (3 days)	Rep0	Rab9	0.452031	Facultative
E6	Dox (3 days)	Rep0	Gdi1	0.317532	Facultative
E6	Dox (3 days)	Rep0	Lage3	0.368754	Facultative
E6	Dox (3 days)	Rep0	Cfp	0.0178571	Facultative
E6	Dox (3 days)	Rep0	Mbtps2	0.328571	Facultative
E6	Dox (3 days)	Rep0	Gm15163	0.197279	NPC-specific
E6	Dox (3 days)	Rep0	Slc35a2	0.322812	Facultative
E6	Dox (3 days)	Rep0	Usp11	0.20864	Facultative
E6	Dox (3 days)	Rep0	Pdzd4	0.00840336	NPC-specific
E6	Dox (3 days)	Rep0	Hccs	0.212571	Facultative
E6	Dox (3 days)	Rep0	Mid1ip1	0.20339	NPC-specific
E6	Dox (3 days)	Rep0	Emd	0.337966	Facultative
E6	Dox (3 days)	Rep0	Fam50a	0.399293	Facultative
E6	Dox (3 days)	Rep0	Timm17b	0.217033	Facultative
E6	Dox (3 days)	Rep0	Pqbp1	0.275449	Facultative
E6	Dox (3 days)	Rep0	Upf3b	0.136364	Facultative
E6	Dox (3 days)	Rep0	Otud5	0.236971	Facultative
E6	Dox (3 days)	Rep0	Eif2s3x	0.0900508	Constitutive
E6	Dox (3 days)	Rep0	Plxna3	0.156419	Facultative
E6	Dox (3 days)	Rep0	Tmsb4x	0.22716	Facultative
E6	Dox (3 days)	Rep0	Atp6ap2	0.169306	Facultative
E6	Dox (3 days)	Rep0	Bcor	0.111511	NPC-specific
E6	Dox (3 days)	Rep0	Ribc1	0.049505	Facultative
E6	Dox (3 days)	Rep0	A230072C01Rik	0.0392157	Facultative
E6	Dox (3 days)	Rep0	Flna	0.157209	Facultative
E6	Dox (3 days)	Rep0	Ikbkg	0.353718	Facultative
E6	Dox (3 days)	Rep0	Smc1a	0.112008	Facultative
E6	Dox (3 days)	Rep0	Hsd17b10	0.0579151	NPC-specific
E6	Dox (3 days)	Rep0	Ubl4	0.325635	Facultative
E6	Dox (3 days)	Rep0	Kantr	0.045082	NPC-specific
E6	Dox (3 days)	Rep0	Nkap	0.30303	Facultative
E6	Dox (3 days)	Rep0	Naa10	0.201161	Facultative
E6	Dox (3 days)	Rep0	Tfe3	0.146924	Facultative
E6	Dox (3 days)	Rep0	A830080D01Rik	0.0550847	NPC-specific
E6	Dox (3 days)	Rep0	Gripap1	0.249578	Facultative
E6	Dox (3 days)	Rep0	Wdr13	0.223693	Facultative
E6	Dox (3 days)	Rep0	Tspyl2	0.101713	NPC-specific
E6	Dox (3 days)	Rep0	Tbc1d25	0.0631579	Facultative
E6	Dox (3 days)	Rep0	Praf2	0.0433213	Facultative
E6	Dox (3 days)	Rep0	Armcx5	0.195266	NPC-specific
E6	Dox (3 days)	Rep0	Huwe1	0.173715	Facultative
E6	Dox (3 days)	Rep0	Eif1ax	0.0118913	Facultative
E6	Dox (3 days)	Rep0	BC022960	0.0833333	Facultative
E6	Dox (3 days)	Rep0	Sms	0.00728863	Facultative
E6	Dox (3 days)	Rep0	Cenpi	0.156463	Facultative
E6	Dox (3 days)	Rep0	Akap17b	0.0294118	NPC-specific
E6	Dox (3 days)	Rep0	Pim2	0.0721649	NPC-specific
E6	Dox (3 days)	Rep0	Cstf2	0.09375	NPC-specific
E6	Dox (3 days)	Rep0	Hdac6	0.0359334	Facultative
E6	Dox (3 days)	Rep0	Rpgr	0.0598086	NPC-specific
E6	Dox (3 days)	Rep0	RP23-135F22.6	0	NPC-specific
E6	Dox (3 days)	Rep0	Iqsec2	0.00636943	NPC-specific
E6	Dox (3 days)	Rep0	Rbmx	0.0432373	NPC-specific
E6	Dox (3 days)	Rep0	Alg13	0.0117417	Facultative
E6	Dox (3 days)	Rep0	Vbp1	0.114048	Facultative
E6	Dox (3 days)	Rep0	Prdx4	0.00576923	NPC-specific
E6	Dox (3 days)	Rep0	Kcnd1	0.0203252	NPC-specific
E6	Dox (3 days)	Rep0	Dnase1l1	0.0806452	Facultative
E6	Dox (3 days)	Rep0	Cox7b	0.16	NPC-specific
E6	Dox (3 days)	Rep0	Fundc1	0.0121083	NPC-specific
E6	Dox (3 days)	Rep0	Porcn	0.00497512	Facultative
E6	Dox (3 days)	Rep0	Gprasp1	0.104981	Facultative
E6	Dox (3 days)	Rep0	Ebp	0.0221729	Facultative
E6	Dox (3 days)	Rep0	Pcsk1n	0.00928793	NPC-specific
E6	Dox (3 days)	Rep0	Ccdc120	0.00980392	NPC-specific
E6	Dox (3 days)	Rep0	Magt1	0.00517353	Facultative
E6	Dox (3 days)	Rep1	Gm14539	0.831099	NPC-specific
E6	Dox (3 days)	Rep1	1810030O07Rik	0.491903	Constitutive
E6	Dox (3 days)	Rep1	Gemin8	0.608108	Facultative
E6	Dox (3 days)	Rep1	Trappc2	0.440529	Facultative
E6	Dox (3 days)	Rep1	Ofd1	0.463248	Facultative
E6	Dox (3 days)	Rep1	Tceanc	0.372549	Facultative
E6	Dox (3 days)	Rep1	Pbdc1	0.31738	Constitutive
E6	Dox (3 days)	Rep1	Gpm6b	0.375055	Facultative
E6	Dox (3 days)	Rep1	Txlng	0.218391	Facultative
E6	Dox (3 days)	Rep1	Syap1	0.378755	Facultative
E6	Dox (3 days)	Rep1	Usp9x	0.250417	Facultative
E6	Dox (3 days)	Rep1	Bcap31	0.208048	Facultative
E6	Dox (3 days)	Rep1	Idh3g	0.267355	Facultative
E6	Dox (3 days)	Rep1	Ssr4	0.345455	Facultative
E6	Dox (3 days)	Rep1	Zrsr2	0.253433	Facultative
E6	Dox (3 days)	Rep1	Gm14634	0.4375	Facultative
E6	Dox (3 days)	Rep1	Fmr1	0.163539	Facultative
E6	Dox (3 days)	Rep1	Utp14a	0.269269	Constitutive
E6	Dox (3 days)	Rep1	Med14	0.253112	Facultative
E6	Dox (3 days)	Rep1	Uba1	0.310359	Facultative
E6	Dox (3 days)	Rep1	Mmgt1	0.174738	Facultative
E6	Dox (3 days)	Rep1	5730405O15Rik	0.222222	NPC-specific
E6	Dox (3 days)	Rep1	Araf	0.279241	Facultative
E6	Dox (3 days)	Rep1	Mdm4-ps	0.631579	NPC-specific
E6	Dox (3 days)	Rep1	Kdm6a	0.207668	Constitutive
E6	Dox (3 days)	Rep1	Mecp2	0.185277	Facultative
E6	Dox (3 days)	Rep1	Kdm5c	0.332696	Constitutive
E6	Dox (3 days)	Rep1	Abcd1	0.0678733	NPC-specific
E6	Dox (3 days)	Rep1	5530601H04Rik	0.219331	Constitutive
E6	Dox (3 days)	Rep1	Rbbp7	0.0666667	Facultative
E6	Dox (3 days)	Rep1	Jpx	0.118056	Constitutive
E6	Dox (3 days)	Rep1	G6pdx	0.291616	Facultative
E6	Dox (3 days)	Rep1	Ercc6l	0.292162	Facultative
E6	Dox (3 days)	Rep1	Hcfc1	0.145091	Facultative
E6	Dox (3 days)	Rep1	Htatsf1	0.0854701	NPC-specific
E6	Dox (3 days)	Rep1	Ddx3x	0.17343	Constitutive
E6	Dox (3 days)	Rep1	Slc9a6	0.0214286	NPC-specific
E6	Dox (3 days)	Rep1	Tmem29	0.264706	Constitutive
E6	Dox (3 days)	Rep1	Chm	0.0674699	Facultative
E6	Dox (3 days)	Rep1	Piga	0.0390625	Facultative
E6	Dox (3 days)	Rep1	Plxnb3	0.0595903	NPC-specific
E6	Dox (3 days)	Rep1	Gm8822	0.166667	NPC-specific
E6	Dox (3 days)	Rep1	Ftx	0.0594059	Constitutive
E6	Dox (3 days)	Rep1	Ftsj1	0.243333	Facultative
E6	Dox (3 days)	Rep1	Igbp1	0.250903	Facultative
E6	Dox (3 days)	Rep1	Siah1b	0.184211	Facultative
E6	Dox (3 days)	Rep1	Cdk16	0.198667	Facultative
E6	Dox (3 days)	Rep1	Ndufb11	0.260654	Facultative
E6	Dox (3 days)	Rep1	Suv39h1	0.231156	Facultative
E6	Dox (3 days)	Rep1	Slc6a8	0.0426439	NPC-specific
E6	Dox (3 days)	Rep1	Renbp	0.44375	NPC-specific
E6	Dox (3 days)	Rep1	Psmd10	0.189441	NPC-specific
E6	Dox (3 days)	Rep1	Rbm10	0.134615	NPC-specific
E6	Dox (3 days)	Rep1	Gm14680	0	NPC-specific
E6	Dox (3 days)	Rep1	Rpl10	0.649077	Facultative
E6	Dox (3 days)	Rep1	Uxt	0.06	Facultative
E6	Dox (3 days)	Rep1	Firre	0.125541	Constitutive
E6	Dox (3 days)	Rep1	Ap1s2	0.0140845	Facultative
E6	Dox (3 days)	Rep1	Elk1	0.01473	NPC-specific
E6	Dox (3 days)	Rep1	Arhgap4	0.294118	Facultative
E6	Dox (3 days)	Rep1	Wdr45	0.134503	Facultative
E6	Dox (3 days)	Rep1	Gpkow	0.0681972	Facultative
E6	Dox (3 days)	Rep1	Ctps2	0.00456621	Facultative
E6	Dox (3 days)	Rep1	Rps4x	0.248458	Facultative
E6	Dox (3 days)	Rep1	Atp6ap1	0.459459	NPC-specific
E6	Dox (3 days)	Rep1	Taz	0.42268	Facultative
E6	Dox (3 days)	Rep1	Rbm3	0.38861	Facultative
E6	Dox (3 days)	Rep1	Rab9	0.401501	Facultative
E6	Dox (3 days)	Rep1	Gdi1	0.283516	Facultative
E6	Dox (3 days)	Rep1	Lage3	0.348485	Facultative
E6	Dox (3 days)	Rep1	Cfp	0	Facultative
E6	Dox (3 days)	Rep1	Mbtps2	0.348361	Facultative
E6	Dox (3 days)	Rep1	Gm15163	0.194444	NPC-specific
E6	Dox (3 days)	Rep1	Slc35a2	0.276888	Facultative
E6	Dox (3 days)	Rep1	Usp11	0.219026	Facultative
E6	Dox (3 days)	Rep1	Pdzd4	0	NPC-specific
E6	Dox (3 days)	Rep1	Hccs	0.203276	Facultative
E6	Dox (3 days)	Rep1	Mid1ip1	0.267857	NPC-specific
E6	Dox (3 days)	Rep1	Emd	0.315152	Facultative
E6	Dox (3 days)	Rep1	Fam50a	0.391534	Facultative
E6	Dox (3 days)	Rep1	Timm17b	0.215556	Facultative
E6	Dox (3 days)	Rep1	Pqbp1	0.251034	Facultative
E6	Dox (3 days)	Rep1	Upf3b	0.176471	Facultative
E6	Dox (3 days)	Rep1	Otud5	0.23665	Facultative
E6	Dox (3 days)	Rep1	Eif2s3x	0.12234	Constitutive
E6	Dox (3 days)	Rep1	Plxna3	0.201613	Facultative
E6	Dox (3 days)	Rep1	Tmsb4x	0.30373	Facultative
E6	Dox (3 days)	Rep1	Atp6ap2	0.266836	Facultative
E6	Dox (3 days)	Rep1	Bcor	0.164773	NPC-specific
E6	Dox (3 days)	Rep1	Ribc1	0.0508475	Facultative
E6	Dox (3 days)	Rep1	A230072C01Rik	0.0138889	Facultative
E6	Dox (3 days)	Rep1	Flna	0.194047	Facultative
E6	Dox (3 days)	Rep1	Ikbkg	0.321711	Facultative
E6	Dox (3 days)	Rep1	Smc1a	0.141468	Facultative
E6	Dox (3 days)	Rep1	Hsd17b10	0.0788436	NPC-specific
E6	Dox (3 days)	Rep1	Ubl4	0.333333	Facultative
E6	Dox (3 days)	Rep1	Kantr	0.0687023	NPC-specific
E6	Dox (3 days)	Rep1	Nkap	0.350895	Facultative
E6	Dox (3 days)	Rep1	Naa10	0.229682	Facultative
E6	Dox (3 days)	Rep1	Tfe3	0.201993	Facultative
E6	Dox (3 days)	Rep1	A830080D01Rik	0.0235294	NPC-specific
E6	Dox (3 days)	Rep1	Gripap1	0.247451	Facultative
E6	Dox (3 days)	Rep1	Wdr13	0.213185	Facultative
E6	Dox (3 days)	Rep1	Tspyl2	0.0715564	NPC-specific
E6	Dox (3 days)	Rep1	Tbc1d25	0.13	Facultative
E6	Dox (3 days)	Rep1	Praf2	0.0915179	Facultative
E6	Dox (3 days)	Rep1	Armcx5	0.182741	NPC-specific
E6	Dox (3 days)	Rep1	Huwe1	0.192898	Facultative
E6	Dox (3 days)	Rep1	Eif1ax	0.016696	Facultative
E6	Dox (3 days)	Rep1	BC022960	0.116883	Facultative
E6	Dox (3 days)	Rep1	Sms	0.0162413	Facultative
E6	Dox (3 days)	Rep1	Cenpi	0.17033	Facultative
E6	Dox (3 days)	Rep1	Akap17b	0.0568182	NPC-specific
E6	Dox (3 days)	Rep1	Pim2	0.0882353	NPC-specific
E6	Dox (3 days)	Rep1	Cstf2	0.0380952	NPC-specific
E6	Dox (3 days)	Rep1	Hdac6	0.0584642	Facultative
E6	Dox (3 days)	Rep1	Rpgr	0.0647249	NPC-specific
E6	Dox (3 days)	Rep1	RP23-135F22.6	0.0930233	NPC-specific
E6	Dox (3 days)	Rep1	Iqsec2	0.021875	NPC-specific
E6	Dox (3 days)	Rep1	Rbmx	0.0382452	NPC-specific
E6	Dox (3 days)	Rep1	Alg13	0.0304569	Facultative
E6	Dox (3 days)	Rep1	Vbp1	0.106013	Facultative
E6	Dox (3 days)	Rep1	Prdx4	0.00290698	NPC-specific
E6	Dox (3 days)	Rep1	Kcnd1	0.0601093	NPC-specific
E6	Dox (3 days)	Rep1	Dnase1l1	0.111111	Facultative
E6	Dox (3 days)	Rep1	Cox7b	0.0425532	NPC-specific
E6	Dox (3 days)	Rep1	Fundc1	0.0236887	NPC-specific
E6	Dox (3 days)	Rep1	Porcn	0.0123457	Facultative
E6	Dox (3 days)	Rep1	Gprasp1	0.101363	Facultative
E6	Dox (3 days)	Rep1	Ebp	0.0273556	Facultative
E6	Dox (3 days)	Rep1	Pcsk1n	0.0194805	NPC-specific
E6	Dox (3 days)	Rep1	Ccdc120	0	NPC-specific
E6	Dox (3 days)	Rep1	Magt1	0.00281426	Facultative
E6	Dox (7 days)	Rep1	Gm14539	0.771588	NPC-specific
E6	Dox (7 days)	Rep1	1810030O07Rik	0.237458	Constitutive
E6	Dox (7 days)	Rep1	Gemin8	0.530864	Facultative
E6	Dox (7 days)	Rep1	Trappc2	0.462121	Facultative
E6	Dox (7 days)	Rep1	Ofd1	0.437383	Facultative
E6	Dox (7 days)	Rep1	Tceanc	0.427481	Facultative
E6	Dox (7 days)	Rep1	Pbdc1	0.231707	Constitutive
E6	Dox (7 days)	Rep1	Gpm6b	0.320121	Facultative
E6	Dox (7 days)	Rep1	Txlng	0.025974	Facultative
E6	Dox (7 days)	Rep1	Syap1	0.213235	Facultative
E6	Dox (7 days)	Rep1	Usp9x	0.119494	Facultative
E6	Dox (7 days)	Rep1	Bcap31	0.0962963	Facultative
E6	Dox (7 days)	Rep1	Idh3g	0.219035	Facultative
E6	Dox (7 days)	Rep1	Ssr4	0.278481	Facultative
E6	Dox (7 days)	Rep1	Zrsr2	0.197318	Facultative
E6	Dox (7 days)	Rep1	Gm14634	0	Facultative
E6	Dox (7 days)	Rep1	Fmr1	0.0250569	Facultative
E6	Dox (7 days)	Rep1	Utp14a	0.212766	Constitutive
E6	Dox (7 days)	Rep1	Med14	0.0780075	Facultative
E6	Dox (7 days)	Rep1	Uba1	0.226471	Facultative
E6	Dox (7 days)	Rep1	Mmgt1	0.0914748	Facultative
E6	Dox (7 days)	Rep1	5730405O15Rik	0	NPC-specific
E6	Dox (7 days)	Rep1	Araf	0.194904	Facultative
E6	Dox (7 days)	Rep1	Mdm4-ps	0.473684	NPC-specific
E6	Dox (7 days)	Rep1	Kdm6a	0.107872	Constitutive
E6	Dox (7 days)	Rep1	Mecp2	0.0837538	Facultative
E6	Dox (7 days)	Rep1	Kdm5c	0.218701	Constitutive
E6	Dox (7 days)	Rep1	Abcd1	0.0175439	NPC-specific
E6	Dox (7 days)	Rep1	5530601H04Rik	0.207547	Constitutive
E6	Dox (7 days)	Rep1	Rbbp7	0	Facultative
E6	Dox (7 days)	Rep1	Jpx	0.0947368	Constitutive
E6	Dox (7 days)	Rep1	G6pdx	0.23823	Facultative
E6	Dox (7 days)	Rep1	Ercc6l	0.149733	Facultative
E6	Dox (7 days)	Rep1	Hcfc1	0.0908581	Facultative
E6	Dox (7 days)	Rep1	Htatsf1	0.00769231	NPC-specific
E6	Dox (7 days)	Rep1	Ddx3x	0.0953805	Constitutive
E6	Dox (7 days)	Rep1	Slc9a6	0	NPC-specific
E6	Dox (7 days)	Rep1	Tmem29	0.0238095	Constitutive
E6	Dox (7 days)	Rep1	Chm	0	Facultative
E6	Dox (7 days)	Rep1	Piga	0.0078125	Facultative
E6	Dox (7 days)	Rep1	Plxnb3	0	NPC-specific
E6	Dox (7 days)	Rep1	Gm8822	0.225806	NPC-specific
E6	Dox (7 days)	Rep1	Ftx	0.0649351	Constitutive
E6	Dox (7 days)	Rep1	Ftsj1	0.13719	Facultative
E6	Dox (7 days)	Rep1	Igbp1	0.192802	Facultative
E6	Dox (7 days)	Rep1	Siah1b	0.184834	Facultative
E6	Dox (7 days)	Rep1	Cdk16	0.109167	Facultative
E6	Dox (7 days)	Rep1	Ndufb11	0.177332	Facultative
E6	Dox (7 days)	Rep1	Suv39h1	0.172	Facultative
E6	Dox (7 days)	Rep1	Slc6a8	0.00600601	NPC-specific
E6	Dox (7 days)	Rep1	Renbp	0.0681818	NPC-specific
E6	Dox (7 days)	Rep1	Psmd10	0.187291	NPC-specific
E6	Dox (7 days)	Rep1	Rbm10	0.0810811	NPC-specific
E6	Dox (7 days)	Rep1	Gm14680	0.1	NPC-specific
E6	Dox (7 days)	Rep1	Rpl10	0.669399	Facultative
E6	Dox (7 days)	Rep1	Uxt	0	Facultative
E6	Dox (7 days)	Rep1	Firre	0.0714286	Constitutive
E6	Dox (7 days)	Rep1	Ap1s2	0	Facultative
E6	Dox (7 days)	Rep1	Elk1	0	NPC-specific
E6	Dox (7 days)	Rep1	Arhgap4	0.0526316	Facultative
E6	Dox (7 days)	Rep1	Wdr45	0.0147059	Facultative
E6	Dox (7 days)	Rep1	Gpkow	0.00897227	Facultative
E6	Dox (7 days)	Rep1	Ctps2	0	Facultative
E6	Dox (7 days)	Rep1	Rps4x	0.151977	Facultative
E6	Dox (7 days)	Rep1	Atp6ap1	0.233333	NPC-specific
E6	Dox (7 days)	Rep1	Taz	0.328413	Facultative
E6	Dox (7 days)	Rep1	Rbm3	0.26543	Facultative
E6	Dox (7 days)	Rep1	Rab9	0.345272	Facultative
E6	Dox (7 days)	Rep1	Gdi1	0.218143	Facultative
E6	Dox (7 days)	Rep1	Lage3	0.307947	Facultative
E6	Dox (7 days)	Rep1	Cfp	0	Facultative
E6	Dox (7 days)	Rep1	Mbtps2	0.323577	Facultative
E6	Dox (7 days)	Rep1	Gm15163	0.276923	NPC-specific
E6	Dox (7 days)	Rep1	Slc35a2	0.144172	Facultative
E6	Dox (7 days)	Rep1	Usp11	0.060625	Facultative
E6	Dox (7 days)	Rep1	Pdzd4	0	NPC-specific
E6	Dox (7 days)	Rep1	Hccs	0.113544	Facultative
E6	Dox (7 days)	Rep1	Mid1ip1	0.0731707	NPC-specific
E6	Dox (7 days)	Rep1	Emd	0.33142	Facultative
E6	Dox (7 days)	Rep1	Fam50a	0.351852	Facultative
E6	Dox (7 days)	Rep1	Timm17b	0.0775194	Facultative
E6	Dox (7 days)	Rep1	Pqbp1	0.149485	Facultative
E6	Dox (7 days)	Rep1	Upf3b	0.133333	Facultative
E6	Dox (7 days)	Rep1	Otud5	0.120267	Facultative
E6	Dox (7 days)	Rep1	Eif2s3x	0.0909953	Constitutive
E6	Dox (7 days)	Rep1	Plxna3	0.125402	Facultative
E6	Dox (7 days)	Rep1	Tmsb4x	0.0843621	Facultative
E6	Dox (7 days)	Rep1	Atp6ap2	0.0837696	Facultative
E6	Dox (7 days)	Rep1	Bcor	0.0275591	NPC-specific
E6	Dox (7 days)	Rep1	Ribc1	0	Facultative
E6	Dox (7 days)	Rep1	A230072C01Rik	0	Facultative
E6	Dox (7 days)	Rep1	Flna	0.146536	Facultative
E6	Dox (7 days)	Rep1	Ikbkg	0.299488	Facultative
E6	Dox (7 days)	Rep1	Smc1a	0.0805556	Facultative
E6	Dox (7 days)	Rep1	Hsd17b10	0.00443131	NPC-specific
E6	Dox (7 days)	Rep1	Ubl4	0.226708	Facultative
E6	Dox (7 days)	Rep1	Kantr	0.0188679	NPC-specific
E6	Dox (7 days)	Rep1	Nkap	0.261067	Facultative
E6	Dox (7 days)	Rep1	Naa10	0.116041	Facultative
E6	Dox (7 days)	Rep1	Tfe3	0.0315917	Facultative
E6	Dox (7 days)	Rep1	A830080D01Rik	0.0115607	NPC-specific
E6	Dox (7 days)	Rep1	Gripap1	0.118	Facultative
E6	Dox (7 days)	Rep1	Wdr13	0.127854	Facultative
E6	Dox (7 days)	Rep1	Tspyl2	0.00849515	NPC-specific
E6	Dox (7 days)	Rep1	Tbc1d25	0	Facultative
E6	Dox (7 days)	Rep1	Praf2	0	Facultative
E6	Dox (7 days)	Rep1	Armcx5	0.120301	NPC-specific
E6	Dox (7 days)	Rep1	Huwe1	0.115279	Facultative
E6	Dox (7 days)	Rep1	Eif1ax	0.00100301	Facultative
E6	Dox (7 days)	Rep1	BC022960	0.025641	Facultative
E6	Dox (7 days)	Rep1	Sms	0.0104603	Facultative
E6	Dox (7 days)	Rep1	Cenpi	0.101852	Facultative
E6	Dox (7 days)	Rep1	Akap17b	0.0323741	NPC-specific
E6	Dox (7 days)	Rep1	Pim2	0.0650407	NPC-specific
E6	Dox (7 days)	Rep1	Cstf2	0.0137931	NPC-specific
E6	Dox (7 days)	Rep1	Hdac6	0.00315789	Facultative
E6	Dox (7 days)	Rep1	Rpgr	0	NPC-specific
E6	Dox (7 days)	Rep1	RP23-135F22.6	0.0555556	NPC-specific
E6	Dox (7 days)	Rep1	Iqsec2	0	NPC-specific
E6	Dox (7 days)	Rep1	Rbmx	0.00135593	NPC-specific
E6	Dox (7 days)	Rep1	Alg13	0.00209205	Facultative
E6	Dox (7 days)	Rep1	Vbp1	0.0399408	Facultative
E6	Dox (7 days)	Rep1	Prdx4	0	NPC-specific
E6	Dox (7 days)	Rep1	Kcnd1	0	NPC-specific
E6	Dox (7 days)	Rep1	Dnase1l1	0	Facultative
E6	Dox (7 days)	Rep1	Cox7b	0	NPC-specific
E6	Dox (7 days)	Rep1	Fundc1	0	NPC-specific
E6	Dox (7 days)	Rep1	Porcn	0	Facultative
E6	Dox (7 days)	Rep1	Gprasp1	0.0911854	Facultative
E6	Dox (7 days)	Rep1	Ebp	0	Facultative
E6	Dox (7 days)	Rep1	Pcsk1n	0	NPC-specific
E6	Dox (7 days)	Rep1	Ccdc120	0	NPC-specific
E6	Dox (7 days)	Rep1	Magt1	0.00111857	Facultative
E6	Control	Rep1	Gm14539	0.759912	NPC-specific
E6	Control	Rep1	1810030O07Rik	0.719403	Constitutive
E6	Control	Rep1	Gemin8	0.635812	Facultative
E6	Control	Rep1	Trappc2	0.558824	Facultative
E6	Control	Rep1	Ofd1	0.533602	Facultative
E6	Control	Rep1	Tceanc	0.507853	Facultative
E6	Control	Rep1	Pbdc1	0.530538	Constitutive
E6	Control	Rep1	Gpm6b	0.480757	Facultative
E6	Control	Rep1	Txlng	0.390411	Facultative
E6	Control	Rep1	Syap1	0.502618	Facultative
E6	Control	Rep1	Usp9x	0.483103	Facultative
E6	Control	Rep1	Bcap31	0.44152	Facultative
E6	Control	Rep1	Idh3g	0.434858	Facultative
E6	Control	Rep1	Ssr4	0.475676	Facultative
E6	Control	Rep1	Zrsr2	0.502875	Facultative
E6	Control	Rep1	Gm14634	0.533333	Facultative
E6	Control	Rep1	Fmr1	0.25908	Facultative
E6	Control	Rep1	Utp14a	0.376585	Constitutive
E6	Control	Rep1	Med14	0.51559	Facultative
E6	Control	Rep1	Uba1	0.46354	Facultative
E6	Control	Rep1	Mmgt1	0.428214	Facultative
E6	Control	Rep1	5730405O15Rik	0.52381	NPC-specific
E6	Control	Rep1	Araf	0.444359	Facultative
E6	Control	Rep1	Mdm4-ps	0.5	NPC-specific
E6	Control	Rep1	Kdm6a	0.409774	Constitutive
E6	Control	Rep1	Mecp2	0.432755	Facultative
E6	Control	Rep1	Kdm5c	0.464584	Constitutive
E6	Control	Rep1	Abcd1	0.383764	NPC-specific
E6	Control	Rep1	5530601H04Rik	0.495169	Constitutive
E6	Control	Rep1	Rbbp7	0.353846	Facultative
E6	Control	Rep1	Jpx	0.335294	Constitutive
E6	Control	Rep1	G6pdx	0.476138	Facultative
E6	Control	Rep1	Ercc6l	0.459336	Facultative
E6	Control	Rep1	Hcfc1	0.395333	Facultative
E6	Control	Rep1	Htatsf1	0.354987	NPC-specific
E6	Control	Rep1	Ddx3x	0.420531	Constitutive
E6	Control	Rep1	Slc9a6	0.295652	NPC-specific
E6	Control	Rep1	Tmem29	0.403846	Constitutive
E6	Control	Rep1	Chm	0.313929	Facultative
E6	Control	Rep1	Piga	0.411765	Facultative
E6	Control	Rep1	Plxnb3	0.481752	NPC-specific
E6	Control	Rep1	Gm8822	0.44	NPC-specific
E6	Control	Rep1	Ftx	0.245283	Constitutive
E6	Control	Rep1	Ftsj1	0.499624	Facultative
E6	Control	Rep1	Igbp1	0.422648	Facultative
E6	Control	Rep1	Siah1b	0.391192	Facultative
E6	Control	Rep1	Cdk16	0.425405	Facultative
E6	Control	Rep1	Ndufb11	0.423546	Facultative
E6	Control	Rep1	Suv39h1	0.466518	Facultative
E6	Control	Rep1	Slc6a8	0.270096	NPC-specific
E6	Control	Rep1	Renbp	0.723485	NPC-specific
E6	Control	Rep1	Psmd10	0.407332	NPC-specific
E6	Control	Rep1	Rbm10	0.415385	NPC-specific
E6	Control	Rep1	Gm14680	0.4375	NPC-specific
E6	Control	Rep1	Rpl10	0.703364	Facultative
E6	Control	Rep1	Uxt	0.296774	Facultative
E6	Control	Rep1	Firre	0.237037	Constitutive
E6	Control	Rep1	Ap1s2	0.191781	Facultative
E6	Control	Rep1	Elk1	0.320557	NPC-specific
E6	Control	Rep1	Arhgap4	0.583333	Facultative
E6	Control	Rep1	Wdr45	0.488235	Facultative
E6	Control	Rep1	Gpkow	0.385281	Facultative
E6	Control	Rep1	Ctps2	0.372905	Facultative
E6	Control	Rep1	Rps4x	0.493733	Facultative
E6	Control	Rep1	Atp6ap1	0.518519	NPC-specific
E6	Control	Rep1	Taz	0.498871	Facultative
E6	Control	Rep1	Rbm3	0.517361	Facultative
E6	Control	Rep1	Rab9	0.490781	Facultative
E6	Control	Rep1	Gdi1	0.424233	Facultative
E6	Control	Rep1	Lage3	0.472495	Facultative
E6	Control	Rep1	Cfp	0.257812	Facultative
E6	Control	Rep1	Mbtps2	0.508118	Facultative
E6	Control	Rep1	Gm15163	0.29	NPC-specific
E6	Control	Rep1	Slc35a2	0.464924	Facultative
E6	Control	Rep1	Usp11	0.419325	Facultative
E6	Control	Rep1	Pdzd4	0.322751	NPC-specific
E6	Control	Rep1	Hccs	0.477141	Facultative
E6	Control	Rep1	Mid1ip1	0.466667	NPC-specific
E6	Control	Rep1	Emd	0.47235	Facultative
E6	Control	Rep1	Fam50a	0.427729	Facultative
E6	Control	Rep1	Timm17b	0.44382	Facultative
E6	Control	Rep1	Pqbp1	0.5	Facultative
E6	Control	Rep1	Upf3b	0.524752	Facultative
E6	Control	Rep1	Otud5	0.463694	Facultative
E6	Control	Rep1	Eif2s3x	0.137687	Constitutive
E6	Control	Rep1	Plxna3	0.462016	Facultative
E6	Control	Rep1	Tmsb4x	0.442809	Facultative
E6	Control	Rep1	Atp6ap2	0.481141	Facultative
E6	Control	Rep1	Bcor	0.452781	NPC-specific
E6	Control	Rep1	Ribc1	0.517857	Facultative
E6	Control	Rep1	A230072C01Rik	0.228571	Facultative
E6	Control	Rep1	Flna	0.449059	Facultative
E6	Control	Rep1	Ikbkg	0.43683	Facultative
E6	Control	Rep1	Smc1a	0.444626	Facultative
E6	Control	Rep1	Hsd17b10	0.445055	NPC-specific
E6	Control	Rep1	Ubl4	0.437956	Facultative
E6	Control	Rep1	Kantr	0.519231	NPC-specific
E6	Control	Rep1	Nkap	0.446164	Facultative
E6	Control	Rep1	Naa10	0.460422	Facultative
E6	Control	Rep1	Tfe3	0.450024	Facultative
E6	Control	Rep1	A830080D01Rik	0.370031	NPC-specific
E6	Control	Rep1	Gripap1	0.452652	Facultative
E6	Control	Rep1	Wdr13	0.457047	Facultative
E6	Control	Rep1	Tspyl2	0.461105	NPC-specific
E6	Control	Rep1	Tbc1d25	0.484375	Facultative
E6	Control	Rep1	Praf2	0.398801	Facultative
E6	Control	Rep1	Armcx5	0.446735	NPC-specific
E6	Control	Rep1	Huwe1	0.435567	Facultative
E6	Control	Rep1	Eif1ax	0.370467	Facultative
E6	Control	Rep1	BC022960	0.447917	Facultative
E6	Control	Rep1	Sms	0.426885	Facultative
E6	Control	Rep1	Cenpi	0.419847	Facultative
E6	Control	Rep1	Akap17b	0.367837	NPC-specific
E6	Control	Rep1	Pim2	0.349138	NPC-specific
E6	Control	Rep1	Cstf2	0.459538	NPC-specific
E6	Control	Rep1	Hdac6	0.387145	Facultative
E6	Control	Rep1	Rpgr	0.330377	NPC-specific
E6	Control	Rep1	RP23-135F22.6	0.433333	NPC-specific
E6	Control	Rep1	Iqsec2	0.376289	NPC-specific
E6	Control	Rep1	Rbmx	0.361121	NPC-specific
E6	Control	Rep1	Alg13	0.373602	Facultative
E6	Control	Rep1	Vbp1	0.278229	Facultative
E6	Control	Rep1	Prdx4	0.344223	NPC-specific
E6	Control	Rep1	Kcnd1	0.31	NPC-specific
E6	Control	Rep1	Dnase1l1	0.243902	Facultative
E6	Control	Rep1	Cox7b	0.242424	NPC-specific
E6	Control	Rep1	Fundc1	0.210797	NPC-specific
E6	Control	Rep1	Porcn	0.235294	Facultative
E6	Control	Rep1	Gprasp1	0.251485	Facultative
E6	Control	Rep1	Ebp	0.148214	Facultative
E6	Control	Rep1	Pcsk1n	0.124711	NPC-specific
E6	Control	Rep1	Ccdc120	0.111111	NPC-specific
E6	Control	Rep1	Magt1	0.104283	Facultative
E6	Dox (14 days)	Rep2	Gm14539	0.6814	NPC-specific
E6	Dox (14 days)	Rep2	1810030O07Rik	0.0707547	Constitutive
E6	Dox (14 days)	Rep2	Gemin8	0.0264901	Facultative
E6	Dox (14 days)	Rep2	Trappc2	0.00990099	Facultative
E6	Dox (14 days)	Rep2	Ofd1	0.0280374	Facultative
E6	Dox (14 days)	Rep2	Tceanc	0.0625	Facultative
E6	Dox (14 days)	Rep2	Pbdc1	0.252115	Constitutive
E6	Dox (14 days)	Rep2	Gpm6b	0.226731	Facultative
E6	Dox (14 days)	Rep2	Txlng	0.0366972	Facultative
E6	Dox (14 days)	Rep2	Syap1	0.224057	Facultative
E6	Dox (14 days)	Rep2	Usp9x	0.00615069	Facultative
E6	Dox (14 days)	Rep2	Bcap31	0.0284483	Facultative
E6	Dox (14 days)	Rep2	Idh3g	0.0501222	Facultative
E6	Dox (14 days)	Rep2	Ssr4	0.109756	Facultative
E6	Dox (14 days)	Rep2	Zrsr2	0.256365	Facultative
E6	Dox (14 days)	Rep2	Gm14634	0	Facultative
E6	Dox (14 days)	Rep2	Fmr1	0.00485437	Facultative
E6	Dox (14 days)	Rep2	Utp14a	0.2125	Constitutive
E6	Dox (14 days)	Rep2	Med14	0.0206452	Facultative
E6	Dox (14 days)	Rep2	Uba1	0.134804	Facultative
E6	Dox (14 days)	Rep2	Mmgt1	0.0573899	Facultative
E6	Dox (14 days)	Rep2	5730405O15Rik	0	NPC-specific
E6	Dox (14 days)	Rep2	Araf	0.113718	Facultative
E6	Dox (14 days)	Rep2	Mdm4-ps	0.384615	NPC-specific
E6	Dox (14 days)	Rep2	Kdm6a	0.0966387	Constitutive
E6	Dox (14 days)	Rep2	Mecp2	0.00401606	Facultative
E6	Dox (14 days)	Rep2	Kdm5c	0.204432	Constitutive
E6	Dox (14 days)	Rep2	Abcd1	0	NPC-specific
E6	Dox (14 days)	Rep2	5530601H04Rik	0.272251	Constitutive
E6	Dox (14 days)	Rep2	Rbbp7	0	Facultative
E6	Dox (14 days)	Rep2	Jpx	0.666667	Constitutive
E6	Dox (14 days)	Rep2	G6pdx	0.355828	Facultative
E6	Dox (14 days)	Rep2	Ercc6l	0.00743494	Facultative
E6	Dox (14 days)	Rep2	Hcfc1	0.0442156	Facultative
E6	Dox (14 days)	Rep2	Htatsf1	0.0294438	NPC-specific
E6	Dox (14 days)	Rep2	Ddx3x	0.0307814	Constitutive
E6	Dox (14 days)	Rep2	Slc9a6	0	NPC-specific
E6	Dox (14 days)	Rep2	Tmem29	0.210526	Constitutive
E6	Dox (14 days)	Rep2	Chm	0.00763359	Facultative
E6	Dox (14 days)	Rep2	Piga	0	Facultative
E6	Dox (14 days)	Rep2	Plxnb3	0.00280899	NPC-specific
E6	Dox (14 days)	Rep2	Gm8822	0	NPC-specific
E6	Dox (14 days)	Rep2	Ftx	0	Constitutive
E6	Dox (14 days)	Rep2	Ftsj1	0.00222717	Facultative
E6	Dox (14 days)	Rep2	Igbp1	0.223796	Facultative
E6	Dox (14 days)	Rep2	Siah1b	0.129032	Facultative
E6	Dox (14 days)	Rep2	Cdk16	0.000897666	Facultative
E6	Dox (14 days)	Rep2	Ndufb11	0	Facultative
E6	Dox (14 days)	Rep2	Suv39h1	0	Facultative
E6	Dox (14 days)	Rep2	Slc6a8	0.00877193	NPC-specific
E6	Dox (14 days)	Rep2	Renbp	0	NPC-specific
E6	Dox (14 days)	Rep2	Psmd10	0.0306748	NPC-specific
E6	Dox (14 days)	Rep2	Rbm10	0	NPC-specific
E6	Dox (14 days)	Rep2	Gm14680	0.0625	NPC-specific
E6	Dox (14 days)	Rep2	Rpl10	0.0107527	Facultative
E6	Dox (14 days)	Rep2	Uxt	0	Facultative
E6	Dox (14 days)	Rep2	Firre	0.047619	Constitutive
E6	Dox (14 days)	Rep2	Ap1s2	0.0545455	Facultative
E6	Dox (14 days)	Rep2	Elk1	0	NPC-specific
E6	Dox (14 days)	Rep2	Arhgap4	0	Facultative
E6	Dox (14 days)	Rep2	Wdr45	0	Facultative
E6	Dox (14 days)	Rep2	Gpkow	0.0097561	Facultative
E6	Dox (14 days)	Rep2	Ctps2	0.00522193	Facultative
E6	Dox (14 days)	Rep2	Rps4x	0	Facultative
E6	Dox (14 days)	Rep2	Atp6ap1	0	NPC-specific
E6	Dox (14 days)	Rep2	Taz	0	Facultative
E6	Dox (14 days)	Rep2	Rbm3	0.0016247	Facultative
E6	Dox (14 days)	Rep2	Rab9	0.00321543	Facultative
E6	Dox (14 days)	Rep2	Gdi1	0.00134048	Facultative
E6	Dox (14 days)	Rep2	Lage3	0	Facultative
E6	Dox (14 days)	Rep2	Cfp	0	Facultative
E6	Dox (14 days)	Rep2	Mbtps2	0	Facultative
E6	Dox (14 days)	Rep2	Gm15163	0.0979021	NPC-specific
E6	Dox (14 days)	Rep2	Slc35a2	0	Facultative
E6	Dox (14 days)	Rep2	Usp11	0.000510465	Facultative
E6	Dox (14 days)	Rep2	Pdzd4	0	NPC-specific
E6	Dox (14 days)	Rep2	Hccs	0	Facultative
E6	Dox (14 days)	Rep2	Mid1ip1	0	NPC-specific
E6	Dox (14 days)	Rep2	Emd	0	Facultative
E6	Dox (14 days)	Rep2	Fam50a	0	Facultative
E6	Dox (14 days)	Rep2	Timm17b	0	Facultative
E6	Dox (14 days)	Rep2	Pqbp1	0.00511073	Facultative
E6	Dox (14 days)	Rep2	Upf3b	0	Facultative
E6	Dox (14 days)	Rep2	Otud5	0.00265957	Facultative
E6	Dox (14 days)	Rep2	Eif2s3x	0.0845771	Constitutive
E6	Dox (14 days)	Rep2	Plxna3	0	Facultative
E6	Dox (14 days)	Rep2	Tmsb4x	0.00289017	Facultative
E6	Dox (14 days)	Rep2	Atp6ap2	0	Facultative
E6	Dox (14 days)	Rep2	Bcor	0	NPC-specific
E6	Dox (14 days)	Rep2	Ribc1	0	Facultative
E6	Dox (14 days)	Rep2	A230072C01Rik	0.015873	Facultative
E6	Dox (14 days)	Rep2	Flna	0.000651636	Facultative
E6	Dox (14 days)	Rep2	Ikbkg	0.00135685	Facultative
E6	Dox (14 days)	Rep2	Smc1a	0.0383895	Facultative
E6	Dox (14 days)	Rep2	Hsd17b10	0.0027933	NPC-specific
E6	Dox (14 days)	Rep2	Ubl4	0	Facultative
E6	Dox (14 days)	Rep2	Kantr	0.0166667	NPC-specific
E6	Dox (14 days)	Rep2	Nkap	0.00318979	Facultative
E6	Dox (14 days)	Rep2	Naa10	0	Facultative
E6	Dox (14 days)	Rep2	Tfe3	0	Facultative
E6	Dox (14 days)	Rep2	A830080D01Rik	0	NPC-specific
E6	Dox (14 days)	Rep2	Gripap1	0.000895255	Facultative
E6	Dox (14 days)	Rep2	Wdr13	0	Facultative
E6	Dox (14 days)	Rep2	Tspyl2	0	NPC-specific
E6	Dox (14 days)	Rep2	Tbc1d25	0	Facultative
E6	Dox (14 days)	Rep2	Praf2	0	Facultative
E6	Dox (14 days)	Rep2	Armcx5	0.114286	NPC-specific
E6	Dox (14 days)	Rep2	Huwe1	0.00120919	Facultative
E6	Dox (14 days)	Rep2	Eif1ax	0.000269179	Facultative
E6	Dox (14 days)	Rep2	BC022960	0	Facultative
E6	Dox (14 days)	Rep2	Sms	0	Facultative
E6	Dox (14 days)	Rep2	Cenpi	0	Facultative
E6	Dox (14 days)	Rep2	Akap17b	0	NPC-specific
E6	Dox (14 days)	Rep2	Pim2	0	NPC-specific
E6	Dox (14 days)	Rep2	Cstf2	0	NPC-specific
E6	Dox (14 days)	Rep2	Hdac6	0.00205128	Facultative
E6	Dox (14 days)	Rep2	Rpgr	0	NPC-specific
E6	Dox (14 days)	Rep2	RP23-135F22.6	0	NPC-specific
E6	Dox (14 days)	Rep2	Iqsec2	0	NPC-specific
E6	Dox (14 days)	Rep2	Rbmx	0	NPC-specific
E6	Dox (14 days)	Rep2	Alg13	0	Facultative
E6	Dox (14 days)	Rep2	Vbp1	0.0211161	Facultative
E6	Dox (14 days)	Rep2	Prdx4	0	NPC-specific
E6	Dox (14 days)	Rep2	Kcnd1	0	NPC-specific
E6	Dox (14 days)	Rep2	Dnase1l1	0	Facultative
E6	Dox (14 days)	Rep2	Cox7b	0.235294	NPC-specific
E6	Dox (14 days)	Rep2	Fundc1	0.00623053	NPC-specific
E6	Dox (14 days)	Rep2	Porcn	0	Facultative
E6	Dox (14 days)	Rep2	Gprasp1	0.0534224	Facultative
E6	Dox (14 days)	Rep2	Ebp	0.00790514	Facultative
E6	Dox (14 days)	Rep2	Pcsk1n	0	NPC-specific
E6	Dox (14 days)	Rep2	Ccdc120	0	NPC-specific
E6	Dox (14 days)	Rep2	Magt1	0	Facultative
E6	Dox (7 days)	Rep2	Gm14539	0.689833	NPC-specific
E6	Dox (7 days)	Rep2	1810030O07Rik	0.118182	Constitutive
E6	Dox (7 days)	Rep2	Gemin8	0.476596	Facultative
E6	Dox (7 days)	Rep2	Trappc2	0.396104	Facultative
E6	Dox (7 days)	Rep2	Ofd1	0.372973	Facultative
E6	Dox (7 days)	Rep2	Tceanc	0.416667	Facultative
E6	Dox (7 days)	Rep2	Pbdc1	0.230519	Constitutive
E6	Dox (7 days)	Rep2	Gpm6b	0.231748	Facultative
E6	Dox (7 days)	Rep2	Txlng	0.0549451	Facultative
E6	Dox (7 days)	Rep2	Syap1	0.225677	Facultative
E6	Dox (7 days)	Rep2	Usp9x	0.0938215	Facultative
E6	Dox (7 days)	Rep2	Bcap31	0.0435533	Facultative
E6	Dox (7 days)	Rep2	Idh3g	0.190674	Facultative
E6	Dox (7 days)	Rep2	Ssr4	0.192308	Facultative
E6	Dox (7 days)	Rep2	Zrsr2	0.207229	Facultative
E6	Dox (7 days)	Rep2	Gm14634	0	Facultative
E6	Dox (7 days)	Rep2	Fmr1	0	Facultative
E6	Dox (7 days)	Rep2	Utp14a	0.224403	Constitutive
E6	Dox (7 days)	Rep2	Med14	0.0438675	Facultative
E6	Dox (7 days)	Rep2	Uba1	0.248181	Facultative
E6	Dox (7 days)	Rep2	Mmgt1	0.0977937	Facultative
E6	Dox (7 days)	Rep2	5730405O15Rik	0	NPC-specific
E6	Dox (7 days)	Rep2	Araf	0.198488	Facultative
E6	Dox (7 days)	Rep2	Mdm4-ps	0.473684	NPC-specific
E6	Dox (7 days)	Rep2	Kdm6a	0.101887	Constitutive
E6	Dox (7 days)	Rep2	Mecp2	0.0665399	Facultative
E6	Dox (7 days)	Rep2	Kdm5c	0.247427	Constitutive
E6	Dox (7 days)	Rep2	Abcd1	0.00813008	NPC-specific
E6	Dox (7 days)	Rep2	5530601H04Rik	0.172414	Constitutive
E6	Dox (7 days)	Rep2	Rbbp7	0	Facultative
E6	Dox (7 days)	Rep2	Jpx	0.0720721	Constitutive
E6	Dox (7 days)	Rep2	G6pdx	0.154506	Facultative
E6	Dox (7 days)	Rep2	Ercc6l	0.134722	Facultative
E6	Dox (7 days)	Rep2	Hcfc1	0.0867769	Facultative
E6	Dox (7 days)	Rep2	Htatsf1	0.0093633	NPC-specific
E6	Dox (7 days)	Rep2	Ddx3x	0.111072	Constitutive
E6	Dox (7 days)	Rep2	Slc9a6	0.00840336	NPC-specific
E6	Dox (7 days)	Rep2	Tmem29	0	Constitutive
E6	Dox (7 days)	Rep2	Chm	0	Facultative
E6	Dox (7 days)	Rep2	Piga	0.010989	Facultative
E6	Dox (7 days)	Rep2	Plxnb3	0	NPC-specific
E6	Dox (7 days)	Rep2	Gm8822	0.315789	NPC-specific
E6	Dox (7 days)	Rep2	Ftx	0.102941	Constitutive
E6	Dox (7 days)	Rep2	Ftsj1	0.12053	Facultative
E6	Dox (7 days)	Rep2	Igbp1	0.178495	Facultative
E6	Dox (7 days)	Rep2	Siah1b	0.167442	Facultative
E6	Dox (7 days)	Rep2	Cdk16	0.137841	Facultative
E6	Dox (7 days)	Rep2	Ndufb11	0.216004	Facultative
E6	Dox (7 days)	Rep2	Suv39h1	0.138249	Facultative
E6	Dox (7 days)	Rep2	Slc6a8	0.00280899	NPC-specific
E6	Dox (7 days)	Rep2	Renbp	0.0208333	NPC-specific
E6	Dox (7 days)	Rep2	Psmd10	0	NPC-specific
E6	Dox (7 days)	Rep2	Rbm10	0.113636	NPC-specific
E6	Dox (7 days)	Rep2	Gm14680	0.0909091	NPC-specific
E6	Dox (7 days)	Rep2	Rpl10	0.837838	Facultative
E6	Dox (7 days)	Rep2	Uxt	0.00578035	Facultative
E6	Dox (7 days)	Rep2	Firre	0.0795455	Constitutive
E6	Dox (7 days)	Rep2	Ap1s2	0	Facultative
E6	Dox (7 days)	Rep2	Elk1	0.00192678	NPC-specific
E6	Dox (7 days)	Rep2	Arhgap4	0	Facultative
E6	Dox (7 days)	Rep2	Wdr45	0	Facultative
E6	Dox (7 days)	Rep2	Gpkow	0	Facultative
E6	Dox (7 days)	Rep2	Ctps2	0.00609756	Facultative
E6	Dox (7 days)	Rep2	Rps4x	0.152804	Facultative
E6	Dox (7 days)	Rep2	Atp6ap1	0.333333	NPC-specific
E6	Dox (7 days)	Rep2	Taz	0.32	Facultative
E6	Dox (7 days)	Rep2	Rbm3	0.244337	Facultative
E6	Dox (7 days)	Rep2	Rab9	0.318914	Facultative
E6	Dox (7 days)	Rep2	Gdi1	0.194367	Facultative
E6	Dox (7 days)	Rep2	Lage3	0.316397	Facultative
E6	Dox (7 days)	Rep2	Cfp	0	Facultative
E6	Dox (7 days)	Rep2	Mbtps2	0.274256	Facultative
E6	Dox (7 days)	Rep2	Gm15163	0.147651	NPC-specific
E6	Dox (7 days)	Rep2	Slc35a2	0.102902	Facultative
E6	Dox (7 days)	Rep2	Usp11	0.0368015	Facultative
E6	Dox (7 days)	Rep2	Pdzd4	0	NPC-specific
E6	Dox (7 days)	Rep2	Hccs	0.16	Facultative
E6	Dox (7 days)	Rep2	Mid1ip1	0.0892857	NPC-specific
E6	Dox (7 days)	Rep2	Emd	0.228517	Facultative
E6	Dox (7 days)	Rep2	Fam50a	0.296053	Facultative
E6	Dox (7 days)	Rep2	Timm17b	0.0426357	Facultative
E6	Dox (7 days)	Rep2	Pqbp1	0.076259	Facultative
E6	Dox (7 days)	Rep2	Upf3b	0	Facultative
E6	Dox (7 days)	Rep2	Otud5	0.0657143	Facultative
E6	Dox (7 days)	Rep2	Eif2s3x	0.0870841	Constitutive
E6	Dox (7 days)	Rep2	Plxna3	0.0927644	Facultative
E6	Dox (7 days)	Rep2	Tmsb4x	0.0130719	Facultative
E6	Dox (7 days)	Rep2	Atp6ap2	0.0128571	Facultative
E6	Dox (7 days)	Rep2	Bcor	0.026616	NPC-specific
E6	Dox (7 days)	Rep2	Ribc1	0.0175439	Facultative
E6	Dox (7 days)	Rep2	A230072C01Rik	0.034965	Facultative
E6	Dox (7 days)	Rep2	Flna	0.0799434	Facultative
E6	Dox (7 days)	Rep2	Ikbkg	0.238767	Facultative
E6	Dox (7 days)	Rep2	Smc1a	0.0769231	Facultative
E6	Dox (7 days)	Rep2	Hsd17b10	0	NPC-specific
E6	Dox (7 days)	Rep2	Ubl4	0.13079	Facultative
E6	Dox (7 days)	Rep2	Kantr	0	NPC-specific
E6	Dox (7 days)	Rep2	Nkap	0.277466	Facultative
E6	Dox (7 days)	Rep2	Naa10	0.0549828	Facultative
E6	Dox (7 days)	Rep2	Tfe3	0.00151286	Facultative
E6	Dox (7 days)	Rep2	A830080D01Rik	0	NPC-specific
E6	Dox (7 days)	Rep2	Gripap1	0.0286396	Facultative
E6	Dox (7 days)	Rep2	Wdr13	0.114311	Facultative
E6	Dox (7 days)	Rep2	Tspyl2	0	NPC-specific
E6	Dox (7 days)	Rep2	Tbc1d25	0	Facultative
E6	Dox (7 days)	Rep2	Praf2	0	Facultative
E6	Dox (7 days)	Rep2	Armcx5	0.153226	NPC-specific
E6	Dox (7 days)	Rep2	Huwe1	0.0872508	Facultative
E6	Dox (7 days)	Rep2	Eif1ax	0.00106923	Facultative
E6	Dox (7 days)	Rep2	BC022960	0.04	Facultative
E6	Dox (7 days)	Rep2	Sms	0.00123305	Facultative
E6	Dox (7 days)	Rep2	Cenpi	0.0532319	Facultative
E6	Dox (7 days)	Rep2	Akap17b	0	NPC-specific
E6	Dox (7 days)	Rep2	Pim2	0	NPC-specific
E6	Dox (7 days)	Rep2	Cstf2	0.0197368	NPC-specific
E6	Dox (7 days)	Rep2	Hdac6	0	Facultative
E6	Dox (7 days)	Rep2	Rpgr	0.0078125	NPC-specific
E6	Dox (7 days)	Rep2	RP23-135F22.6	0	NPC-specific
E6	Dox (7 days)	Rep2	Iqsec2	0	NPC-specific
E6	Dox (7 days)	Rep2	Rbmx	0	NPC-specific
E6	Dox (7 days)	Rep2	Alg13	0	Facultative
E6	Dox (7 days)	Rep2	Vbp1	0.0315361	Facultative
E6	Dox (7 days)	Rep2	Prdx4	0	NPC-specific
E6	Dox (7 days)	Rep2	Kcnd1	0	NPC-specific
E6	Dox (7 days)	Rep2	Dnase1l1	0	Facultative
E6	Dox (7 days)	Rep2	Cox7b	0.194444	NPC-specific
E6	Dox (7 days)	Rep2	Fundc1	0.00199203	NPC-specific
E6	Dox (7 days)	Rep2	Porcn	0	Facultative
E6	Dox (7 days)	Rep2	Gprasp1	0.0816853	Facultative
E6	Dox (7 days)	Rep2	Ebp	0.00212766	Facultative
E6	Dox (7 days)	Rep2	Pcsk1n	0	NPC-specific
E6	Dox (7 days)	Rep2	Ccdc120	0	NPC-specific
E6	Dox (7 days)	Rep2	Magt1	0.00285987	Facultative
E6	Control	Rep2	Gm14539	0.674545	NPC-specific
E6	Control	Rep2	1810030O07Rik	0.711615	Constitutive
E6	Control	Rep2	Gemin8	0.423729	Facultative
E6	Control	Rep2	Trappc2	0.479638	Facultative
E6	Control	Rep2	Ofd1	0.499293	Facultative
E6	Control	Rep2	Tceanc	0.526786	Facultative
E6	Control	Rep2	Pbdc1	0.447075	Constitutive
E6	Control	Rep2	Gpm6b	0.368383	Facultative
E6	Control	Rep2	Txlng	0.477273	Facultative
E6	Control	Rep2	Syap1	0.446829	Facultative
E6	Control	Rep2	Usp9x	0.438044	Facultative
E6	Control	Rep2	Bcap31	0.438958	Facultative
E6	Control	Rep2	Idh3g	0.444534	Facultative
E6	Control	Rep2	Ssr4	0.451923	Facultative
E6	Control	Rep2	Zrsr2	0.465865	Facultative
E6	Control	Rep2	Gm14634	0.238095	Facultative
E6	Control	Rep2	Fmr1	0.325153	Facultative
E6	Control	Rep2	Utp14a	0.413506	Constitutive
E6	Control	Rep2	Med14	0.44714	Facultative
E6	Control	Rep2	Uba1	0.443518	Facultative
E6	Control	Rep2	Mmgt1	0.41518	Facultative
E6	Control	Rep2	5730405O15Rik	0.333333	NPC-specific
E6	Control	Rep2	Araf	0.449952	Facultative
E6	Control	Rep2	Mdm4-ps	0.333333	NPC-specific
E6	Control	Rep2	Kdm6a	0.300156	Constitutive
E6	Control	Rep2	Mecp2	0.425464	Facultative
E6	Control	Rep2	Kdm5c	0.420958	Constitutive
E6	Control	Rep2	Abcd1	0.409357	NPC-specific
E6	Control	Rep2	5530601H04Rik	0.403042	Constitutive
E6	Control	Rep2	Rbbp7	0.285714	Facultative
E6	Control	Rep2	Jpx	0.396825	Constitutive
E6	Control	Rep2	G6pdx	0.448819	Facultative
E6	Control	Rep2	Ercc6l	0.164179	Facultative
E6	Control	Rep2	Hcfc1	0.329865	Facultative
E6	Control	Rep2	Htatsf1	0.306014	NPC-specific
E6	Control	Rep2	Ddx3x	0.378203	Constitutive
E6	Control	Rep2	Slc9a6	0.28655	NPC-specific
E6	Control	Rep2	Tmem29	0.315789	Constitutive
E6	Control	Rep2	Chm	0.268761	Facultative
E6	Control	Rep2	Piga	0.535211	Facultative
E6	Control	Rep2	Plxnb3	0.333942	NPC-specific
E6	Control	Rep2	Gm8822	0.137931	NPC-specific
E6	Control	Rep2	Ftx	0.253968	Constitutive
E6	Control	Rep2	Ftsj1	0.425926	Facultative
E6	Control	Rep2	Igbp1	0.417241	Facultative
E6	Control	Rep2	Siah1b	0.384615	Facultative
E6	Control	Rep2	Cdk16	0.429155	Facultative
E6	Control	Rep2	Ndufb11	0.401748	Facultative
E6	Control	Rep2	Suv39h1	0.352657	Facultative
E6	Control	Rep2	Slc6a8	0.223	NPC-specific
E6	Control	Rep2	Renbp	0.607843	NPC-specific
E6	Control	Rep2	Psmd10	0.120172	NPC-specific
E6	Control	Rep2	Rbm10	0.434211	NPC-specific
E6	Control	Rep2	Gm14680	0.411765	NPC-specific
E6	Control	Rep2	Rpl10	0.76124	Facultative
E6	Control	Rep2	Uxt	0.331606	Facultative
E6	Control	Rep2	Firre	0.187234	Constitutive
E6	Control	Rep2	Ap1s2	0.117284	Facultative
E6	Control	Rep2	Elk1	0.269601	NPC-specific
E6	Control	Rep2	Arhgap4	0.54023	Facultative
E6	Control	Rep2	Wdr45	0.321608	Facultative
E6	Control	Rep2	Gpkow	0.334388	Facultative
E6	Control	Rep2	Ctps2	0.246869	Facultative
E6	Control	Rep2	Rps4x	0.514274	Facultative
E6	Control	Rep2	Atp6ap1	0.504762	NPC-specific
E6	Control	Rep2	Taz	0.57563	Facultative
E6	Control	Rep2	Rbm3	0.479512	Facultative
E6	Control	Rep2	Rab9	0.550737	Facultative
E6	Control	Rep2	Gdi1	0.436735	Facultative
E6	Control	Rep2	Lage3	0.455923	Facultative
E6	Control	Rep2	Cfp	0.173913	Facultative
E6	Control	Rep2	Mbtps2	0.490421	Facultative
E6	Control	Rep2	Gm15163	0.113924	NPC-specific
E6	Control	Rep2	Slc35a2	0.459272	Facultative
E6	Control	Rep2	Usp11	0.503091	Facultative
E6	Control	Rep2	Pdzd4	0.289888	NPC-specific
E6	Control	Rep2	Hccs	0.417031	Facultative
E6	Control	Rep2	Mid1ip1	0.5	NPC-specific
E6	Control	Rep2	Emd	0.465366	Facultative
E6	Control	Rep2	Fam50a	0.492308	Facultative
E6	Control	Rep2	Timm17b	0.480233	Facultative
E6	Control	Rep2	Pqbp1	0.438967	Facultative
E6	Control	Rep2	Upf3b	0.47619	Facultative
E6	Control	Rep2	Otud5	0.466425	Facultative
E6	Control	Rep2	Eif2s3x	0.140555	Constitutive
E6	Control	Rep2	Plxna3	0.400673	Facultative
E6	Control	Rep2	Tmsb4x	0.393888	Facultative
E6	Control	Rep2	Atp6ap2	0.431211	Facultative
E6	Control	Rep2	Bcor	0.435146	NPC-specific
E6	Control	Rep2	Ribc1	0.28125	Facultative
E6	Control	Rep2	A230072C01Rik	0.203774	Facultative
E6	Control	Rep2	Flna	0.438069	Facultative
E6	Control	Rep2	Ikbkg	0.422599	Facultative
E6	Control	Rep2	Smc1a	0.362917	Facultative
E6	Control	Rep2	Hsd17b10	0.394142	NPC-specific
E6	Control	Rep2	Ubl4	0.389619	Facultative
E6	Control	Rep2	Kantr	0.369565	NPC-specific
E6	Control	Rep2	Nkap	0.398959	Facultative
E6	Control	Rep2	Naa10	0.328629	Facultative
E6	Control	Rep2	Tfe3	0.403733	Facultative
E6	Control	Rep2	A830080D01Rik	0.3867	NPC-specific
E6	Control	Rep2	Gripap1	0.401	Facultative
E6	Control	Rep2	Wdr13	0.379078	Facultative
E6	Control	Rep2	Tspyl2	0.359736	NPC-specific
E6	Control	Rep2	Tbc1d25	0.47451	Facultative
E6	Control	Rep2	Praf2	0.370927	Facultative
E6	Control	Rep2	Armcx5	0.35905	NPC-specific
E6	Control	Rep2	Huwe1	0.371443	Facultative
E6	Control	Rep2	Eif1ax	0.363131	Facultative
E6	Control	Rep2	BC022960	0.263889	Facultative
E6	Control	Rep2	Sms	0.329963	Facultative
E6	Control	Rep2	Cenpi	0.304348	Facultative
E6	Control	Rep2	Akap17b	0.368512	NPC-specific
E6	Control	Rep2	Pim2	0.377863	NPC-specific
E6	Control	Rep2	Cstf2	0.235897	NPC-specific
E6	Control	Rep2	Hdac6	0.31829	Facultative
E6	Control	Rep2	Rpgr	0.344045	NPC-specific
E6	Control	Rep2	RP23-135F22.6	0.230769	NPC-specific
E6	Control	Rep2	Iqsec2	0.308	NPC-specific
E6	Control	Rep2	Rbmx	0.284038	NPC-specific
E6	Control	Rep2	Alg13	0.25779	Facultative
E6	Control	Rep2	Vbp1	0.312556	Facultative
E6	Control	Rep2	Prdx4	0.24812	NPC-specific
E6	Control	Rep2	Kcnd1	0.305344	NPC-specific
E6	Control	Rep2	Dnase1l1	0.442308	Facultative
E6	Control	Rep2	Cox7b	0.237288	NPC-specific
E6	Control	Rep2	Fundc1	0.328372	NPC-specific
E6	Control	Rep2	Porcn	0.24	Facultative
E6	Control	Rep2	Gprasp1	0.217202	Facultative
E6	Control	Rep2	Ebp	0.338667	Facultative
E6	Control	Rep2	Pcsk1n	0.260163	NPC-specific
E6	Control	Rep2	Ccdc120	0.151515	NPC-specific
E6	Control	Rep2	Magt1	0.10936	Facultative
E6	Dox (21 days)	Rep2	Gm14539	0.680952	NPC-specific
E6	Dox (21 days)	Rep2	1810030O07Rik	0.0733591	Constitutive
E6	Dox (21 days)	Rep2	Gemin8	0.00574713	Facultative
E6	Dox (21 days)	Rep2	Trappc2	0	Facultative
E6	Dox (21 days)	Rep2	Ofd1	0.00630915	Facultative
E6	Dox (21 days)	Rep2	Tceanc	0.0119048	Facultative
E6	Dox (21 days)	Rep2	Pbdc1	0.198198	Constitutive
E6	Dox (21 days)	Rep2	Gpm6b	0.0297269	Facultative
E6	Dox (21 days)	Rep2	Txlng	0.0641026	Facultative
E6	Dox (21 days)	Rep2	Syap1	0.182243	Facultative
E6	Dox (21 days)	Rep2	Usp9x	0.003367	Facultative
E6	Dox (21 days)	Rep2	Bcap31	0.0151151	Facultative
E6	Dox (21 days)	Rep2	Idh3g	0.027833	Facultative
E6	Dox (21 days)	Rep2	Ssr4	0.0526316	Facultative
E6	Dox (21 days)	Rep2	Zrsr2	0.207237	Facultative
E6	Dox (21 days)	Rep2	Gm14634	0	Facultative
E6	Dox (21 days)	Rep2	Fmr1	0.0108696	Facultative
E6	Dox (21 days)	Rep2	Utp14a	0.230508	Constitutive
E6	Dox (21 days)	Rep2	Med14	0.012012	Facultative
E6	Dox (21 days)	Rep2	Uba1	0.0929082	Facultative
E6	Dox (21 days)	Rep2	Mmgt1	0.0265638	Facultative
E6	Dox (21 days)	Rep2	5730405O15Rik	0	NPC-specific
E6	Dox (21 days)	Rep2	Araf	0.0605327	Facultative
E6	Dox (21 days)	Rep2	Mdm4-ps	0.6	NPC-specific
E6	Dox (21 days)	Rep2	Kdm6a	0.00896861	Constitutive
E6	Dox (21 days)	Rep2	Mecp2	0.00287356	Facultative
E6	Dox (21 days)	Rep2	Kdm5c	0.158181	Constitutive
E6	Dox (21 days)	Rep2	Abcd1	0.0163934	NPC-specific
E6	Dox (21 days)	Rep2	5530601H04Rik	0.138614	Constitutive
E6	Dox (21 days)	Rep2	Rbbp7	0	Facultative
E6	Dox (21 days)	Rep2	Jpx	0.9	Constitutive
E6	Dox (21 days)	Rep2	G6pdx	0.339623	Facultative
E6	Dox (21 days)	Rep2	Ercc6l	0	Facultative
E6	Dox (21 days)	Rep2	Hcfc1	0.0307642	Facultative
E6	Dox (21 days)	Rep2	Htatsf1	0.0143172	NPC-specific
E6	Dox (21 days)	Rep2	Ddx3x	0.0159617	Constitutive
E6	Dox (21 days)	Rep2	Slc9a6	0.0212766	NPC-specific
E6	Dox (21 days)	Rep2	Tmem29	0.0714286	Constitutive
E6	Dox (21 days)	Rep2	Chm	0	Facultative
E6	Dox (21 days)	Rep2	Piga	0	Facultative
E6	Dox (21 days)	Rep2	Plxnb3	0	NPC-specific
E6	Dox (21 days)	Rep2	Gm8822	0.277778	NPC-specific
E6	Dox (21 days)	Rep2	Ftx	0	Constitutive
E6	Dox (21 days)	Rep2	Ftsj1	0.00238663	Facultative
E6	Dox (21 days)	Rep2	Igbp1	0.240602	Facultative
E6	Dox (21 days)	Rep2	Siah1b	0.14557	Facultative
E6	Dox (21 days)	Rep2	Cdk16	0.00411184	Facultative
E6	Dox (21 days)	Rep2	Ndufb11	0	Facultative
E6	Dox (21 days)	Rep2	Suv39h1	0.00952381	Facultative
E6	Dox (21 days)	Rep2	Slc6a8	0.00810811	NPC-specific
E6	Dox (21 days)	Rep2	Renbp	0	NPC-specific
E6	Dox (21 days)	Rep2	Psmd10	0	NPC-specific
E6	Dox (21 days)	Rep2	Rbm10	0	NPC-specific
E6	Dox (21 days)	Rep2	Gm14680	0.666667	NPC-specific
E6	Dox (21 days)	Rep2	Rpl10	0.0350877	Facultative
E6	Dox (21 days)	Rep2	Uxt	0	Facultative
E6	Dox (21 days)	Rep2	Firre	0	Constitutive
E6	Dox (21 days)	Rep2	Ap1s2	0.0714286	Facultative
E6	Dox (21 days)	Rep2	Elk1	0	NPC-specific
E6	Dox (21 days)	Rep2	Arhgap4	0	Facultative
E6	Dox (21 days)	Rep2	Wdr45	0	Facultative
E6	Dox (21 days)	Rep2	Gpkow	0.00615385	Facultative
E6	Dox (21 days)	Rep2	Ctps2	0.00222717	Facultative
E6	Dox (21 days)	Rep2	Rps4x	0.000950441	Facultative
E6	Dox (21 days)	Rep2	Atp6ap1	0	NPC-specific
E6	Dox (21 days)	Rep2	Taz	0	Facultative
E6	Dox (21 days)	Rep2	Rbm3	0	Facultative
E6	Dox (21 days)	Rep2	Rab9	0.00838574	Facultative
E6	Dox (21 days)	Rep2	Gdi1	0.00264901	Facultative
E6	Dox (21 days)	Rep2	Lage3	0.00416667	Facultative
E6	Dox (21 days)	Rep2	Cfp	0	Facultative
E6	Dox (21 days)	Rep2	Mbtps2	0.00255102	Facultative
E6	Dox (21 days)	Rep2	Gm15163	0.142077	NPC-specific
E6	Dox (21 days)	Rep2	Slc35a2	0	Facultative
E6	Dox (21 days)	Rep2	Usp11	0.000719424	Facultative
E6	Dox (21 days)	Rep2	Pdzd4	0	NPC-specific
E6	Dox (21 days)	Rep2	Hccs	0	Facultative
E6	Dox (21 days)	Rep2	Mid1ip1	0.0434783	NPC-specific
E6	Dox (21 days)	Rep2	Emd	0.00179533	Facultative
E6	Dox (21 days)	Rep2	Fam50a	0	Facultative
E6	Dox (21 days)	Rep2	Timm17b	0.00549451	Facultative
E6	Dox (21 days)	Rep2	Pqbp1	0.00789889	Facultative
E6	Dox (21 days)	Rep2	Upf3b	0	Facultative
E6	Dox (21 days)	Rep2	Otud5	0.00259067	Facultative
E6	Dox (21 days)	Rep2	Eif2s3x	0.0981675	Constitutive
E6	Dox (21 days)	Rep2	Plxna3	0	Facultative
E6	Dox (21 days)	Rep2	Tmsb4x	0	Facultative
E6	Dox (21 days)	Rep2	Atp6ap2	0	Facultative
E6	Dox (21 days)	Rep2	Bcor	0.00555556	NPC-specific
E6	Dox (21 days)	Rep2	Ribc1	0	Facultative
E6	Dox (21 days)	Rep2	A230072C01Rik	0.0267857	Facultative
E6	Dox (21 days)	Rep2	Flna	0.000675473	Facultative
E6	Dox (21 days)	Rep2	Ikbkg	0.00275482	Facultative
E6	Dox (21 days)	Rep2	Smc1a	0.0196078	Facultative
E6	Dox (21 days)	Rep2	Hsd17b10	0.00110619	NPC-specific
E6	Dox (21 days)	Rep2	Ubl4	0	Facultative
E6	Dox (21 days)	Rep2	Kantr	0.0222222	NPC-specific
E6	Dox (21 days)	Rep2	Nkap	0	Facultative
E6	Dox (21 days)	Rep2	Naa10	0	Facultative
E6	Dox (21 days)	Rep2	Tfe3	0	Facultative
E6	Dox (21 days)	Rep2	A830080D01Rik	0	NPC-specific
E6	Dox (21 days)	Rep2	Gripap1	0	Facultative
E6	Dox (21 days)	Rep2	Wdr13	0	Facultative
E6	Dox (21 days)	Rep2	Tspyl2	0	NPC-specific
E6	Dox (21 days)	Rep2	Tbc1d25	0	Facultative
E6	Dox (21 days)	Rep2	Praf2	0	Facultative
E6	Dox (21 days)	Rep2	Armcx5	0.0869565	NPC-specific
E6	Dox (21 days)	Rep2	Huwe1	0	Facultative
E6	Dox (21 days)	Rep2	Eif1ax	0.00243013	Facultative
E6	Dox (21 days)	Rep2	BC022960	0	Facultative
E6	Dox (21 days)	Rep2	Sms	0.00144718	Facultative
E6	Dox (21 days)	Rep2	Cenpi	0	Facultative
E6	Dox (21 days)	Rep2	Akap17b	0	NPC-specific
E6	Dox (21 days)	Rep2	Pim2	0	NPC-specific
E6	Dox (21 days)	Rep2	Cstf2	0	NPC-specific
E6	Dox (21 days)	Rep2	Hdac6	0	Facultative
E6	Dox (21 days)	Rep2	Rpgr	0	NPC-specific
E6	Dox (21 days)	Rep2	RP23-135F22.6	0	NPC-specific
E6	Dox (21 days)	Rep2	Iqsec2	0.00200401	NPC-specific
E6	Dox (21 days)	Rep2	Rbmx	0.00618557	NPC-specific
E6	Dox (21 days)	Rep2	Alg13	0	Facultative
E6	Dox (21 days)	Rep2	Vbp1	0.0153631	Facultative
E6	Dox (21 days)	Rep2	Prdx4	0	NPC-specific
E6	Dox (21 days)	Rep2	Kcnd1	0	NPC-specific
E6	Dox (21 days)	Rep2	Dnase1l1	0	Facultative
E6	Dox (21 days)	Rep2	Cox7b	0.4	NPC-specific
E6	Dox (21 days)	Rep2	Fundc1	0	NPC-specific
E6	Dox (21 days)	Rep2	Porcn	0	Facultative
E6	Dox (21 days)	Rep2	Gprasp1	0.0380623	Facultative
E6	Dox (21 days)	Rep2	Ebp	0.00977199	Facultative
E6	Dox (21 days)	Rep2	Pcsk1n	0	NPC-specific
E6	Dox (21 days)	Rep2	Ccdc120	0	NPC-specific
E6	Dox (21 days)	Rep2	Magt1	0	Facultative
E6	Dox (3 days)	Rep3	Gm14539	0.677467	NPC-specific
E6	Dox (3 days)	Rep3	1810030O07Rik	0.370757	Constitutive
E6	Dox (3 days)	Rep3	Gemin8	0.522876	Facultative
E6	Dox (3 days)	Rep3	Trappc2	0.368056	Facultative
E6	Dox (3 days)	Rep3	Ofd1	0.44466	Facultative
E6	Dox (3 days)	Rep3	Tceanc	0.411576	Facultative
E6	Dox (3 days)	Rep3	Pbdc1	0.232673	Constitutive
E6	Dox (3 days)	Rep3	Gpm6b	0.312573	Facultative
E6	Dox (3 days)	Rep3	Txlng	0.115385	Facultative
E6	Dox (3 days)	Rep3	Syap1	0.296041	Facultative
E6	Dox (3 days)	Rep3	Usp9x	0.207547	Facultative
E6	Dox (3 days)	Rep3	Bcap31	0.152326	Facultative
E6	Dox (3 days)	Rep3	Idh3g	0.25993	Facultative
E6	Dox (3 days)	Rep3	Ssr4	0.223881	Facultative
E6	Dox (3 days)	Rep3	Zrsr2	0.280605	Facultative
E6	Dox (3 days)	Rep3	Gm14634	0	Facultative
E6	Dox (3 days)	Rep3	Fmr1	0.046549	Facultative
E6	Dox (3 days)	Rep3	Utp14a	0.215071	Constitutive
E6	Dox (3 days)	Rep3	Med14	0.205214	Facultative
E6	Dox (3 days)	Rep3	Uba1	0.278174	Facultative
E6	Dox (3 days)	Rep3	Mmgt1	0.202323	Facultative
E6	Dox (3 days)	Rep3	5730405O15Rik	0	NPC-specific
E6	Dox (3 days)	Rep3	Araf	0.194175	Facultative
E6	Dox (3 days)	Rep3	Mdm4-ps	0.8125	NPC-specific
E6	Dox (3 days)	Rep3	Kdm6a	0.162907	Constitutive
E6	Dox (3 days)	Rep3	Mecp2	0.129771	Facultative
E6	Dox (3 days)	Rep3	Kdm5c	0.262909	Constitutive
E6	Dox (3 days)	Rep3	Abcd1	0.0331492	NPC-specific
E6	Dox (3 days)	Rep3	5530601H04Rik	0.148515	Constitutive
E6	Dox (3 days)	Rep3	Rbbp7	0	Facultative
E6	Dox (3 days)	Rep3	Jpx	0.116279	Constitutive
E6	Dox (3 days)	Rep3	G6pdx	0.222352	Facultative
E6	Dox (3 days)	Rep3	Ercc6l	0.203757	Facultative
E6	Dox (3 days)	Rep3	Hcfc1	0.103806	Facultative
E6	Dox (3 days)	Rep3	Htatsf1	0.0531835	NPC-specific
E6	Dox (3 days)	Rep3	Ddx3x	0.17151	Constitutive
E6	Dox (3 days)	Rep3	Slc9a6	0.00724638	NPC-specific
E6	Dox (3 days)	Rep3	Tmem29	0.3	Constitutive
E6	Dox (3 days)	Rep3	Chm	0.0152672	Facultative
E6	Dox (3 days)	Rep3	Piga	0.0711297	Facultative
E6	Dox (3 days)	Rep3	Plxnb3	0.0481283	NPC-specific
E6	Dox (3 days)	Rep3	Gm8822	0.465116	NPC-specific
E6	Dox (3 days)	Rep3	Ftx	0.12766	Constitutive
E6	Dox (3 days)	Rep3	Ftsj1	0.226027	Facultative
E6	Dox (3 days)	Rep3	Igbp1	0.198502	Facultative
E6	Dox (3 days)	Rep3	Siah1b	0.218009	Facultative
E6	Dox (3 days)	Rep3	Cdk16	0.180565	Facultative
E6	Dox (3 days)	Rep3	Ndufb11	0.261598	Facultative
E6	Dox (3 days)	Rep3	Suv39h1	0.236593	Facultative
E6	Dox (3 days)	Rep3	Slc6a8	0.0152838	NPC-specific
E6	Dox (3 days)	Rep3	Renbp	0.04	NPC-specific
E6	Dox (3 days)	Rep3	Psmd10	0.0592105	NPC-specific
E6	Dox (3 days)	Rep3	Rbm10	0.30303	NPC-specific
E6	Dox (3 days)	Rep3	Gm14680	0.15	NPC-specific
E6	Dox (3 days)	Rep3	Rpl10	0.855365	Facultative
E6	Dox (3 days)	Rep3	Uxt	0.0280374	Facultative
E6	Dox (3 days)	Rep3	Firre	0.272727	Constitutive
E6	Dox (3 days)	Rep3	Ap1s2	0.0392157	Facultative
E6	Dox (3 days)	Rep3	Elk1	0	NPC-specific
E6	Dox (3 days)	Rep3	Arhgap4	0.4	Facultative
E6	Dox (3 days)	Rep3	Wdr45	0.0204082	Facultative
E6	Dox (3 days)	Rep3	Gpkow	0.0130797	Facultative
E6	Dox (3 days)	Rep3	Ctps2	0.00811359	Facultative
E6	Dox (3 days)	Rep3	Rps4x	0.228305	Facultative
E6	Dox (3 days)	Rep3	Atp6ap1	0.5	NPC-specific
E6	Dox (3 days)	Rep3	Taz	0.402256	Facultative
E6	Dox (3 days)	Rep3	Rbm3	0.353567	Facultative
E6	Dox (3 days)	Rep3	Rab9	0.394984	Facultative
E6	Dox (3 days)	Rep3	Gdi1	0.255435	Facultative
E6	Dox (3 days)	Rep3	Lage3	0.335731	Facultative
E6	Dox (3 days)	Rep3	Cfp	0	Facultative
E6	Dox (3 days)	Rep3	Mbtps2	0.318277	Facultative
E6	Dox (3 days)	Rep3	Gm15163	0.194286	NPC-specific
E6	Dox (3 days)	Rep3	Slc35a2	0.231237	Facultative
E6	Dox (3 days)	Rep3	Usp11	0.113886	Facultative
E6	Dox (3 days)	Rep3	Pdzd4	0.00867052	NPC-specific
E6	Dox (3 days)	Rep3	Hccs	0.190214	Facultative
E6	Dox (3 days)	Rep3	Mid1ip1	0.263636	NPC-specific
E6	Dox (3 days)	Rep3	Emd	0.312984	Facultative
E6	Dox (3 days)	Rep3	Fam50a	0.354839	Facultative
E6	Dox (3 days)	Rep3	Timm17b	0.134003	Facultative
E6	Dox (3 days)	Rep3	Pqbp1	0.197419	Facultative
E6	Dox (3 days)	Rep3	Upf3b	0	Facultative
E6	Dox (3 days)	Rep3	Otud5	0.148472	Facultative
E6	Dox (3 days)	Rep3	Eif2s3x	0.101681	Constitutive
E6	Dox (3 days)	Rep3	Plxna3	0.191489	Facultative
E6	Dox (3 days)	Rep3	Tmsb4x	0.228571	Facultative
E6	Dox (3 days)	Rep3	Atp6ap2	0.188679	Facultative
E6	Dox (3 days)	Rep3	Bcor	0.146465	NPC-specific
E6	Dox (3 days)	Rep3	Ribc1	0.0425532	Facultative
E6	Dox (3 days)	Rep3	A230072C01Rik	0.0143885	Facultative
E6	Dox (3 days)	Rep3	Flna	0.167234	Facultative
E6	Dox (3 days)	Rep3	Ikbkg	0.305712	Facultative
E6	Dox (3 days)	Rep3	Smc1a	0.101859	Facultative
E6	Dox (3 days)	Rep3	Hsd17b10	0.0194946	NPC-specific
E6	Dox (3 days)	Rep3	Ubl4	0.301939	Facultative
E6	Dox (3 days)	Rep3	Kantr	0	NPC-specific
E6	Dox (3 days)	Rep3	Nkap	0.277616	Facultative
E6	Dox (3 days)	Rep3	Naa10	0.108197	Facultative
E6	Dox (3 days)	Rep3	Tfe3	0.0648585	Facultative
E6	Dox (3 days)	Rep3	A830080D01Rik	0.0175439	NPC-specific
E6	Dox (3 days)	Rep3	Gripap1	0.158645	Facultative
E6	Dox (3 days)	Rep3	Wdr13	0.198551	Facultative
E6	Dox (3 days)	Rep3	Tspyl2	0.00909091	NPC-specific
E6	Dox (3 days)	Rep3	Tbc1d25	0.0280374	Facultative
E6	Dox (3 days)	Rep3	Praf2	0.0261324	Facultative
E6	Dox (3 days)	Rep3	Armcx5	0.206612	NPC-specific
E6	Dox (3 days)	Rep3	Huwe1	0.117525	Facultative
E6	Dox (3 days)	Rep3	Eif1ax	0.00549163	Facultative
E6	Dox (3 days)	Rep3	BC022960	0.2	Facultative
E6	Dox (3 days)	Rep3	Sms	0.0178394	Facultative
E6	Dox (3 days)	Rep3	Cenpi	0.169065	Facultative
E6	Dox (3 days)	Rep3	Akap17b	0.0883191	NPC-specific
E6	Dox (3 days)	Rep3	Pim2	0.039823	NPC-specific
E6	Dox (3 days)	Rep3	Cstf2	0.0754717	NPC-specific
E6	Dox (3 days)	Rep3	Hdac6	0.0117647	Facultative
E6	Dox (3 days)	Rep3	Rpgr	0.0363248	NPC-specific
E6	Dox (3 days)	Rep3	RP23-135F22.6	0	NPC-specific
E6	Dox (3 days)	Rep3	Iqsec2	0	NPC-specific
E6	Dox (3 days)	Rep3	Rbmx	0.0229148	NPC-specific
E6	Dox (3 days)	Rep3	Alg13	0.00609756	Facultative
E6	Dox (3 days)	Rep3	Vbp1	0.0708042	Facultative
E6	Dox (3 days)	Rep3	Prdx4	0.00689655	NPC-specific
E6	Dox (3 days)	Rep3	Kcnd1	0.00980392	NPC-specific
E6	Dox (3 days)	Rep3	Dnase1l1	0.0588235	Facultative
E6	Dox (3 days)	Rep3	Cox7b	0.188679	NPC-specific
E6	Dox (3 days)	Rep3	Fundc1	0.0046875	NPC-specific
E6	Dox (3 days)	Rep3	Porcn	0.0246914	Facultative
E6	Dox (3 days)	Rep3	Gprasp1	0.0787053	Facultative
E6	Dox (3 days)	Rep3	Ebp	0.101351	Facultative
E6	Dox (3 days)	Rep3	Pcsk1n	0.0240964	NPC-specific
E6	Dox (3 days)	Rep3	Ccdc120	0	NPC-specific
E6	Dox (3 days)	Rep3	Magt1	0.00404494	Facultative
E6	Dox (14 days)	Rep3	Gm14539	0.754887	NPC-specific
E6	Dox (14 days)	Rep3	1810030O07Rik	0	Constitutive
E6	Dox (14 days)	Rep3	Gemin8	0.163366	Facultative
E6	Dox (14 days)	Rep3	Trappc2	0.13913	Facultative
E6	Dox (14 days)	Rep3	Ofd1	0.131926	Facultative
E6	Dox (14 days)	Rep3	Tceanc	0.121212	Facultative
E6	Dox (14 days)	Rep3	Pbdc1	0.257749	Constitutive
E6	Dox (14 days)	Rep3	Gpm6b	0.0258768	Facultative
E6	Dox (14 days)	Rep3	Txlng	0	Facultative
E6	Dox (14 days)	Rep3	Syap1	0.0791476	Facultative
E6	Dox (14 days)	Rep3	Usp9x	0.00352319	Facultative
E6	Dox (14 days)	Rep3	Bcap31	0.000506586	Facultative
E6	Dox (14 days)	Rep3	Idh3g	0.0200236	Facultative
E6	Dox (14 days)	Rep3	Ssr4	0.00862069	Facultative
E6	Dox (14 days)	Rep3	Zrsr2	0.103008	Facultative
E6	Dox (14 days)	Rep3	Gm14634	0	Facultative
E6	Dox (14 days)	Rep3	Fmr1	0	Facultative
E6	Dox (14 days)	Rep3	Utp14a	0.160487	Constitutive
E6	Dox (14 days)	Rep3	Med14	0	Facultative
E6	Dox (14 days)	Rep3	Uba1	0.163972	Facultative
E6	Dox (14 days)	Rep3	Mmgt1	0.00534125	Facultative
E6	Dox (14 days)	Rep3	5730405O15Rik	0	NPC-specific
E6	Dox (14 days)	Rep3	Araf	0.0900901	Facultative
E6	Dox (14 days)	Rep3	Mdm4-ps	0.344828	NPC-specific
E6	Dox (14 days)	Rep3	Kdm6a	0.00364964	Constitutive
E6	Dox (14 days)	Rep3	Mecp2	0	Facultative
E6	Dox (14 days)	Rep3	Kdm5c	0.187373	Constitutive
E6	Dox (14 days)	Rep3	Abcd1	0	NPC-specific
E6	Dox (14 days)	Rep3	5530601H04Rik	0.17623	Constitutive
E6	Dox (14 days)	Rep3	Rbbp7	0	Facultative
E6	Dox (14 days)	Rep3	Jpx	0.161905	Constitutive
E6	Dox (14 days)	Rep3	G6pdx	0.02375	Facultative
E6	Dox (14 days)	Rep3	Ercc6l	0.0432099	Facultative
E6	Dox (14 days)	Rep3	Hcfc1	0.0412201	Facultative
E6	Dox (14 days)	Rep3	Htatsf1	0	NPC-specific
E6	Dox (14 days)	Rep3	Ddx3x	0.0254221	Constitutive
E6	Dox (14 days)	Rep3	Slc9a6	0	NPC-specific
E6	Dox (14 days)	Rep3	Tmem29	0	Constitutive
E6	Dox (14 days)	Rep3	Chm	0	Facultative
E6	Dox (14 days)	Rep3	Piga	0	Facultative
E6	Dox (14 days)	Rep3	Plxnb3	0	NPC-specific
E6	Dox (14 days)	Rep3	Gm8822	0.216216	NPC-specific
E6	Dox (14 days)	Rep3	Ftx	0.0681818	Constitutive
E6	Dox (14 days)	Rep3	Ftsj1	0.00961538	Facultative
E6	Dox (14 days)	Rep3	Igbp1	0.157277	Facultative
E6	Dox (14 days)	Rep3	Siah1b	0.0892857	Facultative
E6	Dox (14 days)	Rep3	Cdk16	0.0391156	Facultative
E6	Dox (14 days)	Rep3	Ndufb11	0.0859031	Facultative
E6	Dox (14 days)	Rep3	Suv39h1	0.0662252	Facultative
E6	Dox (14 days)	Rep3	Slc6a8	0.00303951	NPC-specific
E6	Dox (14 days)	Rep3	Renbp	0	NPC-specific
E6	Dox (14 days)	Rep3	Psmd10	0	NPC-specific
E6	Dox (14 days)	Rep3	Rbm10	0.155556	NPC-specific
E6	Dox (14 days)	Rep3	Gm14680	0.142857	NPC-specific
E6	Dox (14 days)	Rep3	Rpl10	0.341959	Facultative
E6	Dox (14 days)	Rep3	Uxt	0	Facultative
E6	Dox (14 days)	Rep3	Firre	0.127907	Constitutive
E6	Dox (14 days)	Rep3	Ap1s2	0	Facultative
E6	Dox (14 days)	Rep3	Elk1	0	NPC-specific
E6	Dox (14 days)	Rep3	Arhgap4	0	Facultative
E6	Dox (14 days)	Rep3	Wdr45	0	Facultative
E6	Dox (14 days)	Rep3	Gpkow	0.00236967	Facultative
E6	Dox (14 days)	Rep3	Ctps2	0	Facultative
E6	Dox (14 days)	Rep3	Rps4x	0.0449988	Facultative
E6	Dox (14 days)	Rep3	Atp6ap1	0.0344828	NPC-specific
E6	Dox (14 days)	Rep3	Taz	0.0940171	Facultative
E6	Dox (14 days)	Rep3	Rbm3	0.0104463	Facultative
E6	Dox (14 days)	Rep3	Rab9	0.0697211	Facultative
E6	Dox (14 days)	Rep3	Gdi1	0.0588901	Facultative
E6	Dox (14 days)	Rep3	Lage3	0.0505837	Facultative
E6	Dox (14 days)	Rep3	Cfp	0	Facultative
E6	Dox (14 days)	Rep3	Mbtps2	0.118799	Facultative
E6	Dox (14 days)	Rep3	Gm15163	0.186667	NPC-specific
E6	Dox (14 days)	Rep3	Slc35a2	0	Facultative
E6	Dox (14 days)	Rep3	Usp11	0.00802139	Facultative
E6	Dox (14 days)	Rep3	Pdzd4	0.00355872	NPC-specific
E6	Dox (14 days)	Rep3	Hccs	0.0143164	Facultative
E6	Dox (14 days)	Rep3	Mid1ip1	0	NPC-specific
E6	Dox (14 days)	Rep3	Emd	0.0368349	Facultative
E6	Dox (14 days)	Rep3	Fam50a	0.136	Facultative
E6	Dox (14 days)	Rep3	Timm17b	0	Facultative
E6	Dox (14 days)	Rep3	Pqbp1	0.00470219	Facultative
E6	Dox (14 days)	Rep3	Upf3b	0	Facultative
E6	Dox (14 days)	Rep3	Otud5	0	Facultative
E6	Dox (14 days)	Rep3	Eif2s3x	0.0973597	Constitutive
E6	Dox (14 days)	Rep3	Plxna3	0.00152439	Facultative
E6	Dox (14 days)	Rep3	Tmsb4x	0	Facultative
E6	Dox (14 days)	Rep3	Atp6ap2	0	Facultative
E6	Dox (14 days)	Rep3	Bcor	0.00151057	NPC-specific
E6	Dox (14 days)	Rep3	Ribc1	0	Facultative
E6	Dox (14 days)	Rep3	A230072C01Rik	0.0367647	Facultative
E6	Dox (14 days)	Rep3	Flna	0.00830893	Facultative
E6	Dox (14 days)	Rep3	Ikbkg	0.100802	Facultative
E6	Dox (14 days)	Rep3	Smc1a	0.0264706	Facultative
E6	Dox (14 days)	Rep3	Hsd17b10	0.00189394	NPC-specific
E6	Dox (14 days)	Rep3	Ubl4	0.00722892	Facultative
E6	Dox (14 days)	Rep3	Kantr	0	NPC-specific
E6	Dox (14 days)	Rep3	Nkap	0.233475	Facultative
E6	Dox (14 days)	Rep3	Naa10	0.00449438	Facultative
E6	Dox (14 days)	Rep3	Tfe3	0	Facultative
E6	Dox (14 days)	Rep3	A830080D01Rik	0.0123967	NPC-specific
E6	Dox (14 days)	Rep3	Gripap1	0.00430416	Facultative
E6	Dox (14 days)	Rep3	Wdr13	0.00575816	Facultative
E6	Dox (14 days)	Rep3	Tspyl2	0.00363636	NPC-specific
E6	Dox (14 days)	Rep3	Tbc1d25	0	Facultative
E6	Dox (14 days)	Rep3	Praf2	0	Facultative
E6	Dox (14 days)	Rep3	Armcx5	0.0466321	NPC-specific
E6	Dox (14 days)	Rep3	Huwe1	0.0251878	Facultative
E6	Dox (14 days)	Rep3	Eif1ax	0.0011489	Facultative
E6	Dox (14 days)	Rep3	BC022960	0	Facultative
E6	Dox (14 days)	Rep3	Sms	0.000993049	Facultative
E6	Dox (14 days)	Rep3	Cenpi	0.0158103	Facultative
E6	Dox (14 days)	Rep3	Akap17b	0	NPC-specific
E6	Dox (14 days)	Rep3	Pim2	0.016129	NPC-specific
E6	Dox (14 days)	Rep3	Cstf2	0	NPC-specific
E6	Dox (14 days)	Rep3	Hdac6	0	Facultative
E6	Dox (14 days)	Rep3	Rpgr	0.00243309	NPC-specific
E6	Dox (14 days)	Rep3	RP23-135F22.6	0	NPC-specific
E6	Dox (14 days)	Rep3	Iqsec2	0	NPC-specific
E6	Dox (14 days)	Rep3	Rbmx	0.00125707	NPC-specific
E6	Dox (14 days)	Rep3	Alg13	0	Facultative
E6	Dox (14 days)	Rep3	Vbp1	0	Facultative
E6	Dox (14 days)	Rep3	Prdx4	0.00225225	NPC-specific
E6	Dox (14 days)	Rep3	Kcnd1	0.0104167	NPC-specific
E6	Dox (14 days)	Rep3	Dnase1l1	0	Facultative
E6	Dox (14 days)	Rep3	Cox7b	0.131579	NPC-specific
E6	Dox (14 days)	Rep3	Fundc1	0	NPC-specific
E6	Dox (14 days)	Rep3	Porcn	0	Facultative
E6	Dox (14 days)	Rep3	Gprasp1	0.0471551	Facultative
E6	Dox (14 days)	Rep3	Ebp	0	Facultative
E6	Dox (14 days)	Rep3	Pcsk1n	0	NPC-specific
E6	Dox (14 days)	Rep3	Ccdc120	0.03125	NPC-specific
E6	Dox (14 days)	Rep3	Magt1	0.00115473	Facultative
E6	Dox (21 days)	Rep4	Gm14539	0.815029	NPC-specific
E6	Dox (21 days)	Rep4	1810030O07Rik	0	Constitutive
E6	Dox (21 days)	Rep4	Gemin8	0.0316742	Facultative
E6	Dox (21 days)	Rep4	Trappc2	0.0215054	Facultative
E6	Dox (21 days)	Rep4	Ofd1	0.0412698	Facultative
E6	Dox (21 days)	Rep4	Tceanc	0.0588235	Facultative
E6	Dox (21 days)	Rep4	Pbdc1	0.204771	Constitutive
E6	Dox (21 days)	Rep4	Gpm6b	0.00797141	Facultative
E6	Dox (21 days)	Rep4	Txlng	0	Facultative
E6	Dox (21 days)	Rep4	Syap1	0.0119363	Facultative
E6	Dox (21 days)	Rep4	Usp9x	0.00211864	Facultative
E6	Dox (21 days)	Rep4	Bcap31	0	Facultative
E6	Dox (21 days)	Rep4	Idh3g	0.00131148	Facultative
E6	Dox (21 days)	Rep4	Ssr4	0	Facultative
E6	Dox (21 days)	Rep4	Zrsr2	0.0604027	Facultative
E6	Dox (21 days)	Rep4	Gm14634	0	Facultative
E6	Dox (21 days)	Rep4	Fmr1	0	Facultative
E6	Dox (21 days)	Rep4	Utp14a	0.178113	Constitutive
E6	Dox (21 days)	Rep4	Med14	0.00530973	Facultative
E6	Dox (21 days)	Rep4	Uba1	0.108231	Facultative
E6	Dox (21 days)	Rep4	Mmgt1	0.000650618	Facultative
E6	Dox (21 days)	Rep4	5730405O15Rik	0	NPC-specific
E6	Dox (21 days)	Rep4	Araf	0.0402299	Facultative
E6	Dox (21 days)	Rep4	Mdm4-ps	0.291667	NPC-specific
E6	Dox (21 days)	Rep4	Kdm6a	0.00699301	Constitutive
E6	Dox (21 days)	Rep4	Mecp2	0.00102354	Facultative
E6	Dox (21 days)	Rep4	Kdm5c	0.178781	Constitutive
E6	Dox (21 days)	Rep4	Abcd1	0	NPC-specific
E6	Dox (21 days)	Rep4	5530601H04Rik	0.120773	Constitutive
E6	Dox (21 days)	Rep4	Rbbp7	0	Facultative
E6	Dox (21 days)	Rep4	Jpx	0.0686275	Constitutive
E6	Dox (21 days)	Rep4	G6pdx	0.00240096	Facultative
E6	Dox (21 days)	Rep4	Ercc6l	0	Facultative
E6	Dox (21 days)	Rep4	Hcfc1	0.0188376	Facultative
E6	Dox (21 days)	Rep4	Htatsf1	0.000910747	NPC-specific
E6	Dox (21 days)	Rep4	Ddx3x	0.00138664	Constitutive
E6	Dox (21 days)	Rep4	Slc9a6	0	NPC-specific
E6	Dox (21 days)	Rep4	Tmem29	0	Constitutive
E6	Dox (21 days)	Rep4	Chm	0	Facultative
E6	Dox (21 days)	Rep4	Piga	0	Facultative
E6	Dox (21 days)	Rep4	Plxnb3	0	NPC-specific
E6	Dox (21 days)	Rep4	Gm8822	0.384615	NPC-specific
E6	Dox (21 days)	Rep4	Ftx	0.0289855	Constitutive
E6	Dox (21 days)	Rep4	Ftsj1	0.00177305	Facultative
E6	Dox (21 days)	Rep4	Igbp1	0.0495356	Facultative
E6	Dox (21 days)	Rep4	Siah1b	0.0625	Facultative
E6	Dox (21 days)	Rep4	Cdk16	0.0289515	Facultative
E6	Dox (21 days)	Rep4	Ndufb11	0.0365854	Facultative
E6	Dox (21 days)	Rep4	Suv39h1	0.0308219	Facultative
E6	Dox (21 days)	Rep4	Slc6a8	0	NPC-specific
E6	Dox (21 days)	Rep4	Renbp	0	NPC-specific
E6	Dox (21 days)	Rep4	Psmd10	0.0111524	NPC-specific
E6	Dox (21 days)	Rep4	Rbm10	0	NPC-specific
E6	Dox (21 days)	Rep4	Gm14680	0.04	NPC-specific
E6	Dox (21 days)	Rep4	Rpl10	0.0538462	Facultative
E6	Dox (21 days)	Rep4	Uxt	0.00862069	Facultative
E6	Dox (21 days)	Rep4	Firre	0.0309278	Constitutive
E6	Dox (21 days)	Rep4	Ap1s2	0	Facultative
E6	Dox (21 days)	Rep4	Elk1	0	NPC-specific
E6	Dox (21 days)	Rep4	Arhgap4	0	Facultative
E6	Dox (21 days)	Rep4	Wdr45	0	Facultative
E6	Dox (21 days)	Rep4	Gpkow	0.000849618	Facultative
E6	Dox (21 days)	Rep4	Ctps2	0	Facultative
E6	Dox (21 days)	Rep4	Rps4x	0.00859329	Facultative
E6	Dox (21 days)	Rep4	Atp6ap1	0	NPC-specific
E6	Dox (21 days)	Rep4	Taz	0.00735294	Facultative
E6	Dox (21 days)	Rep4	Rbm3	0.00125039	Facultative
E6	Dox (21 days)	Rep4	Rab9	0.0437637	Facultative
E6	Dox (21 days)	Rep4	Gdi1	0.0153748	Facultative
E6	Dox (21 days)	Rep4	Lage3	0.00342466	Facultative
E6	Dox (21 days)	Rep4	Cfp	0	Facultative
E6	Dox (21 days)	Rep4	Mbtps2	0.0490798	Facultative
E6	Dox (21 days)	Rep4	Gm15163	0.0512821	NPC-specific
E6	Dox (21 days)	Rep4	Slc35a2	0	Facultative
E6	Dox (21 days)	Rep4	Usp11	0.00268817	Facultative
E6	Dox (21 days)	Rep4	Pdzd4	0.00843882	NPC-specific
E6	Dox (21 days)	Rep4	Hccs	0.00485437	Facultative
E6	Dox (21 days)	Rep4	Mid1ip1	0	NPC-specific
E6	Dox (21 days)	Rep4	Emd	0.00732601	Facultative
E6	Dox (21 days)	Rep4	Fam50a	0	Facultative
E6	Dox (21 days)	Rep4	Timm17b	0.00536193	Facultative
E6	Dox (21 days)	Rep4	Pqbp1	0	Facultative
E6	Dox (21 days)	Rep4	Upf3b	0	Facultative
E6	Dox (21 days)	Rep4	Otud5	0	Facultative
E6	Dox (21 days)	Rep4	Eif2s3x	0.144568	Constitutive
E6	Dox (21 days)	Rep4	Plxna3	0.00358423	Facultative
E6	Dox (21 days)	Rep4	Tmsb4x	0	Facultative
E6	Dox (21 days)	Rep4	Atp6ap2	0	Facultative
E6	Dox (21 days)	Rep4	Bcor	0.00183824	NPC-specific
E6	Dox (21 days)	Rep4	Ribc1	0	Facultative
E6	Dox (21 days)	Rep4	A230072C01Rik	0.025	Facultative
E6	Dox (21 days)	Rep4	Flna	0.00104796	Facultative
E6	Dox (21 days)	Rep4	Ikbkg	0.0174966	Facultative
E6	Dox (21 days)	Rep4	Smc1a	0.00288184	Facultative
E6	Dox (21 days)	Rep4	Hsd17b10	0.00282486	NPC-specific
E6	Dox (21 days)	Rep4	Ubl4	0	Facultative
E6	Dox (21 days)	Rep4	Kantr	0.047619	NPC-specific
E6	Dox (21 days)	Rep4	Nkap	0.228088	Facultative
E6	Dox (21 days)	Rep4	Naa10	0	Facultative
E6	Dox (21 days)	Rep4	Tfe3	0.00505689	Facultative
E6	Dox (21 days)	Rep4	A830080D01Rik	0.00729927	NPC-specific
E6	Dox (21 days)	Rep4	Gripap1	0.00493016	Facultative
E6	Dox (21 days)	Rep4	Wdr13	0.000993049	Facultative
E6	Dox (21 days)	Rep4	Tspyl2	0	NPC-specific
E6	Dox (21 days)	Rep4	Tbc1d25	0	Facultative
E6	Dox (21 days)	Rep4	Praf2	0.00294118	Facultative
E6	Dox (21 days)	Rep4	Armcx5	0.013986	NPC-specific
E6	Dox (21 days)	Rep4	Huwe1	0.00595238	Facultative
E6	Dox (21 days)	Rep4	Eif1ax	0.000754148	Facultative
E6	Dox (21 days)	Rep4	BC022960	0	Facultative
E6	Dox (21 days)	Rep4	Sms	0.00123457	Facultative
E6	Dox (21 days)	Rep4	Cenpi	0.00684932	Facultative
E6	Dox (21 days)	Rep4	Akap17b	0	NPC-specific
E6	Dox (21 days)	Rep4	Pim2	0.0103093	NPC-specific
E6	Dox (21 days)	Rep4	Cstf2	0	NPC-specific
E6	Dox (21 days)	Rep4	Hdac6	0	Facultative
E6	Dox (21 days)	Rep4	Rpgr	0.00291545	NPC-specific
E6	Dox (21 days)	Rep4	RP23-135F22.6	0	NPC-specific
E6	Dox (21 days)	Rep4	Iqsec2	0	NPC-specific
E6	Dox (21 days)	Rep4	Rbmx	0.00335289	NPC-specific
E6	Dox (21 days)	Rep4	Alg13	0.00164745	Facultative
E6	Dox (21 days)	Rep4	Vbp1	0	Facultative
E6	Dox (21 days)	Rep4	Prdx4	0	NPC-specific
E6	Dox (21 days)	Rep4	Kcnd1	0	NPC-specific
E6	Dox (21 days)	Rep4	Dnase1l1	0	Facultative
E6	Dox (21 days)	Rep4	Cox7b	0	NPC-specific
E6	Dox (21 days)	Rep4	Fundc1	0.00283286	NPC-specific
E6	Dox (21 days)	Rep4	Porcn	0	Facultative
E6	Dox (21 days)	Rep4	Gprasp1	0.0253061	Facultative
E6	Dox (21 days)	Rep4	Ebp	0.0110132	Facultative
E6	Dox (21 days)	Rep4	Pcsk1n	0	NPC-specific
E6	Dox (21 days)	Rep4	Ccdc120	0	NPC-specific
E6	Dox (21 days)	Rep4	Magt1	0.00309215	Facultative

## Sheet: Figure 1i
Gene	Escape Status	Halflife fit (offset model)	Offset fit (offset model)
1810030O07Rik	Constitutive	4.02926	0
Gemin8	Facultative	8.96874	0
Trappc2	Facultative	8.37187	0
Ofd1	Facultative	8.29865	0
Tceanc	Facultative	8.89048	0
Pbdc1	Constitutive	1.22548	0.230013
Gpm6b	Facultative	7.92806	0
Txlng	Facultative	1.95138	0.0286976
Syap1	Facultative	4.46162	0.0931012
Usp9x	Facultative	3.1385	0
Bcap31	Facultative	2.46238	0.00906746
Idh3g	Facultative	5.09922	0
Ssr4	Facultative	5.48426	0.0193687
Zrsr2	Facultative	2.31283	0.157881
Gm14634	Facultative	2.04268	0.105787
Fmr1	Facultative	1.82031	0.000761989
Utp14a	Constitutive	1.7906	0.198846
Med14	Facultative	2.38867	0.00279547
Uba1	Facultative	4.8871	0.0938
Mmgt1	Facultative	2.74883	0.0197016
5730405O15Rik	NPC-specific	0.379467	0.118641
Araf	Facultative	4.46561	0.0517918
Kdm6a	Constitutive	4.23474	0.0102819
Mecp2	Facultative	2.31412	0.00858434
Kdm5c	Constitutive	3.05665	0.176372
Abcd1	NPC-specific	1.02865	0.0146616
Rbbp7	Facultative	0.928556	0.0267153
G6pdx	Facultative	1.64095	0.182289
Ercc6l	Facultative	4.72934	0
Hcfc1	Facultative	1.7363	0.0438382
Htatsf1	NPC-specific	1.31397	0.00997088
Ddx3x	Constitutive	2.47751	0.022289
Slc9a6	NPC-specific	0.563257	0.011473
Tmem29	Constitutive	3.04569	0.0778539
Chm	Facultative	1.02492	0.00392809
Piga	Facultative	0.984986	0.00968879
Plxnb3	NPC-specific	0.935518	0.00904262
Ftx	Constitutive	1.00195	0.0621829
Ftsj1	Facultative	3.65015	0
Igbp1	Facultative	1.55995	0.176086
Siah1b	Facultative	2.0763	0.121301
Cdk16	Facultative	3.04166	0.0171412
Ndufb11	Facultative	5.42655	0
Suv39h1	Facultative	4.57911	0.00646697
Slc6a8	NPC-specific	0.983244	0.00656648
Renbp	NPC-specific	1.8142	0.00335582
Psmd10	NPC-specific	3.51761	0.00732334
Rbm10	NPC-specific	2.74216	0.0655805
Rpl10	Facultative	9.97642	0
Uxt	Facultative	0.971606	0.0115884
Firre	Constitutive	9.0492	0
Elk1	NPC-specific	0.525407	0.0020176
Arhgap4	Facultative	2.34117	0.0585396
Wdr45	Facultative	1.35216	0.0106879
Gpkow	Facultative	0.986008	0.00435835
Ctps2	Facultative	0.393798	0.0044582
Rps4x	Facultative	3.61201	0.00231464
Atp6ap1	NPC-specific	7.75143	0
Taz	Facultative	6.46254	0
Rbm3	Facultative	5.75563	0
Rab9	Facultative	6.90274	0
Gdi1	Facultative	5.27167	0
Lage3	Facultative	6.61366	0
Cfp	Facultative	0.541263	0.00849224
Mbtps2	Facultative	6.3299	0
Slc35a2	Facultative	3.99764	0
Usp11	Facultative	2.22932	0.000770228
Pdzd4	NPC-specific	0.441024	0.00615335
Hccs	Facultative	3.07772	0.00463345
Mid1ip1	NPC-specific	2.67915	0.021485
Emd	Facultative	5.81681	0
Fam50a	Facultative	7.07863	0
Timm17b	Facultative	2.31974	0.00448007
Pqbp1	Facultative	3.1703	0
Upf3b	Facultative	1.1032	0.0728178
Otud5	Facultative	2.83415	0.00105535
Plxna3	Facultative	2.85333	0.00627141
Tmsb4x	Facultative	2.83665	0
Atp6ap2	Facultative	2.42984	0
Bcor	NPC-specific	1.7971	0.00490736
Ribc1	Facultative	0.885179	0.0242587
Flna	Facultative	2.58779	0.00908151
Ikbkg	Facultative	6.81476	0
Smc1a	Facultative	1.46785	0.039016
Hsd17b10	NPC-specific	0.966034	0.00234471
Ubl4	Facultative	4.91757	0
Kantr	NPC-specific	0.602797	0.0303789
Nkap	Facultative	7.24125	0.053571
Naa10	Facultative	2.70811	0.00420888
Tfe3	Facultative	1.75956	0
A830080D01Rik	NPC-specific	0.772112	0.0118408
Gripap1	Facultative	2.93951	0
Wdr13	Facultative	3.54002	0
Tspyl2	NPC-specific	1.06329	0.0015527
Tbc1d25	Facultative	1.15117	0.0142284
Praf2	Facultative	1.01845	0.00165913
Armcx5	NPC-specific	2.63024	0.0736123
Huwe1	Facultative	2.56979	0.0149252
Eif1ax	Facultative	0.579081	0.0013748
BC022960	Facultative	1.9836	0.0290792
Sms	Facultative	0.603721	0.00356392
Cenpi	Facultative	2.77784	0.00846912
Akap17b	NPC-specific	1.12281	0.00634062
Pim2	NPC-specific	1.05989	0.0230047
Cstf2	NPC-specific	1.25968	0.00921135
Hdac6	Facultative	0.887794	0.00184709
Rpgr	NPC-specific	1.11172	0.00396406
RP23-135F22.6	NPC-specific	1.72083	0.0840575
Iqsec2	NPC-specific	0.56483	0.00374249
Rbmx	NPC-specific	0.888101	0.00405034
Alg13	Facultative	0.685001	0.00209231
Vbp1	Facultative	1.73363	0.0133727
Prdx4	NPC-specific	0.492705	0.00148977
Kcnd1	NPC-specific	0.872339	0.00824785
Dnase1l1	Facultative	1.60517	0.0447732
Fundc1	NPC-specific	0.649654	0.00388823
Porcn	Facultative	0.401312	0.0220435
Gprasp1	Facultative	1.62297	0.0522149
Ebp	Facultative	1.30616	0.0055445
Pcsk1n	NPC-specific	0.833629	0.00381286
Ccdc120	NPC-specific	0.401117	0.0169788
Magt1	Facultative	0.533582	0.00189547

## Sheet: Figure 1j
Clusterings	Halflife fit mean (offset model)	Halflife fit standard dev (offset model)	Position	Number of genes	Genes
1	1.74516	1.10628	7.82153e+06	14	Gpkow, Wdr45, Praf2, Ccdc120, Tfe3, Gripap1, Kcnd1, Otud5, Pim2, Slc35a2, Pqbp1, Timm17b, Pcsk1n, Hdac6
2	2.91193	1.99113	8.15654e+06	7	Suv39h1, Wdr13, Rbm3, Tbc1d25, Ebp, Porcn, Ftsj1
3	2.72261	0.888232	1.26701e+07	4	Atp6ap2, 1810030O07Rik, Med14, Gm14634
4	3.79873	1.29859	2.06801e+07	6	Ndufb11, Rbm10, Uba1, Cdk16, Usp11, Araf
5	0.679425	0.25316	2.09335e+07	3	Cfp, Elk1, Uxt
6	2.27902	1.57786	7.38243e+07	12	Slc6a8, Bcap31, Abcd1, Plxnb3, Idh3g, Ssr4, Pdzd4, Arhgap4, Naa10, Renbp, Hcfc1, Mecp2
7	5.33775	2.53627	7.43129e+07	13	Flna, Emd, Rpl10, Dnase1l1, Taz, Atp6ap1, Gdi1, Fam50a, Plxna3, Lage3, Ubl4, Ikbkg, G6pdx
8	1.10635	0.315662	1.52008e+08	3	Hsd17b10, Ribc1, Smc1a
9	1.32189	1.17849	152253160	4	Iqsec2, Kdm5c, Kantr, Tspyl2
10	1.93384	1.80484	162824404	4	Rbbp7, Txlng, Syap1, Ctps2
11	8.11593	0.850617	166446918	4	Ofd1, Trappc2, Rab9, Tceanc

## Sheet: Figure 1k
Gene	Escape Status	Halflife fit (offset model)	Offset fit (offset model)
1810030O07Rik	Constitutive	4.02926	0
Gemin8	Facultative	8.96874	0
Trappc2	Facultative	8.37187	0
Ofd1	Facultative	8.29865	0
Tceanc	Facultative	8.89048	0
Pbdc1	Constitutive	1.22548	0.230013
Gpm6b	Facultative	7.92806	0
Txlng	Facultative	1.95138	0.0286976
Syap1	Facultative	4.46162	0.0931012
Usp9x	Facultative	3.1385	0
Bcap31	Facultative	2.46238	0.00906746
Idh3g	Facultative	5.09922	0
Ssr4	Facultative	5.48426	0.0193687
Zrsr2	Facultative	2.31283	0.157881
Gm14634	Facultative	2.04268	0.105787
Fmr1	Facultative	1.82031	0.000761989
Utp14a	Constitutive	1.7906	0.198846
Med14	Facultative	2.38867	0.00279547
Uba1	Facultative	4.8871	0.0938
Mmgt1	Facultative	2.74883	0.0197016
5730405O15Rik	NPC-specific	0.379467	0.118641
Araf	Facultative	4.46561	0.0517918
Kdm6a	Constitutive	4.23474	0.0102819
Mecp2	Facultative	2.31412	0.00858434
Kdm5c	Constitutive	3.05665	0.176372
Abcd1	NPC-specific	1.02865	0.0146616
Rbbp7	Facultative	0.928556	0.0267153
G6pdx	Facultative	1.64095	0.182289
Ercc6l	Facultative	4.72934	0
Hcfc1	Facultative	1.7363	0.0438382
Htatsf1	NPC-specific	1.31397	0.00997088
Ddx3x	Constitutive	2.47751	0.022289
Slc9a6	NPC-specific	0.563257	0.011473
Tmem29	Constitutive	3.04569	0.0778539
Chm	Facultative	1.02492	0.00392809
Piga	Facultative	0.984986	0.00968879
Plxnb3	NPC-specific	0.935518	0.00904262
Ftx	Constitutive	1.00195	0.0621829
Ftsj1	Facultative	3.65015	0
Igbp1	Facultative	1.55995	0.176086
Siah1b	Facultative	2.0763	0.121301
Cdk16	Facultative	3.04166	0.0171412
Ndufb11	Facultative	5.42655	0
Suv39h1	Facultative	4.57911	0.00646697
Slc6a8	NPC-specific	0.983244	0.00656648
Renbp	NPC-specific	1.8142	0.00335582
Psmd10	NPC-specific	3.51761	0.00732334
Rbm10	NPC-specific	2.74216	0.0655805
Rpl10	Facultative	9.97642	0
Uxt	Facultative	0.971606	0.0115884
Firre	Constitutive	9.0492	0
Elk1	NPC-specific	0.525407	0.0020176
Arhgap4	Facultative	2.34117	0.0585396
Wdr45	Facultative	1.35216	0.0106879
Gpkow	Facultative	0.986008	0.00435835
Ctps2	Facultative	0.393798	0.0044582
Rps4x	Facultative	3.61201	0.00231464
Atp6ap1	NPC-specific	7.75143	0
Taz	Facultative	6.46254	0
Rbm3	Facultative	5.75563	0
Rab9	Facultative	6.90274	0
Gdi1	Facultative	5.27167	0
Lage3	Facultative	6.61366	0
Cfp	Facultative	0.541263	0.00849224
Mbtps2	Facultative	6.3299	0
Slc35a2	Facultative	3.99764	0
Usp11	Facultative	2.22932	0.000770228
Pdzd4	NPC-specific	0.441024	0.00615335
Hccs	Facultative	3.07772	0.00463345
Mid1ip1	NPC-specific	2.67915	0.021485
Emd	Facultative	5.81681	0
Fam50a	Facultative	7.07863	0
Timm17b	Facultative	2.31974	0.00448007
Pqbp1	Facultative	3.1703	0
Upf3b	Facultative	1.1032	0.0728178
Otud5	Facultative	2.83415	0.00105535
Plxna3	Facultative	2.85333	0.00627141
Tmsb4x	Facultative	2.83665	0
Atp6ap2	Facultative	2.42984	0
Bcor	NPC-specific	1.7971	0.00490736
Ribc1	Facultative	0.885179	0.0242587
Flna	Facultative	2.58779	0.00908151
Ikbkg	Facultative	6.81476	0
Smc1a	Facultative	1.46785	0.039016
Hsd17b10	NPC-specific	0.966034	0.00234471
Ubl4	Facultative	4.91757	0
Kantr	NPC-specific	0.602797	0.0303789
Nkap	Facultative	7.24125	0.053571
Naa10	Facultative	2.70811	0.00420888
Tfe3	Facultative	1.75956	0
A830080D01Rik	NPC-specific	0.772112	0.0118408
Gripap1	Facultative	2.93951	0
Wdr13	Facultative	3.54002	0
Tspyl2	NPC-specific	1.06329	0.0015527
Tbc1d25	Facultative	1.15117	0.0142284
Praf2	Facultative	1.01845	0.00165913
Armcx5	NPC-specific	2.63024	0.0736123
Huwe1	Facultative	2.56979	0.0149252
Eif1ax	Facultative	0.579081	0.0013748
BC022960	Facultative	1.9836	0.0290792
Sms	Facultative	0.603721	0.00356392
Cenpi	Facultative	2.77784	0.00846912
Akap17b	NPC-specific	1.12281	0.00634062
Pim2	NPC-specific	1.05989	0.0230047
Cstf2	NPC-specific	1.25968	0.00921135
Hdac6	Facultative	0.887794	0.00184709
Rpgr	NPC-specific	1.11172	0.00396406
RP23-135F22.6	NPC-specific	1.72083	0.0840575
Iqsec2	NPC-specific	0.56483	0.00374249
Rbmx	NPC-specific	0.888101	0.00405034
Alg13	Facultative	0.685001	0.00209231
Vbp1	Facultative	1.73363	0.0133727
Prdx4	NPC-specific	0.492705	0.00148977
Kcnd1	NPC-specific	0.872339	0.00824785
Dnase1l1	Facultative	1.60517	0.0447732
Fundc1	NPC-specific	0.649654	0.00388823
Porcn	Facultative	0.401312	0.0220435
Gprasp1	Facultative	1.62297	0.0522149
Ebp	Facultative	1.30616	0.0055445
Pcsk1n	NPC-specific	0.833629	0.00381286
Ccdc120	NPC-specific	0.401117	0.0169788
Magt1	Facultative	0.533582	0.00189547
