# Supplementary material for: Escape from X inactivation is directly modulated by Xist noncoding RNA
Source: Nat Cell Biol. 2025 Dec 15;28(1):166–81. doi: 10.1038/s41556-025-01823-6 (PMC12807875; doi:10.1038/s41556-025-01823-6)
Supplement: Supplementary file 7 — Numerical source data. [file 41556_2025_1823_MOESM7_ESM.xlsx]

## Sheet: Figure 2c
Condition	Replicate	Xist Expression
Dox (3d)	R1	21.1399
Dox (7d)	R1	17.5233
Control (3d)	R1	1.07995
Control (7d)	R1	0.905417
Dox (3d)	R2	19.4
Dox (7d)	R2	18.1507
Control (3d)	R2	0.920051
Control (7d)	R2	0.855878

## Sheet: Figure 2d
Gene	Position	Condition	Replicate	Allelic Ratio
Figf	164373378	Dox (3d)	R1	0.333333
Gm14539	20581141	Dox (3d)	R1	0.76678
1810030O07Rik	12654879	Dox (3d)	R1	0.57346
Gm14719	49660960	Dox (3d)	R1	0.791209
Gm14634	12762278	Dox (3d)	R1	0.909091
Apoo	94367117	Dox (3d)	R1	0.0769231
Fam3a	74384719	Dox (3d)	R1	0.37797
Gemin8	166170454	Dox (3d)	R1	0.473404
Trappc2	166440574	Dox (3d)	R1	0.48227
Syap1	162857057	Dox (3d)	R1	0.385218
Ssr4	73787028	Dox (3d)	R1	0.575758
G6pdx	74409483	Dox (3d)	R1	0.311436
Rbm3	8138975	Dox (3d)	R1	0.313584
5730405O15Rik	13042015	Dox (3d)	R1	0.272727
Usp11	20703906	Dox (3d)	R1	0.30021
Ofd1	166390033	Dox (3d)	R1	0.430556
Txlng	162778919	Dox (3d)	R1	0.256637
Suv39h1	8061171	Dox (3d)	R1	0.224719
Ftsj1	8238668	Dox (3d)	R1	0.260163
Dnase1l1	74273217	Dox (3d)	R1	0.408759
Atp6ap1	74297097	Dox (3d)	R1	0.684211
Slc35a2	7884041	Dox (3d)	R1	0.346437
Rps4x	102184941	Dox (3d)	R1	0.182922
Rab9	166457253	Dox (3d)	R1	0.434231
Flna	74223461	Dox (3d)	R1	0.308015
Usp9x	13071498	Dox (3d)	R1	0.272642
Rbm3os	8145429	Dox (3d)	R1	0.4
Emd	74254687	Dox (3d)	R1	0.36347
Pim2	7878262	Dox (3d)	R1	0.140625
Ercc6l	102141716	Dox (3d)	R1	0
Med14	12675369	Dox (3d)	R1	0.319188
Taz	74281912	Dox (3d)	R1	0.475177
Hccs	169250193	Dox (3d)	R1	0.22549
Mbtps2	157535371	Dox (3d)	R1	0.290984
Lage3	74351276	Dox (3d)	R1	0.377267
Mecp2	74026592	Dox (3d)	R1	0.239766
Ubl4	74365718	Dox (3d)	R1	0.329305
Timm17b	7899357	Dox (3d)	R1	0.125373
Pbdc1	105079756	Dox (3d)	R1	0.2
Araf	20797814	Dox (3d)	R1	0.273077
Cdk16	20687954	Dox (3d)	R1	0.211961
Kdm6a	18162575	Dox (3d)	R1	0.302158
Mid1ip1	10715013	Dox (3d)	R1	0.263158
Otud5	7841364	Dox (3d)	R1	0.35249
Wdr45	7721973	Dox (3d)	R1	0.123894
Pqbp1	7894519	Dox (3d)	R1	0.214286
Wdr13	8123301	Dox (3d)	R1	0.208042
Ikbkg	74393290	Dox (3d)	R1	0.34266
Zrsr2	163935443	Dox (3d)	R1	0.271635
Plxna3	74329066	Dox (3d)	R1	0.320624
Fam50a	74313033	Dox (3d)	R1	0.215517
Bcap31	73686178	Dox (3d)	R1	0.259625
Uba1	20658326	Dox (3d)	R1	0.259299
Kdm5c	152233020	Dox (3d)	R1	0.288609
Tbc1d25	8154472	Dox (3d)	R1	0.146067
Smc1a	152016428	Dox (3d)	R1	0.118557
Gpkow	7697131	Dox (3d)	R1	0.0963481
Tfe3	7762560	Dox (3d)	R1	0.181676
Piga	164419793	Dox (3d)	R1	0
Ddx3x	13280970	Dox (3d)	R1	0.172261
Utp14a	48256862	Dox (3d)	R1	0.158696
Car5b	163976822	Dox (3d)	R1	0.0933718
Kcnd1	7822289	Dox (3d)	R1	0.0645161
Ndufb11	20615326	Dox (3d)	R1	0.207199
Ribc1	152004582	Dox (3d)	R1	0.131579
Idh3g	73778963	Dox (3d)	R1	0.32489
Abcd1	73716597	Dox (3d)	R1	0.056
Uxt	20941722	Dox (3d)	R1	0.105634
Igbp1	100494291	Dox (3d)	R1	0.26049
Arhgap4	73891442	Dox (3d)	R1	0.333333
Atp6ap2	12587801	Dox (3d)	R1	0.289589
Gripap1	7789765	Dox (3d)	R1	0.236212
A230072C01Rik	20961684	Dox (3d)	R1	0.131737
Bcor	12036740	Dox (3d)	R1	0.372881
Nkap	37126795	Dox (3d)	R1	0.328999
Jpx	103493558	Dox (3d)	R1	0.115702
Gdi1	74304998	Dox (3d)	R1	0.294929
Gpm6b	166238911	Dox (3d)	R1	0.310764
5530601H04Rik	105037197	Dox (3d)	R1	0.203065
Mmgt1	56585512	Dox (3d)	R1	0.104594
Upf3b	37091678	Dox (3d)	R1	0.0882353
Hcfc1	73942792	Dox (3d)	R1	0.188544
Akap17b	36608314	Dox (3d)	R1	0.181102
Tspyl2	152336852	Dox (3d)	R1	0.116302
BC022960	169368189	Dox (3d)	R1	0.2
Tmsb4x	167207093	Dox (3d)	R1	0.178571
Rpgr	10073621	Dox (3d)	R1	0.204147
Kantr	152298500	Dox (3d)	R1	0.0753623
Ebp	8185329	Dox (3d)	R1	0.101351
Praf2	7728439	Dox (3d)	R1	0.0985915
Tceanc	166499812	Dox (3d)	R1	0.381818
A830080D01Rik	159526688	Dox (3d)	R1	0.042735
Iqsec2	152144268	Dox (3d)	R1	0.0266041
Hdac6	7930120	Dox (3d)	R1	0.0653409
Porcn	8193848	Dox (3d)	R1	0.0769231
Huwe1	151800807	Dox (3d)	R1	0.0670103
Armcx5	135742733	Dox (3d)	R1	0.171875
RP23-135F22.6	7558602	Dox (3d)	R1	0
Naa10	73916873	Dox (3d)	R1	0.273504
Hsd17b10	152001845	Dox (3d)	R1	0.0591716
Rbm10	20617503	Dox (3d)	R1	0.4
Siah1b	164070705	Dox (3d)	R1	0.181818
Fundc1	17556564	Dox (3d)	R1	0.0531532
Elk1	20933395	Dox (3d)	R1	0.0285714
Pdzd4	73793359	Dox (3d)	R1	0.137255
Alg13	144317812	Dox (3d)	R1	0.0121951
Ctps2	162901238	Dox (3d)	R1	0.140152
Slc10a3	74369217	Dox (3d)	R1	0.107143
Cfp	20925454	Dox (3d)	R1	0
Slc9a6	56609757	Dox (3d)	R1	0.0628931
Plxnb3	73757090	Dox (3d)	R1	0.0447761
Chm	113040593	Dox (3d)	R1	0.105422
Slc6a8	73673150	Dox (3d)	R1	0.0734852
Eif1ax	159372178	Dox (3d)	R1	0.0318226
Vbp1	75514299	Dox (3d)	R1	0.0391061
Ftx	103560907	Dox (3d)	R1	0
Cstf2	134059187	Dox (3d)	R1	0
9530051G07Rik	153037629	Dox (3d)	R1	0.05
Sms	157443855	Dox (3d)	R1	0.0262295
Pcsk1n	7919822	Dox (3d)	R1	0.158399
Rbmx	57383530	Dox (3d)	R1	0.0288462
Htatsf1	57053583	Dox (3d)	R1	0
Psmd10	140948429	Dox (3d)	R1	0.115942
Fmr1	68678541	Dox (3d)	R1	0.0782609
Msl3	168654117	Dox (3d)	R1	0.0762527
Phka2	160502166	Dox (3d)	R1	0.0235294
Gprasp1	135742733	Dox (3d)	R1	0.0564582
Gpr173	152343598	Dox (3d)	R1	0.0298013
Rbmx2	48695004	Dox (3d)	R1	0.0149254
Eda2r	97333840	Dox (3d)	R1	0.086351
Atg4a	140956907	Dox (3d)	R1	0.0725191
Xiap	42059679	Dox (3d)	R1	0.0117994
Trmt2b	134222339	Dox (3d)	R1	0
Taf1	101532734	Dox (3d)	R1	0.0188679
Phf8	151520672	Dox (3d)	R1	0.0763636
Mageh1	153036166	Dox (3d)	R1	0.00760095
Figf	164373378	Dox (7d)	R1	0
Gm14539	20581141	Dox (7d)	R1	0.684536
1810030O07Rik	12654879	Dox (7d)	R1	0.6139
Gm14719	49660960	Dox (7d)	R1	0.681319
Gm14634	12762278	Dox (7d)	R1	0.444444
Apoo	94367117	Dox (7d)	R1	0.111111
Fam3a	74384719	Dox (7d)	R1	0.275641
Gemin8	166170454	Dox (7d)	R1	0.467742
Trappc2	166440574	Dox (7d)	R1	0.495146
Syap1	162857057	Dox (7d)	R1	0.344262
Ssr4	73787028	Dox (7d)	R1	0.575472
G6pdx	74409483	Dox (7d)	R1	0.321147
Rbm3	8138975	Dox (7d)	R1	0.342495
5730405O15Rik	13042015	Dox (7d)	R1	0.344828
Usp11	20703906	Dox (7d)	R1	0.289406
Ofd1	166390033	Dox (7d)	R1	0.37884
Txlng	162778919	Dox (7d)	R1	0.246914
Suv39h1	8061171	Dox (7d)	R1	0.22807
Ftsj1	8238668	Dox (7d)	R1	0.14
Dnase1l1	74273217	Dox (7d)	R1	0.300752
Atp6ap1	74297097	Dox (7d)	R1	0.432432
Slc35a2	7884041	Dox (7d)	R1	0.359335
Rps4x	102184941	Dox (7d)	R1	0.166018
Rab9	166457253	Dox (7d)	R1	0.407839
Flna	74223461	Dox (7d)	R1	0.250177
Usp9x	13071498	Dox (7d)	R1	0.294855
Rbm3os	8145429	Dox (7d)	R1	0
Emd	74254687	Dox (7d)	R1	0.311966
Pim2	7878262	Dox (7d)	R1	0.155556
Ercc6l	102141716	Dox (7d)	R1	0
Med14	12675369	Dox (7d)	R1	0.406433
Taz	74281912	Dox (7d)	R1	0.288079
Hccs	169250193	Dox (7d)	R1	0.196494
Mbtps2	157535371	Dox (7d)	R1	0.375887
Lage3	74351276	Dox (7d)	R1	0.339357
Mecp2	74026592	Dox (7d)	R1	0.285714
Ubl4	74365718	Dox (7d)	R1	0.293436
Timm17b	7899357	Dox (7d)	R1	0.203463
Pbdc1	105079756	Dox (7d)	R1	0.0920635
Araf	20797814	Dox (7d)	R1	0.236341
Cdk16	20687954	Dox (7d)	R1	0.242637
Kdm6a	18162575	Dox (7d)	R1	0.239344
Mid1ip1	10715013	Dox (7d)	R1	0.414062
Otud5	7841364	Dox (7d)	R1	0.264762
Wdr45	7721973	Dox (7d)	R1	0.145833
Pqbp1	7894519	Dox (7d)	R1	0.191214
Wdr13	8123301	Dox (7d)	R1	0.202454
Ikbkg	74393290	Dox (7d)	R1	0.352188
Zrsr2	163935443	Dox (7d)	R1	0.219118
Plxna3	74329066	Dox (7d)	R1	0.212411
Fam50a	74313033	Dox (7d)	R1	0.353659
Bcap31	73686178	Dox (7d)	R1	0.253983
Uba1	20658326	Dox (7d)	R1	0.259833
Kdm5c	152233020	Dox (7d)	R1	0.233129
Tbc1d25	8154472	Dox (7d)	R1	0.257426
Smc1a	152016428	Dox (7d)	R1	0.0458453
Gpkow	7697131	Dox (7d)	R1	0.109434
Tfe3	7762560	Dox (7d)	R1	0.162594
Piga	164419793	Dox (7d)	R1	0
Ddx3x	13280970	Dox (7d)	R1	0.169632
Utp14a	48256862	Dox (7d)	R1	0.159145
Car5b	163976822	Dox (7d)	R1	0.0132646
Kcnd1	7822289	Dox (7d)	R1	0.0136054
Ndufb11	20615326	Dox (7d)	R1	0.180867
Ribc1	152004582	Dox (7d)	R1	0.0416667
Idh3g	73778963	Dox (7d)	R1	0.263754
Abcd1	73716597	Dox (7d)	R1	0.0165289
Uxt	20941722	Dox (7d)	R1	0
Igbp1	100494291	Dox (7d)	R1	0.181395
Arhgap4	73891442	Dox (7d)	R1	0.5
Atp6ap2	12587801	Dox (7d)	R1	0.229482
Gripap1	7789765	Dox (7d)	R1	0.236337
A230072C01Rik	20961684	Dox (7d)	R1	0.0653266
Bcor	12036740	Dox (7d)	R1	0.376471
Nkap	37126795	Dox (7d)	R1	0.352431
Jpx	103493558	Dox (7d)	R1	0
Gdi1	74304998	Dox (7d)	R1	0.305285
Gpm6b	166238911	Dox (7d)	R1	0.28631
5530601H04Rik	105037197	Dox (7d)	R1	0.125561
Mmgt1	56585512	Dox (7d)	R1	0.109548
Upf3b	37091678	Dox (7d)	R1	0.155172
Hcfc1	73942792	Dox (7d)	R1	0.204147
Akap17b	36608314	Dox (7d)	R1	0.0869565
Tspyl2	152336852	Dox (7d)	R1	0.0786687
BC022960	169368189	Dox (7d)	R1	0.131579
Tmsb4x	167207093	Dox (7d)	R1	0.147059
Rpgr	10073621	Dox (7d)	R1	0.210569
Kantr	152298500	Dox (7d)	R1	0.0225225
Ebp	8185329	Dox (7d)	R1	0.0614754
Praf2	7728439	Dox (7d)	R1	0.0303867
Tceanc	166499812	Dox (7d)	R1	0.355556
A830080D01Rik	159526688	Dox (7d)	R1	0.0632911
Iqsec2	152144268	Dox (7d)	R1	0.00826446
Hdac6	7930120	Dox (7d)	R1	0.0865052
Porcn	8193848	Dox (7d)	R1	0.05
Huwe1	151800807	Dox (7d)	R1	0.057265
Armcx5	135742733	Dox (7d)	R1	0.0609756
RP23-135F22.6	7558602	Dox (7d)	R1	0
Naa10	73916873	Dox (7d)	R1	0.102041
Hsd17b10	152001845	Dox (7d)	R1	0.032967
Rbm10	20617503	Dox (7d)	R1	0.142857
Siah1b	164070705	Dox (7d)	R1	0
Fundc1	17556564	Dox (7d)	R1	0.0236742
Elk1	20933395	Dox (7d)	R1	0.026087
Pdzd4	73793359	Dox (7d)	R1	0
Alg13	144317812	Dox (7d)	R1	0.0261438
Ctps2	162901238	Dox (7d)	R1	0.0941176
Slc10a3	74369217	Dox (7d)	R1	0.0952381
Cfp	20925454	Dox (7d)	R1	0.00943396
Slc9a6	56609757	Dox (7d)	R1	0.00719424
Plxnb3	73757090	Dox (7d)	R1	0.028169
Chm	113040593	Dox (7d)	R1	0
Slc6a8	73673150	Dox (7d)	R1	0.0410256
Eif1ax	159372178	Dox (7d)	R1	0.0182066
Vbp1	75514299	Dox (7d)	R1	0.102757
Ftx	103560907	Dox (7d)	R1	0.0731707
Cstf2	134059187	Dox (7d)	R1	0
9530051G07Rik	153037629	Dox (7d)	R1	0
Sms	157443855	Dox (7d)	R1	0.0138249
Pcsk1n	7919822	Dox (7d)	R1	0.0661391
Rbmx	57383530	Dox (7d)	R1	0.0102459
Htatsf1	57053583	Dox (7d)	R1	0.00167785
Psmd10	140948429	Dox (7d)	R1	0.11215
Fmr1	68678541	Dox (7d)	R1	0.131687
Msl3	168654117	Dox (7d)	R1	0.0506912
Phka2	160502166	Dox (7d)	R1	0
Gprasp1	135742733	Dox (7d)	R1	0.0568562
Gpr173	152343598	Dox (7d)	R1	0.00613497
Rbmx2	48695004	Dox (7d)	R1	0
Eda2r	97333840	Dox (7d)	R1	0.100083
Atg4a	140956907	Dox (7d)	R1	0.0788177
Xiap	42059679	Dox (7d)	R1	0.0115512
Trmt2b	134222339	Dox (7d)	R1	0
Taf1	101532734	Dox (7d)	R1	0.0144928
Phf8	151520672	Dox (7d)	R1	0.0559441
Mageh1	153036166	Dox (7d)	R1	0.00475624
Figf	164373378	Control (3d)	R1	0.825397
Gm14539	20581141	Control (3d)	R1	0.724175
1810030O07Rik	12654879	Control (3d)	R1	0.71648
Gm14719	49660960	Control (3d)	R1	0.51145
Gm14634	12762278	Control (3d)	R1	0.517857
Apoo	94367117	Control (3d)	R1	0.679389
Fam3a	74384719	Control (3d)	R1	0.583204
Gemin8	166170454	Control (3d)	R1	0.535652
Trappc2	166440574	Control (3d)	R1	0.535519
Syap1	162857057	Control (3d)	R1	0.540276
Ssr4	73787028	Control (3d)	R1	0.604478
G6pdx	74409483	Control (3d)	R1	0.532609
Rbm3	8138975	Control (3d)	R1	0.551724
5730405O15Rik	13042015	Control (3d)	R1	0.509434
Usp11	20703906	Control (3d)	R1	0.519298
Ofd1	166390033	Control (3d)	R1	0.536538
Txlng	162778919	Control (3d)	R1	0.547297
Suv39h1	8061171	Control (3d)	R1	0.543379
Ftsj1	8238668	Control (3d)	R1	0.54388
Dnase1l1	74273217	Control (3d)	R1	0.435897
Atp6ap1	74297097	Control (3d)	R1	0.47619
Slc35a2	7884041	Control (3d)	R1	0.518779
Rps4x	102184941	Control (3d)	R1	0.490119
Rab9	166457253	Control (3d)	R1	0.5029
Flna	74223461	Control (3d)	R1	0.487496
Usp9x	13071498	Control (3d)	R1	0.459967
Rbm3os	8145429	Control (3d)	R1	0.428571
Emd	74254687	Control (3d)	R1	0.498307
Pim2	7878262	Control (3d)	R1	0.412879
Ercc6l	102141716	Control (3d)	R1	0.633333
Med14	12675369	Control (3d)	R1	0.478596
Taz	74281912	Control (3d)	R1	0.438114
Hccs	169250193	Control (3d)	R1	0.486111
Mbtps2	157535371	Control (3d)	R1	0.386688
Lage3	74351276	Control (3d)	R1	0.517241
Mecp2	74026592	Control (3d)	R1	0.410934
Ubl4	74365718	Control (3d)	R1	0.48694
Timm17b	7899357	Control (3d)	R1	0.373554
Pbdc1	105079756	Control (3d)	R1	0.458582
Araf	20797814	Control (3d)	R1	0.496273
Cdk16	20687954	Control (3d)	R1	0.472134
Kdm6a	18162575	Control (3d)	R1	0.437086
Mid1ip1	10715013	Control (3d)	R1	0.474194
Otud5	7841364	Control (3d)	R1	0.39916
Wdr45	7721973	Control (3d)	R1	0.424084
Pqbp1	7894519	Control (3d)	R1	0.490971
Wdr13	8123301	Control (3d)	R1	0.448404
Ikbkg	74393290	Control (3d)	R1	0.466464
Zrsr2	163935443	Control (3d)	R1	0.466753
Plxna3	74329066	Control (3d)	R1	0.455809
Fam50a	74313033	Control (3d)	R1	0.300613
Bcap31	73686178	Control (3d)	R1	0.452206
Uba1	20658326	Control (3d)	R1	0.455387
Kdm5c	152233020	Control (3d)	R1	0.462103
Tbc1d25	8154472	Control (3d)	R1	0.399306
Smc1a	152016428	Control (3d)	R1	0.480787
Gpkow	7697131	Control (3d)	R1	0.470588
Tfe3	7762560	Control (3d)	R1	0.439936
Piga	164419793	Control (3d)	R1	0.522936
Ddx3x	13280970	Control (3d)	R1	0.393537
Utp14a	48256862	Control (3d)	R1	0.430972
Car5b	163976822	Control (3d)	R1	0.434002
Kcnd1	7822289	Control (3d)	R1	0.444954
Ndufb11	20615326	Control (3d)	R1	0.445547
Ribc1	152004582	Control (3d)	R1	0.295082
Idh3g	73778963	Control (3d)	R1	0.446536
Abcd1	73716597	Control (3d)	R1	0.501992
Uxt	20941722	Control (3d)	R1	0.407407
Igbp1	100494291	Control (3d)	R1	0.460897
Arhgap4	73891442	Control (3d)	R1	0.393939
Atp6ap2	12587801	Control (3d)	R1	0.427265
Gripap1	7789765	Control (3d)	R1	0.390741
A230072C01Rik	20961684	Control (3d)	R1	0.385586
Bcor	12036740	Control (3d)	R1	0.378947
Nkap	37126795	Control (3d)	R1	0.461144
Jpx	103493558	Control (3d)	R1	0.51626
Gdi1	74304998	Control (3d)	R1	0.39427
Gpm6b	166238911	Control (3d)	R1	0.422223
5530601H04Rik	105037197	Control (3d)	R1	0.484163
Mmgt1	56585512	Control (3d)	R1	0.409816
Upf3b	37091678	Control (3d)	R1	0.404255
Hcfc1	73942792	Control (3d)	R1	0.380042
Akap17b	36608314	Control (3d)	R1	0.371429
Tspyl2	152336852	Control (3d)	R1	0.401392
BC022960	169368189	Control (3d)	R1	0.411215
Tmsb4x	167207093	Control (3d)	R1	0.403409
Rpgr	10073621	Control (3d)	R1	0.394852
Kantr	152298500	Control (3d)	R1	0.38244
Ebp	8185329	Control (3d)	R1	0.435835
Praf2	7728439	Control (3d)	R1	0.483556
Tceanc	166499812	Control (3d)	R1	0.354244
A830080D01Rik	159526688	Control (3d)	R1	0.424837
Iqsec2	152144268	Control (3d)	R1	0.376285
Hdac6	7930120	Control (3d)	R1	0.344806
Porcn	8193848	Control (3d)	R1	0.467949
Huwe1	151800807	Control (3d)	R1	0.367879
Armcx5	135742733	Control (3d)	R1	0.395349
RP23-135F22.6	7558602	Control (3d)	R1	0.541667
Naa10	73916873	Control (3d)	R1	0.394619
Hsd17b10	152001845	Control (3d)	R1	0.398143
Rbm10	20617503	Control (3d)	R1	0.159091
Siah1b	164070705	Control (3d)	R1	0.294737
Fundc1	17556564	Control (3d)	R1	0.357774
Elk1	20933395	Control (3d)	R1	0.353659
Pdzd4	73793359	Control (3d)	R1	0.408946
Alg13	144317812	Control (3d)	R1	0.327231
Ctps2	162901238	Control (3d)	R1	0.321101
Slc10a3	74369217	Control (3d)	R1	0.196262
Cfp	20925454	Control (3d)	R1	0.335689
Slc9a6	56609757	Control (3d)	R1	0.381868
Plxnb3	73757090	Control (3d)	R1	0.381679
Chm	113040593	Control (3d)	R1	0.219008
Slc6a8	73673150	Control (3d)	R1	0.308133
Eif1ax	159372178	Control (3d)	R1	0.321418
Vbp1	75514299	Control (3d)	R1	0.254279
Ftx	103560907	Control (3d)	R1	0.379747
Cstf2	134059187	Control (3d)	R1	0.277372
9530051G07Rik	153037629	Control (3d)	R1	0.195122
Sms	157443855	Control (3d)	R1	0.352542
Pcsk1n	7919822	Control (3d)	R1	0.274608
Rbmx	57383530	Control (3d)	R1	0.28613
Htatsf1	57053583	Control (3d)	R1	0.291162
Psmd10	140948429	Control (3d)	R1	0.27451
Fmr1	68678541	Control (3d)	R1	0.239923
Msl3	168654117	Control (3d)	R1	0.29559
Phka2	160502166	Control (3d)	R1	0.264865
Gprasp1	135742733	Control (3d)	R1	0.246455
Gpr173	152343598	Control (3d)	R1	0.178707
Rbmx2	48695004	Control (3d)	R1	0.201299
Eda2r	97333840	Control (3d)	R1	0.212925
Atg4a	140956907	Control (3d)	R1	0.167619
Xiap	42059679	Control (3d)	R1	0.184834
Trmt2b	134222339	Control (3d)	R1	0.109091
Taf1	101532734	Control (3d)	R1	0.220339
Phf8	151520672	Control (3d)	R1	0.14966
Mageh1	153036166	Control (3d)	R1	0.159487
Figf	164373378	Control (7d)	R1	0.72973
Gm14539	20581141	Control (7d)	R1	0.707447
1810030O07Rik	12654879	Control (7d)	R1	0.711645
Gm14719	49660960	Control (7d)	R1	0.504425
Gm14634	12762278	Control (7d)	R1	0.735294
Apoo	94367117	Control (7d)	R1	0.482759
Fam3a	74384719	Control (7d)	R1	0.545064
Gemin8	166170454	Control (7d)	R1	0.472175
Trappc2	166440574	Control (7d)	R1	0.703704
Syap1	162857057	Control (7d)	R1	0.555269
Ssr4	73787028	Control (7d)	R1	0.570513
G6pdx	74409483	Control (7d)	R1	0.530346
Rbm3	8138975	Control (7d)	R1	0.544794
5730405O15Rik	13042015	Control (7d)	R1	0.410959
Usp11	20703906	Control (7d)	R1	0.536721
Ofd1	166390033	Control (7d)	R1	0.507901
Txlng	162778919	Control (7d)	R1	0.510101
Suv39h1	8061171	Control (7d)	R1	0.514851
Ftsj1	8238668	Control (7d)	R1	0.584203
Dnase1l1	74273217	Control (7d)	R1	0.457143
Atp6ap1	74297097	Control (7d)	R1	0.311111
Slc35a2	7884041	Control (7d)	R1	0.52381
Rps4x	102184941	Control (7d)	R1	0.477085
Rab9	166457253	Control (7d)	R1	0.474747
Flna	74223461	Control (7d)	R1	0.484395
Usp9x	13071498	Control (7d)	R1	0.480428
Rbm3os	8145429	Control (7d)	R1	0.6
Emd	74254687	Control (7d)	R1	0.48449
Pim2	7878262	Control (7d)	R1	0.552846
Ercc6l	102141716	Control (7d)	R1	0.5
Med14	12675369	Control (7d)	R1	0.481667
Taz	74281912	Control (7d)	R1	0.52
Hccs	169250193	Control (7d)	R1	0.497817
Mbtps2	157535371	Control (7d)	R1	0.504249
Lage3	74351276	Control (7d)	R1	0.435419
Mecp2	74026592	Control (7d)	R1	0.497147
Ubl4	74365718	Control (7d)	R1	0.579281
Timm17b	7899357	Control (7d)	R1	0.525
Pbdc1	105079756	Control (7d)	R1	0.492908
Araf	20797814	Control (7d)	R1	0.472752
Cdk16	20687954	Control (7d)	R1	0.488453
Kdm6a	18162575	Control (7d)	R1	0.497642
Mid1ip1	10715013	Control (7d)	R1	0.306533
Otud5	7841364	Control (7d)	R1	0.491108
Wdr45	7721973	Control (7d)	R1	0.443243
Pqbp1	7894519	Control (7d)	R1	0.438503
Wdr13	8123301	Control (7d)	R1	0.485275
Ikbkg	74393290	Control (7d)	R1	0.487007
Zrsr2	163935443	Control (7d)	R1	0.41877
Plxna3	74329066	Control (7d)	R1	0.426295
Fam50a	74313033	Control (7d)	R1	0.48538
Bcap31	73686178	Control (7d)	R1	0.436633
Uba1	20658326	Control (7d)	R1	0.431593
Kdm5c	152233020	Control (7d)	R1	0.449153
Tbc1d25	8154472	Control (7d)	R1	0.387097
Smc1a	152016428	Control (7d)	R1	0.398123
Gpkow	7697131	Control (7d)	R1	0.463247
Tfe3	7762560	Control (7d)	R1	0.440957
Piga	164419793	Control (7d)	R1	0.457944
Ddx3x	13280970	Control (7d)	R1	0.419077
Utp14a	48256862	Control (7d)	R1	0.482866
Car5b	163976822	Control (7d)	R1	0.43104
Kcnd1	7822289	Control (7d)	R1	0.376344
Ndufb11	20615326	Control (7d)	R1	0.429046
Ribc1	152004582	Control (7d)	R1	0.57377
Idh3g	73778963	Control (7d)	R1	0.433399
Abcd1	73716597	Control (7d)	R1	0.374269
Uxt	20941722	Control (7d)	R1	0.484099
Igbp1	100494291	Control (7d)	R1	0.490694
Arhgap4	73891442	Control (7d)	R1	0.533333
Atp6ap2	12587801	Control (7d)	R1	0.405053
Gripap1	7789765	Control (7d)	R1	0.39984
A230072C01Rik	20961684	Control (7d)	R1	0.447837
Bcor	12036740	Control (7d)	R1	0.342342
Nkap	37126795	Control (7d)	R1	0.40613
Jpx	103493558	Control (7d)	R1	0.382514
Gdi1	74304998	Control (7d)	R1	0.415589
Gpm6b	166238911	Control (7d)	R1	0.415204
5530601H04Rik	105037197	Control (7d)	R1	0.426087
Mmgt1	56585512	Control (7d)	R1	0.398719
Upf3b	37091678	Control (7d)	R1	0.512821
Hcfc1	73942792	Control (7d)	R1	0.39958
Akap17b	36608314	Control (7d)	R1	0.407186
Tspyl2	152336852	Control (7d)	R1	0.427581
BC022960	169368189	Control (7d)	R1	0.311475
Tmsb4x	167207093	Control (7d)	R1	0.245161
Rpgr	10073621	Control (7d)	R1	0.40155
Kantr	152298500	Control (7d)	R1	0.46558
Ebp	8185329	Control (7d)	R1	0.319608
Praf2	7728439	Control (7d)	R1	0.409149
Tceanc	166499812	Control (7d)	R1	0.328571
A830080D01Rik	159526688	Control (7d)	R1	0.346405
Iqsec2	152144268	Control (7d)	R1	0.367409
Hdac6	7930120	Control (7d)	R1	0.355556
Porcn	8193848	Control (7d)	R1	0.369668
Huwe1	151800807	Control (7d)	R1	0.39312
Armcx5	135742733	Control (7d)	R1	0.406452
RP23-135F22.6	7558602	Control (7d)	R1	0.404762
Naa10	73916873	Control (7d)	R1	0.311765
Hsd17b10	152001845	Control (7d)	R1	0.355291
Rbm10	20617503	Control (7d)	R1	0.46875
Siah1b	164070705	Control (7d)	R1	0.380282
Fundc1	17556564	Control (7d)	R1	0.372929
Elk1	20933395	Control (7d)	R1	0.385827
Pdzd4	73793359	Control (7d)	R1	0.31746
Alg13	144317812	Control (7d)	R1	0.37276
Ctps2	162901238	Control (7d)	R1	0.384733
Slc10a3	74369217	Control (7d)	R1	0.422535
Cfp	20925454	Control (7d)	R1	0.333333
Slc9a6	56609757	Control (7d)	R1	0.312668
Plxnb3	73757090	Control (7d)	R1	0.271028
Chm	113040593	Control (7d)	R1	0.406977
Slc6a8	73673150	Control (7d)	R1	0.300327
Eif1ax	159372178	Control (7d)	R1	0.328297
Vbp1	75514299	Control (7d)	R1	0.328221
Ftx	103560907	Control (7d)	R1	0.177215
Cstf2	134059187	Control (7d)	R1	0.386792
9530051G07Rik	153037629	Control (7d)	R1	0.341176
Sms	157443855	Control (7d)	R1	0.261317
Pcsk1n	7919822	Control (7d)	R1	0.280305
Rbmx	57383530	Control (7d)	R1	0.315902
Htatsf1	57053583	Control (7d)	R1	0.271311
Psmd10	140948429	Control (7d)	R1	0.306273
Fmr1	68678541	Control (7d)	R1	0.144772
Msl3	168654117	Control (7d)	R1	0.221849
Phka2	160502166	Control (7d)	R1	0.288136
Gprasp1	135742733	Control (7d)	R1	0.256334
Gpr173	152343598	Control (7d)	R1	0.208651
Rbmx2	48695004	Control (7d)	R1	0.254717
Eda2r	97333840	Control (7d)	R1	0.194536
Atg4a	140956907	Control (7d)	R1	0.102362
Xiap	42059679	Control (7d)	R1	0.189737
Trmt2b	134222339	Control (7d)	R1	0.279412
Taf1	101532734	Control (7d)	R1	0.121457
Phf8	151520672	Control (7d)	R1	0.227119
Mageh1	153036166	Control (7d)	R1	0.162105
Figf	164373378	Dox (3d)	R2	0.416667
Gm14539	20581141	Dox (3d)	R2	0.75463
1810030O07Rik	12654879	Dox (3d)	R2	0.562963
Gm14719	49660960	Dox (3d)	R2	0.612903
Gm14634	12762278	Dox (3d)	R2	0.263158
Apoo	94367117	Dox (3d)	R2	0.2
Fam3a	74384719	Dox (3d)	R2	0.368175
Gemin8	166170454	Dox (3d)	R2	0.446602
Trappc2	166440574	Dox (3d)	R2	0.415205
Syap1	162857057	Dox (3d)	R2	0.376349
Ssr4	73787028	Dox (3d)	R2	0.371681
G6pdx	74409483	Dox (3d)	R2	0.367499
Rbm3	8138975	Dox (3d)	R2	0.372508
5730405O15Rik	13042015	Dox (3d)	R2	0.0434783
Usp11	20703906	Dox (3d)	R2	0.281151
Ofd1	166390033	Dox (3d)	R2	0.439539
Txlng	162778919	Dox (3d)	R2	0.166667
Suv39h1	8061171	Dox (3d)	R2	0.351351
Ftsj1	8238668	Dox (3d)	R2	0.190045
Dnase1l1	74273217	Dox (3d)	R2	0.182353
Atp6ap1	74297097	Dox (3d)	R2	0.159091
Slc35a2	7884041	Dox (3d)	R2	0.351852
Rps4x	102184941	Dox (3d)	R2	0.217762
Rab9	166457253	Dox (3d)	R2	0.37379
Flna	74223461	Dox (3d)	R2	0.302757
Usp9x	13071498	Dox (3d)	R2	0.316733
Rbm3os	8145429	Dox (3d)	R2	0.636364
Emd	74254687	Dox (3d)	R2	0.361669
Pim2	7878262	Dox (3d)	R2	0.0952381
Ercc6l	102141716	Dox (3d)	R2	0.5
Med14	12675369	Dox (3d)	R2	0.33142
Taz	74281912	Dox (3d)	R2	0.462687
Hccs	169250193	Dox (3d)	R2	0.217432
Mbtps2	157535371	Dox (3d)	R2	0.313462
Lage3	74351276	Dox (3d)	R2	0.373057
Mecp2	74026592	Dox (3d)	R2	0.269601
Ubl4	74365718	Dox (3d)	R2	0.309133
Timm17b	7899357	Dox (3d)	R2	0.296471
Pbdc1	105079756	Dox (3d)	R2	0.155556
Araf	20797814	Dox (3d)	R2	0.309648
Cdk16	20687954	Dox (3d)	R2	0.208537
Kdm6a	18162575	Dox (3d)	R2	0.246316
Mid1ip1	10715013	Dox (3d)	R2	0.332268
Otud5	7841364	Dox (3d)	R2	0.31337
Wdr45	7721973	Dox (3d)	R2	0.141414
Pqbp1	7894519	Dox (3d)	R2	0.257294
Wdr13	8123301	Dox (3d)	R2	0.224101
Ikbkg	74393290	Dox (3d)	R2	0.350699
Zrsr2	163935443	Dox (3d)	R2	0.259891
Plxna3	74329066	Dox (3d)	R2	0.209007
Fam50a	74313033	Dox (3d)	R2	0.416667
Bcap31	73686178	Dox (3d)	R2	0.260925
Uba1	20658326	Dox (3d)	R2	0.259759
Kdm5c	152233020	Dox (3d)	R2	0.26632
Tbc1d25	8154472	Dox (3d)	R2	0.147436
Smc1a	152016428	Dox (3d)	R2	0.0922865
Gpkow	7697131	Dox (3d)	R2	0.0613497
Tfe3	7762560	Dox (3d)	R2	0.189752
Piga	164419793	Dox (3d)	R2	0.0731707
Ddx3x	13280970	Dox (3d)	R2	0.156618
Utp14a	48256862	Dox (3d)	R2	0.108108
Car5b	163976822	Dox (3d)	R2	0.0772824
Kcnd1	7822289	Dox (3d)	R2	0.110294
Ndufb11	20615326	Dox (3d)	R2	0.234089
Ribc1	152004582	Dox (3d)	R2	0.105263
Idh3g	73778963	Dox (3d)	R2	0.326767
Abcd1	73716597	Dox (3d)	R2	0.0888889
Uxt	20941722	Dox (3d)	R2	0.0514286
Igbp1	100494291	Dox (3d)	R2	0.211842
Arhgap4	73891442	Dox (3d)	R2	0.464286
Atp6ap2	12587801	Dox (3d)	R2	0.275097
Gripap1	7789765	Dox (3d)	R2	0.247292
A230072C01Rik	20961684	Dox (3d)	R2	0.0466667
Bcor	12036740	Dox (3d)	R2	0.318841
Nkap	37126795	Dox (3d)	R2	0.301948
Jpx	103493558	Dox (3d)	R2	0.123762
Gdi1	74304998	Dox (3d)	R2	0.29852
Gpm6b	166238911	Dox (3d)	R2	0.308681
5530601H04Rik	105037197	Dox (3d)	R2	0.212346
Mmgt1	56585512	Dox (3d)	R2	0.140507
Upf3b	37091678	Dox (3d)	R2	0.134146
Hcfc1	73942792	Dox (3d)	R2	0.20303
Akap17b	36608314	Dox (3d)	R2	0.147971
Tspyl2	152336852	Dox (3d)	R2	0.0829694
BC022960	169368189	Dox (3d)	R2	0.0612245
Tmsb4x	167207093	Dox (3d)	R2	0.0258621
Rpgr	10073621	Dox (3d)	R2	0.203303
Kantr	152298500	Dox (3d)	R2	0.0727612
Ebp	8185329	Dox (3d)	R2	0.116505
Praf2	7728439	Dox (3d)	R2	0.0646688
Tceanc	166499812	Dox (3d)	R2	0.26
A830080D01Rik	159526688	Dox (3d)	R2	0.119658
Iqsec2	152144268	Dox (3d)	R2	0.0207824
Hdac6	7930120	Dox (3d)	R2	0.0643657
Porcn	8193848	Dox (3d)	R2	0.0860927
Huwe1	151800807	Dox (3d)	R2	0.0763435
Armcx5	135742733	Dox (3d)	R2	0.0902256
RP23-135F22.6	7558602	Dox (3d)	R2	0
Naa10	73916873	Dox (3d)	R2	0.137931
Hsd17b10	152001845	Dox (3d)	R2	0.0527881
Rbm10	20617503	Dox (3d)	R2	0.328125
Siah1b	164070705	Dox (3d)	R2	0.015625
Fundc1	17556564	Dox (3d)	R2	0.0391802
Elk1	20933395	Dox (3d)	R2	0.035
Pdzd4	73793359	Dox (3d)	R2	0.135762
Alg13	144317812	Dox (3d)	R2	0.0168675
Ctps2	162901238	Dox (3d)	R2	0.105036
Slc10a3	74369217	Dox (3d)	R2	0.142857
Cfp	20925454	Dox (3d)	R2	0
Slc9a6	56609757	Dox (3d)	R2	0.0136519
Plxnb3	73757090	Dox (3d)	R2	0
Chm	113040593	Dox (3d)	R2	0.0869565
Slc6a8	73673150	Dox (3d)	R2	0.0814149
Eif1ax	159372178	Dox (3d)	R2	0.0259099
Vbp1	75514299	Dox (3d)	R2	0.0764951
Ftx	103560907	Dox (3d)	R2	0
Cstf2	134059187	Dox (3d)	R2	0.047619
9530051G07Rik	153037629	Dox (3d)	R2	0.0188679
Sms	157443855	Dox (3d)	R2	0.0429594
Pcsk1n	7919822	Dox (3d)	R2	0.154452
Rbmx	57383530	Dox (3d)	R2	0.0135685
Htatsf1	57053583	Dox (3d)	R2	0.00976909
Psmd10	140948429	Dox (3d)	R2	0.124629
Fmr1	68678541	Dox (3d)	R2	0.119149
Msl3	168654117	Dox (3d)	R2	0.126456
Phka2	160502166	Dox (3d)	R2	0
Gprasp1	135742733	Dox (3d)	R2	0.0522876
Gpr173	152343598	Dox (3d)	R2	0.00986193
Rbmx2	48695004	Dox (3d)	R2	0.0232558
Eda2r	97333840	Dox (3d)	R2	0.102807
Atg4a	140956907	Dox (3d)	R2	0.115903
Xiap	42059679	Dox (3d)	R2	0.04772
Trmt2b	134222339	Dox (3d)	R2	0.0192308
Taf1	101532734	Dox (3d)	R2	0.016129
Phf8	151520672	Dox (3d)	R2	0.00920245
Mageh1	153036166	Dox (3d)	R2	0.0102041
Figf	164373378	Dox (7d)	R2	0.472222
Gm14539	20581141	Dox (7d)	R2	0.691262
1810030O07Rik	12654879	Dox (7d)	R2	0.574468
Gm14719	49660960	Dox (7d)	R2	0.649007
Gm14634	12762278	Dox (7d)	R2	0.0588235
Apoo	94367117	Dox (7d)	R2	0.1
Fam3a	74384719	Dox (7d)	R2	0.222222
Gemin8	166170454	Dox (7d)	R2	0.479253
Trappc2	166440574	Dox (7d)	R2	0.502347
Syap1	162857057	Dox (7d)	R2	0.332049
Ssr4	73787028	Dox (7d)	R2	0.546875
G6pdx	74409483	Dox (7d)	R2	0.290955
Rbm3	8138975	Dox (7d)	R2	0.349769
5730405O15Rik	13042015	Dox (7d)	R2	0.297297
Usp11	20703906	Dox (7d)	R2	0.311838
Ofd1	166390033	Dox (7d)	R2	0.505236
Txlng	162778919	Dox (7d)	R2	0.116505
Suv39h1	8061171	Dox (7d)	R2	0.506849
Ftsj1	8238668	Dox (7d)	R2	0.296667
Dnase1l1	74273217	Dox (7d)	R2	0.247312
Atp6ap1	74297097	Dox (7d)	R2	1
Slc35a2	7884041	Dox (7d)	R2	0.364812
Rps4x	102184941	Dox (7d)	R2	0.123766
Rab9	166457253	Dox (7d)	R2	0.322142
Flna	74223461	Dox (7d)	R2	0.230683
Usp9x	13071498	Dox (7d)	R2	0.290236
Rbm3os	8145429	Dox (7d)	R2	0.5
Emd	74254687	Dox (7d)	R2	0.30064
Pim2	7878262	Dox (7d)	R2	0.165468
Ercc6l	102141716	Dox (7d)	R2	0
Med14	12675369	Dox (7d)	R2	0.36036
Taz	74281912	Dox (7d)	R2	0.41453
Hccs	169250193	Dox (7d)	R2	0.176226
Mbtps2	157535371	Dox (7d)	R2	0.322807
Lage3	74351276	Dox (7d)	R2	0.403349
Mecp2	74026592	Dox (7d)	R2	0.271903
Ubl4	74365718	Dox (7d)	R2	0.361204
Timm17b	7899357	Dox (7d)	R2	0.22093
Pbdc1	105079756	Dox (7d)	R2	0.0900693
Araf	20797814	Dox (7d)	R2	0.269303
Cdk16	20687954	Dox (7d)	R2	0.243173
Kdm6a	18162575	Dox (7d)	R2	0.143411
Mid1ip1	10715013	Dox (7d)	R2	0.244094
Otud5	7841364	Dox (7d)	R2	0.313167
Wdr45	7721973	Dox (7d)	R2	0.245968
Pqbp1	7894519	Dox (7d)	R2	0.195556
Wdr13	8123301	Dox (7d)	R2	0.177088
Ikbkg	74393290	Dox (7d)	R2	0.362159
Zrsr2	163935443	Dox (7d)	R2	0.226481
Plxna3	74329066	Dox (7d)	R2	0.18552
Fam50a	74313033	Dox (7d)	R2	0.289157
Bcap31	73686178	Dox (7d)	R2	0.24498
Uba1	20658326	Dox (7d)	R2	0.255011
Kdm5c	152233020	Dox (7d)	R2	0.182836
Tbc1d25	8154472	Dox (7d)	R2	0.0564516
Smc1a	152016428	Dox (7d)	R2	0.0367505
Gpkow	7697131	Dox (7d)	R2	0.107335
Tfe3	7762560	Dox (7d)	R2	0.173077
Piga	164419793	Dox (7d)	R2	0
Ddx3x	13280970	Dox (7d)	R2	0.217177
Utp14a	48256862	Dox (7d)	R2	0.234409
Car5b	163976822	Dox (7d)	R2	0.0206637
Kcnd1	7822289	Dox (7d)	R2	0
Ndufb11	20615326	Dox (7d)	R2	0.147476
Ribc1	152004582	Dox (7d)	R2	0
Idh3g	73778963	Dox (7d)	R2	0.267837
Abcd1	73716597	Dox (7d)	R2	0.0516129
Uxt	20941722	Dox (7d)	R2	0.0684932
Igbp1	100494291	Dox (7d)	R2	0.219634
Arhgap4	73891442	Dox (7d)	R2	0
Atp6ap2	12587801	Dox (7d)	R2	0.246341
Gripap1	7789765	Dox (7d)	R2	0.23804
A230072C01Rik	20961684	Dox (7d)	R2	0.117155
Bcor	12036740	Dox (7d)	R2	0.273973
Nkap	37126795	Dox (7d)	R2	0.276946
Jpx	103493558	Dox (7d)	R2	0.0536913
Gdi1	74304998	Dox (7d)	R2	0.297847
Gpm6b	166238911	Dox (7d)	R2	0.292499
5530601H04Rik	105037197	Dox (7d)	R2	0.116625
Mmgt1	56585512	Dox (7d)	R2	0.0520591
Upf3b	37091678	Dox (7d)	R2	0.0222222
Hcfc1	73942792	Dox (7d)	R2	0.17404
Akap17b	36608314	Dox (7d)	R2	0.14094
Tspyl2	152336852	Dox (7d)	R2	0.0288248
BC022960	169368189	Dox (7d)	R2	0.227273
Tmsb4x	167207093	Dox (7d)	R2	0.0243902
Rpgr	10073621	Dox (7d)	R2	0.245614
Kantr	152298500	Dox (7d)	R2	0.0447761
Ebp	8185329	Dox (7d)	R2	0.0160772
Praf2	7728439	Dox (7d)	R2	0.0436782
Tceanc	166499812	Dox (7d)	R2	0.355422
A830080D01Rik	159526688	Dox (7d)	R2	0.145455
Iqsec2	152144268	Dox (7d)	R2	0
Hdac6	7930120	Dox (7d)	R2	0.0609555
Porcn	8193848	Dox (7d)	R2	0.05
Huwe1	151800807	Dox (7d)	R2	0.0284495
Armcx5	135742733	Dox (7d)	R2	0.146341
RP23-135F22.6	7558602	Dox (7d)	R2	#NUM!
Naa10	73916873	Dox (7d)	R2	0.313869
Hsd17b10	152001845	Dox (7d)	R2	0.0106838
Rbm10	20617503	Dox (7d)	R2	0.37037
Siah1b	164070705	Dox (7d)	R2	0
Fundc1	17556564	Dox (7d)	R2	0.020202
Elk1	20933395	Dox (7d)	R2	0.061706
Pdzd4	73793359	Dox (7d)	R2	0.0429185
Alg13	144317812	Dox (7d)	R2	0.00485437
Ctps2	162901238	Dox (7d)	R2	0.0318725
Slc10a3	74369217	Dox (7d)	R2	0.165414
Cfp	20925454	Dox (7d)	R2	0.0113636
Slc9a6	56609757	Dox (7d)	R2	0.121951
Plxnb3	73757090	Dox (7d)	R2	0
Chm	113040593	Dox (7d)	R2	0.0255102
Slc6a8	73673150	Dox (7d)	R2	0.0300061
Eif1ax	159372178	Dox (7d)	R2	0.0186081
Vbp1	75514299	Dox (7d)	R2	0.103297
Ftx	103560907	Dox (7d)	R2	0.186047
Cstf2	134059187	Dox (7d)	R2	0
9530051G07Rik	153037629	Dox (7d)	R2	0
Sms	157443855	Dox (7d)	R2	0.00343643
Pcsk1n	7919822	Dox (7d)	R2	0.0678815
Rbmx	57383530	Dox (7d)	R2	0.00347826
Htatsf1	57053583	Dox (7d)	R2	0.0192
Psmd10	140948429	Dox (7d)	R2	0.106796
Fmr1	68678541	Dox (7d)	R2	0.0382166
Msl3	168654117	Dox (7d)	R2	0.076
Phka2	160502166	Dox (7d)	R2	0
Gprasp1	135742733	Dox (7d)	R2	0.0643382
Gpr173	152343598	Dox (7d)	R2	0.0271318
Rbmx2	48695004	Dox (7d)	R2	0
Eda2r	97333840	Dox (7d)	R2	0.0744526
Atg4a	140956907	Dox (7d)	R2	0.0860656
Xiap	42059679	Dox (7d)	R2	0.014975
Trmt2b	134222339	Dox (7d)	R2	0
Taf1	101532734	Dox (7d)	R2	0.00840336
Phf8	151520672	Dox (7d)	R2	0.0558376
Mageh1	153036166	Dox (7d)	R2	0.00136861
Figf	164373378	Control (3d)	R2	0.413043
Gm14539	20581141	Control (3d)	R2	0.696607
1810030O07Rik	12654879	Control (3d)	R2	0.781202
Gm14719	49660960	Control (3d)	R2	0.745763
Gm14634	12762278	Control (3d)	R2	0.714286
Apoo	94367117	Control (3d)	R2	0.792453
Fam3a	74384719	Control (3d)	R2	0.524205
Gemin8	166170454	Control (3d)	R2	0.579167
Trappc2	166440574	Control (3d)	R2	0.396739
Syap1	162857057	Control (3d)	R2	0.55941
Ssr4	73787028	Control (3d)	R2	0.515625
G6pdx	74409483	Control (3d)	R2	0.532258
Rbm3	8138975	Control (3d)	R2	0.538658
5730405O15Rik	13042015	Control (3d)	R2	0.465753
Usp11	20703906	Control (3d)	R2	0.492075
Ofd1	166390033	Control (3d)	R2	0.49676
Txlng	162778919	Control (3d)	R2	0.442922
Suv39h1	8061171	Control (3d)	R2	0.45977
Ftsj1	8238668	Control (3d)	R2	0.505547
Dnase1l1	74273217	Control (3d)	R2	0.520833
Atp6ap1	74297097	Control (3d)	R2	0.714286
Slc35a2	7884041	Control (3d)	R2	0.471554
Rps4x	102184941	Control (3d)	R2	0.494064
Rab9	166457253	Control (3d)	R2	0.545394
Flna	74223461	Control (3d)	R2	0.472346
Usp9x	13071498	Control (3d)	R2	0.478526
Rbm3os	8145429	Control (3d)	R2	0.190476
Emd	74254687	Control (3d)	R2	0.451082
Pim2	7878262	Control (3d)	R2	0.346801
Ercc6l	102141716	Control (3d)	R2	0.461538
Med14	12675369	Control (3d)	R2	0.409404
Taz	74281912	Control (3d)	R2	0.523474
Hccs	169250193	Control (3d)	R2	0.441016
Mbtps2	157535371	Control (3d)	R2	0.465278
Lage3	74351276	Control (3d)	R2	0.445212
Mecp2	74026592	Control (3d)	R2	0.443285
Ubl4	74365718	Control (3d)	R2	0.457854
Timm17b	7899357	Control (3d)	R2	0.521277
Pbdc1	105079756	Control (3d)	R2	0.461613
Araf	20797814	Control (3d)	R2	0.415007
Cdk16	20687954	Control (3d)	R2	0.480715
Kdm6a	18162575	Control (3d)	R2	0.397436
Mid1ip1	10715013	Control (3d)	R2	0.422764
Otud5	7841364	Control (3d)	R2	0.467828
Wdr45	7721973	Control (3d)	R2	0.44
Pqbp1	7894519	Control (3d)	R2	0.461235
Wdr13	8123301	Control (3d)	R2	0.437791
Ikbkg	74393290	Control (3d)	R2	0.455934
Zrsr2	163935443	Control (3d)	R2	0.512108
Plxna3	74329066	Control (3d)	R2	0.478613
Fam50a	74313033	Control (3d)	R2	0.396694
Bcap31	73686178	Control (3d)	R2	0.467806
Uba1	20658326	Control (3d)	R2	0.43197
Kdm5c	152233020	Control (3d)	R2	0.444189
Tbc1d25	8154472	Control (3d)	R2	0.554217
Smc1a	152016428	Control (3d)	R2	0.436716
Gpkow	7697131	Control (3d)	R2	0.44803
Tfe3	7762560	Control (3d)	R2	0.45216
Piga	164419793	Control (3d)	R2	0.588235
Ddx3x	13280970	Control (3d)	R2	0.4796
Utp14a	48256862	Control (3d)	R2	0.425957
Car5b	163976822	Control (3d)	R2	0.424741
Kcnd1	7822289	Control (3d)	R2	0.485465
Ndufb11	20615326	Control (3d)	R2	0.448654
Ribc1	152004582	Control (3d)	R2	0.416667
Idh3g	73778963	Control (3d)	R2	0.445192
Abcd1	73716597	Control (3d)	R2	0.377451
Uxt	20941722	Control (3d)	R2	0.450185
Igbp1	100494291	Control (3d)	R2	0.461642
Arhgap4	73891442	Control (3d)	R2	0.555556
Atp6ap2	12587801	Control (3d)	R2	0.431531
Gripap1	7789765	Control (3d)	R2	0.411665
A230072C01Rik	20961684	Control (3d)	R2	0.395928
Bcor	12036740	Control (3d)	R2	0.24
Nkap	37126795	Control (3d)	R2	0.417162
Jpx	103493558	Control (3d)	R2	0.609756
Gdi1	74304998	Control (3d)	R2	0.434434
Gpm6b	166238911	Control (3d)	R2	0.41552
5530601H04Rik	105037197	Control (3d)	R2	0.336634
Mmgt1	56585512	Control (3d)	R2	0.405257
Upf3b	37091678	Control (3d)	R2	0.318841
Hcfc1	73942792	Control (3d)	R2	0.401105
Akap17b	36608314	Control (3d)	R2	0.421277
Tspyl2	152336852	Control (3d)	R2	0.352103
BC022960	169368189	Control (3d)	R2	0.54902
Tmsb4x	167207093	Control (3d)	R2	0.43787
Rpgr	10073621	Control (3d)	R2	0.373173
Kantr	152298500	Control (3d)	R2	0.389121
Ebp	8185329	Control (3d)	R2	0.413564
Praf2	7728439	Control (3d)	R2	0.37305
Tceanc	166499812	Control (3d)	R2	0.398773
A830080D01Rik	159526688	Control (3d)	R2	0.359116
Iqsec2	152144268	Control (3d)	R2	0.373699
Hdac6	7930120	Control (3d)	R2	0.363112
Porcn	8193848	Control (3d)	R2	0.374408
Huwe1	151800807	Control (3d)	R2	0.371257
Armcx5	135742733	Control (3d)	R2	0.352564
RP23-135F22.6	7558602	Control (3d)	R2	0.272727
Naa10	73916873	Control (3d)	R2	0.532934
Hsd17b10	152001845	Control (3d)	R2	0.419631
Rbm10	20617503	Control (3d)	R2	0.311111
Siah1b	164070705	Control (3d)	R2	0.439024
Fundc1	17556564	Control (3d)	R2	0.355002
Elk1	20933395	Control (3d)	R2	0.330311
Pdzd4	73793359	Control (3d)	R2	0.304659
Alg13	144317812	Control (3d)	R2	0.318681
Ctps2	162901238	Control (3d)	R2	0.331865
Slc10a3	74369217	Control (3d)	R2	0.376238
Cfp	20925454	Control (3d)	R2	0.25098
Slc9a6	56609757	Control (3d)	R2	0.282297
Plxnb3	73757090	Control (3d)	R2	0.126761
Chm	113040593	Control (3d)	R2	0.264789
Slc6a8	73673150	Control (3d)	R2	0.335985
Eif1ax	159372178	Control (3d)	R2	0.29685
Vbp1	75514299	Control (3d)	R2	0.234848
Ftx	103560907	Control (3d)	R2	0.231884
Cstf2	134059187	Control (3d)	R2	0.409449
9530051G07Rik	153037629	Control (3d)	R2	0.285714
Sms	157443855	Control (3d)	R2	0.270833
Pcsk1n	7919822	Control (3d)	R2	0.281701
Rbmx	57383530	Control (3d)	R2	0.245067
Htatsf1	57053583	Control (3d)	R2	0.293639
Psmd10	140948429	Control (3d)	R2	0.20743
Fmr1	68678541	Control (3d)	R2	0.233193
Msl3	168654117	Control (3d)	R2	0.22187
Phka2	160502166	Control (3d)	R2	0.232955
Gprasp1	135742733	Control (3d)	R2	0.228932
Gpr173	152343598	Control (3d)	R2	0.240469
Rbmx2	48695004	Control (3d)	R2	0.246154
Eda2r	97333840	Control (3d)	R2	0.195469
Atg4a	140956907	Control (3d)	R2	0.195
Xiap	42059679	Control (3d)	R2	0.145012
Trmt2b	134222339	Control (3d)	R2	0.177778
Taf1	101532734	Control (3d)	R2	0.205645
Phf8	151520672	Control (3d)	R2	0.179878
Mageh1	153036166	Control (3d)	R2	0.144897
Figf	164373378	Control (7d)	R2	0.71875
Gm14539	20581141	Control (7d)	R2	0.704136
1810030O07Rik	12654879	Control (7d)	R2	0.680162
Gm14719	49660960	Control (7d)	R2	0.65625
Gm14634	12762278	Control (7d)	R2	0.568182
Apoo	94367117	Control (7d)	R2	0.705882
Fam3a	74384719	Control (7d)	R2	0.587629
Gemin8	166170454	Control (7d)	R2	0.558322
Trappc2	166440574	Control (7d)	R2	0.648352
Syap1	162857057	Control (7d)	R2	0.562909
Ssr4	73787028	Control (7d)	R2	0.447205
G6pdx	74409483	Control (7d)	R2	0.525457
Rbm3	8138975	Control (7d)	R2	0.501554
5730405O15Rik	13042015	Control (7d)	R2	0.529412
Usp11	20703906	Control (7d)	R2	0.513472
Ofd1	166390033	Control (7d)	R2	0.526807
Txlng	162778919	Control (7d)	R2	0.530233
Suv39h1	8061171	Control (7d)	R2	0.441379
Ftsj1	8238668	Control (7d)	R2	0.495475
Dnase1l1	74273217	Control (7d)	R2	0.492701
Atp6ap1	74297097	Control (7d)	R2	0.723077
Slc35a2	7884041	Control (7d)	R2	0.478916
Rps4x	102184941	Control (7d)	R2	0.49838
Rab9	166457253	Control (7d)	R2	0.468293
Flna	74223461	Control (7d)	R2	0.494867
Usp9x	13071498	Control (7d)	R2	0.486927
Rbm3os	8145429	Control (7d)	R2	0.512195
Emd	74254687	Control (7d)	R2	0.454225
Pim2	7878262	Control (7d)	R2	0.556701
Ercc6l	102141716	Control (7d)	R2	0.5
Med14	12675369	Control (7d)	R2	0.517722
Taz	74281912	Control (7d)	R2	0.470588
Hccs	169250193	Control (7d)	R2	0.468085
Mbtps2	157535371	Control (7d)	R2	0.39523
Lage3	74351276	Control (7d)	R2	0.492683
Mecp2	74026592	Control (7d)	R2	0.524424
Ubl4	74365718	Control (7d)	R2	0.455373
Timm17b	7899357	Control (7d)	R2	0.43097
Pbdc1	105079756	Control (7d)	R2	0.518363
Araf	20797814	Control (7d)	R2	0.495204
Cdk16	20687954	Control (7d)	R2	0.451168
Kdm6a	18162575	Control (7d)	R2	0.438034
Mid1ip1	10715013	Control (7d)	R2	0.54717
Otud5	7841364	Control (7d)	R2	0.463768
Wdr45	7721973	Control (7d)	R2	0.394004
Pqbp1	7894519	Control (7d)	R2	0.461078
Wdr13	8123301	Control (7d)	R2	0.47907
Ikbkg	74393290	Control (7d)	R2	0.460922
Zrsr2	163935443	Control (7d)	R2	0.444193
Plxna3	74329066	Control (7d)	R2	0.418286
Fam50a	74313033	Control (7d)	R2	0.356725
Bcap31	73686178	Control (7d)	R2	0.445877
Uba1	20658326	Control (7d)	R2	0.447988
Kdm5c	152233020	Control (7d)	R2	0.428147
Tbc1d25	8154472	Control (7d)	R2	0.383838
Smc1a	152016428	Control (7d)	R2	0.458107
Gpkow	7697131	Control (7d)	R2	0.442376
Tfe3	7762560	Control (7d)	R2	0.451858
Piga	164419793	Control (7d)	R2	0.495798
Ddx3x	13280970	Control (7d)	R2	0.403247
Utp14a	48256862	Control (7d)	R2	0.469865
Car5b	163976822	Control (7d)	R2	0.430632
Kcnd1	7822289	Control (7d)	R2	0.479876
Ndufb11	20615326	Control (7d)	R2	0.428474
Ribc1	152004582	Control (7d)	R2	0.520833
Idh3g	73778963	Control (7d)	R2	0.427111
Abcd1	73716597	Control (7d)	R2	0.44697
Uxt	20941722	Control (7d)	R2	0.367133
Igbp1	100494291	Control (7d)	R2	0.410431
Arhgap4	73891442	Control (7d)	R2	0.566038
Atp6ap2	12587801	Control (7d)	R2	0.408775
Gripap1	7789765	Control (7d)	R2	0.480156
A230072C01Rik	20961684	Control (7d)	R2	0.419298
Bcor	12036740	Control (7d)	R2	0.469388
Nkap	37126795	Control (7d)	R2	0.402471
Jpx	103493558	Control (7d)	R2	0.372308
Gdi1	74304998	Control (7d)	R2	0.430621
Gpm6b	166238911	Control (7d)	R2	0.423174
5530601H04Rik	105037197	Control (7d)	R2	0.405405
Mmgt1	56585512	Control (7d)	R2	0.451624
Upf3b	37091678	Control (7d)	R2	0.505051
Hcfc1	73942792	Control (7d)	R2	0.343539
Akap17b	36608314	Control (7d)	R2	0.405467
Tspyl2	152336852	Control (7d)	R2	0.387898
BC022960	169368189	Control (7d)	R2	0.471698
Tmsb4x	167207093	Control (7d)	R2	0.40146
Rpgr	10073621	Control (7d)	R2	0.430385
Kantr	152298500	Control (7d)	R2	0.382732
Ebp	8185329	Control (7d)	R2	0.350877
Praf2	7728439	Control (7d)	R2	0.391434
Tceanc	166499812	Control (7d)	R2	0.428571
A830080D01Rik	159526688	Control (7d)	R2	0.311475
Iqsec2	152144268	Control (7d)	R2	0.332524
Hdac6	7930120	Control (7d)	R2	0.417949
Porcn	8193848	Control (7d)	R2	0.38189
Huwe1	151800807	Control (7d)	R2	0.394671
Armcx5	135742733	Control (7d)	R2	0.342857
RP23-135F22.6	7558602	Control (7d)	R2	0.277778
Naa10	73916873	Control (7d)	R2	0.269231
Hsd17b10	152001845	Control (7d)	R2	0.352144
Rbm10	20617503	Control (7d)	R2	0.382353
Siah1b	164070705	Control (7d)	R2	0.188235
Fundc1	17556564	Control (7d)	R2	0.377821
Elk1	20933395	Control (7d)	R2	0.296499
Pdzd4	73793359	Control (7d)	R2	0.324873
Alg13	144317812	Control (7d)	R2	0.299197
Ctps2	162901238	Control (7d)	R2	0.27248
Slc10a3	74369217	Control (7d)	R2	0.363636
Cfp	20925454	Control (7d)	R2	0.294304
Slc9a6	56609757	Control (7d)	R2	0.351293
Plxnb3	73757090	Control (7d)	R2	0.290909
Chm	113040593	Control (7d)	R2	0.279612
Slc6a8	73673150	Control (7d)	R2	0.315651
Eif1ax	159372178	Control (7d)	R2	0.314893
Vbp1	75514299	Control (7d)	R2	0.362319
Ftx	103560907	Control (7d)	R2	0.456522
Cstf2	134059187	Control (7d)	R2	0.322314
9530051G07Rik	153037629	Control (7d)	R2	0.247191
Sms	157443855	Control (7d)	R2	0.326014
Pcsk1n	7919822	Control (7d)	R2	0.311321
Rbmx	57383530	Control (7d)	R2	0.27902
Htatsf1	57053583	Control (7d)	R2	0.275777
Psmd10	140948429	Control (7d)	R2	0.319209
Fmr1	68678541	Control (7d)	R2	0.275676
Msl3	168654117	Control (7d)	R2	0.231539
Phka2	160502166	Control (7d)	R2	0.208122
Gprasp1	135742733	Control (7d)	R2	0.208323
Gpr173	152343598	Control (7d)	R2	0.221053
Rbmx2	48695004	Control (7d)	R2	0.123288
Eda2r	97333840	Control (7d)	R2	0.188077
Atg4a	140956907	Control (7d)	R2	0.278867
Xiap	42059679	Control (7d)	R2	0.184883
Trmt2b	134222339	Control (7d)	R2	0.123457
Taf1	101532734	Control (7d)	R2	0.135889
Phf8	151520672	Control (7d)	R2	0.125749
Mageh1	153036166	Control (7d)	R2	0.150367

## Sheet: Figure 2e
Gene	Escape Status	Condition x-axis	Condition y-axis	Allelic Ratio Astrocyte	Allelic Ratio NPC
A230072C01Rik	Facultative	Astrocytes Control (7d)	NPC Control	0.433568	0.215757
A230072E10Rik	NPC-specific	Astrocytes Control (7d)	NPC Control	0	0
A830080D01Rik	NPC-specific	Astrocytes Control (7d)	NPC Control	0.32894	0.384447
Abcb7	NPC-specific	Astrocytes Control (7d)	NPC Control	0	0
Abcd1	NPC-specific	Astrocytes Control (7d)	NPC Control	0.410619	0.395739
Acot9	NPC-specific	Astrocytes Control (7d)	NPC Control	0	0.00124844
Acsl4	NPC-specific	Astrocytes Control (7d)	NPC Control	0.067491	0.111048
Aff2	NPC-specific	Astrocytes Control (7d)	NPC Control	0	0
Aifm1	Facultative	Astrocytes Control (7d)	NPC Control	0.102273	0
Akap17b	NPC-specific	Astrocytes Control (7d)	NPC Control	0.406326	0.365625
Alg13	Facultative	Astrocytes Control (7d)	NPC Control	0.335978	0.333035
Amer1	NPC-specific	Astrocytes Control (7d)	NPC Control	0	0.00289755
Ammecr1	NPC-specific	Astrocytes Control (7d)	NPC Control	0.016129	0.00344652
Amot	Facultative	Astrocytes Control (7d)	NPC Control	0	0.000356125
Ap1s2	Facultative	Astrocytes Control (7d)	NPC Control	0.0343511	0.16485
Apex2	Facultative	Astrocytes Control (7d)	NPC Control	0	0
Apln	NPC-specific	Astrocytes Control (7d)	NPC Control	0.0101351	0.00178332
Apoo	NPC-specific	Astrocytes Control (7d)	NPC Control	0.59432	0.115904
Ar	NPC-specific	Astrocytes Control (7d)	NPC Control	0.00890738	0
Araf	Facultative	Astrocytes Control (7d)	NPC Control	0.483978	0.451332
Arhgap4	Facultative	Astrocytes Control (7d)	NPC Control	0.549686	0.647248
Arhgap6	NPC-specific	Astrocytes Control (7d)	NPC Control	0.0131579	0
Arhgef6	NPC-specific	Astrocytes Control (7d)	NPC Control	0.00980392	0.0353261
Arhgef9	NPC-specific	Astrocytes Control (7d)	NPC Control	0	0.00150297
Armcx1	NPC-specific	Astrocytes Control (7d)	NPC Control	0.000434028	0.000403551
Armcx2	NPC-specific	Astrocytes Control (7d)	NPC Control	0.000572082	0.000461255
Armcx3	NPC-specific	Astrocytes Control (7d)	NPC Control	0	0.000351247
Armcx4	NPC-specific	Astrocytes Control (7d)	NPC Control	0.010252	0.000950671
Armcx5	NPC-specific	Astrocytes Control (7d)	NPC Control	0.374654	0.396046
Armcx6	NPC-specific	Astrocytes Control (7d)	NPC Control	0	0.00207039
Arxes1	NPC-specific	Astrocytes Control (7d)	NPC Control	0.0100642	0
Arxes2	Facultative	Astrocytes Control (7d)	NPC Control	0.038178	0.00240907
Atg4a	NPC-specific	Astrocytes Control (7d)	NPC Control	0.190615	0.257547
Atp11c	NPC-specific	Astrocytes Control (7d)	NPC Control	0	0.000533333
Atp6ap1	NPC-specific	Astrocytes Control (7d)	NPC Control	0.517094	0.50473
Atp6ap2	Facultative	Astrocytes Control (7d)	NPC Control	0.406914	0.457497
Atp7a	NPC-specific	Astrocytes Control (7d)	NPC Control	0.0169382	0.0191855
Atrx	Facultative	Astrocytes Control (7d)	NPC Control	0.0016335	0.000551125
Awat2	NPC-specific	Astrocytes Control (7d)	NPC Control	0.0833333	0.166667
B630019K06Rik	NPC-specific	Astrocytes Control (7d)	NPC Control	0	0
BC022960	Facultative	Astrocytes Control (7d)	NPC Control	0.391587	0.37742
BC023829	NPC-specific	Astrocytes Control (7d)	NPC Control	0	0
BC065397	NPC-specific	Astrocytes Control (7d)	NPC Control	0.0769107	0
Bcap31	Facultative	Astrocytes Control (7d)	NPC Control	0.441255	0.442826
Bcor	NPC-specific	Astrocytes Control (7d)	NPC Control	0.405865	0.446895
Bcorl1	NPC-specific	Astrocytes Control (7d)	NPC Control	0	0.00157978
Bex1	NPC-specific	Astrocytes Control (7d)	NPC Control	0	0.00196078
Bex2	Facultative	Astrocytes Control (7d)	NPC Control	0.00190114	0
Bex4	Facultative	Astrocytes Control (7d)	NPC Control	0	0
Bgn	Facultative	Astrocytes Control (7d)	NPC Control	0.0357143	0
Bhlhb9	NPC-specific	Astrocytes Control (7d)	NPC Control	0.00467504	0.00053846
Brcc3	Facultative	Astrocytes Control (7d)	NPC Control	0.00534759	0
Brwd3	Facultative	Astrocytes Control (7d)	NPC Control	0	0
C230004F18Rik	NPC-specific	Astrocytes Control (7d)	NPC Control	0.00763359	0
C430049B03Rik	Facultative	Astrocytes Control (7d)	NPC Control	0	0
C77370	NPC-specific	Astrocytes Control (7d)	NPC Control	0	0
Car5b	Facultative	Astrocytes Control (7d)	NPC Control	0.430836	0.131521
Cask	NPC-specific	Astrocytes Control (7d)	NPC Control	0.0016154	0.00265717
Ccdc120	NPC-specific	Astrocytes Control (7d)	NPC Control	0.353934	0.13983
Ccdc160	NPC-specific	Astrocytes Control (7d)	NPC Control	0	0
Cd99l2	Facultative	Astrocytes Control (7d)	NPC Control	0	0.000166917
Cdk16	Facultative	Astrocytes Control (7d)	NPC Control	0.469811	0.425545
Cdkl5	Facultative	Astrocytes Control (7d)	NPC Control	0.019802	0.00653616
Cetn2	Facultative	Astrocytes Control (7d)	NPC Control	0.0561303	0.0120602
Cfp	Facultative	Astrocytes Control (7d)	NPC Control	0.313819	0.232628
Chic1	NPC-specific	Astrocytes Control (7d)	NPC Control	0.00148368	0
Chm	Facultative	Astrocytes Control (7d)	NPC Control	0.343294	0.284223
Chrdl1	NPC-specific	Astrocytes Control (7d)	NPC Control	0.0139295	0
Chst7	NPC-specific	Astrocytes Control (7d)	NPC Control	0	0.000778143
Cited1	NPC-specific	Astrocytes Control (7d)	NPC Control	0.0106383	0.0139223
Clcn5	Facultative	Astrocytes Control (7d)	NPC Control	0	0.000247831
Cldn2	NPC-specific	Astrocytes Control (7d)	NPC Control	0	#NUM!
Cnksr2	NPC-specific	Astrocytes Control (7d)	NPC Control	0	0
Col4a5	NPC-specific	Astrocytes Control (7d)	NPC Control	0.000708762	0.000199362
Col4a6	NPC-specific	Astrocytes Control (7d)	NPC Control	0.000914067	0.000607718
Cox7b	NPC-specific	Astrocytes Control (7d)	NPC Control	0.165031	0.264666
Cstf2	NPC-specific	Astrocytes Control (7d)	NPC Control	0.354553	0.359297
Ctps2	Facultative	Astrocytes Control (7d)	NPC Control	0.328606	0.313636
Cul4b	Facultative	Astrocytes Control (7d)	NPC Control	0.0863128	0
Cxx1b	NPC-specific	Astrocytes Control (7d)	NPC Control	0.00637936	0.0050902
Cxx1c	NPC-specific	Astrocytes Control (7d)	NPC Control	0	0.000995768
Dcx	NPC-specific	Astrocytes Control (7d)	NPC Control	0	0
Ddx26b	NPC-specific	Astrocytes Control (7d)	NPC Control	0	0.0014274
Ddx3x	Constitutive	Astrocytes Control (7d)	NPC Control	0.411162	0.404011
Dgkk	NPC-specific	Astrocytes Control (7d)	NPC Control	0	0.000734214
Diap2	NPC-specific	Astrocytes Control (7d)	NPC Control	0	0
Dkc1	Facultative	Astrocytes Control (7d)	NPC Control	0.0554464	0.0546893
Dlg3	NPC-specific	Astrocytes Control (7d)	NPC Control	0	0
Dmd	Facultative	Astrocytes Control (7d)	NPC Control	0.000434028	0
Dnase1l1	Facultative	Astrocytes Control (7d)	NPC Control	0.474922	0.28977
Dock11	NPC-specific	Astrocytes Control (7d)	NPC Control	0	0
Drp2	Facultative	Astrocytes Control (7d)	NPC Control	0.0155898	0.173623
Dynlt3	NPC-specific	Astrocytes Control (7d)	NPC Control	0.216667	0.344048
Ebp	Facultative	Astrocytes Control (7d)	NPC Control	0.335243	0.224241
Eda	NPC-specific	Astrocytes Control (7d)	NPC Control	0	0
Eda2r	Facultative	Astrocytes Control (7d)	NPC Control	0.191306	0.0436509
Efnb1	NPC-specific	Astrocytes Control (7d)	NPC Control	0	0
Eif1ax	Facultative	Astrocytes Control (7d)	NPC Control	0.321595	0.37502
Eif2s3x	Constitutive	Astrocytes Control (7d)	NPC Control	0.200137	0.141976
Elk1	NPC-specific	Astrocytes Control (7d)	NPC Control	0.341163	0.302062
Emd	Facultative	Astrocytes Control (7d)	NPC Control	0.469358	0.474334
Enox2	Facultative	Astrocytes Control (7d)	NPC Control	0	0
Ercc6l	Facultative	Astrocytes Control (7d)	NPC Control	0.5	0.39648
Esx1	NPC-specific	Astrocytes Control (7d)	NPC Control	0	0.00226757
F8	Facultative	Astrocytes Control (7d)	NPC Control	0.0298507	0
F8a	NPC-specific	Astrocytes Control (7d)	NPC Control	0	0
Fam120c	Facultative	Astrocytes Control (7d)	NPC Control	0.0089153	0.00140384
Fam122b	NPC-specific	Astrocytes Control (7d)	NPC Control	0	0
Fam199x	Facultative	Astrocytes Control (7d)	NPC Control	0.00814623	0.000249128
Fam3a	Facultative	Astrocytes Control (7d)	NPC Control	0.566347	0.582138
Fam50a	Facultative	Astrocytes Control (7d)	NPC Control	0.421053	0.4832
Fancb	NPC-specific	Astrocytes Control (7d)	NPC Control	0	0
Fgd1	NPC-specific	Astrocytes Control (7d)	NPC Control	0	0
Fhl1	Facultative	Astrocytes Control (7d)	NPC Control	0.00205687	0
Figf	Facultative	Astrocytes Control (7d)	NPC Control	0.72424	0.513889
Firre	Constitutive	Astrocytes Control (7d)	NPC Control	0.111053	0.202847
Flna	Facultative	Astrocytes Control (7d)	NPC Control	0.489631	0.438274
Fmr1	Facultative	Astrocytes Control (7d)	NPC Control	0.210224	0.310161
Foxo4	NPC-specific	Astrocytes Control (7d)	NPC Control	0.00245098	0.000708717
Frmpd3	NPC-specific	Astrocytes Control (7d)	NPC Control	0	0
Ftsj1	Facultative	Astrocytes Control (7d)	NPC Control	0.539839	0.46364
Ftx	Constitutive	Astrocytes Control (7d)	NPC Control	0.316868	0.265183
Fundc1	NPC-specific	Astrocytes Control (7d)	NPC Control	0.375375	0.269713
Fundc2	NPC-specific	Astrocytes Control (7d)	NPC Control	0.0279088	0
G530011O06Rik	Facultative	Astrocytes Control (7d)	NPC Control	0.0638736	0.10028
G6pdx	Facultative	Astrocytes Control (7d)	NPC Control	0.527901	0.469167
Gabra3	NPC-specific	Astrocytes Control (7d)	NPC Control	0	#NUM!
Gdi1	Facultative	Astrocytes Control (7d)	NPC Control	0.423105	0.449621
Gdpd2	NPC-specific	Astrocytes Control (7d)	NPC Control	0.00698361	0.00209696
Gemin8	Facultative	Astrocytes Control (7d)	NPC Control	0.515249	0.543848
Gla	NPC-specific	Astrocytes Control (7d)	NPC Control	0	0.00268817
Gm14539	NPC-specific	Astrocytes Control (7d)	NPC Control	0.705791	0.672597
Gm14586	NPC-specific	Astrocytes Control (7d)	NPC Control	1	0.99449
Gm14634	Facultative	Astrocytes Control (7d)	NPC Control	0.651738	0.488624
Gm14719	NPC-specific	Astrocytes Control (7d)	NPC Control	0.580337	0.880928
Gm14817	NPC-specific	Astrocytes Control (7d)	NPC Control	0.321429	0.423077
Gm14827	NPC-specific	Astrocytes Control (7d)	NPC Control	0.28	0.0222222
Gm14866	NPC-specific	Astrocytes Control (7d)	NPC Control	0	#NUM!
Gm15163	NPC-specific	Astrocytes Control (7d)	NPC Control	0.0733352	0.188513
Gm15190	NPC-specific	Astrocytes Control (7d)	NPC Control	0	0
Gm15247	NPC-specific	Astrocytes Control (7d)	NPC Control	0.107143	0.0969697
Gm26618	NPC-specific	Astrocytes Control (7d)	NPC Control	0	0
Gm5637	NPC-specific	Astrocytes Control (7d)	NPC Control	0.857143	0.767677
Gm5644	NPC-specific	Astrocytes Control (7d)	NPC Control	0.990566	0.990991
Gm5939	NPC-specific	Astrocytes Control (7d)	NPC Control	0.978261	1
Gm6977	NPC-specific	Astrocytes Control (7d)	NPC Control	0	0
Gm715	NPC-specific	Astrocytes Control (7d)	NPC Control	0	0.00320513
Gm7173	NPC-specific	Astrocytes Control (7d)	NPC Control	0	#NUM!
Gm7327	NPC-specific	Astrocytes Control (7d)	NPC Control	0.363636	0.03367
Gm7331	NPC-specific	Astrocytes Control (7d)	NPC Control	0.828261	0.92381
Gm7598	NPC-specific	Astrocytes Control (7d)	NPC Control	0.0714286	0
Gm8172	NPC-specific	Astrocytes Control (7d)	NPC Control	0	0.000200321
Gm8806	NPC-specific	Astrocytes Control (7d)	NPC Control	0	0.0046457
Gm8822	NPC-specific	Astrocytes Control (7d)	NPC Control	0.225	0.377829
Gm9434	NPC-specific	Astrocytes Control (7d)	NPC Control	0.202381	0.188859
Gnl3l	Facultative	Astrocytes Control (7d)	NPC Control	0.00892759	0.00158934
Gpc4	NPC-specific	Astrocytes Control (7d)	NPC Control	0	0
Gpkow	Facultative	Astrocytes Control (7d)	NPC Control	0.452812	0.363755
Gpm6b	Facultative	Astrocytes Control (7d)	NPC Control	0.419189	0.437367
Gpr173	NPC-specific	Astrocytes Control (7d)	NPC Control	0.214852	0.0645982
Gpr50	NPC-specific	Astrocytes Control (7d)	NPC Control	0	0
Gprasp1	Facultative	Astrocytes Control (7d)	NPC Control	0.232328	0.243155
Gprasp2	NPC-specific	Astrocytes Control (7d)	NPC Control	0.0197463	0.0142776
Gria3	NPC-specific	Astrocytes Control (7d)	NPC Control	0.00280374	0.000895773
Gripap1	Facultative	Astrocytes Control (7d)	NPC Control	0.439998	0.426758
Gspt2	NPC-specific	Astrocytes Control (7d)	NPC Control	0	0
Gyk	NPC-specific	Astrocytes Control (7d)	NPC Control	0.00094697	0.003003
Haus7	Facultative	Astrocytes Control (7d)	NPC Control	0.0681789	0.00455929
Hccs	Facultative	Astrocytes Control (7d)	NPC Control	0.482951	0.455995
Hcfc1	Facultative	Astrocytes Control (7d)	NPC Control	0.37156	0.36696
Hdac6	Facultative	Astrocytes Control (7d)	NPC Control	0.386752	0.35993
Hdac8	NPC-specific	Astrocytes Control (7d)	NPC Control	0.273039	0.0990046
Heph	NPC-specific	Astrocytes Control (7d)	NPC Control	0	0
Hmgb3	Facultative	Astrocytes Control (7d)	NPC Control	0.0159996	0.00521776
Hmgn5	NPC-specific	Astrocytes Control (7d)	NPC Control	0	0.00379066
Hnrnph2	NPC-specific	Astrocytes Control (7d)	NPC Control	0.328005	0.0215227
Hprt	Facultative	Astrocytes Control (7d)	NPC Control	0	0
Hsd17b10	NPC-specific	Astrocytes Control (7d)	NPC Control	0.353718	0.435212
Htatsf1	NPC-specific	Astrocytes Control (7d)	NPC Control	0.273544	0.348801
Huwe1	Facultative	Astrocytes Control (7d)	NPC Control	0.393896	0.407151
Idh3g	Facultative	Astrocytes Control (7d)	NPC Control	0.430255	0.44721
Ids	Facultative	Astrocytes Control (7d)	NPC Control	0.00087655	0.000377715
Igbp1	Facultative	Astrocytes Control (7d)	NPC Control	0.450562	0.418574
Ikbkg	Facultative	Astrocytes Control (7d)	NPC Control	0.473965	0.430142
Il1rapl1	NPC-specific	Astrocytes Control (7d)	NPC Control	0	#NUM!
Iqsec2	NPC-specific	Astrocytes Control (7d)	NPC Control	0.349967	0.340049
Irak1	Facultative	Astrocytes Control (7d)	NPC Control	0.0102658	0.00447129
Itgb1bp2	Facultative	Astrocytes Control (7d)	NPC Control	0	0
Itm2a	Facultative	Astrocytes Control (7d)	NPC Control	0	0
Jade3	NPC-specific	Astrocytes Control (7d)	NPC Control	0	0
Jpx	Constitutive	Astrocytes Control (7d)	NPC Control	0.377411	0.377187
Kantr	NPC-specific	Astrocytes Control (7d)	NPC Control	0.424156	0.434043
Kcnd1	NPC-specific	Astrocytes Control (7d)	NPC Control	0.42811	0.306341
Kcne1l	NPC-specific	Astrocytes Control (7d)	NPC Control	0	0.00363898
Kctd12b	NPC-specific	Astrocytes Control (7d)	NPC Control	0.00983559	0.00781316
Kdm5c	Constitutive	Astrocytes Control (7d)	NPC Control	0.43865	0.446549
Kdm6a	Constitutive	Astrocytes Control (7d)	NPC Control	0.467838	0.369154
Kif4	Facultative	Astrocytes Control (7d)	NPC Control	0	0.000522739
Klf8	NPC-specific	Astrocytes Control (7d)	NPC Control	0	0
Klhl13	Facultative	Astrocytes Control (7d)	NPC Control	0	0.00107608
Klhl15	NPC-specific	Astrocytes Control (7d)	NPC Control	0	0.0114943
Lage3	Facultative	Astrocytes Control (7d)	NPC Control	0.464051	0.474385
Lamp2	Facultative	Astrocytes Control (7d)	NPC Control	0.103653	0.0147346
Lancl3	NPC-specific	Astrocytes Control (7d)	NPC Control	0	0
Las1l	Facultative	Astrocytes Control (7d)	NPC Control	0	0
Lpar4	NPC-specific	Astrocytes Control (7d)	NPC Control	0.00201342	0
Lrch2	NPC-specific	Astrocytes Control (7d)	NPC Control	0.0124008	0.00694396
Maged1	Facultative	Astrocytes Control (7d)	NPC Control	0.104276	0.0108806
Maged2	Facultative	Astrocytes Control (7d)	NPC Control	0.00138765	0.000211726
Magee1	NPC-specific	Astrocytes Control (7d)	NPC Control	0.025911	0.0286611
Mageh1	Facultative	Astrocytes Control (7d)	NPC Control	0.156236	0.256396
Magt1	Facultative	Astrocytes Control (7d)	NPC Control	0.10112	0.124503
Mamld1	NPC-specific	Astrocytes Control (7d)	NPC Control	0.00561798	0.00146641
Maoa	NPC-specific	Astrocytes Control (7d)	NPC Control	0.000393856	0.00123001
Map3k15	NPC-specific	Astrocytes Control (7d)	NPC Control	0.0713235	0.0757576
Map7d2	NPC-specific	Astrocytes Control (7d)	NPC Control	0.0728841	0.0294026
Mbtps2	Facultative	Astrocytes Control (7d)	NPC Control	0.44974	0.494161
Mecp2	Facultative	Astrocytes Control (7d)	NPC Control	0.510786	0.432112
Med12	NPC-specific	Astrocytes Control (7d)	NPC Control	0.000868056	0.00043122
Med14	Facultative	Astrocytes Control (7d)	NPC Control	0.499694	0.48024
Mid1	Constitutive	Astrocytes Control (7d)	NPC Control	0.0452874	0.0966462
Mid1ip1	NPC-specific	Astrocytes Control (7d)	NPC Control	0.426851	0.480268
Mid2	NPC-specific	Astrocytes Control (7d)	NPC Control	0.000892857	0
Mmgt1	Facultative	Astrocytes Control (7d)	NPC Control	0.425171	0.420994
Morc4	Facultative	Astrocytes Control (7d)	NPC Control	0.00735294	0.00501705
Morf4l2	Facultative	Astrocytes Control (7d)	NPC Control	0.211042	0.00546448
Mospd1	NPC-specific	Astrocytes Control (7d)	NPC Control	0.00324675	0
Mospd2	Facultative	Astrocytes Control (7d)	NPC Control	0.00151515	0
Mpp1	Facultative	Astrocytes Control (7d)	NPC Control	0.00449063	0.00366666
Msl3	NPC-specific	Astrocytes Control (7d)	NPC Control	0.226694	0.139359
Msn	NPC-specific	Astrocytes Control (7d)	NPC Control	0.00199711	0.000743985
Mtcp1	NPC-specific	Astrocytes Control (7d)	NPC Control	0	0
Mtm1	NPC-specific	Astrocytes Control (7d)	NPC Control	0	0
Mtmr1	NPC-specific	Astrocytes Control (7d)	NPC Control	0	0
Mum1l1	NPC-specific	Astrocytes Control (7d)	NPC Control	0	0
Naa10	Facultative	Astrocytes Control (7d)	NPC Control	0.290498	0.414655
Nap1l2	NPC-specific	Astrocytes Control (7d)	NPC Control	0	0
Nap1l3	NPC-specific	Astrocytes Control (7d)	NPC Control	0	0
Ndp	NPC-specific	Astrocytes Control (7d)	NPC Control	0.00333704	0.000248571
Ndufb11	Facultative	Astrocytes Control (7d)	NPC Control	0.42876	0.421504
Ngfrap1	NPC-specific	Astrocytes Control (7d)	NPC Control	0	0
Nhs	NPC-specific	Astrocytes Control (7d)	NPC Control	0.00632911	0
Nhsl2	NPC-specific	Astrocytes Control (7d)	NPC Control	0	0.0102041
Nkap	Facultative	Astrocytes Control (7d)	NPC Control	0.404301	0.430962
Nlgn3	NPC-specific	Astrocytes Control (7d)	NPC Control	0	0
Nono	Facultative	Astrocytes Control (7d)	NPC Control	0.0932592	0.00812861
Nrk	NPC-specific	Astrocytes Control (7d)	NPC Control	0	0.000681663
Nsdhl	NPC-specific	Astrocytes Control (7d)	NPC Control	0.0236066	0.00905284
Nudt10	NPC-specific	Astrocytes Control (7d)	NPC Control	0.00248756	0
Nudt11	NPC-specific	Astrocytes Control (7d)	NPC Control	0.00149701	0
Nxt2	NPC-specific	Astrocytes Control (7d)	NPC Control	0.00785847	0.00116958
Ocrl	Facultative	Astrocytes Control (7d)	NPC Control	0.00950678	0.00175691
Ofd1	Facultative	Astrocytes Control (7d)	NPC Control	0.517354	0.522438
Ogt	Facultative	Astrocytes Control (7d)	NPC Control	0.0703678	0.270603
Ophn1	NPC-specific	Astrocytes Control (7d)	NPC Control	0.00127065	0.000783949
Otud5	Facultative	Astrocytes Control (7d)	NPC Control	0.477438	0.460153
Pak3	NPC-specific	Astrocytes Control (7d)	NPC Control	0.00948987	0
Pbdc1	Constitutive	Astrocytes Control (7d)	NPC Control	0.505635	0.488671
Pcdh11x	NPC-specific	Astrocytes Control (7d)	NPC Control	0	0
Pcsk1n	NPC-specific	Astrocytes Control (7d)	NPC Control	0.295813	0.192441
Pcyt1b	NPC-specific	Astrocytes Control (7d)	NPC Control	0	0
Pdha1	Facultative	Astrocytes Control (7d)	NPC Control	0.0746338	0.25093
Pdk3	NPC-specific	Astrocytes Control (7d)	NPC Control	0	0.000938967
Pdzd11	NPC-specific	Astrocytes Control (7d)	NPC Control	0.0174308	0.00489585
Pdzd4	NPC-specific	Astrocytes Control (7d)	NPC Control	0.321167	0.345712
Pgk1	Facultative	Astrocytes Control (7d)	NPC Control	0.0305354	0.00578066
Pgrmc1	NPC-specific	Astrocytes Control (7d)	NPC Control	0	0
Phf6	Facultative	Astrocytes Control (7d)	NPC Control	0	0.000297885
Phf8	NPC-specific	Astrocytes Control (7d)	NPC Control	0.176434	0.309721
Phka1	Facultative	Astrocytes Control (7d)	NPC Control	0.0024985	0
Phka2	Facultative	Astrocytes Control (7d)	NPC Control	0.248129	0.275354
Piga	Facultative	Astrocytes Control (7d)	NPC Control	0.476871	0.449934
Pim2	NPC-specific	Astrocytes Control (7d)	NPC Control	0.554773	0.367198
Pir	Facultative	Astrocytes Control (7d)	NPC Control	0.923608	1
Pja1	NPC-specific	Astrocytes Control (7d)	NPC Control	0	0.00208333
Plp1	Facultative	Astrocytes Control (7d)	NPC Control	0.0280426	0.00696279
Plp2	Facultative	Astrocytes Control (7d)	NPC Control	0	0
Pls3	Facultative	Astrocytes Control (7d)	NPC Control	0.00221073	0.000281057
Plxna3	Facultative	Astrocytes Control (7d)	NPC Control	0.42229	0.435006
Plxnb3	NPC-specific	Astrocytes Control (7d)	NPC Control	0.280969	0.390161
Pnck	NPC-specific	Astrocytes Control (7d)	NPC Control	0.0294118	0.0871212
Pola1	NPC-specific	Astrocytes Control (7d)	NPC Control	0	0.0015842
Porcn	Facultative	Astrocytes Control (7d)	NPC Control	0.375779	0.251083
Pou3f4	NPC-specific	Astrocytes Control (7d)	NPC Control	0	0.00387298
Pqbp1	Facultative	Astrocytes Control (7d)	NPC Control	0.44979	0.472431
Praf2	Facultative	Astrocytes Control (7d)	NPC Control	0.400291	0.409838
Prdx4	NPC-specific	Astrocytes Control (7d)	NPC Control	0.103317	0.318369
Prkx	NPC-specific	Astrocytes Control (7d)	NPC Control	0	0.00181187
Prps1	Facultative	Astrocytes Control (7d)	NPC Control	0.00166667	0.00117578
Prps2	NPC-specific	Astrocytes Control (7d)	NPC Control	0.0371974	0.0012936
Prrg1	NPC-specific	Astrocytes Control (7d)	NPC Control	0	0.00082713
Prrg3	NPC-specific	Astrocytes Control (7d)	NPC Control	0	0.0020263
Psmd10	NPC-specific	Astrocytes Control (7d)	NPC Control	0.312741	0.314411
Ptchd1	NPC-specific	Astrocytes Control (7d)	NPC Control	0	#NUM!
Rab39b	NPC-specific	Astrocytes Control (7d)	NPC Control	0.0135135	0.00449153
Rab9	Facultative	Astrocytes Control (7d)	NPC Control	0.47152	0.519319
Rai2	NPC-specific	Astrocytes Control (7d)	NPC Control	0.135579	0.061828
Rbbp7	Facultative	Astrocytes Control (7d)	NPC Control	0.282346	0.375092
Rbm10	NPC-specific	Astrocytes Control (7d)	NPC Control	0.425551	0.417458
Rbm3	Facultative	Astrocytes Control (7d)	NPC Control	0.523174	0.521946
Rbm3os	Facultative	Astrocytes Control (7d)	NPC Control	0.556098	0.368182
Rbm41	Facultative	Astrocytes Control (7d)	NPC Control	0.0613493	0.014514
Rbmx	NPC-specific	Astrocytes Control (7d)	NPC Control	0.297461	0.331726
Rbmx2	NPC-specific	Astrocytes Control (7d)	NPC Control	0.189002	0.0512672
Renbp	NPC-specific	Astrocytes Control (7d)	NPC Control	0.875558	0.692665
Reps2	Facultative	Astrocytes Control (7d)	NPC Control	0.0707185	0.0139107
Rgag1	NPC-specific	Astrocytes Control (7d)	NPC Control	0	0
Rgag4	NPC-specific	Astrocytes Control (7d)	NPC Control	0.00775194	0.0145687
Ribc1	Facultative	Astrocytes Control (7d)	NPC Control	0.547302	0.414117
Rlim	Facultative	Astrocytes Control (7d)	NPC Control	0.0380584	0.00274561
Rp2h	NPC-specific	Astrocytes Control (7d)	NPC Control	0	0.0030496
Rpgr	NPC-specific	Astrocytes Control (7d)	NPC Control	0.415968	0.337066
Rpl10	Facultative	Astrocytes Control (7d)	NPC Control	0.791263	0.789418
Rps4x	Facultative	Astrocytes Control (7d)	NPC Control	0.487733	0.502867
Rps6ka3	NPC-specific	Astrocytes Control (7d)	NPC Control	0	0.00170149
Rps6ka6	NPC-specific	Astrocytes Control (7d)	NPC Control	0	0
Rragb	NPC-specific	Astrocytes Control (7d)	NPC Control	0.0047619	0
S100g	NPC-specific	Astrocytes Control (7d)	NPC Control	0.33631	#NUM!
Sat1	Facultative	Astrocytes Control (7d)	NPC Control	0.0863186	0.0311609
Sh3bgrl	Facultative	Astrocytes Control (7d)	NPC Control	9.78665e-05	0.000486596
Sh3kbp1	NPC-specific	Astrocytes Control (7d)	NPC Control	0.00381679	0.012698
Shroom2	NPC-specific	Astrocytes Control (7d)	NPC Control	0	0.00216433
Shroom4	Facultative	Astrocytes Control (7d)	NPC Control	0.0113636	0
Siah1b	Facultative	Astrocytes Control (7d)	NPC Control	0.284258	0.372239
Slc10a3	Facultative	Astrocytes Control (7d)	NPC Control	0.393086	0.171592
Slc16a2	Facultative	Astrocytes Control (7d)	NPC Control	0.00440412	0.00644453
Slc25a14	NPC-specific	Astrocytes Control (7d)	NPC Control	0.0283751	0.00430108
Slc25a53	NPC-specific	Astrocytes Control (7d)	NPC Control	0.00528758	0.000825118
Slc35a2	Facultative	Astrocytes Control (7d)	NPC Control	0.501363	0.472025
Slc6a8	NPC-specific	Astrocytes Control (7d)	NPC Control	0.307989	0.265098
Slc7a3	NPC-specific	Astrocytes Control (7d)	NPC Control	0	0
Slc9a6	NPC-specific	Astrocytes Control (7d)	NPC Control	0.331981	0.304357
Slc9a7	Facultative	Astrocytes Control (7d)	NPC Control	0	0
Slitrk2	NPC-specific	Astrocytes Control (7d)	NPC Control	0	0
Smarca1	NPC-specific	Astrocytes Control (7d)	NPC Control	0	0
Smc1a	Facultative	Astrocytes Control (7d)	NPC Control	0.428115	0.416361
Sms	Facultative	Astrocytes Control (7d)	NPC Control	0.293665	0.373383
Snx12	Facultative	Astrocytes Control (7d)	NPC Control	0	0
Sox3	Facultative	Astrocytes Control (7d)	NPC Control	0	0.00135732
Spin2c	NPC-specific	Astrocytes Control (7d)	NPC Control	0	0
Spin4	NPC-specific	Astrocytes Control (7d)	NPC Control	0	0
Srpk3	Facultative	Astrocytes Control (7d)	NPC Control	0.178571	0.208358
Srpx2	Facultative	Astrocytes Control (7d)	NPC Control	0	0
Ssr4	Facultative	Astrocytes Control (7d)	NPC Control	0.508859	0.491298
Stag2	Facultative	Astrocytes Control (7d)	NPC Control	0.139423	0.00653595
Stard8	Facultative	Astrocytes Control (7d)	NPC Control	0	0
Suv39h1	Facultative	Astrocytes Control (7d)	NPC Control	0.478115	0.403183
Syap1	Facultative	Astrocytes Control (7d)	NPC Control	0.559089	0.471422
Syn1	Facultative	Astrocytes Control (7d)	NPC Control	0	0.0357143
Syp	Facultative	Astrocytes Control (7d)	NPC Control	0	0
Sytl4	NPC-specific	Astrocytes Control (7d)	NPC Control	0	0
Tab3	Facultative	Astrocytes Control (7d)	NPC Control	0	0
Taf1	Facultative	Astrocytes Control (7d)	NPC Control	0.128673	0.306927
Taf9b	NPC-specific	Astrocytes Control (7d)	NPC Control	0	0
Taz	Facultative	Astrocytes Control (7d)	NPC Control	0.495294	0.532685
Tbc1d25	Facultative	Astrocytes Control (7d)	NPC Control	0.385468	0.423795
Tbc1d8b	NPC-specific	Astrocytes Control (7d)	NPC Control	0	0.0010992
Tbl1x	NPC-specific	Astrocytes Control (7d)	NPC Control	0.000794913	0
Tceal1	NPC-specific	Astrocytes Control (7d)	NPC Control	0.00485437	#NUM!
Tceal3	NPC-specific	Astrocytes Control (7d)	NPC Control	0.0116279	0.00335008
Tceal5	Facultative	Astrocytes Control (7d)	NPC Control	0	#NUM!
Tceal6	NPC-specific	Astrocytes Control (7d)	NPC Control	0.1	0
Tceal8	NPC-specific	Astrocytes Control (7d)	NPC Control	0.00447529	0.000790605
Tceanc	Facultative	Astrocytes Control (7d)	NPC Control	0.378571	0.524672
Tfe3	Facultative	Astrocytes Control (7d)	NPC Control	0.446408	0.430724
Timm17b	Facultative	Astrocytes Control (7d)	NPC Control	0.477985	0.470048
Timp1	Facultative	Astrocytes Control (7d)	NPC Control	0	0.140317
Tmem164	Facultative	Astrocytes Control (7d)	NPC Control	0.0117683	0.00157692
Tmem255a	NPC-specific	Astrocytes Control (7d)	NPC Control	0.00113794	0.00156495
Tmem28	NPC-specific	Astrocytes Control (7d)	NPC Control	0.00328947	0
Tmem29	Constitutive	Astrocytes Control (7d)	NPC Control	0.286364	0.353914
Tmem35	NPC-specific	Astrocytes Control (7d)	NPC Control	0	0.0018018
Tmem47	Facultative	Astrocytes Control (7d)	NPC Control	0.00451386	0.000954781
Tmsb15b1	NPC-specific	Astrocytes Control (7d)	NPC Control	0.0178571	0
Tmsb15b2	NPC-specific	Astrocytes Control (7d)	NPC Control	0	0
Tmsb15l	Facultative	Astrocytes Control (7d)	NPC Control	0	0
Tmsb4x	Facultative	Astrocytes Control (7d)	NPC Control	0.323311	0.445321
Trappc2	Facultative	Astrocytes Control (7d)	NPC Control	0.676028	0.540434
Trmt2b	Facultative	Astrocytes Control (7d)	NPC Control	0.201434	0.261165
Tro	NPC-specific	Astrocytes Control (7d)	NPC Control	0	0
Trpc5os	NPC-specific	Astrocytes Control (7d)	NPC Control	0	0.666667
Tsc22d3	NPC-specific	Astrocytes Control (7d)	NPC Control	0.000814332	0
Tsix	NPC-specific	Astrocytes Control (7d)	NPC Control	#NUM!	#NUM!
Tspan7	Facultative	Astrocytes Control (7d)	NPC Control	0.0253076	0.00721027
Tspyl2	NPC-specific	Astrocytes Control (7d)	NPC Control	0.407739	0.425569
Tsr2	Facultative	Astrocytes Control (7d)	NPC Control	0.00120482	0.00133601
Txlng	Facultative	Astrocytes Control (7d)	NPC Control	0.520167	0.444479
Uba1	Facultative	Astrocytes Control (7d)	NPC Control	0.439791	0.452679
Ubl4	Facultative	Astrocytes Control (7d)	NPC Control	0.517327	0.437187
Ubqln2	NPC-specific	Astrocytes Control (7d)	NPC Control	0.0121948	0.0345475
Upf3b	Facultative	Astrocytes Control (7d)	NPC Control	0.508936	0.471329
Uprt	NPC-specific	Astrocytes Control (7d)	NPC Control	0	0
Usp11	Facultative	Astrocytes Control (7d)	NPC Control	0.525096	0.458898
Usp27x	NPC-specific	Astrocytes Control (7d)	NPC Control	0.0357143	0
Usp51	NPC-specific	Astrocytes Control (7d)	NPC Control	0.027027	0
Usp9x	Facultative	Astrocytes Control (7d)	NPC Control	0.483678	0.468667
Utp14a	Constitutive	Astrocytes Control (7d)	NPC Control	0.476365	0.407502
Uxt	Facultative	Astrocytes Control (7d)	NPC Control	0.425616	0.326622
Vbp1	Facultative	Astrocytes Control (7d)	NPC Control	0.34527	0.305493
Vma21	Facultative	Astrocytes Control (7d)	NPC Control	0.000168862	0.00121283
Wbp5	Facultative	Astrocytes Control (7d)	NPC Control	0.015642	0.00881628
Wdr13	Facultative	Astrocytes Control (7d)	NPC Control	0.482172	0.424977
Wdr45	Facultative	Astrocytes Control (7d)	NPC Control	0.418624	0.41007
Wnk3	NPC-specific	Astrocytes Control (7d)	NPC Control	0	0
Xiap	NPC-specific	Astrocytes Control (7d)	NPC Control	0.18731	0.0171417
Xk	NPC-specific	Astrocytes Control (7d)	NPC Control	0	0
Yipf6	Facultative	Astrocytes Control (7d)	NPC Control	0	0.00047081
Zbtb33	NPC-specific	Astrocytes Control (7d)	NPC Control	0.0063753	0
Zc3h12b	NPC-specific	Astrocytes Control (7d)	NPC Control	0	0
Zc4h2	Facultative	Astrocytes Control (7d)	NPC Control	0	0.00261825
Zcchc18	NPC-specific	Astrocytes Control (7d)	NPC Control	0	0
Zdhhc15	NPC-specific	Astrocytes Control (7d)	NPC Control	0	0.000559284
Zdhhc9	NPC-specific	Astrocytes Control (7d)	NPC Control	0.0594873	0.00380438
Zfp182	NPC-specific	Astrocytes Control (7d)	NPC Control	0	0
Zfp185	NPC-specific	Astrocytes Control (7d)	NPC Control	0	0
Zfp275	NPC-specific	Astrocytes Control (7d)	NPC Control	0.0349296	0.00434783
Zfp280c	NPC-specific	Astrocytes Control (7d)	NPC Control	0	0.001165
Zfp300	NPC-specific	Astrocytes Control (7d)	NPC Control	0	0.0045045
Zfp449	NPC-specific	Astrocytes Control (7d)	NPC Control	0	0
Zfx	NPC-specific	Astrocytes Control (7d)	NPC Control	0.00462963	0
Zmat1	NPC-specific	Astrocytes Control (7d)	NPC Control	0	0
Zmym3	Facultative	Astrocytes Control (7d)	NPC Control	0.0342996	0.00244101
Zrsr2	Facultative	Astrocytes Control (7d)	NPC Control	0.431481	0.480836
Zxdb	NPC-specific	Astrocytes Control (7d)	NPC Control	0	0
A230072C01Rik	Facultative	Astrocytes Dox (3d)	NPC Dox (3d)	0.0892016	0.0224977
A830080D01Rik	NPC-specific	Astrocytes Dox (3d)	NPC Dox (3d)	0.0811966	0.0320527
Abcd1	NPC-specific	Astrocytes Dox (3d)	NPC Dox (3d)	0.0724444	0.0614519
Acsl4	NPC-specific	Astrocytes Dox (3d)	NPC Dox (3d)	0.000884956	0.00498125
Akap17b	NPC-specific	Astrocytes Dox (3d)	NPC Dox (3d)	0.164537	0.058183
Alg13	Facultative	Astrocytes Dox (3d)	NPC Dox (3d)	0.0145313	0.0160987
Ap1s2	Facultative	Astrocytes Dox (3d)	NPC Dox (3d)	0.00520833	0.0243674
Apoo	NPC-specific	Astrocytes Dox (3d)	NPC Dox (3d)	0.138462	0.0666667
Araf	Facultative	Astrocytes Dox (3d)	NPC Dox (3d)	0.291362	0.263555
Arhgap4	Facultative	Astrocytes Dox (3d)	NPC Dox (3d)	0.39881	0.231373
Armcx5	NPC-specific	Astrocytes Dox (3d)	NPC Dox (3d)	0.13105	0.194873
Atg4a	NPC-specific	Astrocytes Dox (3d)	NPC Dox (3d)	0.094211	0.173368
Atp6ap1	NPC-specific	Astrocytes Dox (3d)	NPC Dox (3d)	0.421651	0.501638
Atp6ap2	Facultative	Astrocytes Dox (3d)	NPC Dox (3d)	0.282343	0.208274
BC022960	Facultative	Astrocytes Dox (3d)	NPC Dox (3d)	0.130612	0.133405
Bcap31	Facultative	Astrocytes Dox (3d)	NPC Dox (3d)	0.260275	0.190037
Bcor	NPC-specific	Astrocytes Dox (3d)	NPC Dox (3d)	0.345861	0.140916
Car5b	Facultative	Astrocytes Dox (3d)	NPC Dox (3d)	0.0853271	0
Ccdc120	NPC-specific	Astrocytes Dox (3d)	NPC Dox (3d)	0.0690173	0.00326797
Cdk16	Facultative	Astrocytes Dox (3d)	NPC Dox (3d)	0.210249	0.199374
Cfp	Facultative	Astrocytes Dox (3d)	NPC Dox (3d)	0	0.00595238
Chm	Facultative	Astrocytes Dox (3d)	NPC Dox (3d)	0.0961891	0.0394838
Cox7b	NPC-specific	Astrocytes Dox (3d)	NPC Dox (3d)	0.0994112	0.130411
Cstf2	NPC-specific	Astrocytes Dox (3d)	NPC Dox (3d)	0.0238095	0.0691056
Ctps2	Facultative	Astrocytes Dox (3d)	NPC Dox (3d)	0.122594	0.0042266
Ddx3x	Constitutive	Astrocytes Dox (3d)	NPC Dox (3d)	0.16444	0.167628
Dnase1l1	Facultative	Astrocytes Dox (3d)	NPC Dox (3d)	0.295556	0.0835266
Drp2	Facultative	Astrocytes Dox (3d)	NPC Dox (3d)	0.0092724	0.0576787
Ebp	Facultative	Astrocytes Dox (3d)	NPC Dox (3d)	0.108928	0.0502933
Eif1ax	Facultative	Astrocytes Dox (3d)	NPC Dox (3d)	0.0288662	0.0113596
Eif2s3x	Constitutive	Astrocytes Dox (3d)	NPC Dox (3d)	0.0705255	0.104691
Elk1	NPC-specific	Astrocytes Dox (3d)	NPC Dox (3d)	0.0317857	0.00622924
Emd	Facultative	Astrocytes Dox (3d)	NPC Dox (3d)	0.36257	0.322034
Ercc6l	Facultative	Astrocytes Dox (3d)	NPC Dox (3d)	0.25	0.254026
Fam50a	Facultative	Astrocytes Dox (3d)	NPC Dox (3d)	0.316092	0.381889
Firre	Constitutive	Astrocytes Dox (3d)	NPC Dox (3d)	0.0848837	0.168621
Flna	Facultative	Astrocytes Dox (3d)	NPC Dox (3d)	0.305386	0.17283
Fmr1	Facultative	Astrocytes Dox (3d)	NPC Dox (3d)	0.0987049	0.103237
Ftsj1	Facultative	Astrocytes Dox (3d)	NPC Dox (3d)	0.225104	0.25109
Ftx	Constitutive	Astrocytes Dox (3d)	NPC Dox (3d)	0	0.0768479
Fundc1	NPC-specific	Astrocytes Dox (3d)	NPC Dox (3d)	0.0461667	0.0134948
G530011O06Rik	Facultative	Astrocytes Dox (3d)	NPC Dox (3d)	0.140738	0.091514
G6pdx	Facultative	Astrocytes Dox (3d)	NPC Dox (3d)	0.339467	0.261498
Gdi1	Facultative	Astrocytes Dox (3d)	NPC Dox (3d)	0.296725	0.285494
Gemin8	Facultative	Astrocytes Dox (3d)	NPC Dox (3d)	0.460003	0.547922
Gm14539	NPC-specific	Astrocytes Dox (3d)	NPC Dox (3d)	0.760705	0.689151
Gm14634	Facultative	Astrocytes Dox (3d)	NPC Dox (3d)	0.586124	0.184295
Gm15163	NPC-specific	Astrocytes Dox (3d)	NPC Dox (3d)	0.151574	0.195336
Gm15247	NPC-specific	Astrocytes Dox (3d)	NPC Dox (3d)	0.025	0.0488215
Gm8822	NPC-specific	Astrocytes Dox (3d)	NPC Dox (3d)	0.555556	0.335594
Gm9434	NPC-specific	Astrocytes Dox (3d)	NPC Dox (3d)	0.142857	0.0904558
Gpkow	Facultative	Astrocytes Dox (3d)	NPC Dox (3d)	0.0788489	0.0477321
Gpm6b	Facultative	Astrocytes Dox (3d)	NPC Dox (3d)	0.309722	0.345266
Gprasp1	Facultative	Astrocytes Dox (3d)	NPC Dox (3d)	0.0543729	0.0950165
Gripap1	Facultative	Astrocytes Dox (3d)	NPC Dox (3d)	0.241752	0.218558
Hccs	Facultative	Astrocytes Dox (3d)	NPC Dox (3d)	0.221461	0.20202
Hcfc1	Facultative	Astrocytes Dox (3d)	NPC Dox (3d)	0.195787	0.129974
Hdac6	Facultative	Astrocytes Dox (3d)	NPC Dox (3d)	0.0648533	0.0353874
Hdac8	NPC-specific	Astrocytes Dox (3d)	NPC Dox (3d)	0.0381381	0.0181818
Hsd17b10	NPC-specific	Astrocytes Dox (3d)	NPC Dox (3d)	0.0559799	0.0520844
Htatsf1	NPC-specific	Astrocytes Dox (3d)	NPC Dox (3d)	0.00488455	0.0798549
Huwe1	Facultative	Astrocytes Dox (3d)	NPC Dox (3d)	0.0716769	0.161379
Idh3g	Facultative	Astrocytes Dox (3d)	NPC Dox (3d)	0.325829	0.264735
Igbp1	Facultative	Astrocytes Dox (3d)	NPC Dox (3d)	0.236166	0.233254
Ikbkg	Facultative	Astrocytes Dox (3d)	NPC Dox (3d)	0.34668	0.327047
Iqsec2	NPC-specific	Astrocytes Dox (3d)	NPC Dox (3d)	0.0236932	0.00941481
Jpx	Constitutive	Astrocytes Dox (3d)	NPC Dox (3d)	0.119732	0.123967
Kantr	NPC-specific	Astrocytes Dox (3d)	NPC Dox (3d)	0.0740618	0.0379281
Kcnd1	NPC-specific	Astrocytes Dox (3d)	NPC Dox (3d)	0.0874051	0.0300795
Kdm5c	Constitutive	Astrocytes Dox (3d)	NPC Dox (3d)	0.277465	0.305715
Kdm6a	Constitutive	Astrocytes Dox (3d)	NPC Dox (3d)	0.274237	0.210834
Lage3	Facultative	Astrocytes Dox (3d)	NPC Dox (3d)	0.375162	0.35099
Mageh1	Facultative	Astrocytes Dox (3d)	NPC Dox (3d)	0.00890252	0.00410333
Magt1	Facultative	Astrocytes Dox (3d)	NPC Dox (3d)	0.00514473	0.00401091
Map3k15	NPC-specific	Astrocytes Dox (3d)	NPC Dox (3d)	0	0.00343643
Mbtps2	Facultative	Astrocytes Dox (3d)	NPC Dox (3d)	0.302223	0.331736
Mecp2	Facultative	Astrocytes Dox (3d)	NPC Dox (3d)	0.254684	0.163506
Med14	Facultative	Astrocytes Dox (3d)	NPC Dox (3d)	0.325304	0.209385
Mid1	Constitutive	Astrocytes Dox (3d)	NPC Dox (3d)	0.0281444	0.0231578
Mid1ip1	NPC-specific	Astrocytes Dox (3d)	NPC Dox (3d)	0.297713	0.244961
Mmgt1	Facultative	Astrocytes Dox (3d)	NPC Dox (3d)	0.12255	0.19697
Msl3	NPC-specific	Astrocytes Dox (3d)	NPC Dox (3d)	0.101354	0.049172
Naa10	Facultative	Astrocytes Dox (3d)	NPC Dox (3d)	0.205718	0.17968
Ndufb11	Facultative	Astrocytes Dox (3d)	NPC Dox (3d)	0.220644	0.263981
Nkap	Facultative	Astrocytes Dox (3d)	NPC Dox (3d)	0.315473	0.310514
Ofd1	Facultative	Astrocytes Dox (3d)	NPC Dox (3d)	0.435047	0.45788
Ogt	Facultative	Astrocytes Dox (3d)	NPC Dox (3d)	0.0347396	0.182767
Otud5	Facultative	Astrocytes Dox (3d)	NPC Dox (3d)	0.33293	0.207365
Pbdc1	Constitutive	Astrocytes Dox (3d)	NPC Dox (3d)	0.177778	0.275981
Pcsk1n	NPC-specific	Astrocytes Dox (3d)	NPC Dox (3d)	0.156426	0.0176216
Pdha1	Facultative	Astrocytes Dox (3d)	NPC Dox (3d)	0.00420685	0.00645235
Pdzd4	NPC-specific	Astrocytes Dox (3d)	NPC Dox (3d)	0.136508	0.00569129
Phf8	NPC-specific	Astrocytes Dox (3d)	NPC Dox (3d)	0.042783	0.149592
Phka2	Facultative	Astrocytes Dox (3d)	NPC Dox (3d)	0.0117647	0.00468058
Piga	Facultative	Astrocytes Dox (3d)	NPC Dox (3d)	0.0365854	0.0567809
Pim2	NPC-specific	Astrocytes Dox (3d)	NPC Dox (3d)	0.117932	0.0667411
Plxna3	Facultative	Astrocytes Dox (3d)	NPC Dox (3d)	0.264815	0.183174
Plxnb3	NPC-specific	Astrocytes Dox (3d)	NPC Dox (3d)	0.0223881	0.0480218
Porcn	Facultative	Astrocytes Dox (3d)	NPC Dox (3d)	0.0815079	0.0140041
Pqbp1	Facultative	Astrocytes Dox (3d)	NPC Dox (3d)	0.23579	0.241301
Praf2	Facultative	Astrocytes Dox (3d)	NPC Dox (3d)	0.0816302	0.0536572
Prdx4	NPC-specific	Astrocytes Dox (3d)	NPC Dox (3d)	0.00160428	0.00519092
Psmd10	NPC-specific	Astrocytes Dox (3d)	NPC Dox (3d)	0.120286	0.158345
Rab9	Facultative	Astrocytes Dox (3d)	NPC Dox (3d)	0.40401	0.416172
Rai2	NPC-specific	Astrocytes Dox (3d)	NPC Dox (3d)	0.023428	0.00140647
Rbbp7	Facultative	Astrocytes Dox (3d)	NPC Dox (3d)	0	0.0222222
Rbm10	NPC-specific	Astrocytes Dox (3d)	NPC Dox (3d)	0.364063	0.203853
Rbm3	Facultative	Astrocytes Dox (3d)	NPC Dox (3d)	0.343046	0.399044
Rbmx	NPC-specific	Astrocytes Dox (3d)	NPC Dox (3d)	0.0212073	0.0347991
Renbp	NPC-specific	Astrocytes Dox (3d)	NPC Dox (3d)	0.57702	0.218993
Ribc1	Facultative	Astrocytes Dox (3d)	NPC Dox (3d)	0.118421	0.0476352
Rpgr	NPC-specific	Astrocytes Dox (3d)	NPC Dox (3d)	0.203725	0.0536194
Rpl10	Facultative	Astrocytes Dox (3d)	NPC Dox (3d)	0.796374	0.8078
Rps4x	Facultative	Astrocytes Dox (3d)	NPC Dox (3d)	0.200342	0.244747
Siah1b	Facultative	Astrocytes Dox (3d)	NPC Dox (3d)	0.0987216	0.191151
Slc10a3	Facultative	Astrocytes Dox (3d)	NPC Dox (3d)	0.125	0.0277379
Slc35a2	Facultative	Astrocytes Dox (3d)	NPC Dox (3d)	0.349145	0.276979
Slc6a8	NPC-specific	Astrocytes Dox (3d)	NPC Dox (3d)	0.0774501	0.0363207
Slc9a6	NPC-specific	Astrocytes Dox (3d)	NPC Dox (3d)	0.0382725	0.0133248
Smc1a	Facultative	Astrocytes Dox (3d)	NPC Dox (3d)	0.105422	0.118445
Sms	Facultative	Astrocytes Dox (3d)	NPC Dox (3d)	0.0345945	0.0137898
Srpk3	Facultative	Astrocytes Dox (3d)	NPC Dox (3d)	0	0.00524934
Ssr4	Facultative	Astrocytes Dox (3d)	NPC Dox (3d)	0.473719	0.2758
Suv39h1	Facultative	Astrocytes Dox (3d)	NPC Dox (3d)	0.288035	0.224508
Syap1	Facultative	Astrocytes Dox (3d)	NPC Dox (3d)	0.380784	0.331027
Taf1	Facultative	Astrocytes Dox (3d)	NPC Dox (3d)	0.0174985	0.18526
Taz	Facultative	Astrocytes Dox (3d)	NPC Dox (3d)	0.468932	0.401547
Tbc1d25	Facultative	Astrocytes Dox (3d)	NPC Dox (3d)	0.146752	0.0737318
Tceanc	Facultative	Astrocytes Dox (3d)	NPC Dox (3d)	0.320909	0.421833
Tfe3	Facultative	Astrocytes Dox (3d)	NPC Dox (3d)	0.185714	0.137925
Timm17b	Facultative	Astrocytes Dox (3d)	NPC Dox (3d)	0.210922	0.188864
Timp1	Facultative	Astrocytes Dox (3d)	NPC Dox (3d)	0	#NUM!
Tmem29	Constitutive	Astrocytes Dox (3d)	NPC Dox (3d)	0.114332	0.271569
Tmsb4x	Facultative	Astrocytes Dox (3d)	NPC Dox (3d)	0.102217	0.253154
Trappc2	Facultative	Astrocytes Dox (3d)	NPC Dox (3d)	0.448737	0.452861
Trmt2b	Facultative	Astrocytes Dox (3d)	NPC Dox (3d)	0.00961538	0.0217675
Tspyl2	NPC-specific	Astrocytes Dox (3d)	NPC Dox (3d)	0.0996358	0.0607868
Txlng	Facultative	Astrocytes Dox (3d)	NPC Dox (3d)	0.211652	0.173965
Uba1	Facultative	Astrocytes Dox (3d)	NPC Dox (3d)	0.259529	0.299369
Ubl4	Facultative	Astrocytes Dox (3d)	NPC Dox (3d)	0.319219	0.320302
Upf3b	Facultative	Astrocytes Dox (3d)	NPC Dox (3d)	0.111191	0.104278
Usp11	Facultative	Astrocytes Dox (3d)	NPC Dox (3d)	0.290681	0.180517
Usp9x	Facultative	Astrocytes Dox (3d)	NPC Dox (3d)	0.294688	0.234527
Utp14a	Constitutive	Astrocytes Dox (3d)	NPC Dox (3d)	0.133402	0.260821
Uxt	Facultative	Astrocytes Dox (3d)	NPC Dox (3d)	0.0785312	0.0410829
Vbp1	Facultative	Astrocytes Dox (3d)	NPC Dox (3d)	0.0578006	0.0969551
Wdr13	Facultative	Astrocytes Dox (3d)	NPC Dox (3d)	0.216071	0.21181
Wdr45	Facultative	Astrocytes Dox (3d)	NPC Dox (3d)	0.132654	0.0895412
Zrsr2	Facultative	Astrocytes Dox (3d)	NPC Dox (3d)	0.265763	0.278279
A230072C01Rik	Facultative	Astrocytes Dox (7d)	NPC Dox (7d)	0.0912407	0.0244055
A830080D01Rik	NPC-specific	Astrocytes Dox (7d)	NPC Dox (7d)	0.104373	0.00799435
Abcd1	NPC-specific	Astrocytes Dox (7d)	NPC Dox (7d)	0.0340709	0.0112246
Acsl4	NPC-specific	Astrocytes Dox (7d)	NPC Dox (7d)	0.00380711	0.000260824
Akap17b	NPC-specific	Astrocytes Dox (7d)	NPC Dox (7d)	0.113948	0.0129419
Alg13	Facultative	Astrocytes Dox (7d)	NPC Dox (7d)	0.0154991	0.00069735
Ap1s2	Facultative	Astrocytes Dox (7d)	NPC Dox (7d)	0	0
Apoo	NPC-specific	Astrocytes Dox (7d)	NPC Dox (7d)	0.105556	0
Araf	Facultative	Astrocytes Dox (7d)	NPC Dox (7d)	0.252822	0.207096
Arhgap4	Facultative	Astrocytes Dox (7d)	NPC Dox (7d)	0.25	0.0545809
Armcx5	NPC-specific	Astrocytes Dox (7d)	NPC Dox (7d)	0.103659	0.142722
Atg4a	NPC-specific	Astrocytes Dox (7d)	NPC Dox (7d)	0.0824417	0.09755
Atp6ap1	NPC-specific	Astrocytes Dox (7d)	NPC Dox (7d)	0.716216	0.345752
Atp6ap2	Facultative	Astrocytes Dox (7d)	NPC Dox (7d)	0.237912	0.0456424
BC022960	Facultative	Astrocytes Dox (7d)	NPC Dox (7d)	0.179426	0.0218803
Bcap31	Facultative	Astrocytes Dox (7d)	NPC Dox (7d)	0.249482	0.0759014
Bcor	NPC-specific	Astrocytes Dox (7d)	NPC Dox (7d)	0.325222	0.0363441
Car5b	Facultative	Astrocytes Dox (7d)	NPC Dox (7d)	0.0169641	0
Ccdc120	NPC-specific	Astrocytes Dox (7d)	NPC Dox (7d)	0.158537	0
Cdk16	Facultative	Astrocytes Dox (7d)	NPC Dox (7d)	0.242905	0.124272
Cfp	Facultative	Astrocytes Dox (7d)	NPC Dox (7d)	0.0103988	0
Chm	Facultative	Astrocytes Dox (7d)	NPC Dox (7d)	0.0127551	0
Cox7b	NPC-specific	Astrocytes Dox (7d)	NPC Dox (7d)	0.0715559	0.0773934
Cstf2	NPC-specific	Astrocytes Dox (7d)	NPC Dox (7d)	0	0.0159556
Ctps2	Facultative	Astrocytes Dox (7d)	NPC Dox (7d)	0.0629951	0.00246263
Ddx3x	Constitutive	Astrocytes Dox (7d)	NPC Dox (7d)	0.193404	0.0990339
Dnase1l1	Facultative	Astrocytes Dox (7d)	NPC Dox (7d)	0.274032	0.0416667
Drp2	Facultative	Astrocytes Dox (7d)	NPC Dox (7d)	0.00752508	0.0384687
Ebp	Facultative	Astrocytes Dox (7d)	NPC Dox (7d)	0.0387763	0.00070922
Eif1ax	Facultative	Astrocytes Dox (7d)	NPC Dox (7d)	0.0184074	0.0011345
Eif2s3x	Constitutive	Astrocytes Dox (7d)	NPC Dox (7d)	0.0897468	0.0842116
Elk1	NPC-specific	Astrocytes Dox (7d)	NPC Dox (7d)	0.0438965	0.000642261
Emd	Facultative	Astrocytes Dox (7d)	NPC Dox (7d)	0.306303	0.271871
Ercc6l	Facultative	Astrocytes Dox (7d)	NPC Dox (7d)	0	0.160788
Fam50a	Facultative	Astrocytes Dox (7d)	NPC Dox (7d)	0.321408	0.310945
Firre	Constitutive	Astrocytes Dox (7d)	NPC Dox (7d)	0.0406159	0.0967728
Flna	Facultative	Astrocytes Dox (7d)	NPC Dox (7d)	0.24043	0.10925
Fmr1	Facultative	Astrocytes Dox (7d)	NPC Dox (7d)	0.0849519	0.0105932
Ftsj1	Facultative	Astrocytes Dox (7d)	NPC Dox (7d)	0.218333	0.139305
Ftx	Constitutive	Astrocytes Dox (7d)	NPC Dox (7d)	0.129609	0.0752824
Fundc1	NPC-specific	Astrocytes Dox (7d)	NPC Dox (7d)	0.0219381	0.000664011
G530011O06Rik	Facultative	Astrocytes Dox (7d)	NPC Dox (7d)	0.149573	0.0229885
G6pdx	Facultative	Astrocytes Dox (7d)	NPC Dox (7d)	0.306051	0.19844
Gdi1	Facultative	Astrocytes Dox (7d)	NPC Dox (7d)	0.301566	0.218412
Gemin8	Facultative	Astrocytes Dox (7d)	NPC Dox (7d)	0.473498	0.484695
Gm14539	NPC-specific	Astrocytes Dox (7d)	NPC Dox (7d)	0.687899	0.67229
Gm14634	Facultative	Astrocytes Dox (7d)	NPC Dox (7d)	0.251634	0
Gm15163	NPC-specific	Astrocytes Dox (7d)	NPC Dox (7d)	0.0188679	0.189144
Gm15247	NPC-specific	Astrocytes Dox (7d)	NPC Dox (7d)	0.4625	0.0350877
Gm8822	NPC-specific	Astrocytes Dox (7d)	NPC Dox (7d)	0.416667	0.350024
Gm9434	NPC-specific	Astrocytes Dox (7d)	NPC Dox (7d)	0.220721	0.0976431
Gpkow	Facultative	Astrocytes Dox (7d)	NPC Dox (7d)	0.108384	0.00446895
Gpm6b	Facultative	Astrocytes Dox (7d)	NPC Dox (7d)	0.289404	0.279231
Gprasp1	Facultative	Astrocytes Dox (7d)	NPC Dox (7d)	0.0605972	0.0842623
Gripap1	Facultative	Astrocytes Dox (7d)	NPC Dox (7d)	0.237188	0.0764837
Hccs	Facultative	Astrocytes Dox (7d)	NPC Dox (7d)	0.18636	0.130102
Hcfc1	Facultative	Astrocytes Dox (7d)	NPC Dox (7d)	0.189093	0.0860058
Hdac6	Facultative	Astrocytes Dox (7d)	NPC Dox (7d)	0.0737304	0.0027679
Hdac8	NPC-specific	Astrocytes Dox (7d)	NPC Dox (7d)	0.0263158	0
Hsd17b10	NPC-specific	Astrocytes Dox (7d)	NPC Dox (7d)	0.0218254	0.00285357
Htatsf1	NPC-specific	Astrocytes Dox (7d)	NPC Dox (7d)	0.0104389	0.0139808
Huwe1	Facultative	Astrocytes Dox (7d)	NPC Dox (7d)	0.0428572	0.107454
Idh3g	Facultative	Astrocytes Dox (7d)	NPC Dox (7d)	0.265796	0.209033
Igbp1	Facultative	Astrocytes Dox (7d)	NPC Dox (7d)	0.200515	0.199557
Ikbkg	Facultative	Astrocytes Dox (7d)	NPC Dox (7d)	0.357174	0.27452
Iqsec2	NPC-specific	Astrocytes Dox (7d)	NPC Dox (7d)	0.00413223	0.000654879
Jpx	Constitutive	Astrocytes Dox (7d)	NPC Dox (7d)	0.0268456	0.0810659
Kantr	NPC-specific	Astrocytes Dox (7d)	NPC Dox (7d)	0.0336493	0.00628931
Kcnd1	NPC-specific	Astrocytes Dox (7d)	NPC Dox (7d)	0.00680272	0
Kdm5c	Constitutive	Astrocytes Dox (7d)	NPC Dox (7d)	0.207982	0.23625
Kdm6a	Constitutive	Astrocytes Dox (7d)	NPC Dox (7d)	0.191378	0.131735
Lage3	Facultative	Astrocytes Dox (7d)	NPC Dox (7d)	0.371353	0.31813
Mageh1	Facultative	Astrocytes Dox (7d)	NPC Dox (7d)	0.00306243	0.000466203
Magt1	Facultative	Astrocytes Dox (7d)	NPC Dox (7d)	0.00413374	0.00177757
Map3k15	NPC-specific	Astrocytes Dox (7d)	NPC Dox (7d)	0	0
Mbtps2	Facultative	Astrocytes Dox (7d)	NPC Dox (7d)	0.349347	0.28231
Mecp2	Facultative	Astrocytes Dox (7d)	NPC Dox (7d)	0.278809	0.0838257
Med14	Facultative	Astrocytes Dox (7d)	NPC Dox (7d)	0.383397	0.0557089
Mid1	Constitutive	Astrocytes Dox (7d)	NPC Dox (7d)	0.0227939	0.035235
Mid1ip1	NPC-specific	Astrocytes Dox (7d)	NPC Dox (7d)	0.329078	0.0656464
Mmgt1	Facultative	Astrocytes Dox (7d)	NPC Dox (7d)	0.0808034	0.0990648
Msl3	NPC-specific	Astrocytes Dox (7d)	NPC Dox (7d)	0.0633456	0.0175471
Naa10	Facultative	Astrocytes Dox (7d)	NPC Dox (7d)	0.207955	0.0863289
Ndufb11	Facultative	Astrocytes Dox (7d)	NPC Dox (7d)	0.164171	0.202536
Nkap	Facultative	Astrocytes Dox (7d)	NPC Dox (7d)	0.314688	0.27228
Ofd1	Facultative	Astrocytes Dox (7d)	NPC Dox (7d)	0.442038	0.418089
Ogt	Facultative	Astrocytes Dox (7d)	NPC Dox (7d)	0.0253	0.154162
Otud5	Facultative	Astrocytes Dox (7d)	NPC Dox (7d)	0.288965	0.0978987
Pbdc1	Constitutive	Astrocytes Dox (7d)	NPC Dox (7d)	0.0910664	0.235652
Pcsk1n	NPC-specific	Astrocytes Dox (7d)	NPC Dox (7d)	0.0670103	0
Pdha1	Facultative	Astrocytes Dox (7d)	NPC Dox (7d)	0.00221484	0.00125231
Pdzd4	NPC-specific	Astrocytes Dox (7d)	NPC Dox (7d)	0.0214592	0.00200803
Phf8	NPC-specific	Astrocytes Dox (7d)	NPC Dox (7d)	0.0558908	0.0664743
Phka2	Facultative	Astrocytes Dox (7d)	NPC Dox (7d)	0	0.000821018
Piga	Facultative	Astrocytes Dox (7d)	NPC Dox (7d)	0	0.0108968
Pim2	NPC-specific	Astrocytes Dox (7d)	NPC Dox (7d)	0.160512	0.0298387
Plxna3	Facultative	Astrocytes Dox (7d)	NPC Dox (7d)	0.198965	0.116141
Plxnb3	NPC-specific	Astrocytes Dox (7d)	NPC Dox (7d)	0.0140845	0.00506329
Porcn	Facultative	Astrocytes Dox (7d)	NPC Dox (7d)	0.05	0
Pqbp1	Facultative	Astrocytes Dox (7d)	NPC Dox (7d)	0.193385	0.108673
Praf2	Facultative	Astrocytes Dox (7d)	NPC Dox (7d)	0.0370325	0.000368732
Prdx4	NPC-specific	Astrocytes Dox (7d)	NPC Dox (7d)	0	0
Psmd10	NPC-specific	Astrocytes Dox (7d)	NPC Dox (7d)	0.109473	0.0984664
Rab9	Facultative	Astrocytes Dox (7d)	NPC Dox (7d)	0.364991	0.34439
Rai2	NPC-specific	Astrocytes Dox (7d)	NPC Dox (7d)	0.0133337	0.000672043
Rbbp7	Facultative	Astrocytes Dox (7d)	NPC Dox (7d)	0.0147059	0
Rbm10	NPC-specific	Astrocytes Dox (7d)	NPC Dox (7d)	0.256614	0.123107
Rbm3	Facultative	Astrocytes Dox (7d)	NPC Dox (7d)	0.346132	0.291454
Rbmx	NPC-specific	Astrocytes Dox (7d)	NPC Dox (7d)	0.00686208	0.00457919
Renbp	NPC-specific	Astrocytes Dox (7d)	NPC Dox (7d)	0.691045	0.0350481
Ribc1	Facultative	Astrocytes Dox (7d)	NPC Dox (7d)	0.0208333	0.00947114
Rpgr	NPC-specific	Astrocytes Dox (7d)	NPC Dox (7d)	0.228092	0.00260417
Rpl10	Facultative	Astrocytes Dox (7d)	NPC Dox (7d)	0.734274	0.777015
Rps4x	Facultative	Astrocytes Dox (7d)	NPC Dox (7d)	0.144892	0.166494
Siah1b	Facultative	Astrocytes Dox (7d)	NPC Dox (7d)	0	0.172384
Slc10a3	Facultative	Astrocytes Dox (7d)	NPC Dox (7d)	0.130326	0.0331967
Slc35a2	Facultative	Astrocytes Dox (7d)	NPC Dox (7d)	0.362074	0.158993
Slc6a8	NPC-specific	Astrocytes Dox (7d)	NPC Dox (7d)	0.0355159	0.00408974
Slc9a6	NPC-specific	Astrocytes Dox (7d)	NPC Dox (7d)	0.0645727	0.00280112
Smc1a	Facultative	Astrocytes Dox (7d)	NPC Dox (7d)	0.0412979	0.0839065
Sms	Facultative	Astrocytes Dox (7d)	NPC Dox (7d)	0.00863066	0.00422617
Srpk3	Facultative	Astrocytes Dox (7d)	NPC Dox (7d)	0	0
Ssr4	Facultative	Astrocytes Dox (7d)	NPC Dox (7d)	0.561173	0.247207
Suv39h1	Facultative	Astrocytes Dox (7d)	NPC Dox (7d)	0.36746	0.16703
Syap1	Facultative	Astrocytes Dox (7d)	NPC Dox (7d)	0.338156	0.213866
Taf1	Facultative	Astrocytes Dox (7d)	NPC Dox (7d)	0.0114481	0.101989
Taz	Facultative	Astrocytes Dox (7d)	NPC Dox (7d)	0.351305	0.320507
Tbc1d25	Facultative	Astrocytes Dox (7d)	NPC Dox (7d)	0.156939	0.00396825
Tceanc	Facultative	Astrocytes Dox (7d)	NPC Dox (7d)	0.355489	0.431449
Tfe3	Facultative	Astrocytes Dox (7d)	NPC Dox (7d)	0.167835	0.0134426
Timm17b	Facultative	Astrocytes Dox (7d)	NPC Dox (7d)	0.212197	0.0676122
Timp1	Facultative	Astrocytes Dox (7d)	NPC Dox (7d)	0	#NUM!
Tmem29	Constitutive	Astrocytes Dox (7d)	NPC Dox (7d)	0.166667	0.0194308
Tmsb4x	Facultative	Astrocytes Dox (7d)	NPC Dox (7d)	0.0857245	0.0398202
Trappc2	Facultative	Astrocytes Dox (7d)	NPC Dox (7d)	0.498747	0.448609
Trmt2b	Facultative	Astrocytes Dox (7d)	NPC Dox (7d)	0	0.00793651
Tspyl2	NPC-specific	Astrocytes Dox (7d)	NPC Dox (7d)	0.0537468	0.00355088
Txlng	Facultative	Astrocytes Dox (7d)	NPC Dox (7d)	0.181709	0.0402005
Uba1	Facultative	Astrocytes Dox (7d)	NPC Dox (7d)	0.257422	0.240319
Ubl4	Facultative	Astrocytes Dox (7d)	NPC Dox (7d)	0.32732	0.183045
Upf3b	Facultative	Astrocytes Dox (7d)	NPC Dox (7d)	0.0886973	0.0777778
Usp11	Facultative	Astrocytes Dox (7d)	NPC Dox (7d)	0.300622	0.052985
Usp9x	Facultative	Astrocytes Dox (7d)	NPC Dox (7d)	0.292545	0.110332
Utp14a	Constitutive	Astrocytes Dox (7d)	NPC Dox (7d)	0.196777	0.219038
Uxt	Facultative	Astrocytes Dox (7d)	NPC Dox (7d)	0.0342466	0.00541718
Vbp1	Facultative	Astrocytes Dox (7d)	NPC Dox (7d)	0.103027	0.0378135
Wdr13	Facultative	Astrocytes Dox (7d)	NPC Dox (7d)	0.189771	0.134157
Wdr45	Facultative	Astrocytes Dox (7d)	NPC Dox (7d)	0.195901	0.00490196
Zrsr2	Facultative	Astrocytes Dox (7d)	NPC Dox (7d)	0.222799	0.208333
