# Supplementary material for: Escape from X inactivation is directly modulated by Xist noncoding RNA
Source: Nat Cell Biol. 2025 Dec 15;28(1):166–81. doi: 10.1038/s41556-025-01823-6 (PMC12807875; doi:10.1038/s41556-025-01823-6)
Supplement: Supplementary file 8 — Numerical source data. [file 41556_2025_1823_MOESM8_ESM.xlsx]

## Sheet: Figure 3b
Gene	Clone	Condition	Timepoint (Days)	Allelic Ratio
Med14	CL31	+ Dox / + Aux	7	0.476764
Usp9x	CL31	+ Dox / + Aux	7	0.479833
Ddx3x	CL31	+ Dox / + Aux	7	0.34224
Gm9434	CL31	+ Dox / + Aux	7	0.2
Kdm6a	CL31	+ Dox / + Aux	7	0.422932
Gm14539	CL31	+ Dox / + Aux	7	0.650888
Ndufb11	CL31	+ Dox / + Aux	7	0.453295
Rbm10	CL31	+ Dox / + Aux	7	0.452381
Uba1	CL31	+ Dox / + Aux	7	0.446791
Cdk16	CL31	+ Dox / + Aux	7	0.389275
Araf	CL31	+ Dox / + Aux	7	0.422505
Utp14a	CL31	+ Dox / + Aux	7	0.289789
Mmgt1	CL31	+ Dox / + Aux	7	0.370012
Slc9a6	CL31	+ Dox / + Aux	7	0.258427
Htatsf1	CL31	+ Dox / + Aux	7	0.353768
Fmr1	CL31	+ Dox / + Aux	7	0.492586
Slc6a8	CL31	+ Dox / + Aux	7	0.194399
Bcap31	CL31	+ Dox / + Aux	7	0.464701
Abcd1	CL31	+ Dox / + Aux	7	0.357143
Plxnb3	CL31	+ Dox / + Aux	7	0.312644
Srpk3	CL31	+ Dox / + Aux	7	0.111111
Idh3g	CL31	+ Dox / + Aux	7	0.45507
Ssr4	CL31	+ Dox / + Aux	7	0.544828
Hcfc1	CL31	+ Dox / + Aux	7	0.412113
Mecp2	CL31	+ Dox / + Aux	7	0.425996
G6pdx	CL31	+ Dox / + Aux	7	0.288991
Gm8822	CL31	+ Dox / + Aux	7	0.272727
Eif2s3x	CL31	+ Dox / + Aux	7	0.156809
Eda2r	CL31	+ Dox / + Aux	7	0.418898
Igbp1	CL31	+ Dox / + Aux	7	0.370621
Ercc6l	CL31	+ Dox / + Aux	7	0.355897
Jpx	CL31	+ Dox / + Aux	7	0.309091
Ftx	CL31	+ Dox / + Aux	7	0.342282
Pbdc1	CL31	+ Dox / + Aux	7	0.483301
Chm	CL31	+ Dox / + Aux	7	0.306087
Tmem29	CL31	+ Dox / + Aux	7	0.206897
Kdm5c	CL31	+ Dox / + Aux	7	0.383515
Rbbp7	CL31	+ Dox / + Aux	7	0.452991
Txlng	CL31	+ Dox / + Aux	7	0.417293
Syap1	CL31	+ Dox / + Aux	7	0.407387
Zrsr2	CL31	+ Dox / + Aux	7	0.396914
Gemin8	CL31	+ Dox / + Aux	7	0.622871
Gpm6b	CL31	+ Dox / + Aux	7	0.475277
Ofd1	CL31	+ Dox / + Aux	7	0.502973
Trappc2	CL31	+ Dox / + Aux	7	0.618529
Tceanc	CL31	+ Dox / + Aux	7	0.6
G530011O06Rik	CL31	+ Dox / + Aux	7	0
Gpkow	CL30	- Dox / + Aux	3	0.479224
Gpkow	CL30	- Dox / + Aux	7	0.479224
Suv39h1	CL30	- Dox / + Aux	3	0.429389
Suv39h1	CL30	- Dox / + Aux	7	0.429389
Ftsj1	CL30	- Dox / + Aux	3	0.509106
Ftsj1	CL30	- Dox / + Aux	7	0.509106
Med14	CL30	- Dox / + Aux	3	0.510732
Med14	CL30	- Dox / + Aux	7	0.510732
Usp9x	CL30	- Dox / + Aux	3	0.503866
Usp9x	CL30	- Dox / + Aux	7	0.503866
Ddx3x	CL30	- Dox / + Aux	3	0.43844
Ddx3x	CL30	- Dox / + Aux	7	0.43844
Gm9434	CL30	- Dox / + Aux	3	0.047619
Gm9434	CL30	- Dox / + Aux	7	0.047619
Kdm6a	CL30	- Dox / + Aux	3	0.422925
Kdm6a	CL30	- Dox / + Aux	7	0.422925
Gm14539	CL30	- Dox / + Aux	3	0.720247
Gm14539	CL30	- Dox / + Aux	7	0.720247
Uba1	CL30	- Dox / + Aux	3	0.442256
Uba1	CL30	- Dox / + Aux	7	0.442256
Araf	CL30	- Dox / + Aux	3	0.469968
Araf	CL30	- Dox / + Aux	7	0.469968
Cfp	CL30	- Dox / + Aux	3	0.332248
Cfp	CL30	- Dox / + Aux	7	0.332248
Elk1	CL30	- Dox / + Aux	3	0.47541
Elk1	CL30	- Dox / + Aux	7	0.47541
Uxt	CL30	- Dox / + Aux	3	0.531915
Uxt	CL30	- Dox / + Aux	7	0.531915
A230072C01Rik	CL30	- Dox / + Aux	3	0.220472
A230072C01Rik	CL30	- Dox / + Aux	7	0.220472
Ocrl	CL30	- Dox / + Aux	3	0.428117
Ocrl	CL30	- Dox / + Aux	7	0.428117
Zdhhc9	CL30	- Dox / + Aux	3	0.552121
Zdhhc9	CL30	- Dox / + Aux	7	0.552121
Utp14a	CL30	- Dox / + Aux	3	0.510758
Utp14a	CL30	- Dox / + Aux	7	0.510758
Firre	CL30	- Dox / + Aux	3	0.278237
Firre	CL30	- Dox / + Aux	7	0.278237
Mmgt1	CL30	- Dox / + Aux	3	0.470186
Mmgt1	CL30	- Dox / + Aux	7	0.470186
Slc9a6	CL30	- Dox / + Aux	3	0.428571
Slc9a6	CL30	- Dox / + Aux	7	0.428571
Htatsf1	CL30	- Dox / + Aux	3	0.453578
Htatsf1	CL30	- Dox / + Aux	7	0.453578
Fmr1	CL30	- Dox / + Aux	3	0.446389
Fmr1	CL30	- Dox / + Aux	7	0.446389
Slc6a8	CL30	- Dox / + Aux	3	0.279678
Slc6a8	CL30	- Dox / + Aux	7	0.279678
Bcap31	CL30	- Dox / + Aux	3	0.51981
Bcap31	CL30	- Dox / + Aux	7	0.51981
Abcd1	CL30	- Dox / + Aux	3	0.446701
Abcd1	CL30	- Dox / + Aux	7	0.446701
Plxnb3	CL30	- Dox / + Aux	3	0.398551
Plxnb3	CL30	- Dox / + Aux	7	0.398551
Idh3g	CL30	- Dox / + Aux	3	0.466965
Idh3g	CL30	- Dox / + Aux	7	0.466965
Ssr4	CL30	- Dox / + Aux	3	0.578231
Ssr4	CL30	- Dox / + Aux	7	0.578231
Hcfc1	CL30	- Dox / + Aux	3	0.450494
Hcfc1	CL30	- Dox / + Aux	7	0.450494
Mecp2	CL30	- Dox / + Aux	3	0.423118
Mecp2	CL30	- Dox / + Aux	7	0.423118
G6pdx	CL30	- Dox / + Aux	3	0.345178
G6pdx	CL30	- Dox / + Aux	7	0.345178
Eda2r	CL30	- Dox / + Aux	3	0.453548
Eda2r	CL30	- Dox / + Aux	7	0.453548
Ercc6l	CL30	- Dox / + Aux	3	0.452697
Ercc6l	CL30	- Dox / + Aux	7	0.452697
Jpx	CL30	- Dox / + Aux	3	0.480687
Jpx	CL30	- Dox / + Aux	7	0.480687
Ftx	CL30	- Dox / + Aux	3	0.429688
Ftx	CL30	- Dox / + Aux	7	0.429688
Pbdc1	CL30	- Dox / + Aux	3	0.507984
Pbdc1	CL30	- Dox / + Aux	7	0.507984
Chm	CL30	- Dox / + Aux	3	0.449275
Chm	CL30	- Dox / + Aux	7	0.449275
Morf4l2	CL30	- Dox / + Aux	3	0.496104
Morf4l2	CL30	- Dox / + Aux	7	0.496104
BC065397	CL30	- Dox / + Aux	3	0.4375
BC065397	CL30	- Dox / + Aux	7	0.4375
Plp1	CL30	- Dox / + Aux	3	0.273006
Plp1	CL30	- Dox / + Aux	7	0.273006
Rbm41	CL30	- Dox / + Aux	3	0.37069
Rbm41	CL30	- Dox / + Aux	7	0.37069
Psmd10	CL30	- Dox / + Aux	3	0.335714
Psmd10	CL30	- Dox / + Aux	7	0.335714
Atg4a	CL30	- Dox / + Aux	3	0.386792
Atg4a	CL30	- Dox / + Aux	7	0.386792
Tmem29	CL30	- Dox / + Aux	3	0.539683
Tmem29	CL30	- Dox / + Aux	7	0.539683
Kdm5c	CL30	- Dox / + Aux	3	0.449638
Kdm5c	CL30	- Dox / + Aux	7	0.449638
Phka2	CL30	- Dox / + Aux	3	0.390785
Phka2	CL30	- Dox / + Aux	7	0.390785
Cdkl5	CL30	- Dox / + Aux	3	0.388363
Cdkl5	CL30	- Dox / + Aux	7	0.388363
Rbbp7	CL30	- Dox / + Aux	3	0.479339
Rbbp7	CL30	- Dox / + Aux	7	0.479339
Txlng	CL30	- Dox / + Aux	3	0.374359
Txlng	CL30	- Dox / + Aux	7	0.374359
Syap1	CL30	- Dox / + Aux	3	0.478169
Syap1	CL30	- Dox / + Aux	7	0.478169
Ctps2	CL30	- Dox / + Aux	3	0.298025
Ctps2	CL30	- Dox / + Aux	7	0.298025
Ap1s2	CL30	- Dox / + Aux	3	0.295775
Ap1s2	CL30	- Dox / + Aux	7	0.295775
Zrsr2	CL30	- Dox / + Aux	3	0.500753
Zrsr2	CL30	- Dox / + Aux	7	0.500753
Siah1b	CL30	- Dox / + Aux	3	0.367893
Siah1b	CL30	- Dox / + Aux	7	0.367893
Piga	CL30	- Dox / + Aux	3	0.402532
Piga	CL30	- Dox / + Aux	7	0.402532
Gemin8	CL30	- Dox / + Aux	3	0.655597
Gemin8	CL30	- Dox / + Aux	7	0.655597
Gpm6b	CL30	- Dox / + Aux	3	0.424553
Gpm6b	CL30	- Dox / + Aux	7	0.424553
Ofd1	CL30	- Dox / + Aux	3	0.584146
Ofd1	CL30	- Dox / + Aux	7	0.584146
Trappc2	CL30	- Dox / + Aux	3	0.601064
Trappc2	CL30	- Dox / + Aux	7	0.601064
Tceanc	CL30	- Dox / + Aux	3	0.484694
Tceanc	CL30	- Dox / + Aux	7	0.484694
Mid1	CL30	- Dox / + Aux	3	0.112132
Mid1	CL30	- Dox / + Aux	7	0.112132
Med14	CL31	Control	3	0.438606
Med14	CL31	Control	7	0.438606
Usp9x	CL31	Control	3	0.447261
Usp9x	CL31	Control	7	0.447261
Ddx3x	CL31	Control	3	0.316569
Ddx3x	CL31	Control	7	0.316569
Gm9434	CL31	Control	3	0.14
Gm9434	CL31	Control	7	0.14
Kdm6a	CL31	Control	3	0.448333
Kdm6a	CL31	Control	7	0.448333
Gm14539	CL31	Control	3	0.687575
Gm14539	CL31	Control	7	0.687575
Ndufb11	CL31	Control	3	0.437483
Ndufb11	CL31	Control	7	0.437483
Rbm10	CL31	Control	3	0.2
Rbm10	CL31	Control	7	0.2
Uba1	CL31	Control	3	0.461821
Uba1	CL31	Control	7	0.461821
Cdk16	CL31	Control	3	0.400197
Cdk16	CL31	Control	7	0.400197
Araf	CL31	Control	3	0.475918
Araf	CL31	Control	7	0.475918
Utp14a	CL31	Control	3	0.377069
Utp14a	CL31	Control	7	0.377069
Mmgt1	CL31	Control	3	0.433619
Mmgt1	CL31	Control	7	0.433619
Slc9a6	CL31	Control	3	0.357702
Slc9a6	CL31	Control	7	0.357702
Htatsf1	CL31	Control	3	0.344521
Htatsf1	CL31	Control	7	0.344521
Fmr1	CL31	Control	3	0.497849
Fmr1	CL31	Control	7	0.497849
Slc6a8	CL31	Control	3	0.194719
Slc6a8	CL31	Control	7	0.194719
Bcap31	CL31	Control	3	0.458083
Bcap31	CL31	Control	7	0.458083
Abcd1	CL31	Control	3	0.458886
Abcd1	CL31	Control	7	0.458886
Plxnb3	CL31	Control	3	0.368966
Plxnb3	CL31	Control	7	0.368966
Srpk3	CL31	Control	3	0.245283
Srpk3	CL31	Control	7	0.245283
Idh3g	CL31	Control	3	0.444522
Idh3g	CL31	Control	7	0.444522
Ssr4	CL31	Control	3	0.514925
Ssr4	CL31	Control	7	0.514925
Hcfc1	CL31	Control	3	0.368089
Hcfc1	CL31	Control	7	0.368089
Mecp2	CL31	Control	3	0.410959
Mecp2	CL31	Control	7	0.410959
G6pdx	CL31	Control	3	0.325843
G6pdx	CL31	Control	7	0.325843
Gm8822	CL31	Control	3	0.341463
Gm8822	CL31	Control	7	0.341463
Eif2s3x	CL31	Control	3	0.133393
Eif2s3x	CL31	Control	7	0.133393
Eda2r	CL31	Control	3	0.367074
Eda2r	CL31	Control	7	0.367074
Igbp1	CL31	Control	3	0.425314
Igbp1	CL31	Control	7	0.425314
Ercc6l	CL31	Control	3	0.389375
Ercc6l	CL31	Control	7	0.389375
Jpx	CL31	Control	3	0.389121
Jpx	CL31	Control	7	0.389121
Ftx	CL31	Control	3	0.375
Ftx	CL31	Control	7	0.375
Pbdc1	CL31	Control	3	0.517463
Pbdc1	CL31	Control	7	0.517463
Chm	CL31	Control	3	0.340461
Chm	CL31	Control	7	0.340461
Tmem29	CL31	Control	3	0.444444
Tmem29	CL31	Control	7	0.444444
Kdm5c	CL31	Control	3	0.363925
Kdm5c	CL31	Control	7	0.363925
Rbbp7	CL31	Control	3	0.329412
Rbbp7	CL31	Control	7	0.329412
Txlng	CL31	Control	3	0.442982
Txlng	CL31	Control	7	0.442982
Syap1	CL31	Control	3	0.425908
Syap1	CL31	Control	7	0.425908
Zrsr2	CL31	Control	3	0.421943
Zrsr2	CL31	Control	7	0.421943
Gemin8	CL31	Control	3	0.636139
Gemin8	CL31	Control	7	0.636139
Gpm6b	CL31	Control	3	0.494198
Gpm6b	CL31	Control	7	0.494198
Ofd1	CL31	Control	3	0.539037
Ofd1	CL31	Control	7	0.539037
Trappc2	CL31	Control	3	0.608696
Trappc2	CL31	Control	7	0.608696
Tceanc	CL31	Control	3	0.548544
Tceanc	CL31	Control	7	0.548544
G530011O06Rik	CL31	Control	3	0.157895
G530011O06Rik	CL31	Control	7	0.157895
Gpkow	CL30	+ Dox / + Aux	7	0.451397
Suv39h1	CL30	+ Dox / + Aux	7	0.436893
Ftsj1	CL30	+ Dox / + Aux	7	0.447236
Med14	CL30	+ Dox / + Aux	7	0.467842
Usp9x	CL30	+ Dox / + Aux	7	0.485075
Ddx3x	CL30	+ Dox / + Aux	7	0.401366
Gm9434	CL30	+ Dox / + Aux	7	0.0869565
Kdm6a	CL30	+ Dox / + Aux	7	0.320261
Gm14539	CL30	+ Dox / + Aux	7	0.65685
Uba1	CL30	+ Dox / + Aux	7	0.406264
Araf	CL30	+ Dox / + Aux	7	0.457391
Cfp	CL30	+ Dox / + Aux	7	0.350195
Elk1	CL30	+ Dox / + Aux	7	0.411628
Uxt	CL30	+ Dox / + Aux	7	0.295082
A230072C01Rik	CL30	+ Dox / + Aux	7	0.323988
Ocrl	CL30	+ Dox / + Aux	7	0.126391
Zdhhc9	CL30	+ Dox / + Aux	7	0.221158
Utp14a	CL30	+ Dox / + Aux	7	0.390152
Firre	CL30	+ Dox / + Aux	7	0.271186
Mmgt1	CL30	+ Dox / + Aux	7	0.39873
Slc9a6	CL30	+ Dox / + Aux	7	0.29393
Htatsf1	CL30	+ Dox / + Aux	7	0.336275
Fmr1	CL30	+ Dox / + Aux	7	0.32646
Slc6a8	CL30	+ Dox / + Aux	7	0.212389
Bcap31	CL30	+ Dox / + Aux	7	0.487443
Abcd1	CL30	+ Dox / + Aux	7	0.383929
Plxnb3	CL30	+ Dox / + Aux	7	0.320197
Idh3g	CL30	+ Dox / + Aux	7	0.43962
Ssr4	CL30	+ Dox / + Aux	7	0.5
Hcfc1	CL30	+ Dox / + Aux	7	0.416377
Mecp2	CL30	+ Dox / + Aux	7	0.436042
G6pdx	CL30	+ Dox / + Aux	7	0.392857
Eda2r	CL30	+ Dox / + Aux	7	0.395916
Ercc6l	CL30	+ Dox / + Aux	7	0.323319
Jpx	CL30	+ Dox / + Aux	7	0.347561
Ftx	CL30	+ Dox / + Aux	7	0.341463
Pbdc1	CL30	+ Dox / + Aux	7	0.456468
Chm	CL30	+ Dox / + Aux	7	0.322884
Morf4l2	CL30	+ Dox / + Aux	7	0.397394
BC065397	CL30	+ Dox / + Aux	7	0.373494
Plp1	CL30	+ Dox / + Aux	7	0.126316
Rbm41	CL30	+ Dox / + Aux	7	0.246429
Psmd10	CL30	+ Dox / + Aux	7	0.325069
Atg4a	CL30	+ Dox / + Aux	7	0.292793
Tmem29	CL30	+ Dox / + Aux	7	0.28
Kdm5c	CL30	+ Dox / + Aux	7	0.41226
Phka2	CL30	+ Dox / + Aux	7	0.337063
Cdkl5	CL30	+ Dox / + Aux	7	0.220528
Rbbp7	CL30	+ Dox / + Aux	7	0.617647
Txlng	CL30	+ Dox / + Aux	7	0.395745
Syap1	CL30	+ Dox / + Aux	7	0.472144
Ctps2	CL30	+ Dox / + Aux	7	0.0351171
Ap1s2	CL30	+ Dox / + Aux	7	0.0681818
Zrsr2	CL30	+ Dox / + Aux	7	0.434203
Siah1b	CL30	+ Dox / + Aux	7	0.387097
Piga	CL30	+ Dox / + Aux	7	0.311526
Gemin8	CL30	+ Dox / + Aux	7	0.639175
Gpm6b	CL30	+ Dox / + Aux	7	0.449176
Ofd1	CL30	+ Dox / + Aux	7	0.566017
Trappc2	CL30	+ Dox / + Aux	7	0.565104
Tceanc	CL30	+ Dox / + Aux	7	0.552567
Mid1	CL30	+ Dox / + Aux	7	0.0662069
Med14	CL31	+ Dox / + Aux	3	0.458595
Usp9x	CL31	+ Dox / + Aux	3	0.493752
Ddx3x	CL31	+ Dox / + Aux	3	0.323099
Gm9434	CL31	+ Dox / + Aux	3	0.266667
Kdm6a	CL31	+ Dox / + Aux	3	0.361868
Gm14539	CL31	+ Dox / + Aux	3	0.744122
Ndufb11	CL31	+ Dox / + Aux	3	0.442408
Rbm10	CL31	+ Dox / + Aux	3	0.457627
Uba1	CL31	+ Dox / + Aux	3	0.444494
Cdk16	CL31	+ Dox / + Aux	3	0.379189
Araf	CL31	+ Dox / + Aux	3	0.439664
Utp14a	CL31	+ Dox / + Aux	3	0.321499
Mmgt1	CL31	+ Dox / + Aux	3	0.38401
Slc9a6	CL31	+ Dox / + Aux	3	0.284519
Htatsf1	CL31	+ Dox / + Aux	3	0.335616
Fmr1	CL31	+ Dox / + Aux	3	0.584
Slc6a8	CL31	+ Dox / + Aux	3	0.179283
Bcap31	CL31	+ Dox / + Aux	3	0.470549
Abcd1	CL31	+ Dox / + Aux	3	0.466192
Plxnb3	CL31	+ Dox / + Aux	3	0.295349
Srpk3	CL31	+ Dox / + Aux	3	0.25
Idh3g	CL31	+ Dox / + Aux	3	0.42471
Ssr4	CL31	+ Dox / + Aux	3	0.358333
Hcfc1	CL31	+ Dox / + Aux	3	0.428977
Mecp2	CL31	+ Dox / + Aux	3	0.45732
G6pdx	CL31	+ Dox / + Aux	3	0.378788
Gm8822	CL31	+ Dox / + Aux	3	0.0952381
Eif2s3x	CL31	+ Dox / + Aux	3	0.171687
Eda2r	CL31	+ Dox / + Aux	3	0.433377
Igbp1	CL31	+ Dox / + Aux	3	0.386648
Ercc6l	CL31	+ Dox / + Aux	3	0.365964
Jpx	CL31	+ Dox / + Aux	3	0.351064
Ftx	CL31	+ Dox / + Aux	3	0.202128
Pbdc1	CL31	+ Dox / + Aux	3	0.420455
Chm	CL31	+ Dox / + Aux	3	0.356855
Tmem29	CL31	+ Dox / + Aux	3	0.230769
Kdm5c	CL31	+ Dox / + Aux	3	0.394402
Rbbp7	CL31	+ Dox / + Aux	3	0.402174
Txlng	CL31	+ Dox / + Aux	3	0.460606
Syap1	CL31	+ Dox / + Aux	3	0.45516
Zrsr2	CL31	+ Dox / + Aux	3	0.398622
Gemin8	CL31	+ Dox / + Aux	3	0.659975
Gpm6b	CL31	+ Dox / + Aux	3	0.467391
Ofd1	CL31	+ Dox / + Aux	3	0.511013
Trappc2	CL31	+ Dox / + Aux	3	0.622581
Tceanc	CL31	+ Dox / + Aux	3	0.560137
G530011O06Rik	CL31	+ Dox / + Aux	3	0.111111
Gpkow	CL30	+ Dox / + Aux	3	0.447761
Suv39h1	CL30	+ Dox / + Aux	3	0.502488
Ftsj1	CL30	+ Dox / + Aux	3	0.475322
Med14	CL30	+ Dox / + Aux	3	0.458917
Usp9x	CL30	+ Dox / + Aux	3	0.487266
Ddx3x	CL30	+ Dox / + Aux	3	0.436438
Gm9434	CL30	+ Dox / + Aux	3	0.388889
Kdm6a	CL30	+ Dox / + Aux	3	0.376936
Gm14539	CL30	+ Dox / + Aux	3	0.641667
Uba1	CL30	+ Dox / + Aux	3	0.408566
Araf	CL30	+ Dox / + Aux	3	0.443416
Cfp	CL30	+ Dox / + Aux	3	0.419643
Elk1	CL30	+ Dox / + Aux	3	0.476652
Uxt	CL30	+ Dox / + Aux	3	0.425856
A230072C01Rik	CL30	+ Dox / + Aux	3	0.374517
Ocrl	CL30	+ Dox / + Aux	3	0.268678
Zdhhc9	CL30	+ Dox / + Aux	3	0.321477
Utp14a	CL30	+ Dox / + Aux	3	0.444669
Firre	CL30	+ Dox / + Aux	3	0.255034
Mmgt1	CL30	+ Dox / + Aux	3	0.423322
Slc9a6	CL30	+ Dox / + Aux	3	0.342679
Htatsf1	CL30	+ Dox / + Aux	3	0.363978
Fmr1	CL30	+ Dox / + Aux	3	0.442623
Slc6a8	CL30	+ Dox / + Aux	3	0.143898
Bcap31	CL30	+ Dox / + Aux	3	0.486916
Abcd1	CL30	+ Dox / + Aux	3	0.353774
Plxnb3	CL30	+ Dox / + Aux	3	0.360248
Idh3g	CL30	+ Dox / + Aux	3	0.439602
Ssr4	CL30	+ Dox / + Aux	3	0.279412
Hcfc1	CL30	+ Dox / + Aux	3	0.40115
Mecp2	CL30	+ Dox / + Aux	3	0.445459
G6pdx	CL30	+ Dox / + Aux	3	0.341615
Eda2r	CL30	+ Dox / + Aux	3	0.389539
Ercc6l	CL30	+ Dox / + Aux	3	0.386816
Jpx	CL30	+ Dox / + Aux	3	0.370968
Ftx	CL30	+ Dox / + Aux	3	0.25
Pbdc1	CL30	+ Dox / + Aux	3	0.486945
Chm	CL30	+ Dox / + Aux	3	0.351304
Morf4l2	CL30	+ Dox / + Aux	3	0.379032
BC065397	CL30	+ Dox / + Aux	3	0.445283
Plp1	CL30	+ Dox / + Aux	3	0.194215
Rbm41	CL30	+ Dox / + Aux	3	0.433476
Psmd10	CL30	+ Dox / + Aux	3	0.368571
Atg4a	CL30	+ Dox / + Aux	3	0.268657
Tmem29	CL30	+ Dox / + Aux	3	0.321429
Kdm5c	CL30	+ Dox / + Aux	3	0.396008
Phka2	CL30	+ Dox / + Aux	3	0.378049
Cdkl5	CL30	+ Dox / + Aux	3	0.343949
Rbbp7	CL30	+ Dox / + Aux	3	0.423077
Txlng	CL30	+ Dox / + Aux	3	0.497608
Syap1	CL30	+ Dox / + Aux	3	0.468858
Ctps2	CL30	+ Dox / + Aux	3	0.0751073
Ap1s2	CL30	+ Dox / + Aux	3	0.125
Zrsr2	CL30	+ Dox / + Aux	3	0.482332
Siah1b	CL30	+ Dox / + Aux	3	0.392996
Piga	CL30	+ Dox / + Aux	3	0.340845
Gemin8	CL30	+ Dox / + Aux	3	0.667767
Gpm6b	CL30	+ Dox / + Aux	3	0.427884
Ofd1	CL30	+ Dox / + Aux	3	0.57266
Trappc2	CL30	+ Dox / + Aux	3	0.617162
Tceanc	CL30	+ Dox / + Aux	3	0.630137
Mid1	CL30	+ Dox / + Aux	3	0.0815217
Gpkow	CL30	Control	3	0.153126
Gpkow	CL30	Control	7	0.153126
Suv39h1	CL30	Control	3	0.439807
Suv39h1	CL30	Control	7	0.439807
Ftsj1	CL30	Control	3	0.401968
Ftsj1	CL30	Control	7	0.401968
Med14	CL30	Control	3	0.441061
Med14	CL30	Control	7	0.441061
Usp9x	CL30	Control	3	0.43687
Usp9x	CL30	Control	7	0.43687
Ddx3x	CL30	Control	3	0.38326
Ddx3x	CL30	Control	7	0.38326
Gm9434	CL30	Control	3	0.227273
Gm9434	CL30	Control	7	0.227273
Kdm6a	CL30	Control	3	0.423636
Kdm6a	CL30	Control	7	0.423636
Gm14539	CL30	Control	3	0.695946
Gm14539	CL30	Control	7	0.695946
Uba1	CL30	Control	3	0.41038
Uba1	CL30	Control	7	0.41038
Araf	CL30	Control	3	0.457895
Araf	CL30	Control	7	0.457895
Cfp	CL30	Control	3	0.207547
Cfp	CL30	Control	7	0.207547
Elk1	CL30	Control	3	0.355351
Elk1	CL30	Control	7	0.355351
Uxt	CL30	Control	3	0.328947
Uxt	CL30	Control	7	0.328947
A230072C01Rik	CL30	Control	3	0.106897
A230072C01Rik	CL30	Control	7	0.106897
Ocrl	CL30	Control	3	0.338059
Ocrl	CL30	Control	7	0.338059
Zdhhc9	CL30	Control	3	0.507942
Zdhhc9	CL30	Control	7	0.507942
Utp14a	CL30	Control	3	0.467444
Utp14a	CL30	Control	7	0.467444
Firre	CL30	Control	3	0.259386
Firre	CL30	Control	7	0.259386
Mmgt1	CL30	Control	3	0.449575
Mmgt1	CL30	Control	7	0.449575
Slc9a6	CL30	Control	3	0.307432
Slc9a6	CL30	Control	7	0.307432
Htatsf1	CL30	Control	3	0.351845
Htatsf1	CL30	Control	7	0.351845
Fmr1	CL30	Control	3	0.414855
Fmr1	CL30	Control	7	0.414855
Slc6a8	CL30	Control	3	0.240809
Slc6a8	CL30	Control	7	0.240809
Bcap31	CL30	Control	3	0.453937
Bcap31	CL30	Control	7	0.453937
Abcd1	CL30	Control	3	0.324
Abcd1	CL30	Control	7	0.324
Plxnb3	CL30	Control	3	0.210826
Plxnb3	CL30	Control	7	0.210826
Idh3g	CL30	Control	3	0.442404
Idh3g	CL30	Control	7	0.442404
Ssr4	CL30	Control	3	0.503448
Ssr4	CL30	Control	7	0.503448
Hcfc1	CL30	Control	3	0.338908
Hcfc1	CL30	Control	7	0.338908
Mecp2	CL30	Control	3	0.377076
Mecp2	CL30	Control	7	0.377076
G6pdx	CL30	Control	3	0.280156
G6pdx	CL30	Control	7	0.280156
Eda2r	CL30	Control	3	0.387611
Eda2r	CL30	Control	7	0.387611
Ercc6l	CL30	Control	3	0.403569
Ercc6l	CL30	Control	7	0.403569
Jpx	CL30	Control	3	0.371257
Jpx	CL30	Control	7	0.371257
Ftx	CL30	Control	3	0.325
Ftx	CL30	Control	7	0.325
Pbdc1	CL30	Control	3	0.526641
Pbdc1	CL30	Control	7	0.526641
Chm	CL30	Control	3	0.304042
Chm	CL30	Control	7	0.304042
Morf4l2	CL30	Control	3	0.344595
Morf4l2	CL30	Control	7	0.344595
BC065397	CL30	Control	3	0.336478
BC065397	CL30	Control	7	0.336478
Plp1	CL30	Control	3	0.262774
Plp1	CL30	Control	7	0.262774
Rbm41	CL30	Control	3	0.384615
Rbm41	CL30	Control	7	0.384615
Psmd10	CL30	Control	3	0.391156
Psmd10	CL30	Control	7	0.391156
Atg4a	CL30	Control	3	0.358051
Atg4a	CL30	Control	7	0.358051
Tmem29	CL30	Control	3	0.293333
Tmem29	CL30	Control	7	0.293333
Kdm5c	CL30	Control	3	0.381358
Kdm5c	CL30	Control	7	0.381358
Phka2	CL30	Control	3	0.471947
Phka2	CL30	Control	7	0.471947
Cdkl5	CL30	Control	3	0.333333
Cdkl5	CL30	Control	7	0.333333
Rbbp7	CL30	Control	3	0.44186
Rbbp7	CL30	Control	7	0.44186
Txlng	CL30	Control	3	0.468619
Txlng	CL30	Control	7	0.468619
Syap1	CL30	Control	3	0.466837
Syap1	CL30	Control	7	0.466837
Ctps2	CL30	Control	3	0.319497
Ctps2	CL30	Control	7	0.319497
Ap1s2	CL30	Control	3	0.314607
Ap1s2	CL30	Control	7	0.314607
Zrsr2	CL30	Control	3	0.484708
Zrsr2	CL30	Control	7	0.484708
Siah1b	CL30	Control	3	0.417073
Siah1b	CL30	Control	7	0.417073
Piga	CL30	Control	3	0.424947
Piga	CL30	Control	7	0.424947
Gemin8	CL30	Control	3	0.66539
Gemin8	CL30	Control	7	0.66539
Gpm6b	CL30	Control	3	0.457492
Gpm6b	CL30	Control	7	0.457492
Ofd1	CL30	Control	3	0.55595
Ofd1	CL30	Control	7	0.55595
Trappc2	CL30	Control	3	0.55643
Trappc2	CL30	Control	7	0.55643
Tceanc	CL30	Control	3	0.580756
Tceanc	CL30	Control	7	0.580756
Mid1	CL30	Control	3	0.134118
Mid1	CL30	Control	7	0.134118
Med14	CL31	- Dox / + Aux	3	0.469651
Med14	CL31	- Dox / + Aux	7	0.469651
Usp9x	CL31	- Dox / + Aux	3	0.484329
Usp9x	CL31	- Dox / + Aux	7	0.484329
Ddx3x	CL31	- Dox / + Aux	3	0.369477
Ddx3x	CL31	- Dox / + Aux	7	0.369477
Gm9434	CL31	- Dox / + Aux	3	0.242424
Gm9434	CL31	- Dox / + Aux	7	0.242424
Kdm6a	CL31	- Dox / + Aux	3	0.45467
Kdm6a	CL31	- Dox / + Aux	7	0.45467
Gm14539	CL31	- Dox / + Aux	3	0.662095
Gm14539	CL31	- Dox / + Aux	7	0.662095
Ndufb11	CL31	- Dox / + Aux	3	0.455068
Ndufb11	CL31	- Dox / + Aux	7	0.455068
Rbm10	CL31	- Dox / + Aux	3	0.455696
Rbm10	CL31	- Dox / + Aux	7	0.455696
Uba1	CL31	- Dox / + Aux	3	0.475331
Uba1	CL31	- Dox / + Aux	7	0.475331
Cdk16	CL31	- Dox / + Aux	3	0.411734
Cdk16	CL31	- Dox / + Aux	7	0.411734
Araf	CL31	- Dox / + Aux	3	0.470486
Araf	CL31	- Dox / + Aux	7	0.470486
Utp14a	CL31	- Dox / + Aux	3	0.40039
Utp14a	CL31	- Dox / + Aux	7	0.40039
Mmgt1	CL31	- Dox / + Aux	3	0.457538
Mmgt1	CL31	- Dox / + Aux	7	0.457538
Slc9a6	CL31	- Dox / + Aux	3	0.368298
Slc9a6	CL31	- Dox / + Aux	7	0.368298
Htatsf1	CL31	- Dox / + Aux	3	0.422515
Htatsf1	CL31	- Dox / + Aux	7	0.422515
Fmr1	CL31	- Dox / + Aux	3	0.523679
Fmr1	CL31	- Dox / + Aux	7	0.523679
Slc6a8	CL31	- Dox / + Aux	3	0.361183
Slc6a8	CL31	- Dox / + Aux	7	0.361183
Bcap31	CL31	- Dox / + Aux	3	0.508751
Bcap31	CL31	- Dox / + Aux	7	0.508751
Abcd1	CL31	- Dox / + Aux	3	0.512121
Abcd1	CL31	- Dox / + Aux	7	0.512121
Plxnb3	CL31	- Dox / + Aux	3	0.329939
Plxnb3	CL31	- Dox / + Aux	7	0.329939
Srpk3	CL31	- Dox / + Aux	3	0.318681
Srpk3	CL31	- Dox / + Aux	7	0.318681
Idh3g	CL31	- Dox / + Aux	3	0.467391
Idh3g	CL31	- Dox / + Aux	7	0.467391
Ssr4	CL31	- Dox / + Aux	3	0.483254
Ssr4	CL31	- Dox / + Aux	7	0.483254
Hcfc1	CL31	- Dox / + Aux	3	0.429798
Hcfc1	CL31	- Dox / + Aux	7	0.429798
Mecp2	CL31	- Dox / + Aux	3	0.440068
Mecp2	CL31	- Dox / + Aux	7	0.440068
G6pdx	CL31	- Dox / + Aux	3	0.243542
G6pdx	CL31	- Dox / + Aux	7	0.243542
Gm8822	CL31	- Dox / + Aux	3	0.195652
Gm8822	CL31	- Dox / + Aux	7	0.195652
Eif2s3x	CL31	- Dox / + Aux	3	0.123026
Eif2s3x	CL31	- Dox / + Aux	7	0.123026
Eda2r	CL31	- Dox / + Aux	3	0.450673
Eda2r	CL31	- Dox / + Aux	7	0.450673
Igbp1	CL31	- Dox / + Aux	3	0.444156
Igbp1	CL31	- Dox / + Aux	7	0.444156
Ercc6l	CL31	- Dox / + Aux	3	0.41308
Ercc6l	CL31	- Dox / + Aux	7	0.41308
Jpx	CL31	- Dox / + Aux	3	0.319549
Jpx	CL31	- Dox / + Aux	7	0.319549
Ftx	CL31	- Dox / + Aux	3	0.396341
Ftx	CL31	- Dox / + Aux	7	0.396341
Pbdc1	CL31	- Dox / + Aux	3	0.563236
Pbdc1	CL31	- Dox / + Aux	7	0.563236
Chm	CL31	- Dox / + Aux	3	0.411111
Chm	CL31	- Dox / + Aux	7	0.411111
Tmem29	CL31	- Dox / + Aux	3	0.333333
Tmem29	CL31	- Dox / + Aux	7	0.333333
Kdm5c	CL31	- Dox / + Aux	3	0.413102
Kdm5c	CL31	- Dox / + Aux	7	0.413102
Rbbp7	CL31	- Dox / + Aux	3	0.441667
Rbbp7	CL31	- Dox / + Aux	7	0.441667
Txlng	CL31	- Dox / + Aux	3	0.39777
Txlng	CL31	- Dox / + Aux	7	0.39777
Syap1	CL31	- Dox / + Aux	3	0.45111
Syap1	CL31	- Dox / + Aux	7	0.45111
Zrsr2	CL31	- Dox / + Aux	3	0.434799
Zrsr2	CL31	- Dox / + Aux	7	0.434799
Gemin8	CL31	- Dox / + Aux	3	0.616883
Gemin8	CL31	- Dox / + Aux	7	0.616883
Gpm6b	CL31	- Dox / + Aux	3	0.48017
Gpm6b	CL31	- Dox / + Aux	7	0.48017
Ofd1	CL31	- Dox / + Aux	3	0.607609
Ofd1	CL31	- Dox / + Aux	7	0.607609
Trappc2	CL31	- Dox / + Aux	3	0.603286
Trappc2	CL31	- Dox / + Aux	7	0.603286
Tceanc	CL31	- Dox / + Aux	3	0.553719
Tceanc	CL31	- Dox / + Aux	7	0.553719
G530011O06Rik	CL31	- Dox / + Aux	3	0.27027
G530011O06Rik	CL31	- Dox / + Aux	7	0.27027
Gpkow	CL30	+ Dox / - Aux	3	0.00159109
Suv39h1	CL30	+ Dox / - Aux	3	0.226721
Ftsj1	CL30	+ Dox / - Aux	3	0.133106
Med14	CL30	+ Dox / - Aux	3	0.160169
Usp9x	CL30	+ Dox / - Aux	3	0.190763
Ddx3x	CL30	+ Dox / - Aux	3	0.163576
Gm9434	CL30	+ Dox / - Aux	3	0.0833333
Kdm6a	CL30	+ Dox / - Aux	3	0.22619
Gm14539	CL30	+ Dox / - Aux	3	0.758967
Uba1	CL30	+ Dox / - Aux	3	0.222798
Araf	CL30	+ Dox / - Aux	3	0.270799
Cfp	CL30	+ Dox / - Aux	3	0
Elk1	CL30	+ Dox / - Aux	3	0.0280172
Uxt	CL30	+ Dox / - Aux	3	0.0615385
A230072C01Rik	CL30	+ Dox / - Aux	3	0.0495868
Ocrl	CL30	+ Dox / - Aux	3	0.0241935
Zdhhc9	CL30	+ Dox / - Aux	3	0.0542035
Utp14a	CL30	+ Dox / - Aux	3	0.266062
Firre	CL30	+ Dox / - Aux	3	0.1875
Mmgt1	CL30	+ Dox / - Aux	3	0.246809
Slc9a6	CL30	+ Dox / - Aux	3	0.0238095
Htatsf1	CL30	+ Dox / - Aux	3	0.0896432
Fmr1	CL30	+ Dox / - Aux	3	0.161458
Slc6a8	CL30	+ Dox / - Aux	3	0.0116732
Bcap31	CL30	+ Dox / - Aux	3	0.160789
Abcd1	CL30	+ Dox / - Aux	3	0.025
Plxnb3	CL30	+ Dox / - Aux	3	0.0246914
Idh3g	CL30	+ Dox / - Aux	3	0.257494
Ssr4	CL30	+ Dox / - Aux	3	0.267442
Hcfc1	CL30	+ Dox / - Aux	3	0.0830051
Mecp2	CL30	+ Dox / - Aux	3	0.0863787
G6pdx	CL30	+ Dox / - Aux	3	0.302703
Eda2r	CL30	+ Dox / - Aux	3	0.202141
Ercc6l	CL30	+ Dox / - Aux	3	0.227154
Jpx	CL30	+ Dox / - Aux	3	0.181818
Ftx	CL30	+ Dox / - Aux	3	0
Pbdc1	CL30	+ Dox / - Aux	3	0.344383
Chm	CL30	+ Dox / - Aux	3	0.0858586
Morf4l2	CL30	+ Dox / - Aux	3	0.037037
BC065397	CL30	+ Dox / - Aux	3	0.0769231
Plp1	CL30	+ Dox / - Aux	3	0.0306122
Rbm41	CL30	+ Dox / - Aux	3	0.231788
Psmd10	CL30	+ Dox / - Aux	3	0.183746
Atg4a	CL30	+ Dox / - Aux	3	0.185039
Tmem29	CL30	+ Dox / - Aux	3	0.0625
Kdm5c	CL30	+ Dox / - Aux	3	0.245235
Phka2	CL30	+ Dox / - Aux	3	0.140777
Cdkl5	CL30	+ Dox / - Aux	3	0.0306122
Rbbp7	CL30	+ Dox / - Aux	3	0.117647
Txlng	CL30	+ Dox / - Aux	3	0.274336
Syap1	CL30	+ Dox / - Aux	3	0.342657
Ctps2	CL30	+ Dox / - Aux	3	0.021978
Ap1s2	CL30	+ Dox / - Aux	3	0.157895
Zrsr2	CL30	+ Dox / - Aux	3	0.361035
Siah1b	CL30	+ Dox / - Aux	3	0.325103
Piga	CL30	+ Dox / - Aux	3	0.052381
Gemin8	CL30	+ Dox / - Aux	3	0.547619
Gpm6b	CL30	+ Dox / - Aux	3	0.355091
Ofd1	CL30	+ Dox / - Aux	3	0.390558
Trappc2	CL30	+ Dox / - Aux	3	0.437126
Tceanc	CL30	+ Dox / - Aux	3	0.491935
Mid1	CL30	+ Dox / - Aux	3	0.0632479
Med14	CL31	+ Dox / - Aux	3	0.132258
Usp9x	CL31	+ Dox / - Aux	3	0.197878
Ddx3x	CL31	+ Dox / - Aux	3	0.111233
Gm9434	CL31	+ Dox / - Aux	3	0.0454545
Kdm6a	CL31	+ Dox / - Aux	3	0.229927
Gm14539	CL31	+ Dox / - Aux	3	0.806122
Ndufb11	CL31	+ Dox / - Aux	3	0.30894
Rbm10	CL31	+ Dox / - Aux	3	0.0882353
Uba1	CL31	+ Dox / - Aux	3	0.330252
Cdk16	CL31	+ Dox / - Aux	3	0.223537
Araf	CL31	+ Dox / - Aux	3	0.33908
Utp14a	CL31	+ Dox / - Aux	3	0.283037
Mmgt1	CL31	+ Dox / - Aux	3	0.249735
Slc9a6	CL31	+ Dox / - Aux	3	0.0431655
Htatsf1	CL31	+ Dox / - Aux	3	0.0909879
Fmr1	CL31	+ Dox / - Aux	3	0.231132
Slc6a8	CL31	+ Dox / - Aux	3	0.0181269
Bcap31	CL31	+ Dox / - Aux	3	0.206779
Abcd1	CL31	+ Dox / - Aux	3	0.102857
Plxnb3	CL31	+ Dox / - Aux	3	0.00833333
Srpk3	CL31	+ Dox / - Aux	3	0
Idh3g	CL31	+ Dox / - Aux	3	0.244852
Ssr4	CL31	+ Dox / - Aux	3	0.173913
Hcfc1	CL31	+ Dox / - Aux	3	0.111808
Mecp2	CL31	+ Dox / - Aux	3	0.102967
G6pdx	CL31	+ Dox / - Aux	3	0.309091
Gm8822	CL31	+ Dox / - Aux	3	0.259259
Eif2s3x	CL31	+ Dox / - Aux	3	0.125129
Eda2r	CL31	+ Dox / - Aux	3	0.176536
Igbp1	CL31	+ Dox / - Aux	3	0.252896
Ercc6l	CL31	+ Dox / - Aux	3	0.168688
Jpx	CL31	+ Dox / - Aux	3	0.0721649
Ftx	CL31	+ Dox / - Aux	3	0.122449
Pbdc1	CL31	+ Dox / - Aux	3	0.289272
Chm	CL31	+ Dox / - Aux	3	0.116438
Tmem29	CL31	+ Dox / - Aux	3	0
Kdm5c	CL31	+ Dox / - Aux	3	0.232345
Rbbp7	CL31	+ Dox / - Aux	3	0
Txlng	CL31	+ Dox / - Aux	3	0.12844
Syap1	CL31	+ Dox / - Aux	3	0.275696
Zrsr2	CL31	+ Dox / - Aux	3	0.258251
Gemin8	CL31	+ Dox / - Aux	3	0.57515
Gpm6b	CL31	+ Dox / - Aux	3	0.38305
Ofd1	CL31	+ Dox / - Aux	3	0.432862
Trappc2	CL31	+ Dox / - Aux	3	0.417526
Tceanc	CL31	+ Dox / - Aux	3	0.488722
G530011O06Rik	CL31	+ Dox / - Aux	3	0
Med14	CL31	+ Dox / - Aux	7	0.0691489
Usp9x	CL31	+ Dox / - Aux	7	0.213415
Ddx3x	CL31	+ Dox / - Aux	7	0.148327
Gm9434	CL31	+ Dox / - Aux	7	0.0555556
Kdm6a	CL31	+ Dox / - Aux	7	0.290323
Gm14539	CL31	+ Dox / - Aux	7	0.755814
Ndufb11	CL31	+ Dox / - Aux	7	0.327477
Rbm10	CL31	+ Dox / - Aux	7	0.285714
Uba1	CL31	+ Dox / - Aux	7	0.332949
Cdk16	CL31	+ Dox / - Aux	7	0.201425
Araf	CL31	+ Dox / - Aux	7	0.301887
Utp14a	CL31	+ Dox / - Aux	7	0.275862
Mmgt1	CL31	+ Dox / - Aux	7	0.231296
Slc9a6	CL31	+ Dox / - Aux	7	0.0130719
Htatsf1	CL31	+ Dox / - Aux	7	0.0853432
Fmr1	CL31	+ Dox / - Aux	7	0.284091
Slc6a8	CL31	+ Dox / - Aux	7	0.0314685
Bcap31	CL31	+ Dox / - Aux	7	0.173871
Abcd1	CL31	+ Dox / - Aux	7	0.0791367
Plxnb3	CL31	+ Dox / - Aux	7	0.0550459
Srpk3	CL31	+ Dox / - Aux	7	0
Idh3g	CL31	+ Dox / - Aux	7	0.249309
Ssr4	CL31	+ Dox / - Aux	7	0.3
Hcfc1	CL31	+ Dox / - Aux	7	0.138037
Mecp2	CL31	+ Dox / - Aux	7	0.125439
G6pdx	CL31	+ Dox / - Aux	7	0.37037
Gm8822	CL31	+ Dox / - Aux	7	0.324324
Eif2s3x	CL31	+ Dox / - Aux	7	0.151483
Eda2r	CL31	+ Dox / - Aux	7	0.162451
Igbp1	CL31	+ Dox / - Aux	7	0.260753
Ercc6l	CL31	+ Dox / - Aux	7	0.221614
Jpx	CL31	+ Dox / - Aux	7	0.1875
Ftx	CL31	+ Dox / - Aux	7	0.0888889
Pbdc1	CL31	+ Dox / - Aux	7	0.357853
Chm	CL31	+ Dox / - Aux	7	0.0181159
Tmem29	CL31	+ Dox / - Aux	7	0
Kdm5c	CL31	+ Dox / - Aux	7	0.251642
Rbbp7	CL31	+ Dox / - Aux	7	0.0833333
Txlng	CL31	+ Dox / - Aux	7	0.168
Syap1	CL31	+ Dox / - Aux	7	0.281481
Zrsr2	CL31	+ Dox / - Aux	7	0.258096
Gemin8	CL31	+ Dox / - Aux	7	0.597586
Gpm6b	CL31	+ Dox / - Aux	7	0.376617
Ofd1	CL31	+ Dox / - Aux	7	0.446029
Trappc2	CL31	+ Dox / - Aux	7	0.4375
Tceanc	CL31	+ Dox / - Aux	7	0.398601
G530011O06Rik	CL31	+ Dox / - Aux	7	0.384615
Gpkow	CL30	+ Dox / - Aux	7	0.00183486
Suv39h1	CL30	+ Dox / - Aux	7	0.286458
Ftsj1	CL30	+ Dox / - Aux	7	0.0960699
Med14	CL30	+ Dox / - Aux	7	0.0130952
Usp9x	CL30	+ Dox / - Aux	7	0.120844
Ddx3x	CL30	+ Dox / - Aux	7	0.108703
Gm9434	CL30	+ Dox / - Aux	7	0.25
Kdm6a	CL30	+ Dox / - Aux	7	0.193694
Gm14539	CL30	+ Dox / - Aux	7	0.769486
Uba1	CL30	+ Dox / - Aux	7	0.209114
Araf	CL30	+ Dox / - Aux	7	0.298122
Cfp	CL30	+ Dox / - Aux	7	0
Elk1	CL30	+ Dox / - Aux	7	0
Uxt	CL30	+ Dox / - Aux	7	0.00961538
A230072C01Rik	CL30	+ Dox / - Aux	7	0.102564
Ocrl	CL30	+ Dox / - Aux	7	0.00163132
Zdhhc9	CL30	+ Dox / - Aux	7	0.00138313
Utp14a	CL30	+ Dox / - Aux	7	0.203271
Firre	CL30	+ Dox / - Aux	7	0.0945946
Mmgt1	CL30	+ Dox / - Aux	7	0.189452
Slc9a6	CL30	+ Dox / - Aux	7	0
Htatsf1	CL30	+ Dox / - Aux	7	0.0619381
Fmr1	CL30	+ Dox / - Aux	7	0.0437956
Slc6a8	CL30	+ Dox / - Aux	7	0
Bcap31	CL30	+ Dox / - Aux	7	0.104875
Abcd1	CL30	+ Dox / - Aux	7	0.0285714
Plxnb3	CL30	+ Dox / - Aux	7	0
Idh3g	CL30	+ Dox / - Aux	7	0.174021
Ssr4	CL30	+ Dox / - Aux	7	0.186441
Hcfc1	CL30	+ Dox / - Aux	7	0.0811111
Mecp2	CL30	+ Dox / - Aux	7	0.0235018
G6pdx	CL30	+ Dox / - Aux	7	0.359756
Eda2r	CL30	+ Dox / - Aux	7	0.171243
Ercc6l	CL30	+ Dox / - Aux	7	0.154229
Jpx	CL30	+ Dox / - Aux	7	0.15625
Ftx	CL30	+ Dox / - Aux	7	0.0638298
Pbdc1	CL30	+ Dox / - Aux	7	0.293217
Chm	CL30	+ Dox / - Aux	7	0.0100503
Morf4l2	CL30	+ Dox / - Aux	7	0.0606061
BC065397	CL30	+ Dox / - Aux	7	0.0779221
Plp1	CL30	+ Dox / - Aux	7	0.0722892
Rbm41	CL30	+ Dox / - Aux	7	0.2
Psmd10	CL30	+ Dox / - Aux	7	0.2
Atg4a	CL30	+ Dox / - Aux	7	0.224299
Tmem29	CL30	+ Dox / - Aux	7	0.133333
Kdm5c	CL30	+ Dox / - Aux	7	0.204918
Phka2	CL30	+ Dox / - Aux	7	0.0138889
Cdkl5	CL30	+ Dox / - Aux	7	0.00874636
Rbbp7	CL30	+ Dox / - Aux	7	0
Txlng	CL30	+ Dox / - Aux	7	0.12
Syap1	CL30	+ Dox / - Aux	7	0.278081
Ctps2	CL30	+ Dox / - Aux	7	0
Ap1s2	CL30	+ Dox / - Aux	7	0.0869565
Zrsr2	CL30	+ Dox / - Aux	7	0.306627
Siah1b	CL30	+ Dox / - Aux	7	0.225275
Piga	CL30	+ Dox / - Aux	7	0.012987
Gemin8	CL30	+ Dox / - Aux	7	0.592287
Gpm6b	CL30	+ Dox / - Aux	7	0.283687
Ofd1	CL30	+ Dox / - Aux	7	0.387952
Trappc2	CL30	+ Dox / - Aux	7	0.548387
Tceanc	CL30	+ Dox / - Aux	7	0.438596
Mid1	CL30	+ Dox / - Aux	7	0.0826162
Med14	CL31	- Dox / + Aux	3	0.468883
Med14	CL31	- Dox / + Aux	7	0.468883
Usp9x	CL31	- Dox / + Aux	3	0.483373
Usp9x	CL31	- Dox / + Aux	7	0.483373
Ddx3x	CL31	- Dox / + Aux	3	0.337662
Ddx3x	CL31	- Dox / + Aux	7	0.337662
Gm9434	CL31	- Dox / + Aux	3	0.407407
Gm9434	CL31	- Dox / + Aux	7	0.407407
Kdm6a	CL31	- Dox / + Aux	3	0.403162
Kdm6a	CL31	- Dox / + Aux	7	0.403162
Gm14539	CL31	- Dox / + Aux	3	0.78719
Gm14539	CL31	- Dox / + Aux	7	0.78719
Ndufb11	CL31	- Dox / + Aux	3	0.450875
Ndufb11	CL31	- Dox / + Aux	7	0.450875
Rbm10	CL31	- Dox / + Aux	3	0.166667
Rbm10	CL31	- Dox / + Aux	7	0.166667
Uba1	CL31	- Dox / + Aux	3	0.462218
Uba1	CL31	- Dox / + Aux	7	0.462218
Cdk16	CL31	- Dox / + Aux	3	0.458877
Cdk16	CL31	- Dox / + Aux	7	0.458877
Araf	CL31	- Dox / + Aux	3	0.485014
Araf	CL31	- Dox / + Aux	7	0.485014
Utp14a	CL31	- Dox / + Aux	3	0.406562
Utp14a	CL31	- Dox / + Aux	7	0.406562
Mmgt1	CL31	- Dox / + Aux	3	0.463446
Mmgt1	CL31	- Dox / + Aux	7	0.463446
Slc9a6	CL31	- Dox / + Aux	3	0.358586
Slc9a6	CL31	- Dox / + Aux	7	0.358586
Htatsf1	CL31	- Dox / + Aux	3	0.411921
Htatsf1	CL31	- Dox / + Aux	7	0.411921
Fmr1	CL31	- Dox / + Aux	3	0.680899
Fmr1	CL31	- Dox / + Aux	7	0.680899
Slc6a8	CL31	- Dox / + Aux	3	0.260745
Slc6a8	CL31	- Dox / + Aux	7	0.260745
Bcap31	CL31	- Dox / + Aux	3	0.500671
Bcap31	CL31	- Dox / + Aux	7	0.500671
Abcd1	CL31	- Dox / + Aux	3	0.542683
Abcd1	CL31	- Dox / + Aux	7	0.542683
Plxnb3	CL31	- Dox / + Aux	3	0.363158
Plxnb3	CL31	- Dox / + Aux	7	0.363158
Srpk3	CL31	- Dox / + Aux	3	0.153846
Srpk3	CL31	- Dox / + Aux	7	0.153846
Idh3g	CL31	- Dox / + Aux	3	0.527884
Idh3g	CL31	- Dox / + Aux	7	0.527884
Ssr4	CL31	- Dox / + Aux	3	0.472727
Ssr4	CL31	- Dox / + Aux	7	0.472727
Hcfc1	CL31	- Dox / + Aux	3	0.435807
Hcfc1	CL31	- Dox / + Aux	7	0.435807
Mecp2	CL31	- Dox / + Aux	3	0.463254
Mecp2	CL31	- Dox / + Aux	7	0.463254
G6pdx	CL31	- Dox / + Aux	3	0.381443
G6pdx	CL31	- Dox / + Aux	7	0.381443
Gm8822	CL31	- Dox / + Aux	3	0.16129
Gm8822	CL31	- Dox / + Aux	7	0.16129
Eif2s3x	CL31	- Dox / + Aux	3	0.130342
Eif2s3x	CL31	- Dox / + Aux	7	0.130342
Eda2r	CL31	- Dox / + Aux	3	0.442242
Eda2r	CL31	- Dox / + Aux	7	0.442242
Igbp1	CL31	- Dox / + Aux	3	0.475352
Igbp1	CL31	- Dox / + Aux	7	0.475352
Ercc6l	CL31	- Dox / + Aux	3	0.422
Ercc6l	CL31	- Dox / + Aux	7	0.422
Jpx	CL31	- Dox / + Aux	3	0.464286
Jpx	CL31	- Dox / + Aux	7	0.464286
Ftx	CL31	- Dox / + Aux	3	0.386364
Ftx	CL31	- Dox / + Aux	7	0.386364
Pbdc1	CL31	- Dox / + Aux	3	0.555904
Pbdc1	CL31	- Dox / + Aux	7	0.555904
Chm	CL31	- Dox / + Aux	3	0.407407
Chm	CL31	- Dox / + Aux	7	0.407407
Tmem29	CL31	- Dox / + Aux	3	0.318182
Tmem29	CL31	- Dox / + Aux	7	0.318182
Kdm5c	CL31	- Dox / + Aux	3	0.432208
Kdm5c	CL31	- Dox / + Aux	7	0.432208
Rbbp7	CL31	- Dox / + Aux	3	0.510638
Rbbp7	CL31	- Dox / + Aux	7	0.510638
Txlng	CL31	- Dox / + Aux	3	0.45045
Txlng	CL31	- Dox / + Aux	7	0.45045
Syap1	CL31	- Dox / + Aux	3	0.418525
Syap1	CL31	- Dox / + Aux	7	0.418525
Zrsr2	CL31	- Dox / + Aux	3	0.478686
Zrsr2	CL31	- Dox / + Aux	7	0.478686
Gemin8	CL31	- Dox / + Aux	3	0.64869
Gemin8	CL31	- Dox / + Aux	7	0.64869
Gpm6b	CL31	- Dox / + Aux	3	0.526723
Gpm6b	CL31	- Dox / + Aux	7	0.526723
Ofd1	CL31	- Dox / + Aux	3	0.562963
Ofd1	CL31	- Dox / + Aux	7	0.562963
Trappc2	CL31	- Dox / + Aux	3	0.473485
Trappc2	CL31	- Dox / + Aux	7	0.473485
Tceanc	CL31	- Dox / + Aux	3	0.666667
Tceanc	CL31	- Dox / + Aux	7	0.666667
G530011O06Rik	CL31	- Dox / + Aux	3	0.0740741
G530011O06Rik	CL31	- Dox / + Aux	7	0.0740741
Med14	CL31	+ Dox / - Aux	3	0.16687
Usp9x	CL31	+ Dox / - Aux	3	0.214385
Ddx3x	CL31	+ Dox / - Aux	3	0.154639
Gm9434	CL31	+ Dox / - Aux	3	0.432432
Kdm6a	CL31	+ Dox / - Aux	3	0.285714
Gm14539	CL31	+ Dox / - Aux	3	0.785542
Ndufb11	CL31	+ Dox / - Aux	3	0.315337
Rbm10	CL31	+ Dox / - Aux	3	0.289474
Uba1	CL31	+ Dox / - Aux	3	0.302049
Cdk16	CL31	+ Dox / - Aux	3	0.233932
Araf	CL31	+ Dox / - Aux	3	0.290113
Utp14a	CL31	+ Dox / - Aux	3	0.237519
Mmgt1	CL31	+ Dox / - Aux	3	0.246028
Slc9a6	CL31	+ Dox / - Aux	3	0.0265487
Htatsf1	CL31	+ Dox / - Aux	3	0.0892364
Fmr1	CL31	+ Dox / - Aux	3	0.22327
Slc6a8	CL31	+ Dox / - Aux	3	0.00456621
Bcap31	CL31	+ Dox / - Aux	3	0.204686
Abcd1	CL31	+ Dox / - Aux	3	0.047619
Plxnb3	CL31	+ Dox / - Aux	3	0.0882353
Srpk3	CL31	+ Dox / - Aux	3	0.0454545
Idh3g	CL31	+ Dox / - Aux	3	0.319008
Ssr4	CL31	+ Dox / - Aux	3	0.37037
Hcfc1	CL31	+ Dox / - Aux	3	0.136143
Mecp2	CL31	+ Dox / - Aux	3	0.139771
G6pdx	CL31	+ Dox / - Aux	3	0.377273
Gm8822	CL31	+ Dox / - Aux	3	0.25
Eif2s3x	CL31	+ Dox / - Aux	3	0.0757042
Eda2r	CL31	+ Dox / - Aux	3	0.225484
Igbp1	CL31	+ Dox / - Aux	3	0.321192
Ercc6l	CL31	+ Dox / - Aux	3	0.195796
Jpx	CL31	+ Dox / - Aux	3	0.287425
Ftx	CL31	+ Dox / - Aux	3	0.142857
Pbdc1	CL31	+ Dox / - Aux	3	0.355696
Chm	CL31	+ Dox / - Aux	3	0.0471204
Tmem29	CL31	+ Dox / - Aux	3	0.136364
Kdm5c	CL31	+ Dox / - Aux	3	0.228594
Rbbp7	CL31	+ Dox / - Aux	3	0
Txlng	CL31	+ Dox / - Aux	3	0.193878
Syap1	CL31	+ Dox / - Aux	3	0.296163
Zrsr2	CL31	+ Dox / - Aux	3	0.263514
Gemin8	CL31	+ Dox / - Aux	3	0.631841
Gpm6b	CL31	+ Dox / - Aux	3	0.406811
Ofd1	CL31	+ Dox / - Aux	3	0.452026
Trappc2	CL31	+ Dox / - Aux	3	0.432432
Tceanc	CL31	+ Dox / - Aux	3	0.462366
G530011O06Rik	CL31	+ Dox / - Aux	3	0.285714
Med14	CL31	+ Dox / + Aux	3	0.469419
Usp9x	CL31	+ Dox / + Aux	3	0.432642
Ddx3x	CL31	+ Dox / + Aux	3	0.349136
Gm9434	CL31	+ Dox / + Aux	3	0.292683
Kdm6a	CL31	+ Dox / + Aux	3	0.380503
Gm14539	CL31	+ Dox / + Aux	3	0.75
Ndufb11	CL31	+ Dox / + Aux	3	0.421734
Rbm10	CL31	+ Dox / + Aux	3	0.423077
Uba1	CL31	+ Dox / + Aux	3	0.431566
Cdk16	CL31	+ Dox / + Aux	3	0.430624
Araf	CL31	+ Dox / + Aux	3	0.422319
Utp14a	CL31	+ Dox / + Aux	3	0.345033
Mmgt1	CL31	+ Dox / + Aux	3	0.42428
Slc9a6	CL31	+ Dox / + Aux	3	0.242105
Htatsf1	CL31	+ Dox / + Aux	3	0.339646
Fmr1	CL31	+ Dox / + Aux	3	0.577551
Slc6a8	CL31	+ Dox / + Aux	3	0.189286
Bcap31	CL31	+ Dox / + Aux	3	0.467532
Abcd1	CL31	+ Dox / + Aux	3	0.492647
Plxnb3	CL31	+ Dox / + Aux	3	0.4
Srpk3	CL31	+ Dox / + Aux	3	0.236842
Idh3g	CL31	+ Dox / + Aux	3	0.47424
Ssr4	CL31	+ Dox / + Aux	3	0.383333
Hcfc1	CL31	+ Dox / + Aux	3	0.433914
Mecp2	CL31	+ Dox / + Aux	3	0.451269
G6pdx	CL31	+ Dox / + Aux	3	0.390805
Gm8822	CL31	+ Dox / + Aux	3	0.16
Eif2s3x	CL31	+ Dox / + Aux	3	0.106691
Eda2r	CL31	+ Dox / + Aux	3	0.435525
Igbp1	CL31	+ Dox / + Aux	3	0.387449
Ercc6l	CL31	+ Dox / + Aux	3	0.367063
Jpx	CL31	+ Dox / + Aux	3	0.440367
Ftx	CL31	+ Dox / + Aux	3	0.316239
Pbdc1	CL31	+ Dox / + Aux	3	0.485199
Chm	CL31	+ Dox / + Aux	3	0.402685
Tmem29	CL31	+ Dox / + Aux	3	0.272727
Kdm5c	CL31	+ Dox / + Aux	3	0.415415
Rbbp7	CL31	+ Dox / + Aux	3	0.262295
Txlng	CL31	+ Dox / + Aux	3	0.522581
Syap1	CL31	+ Dox / + Aux	3	0.417526
Zrsr2	CL31	+ Dox / + Aux	3	0.418336
Gemin8	CL31	+ Dox / + Aux	3	0.647619
Gpm6b	CL31	+ Dox / + Aux	3	0.500672
Ofd1	CL31	+ Dox / + Aux	3	0.57
Trappc2	CL31	+ Dox / + Aux	3	0.621495
Tceanc	CL31	+ Dox / + Aux	3	0.423077
G530011O06Rik	CL31	+ Dox / + Aux	3	0.125
Med14	CL31	+ Dox / - Aux	7	0.0613599
Usp9x	CL31	+ Dox / - Aux	7	0.233284
Ddx3x	CL31	+ Dox / - Aux	7	0.150849
Gm9434	CL31	+ Dox / - Aux	7	0.3
Kdm6a	CL31	+ Dox / - Aux	7	0.259259
Gm14539	CL31	+ Dox / - Aux	7	0.751566
Ndufb11	CL31	+ Dox / - Aux	7	0.316032
Rbm10	CL31	+ Dox / - Aux	7	0.393939
Uba1	CL31	+ Dox / - Aux	7	0.322853
Cdk16	CL31	+ Dox / - Aux	7	0.211382
Araf	CL31	+ Dox / - Aux	7	0.302752
Utp14a	CL31	+ Dox / - Aux	7	0.304017
Mmgt1	CL31	+ Dox / - Aux	7	0.234576
Slc9a6	CL31	+ Dox / - Aux	7	0
Htatsf1	CL31	+ Dox / - Aux	7	0.109234
Fmr1	CL31	+ Dox / - Aux	7	0.205128
Slc6a8	CL31	+ Dox / - Aux	7	0.00401606
Bcap31	CL31	+ Dox / - Aux	7	0.174125
Abcd1	CL31	+ Dox / - Aux	7	0.0526316
Plxnb3	CL31	+ Dox / - Aux	7	0.0357143
Srpk3	CL31	+ Dox / - Aux	7	0
Idh3g	CL31	+ Dox / - Aux	7	0.280025
Ssr4	CL31	+ Dox / - Aux	7	0.292308
Hcfc1	CL31	+ Dox / - Aux	7	0.129721
Mecp2	CL31	+ Dox / - Aux	7	0.115294
G6pdx	CL31	+ Dox / - Aux	7	0.51875
Gm8822	CL31	+ Dox / - Aux	7	0.26087
Eif2s3x	CL31	+ Dox / - Aux	7	0.0711009
Eda2r	CL31	+ Dox / - Aux	7	0.201042
Igbp1	CL31	+ Dox / - Aux	7	0.316594
Ercc6l	CL31	+ Dox / - Aux	7	0.21129
Jpx	CL31	+ Dox / - Aux	7	0.216495
Ftx	CL31	+ Dox / - Aux	7	0.1
Pbdc1	CL31	+ Dox / - Aux	7	0.357377
Chm	CL31	+ Dox / - Aux	7	0.00757576
Tmem29	CL31	+ Dox / - Aux	7	0.0555556
Kdm5c	CL31	+ Dox / - Aux	7	0.228
Rbbp7	CL31	+ Dox / - Aux	7	0
Txlng	CL31	+ Dox / - Aux	7	0.34375
Syap1	CL31	+ Dox / - Aux	7	0.282366
Zrsr2	CL31	+ Dox / - Aux	7	0.262864
Gemin8	CL31	+ Dox / - Aux	7	0.60095
Gpm6b	CL31	+ Dox / - Aux	7	0.402073
Ofd1	CL31	+ Dox / - Aux	7	0.400826
Trappc2	CL31	+ Dox / - Aux	7	0.581081
Tceanc	CL31	+ Dox / - Aux	7	0.406061
G530011O06Rik	CL31	+ Dox / - Aux	7	0.0769231
Med14	CL31	+ Dox / + Aux	7	0.425648
Usp9x	CL31	+ Dox / + Aux	7	0.455128
Ddx3x	CL31	+ Dox / + Aux	7	0.345487
Gm9434	CL31	+ Dox / + Aux	7	0.296296
Kdm6a	CL31	+ Dox / + Aux	7	0.442455
Gm14539	CL31	+ Dox / + Aux	7	0.803226
Ndufb11	CL31	+ Dox / + Aux	7	0.392436
Rbm10	CL31	+ Dox / + Aux	7	0.219512
Uba1	CL31	+ Dox / + Aux	7	0.434067
Cdk16	CL31	+ Dox / + Aux	7	0.35
Araf	CL31	+ Dox / + Aux	7	0.46832
Utp14a	CL31	+ Dox / + Aux	7	0.337263
Mmgt1	CL31	+ Dox / + Aux	7	0.413494
Slc9a6	CL31	+ Dox / + Aux	7	0.285714
Htatsf1	CL31	+ Dox / + Aux	7	0.327439
Fmr1	CL31	+ Dox / + Aux	7	0.491339
Slc6a8	CL31	+ Dox / + Aux	7	0.217391
Bcap31	CL31	+ Dox / + Aux	7	0.45629
Abcd1	CL31	+ Dox / + Aux	7	0.426829
Plxnb3	CL31	+ Dox / + Aux	7	0.268293
Srpk3	CL31	+ Dox / + Aux	7	0.0454545
Idh3g	CL31	+ Dox / + Aux	7	0.45488
Ssr4	CL31	+ Dox / + Aux	7	0.446281
Hcfc1	CL31	+ Dox / + Aux	7	0.410171
Mecp2	CL31	+ Dox / + Aux	7	0.435337
G6pdx	CL31	+ Dox / + Aux	7	0.330769
Gm8822	CL31	+ Dox / + Aux	7	0.266667
Eif2s3x	CL31	+ Dox / + Aux	7	0.152958
Eda2r	CL31	+ Dox / + Aux	7	0.418381
Igbp1	CL31	+ Dox / + Aux	7	0.401033
Ercc6l	CL31	+ Dox / + Aux	7	0.37666
Jpx	CL31	+ Dox / + Aux	7	0.385366
Ftx	CL31	+ Dox / + Aux	7	0.350365
Pbdc1	CL31	+ Dox / + Aux	7	0.468813
Chm	CL31	+ Dox / + Aux	7	0.363309
Tmem29	CL31	+ Dox / + Aux	7	0.285714
Kdm5c	CL31	+ Dox / + Aux	7	0.389289
Rbbp7	CL31	+ Dox / + Aux	7	0.422222
Txlng	CL31	+ Dox / + Aux	7	0.529412
Syap1	CL31	+ Dox / + Aux	7	0.385285
Zrsr2	CL31	+ Dox / + Aux	7	0.358629
Gemin8	CL31	+ Dox / + Aux	7	0.66055
Gpm6b	CL31	+ Dox / + Aux	7	0.49757
Ofd1	CL31	+ Dox / + Aux	7	0.559486
Trappc2	CL31	+ Dox / + Aux	7	0.58982
Tceanc	CL31	+ Dox / + Aux	7	0.556701
G530011O06Rik	CL31	+ Dox / + Aux	7	0.131579
Gpkow	CL30	+ Dox / + Aux	3	0.372032
Suv39h1	CL30	+ Dox / + Aux	3	0.407801
Ftsj1	CL30	+ Dox / + Aux	3	0.421127
Med14	CL30	+ Dox / + Aux	3	0.480066
Usp9x	CL30	+ Dox / + Aux	3	0.46005
Ddx3x	CL30	+ Dox / + Aux	3	0.389203
Gm9434	CL30	+ Dox / + Aux	3	0.130435
Kdm6a	CL30	+ Dox / + Aux	3	0.405063
Gm14539	CL30	+ Dox / + Aux	3	0.818898
Uba1	CL30	+ Dox / + Aux	3	0.385998
Araf	CL30	+ Dox / + Aux	3	0.411003
Cfp	CL30	+ Dox / + Aux	3	0.357143
Elk1	CL30	+ Dox / + Aux	3	0.492337
Uxt	CL30	+ Dox / + Aux	3	0.52071
A230072C01Rik	CL30	+ Dox / + Aux	3	0.283465
Ocrl	CL30	+ Dox / + Aux	3	0.195312
Zdhhc9	CL30	+ Dox / + Aux	3	0.286167
Utp14a	CL30	+ Dox / + Aux	3	0.385185
Firre	CL30	+ Dox / + Aux	3	0.209877
Mmgt1	CL30	+ Dox / + Aux	3	0.429076
Slc9a6	CL30	+ Dox / + Aux	3	0.248485
Htatsf1	CL30	+ Dox / + Aux	3	0.360402
Fmr1	CL30	+ Dox / + Aux	3	0.453642
Slc6a8	CL30	+ Dox / + Aux	3	0.164773
Bcap31	CL30	+ Dox / + Aux	3	0.46144
Abcd1	CL30	+ Dox / + Aux	3	0.376344
Plxnb3	CL30	+ Dox / + Aux	3	0.114286
Idh3g	CL30	+ Dox / + Aux	3	0.464953
Ssr4	CL30	+ Dox / + Aux	3	0.430556
Hcfc1	CL30	+ Dox / + Aux	3	0.440592
Mecp2	CL30	+ Dox / + Aux	3	0.361239
G6pdx	CL30	+ Dox / + Aux	3	0.343511
Eda2r	CL30	+ Dox / + Aux	3	0.406771
Ercc6l	CL30	+ Dox / + Aux	3	0.34757
Jpx	CL30	+ Dox / + Aux	3	0.415929
Ftx	CL30	+ Dox / + Aux	3	0.409091
Pbdc1	CL30	+ Dox / + Aux	3	0.493314
Chm	CL30	+ Dox / + Aux	3	0.323529
Morf4l2	CL30	+ Dox / + Aux	3	0.357143
BC065397	CL30	+ Dox / + Aux	3	0.333333
Plp1	CL30	+ Dox / + Aux	3	0.186047
Rbm41	CL30	+ Dox / + Aux	3	0.278351
Psmd10	CL30	+ Dox / + Aux	3	0.371094
Atg4a	CL30	+ Dox / + Aux	3	0.285714
Tmem29	CL30	+ Dox / + Aux	3	0.157895
Kdm5c	CL30	+ Dox / + Aux	3	0.422546
Phka2	CL30	+ Dox / + Aux	3	0.303448
Cdkl5	CL30	+ Dox / + Aux	3	0.0898204
Rbbp7	CL30	+ Dox / + Aux	3	0.333333
Txlng	CL30	+ Dox / + Aux	3	0.418605
Syap1	CL30	+ Dox / + Aux	3	0.456897
Ctps2	CL30	+ Dox / + Aux	3	0.111554
Ap1s2	CL30	+ Dox / + Aux	3	0.275
Zrsr2	CL30	+ Dox / + Aux	3	0.431757
Siah1b	CL30	+ Dox / + Aux	3	0.322404
Piga	CL30	+ Dox / + Aux	3	0.324324
Gemin8	CL30	+ Dox / + Aux	3	0.719818
Gpm6b	CL30	+ Dox / + Aux	3	0.469086
Ofd1	CL30	+ Dox / + Aux	3	0.614078
Trappc2	CL30	+ Dox / + Aux	3	0.536842
Tceanc	CL30	+ Dox / + Aux	3	0.535088
Mid1	CL30	+ Dox / + Aux	3	0.124444
Gpkow	CL30	+ Dox / - Aux	7	0.00200803
Suv39h1	CL30	+ Dox / - Aux	7	0.121212
Ftsj1	CL30	+ Dox / - Aux	7	0.156897
Med14	CL30	+ Dox / - Aux	7	0.0260664
Usp9x	CL30	+ Dox / - Aux	7	0.148577
Ddx3x	CL30	+ Dox / - Aux	7	0.105263
Gm9434	CL30	+ Dox / - Aux	7	0.513514
Kdm6a	CL30	+ Dox / - Aux	7	0.203905
Gm14539	CL30	+ Dox / - Aux	7	0.753681
Uba1	CL30	+ Dox / - Aux	7	0.231155
Araf	CL30	+ Dox / - Aux	7	0.303457
Cfp	CL30	+ Dox / - Aux	7	0.00694444
Elk1	CL30	+ Dox / - Aux	7	0.00217391
Uxt	CL30	+ Dox / - Aux	7	0.0377358
A230072C01Rik	CL30	+ Dox / - Aux	7	0.0310881
Ocrl	CL30	+ Dox / - Aux	7	0.00582072
Zdhhc9	CL30	+ Dox / - Aux	7	0.00750626
Utp14a	CL30	+ Dox / - Aux	7	0.232416
Firre	CL30	+ Dox / - Aux	7	0.102941
Mmgt1	CL30	+ Dox / - Aux	7	0.229719
Slc9a6	CL30	+ Dox / - Aux	7	0
Htatsf1	CL30	+ Dox / - Aux	7	0.0648148
Fmr1	CL30	+ Dox / - Aux	7	0.0985222
Slc6a8	CL30	+ Dox / - Aux	7	0.0045045
Bcap31	CL30	+ Dox / - Aux	7	0.0694823
Abcd1	CL30	+ Dox / - Aux	7	0.0325581
Plxnb3	CL30	+ Dox / - Aux	7	0.00966184
Idh3g	CL30	+ Dox / - Aux	7	0.160723
Ssr4	CL30	+ Dox / - Aux	7	0.229167
Hcfc1	CL30	+ Dox / - Aux	7	0.0875873
Mecp2	CL30	+ Dox / - Aux	7	0.0471597
G6pdx	CL30	+ Dox / - Aux	7	0.280374
Eda2r	CL30	+ Dox / - Aux	7	0.119779
Ercc6l	CL30	+ Dox / - Aux	7	0.28
Jpx	CL30	+ Dox / - Aux	7	0.0865801
Ftx	CL30	+ Dox / - Aux	7	0.0420168
Pbdc1	CL30	+ Dox / - Aux	7	0.331081
Chm	CL30	+ Dox / - Aux	7	0
Morf4l2	CL30	+ Dox / - Aux	7	0.0666667
BC065397	CL30	+ Dox / - Aux	7	0.0469799
Plp1	CL30	+ Dox / - Aux	7	0.00635324
Rbm41	CL30	+ Dox / - Aux	7	0.12766
Psmd10	CL30	+ Dox / - Aux	7	0.173684
Atg4a	CL30	+ Dox / - Aux	7	0.189103
Tmem29	CL30	+ Dox / - Aux	7	0.166667
Kdm5c	CL30	+ Dox / - Aux	7	0.231198
Phka2	CL30	+ Dox / - Aux	7	0
Cdkl5	CL30	+ Dox / - Aux	7	0.0106838
Rbbp7	CL30	+ Dox / - Aux	7	0
Txlng	CL30	+ Dox / - Aux	7	0.297619
Syap1	CL30	+ Dox / - Aux	7	0.254974
Ctps2	CL30	+ Dox / - Aux	7	0.00387597
Ap1s2	CL30	+ Dox / - Aux	7	0
Zrsr2	CL30	+ Dox / - Aux	7	0.290966
Siah1b	CL30	+ Dox / - Aux	7	0.238095
Piga	CL30	+ Dox / - Aux	7	0.119048
Gemin8	CL30	+ Dox / - Aux	7	0.526061
Gpm6b	CL30	+ Dox / - Aux	7	0.365589
Ofd1	CL30	+ Dox / - Aux	7	0.420221
Trappc2	CL30	+ Dox / - Aux	7	0.408163
Tceanc	CL30	+ Dox / - Aux	7	0.419238
Mid1	CL30	+ Dox / - Aux	7	0.0387931
Gpkow	CL30	+ Dox / + Aux	7	0.419169
Suv39h1	CL30	+ Dox / + Aux	7	0.48996
Ftsj1	CL30	+ Dox / + Aux	7	0.438316
Med14	CL30	+ Dox / + Aux	7	0.452809
Usp9x	CL30	+ Dox / + Aux	7	0.495631
Ddx3x	CL30	+ Dox / + Aux	7	0.388657
Gm9434	CL30	+ Dox / + Aux	7	0.458333
Kdm6a	CL30	+ Dox / + Aux	7	0.404348
Gm14539	CL30	+ Dox / + Aux	7	0.768844
Uba1	CL30	+ Dox / + Aux	7	0.377943
Araf	CL30	+ Dox / + Aux	7	0.475232
Cfp	CL30	+ Dox / + Aux	7	0.398374
Elk1	CL30	+ Dox / + Aux	7	0.443378
Uxt	CL30	+ Dox / + Aux	7	0.409524
A230072C01Rik	CL30	+ Dox / + Aux	7	0.326667
Ocrl	CL30	+ Dox / + Aux	7	0.0717423
Zdhhc9	CL30	+ Dox / + Aux	7	0.150668
Utp14a	CL30	+ Dox / + Aux	7	0.36252
Firre	CL30	+ Dox / + Aux	7	0.153285
Mmgt1	CL30	+ Dox / + Aux	7	0.388256
Slc9a6	CL30	+ Dox / + Aux	7	0.309735
Htatsf1	CL30	+ Dox / + Aux	7	0.330888
Fmr1	CL30	+ Dox / + Aux	7	0.342007
Slc6a8	CL30	+ Dox / + Aux	7	0.244681
Bcap31	CL30	+ Dox / + Aux	7	0.451286
Abcd1	CL30	+ Dox / + Aux	7	0.414286
Plxnb3	CL30	+ Dox / + Aux	7	0.300885
Idh3g	CL30	+ Dox / + Aux	7	0.484097
Ssr4	CL30	+ Dox / + Aux	7	0.518987
Hcfc1	CL30	+ Dox / + Aux	7	0.417708
Mecp2	CL30	+ Dox / + Aux	7	0.457253
G6pdx	CL30	+ Dox / + Aux	7	0.3
Eda2r	CL30	+ Dox / + Aux	7	0.419619
Ercc6l	CL30	+ Dox / + Aux	7	0.381783
Jpx	CL30	+ Dox / + Aux	7	0.405063
Ftx	CL30	+ Dox / + Aux	7	0.438356
Pbdc1	CL30	+ Dox / + Aux	7	0.44878
Chm	CL30	+ Dox / + Aux	7	0.31677
Morf4l2	CL30	+ Dox / + Aux	7	0.358621
BC065397	CL30	+ Dox / + Aux	7	0.317073
Plp1	CL30	+ Dox / + Aux	7	0.159091
Rbm41	CL30	+ Dox / + Aux	7	0.252101
Psmd10	CL30	+ Dox / + Aux	7	0.234899
Atg4a	CL30	+ Dox / + Aux	7	0.285199
Tmem29	CL30	+ Dox / + Aux	7	0.473684
Kdm5c	CL30	+ Dox / + Aux	7	0.381517
Phka2	CL30	+ Dox / + Aux	7	0.222892
Cdkl5	CL30	+ Dox / + Aux	7	0.0617284
Rbbp7	CL30	+ Dox / + Aux	7	0.289474
Txlng	CL30	+ Dox / + Aux	7	0.416667
Syap1	CL30	+ Dox / + Aux	7	0.44688
Ctps2	CL30	+ Dox / + Aux	7	0.0537634
Ap1s2	CL30	+ Dox / + Aux	7	0.123457
Zrsr2	CL30	+ Dox / + Aux	7	0.441495
Siah1b	CL30	+ Dox / + Aux	7	0.280702
Piga	CL30	+ Dox / + Aux	7	0.337423
Gemin8	CL30	+ Dox / + Aux	7	0.647619
Gpm6b	CL30	+ Dox / + Aux	7	0.4859
Ofd1	CL30	+ Dox / + Aux	7	0.592105
Trappc2	CL30	+ Dox / + Aux	7	0.547414
Tceanc	CL30	+ Dox / + Aux	7	0.526627
Mid1	CL30	+ Dox / + Aux	7	0.14741
Gpkow	CL30	- Dox / + Aux	3	0.450512
Gpkow	CL30	- Dox / + Aux	7	0.450512
Suv39h1	CL30	- Dox / + Aux	3	0.551648
Suv39h1	CL30	- Dox / + Aux	7	0.551648
Ftsj1	CL30	- Dox / + Aux	3	0.497457
Ftsj1	CL30	- Dox / + Aux	7	0.497457
Med14	CL30	- Dox / + Aux	3	0.483
Med14	CL30	- Dox / + Aux	7	0.483
Usp9x	CL30	- Dox / + Aux	3	0.481869
Usp9x	CL30	- Dox / + Aux	7	0.481869
Ddx3x	CL30	- Dox / + Aux	3	0.410871
Ddx3x	CL30	- Dox / + Aux	7	0.410871
Gm9434	CL30	- Dox / + Aux	3	0.257143
Gm9434	CL30	- Dox / + Aux	7	0.257143
Kdm6a	CL30	- Dox / + Aux	3	0.42823
Kdm6a	CL30	- Dox / + Aux	7	0.42823
Gm14539	CL30	- Dox / + Aux	3	0.720779
Gm14539	CL30	- Dox / + Aux	7	0.720779
Uba1	CL30	- Dox / + Aux	3	0.435975
Uba1	CL30	- Dox / + Aux	7	0.435975
Araf	CL30	- Dox / + Aux	3	0.517689
Araf	CL30	- Dox / + Aux	7	0.517689
Cfp	CL30	- Dox / + Aux	3	0.444444
Cfp	CL30	- Dox / + Aux	7	0.444444
Elk1	CL30	- Dox / + Aux	3	0.45362
Elk1	CL30	- Dox / + Aux	7	0.45362
Uxt	CL30	- Dox / + Aux	3	0.497717
Uxt	CL30	- Dox / + Aux	7	0.497717
A230072C01Rik	CL30	- Dox / + Aux	3	0.286585
A230072C01Rik	CL30	- Dox / + Aux	7	0.286585
Ocrl	CL30	- Dox / + Aux	3	0.356485
Ocrl	CL30	- Dox / + Aux	7	0.356485
Zdhhc9	CL30	- Dox / + Aux	3	0.433777
Zdhhc9	CL30	- Dox / + Aux	7	0.433777
Utp14a	CL30	- Dox / + Aux	3	0.445917
Utp14a	CL30	- Dox / + Aux	7	0.445917
Firre	CL30	- Dox / + Aux	3	0.217687
Firre	CL30	- Dox / + Aux	7	0.217687
Mmgt1	CL30	- Dox / + Aux	3	0.45611
Mmgt1	CL30	- Dox / + Aux	7	0.45611
Slc9a6	CL30	- Dox / + Aux	3	0.469828
Slc9a6	CL30	- Dox / + Aux	7	0.469828
Htatsf1	CL30	- Dox / + Aux	3	0.422907
Htatsf1	CL30	- Dox / + Aux	7	0.422907
Fmr1	CL30	- Dox / + Aux	3	0.541311
Fmr1	CL30	- Dox / + Aux	7	0.541311
Slc6a8	CL30	- Dox / + Aux	3	0.247956
Slc6a8	CL30	- Dox / + Aux	7	0.247956
Bcap31	CL30	- Dox / + Aux	3	0.48188
Bcap31	CL30	- Dox / + Aux	7	0.48188
Abcd1	CL30	- Dox / + Aux	3	0.491667
Abcd1	CL30	- Dox / + Aux	7	0.491667
Plxnb3	CL30	- Dox / + Aux	3	0.378947
Plxnb3	CL30	- Dox / + Aux	7	0.378947
Idh3g	CL30	- Dox / + Aux	3	0.498313
Idh3g	CL30	- Dox / + Aux	7	0.498313
Ssr4	CL30	- Dox / + Aux	3	0.548387
Ssr4	CL30	- Dox / + Aux	7	0.548387
Hcfc1	CL30	- Dox / + Aux	3	0.442517
Hcfc1	CL30	- Dox / + Aux	7	0.442517
Mecp2	CL30	- Dox / + Aux	3	0.48477
Mecp2	CL30	- Dox / + Aux	7	0.48477
G6pdx	CL30	- Dox / + Aux	3	0.381188
G6pdx	CL30	- Dox / + Aux	7	0.381188
Eda2r	CL30	- Dox / + Aux	3	0.429655
Eda2r	CL30	- Dox / + Aux	7	0.429655
Ercc6l	CL30	- Dox / + Aux	3	0.474932
Ercc6l	CL30	- Dox / + Aux	7	0.474932
Jpx	CL30	- Dox / + Aux	3	0.462366
Jpx	CL30	- Dox / + Aux	7	0.462366
Ftx	CL30	- Dox / + Aux	3	0.242424
Ftx	CL30	- Dox / + Aux	7	0.242424
Pbdc1	CL30	- Dox / + Aux	3	0.526531
Pbdc1	CL30	- Dox / + Aux	7	0.526531
Chm	CL30	- Dox / + Aux	3	0.365854
Chm	CL30	- Dox / + Aux	7	0.365854
Morf4l2	CL30	- Dox / + Aux	3	0.394191
Morf4l2	CL30	- Dox / + Aux	7	0.394191
BC065397	CL30	- Dox / + Aux	3	0.301471
BC065397	CL30	- Dox / + Aux	7	0.301471
Plp1	CL30	- Dox / + Aux	3	0.368421
Plp1	CL30	- Dox / + Aux	7	0.368421
Rbm41	CL30	- Dox / + Aux	3	0.373684
Rbm41	CL30	- Dox / + Aux	7	0.373684
Psmd10	CL30	- Dox / + Aux	3	0.413333
Psmd10	CL30	- Dox / + Aux	7	0.413333
Atg4a	CL30	- Dox / + Aux	3	0.414861
Atg4a	CL30	- Dox / + Aux	7	0.414861
Tmem29	CL30	- Dox / + Aux	3	0.391304
Tmem29	CL30	- Dox / + Aux	7	0.391304
Kdm5c	CL30	- Dox / + Aux	3	0.430219
Kdm5c	CL30	- Dox / + Aux	7	0.430219
Phka2	CL30	- Dox / + Aux	3	0.440678
Phka2	CL30	- Dox / + Aux	7	0.440678
Cdkl5	CL30	- Dox / + Aux	3	0.303406
Cdkl5	CL30	- Dox / + Aux	7	0.303406
Rbbp7	CL30	- Dox / + Aux	3	0.468354
Rbbp7	CL30	- Dox / + Aux	7	0.468354
Txlng	CL30	- Dox / + Aux	3	0.487342
Txlng	CL30	- Dox / + Aux	7	0.487342
Syap1	CL30	- Dox / + Aux	3	0.470637
Syap1	CL30	- Dox / + Aux	7	0.470637
Ctps2	CL30	- Dox / + Aux	3	0.247768
Ctps2	CL30	- Dox / + Aux	7	0.247768
Ap1s2	CL30	- Dox / + Aux	3	0.355556
Ap1s2	CL30	- Dox / + Aux	7	0.355556
Zrsr2	CL30	- Dox / + Aux	3	0.485963
Zrsr2	CL30	- Dox / + Aux	7	0.485963
Siah1b	CL30	- Dox / + Aux	3	0.453744
Siah1b	CL30	- Dox / + Aux	7	0.453744
Piga	CL30	- Dox / + Aux	3	0.446429
Piga	CL30	- Dox / + Aux	7	0.446429
Gemin8	CL30	- Dox / + Aux	3	0.642643
Gemin8	CL30	- Dox / + Aux	7	0.642643
Gpm6b	CL30	- Dox / + Aux	3	0.503962
Gpm6b	CL30	- Dox / + Aux	7	0.503962
Ofd1	CL30	- Dox / + Aux	3	0.517742
Ofd1	CL30	- Dox / + Aux	7	0.517742
Trappc2	CL30	- Dox / + Aux	3	0.607639
Trappc2	CL30	- Dox / + Aux	7	0.607639
Tceanc	CL30	- Dox / + Aux	3	0.55
Tceanc	CL30	- Dox / + Aux	7	0.55
Mid1	CL30	- Dox / + Aux	3	0.140212
Mid1	CL30	- Dox / + Aux	7	0.140212
Med14	CL31	Control	3	0.388693
Med14	CL31	Control	7	0.388693
Usp9x	CL31	Control	3	0.494484
Usp9x	CL31	Control	7	0.494484
Ddx3x	CL31	Control	3	0.265739
Ddx3x	CL31	Control	7	0.265739
Gm9434	CL31	Control	3	0.2
Gm9434	CL31	Control	7	0.2
Kdm6a	CL31	Control	3	0.422037
Kdm6a	CL31	Control	7	0.422037
Gm14539	CL31	Control	3	0.741935
Gm14539	CL31	Control	7	0.741935
Ndufb11	CL31	Control	3	0.419407
Ndufb11	CL31	Control	7	0.419407
Rbm10	CL31	Control	3	0.469388
Rbm10	CL31	Control	7	0.469388
Uba1	CL31	Control	3	0.440202
Uba1	CL31	Control	7	0.440202
Cdk16	CL31	Control	3	0.38814
Cdk16	CL31	Control	7	0.38814
Araf	CL31	Control	3	0.482517
Araf	CL31	Control	7	0.482517
Utp14a	CL31	Control	3	0.409051
Utp14a	CL31	Control	7	0.409051
Mmgt1	CL31	Control	3	0.417288
Mmgt1	CL31	Control	7	0.417288
Slc9a6	CL31	Control	3	0.326733
Slc9a6	CL31	Control	7	0.326733
Htatsf1	CL31	Control	3	0.378759
Htatsf1	CL31	Control	7	0.378759
Fmr1	CL31	Control	3	0.408696
Fmr1	CL31	Control	7	0.408696
Slc6a8	CL31	Control	3	0.247813
Slc6a8	CL31	Control	7	0.247813
Bcap31	CL31	Control	3	0.454485
Bcap31	CL31	Control	7	0.454485
Abcd1	CL31	Control	3	0.469194
Abcd1	CL31	Control	7	0.469194
Plxnb3	CL31	Control	3	0.262925
Plxnb3	CL31	Control	7	0.262925
Srpk3	CL31	Control	3	0.12963
Srpk3	CL31	Control	7	0.12963
Idh3g	CL31	Control	3	0.45344
Idh3g	CL31	Control	7	0.45344
Ssr4	CL31	Control	3	0.48
Ssr4	CL31	Control	7	0.48
Hcfc1	CL31	Control	3	0.316964
Hcfc1	CL31	Control	7	0.316964
Mecp2	CL31	Control	3	0.393077
Mecp2	CL31	Control	7	0.393077
G6pdx	CL31	Control	3	0.424242
G6pdx	CL31	Control	7	0.424242
Gm8822	CL31	Control	3	0.142857
Gm8822	CL31	Control	7	0.142857
Eif2s3x	CL31	Control	3	0.138801
Eif2s3x	CL31	Control	7	0.138801
Eda2r	CL31	Control	3	0.269187
Eda2r	CL31	Control	7	0.269187
Igbp1	CL31	Control	3	0.472915
Igbp1	CL31	Control	7	0.472915
Ercc6l	CL31	Control	3	0.428571
Ercc6l	CL31	Control	7	0.428571
Jpx	CL31	Control	3	0.335052
Jpx	CL31	Control	7	0.335052
Ftx	CL31	Control	3	0.322581
Ftx	CL31	Control	7	0.322581
Pbdc1	CL31	Control	3	0.549153
Pbdc1	CL31	Control	7	0.549153
Chm	CL31	Control	3	0.358314
Chm	CL31	Control	7	0.358314
Tmem29	CL31	Control	3	0.409091
Tmem29	CL31	Control	7	0.409091
Kdm5c	CL31	Control	3	0.402665
Kdm5c	CL31	Control	7	0.402665
Rbbp7	CL31	Control	3	0.416667
Rbbp7	CL31	Control	7	0.416667
Txlng	CL31	Control	3	0.520408
Txlng	CL31	Control	7	0.520408
Syap1	CL31	Control	3	0.445351
Syap1	CL31	Control	7	0.445351
Zrsr2	CL31	Control	3	0.429658
Zrsr2	CL31	Control	7	0.429658
Gemin8	CL31	Control	3	0.530917
Gemin8	CL31	Control	7	0.530917
Gpm6b	CL31	Control	3	0.488086
Gpm6b	CL31	Control	7	0.488086
Ofd1	CL31	Control	3	0.650264
Ofd1	CL31	Control	7	0.650264
Trappc2	CL31	Control	3	0.695513
Trappc2	CL31	Control	7	0.695513
Tceanc	CL31	Control	3	0.553903
Tceanc	CL31	Control	7	0.553903
G530011O06Rik	CL31	Control	3	0.266667
G530011O06Rik	CL31	Control	7	0.266667
Gpkow	CL30	Control	3	0.135662
Gpkow	CL30	Control	7	0.135662
Suv39h1	CL30	Control	3	0.401639
Suv39h1	CL30	Control	7	0.401639
Ftsj1	CL30	Control	3	0.429929
Ftsj1	CL30	Control	7	0.429929
Med14	CL30	Control	3	0.39617
Med14	CL30	Control	7	0.39617
Usp9x	CL30	Control	3	0.426618
Usp9x	CL30	Control	7	0.426618
Ddx3x	CL30	Control	3	0.359423
Ddx3x	CL30	Control	7	0.359423
Gm9434	CL30	Control	3	0.351852
Gm9434	CL30	Control	7	0.351852
Kdm6a	CL30	Control	3	0.403315
Kdm6a	CL30	Control	7	0.403315
Gm14539	CL30	Control	3	0.778884
Gm14539	CL30	Control	7	0.778884
Uba1	CL30	Control	3	0.419462
Uba1	CL30	Control	7	0.419462
Araf	CL30	Control	3	0.445344
Araf	CL30	Control	7	0.445344
Cfp	CL30	Control	3	0.28
Cfp	CL30	Control	7	0.28
Elk1	CL30	Control	3	0.359677
Elk1	CL30	Control	7	0.359677
Uxt	CL30	Control	3	0.397849
Uxt	CL30	Control	7	0.397849
A230072C01Rik	CL30	Control	3	0.117647
A230072C01Rik	CL30	Control	7	0.117647
Ocrl	CL30	Control	3	0.315261
Ocrl	CL30	Control	7	0.315261
Zdhhc9	CL30	Control	3	0.367347
Zdhhc9	CL30	Control	7	0.367347
Utp14a	CL30	Control	3	0.443988
Utp14a	CL30	Control	7	0.443988
Firre	CL30	Control	3	0.237288
Firre	CL30	Control	7	0.237288
Mmgt1	CL30	Control	3	0.431234
Mmgt1	CL30	Control	7	0.431234
Slc9a6	CL30	Control	3	0.422619
Slc9a6	CL30	Control	7	0.422619
Htatsf1	CL30	Control	3	0.342497
Htatsf1	CL30	Control	7	0.342497
Fmr1	CL30	Control	3	0.450549
Fmr1	CL30	Control	7	0.450549
Slc6a8	CL30	Control	3	0.202429
Slc6a8	CL30	Control	7	0.202429
Bcap31	CL30	Control	3	0.447133
Bcap31	CL30	Control	7	0.447133
Abcd1	CL30	Control	3	0.343511
Abcd1	CL30	Control	7	0.343511
Plxnb3	CL30	Control	3	0.242857
Plxnb3	CL30	Control	7	0.242857
Idh3g	CL30	Control	3	0.453625
Idh3g	CL30	Control	7	0.453625
Ssr4	CL30	Control	3	0.438356
Ssr4	CL30	Control	7	0.438356
Hcfc1	CL30	Control	3	0.32
Hcfc1	CL30	Control	7	0.32
Mecp2	CL30	Control	3	0.36876
Mecp2	CL30	Control	7	0.36876
G6pdx	CL30	Control	3	0.408377
G6pdx	CL30	Control	7	0.408377
Eda2r	CL30	Control	3	0.345287
Eda2r	CL30	Control	7	0.345287
Ercc6l	CL30	Control	3	0.403678
Ercc6l	CL30	Control	7	0.403678
Jpx	CL30	Control	3	0.342723
Jpx	CL30	Control	7	0.342723
Ftx	CL30	Control	3	0.220339
Ftx	CL30	Control	7	0.220339
Pbdc1	CL30	Control	3	0.504532
Pbdc1	CL30	Control	7	0.504532
Chm	CL30	Control	3	0.341216
Chm	CL30	Control	7	0.341216
Morf4l2	CL30	Control	3	0.419689
Morf4l2	CL30	Control	7	0.419689
BC065397	CL30	Control	3	0.321429
BC065397	CL30	Control	7	0.321429
Plp1	CL30	Control	3	0.273885
Plp1	CL30	Control	7	0.273885
Rbm41	CL30	Control	3	0.385714
Rbm41	CL30	Control	7	0.385714
Psmd10	CL30	Control	3	0.351955
Psmd10	CL30	Control	7	0.351955
Atg4a	CL30	Control	3	0.363333
Atg4a	CL30	Control	7	0.363333
Tmem29	CL30	Control	3	0.254237
Tmem29	CL30	Control	7	0.254237
Kdm5c	CL30	Control	3	0.396334
Kdm5c	CL30	Control	7	0.396334
Phka2	CL30	Control	3	0.397849
Phka2	CL30	Control	7	0.397849
Cdkl5	CL30	Control	3	0.217252
Cdkl5	CL30	Control	7	0.217252
Rbbp7	CL30	Control	3	0.507463
Rbbp7	CL30	Control	7	0.507463
Txlng	CL30	Control	3	0.467456
Txlng	CL30	Control	7	0.467456
Syap1	CL30	Control	3	0.457813
Syap1	CL30	Control	7	0.457813
Ctps2	CL30	Control	3	0.230769
Ctps2	CL30	Control	7	0.230769
Ap1s2	CL30	Control	3	0.315789
Ap1s2	CL30	Control	7	0.315789
Zrsr2	CL30	Control	3	0.473503
Zrsr2	CL30	Control	7	0.473503
Siah1b	CL30	Control	3	0.453659
Siah1b	CL30	Control	7	0.453659
Piga	CL30	Control	3	0.43617
Piga	CL30	Control	7	0.43617
Gemin8	CL30	Control	3	0.671506
Gemin8	CL30	Control	7	0.671506
Gpm6b	CL30	Control	3	0.511634
Gpm6b	CL30	Control	7	0.511634
Ofd1	CL30	Control	3	0.517504
Ofd1	CL30	Control	7	0.517504
Trappc2	CL30	Control	3	0.57554
Trappc2	CL30	Control	7	0.57554
Tceanc	CL30	Control	3	0.518293
Tceanc	CL30	Control	7	0.518293
Mid1	CL30	Control	3	0.126761
Mid1	CL30	Control	7	0.126761
Gpkow	CL30	+ Dox / - Aux	3	0
Suv39h1	CL30	+ Dox / - Aux	3	0.273973
Ftsj1	CL30	+ Dox / - Aux	3	0.154023
Med14	CL30	+ Dox / - Aux	3	0.107629
Usp9x	CL30	+ Dox / - Aux	3	0.191542
Ddx3x	CL30	+ Dox / - Aux	3	0.145751
Gm9434	CL30	+ Dox / - Aux	3	0.354167
Kdm6a	CL30	+ Dox / - Aux	3	0.328125
Gm14539	CL30	+ Dox / - Aux	3	0.743468
Uba1	CL30	+ Dox / - Aux	3	0.209721
Araf	CL30	+ Dox / - Aux	3	0.25188
Cfp	CL30	+ Dox / - Aux	3	0
Elk1	CL30	+ Dox / - Aux	3	0.00857143
Uxt	CL30	+ Dox / - Aux	3	0.103093
A230072C01Rik	CL30	+ Dox / - Aux	3	0.0181818
Ocrl	CL30	+ Dox / - Aux	3	0.0218254
Zdhhc9	CL30	+ Dox / - Aux	3	0.0380818
Utp14a	CL30	+ Dox / - Aux	3	0.292115
Firre	CL30	+ Dox / - Aux	3	0.12069
Mmgt1	CL30	+ Dox / - Aux	3	0.254666
Slc9a6	CL30	+ Dox / - Aux	3	0.0357143
Htatsf1	CL30	+ Dox / - Aux	3	0.10521
Fmr1	CL30	+ Dox / - Aux	3	0.1375
Slc6a8	CL30	+ Dox / - Aux	3	0.011236
Bcap31	CL30	+ Dox / - Aux	3	0.16067
Abcd1	CL30	+ Dox / - Aux	3	0.0285714
Plxnb3	CL30	+ Dox / - Aux	3	0
Idh3g	CL30	+ Dox / - Aux	3	0.229877
Ssr4	CL30	+ Dox / - Aux	3	0.229167
Hcfc1	CL30	+ Dox / - Aux	3	0.081959
Mecp2	CL30	+ Dox / - Aux	3	0.0691824
G6pdx	CL30	+ Dox / - Aux	3	0.28972
Eda2r	CL30	+ Dox / - Aux	3	0.161235
Ercc6l	CL30	+ Dox / - Aux	3	0.173913
Jpx	CL30	+ Dox / - Aux	3	0.146154
Ftx	CL30	+ Dox / - Aux	3	0.0606061
Pbdc1	CL30	+ Dox / - Aux	3	0.338374
Chm	CL30	+ Dox / - Aux	3	0.016129
Morf4l2	CL30	+ Dox / - Aux	3	0.12
BC065397	CL30	+ Dox / - Aux	3	0.0561798
Plp1	CL30	+ Dox / - Aux	3	0.0508475
Rbm41	CL30	+ Dox / - Aux	3	0.245455
Psmd10	CL30	+ Dox / - Aux	3	0.198312
Atg4a	CL30	+ Dox / - Aux	3	0.150485
Tmem29	CL30	+ Dox / - Aux	3	0.111111
Kdm5c	CL30	+ Dox / - Aux	3	0.26009
Phka2	CL30	+ Dox / - Aux	3	0.0378788
Cdkl5	CL30	+ Dox / - Aux	3	0.0060241
Rbbp7	CL30	+ Dox / - Aux	3	0
Txlng	CL30	+ Dox / - Aux	3	0.172043
Syap1	CL30	+ Dox / - Aux	3	0.28786
Ctps2	CL30	+ Dox / - Aux	3	0
Ap1s2	CL30	+ Dox / - Aux	3	0.030303
Zrsr2	CL30	+ Dox / - Aux	3	0.365702
Siah1b	CL30	+ Dox / - Aux	3	0.244094
Piga	CL30	+ Dox / - Aux	3	0.0849057
Gemin8	CL30	+ Dox / - Aux	3	0.539241
Gpm6b	CL30	+ Dox / - Aux	3	0.372354
Ofd1	CL30	+ Dox / - Aux	3	0.427056
Trappc2	CL30	+ Dox / - Aux	3	0.479167
Tceanc	CL30	+ Dox / - Aux	3	0.45
Mid1	CL30	+ Dox / - Aux	3	0.111511
Med14	CL31	Control	3	0.411969
Med14	CL31	Control	7	0.411969
Usp9x	CL31	Control	3	0.471169
Usp9x	CL31	Control	7	0.471169
Ddx3x	CL31	Control	3	0.319126
Ddx3x	CL31	Control	7	0.319126
Gm9434	CL31	Control	3	0.363636
Gm9434	CL31	Control	7	0.363636
Kdm6a	CL31	Control	3	0.444444
Kdm6a	CL31	Control	7	0.444444
Gm14539	CL31	Control	3	0.742739
Gm14539	CL31	Control	7	0.742739
Ndufb11	CL31	Control	3	0.438559
Ndufb11	CL31	Control	7	0.438559
Rbm10	CL31	Control	3	0.378049
Rbm10	CL31	Control	7	0.378049
Uba1	CL31	Control	3	0.460742
Uba1	CL31	Control	7	0.460742
Cdk16	CL31	Control	3	0.438499
Cdk16	CL31	Control	7	0.438499
Araf	CL31	Control	3	0.470228
Araf	CL31	Control	7	0.470228
Utp14a	CL31	Control	3	0.415871
Utp14a	CL31	Control	7	0.415871
Mmgt1	CL31	Control	3	0.434335
Mmgt1	CL31	Control	7	0.434335
Slc9a6	CL31	Control	3	0.362205
Slc9a6	CL31	Control	7	0.362205
Htatsf1	CL31	Control	3	0.342577
Htatsf1	CL31	Control	7	0.342577
Fmr1	CL31	Control	3	0.490196
Fmr1	CL31	Control	7	0.490196
Slc6a8	CL31	Control	3	0.142857
Slc6a8	CL31	Control	7	0.142857
Bcap31	CL31	Control	3	0.483305
Bcap31	CL31	Control	7	0.483305
Abcd1	CL31	Control	3	0.432056
Abcd1	CL31	Control	7	0.432056
Plxnb3	CL31	Control	3	0.371758
Plxnb3	CL31	Control	7	0.371758
Srpk3	CL31	Control	3	0.113636
Srpk3	CL31	Control	7	0.113636
Idh3g	CL31	Control	3	0.481036
Idh3g	CL31	Control	7	0.481036
Ssr4	CL31	Control	3	0.443925
Ssr4	CL31	Control	7	0.443925
Hcfc1	CL31	Control	3	0.377791
Hcfc1	CL31	Control	7	0.377791
Mecp2	CL31	Control	3	0.40107
Mecp2	CL31	Control	7	0.40107
G6pdx	CL31	Control	3	0.382353
G6pdx	CL31	Control	7	0.382353
Gm8822	CL31	Control	3	0.307692
Gm8822	CL31	Control	7	0.307692
Eif2s3x	CL31	Control	3	0.106691
Eif2s3x	CL31	Control	7	0.106691
Eda2r	CL31	Control	3	0.348905
Eda2r	CL31	Control	7	0.348905
Igbp1	CL31	Control	3	0.409266
Igbp1	CL31	Control	7	0.409266
Ercc6l	CL31	Control	3	0.412516
Ercc6l	CL31	Control	7	0.412516
Jpx	CL31	Control	3	0.373444
Jpx	CL31	Control	7	0.373444
Ftx	CL31	Control	3	0.297619
Ftx	CL31	Control	7	0.297619
Pbdc1	CL31	Control	3	0.505521
Pbdc1	CL31	Control	7	0.505521
Chm	CL31	Control	3	0.399449
Chm	CL31	Control	7	0.399449
Tmem29	CL31	Control	3	0.111111
Tmem29	CL31	Control	7	0.111111
Kdm5c	CL31	Control	3	0.413687
Kdm5c	CL31	Control	7	0.413687
Rbbp7	CL31	Control	3	0.333333
Rbbp7	CL31	Control	7	0.333333
Txlng	CL31	Control	3	0.47644
Txlng	CL31	Control	7	0.47644
Syap1	CL31	Control	3	0.470896
Syap1	CL31	Control	7	0.470896
Zrsr2	CL31	Control	3	0.443912
Zrsr2	CL31	Control	7	0.443912
Gemin8	CL31	Control	3	0.699728
Gemin8	CL31	Control	7	0.699728
Gpm6b	CL31	Control	3	0.522426
Gpm6b	CL31	Control	7	0.522426
Ofd1	CL31	Control	3	0.577586
Ofd1	CL31	Control	7	0.577586
Trappc2	CL31	Control	3	0.620192
Trappc2	CL31	Control	7	0.620192
Tceanc	CL31	Control	3	0.493377
Tceanc	CL31	Control	7	0.493377
G530011O06Rik	CL31	Control	3	0.366667
G530011O06Rik	CL31	Control	7	0.366667
Med14	CL31	+ Dox / - Aux	7	0.0628166
Usp9x	CL31	+ Dox / - Aux	7	0.151214
Ddx3x	CL31	+ Dox / - Aux	7	0.129077
Gm9434	CL31	+ Dox / - Aux	7	0.12963
Kdm6a	CL31	+ Dox / - Aux	7	0.129412
Gm14539	CL31	+ Dox / - Aux	7	0.732
Ndufb11	CL31	+ Dox / - Aux	7	0.288991
Rbm10	CL31	+ Dox / - Aux	7	0.257143
Uba1	CL31	+ Dox / - Aux	7	0.289079
Cdk16	CL31	+ Dox / - Aux	7	0.171441
Araf	CL31	+ Dox / - Aux	7	0.284365
Utp14a	CL31	+ Dox / - Aux	7	0.238025
Mmgt1	CL31	+ Dox / - Aux	7	0.213483
Slc9a6	CL31	+ Dox / - Aux	7	0.0344828
Htatsf1	CL31	+ Dox / - Aux	7	0.0464602
Fmr1	CL31	+ Dox / - Aux	7	0.107527
Slc6a8	CL31	+ Dox / - Aux	7	0.00819672
Bcap31	CL31	+ Dox / - Aux	7	0.138087
Abcd1	CL31	+ Dox / - Aux	7	0.0171674
Plxnb3	CL31	+ Dox / - Aux	7	0.00826446
Srpk3	CL31	+ Dox / - Aux	7	0
Idh3g	CL31	+ Dox / - Aux	7	0.223002
Ssr4	CL31	+ Dox / - Aux	7	0.236559
Hcfc1	CL31	+ Dox / - Aux	7	0.108544
Mecp2	CL31	+ Dox / - Aux	7	0.0501446
G6pdx	CL31	+ Dox / - Aux	7	0.296928
Gm8822	CL31	+ Dox / - Aux	7	0.347826
Eif2s3x	CL31	+ Dox / - Aux	7	0.0528634
Eda2r	CL31	+ Dox / - Aux	7	0.149169
Igbp1	CL31	+ Dox / - Aux	7	0.271801
Ercc6l	CL31	+ Dox / - Aux	7	0.11639
Jpx	CL31	+ Dox / - Aux	7	0.149351
Ftx	CL31	+ Dox / - Aux	7	0.0736842
Pbdc1	CL31	+ Dox / - Aux	7	0.313812
Chm	CL31	+ Dox / - Aux	7	0.00862069
Tmem29	CL31	+ Dox / - Aux	7	0.259259
Kdm5c	CL31	+ Dox / - Aux	7	0.230137
Rbbp7	CL31	+ Dox / - Aux	7	0.0185185
Txlng	CL31	+ Dox / - Aux	7	0.244444
Syap1	CL31	+ Dox / - Aux	7	0.236559
Zrsr2	CL31	+ Dox / - Aux	7	0.238732
Gemin8	CL31	+ Dox / - Aux	7	0.563338
Gpm6b	CL31	+ Dox / - Aux	7	0.358561
Ofd1	CL31	+ Dox / - Aux	7	0.42459
Trappc2	CL31	+ Dox / - Aux	7	0.421927
Tceanc	CL31	+ Dox / - Aux	7	0.570175
G530011O06Rik	CL31	+ Dox / - Aux	7	0.184211
Gpkow	CL30	Control	3	0.204148
Gpkow	CL30	Control	7	0.204148
Suv39h1	CL30	Control	3	0.391304
Suv39h1	CL30	Control	7	0.391304
Ftsj1	CL30	Control	3	0.417018
Ftsj1	CL30	Control	7	0.417018
Med14	CL30	Control	3	0.398297
Med14	CL30	Control	7	0.398297
Usp9x	CL30	Control	3	0.428897
Usp9x	CL30	Control	7	0.428897
Ddx3x	CL30	Control	3	0.378023
Ddx3x	CL30	Control	7	0.378023
Gm9434	CL30	Control	3	0.311111
Gm9434	CL30	Control	7	0.311111
Kdm6a	CL30	Control	3	0.467213
Kdm6a	CL30	Control	7	0.467213
Gm14539	CL30	Control	3	0.755906
Gm14539	CL30	Control	7	0.755906
Uba1	CL30	Control	3	0.408094
Uba1	CL30	Control	7	0.408094
Araf	CL30	Control	3	0.453947
Araf	CL30	Control	7	0.453947
Cfp	CL30	Control	3	0.229572
Cfp	CL30	Control	7	0.229572
Elk1	CL30	Control	3	0.361354
Elk1	CL30	Control	7	0.361354
Uxt	CL30	Control	3	0.322751
Uxt	CL30	Control	7	0.322751
A230072C01Rik	CL30	Control	3	0.25969
A230072C01Rik	CL30	Control	7	0.25969
Ocrl	CL30	Control	3	0.317178
Ocrl	CL30	Control	7	0.317178
Zdhhc9	CL30	Control	3	0.478558
Zdhhc9	CL30	Control	7	0.478558
Utp14a	CL30	Control	3	0.489966
Utp14a	CL30	Control	7	0.489966
Firre	CL30	Control	3	0.151639
Firre	CL30	Control	7	0.151639
Mmgt1	CL30	Control	3	0.447786
Mmgt1	CL30	Control	7	0.447786
Slc9a6	CL30	Control	3	0.385455
Slc9a6	CL30	Control	7	0.385455
Htatsf1	CL30	Control	3	0.37993
Htatsf1	CL30	Control	7	0.37993
Fmr1	CL30	Control	3	0.434272
Fmr1	CL30	Control	7	0.434272
Slc6a8	CL30	Control	3	0.272189
Slc6a8	CL30	Control	7	0.272189
Bcap31	CL30	Control	3	0.460271
Bcap31	CL30	Control	7	0.460271
Abcd1	CL30	Control	3	0.44385
Abcd1	CL30	Control	7	0.44385
Plxnb3	CL30	Control	3	0.372093
Plxnb3	CL30	Control	7	0.372093
Idh3g	CL30	Control	3	0.475936
Idh3g	CL30	Control	7	0.475936
Ssr4	CL30	Control	3	0.304833
Ssr4	CL30	Control	7	0.304833
Hcfc1	CL30	Control	3	0.358842
Hcfc1	CL30	Control	7	0.358842
Mecp2	CL30	Control	3	0.409735
Mecp2	CL30	Control	7	0.409735
G6pdx	CL30	Control	3	0.360417
G6pdx	CL30	Control	7	0.360417
Eda2r	CL30	Control	3	0.385689
Eda2r	CL30	Control	7	0.385689
Ercc6l	CL30	Control	3	0.39978
Ercc6l	CL30	Control	7	0.39978
Jpx	CL30	Control	3	0.413793
Jpx	CL30	Control	7	0.413793
Ftx	CL30	Control	3	0.225564
Ftx	CL30	Control	7	0.225564
Pbdc1	CL30	Control	3	0.522213
Pbdc1	CL30	Control	7	0.522213
Chm	CL30	Control	3	0.360335
Chm	CL30	Control	7	0.360335
Morf4l2	CL30	Control	3	0.387324
Morf4l2	CL30	Control	7	0.387324
BC065397	CL30	Control	3	0.447699
BC065397	CL30	Control	7	0.447699
Plp1	CL30	Control	3	0.267399
Plp1	CL30	Control	7	0.267399
Rbm41	CL30	Control	3	0.414141
Rbm41	CL30	Control	7	0.414141
Psmd10	CL30	Control	3	0.351893
Psmd10	CL30	Control	7	0.351893
Atg4a	CL30	Control	3	0.333333
Atg4a	CL30	Control	7	0.333333
Tmem29	CL30	Control	3	0.5
Tmem29	CL30	Control	7	0.5
Kdm5c	CL30	Control	3	0.399128
Kdm5c	CL30	Control	7	0.399128
Phka2	CL30	Control	3	0.453376
Phka2	CL30	Control	7	0.453376
Cdkl5	CL30	Control	3	0.292683
Cdkl5	CL30	Control	7	0.292683
Rbbp7	CL30	Control	3	0.3875
Rbbp7	CL30	Control	7	0.3875
Txlng	CL30	Control	3	0.440171
Txlng	CL30	Control	7	0.440171
Syap1	CL30	Control	3	0.499305
Syap1	CL30	Control	7	0.499305
Ctps2	CL30	Control	3	0.201629
Ctps2	CL30	Control	7	0.201629
Ap1s2	CL30	Control	3	0.462366
Ap1s2	CL30	Control	7	0.462366
Zrsr2	CL30	Control	3	0.45678
Zrsr2	CL30	Control	7	0.45678
Siah1b	CL30	Control	3	0.535032
Siah1b	CL30	Control	7	0.535032
Piga	CL30	Control	3	0.367133
Piga	CL30	Control	7	0.367133
Gemin8	CL30	Control	3	0.647528
Gemin8	CL30	Control	7	0.647528
[truncated: 72 more rows]

## Sheet: Figure 3c
Clone	Condition	Timepoint (Days)	Xist Expression
CL31	+ Dox / + Aux	7 days	6.00561
CL30	- Dox / + Aux	0 days	1.08675
CL31	Control	0 days	0.61906
CL30	+ Dox / + Aux	7 days	6.95135
CL31	+ Dox / + Aux	3 days	6.63281
CL30	+ Dox / + Aux	3 days	8.74105
CL30	Control	0 days	0.622587
CL31	- Dox / + Aux	0 days	0.805746
CL30	+ Dox / - Aux	3 days	5.55962
CL31	+ Dox / - Aux	3 days	5.02518
CL31	+ Dox / - Aux	7 days	5.82009
CL30	+ Dox / - Aux	7 days	5.93115
CL31	- Dox / + Aux	0 days	0.975715
CL31	+ Dox / - Aux	3 days	5.60995
CL31	+ Dox / + Aux	3 days	7.07754
CL31	+ Dox / - Aux	7 days	8.31294
CL31	+ Dox / + Aux	7 days	8.42133
CL30	+ Dox / + Aux	3 days	6.31329
CL30	+ Dox / - Aux	7 days	7.90904
CL30	+ Dox / + Aux	7 days	7.10982
CL30	- Dox / + Aux	0 days	1.26355
CL31	Control	0 days	1.68813
CL30	Control	0 days	0.954353
CL30	+ Dox / - Aux	3 days	6.09183
CL31	Control	0 days	0.996334
CL31	+ Dox / - Aux	7 days	7.46458
CL30	Control	0 days	1.11953
CL30	+ Dox / - Aux	7 days	9.15345

## Sheet: Figure 3d
Gene	Clone	Condition	Timepoint	Allelic Ratio
Med14	CL31	+ Dox / + Aux	7 days	0.476764
Usp9x	CL31	+ Dox / + Aux	7 days	0.479833
Ddx3x	CL31	+ Dox / + Aux	7 days	0.34224
Gm9434	CL31	+ Dox / + Aux	7 days	0.2
Kdm6a	CL31	+ Dox / + Aux	7 days	0.422932
Gm14539	CL31	+ Dox / + Aux	7 days	0.650888
Ndufb11	CL31	+ Dox / + Aux	7 days	0.453295
Rbm10	CL31	+ Dox / + Aux	7 days	0.452381
Uba1	CL31	+ Dox / + Aux	7 days	0.446791
Cdk16	CL31	+ Dox / + Aux	7 days	0.389275
Araf	CL31	+ Dox / + Aux	7 days	0.422505
Utp14a	CL31	+ Dox / + Aux	7 days	0.289789
Mmgt1	CL31	+ Dox / + Aux	7 days	0.370012
Slc9a6	CL31	+ Dox / + Aux	7 days	0.258427
Htatsf1	CL31	+ Dox / + Aux	7 days	0.353768
Fmr1	CL31	+ Dox / + Aux	7 days	0.492586
Slc6a8	CL31	+ Dox / + Aux	7 days	0.194399
Bcap31	CL31	+ Dox / + Aux	7 days	0.464701
Abcd1	CL31	+ Dox / + Aux	7 days	0.357143
Plxnb3	CL31	+ Dox / + Aux	7 days	0.312644
Srpk3	CL31	+ Dox / + Aux	7 days	0.111111
Idh3g	CL31	+ Dox / + Aux	7 days	0.45507
Ssr4	CL31	+ Dox / + Aux	7 days	0.544828
Hcfc1	CL31	+ Dox / + Aux	7 days	0.412113
Mecp2	CL31	+ Dox / + Aux	7 days	0.425996
G6pdx	CL31	+ Dox / + Aux	7 days	0.288991
Gm8822	CL31	+ Dox / + Aux	7 days	0.272727
Eif2s3x	CL31	+ Dox / + Aux	7 days	0.156809
Eda2r	CL31	+ Dox / + Aux	7 days	0.418898
Igbp1	CL31	+ Dox / + Aux	7 days	0.370621
Ercc6l	CL31	+ Dox / + Aux	7 days	0.355897
Jpx	CL31	+ Dox / + Aux	7 days	0.309091
Ftx	CL31	+ Dox / + Aux	7 days	0.342282
Pbdc1	CL31	+ Dox / + Aux	7 days	0.483301
Chm	CL31	+ Dox / + Aux	7 days	0.306087
Tmem29	CL31	+ Dox / + Aux	7 days	0.206897
Kdm5c	CL31	+ Dox / + Aux	7 days	0.383515
Rbbp7	CL31	+ Dox / + Aux	7 days	0.452991
Txlng	CL31	+ Dox / + Aux	7 days	0.417293
Syap1	CL31	+ Dox / + Aux	7 days	0.407387
Zrsr2	CL31	+ Dox / + Aux	7 days	0.396914
Gemin8	CL31	+ Dox / + Aux	7 days	0.622871
Gpm6b	CL31	+ Dox / + Aux	7 days	0.475277
Ofd1	CL31	+ Dox / + Aux	7 days	0.502973
Trappc2	CL31	+ Dox / + Aux	7 days	0.618529
Tceanc	CL31	+ Dox / + Aux	7 days	0.6
G530011O06Rik	CL31	+ Dox / + Aux	7 days	0
Gpkow	CL30	- Dox / + Aux	0 days	0.479224
Gpkow	CL30	- Dox / + Aux	0 days	0.479224
Suv39h1	CL30	- Dox / + Aux	0 days	0.429389
Suv39h1	CL30	- Dox / + Aux	0 days	0.429389
Ftsj1	CL30	- Dox / + Aux	0 days	0.509106
Ftsj1	CL30	- Dox / + Aux	0 days	0.509106
Med14	CL30	- Dox / + Aux	0 days	0.510732
Med14	CL30	- Dox / + Aux	0 days	0.510732
Usp9x	CL30	- Dox / + Aux	0 days	0.503866
Usp9x	CL30	- Dox / + Aux	0 days	0.503866
Ddx3x	CL30	- Dox / + Aux	0 days	0.43844
Ddx3x	CL30	- Dox / + Aux	0 days	0.43844
Gm9434	CL30	- Dox / + Aux	0 days	0.047619
Gm9434	CL30	- Dox / + Aux	0 days	0.047619
Kdm6a	CL30	- Dox / + Aux	0 days	0.422925
Kdm6a	CL30	- Dox / + Aux	0 days	0.422925
Gm14539	CL30	- Dox / + Aux	0 days	0.720247
Gm14539	CL30	- Dox / + Aux	0 days	0.720247
Uba1	CL30	- Dox / + Aux	0 days	0.442256
Uba1	CL30	- Dox / + Aux	0 days	0.442256
Araf	CL30	- Dox / + Aux	0 days	0.469968
Araf	CL30	- Dox / + Aux	0 days	0.469968
Cfp	CL30	- Dox / + Aux	0 days	0.332248
Cfp	CL30	- Dox / + Aux	0 days	0.332248
Elk1	CL30	- Dox / + Aux	0 days	0.47541
Elk1	CL30	- Dox / + Aux	0 days	0.47541
Uxt	CL30	- Dox / + Aux	0 days	0.531915
Uxt	CL30	- Dox / + Aux	0 days	0.531915
A230072C01Rik	CL30	- Dox / + Aux	0 days	0.220472
A230072C01Rik	CL30	- Dox / + Aux	0 days	0.220472
Ocrl	CL30	- Dox / + Aux	0 days	0.428117
Ocrl	CL30	- Dox / + Aux	0 days	0.428117
Zdhhc9	CL30	- Dox / + Aux	0 days	0.552121
Zdhhc9	CL30	- Dox / + Aux	0 days	0.552121
Utp14a	CL30	- Dox / + Aux	0 days	0.510758
Utp14a	CL30	- Dox / + Aux	0 days	0.510758
Firre	CL30	- Dox / + Aux	0 days	0.278237
Firre	CL30	- Dox / + Aux	0 days	0.278237
Mmgt1	CL30	- Dox / + Aux	0 days	0.470186
Mmgt1	CL30	- Dox / + Aux	0 days	0.470186
Slc9a6	CL30	- Dox / + Aux	0 days	0.428571
Slc9a6	CL30	- Dox / + Aux	0 days	0.428571
Htatsf1	CL30	- Dox / + Aux	0 days	0.453578
Htatsf1	CL30	- Dox / + Aux	0 days	0.453578
Fmr1	CL30	- Dox / + Aux	0 days	0.446389
Fmr1	CL30	- Dox / + Aux	0 days	0.446389
Slc6a8	CL30	- Dox / + Aux	0 days	0.279678
Slc6a8	CL30	- Dox / + Aux	0 days	0.279678
Bcap31	CL30	- Dox / + Aux	0 days	0.51981
Bcap31	CL30	- Dox / + Aux	0 days	0.51981
Abcd1	CL30	- Dox / + Aux	0 days	0.446701
Abcd1	CL30	- Dox / + Aux	0 days	0.446701
Plxnb3	CL30	- Dox / + Aux	0 days	0.398551
Plxnb3	CL30	- Dox / + Aux	0 days	0.398551
Idh3g	CL30	- Dox / + Aux	0 days	0.466965
Idh3g	CL30	- Dox / + Aux	0 days	0.466965
Ssr4	CL30	- Dox / + Aux	0 days	0.578231
Ssr4	CL30	- Dox / + Aux	0 days	0.578231
Hcfc1	CL30	- Dox / + Aux	0 days	0.450494
Hcfc1	CL30	- Dox / + Aux	0 days	0.450494
Mecp2	CL30	- Dox / + Aux	0 days	0.423118
Mecp2	CL30	- Dox / + Aux	0 days	0.423118
G6pdx	CL30	- Dox / + Aux	0 days	0.345178
G6pdx	CL30	- Dox / + Aux	0 days	0.345178
Eda2r	CL30	- Dox / + Aux	0 days	0.453548
Eda2r	CL30	- Dox / + Aux	0 days	0.453548
Ercc6l	CL30	- Dox / + Aux	0 days	0.452697
Ercc6l	CL30	- Dox / + Aux	0 days	0.452697
Jpx	CL30	- Dox / + Aux	0 days	0.480687
Jpx	CL30	- Dox / + Aux	0 days	0.480687
Ftx	CL30	- Dox / + Aux	0 days	0.429688
Ftx	CL30	- Dox / + Aux	0 days	0.429688
Pbdc1	CL30	- Dox / + Aux	0 days	0.507984
Pbdc1	CL30	- Dox / + Aux	0 days	0.507984
Chm	CL30	- Dox / + Aux	0 days	0.449275
Chm	CL30	- Dox / + Aux	0 days	0.449275
Morf4l2	CL30	- Dox / + Aux	0 days	0.496104
Morf4l2	CL30	- Dox / + Aux	0 days	0.496104
BC065397	CL30	- Dox / + Aux	0 days	0.4375
BC065397	CL30	- Dox / + Aux	0 days	0.4375
Plp1	CL30	- Dox / + Aux	0 days	0.273006
Plp1	CL30	- Dox / + Aux	0 days	0.273006
Rbm41	CL30	- Dox / + Aux	0 days	0.37069
Rbm41	CL30	- Dox / + Aux	0 days	0.37069
Psmd10	CL30	- Dox / + Aux	0 days	0.335714
Psmd10	CL30	- Dox / + Aux	0 days	0.335714
Atg4a	CL30	- Dox / + Aux	0 days	0.386792
Atg4a	CL30	- Dox / + Aux	0 days	0.386792
Tmem29	CL30	- Dox / + Aux	0 days	0.539683
Tmem29	CL30	- Dox / + Aux	0 days	0.539683
Kdm5c	CL30	- Dox / + Aux	0 days	0.449638
Kdm5c	CL30	- Dox / + Aux	0 days	0.449638
Phka2	CL30	- Dox / + Aux	0 days	0.390785
Phka2	CL30	- Dox / + Aux	0 days	0.390785
Cdkl5	CL30	- Dox / + Aux	0 days	0.388363
Cdkl5	CL30	- Dox / + Aux	0 days	0.388363
Rbbp7	CL30	- Dox / + Aux	0 days	0.479339
Rbbp7	CL30	- Dox / + Aux	0 days	0.479339
Txlng	CL30	- Dox / + Aux	0 days	0.374359
Txlng	CL30	- Dox / + Aux	0 days	0.374359
Syap1	CL30	- Dox / + Aux	0 days	0.478169
Syap1	CL30	- Dox / + Aux	0 days	0.478169
Ctps2	CL30	- Dox / + Aux	0 days	0.298025
Ctps2	CL30	- Dox / + Aux	0 days	0.298025
Ap1s2	CL30	- Dox / + Aux	0 days	0.295775
Ap1s2	CL30	- Dox / + Aux	0 days	0.295775
Zrsr2	CL30	- Dox / + Aux	0 days	0.500753
Zrsr2	CL30	- Dox / + Aux	0 days	0.500753
Siah1b	CL30	- Dox / + Aux	0 days	0.367893
Siah1b	CL30	- Dox / + Aux	0 days	0.367893
Piga	CL30	- Dox / + Aux	0 days	0.402532
Piga	CL30	- Dox / + Aux	0 days	0.402532
Gemin8	CL30	- Dox / + Aux	0 days	0.655597
Gemin8	CL30	- Dox / + Aux	0 days	0.655597
Gpm6b	CL30	- Dox / + Aux	0 days	0.424553
Gpm6b	CL30	- Dox / + Aux	0 days	0.424553
Ofd1	CL30	- Dox / + Aux	0 days	0.584146
Ofd1	CL30	- Dox / + Aux	0 days	0.584146
Trappc2	CL30	- Dox / + Aux	0 days	0.601064
Trappc2	CL30	- Dox / + Aux	0 days	0.601064
Tceanc	CL30	- Dox / + Aux	0 days	0.484694
Tceanc	CL30	- Dox / + Aux	0 days	0.484694
Mid1	CL30	- Dox / + Aux	0 days	0.112132
Mid1	CL30	- Dox / + Aux	0 days	0.112132
Med14	CL31	Control	0 days	0.438606
Med14	CL31	Control	0 days	0.438606
Usp9x	CL31	Control	0 days	0.447261
Usp9x	CL31	Control	0 days	0.447261
Ddx3x	CL31	Control	0 days	0.316569
Ddx3x	CL31	Control	0 days	0.316569
Gm9434	CL31	Control	0 days	0.14
Gm9434	CL31	Control	0 days	0.14
Kdm6a	CL31	Control	0 days	0.448333
Kdm6a	CL31	Control	0 days	0.448333
Gm14539	CL31	Control	0 days	0.687575
Gm14539	CL31	Control	0 days	0.687575
Ndufb11	CL31	Control	0 days	0.437483
Ndufb11	CL31	Control	0 days	0.437483
Rbm10	CL31	Control	0 days	0.2
Rbm10	CL31	Control	0 days	0.2
Uba1	CL31	Control	0 days	0.461821
Uba1	CL31	Control	0 days	0.461821
Cdk16	CL31	Control	0 days	0.400197
Cdk16	CL31	Control	0 days	0.400197
Araf	CL31	Control	0 days	0.475918
Araf	CL31	Control	0 days	0.475918
Utp14a	CL31	Control	0 days	0.377069
Utp14a	CL31	Control	0 days	0.377069
Mmgt1	CL31	Control	0 days	0.433619
Mmgt1	CL31	Control	0 days	0.433619
Slc9a6	CL31	Control	0 days	0.357702
Slc9a6	CL31	Control	0 days	0.357702
Htatsf1	CL31	Control	0 days	0.344521
Htatsf1	CL31	Control	0 days	0.344521
Fmr1	CL31	Control	0 days	0.497849
Fmr1	CL31	Control	0 days	0.497849
Slc6a8	CL31	Control	0 days	0.194719
Slc6a8	CL31	Control	0 days	0.194719
Bcap31	CL31	Control	0 days	0.458083
Bcap31	CL31	Control	0 days	0.458083
Abcd1	CL31	Control	0 days	0.458886
Abcd1	CL31	Control	0 days	0.458886
Plxnb3	CL31	Control	0 days	0.368966
Plxnb3	CL31	Control	0 days	0.368966
Srpk3	CL31	Control	0 days	0.245283
Srpk3	CL31	Control	0 days	0.245283
Idh3g	CL31	Control	0 days	0.444522
Idh3g	CL31	Control	0 days	0.444522
Ssr4	CL31	Control	0 days	0.514925
Ssr4	CL31	Control	0 days	0.514925
Hcfc1	CL31	Control	0 days	0.368089
Hcfc1	CL31	Control	0 days	0.368089
Mecp2	CL31	Control	0 days	0.410959
Mecp2	CL31	Control	0 days	0.410959
G6pdx	CL31	Control	0 days	0.325843
G6pdx	CL31	Control	0 days	0.325843
Gm8822	CL31	Control	0 days	0.341463
Gm8822	CL31	Control	0 days	0.341463
Eif2s3x	CL31	Control	0 days	0.133393
Eif2s3x	CL31	Control	0 days	0.133393
Eda2r	CL31	Control	0 days	0.367074
Eda2r	CL31	Control	0 days	0.367074
Igbp1	CL31	Control	0 days	0.425314
Igbp1	CL31	Control	0 days	0.425314
Ercc6l	CL31	Control	0 days	0.389375
Ercc6l	CL31	Control	0 days	0.389375
Jpx	CL31	Control	0 days	0.389121
Jpx	CL31	Control	0 days	0.389121
Ftx	CL31	Control	0 days	0.375
Ftx	CL31	Control	0 days	0.375
Pbdc1	CL31	Control	0 days	0.517463
Pbdc1	CL31	Control	0 days	0.517463
Chm	CL31	Control	0 days	0.340461
Chm	CL31	Control	0 days	0.340461
Tmem29	CL31	Control	0 days	0.444444
Tmem29	CL31	Control	0 days	0.444444
Kdm5c	CL31	Control	0 days	0.363925
Kdm5c	CL31	Control	0 days	0.363925
Rbbp7	CL31	Control	0 days	0.329412
Rbbp7	CL31	Control	0 days	0.329412
Txlng	CL31	Control	0 days	0.442982
Txlng	CL31	Control	0 days	0.442982
Syap1	CL31	Control	0 days	0.425908
Syap1	CL31	Control	0 days	0.425908
Zrsr2	CL31	Control	0 days	0.421943
Zrsr2	CL31	Control	0 days	0.421943
Gemin8	CL31	Control	0 days	0.636139
Gemin8	CL31	Control	0 days	0.636139
Gpm6b	CL31	Control	0 days	0.494198
Gpm6b	CL31	Control	0 days	0.494198
Ofd1	CL31	Control	0 days	0.539037
Ofd1	CL31	Control	0 days	0.539037
Trappc2	CL31	Control	0 days	0.608696
Trappc2	CL31	Control	0 days	0.608696
Tceanc	CL31	Control	0 days	0.548544
Tceanc	CL31	Control	0 days	0.548544
G530011O06Rik	CL31	Control	0 days	0.157895
G530011O06Rik	CL31	Control	0 days	0.157895
Gpkow	CL30	+ Dox / + Aux	7 days	0.451397
Suv39h1	CL30	+ Dox / + Aux	7 days	0.436893
Ftsj1	CL30	+ Dox / + Aux	7 days	0.447236
Med14	CL30	+ Dox / + Aux	7 days	0.467842
Usp9x	CL30	+ Dox / + Aux	7 days	0.485075
Ddx3x	CL30	+ Dox / + Aux	7 days	0.401366
Gm9434	CL30	+ Dox / + Aux	7 days	0.0869565
Kdm6a	CL30	+ Dox / + Aux	7 days	0.320261
Gm14539	CL30	+ Dox / + Aux	7 days	0.65685
Uba1	CL30	+ Dox / + Aux	7 days	0.406264
Araf	CL30	+ Dox / + Aux	7 days	0.457391
Cfp	CL30	+ Dox / + Aux	7 days	0.350195
Elk1	CL30	+ Dox / + Aux	7 days	0.411628
Uxt	CL30	+ Dox / + Aux	7 days	0.295082
A230072C01Rik	CL30	+ Dox / + Aux	7 days	0.323988
Ocrl	CL30	+ Dox / + Aux	7 days	0.126391
Zdhhc9	CL30	+ Dox / + Aux	7 days	0.221158
Utp14a	CL30	+ Dox / + Aux	7 days	0.390152
Firre	CL30	+ Dox / + Aux	7 days	0.271186
Mmgt1	CL30	+ Dox / + Aux	7 days	0.39873
Slc9a6	CL30	+ Dox / + Aux	7 days	0.29393
Htatsf1	CL30	+ Dox / + Aux	7 days	0.336275
Fmr1	CL30	+ Dox / + Aux	7 days	0.32646
Slc6a8	CL30	+ Dox / + Aux	7 days	0.212389
Bcap31	CL30	+ Dox / + Aux	7 days	0.487443
Abcd1	CL30	+ Dox / + Aux	7 days	0.383929
Plxnb3	CL30	+ Dox / + Aux	7 days	0.320197
Idh3g	CL30	+ Dox / + Aux	7 days	0.43962
Ssr4	CL30	+ Dox / + Aux	7 days	0.5
Hcfc1	CL30	+ Dox / + Aux	7 days	0.416377
Mecp2	CL30	+ Dox / + Aux	7 days	0.436042
G6pdx	CL30	+ Dox / + Aux	7 days	0.392857
Eda2r	CL30	+ Dox / + Aux	7 days	0.395916
Ercc6l	CL30	+ Dox / + Aux	7 days	0.323319
Jpx	CL30	+ Dox / + Aux	7 days	0.347561
Ftx	CL30	+ Dox / + Aux	7 days	0.341463
Pbdc1	CL30	+ Dox / + Aux	7 days	0.456468
Chm	CL30	+ Dox / + Aux	7 days	0.322884
Morf4l2	CL30	+ Dox / + Aux	7 days	0.397394
BC065397	CL30	+ Dox / + Aux	7 days	0.373494
Plp1	CL30	+ Dox / + Aux	7 days	0.126316
Rbm41	CL30	+ Dox / + Aux	7 days	0.246429
Psmd10	CL30	+ Dox / + Aux	7 days	0.325069
Atg4a	CL30	+ Dox / + Aux	7 days	0.292793
Tmem29	CL30	+ Dox / + Aux	7 days	0.28
Kdm5c	CL30	+ Dox / + Aux	7 days	0.41226
Phka2	CL30	+ Dox / + Aux	7 days	0.337063
Cdkl5	CL30	+ Dox / + Aux	7 days	0.220528
Rbbp7	CL30	+ Dox / + Aux	7 days	0.617647
Txlng	CL30	+ Dox / + Aux	7 days	0.395745
Syap1	CL30	+ Dox / + Aux	7 days	0.472144
Ctps2	CL30	+ Dox / + Aux	7 days	0.0351171
Ap1s2	CL30	+ Dox / + Aux	7 days	0.0681818
Zrsr2	CL30	+ Dox / + Aux	7 days	0.434203
Siah1b	CL30	+ Dox / + Aux	7 days	0.387097
Piga	CL30	+ Dox / + Aux	7 days	0.311526
Gemin8	CL30	+ Dox / + Aux	7 days	0.639175
Gpm6b	CL30	+ Dox / + Aux	7 days	0.449176
Ofd1	CL30	+ Dox / + Aux	7 days	0.566017
Trappc2	CL30	+ Dox / + Aux	7 days	0.565104
Tceanc	CL30	+ Dox / + Aux	7 days	0.552567
Mid1	CL30	+ Dox / + Aux	7 days	0.0662069
Med14	CL31	+ Dox / + Aux	3 days	0.458595
Usp9x	CL31	+ Dox / + Aux	3 days	0.493752
Ddx3x	CL31	+ Dox / + Aux	3 days	0.323099
Gm9434	CL31	+ Dox / + Aux	3 days	0.266667
Kdm6a	CL31	+ Dox / + Aux	3 days	0.361868
Gm14539	CL31	+ Dox / + Aux	3 days	0.744122
Ndufb11	CL31	+ Dox / + Aux	3 days	0.442408
Rbm10	CL31	+ Dox / + Aux	3 days	0.457627
Uba1	CL31	+ Dox / + Aux	3 days	0.444494
Cdk16	CL31	+ Dox / + Aux	3 days	0.379189
Araf	CL31	+ Dox / + Aux	3 days	0.439664
Utp14a	CL31	+ Dox / + Aux	3 days	0.321499
Mmgt1	CL31	+ Dox / + Aux	3 days	0.38401
Slc9a6	CL31	+ Dox / + Aux	3 days	0.284519
Htatsf1	CL31	+ Dox / + Aux	3 days	0.335616
Fmr1	CL31	+ Dox / + Aux	3 days	0.584
Slc6a8	CL31	+ Dox / + Aux	3 days	0.179283
Bcap31	CL31	+ Dox / + Aux	3 days	0.470549
Abcd1	CL31	+ Dox / + Aux	3 days	0.466192
Plxnb3	CL31	+ Dox / + Aux	3 days	0.295349
Srpk3	CL31	+ Dox / + Aux	3 days	0.25
Idh3g	CL31	+ Dox / + Aux	3 days	0.42471
Ssr4	CL31	+ Dox / + Aux	3 days	0.358333
Hcfc1	CL31	+ Dox / + Aux	3 days	0.428977
Mecp2	CL31	+ Dox / + Aux	3 days	0.45732
G6pdx	CL31	+ Dox / + Aux	3 days	0.378788
Gm8822	CL31	+ Dox / + Aux	3 days	0.0952381
Eif2s3x	CL31	+ Dox / + Aux	3 days	0.171687
Eda2r	CL31	+ Dox / + Aux	3 days	0.433377
Igbp1	CL31	+ Dox / + Aux	3 days	0.386648
Ercc6l	CL31	+ Dox / + Aux	3 days	0.365964
Jpx	CL31	+ Dox / + Aux	3 days	0.351064
Ftx	CL31	+ Dox / + Aux	3 days	0.202128
Pbdc1	CL31	+ Dox / + Aux	3 days	0.420455
Chm	CL31	+ Dox / + Aux	3 days	0.356855
Tmem29	CL31	+ Dox / + Aux	3 days	0.230769
Kdm5c	CL31	+ Dox / + Aux	3 days	0.394402
Rbbp7	CL31	+ Dox / + Aux	3 days	0.402174
Txlng	CL31	+ Dox / + Aux	3 days	0.460606
Syap1	CL31	+ Dox / + Aux	3 days	0.45516
Zrsr2	CL31	+ Dox / + Aux	3 days	0.398622
Gemin8	CL31	+ Dox / + Aux	3 days	0.659975
Gpm6b	CL31	+ Dox / + Aux	3 days	0.467391
Ofd1	CL31	+ Dox / + Aux	3 days	0.511013
Trappc2	CL31	+ Dox / + Aux	3 days	0.622581
Tceanc	CL31	+ Dox / + Aux	3 days	0.560137
G530011O06Rik	CL31	+ Dox / + Aux	3 days	0.111111
Gpkow	CL30	+ Dox / + Aux	3 days	0.447761
Suv39h1	CL30	+ Dox / + Aux	3 days	0.502488
Ftsj1	CL30	+ Dox / + Aux	3 days	0.475322
Med14	CL30	+ Dox / + Aux	3 days	0.458917
Usp9x	CL30	+ Dox / + Aux	3 days	0.487266
Ddx3x	CL30	+ Dox / + Aux	3 days	0.436438
Gm9434	CL30	+ Dox / + Aux	3 days	0.388889
Kdm6a	CL30	+ Dox / + Aux	3 days	0.376936
Gm14539	CL30	+ Dox / + Aux	3 days	0.641667
Uba1	CL30	+ Dox / + Aux	3 days	0.408566
Araf	CL30	+ Dox / + Aux	3 days	0.443416
Cfp	CL30	+ Dox / + Aux	3 days	0.419643
Elk1	CL30	+ Dox / + Aux	3 days	0.476652
Uxt	CL30	+ Dox / + Aux	3 days	0.425856
A230072C01Rik	CL30	+ Dox / + Aux	3 days	0.374517
Ocrl	CL30	+ Dox / + Aux	3 days	0.268678
Zdhhc9	CL30	+ Dox / + Aux	3 days	0.321477
Utp14a	CL30	+ Dox / + Aux	3 days	0.444669
Firre	CL30	+ Dox / + Aux	3 days	0.255034
Mmgt1	CL30	+ Dox / + Aux	3 days	0.423322
Slc9a6	CL30	+ Dox / + Aux	3 days	0.342679
Htatsf1	CL30	+ Dox / + Aux	3 days	0.363978
Fmr1	CL30	+ Dox / + Aux	3 days	0.442623
Slc6a8	CL30	+ Dox / + Aux	3 days	0.143898
Bcap31	CL30	+ Dox / + Aux	3 days	0.486916
Abcd1	CL30	+ Dox / + Aux	3 days	0.353774
Plxnb3	CL30	+ Dox / + Aux	3 days	0.360248
Idh3g	CL30	+ Dox / + Aux	3 days	0.439602
Ssr4	CL30	+ Dox / + Aux	3 days	0.279412
Hcfc1	CL30	+ Dox / + Aux	3 days	0.40115
Mecp2	CL30	+ Dox / + Aux	3 days	0.445459
G6pdx	CL30	+ Dox / + Aux	3 days	0.341615
Eda2r	CL30	+ Dox / + Aux	3 days	0.389539
Ercc6l	CL30	+ Dox / + Aux	3 days	0.386816
Jpx	CL30	+ Dox / + Aux	3 days	0.370968
Ftx	CL30	+ Dox / + Aux	3 days	0.25
Pbdc1	CL30	+ Dox / + Aux	3 days	0.486945
Chm	CL30	+ Dox / + Aux	3 days	0.351304
Morf4l2	CL30	+ Dox / + Aux	3 days	0.379032
BC065397	CL30	+ Dox / + Aux	3 days	0.445283
Plp1	CL30	+ Dox / + Aux	3 days	0.194215
Rbm41	CL30	+ Dox / + Aux	3 days	0.433476
Psmd10	CL30	+ Dox / + Aux	3 days	0.368571
Atg4a	CL30	+ Dox / + Aux	3 days	0.268657
Tmem29	CL30	+ Dox / + Aux	3 days	0.321429
Kdm5c	CL30	+ Dox / + Aux	3 days	0.396008
Phka2	CL30	+ Dox / + Aux	3 days	0.378049
Cdkl5	CL30	+ Dox / + Aux	3 days	0.343949
Rbbp7	CL30	+ Dox / + Aux	3 days	0.423077
Txlng	CL30	+ Dox / + Aux	3 days	0.497608
Syap1	CL30	+ Dox / + Aux	3 days	0.468858
Ctps2	CL30	+ Dox / + Aux	3 days	0.0751073
Ap1s2	CL30	+ Dox / + Aux	3 days	0.125
Zrsr2	CL30	+ Dox / + Aux	3 days	0.482332
Siah1b	CL30	+ Dox / + Aux	3 days	0.392996
Piga	CL30	+ Dox / + Aux	3 days	0.340845
Gemin8	CL30	+ Dox / + Aux	3 days	0.667767
Gpm6b	CL30	+ Dox / + Aux	3 days	0.427884
Ofd1	CL30	+ Dox / + Aux	3 days	0.57266
Trappc2	CL30	+ Dox / + Aux	3 days	0.617162
Tceanc	CL30	+ Dox / + Aux	3 days	0.630137
Mid1	CL30	+ Dox / + Aux	3 days	0.0815217
Gpkow	CL30	Control	0 days	0.153126
Gpkow	CL30	Control	0 days	0.153126
Suv39h1	CL30	Control	0 days	0.439807
Suv39h1	CL30	Control	0 days	0.439807
Ftsj1	CL30	Control	0 days	0.401968
Ftsj1	CL30	Control	0 days	0.401968
Med14	CL30	Control	0 days	0.441061
Med14	CL30	Control	0 days	0.441061
Usp9x	CL30	Control	0 days	0.43687
Usp9x	CL30	Control	0 days	0.43687
Ddx3x	CL30	Control	0 days	0.38326
Ddx3x	CL30	Control	0 days	0.38326
Gm9434	CL30	Control	0 days	0.227273
Gm9434	CL30	Control	0 days	0.227273
Kdm6a	CL30	Control	0 days	0.423636
Kdm6a	CL30	Control	0 days	0.423636
Gm14539	CL30	Control	0 days	0.695946
Gm14539	CL30	Control	0 days	0.695946
Uba1	CL30	Control	0 days	0.41038
Uba1	CL30	Control	0 days	0.41038
Araf	CL30	Control	0 days	0.457895
Araf	CL30	Control	0 days	0.457895
Cfp	CL30	Control	0 days	0.207547
Cfp	CL30	Control	0 days	0.207547
Elk1	CL30	Control	0 days	0.355351
Elk1	CL30	Control	0 days	0.355351
Uxt	CL30	Control	0 days	0.328947
Uxt	CL30	Control	0 days	0.328947
A230072C01Rik	CL30	Control	0 days	0.106897
A230072C01Rik	CL30	Control	0 days	0.106897
Ocrl	CL30	Control	0 days	0.338059
Ocrl	CL30	Control	0 days	0.338059
Zdhhc9	CL30	Control	0 days	0.507942
Zdhhc9	CL30	Control	0 days	0.507942
Utp14a	CL30	Control	0 days	0.467444
Utp14a	CL30	Control	0 days	0.467444
Firre	CL30	Control	0 days	0.259386
Firre	CL30	Control	0 days	0.259386
Mmgt1	CL30	Control	0 days	0.449575
Mmgt1	CL30	Control	0 days	0.449575
Slc9a6	CL30	Control	0 days	0.307432
Slc9a6	CL30	Control	0 days	0.307432
Htatsf1	CL30	Control	0 days	0.351845
Htatsf1	CL30	Control	0 days	0.351845
Fmr1	CL30	Control	0 days	0.414855
Fmr1	CL30	Control	0 days	0.414855
Slc6a8	CL30	Control	0 days	0.240809
Slc6a8	CL30	Control	0 days	0.240809
Bcap31	CL30	Control	0 days	0.453937
Bcap31	CL30	Control	0 days	0.453937
Abcd1	CL30	Control	0 days	0.324
Abcd1	CL30	Control	0 days	0.324
Plxnb3	CL30	Control	0 days	0.210826
Plxnb3	CL30	Control	0 days	0.210826
Idh3g	CL30	Control	0 days	0.442404
Idh3g	CL30	Control	0 days	0.442404
Ssr4	CL30	Control	0 days	0.503448
Ssr4	CL30	Control	0 days	0.503448
Hcfc1	CL30	Control	0 days	0.338908
Hcfc1	CL30	Control	0 days	0.338908
Mecp2	CL30	Control	0 days	0.377076
Mecp2	CL30	Control	0 days	0.377076
G6pdx	CL30	Control	0 days	0.280156
G6pdx	CL30	Control	0 days	0.280156
Eda2r	CL30	Control	0 days	0.387611
Eda2r	CL30	Control	0 days	0.387611
Ercc6l	CL30	Control	0 days	0.403569
Ercc6l	CL30	Control	0 days	0.403569
Jpx	CL30	Control	0 days	0.371257
Jpx	CL30	Control	0 days	0.371257
Ftx	CL30	Control	0 days	0.325
Ftx	CL30	Control	0 days	0.325
Pbdc1	CL30	Control	0 days	0.526641
Pbdc1	CL30	Control	0 days	0.526641
Chm	CL30	Control	0 days	0.304042
Chm	CL30	Control	0 days	0.304042
Morf4l2	CL30	Control	0 days	0.344595
Morf4l2	CL30	Control	0 days	0.344595
BC065397	CL30	Control	0 days	0.336478
BC065397	CL30	Control	0 days	0.336478
Plp1	CL30	Control	0 days	0.262774
Plp1	CL30	Control	0 days	0.262774
Rbm41	CL30	Control	0 days	0.384615
Rbm41	CL30	Control	0 days	0.384615
Psmd10	CL30	Control	0 days	0.391156
Psmd10	CL30	Control	0 days	0.391156
Atg4a	CL30	Control	0 days	0.358051
Atg4a	CL30	Control	0 days	0.358051
Tmem29	CL30	Control	0 days	0.293333
Tmem29	CL30	Control	0 days	0.293333
Kdm5c	CL30	Control	0 days	0.381358
Kdm5c	CL30	Control	0 days	0.381358
Phka2	CL30	Control	0 days	0.471947
Phka2	CL30	Control	0 days	0.471947
Cdkl5	CL30	Control	0 days	0.333333
Cdkl5	CL30	Control	0 days	0.333333
Rbbp7	CL30	Control	0 days	0.44186
Rbbp7	CL30	Control	0 days	0.44186
Txlng	CL30	Control	0 days	0.468619
Txlng	CL30	Control	0 days	0.468619
Syap1	CL30	Control	0 days	0.466837
Syap1	CL30	Control	0 days	0.466837
Ctps2	CL30	Control	0 days	0.319497
Ctps2	CL30	Control	0 days	0.319497
Ap1s2	CL30	Control	0 days	0.314607
Ap1s2	CL30	Control	0 days	0.314607
Zrsr2	CL30	Control	0 days	0.484708
Zrsr2	CL30	Control	0 days	0.484708
Siah1b	CL30	Control	0 days	0.417073
Siah1b	CL30	Control	0 days	0.417073
Piga	CL30	Control	0 days	0.424947
Piga	CL30	Control	0 days	0.424947
Gemin8	CL30	Control	0 days	0.66539
Gemin8	CL30	Control	0 days	0.66539
Gpm6b	CL30	Control	0 days	0.457492
Gpm6b	CL30	Control	0 days	0.457492
Ofd1	CL30	Control	0 days	0.55595
Ofd1	CL30	Control	0 days	0.55595
Trappc2	CL30	Control	0 days	0.55643
Trappc2	CL30	Control	0 days	0.55643
Tceanc	CL30	Control	0 days	0.580756
Tceanc	CL30	Control	0 days	0.580756
Mid1	CL30	Control	0 days	0.134118
Mid1	CL30	Control	0 days	0.134118
Med14	CL31	- Dox / + Aux	0 days	0.469651
Med14	CL31	- Dox / + Aux	0 days	0.469651
Usp9x	CL31	- Dox / + Aux	0 days	0.484329
Usp9x	CL31	- Dox / + Aux	0 days	0.484329
Ddx3x	CL31	- Dox / + Aux	0 days	0.369477
Ddx3x	CL31	- Dox / + Aux	0 days	0.369477
Gm9434	CL31	- Dox / + Aux	0 days	0.242424
Gm9434	CL31	- Dox / + Aux	0 days	0.242424
Kdm6a	CL31	- Dox / + Aux	0 days	0.45467
Kdm6a	CL31	- Dox / + Aux	0 days	0.45467
Gm14539	CL31	- Dox / + Aux	0 days	0.662095
Gm14539	CL31	- Dox / + Aux	0 days	0.662095
Ndufb11	CL31	- Dox / + Aux	0 days	0.455068
Ndufb11	CL31	- Dox / + Aux	0 days	0.455068
Rbm10	CL31	- Dox / + Aux	0 days	0.455696
Rbm10	CL31	- Dox / + Aux	0 days	0.455696
Uba1	CL31	- Dox / + Aux	0 days	0.475331
Uba1	CL31	- Dox / + Aux	0 days	0.475331
Cdk16	CL31	- Dox / + Aux	0 days	0.411734
Cdk16	CL31	- Dox / + Aux	0 days	0.411734
Araf	CL31	- Dox / + Aux	0 days	0.470486
Araf	CL31	- Dox / + Aux	0 days	0.470486
Utp14a	CL31	- Dox / + Aux	0 days	0.40039
Utp14a	CL31	- Dox / + Aux	0 days	0.40039
Mmgt1	CL31	- Dox / + Aux	0 days	0.457538
Mmgt1	CL31	- Dox / + Aux	0 days	0.457538
Slc9a6	CL31	- Dox / + Aux	0 days	0.368298
Slc9a6	CL31	- Dox / + Aux	0 days	0.368298
Htatsf1	CL31	- Dox / + Aux	0 days	0.422515
Htatsf1	CL31	- Dox / + Aux	0 days	0.422515
Fmr1	CL31	- Dox / + Aux	0 days	0.523679
Fmr1	CL31	- Dox / + Aux	0 days	0.523679
Slc6a8	CL31	- Dox / + Aux	0 days	0.361183
Slc6a8	CL31	- Dox / + Aux	0 days	0.361183
Bcap31	CL31	- Dox / + Aux	0 days	0.508751
Bcap31	CL31	- Dox / + Aux	0 days	0.508751
Abcd1	CL31	- Dox / + Aux	0 days	0.512121
Abcd1	CL31	- Dox / + Aux	0 days	0.512121
Plxnb3	CL31	- Dox / + Aux	0 days	0.329939
Plxnb3	CL31	- Dox / + Aux	0 days	0.329939
Srpk3	CL31	- Dox / + Aux	0 days	0.318681
Srpk3	CL31	- Dox / + Aux	0 days	0.318681
Idh3g	CL31	- Dox / + Aux	0 days	0.467391
Idh3g	CL31	- Dox / + Aux	0 days	0.467391
Ssr4	CL31	- Dox / + Aux	0 days	0.483254
Ssr4	CL31	- Dox / + Aux	0 days	0.483254
Hcfc1	CL31	- Dox / + Aux	0 days	0.429798
Hcfc1	CL31	- Dox / + Aux	0 days	0.429798
Mecp2	CL31	- Dox / + Aux	0 days	0.440068
Mecp2	CL31	- Dox / + Aux	0 days	0.440068
G6pdx	CL31	- Dox / + Aux	0 days	0.243542
G6pdx	CL31	- Dox / + Aux	0 days	0.243542
Gm8822	CL31	- Dox / + Aux	0 days	0.195652
Gm8822	CL31	- Dox / + Aux	0 days	0.195652
Eif2s3x	CL31	- Dox / + Aux	0 days	0.123026
Eif2s3x	CL31	- Dox / + Aux	0 days	0.123026
Eda2r	CL31	- Dox / + Aux	0 days	0.450673
Eda2r	CL31	- Dox / + Aux	0 days	0.450673
Igbp1	CL31	- Dox / + Aux	0 days	0.444156
Igbp1	CL31	- Dox / + Aux	0 days	0.444156
Ercc6l	CL31	- Dox / + Aux	0 days	0.41308
Ercc6l	CL31	- Dox / + Aux	0 days	0.41308
Jpx	CL31	- Dox / + Aux	0 days	0.319549
Jpx	CL31	- Dox / + Aux	0 days	0.319549
Ftx	CL31	- Dox / + Aux	0 days	0.396341
Ftx	CL31	- Dox / + Aux	0 days	0.396341
Pbdc1	CL31	- Dox / + Aux	0 days	0.563236
Pbdc1	CL31	- Dox / + Aux	0 days	0.563236
Chm	CL31	- Dox / + Aux	0 days	0.411111
Chm	CL31	- Dox / + Aux	0 days	0.411111
Tmem29	CL31	- Dox / + Aux	0 days	0.333333
Tmem29	CL31	- Dox / + Aux	0 days	0.333333
Kdm5c	CL31	- Dox / + Aux	0 days	0.413102
Kdm5c	CL31	- Dox / + Aux	0 days	0.413102
Rbbp7	CL31	- Dox / + Aux	0 days	0.441667
Rbbp7	CL31	- Dox / + Aux	0 days	0.441667
Txlng	CL31	- Dox / + Aux	0 days	0.39777
Txlng	CL31	- Dox / + Aux	0 days	0.39777
Syap1	CL31	- Dox / + Aux	0 days	0.45111
Syap1	CL31	- Dox / + Aux	0 days	0.45111
Zrsr2	CL31	- Dox / + Aux	0 days	0.434799
Zrsr2	CL31	- Dox / + Aux	0 days	0.434799
Gemin8	CL31	- Dox / + Aux	0 days	0.616883
Gemin8	CL31	- Dox / + Aux	0 days	0.616883
Gpm6b	CL31	- Dox / + Aux	0 days	0.48017
Gpm6b	CL31	- Dox / + Aux	0 days	0.48017
Ofd1	CL31	- Dox / + Aux	0 days	0.607609
Ofd1	CL31	- Dox / + Aux	0 days	0.607609
Trappc2	CL31	- Dox / + Aux	0 days	0.603286
Trappc2	CL31	- Dox / + Aux	0 days	0.603286
Tceanc	CL31	- Dox / + Aux	0 days	0.553719
Tceanc	CL31	- Dox / + Aux	0 days	0.553719
G530011O06Rik	CL31	- Dox / + Aux	0 days	0.27027
G530011O06Rik	CL31	- Dox / + Aux	0 days	0.27027
Gpkow	CL30	+ Dox / - Aux	3 days	0.00159109
Suv39h1	CL30	+ Dox / - Aux	3 days	0.226721
Ftsj1	CL30	+ Dox / - Aux	3 days	0.133106
Med14	CL30	+ Dox / - Aux	3 days	0.160169
Usp9x	CL30	+ Dox / - Aux	3 days	0.190763
Ddx3x	CL30	+ Dox / - Aux	3 days	0.163576
Gm9434	CL30	+ Dox / - Aux	3 days	0.0833333
Kdm6a	CL30	+ Dox / - Aux	3 days	0.22619
Gm14539	CL30	+ Dox / - Aux	3 days	0.758967
Uba1	CL30	+ Dox / - Aux	3 days	0.222798
Araf	CL30	+ Dox / - Aux	3 days	0.270799
Cfp	CL30	+ Dox / - Aux	3 days	0
Elk1	CL30	+ Dox / - Aux	3 days	0.0280172
Uxt	CL30	+ Dox / - Aux	3 days	0.0615385
A230072C01Rik	CL30	+ Dox / - Aux	3 days	0.0495868
Ocrl	CL30	+ Dox / - Aux	3 days	0.0241935
Zdhhc9	CL30	+ Dox / - Aux	3 days	0.0542035
Utp14a	CL30	+ Dox / - Aux	3 days	0.266062
Firre	CL30	+ Dox / - Aux	3 days	0.1875
Mmgt1	CL30	+ Dox / - Aux	3 days	0.246809
Slc9a6	CL30	+ Dox / - Aux	3 days	0.0238095
Htatsf1	CL30	+ Dox / - Aux	3 days	0.0896432
Fmr1	CL30	+ Dox / - Aux	3 days	0.161458
Slc6a8	CL30	+ Dox / - Aux	3 days	0.0116732
Bcap31	CL30	+ Dox / - Aux	3 days	0.160789
Abcd1	CL30	+ Dox / - Aux	3 days	0.025
Plxnb3	CL30	+ Dox / - Aux	3 days	0.0246914
Idh3g	CL30	+ Dox / - Aux	3 days	0.257494
Ssr4	CL30	+ Dox / - Aux	3 days	0.267442
Hcfc1	CL30	+ Dox / - Aux	3 days	0.0830051
Mecp2	CL30	+ Dox / - Aux	3 days	0.0863787
G6pdx	CL30	+ Dox / - Aux	3 days	0.302703
Eda2r	CL30	+ Dox / - Aux	3 days	0.202141
Ercc6l	CL30	+ Dox / - Aux	3 days	0.227154
Jpx	CL30	+ Dox / - Aux	3 days	0.181818
Ftx	CL30	+ Dox / - Aux	3 days	0
Pbdc1	CL30	+ Dox / - Aux	3 days	0.344383
Chm	CL30	+ Dox / - Aux	3 days	0.0858586
Morf4l2	CL30	+ Dox / - Aux	3 days	0.037037
BC065397	CL30	+ Dox / - Aux	3 days	0.0769231
Plp1	CL30	+ Dox / - Aux	3 days	0.0306122
Rbm41	CL30	+ Dox / - Aux	3 days	0.231788
Psmd10	CL30	+ Dox / - Aux	3 days	0.183746
Atg4a	CL30	+ Dox / - Aux	3 days	0.185039
Tmem29	CL30	+ Dox / - Aux	3 days	0.0625
Kdm5c	CL30	+ Dox / - Aux	3 days	0.245235
Phka2	CL30	+ Dox / - Aux	3 days	0.140777
Cdkl5	CL30	+ Dox / - Aux	3 days	0.0306122
Rbbp7	CL30	+ Dox / - Aux	3 days	0.117647
Txlng	CL30	+ Dox / - Aux	3 days	0.274336
Syap1	CL30	+ Dox / - Aux	3 days	0.342657
Ctps2	CL30	+ Dox / - Aux	3 days	0.021978
Ap1s2	CL30	+ Dox / - Aux	3 days	0.157895
Zrsr2	CL30	+ Dox / - Aux	3 days	0.361035
Siah1b	CL30	+ Dox / - Aux	3 days	0.325103
Piga	CL30	+ Dox / - Aux	3 days	0.052381
Gemin8	CL30	+ Dox / - Aux	3 days	0.547619
Gpm6b	CL30	+ Dox / - Aux	3 days	0.355091
Ofd1	CL30	+ Dox / - Aux	3 days	0.390558
Trappc2	CL30	+ Dox / - Aux	3 days	0.437126
Tceanc	CL30	+ Dox / - Aux	3 days	0.491935
Mid1	CL30	+ Dox / - Aux	3 days	0.0632479
Med14	CL31	+ Dox / - Aux	3 days	0.132258
Usp9x	CL31	+ Dox / - Aux	3 days	0.197878
Ddx3x	CL31	+ Dox / - Aux	3 days	0.111233
Gm9434	CL31	+ Dox / - Aux	3 days	0.0454545
Kdm6a	CL31	+ Dox / - Aux	3 days	0.229927
Gm14539	CL31	+ Dox / - Aux	3 days	0.806122
Ndufb11	CL31	+ Dox / - Aux	3 days	0.30894
Rbm10	CL31	+ Dox / - Aux	3 days	0.0882353
Uba1	CL31	+ Dox / - Aux	3 days	0.330252
Cdk16	CL31	+ Dox / - Aux	3 days	0.223537
Araf	CL31	+ Dox / - Aux	3 days	0.33908
Utp14a	CL31	+ Dox / - Aux	3 days	0.283037
Mmgt1	CL31	+ Dox / - Aux	3 days	0.249735
Slc9a6	CL31	+ Dox / - Aux	3 days	0.0431655
Htatsf1	CL31	+ Dox / - Aux	3 days	0.0909879
Fmr1	CL31	+ Dox / - Aux	3 days	0.231132
Slc6a8	CL31	+ Dox / - Aux	3 days	0.0181269
Bcap31	CL31	+ Dox / - Aux	3 days	0.206779
Abcd1	CL31	+ Dox / - Aux	3 days	0.102857
Plxnb3	CL31	+ Dox / - Aux	3 days	0.00833333
Srpk3	CL31	+ Dox / - Aux	3 days	0
Idh3g	CL31	+ Dox / - Aux	3 days	0.244852
Ssr4	CL31	+ Dox / - Aux	3 days	0.173913
Hcfc1	CL31	+ Dox / - Aux	3 days	0.111808
Mecp2	CL31	+ Dox / - Aux	3 days	0.102967
G6pdx	CL31	+ Dox / - Aux	3 days	0.309091
Gm8822	CL31	+ Dox / - Aux	3 days	0.259259
Eif2s3x	CL31	+ Dox / - Aux	3 days	0.125129
Eda2r	CL31	+ Dox / - Aux	3 days	0.176536
Igbp1	CL31	+ Dox / - Aux	3 days	0.252896
Ercc6l	CL31	+ Dox / - Aux	3 days	0.168688
Jpx	CL31	+ Dox / - Aux	3 days	0.0721649
Ftx	CL31	+ Dox / - Aux	3 days	0.122449
Pbdc1	CL31	+ Dox / - Aux	3 days	0.289272
Chm	CL31	+ Dox / - Aux	3 days	0.116438
Tmem29	CL31	+ Dox / - Aux	3 days	0
Kdm5c	CL31	+ Dox / - Aux	3 days	0.232345
Rbbp7	CL31	+ Dox / - Aux	3 days	0
Txlng	CL31	+ Dox / - Aux	3 days	0.12844
Syap1	CL31	+ Dox / - Aux	3 days	0.275696
Zrsr2	CL31	+ Dox / - Aux	3 days	0.258251
Gemin8	CL31	+ Dox / - Aux	3 days	0.57515
Gpm6b	CL31	+ Dox / - Aux	3 days	0.38305
Ofd1	CL31	+ Dox / - Aux	3 days	0.432862
Trappc2	CL31	+ Dox / - Aux	3 days	0.417526
Tceanc	CL31	+ Dox / - Aux	3 days	0.488722
G530011O06Rik	CL31	+ Dox / - Aux	3 days	0
Med14	CL31	+ Dox / - Aux	7 days	0.0691489
Usp9x	CL31	+ Dox / - Aux	7 days	0.213415
Ddx3x	CL31	+ Dox / - Aux	7 days	0.148327
Gm9434	CL31	+ Dox / - Aux	7 days	0.0555556
Kdm6a	CL31	+ Dox / - Aux	7 days	0.290323
Gm14539	CL31	+ Dox / - Aux	7 days	0.755814
Ndufb11	CL31	+ Dox / - Aux	7 days	0.327477
Rbm10	CL31	+ Dox / - Aux	7 days	0.285714
Uba1	CL31	+ Dox / - Aux	7 days	0.332949
Cdk16	CL31	+ Dox / - Aux	7 days	0.201425
Araf	CL31	+ Dox / - Aux	7 days	0.301887
Utp14a	CL31	+ Dox / - Aux	7 days	0.275862
Mmgt1	CL31	+ Dox / - Aux	7 days	0.231296
Slc9a6	CL31	+ Dox / - Aux	7 days	0.0130719
Htatsf1	CL31	+ Dox / - Aux	7 days	0.0853432
Fmr1	CL31	+ Dox / - Aux	7 days	0.284091
Slc6a8	CL31	+ Dox / - Aux	7 days	0.0314685
Bcap31	CL31	+ Dox / - Aux	7 days	0.173871
Abcd1	CL31	+ Dox / - Aux	7 days	0.0791367
Plxnb3	CL31	+ Dox / - Aux	7 days	0.0550459
Srpk3	CL31	+ Dox / - Aux	7 days	0
Idh3g	CL31	+ Dox / - Aux	7 days	0.249309
Ssr4	CL31	+ Dox / - Aux	7 days	0.3
Hcfc1	CL31	+ Dox / - Aux	7 days	0.138037
Mecp2	CL31	+ Dox / - Aux	7 days	0.125439
G6pdx	CL31	+ Dox / - Aux	7 days	0.37037
Gm8822	CL31	+ Dox / - Aux	7 days	0.324324
Eif2s3x	CL31	+ Dox / - Aux	7 days	0.151483
Eda2r	CL31	+ Dox / - Aux	7 days	0.162451
Igbp1	CL31	+ Dox / - Aux	7 days	0.260753
Ercc6l	CL31	+ Dox / - Aux	7 days	0.221614
Jpx	CL31	+ Dox / - Aux	7 days	0.1875
Ftx	CL31	+ Dox / - Aux	7 days	0.0888889
Pbdc1	CL31	+ Dox / - Aux	7 days	0.357853
Chm	CL31	+ Dox / - Aux	7 days	0.0181159
Tmem29	CL31	+ Dox / - Aux	7 days	0
Kdm5c	CL31	+ Dox / - Aux	7 days	0.251642
Rbbp7	CL31	+ Dox / - Aux	7 days	0.0833333
Txlng	CL31	+ Dox / - Aux	7 days	0.168
Syap1	CL31	+ Dox / - Aux	7 days	0.281481
Zrsr2	CL31	+ Dox / - Aux	7 days	0.258096
Gemin8	CL31	+ Dox / - Aux	7 days	0.597586
Gpm6b	CL31	+ Dox / - Aux	7 days	0.376617
Ofd1	CL31	+ Dox / - Aux	7 days	0.446029
Trappc2	CL31	+ Dox / - Aux	7 days	0.4375
Tceanc	CL31	+ Dox / - Aux	7 days	0.398601
G530011O06Rik	CL31	+ Dox / - Aux	7 days	0.384615
Gpkow	CL30	+ Dox / - Aux	7 days	0.00183486
Suv39h1	CL30	+ Dox / - Aux	7 days	0.286458
Ftsj1	CL30	+ Dox / - Aux	7 days	0.0960699
Med14	CL30	+ Dox / - Aux	7 days	0.0130952
Usp9x	CL30	+ Dox / - Aux	7 days	0.120844
Ddx3x	CL30	+ Dox / - Aux	7 days	0.108703
Gm9434	CL30	+ Dox / - Aux	7 days	0.25
Kdm6a	CL30	+ Dox / - Aux	7 days	0.193694
Gm14539	CL30	+ Dox / - Aux	7 days	0.769486
Uba1	CL30	+ Dox / - Aux	7 days	0.209114
Araf	CL30	+ Dox / - Aux	7 days	0.298122
Cfp	CL30	+ Dox / - Aux	7 days	0
Elk1	CL30	+ Dox / - Aux	7 days	0
Uxt	CL30	+ Dox / - Aux	7 days	0.00961538
A230072C01Rik	CL30	+ Dox / - Aux	7 days	0.102564
Ocrl	CL30	+ Dox / - Aux	7 days	0.00163132
Zdhhc9	CL30	+ Dox / - Aux	7 days	0.00138313
Utp14a	CL30	+ Dox / - Aux	7 days	0.203271
Firre	CL30	+ Dox / - Aux	7 days	0.0945946
Mmgt1	CL30	+ Dox / - Aux	7 days	0.189452
Slc9a6	CL30	+ Dox / - Aux	7 days	0
Htatsf1	CL30	+ Dox / - Aux	7 days	0.0619381
Fmr1	CL30	+ Dox / - Aux	7 days	0.0437956
Slc6a8	CL30	+ Dox / - Aux	7 days	0
Bcap31	CL30	+ Dox / - Aux	7 days	0.104875
Abcd1	CL30	+ Dox / - Aux	7 days	0.0285714
Plxnb3	CL30	+ Dox / - Aux	7 days	0
Idh3g	CL30	+ Dox / - Aux	7 days	0.174021
Ssr4	CL30	+ Dox / - Aux	7 days	0.186441
Hcfc1	CL30	+ Dox / - Aux	7 days	0.0811111
Mecp2	CL30	+ Dox / - Aux	7 days	0.0235018
G6pdx	CL30	+ Dox / - Aux	7 days	0.359756
Eda2r	CL30	+ Dox / - Aux	7 days	0.171243
Ercc6l	CL30	+ Dox / - Aux	7 days	0.154229
Jpx	CL30	+ Dox / - Aux	7 days	0.15625
Ftx	CL30	+ Dox / - Aux	7 days	0.0638298
Pbdc1	CL30	+ Dox / - Aux	7 days	0.293217
Chm	CL30	+ Dox / - Aux	7 days	0.0100503
Morf4l2	CL30	+ Dox / - Aux	7 days	0.0606061
BC065397	CL30	+ Dox / - Aux	7 days	0.0779221
Plp1	CL30	+ Dox / - Aux	7 days	0.0722892
Rbm41	CL30	+ Dox / - Aux	7 days	0.2
Psmd10	CL30	+ Dox / - Aux	7 days	0.2
Atg4a	CL30	+ Dox / - Aux	7 days	0.224299
Tmem29	CL30	+ Dox / - Aux	7 days	0.133333
Kdm5c	CL30	+ Dox / - Aux	7 days	0.204918
Phka2	CL30	+ Dox / - Aux	7 days	0.0138889
Cdkl5	CL30	+ Dox / - Aux	7 days	0.00874636
Rbbp7	CL30	+ Dox / - Aux	7 days	0
Txlng	CL30	+ Dox / - Aux	7 days	0.12
Syap1	CL30	+ Dox / - Aux	7 days	0.278081
Ctps2	CL30	+ Dox / - Aux	7 days	0
Ap1s2	CL30	+ Dox / - Aux	7 days	0.0869565
Zrsr2	CL30	+ Dox / - Aux	7 days	0.306627
Siah1b	CL30	+ Dox / - Aux	7 days	0.225275
Piga	CL30	+ Dox / - Aux	7 days	0.012987
Gemin8	CL30	+ Dox / - Aux	7 days	0.592287
Gpm6b	CL30	+ Dox / - Aux	7 days	0.283687
Ofd1	CL30	+ Dox / - Aux	7 days	0.387952
Trappc2	CL30	+ Dox / - Aux	7 days	0.548387
Tceanc	CL30	+ Dox / - Aux	7 days	0.438596
Mid1	CL30	+ Dox / - Aux	7 days	0.0826162
Med14	CL31	- Dox / + Aux	0 days	0.468883
Med14	CL31	- Dox / + Aux	0 days	0.468883
Usp9x	CL31	- Dox / + Aux	0 days	0.483373
Usp9x	CL31	- Dox / + Aux	0 days	0.483373
Ddx3x	CL31	- Dox / + Aux	0 days	0.337662
Ddx3x	CL31	- Dox / + Aux	0 days	0.337662
Gm9434	CL31	- Dox / + Aux	0 days	0.407407
Gm9434	CL31	- Dox / + Aux	0 days	0.407407
Kdm6a	CL31	- Dox / + Aux	0 days	0.403162
Kdm6a	CL31	- Dox / + Aux	0 days	0.403162
Gm14539	CL31	- Dox / + Aux	0 days	0.78719
Gm14539	CL31	- Dox / + Aux	0 days	0.78719
Ndufb11	CL31	- Dox / + Aux	0 days	0.450875
Ndufb11	CL31	- Dox / + Aux	0 days	0.450875
Rbm10	CL31	- Dox / + Aux	0 days	0.166667
Rbm10	CL31	- Dox / + Aux	0 days	0.166667
Uba1	CL31	- Dox / + Aux	0 days	0.462218
Uba1	CL31	- Dox / + Aux	0 days	0.462218
Cdk16	CL31	- Dox / + Aux	0 days	0.458877
Cdk16	CL31	- Dox / + Aux	0 days	0.458877
Araf	CL31	- Dox / + Aux	0 days	0.485014
Araf	CL31	- Dox / + Aux	0 days	0.485014
Utp14a	CL31	- Dox / + Aux	0 days	0.406562
Utp14a	CL31	- Dox / + Aux	0 days	0.406562
Mmgt1	CL31	- Dox / + Aux	0 days	0.463446
Mmgt1	CL31	- Dox / + Aux	0 days	0.463446
Slc9a6	CL31	- Dox / + Aux	0 days	0.358586
Slc9a6	CL31	- Dox / + Aux	0 days	0.358586
Htatsf1	CL31	- Dox / + Aux	0 days	0.411921
Htatsf1	CL31	- Dox / + Aux	0 days	0.411921
Fmr1	CL31	- Dox / + Aux	0 days	0.680899
Fmr1	CL31	- Dox / + Aux	0 days	0.680899
Slc6a8	CL31	- Dox / + Aux	0 days	0.260745
Slc6a8	CL31	- Dox / + Aux	0 days	0.260745
Bcap31	CL31	- Dox / + Aux	0 days	0.500671
Bcap31	CL31	- Dox / + Aux	0 days	0.500671
Abcd1	CL31	- Dox / + Aux	0 days	0.542683
Abcd1	CL31	- Dox / + Aux	0 days	0.542683
Plxnb3	CL31	- Dox / + Aux	0 days	0.363158
Plxnb3	CL31	- Dox / + Aux	0 days	0.363158
Srpk3	CL31	- Dox / + Aux	0 days	0.153846
Srpk3	CL31	- Dox / + Aux	0 days	0.153846
Idh3g	CL31	- Dox / + Aux	0 days	0.527884
Idh3g	CL31	- Dox / + Aux	0 days	0.527884
Ssr4	CL31	- Dox / + Aux	0 days	0.472727
Ssr4	CL31	- Dox / + Aux	0 days	0.472727
Hcfc1	CL31	- Dox / + Aux	0 days	0.435807
Hcfc1	CL31	- Dox / + Aux	0 days	0.435807
Mecp2	CL31	- Dox / + Aux	0 days	0.463254
Mecp2	CL31	- Dox / + Aux	0 days	0.463254
G6pdx	CL31	- Dox / + Aux	0 days	0.381443
G6pdx	CL31	- Dox / + Aux	0 days	0.381443
Gm8822	CL31	- Dox / + Aux	0 days	0.16129
Gm8822	CL31	- Dox / + Aux	0 days	0.16129
Eif2s3x	CL31	- Dox / + Aux	0 days	0.130342
Eif2s3x	CL31	- Dox / + Aux	0 days	0.130342
Eda2r	CL31	- Dox / + Aux	0 days	0.442242
Eda2r	CL31	- Dox / + Aux	0 days	0.442242
Igbp1	CL31	- Dox / + Aux	0 days	0.475352
Igbp1	CL31	- Dox / + Aux	0 days	0.475352
Ercc6l	CL31	- Dox / + Aux	0 days	0.422
Ercc6l	CL31	- Dox / + Aux	0 days	0.422
Jpx	CL31	- Dox / + Aux	0 days	0.464286
Jpx	CL31	- Dox / + Aux	0 days	0.464286
Ftx	CL31	- Dox / + Aux	0 days	0.386364
Ftx	CL31	- Dox / + Aux	0 days	0.386364
Pbdc1	CL31	- Dox / + Aux	0 days	0.555904
Pbdc1	CL31	- Dox / + Aux	0 days	0.555904
Chm	CL31	- Dox / + Aux	0 days	0.407407
Chm	CL31	- Dox / + Aux	0 days	0.407407
Tmem29	CL31	- Dox / + Aux	0 days	0.318182
Tmem29	CL31	- Dox / + Aux	0 days	0.318182
Kdm5c	CL31	- Dox / + Aux	0 days	0.432208
Kdm5c	CL31	- Dox / + Aux	0 days	0.432208
Rbbp7	CL31	- Dox / + Aux	0 days	0.510638
Rbbp7	CL31	- Dox / + Aux	0 days	0.510638
Txlng	CL31	- Dox / + Aux	0 days	0.45045
Txlng	CL31	- Dox / + Aux	0 days	0.45045
Syap1	CL31	- Dox / + Aux	0 days	0.418525
Syap1	CL31	- Dox / + Aux	0 days	0.418525
Zrsr2	CL31	- Dox / + Aux	0 days	0.478686
Zrsr2	CL31	- Dox / + Aux	0 days	0.478686
Gemin8	CL31	- Dox / + Aux	0 days	0.64869
Gemin8	CL31	- Dox / + Aux	0 days	0.64869
Gpm6b	CL31	- Dox / + Aux	0 days	0.526723
Gpm6b	CL31	- Dox / + Aux	0 days	0.526723
Ofd1	CL31	- Dox / + Aux	0 days	0.562963
Ofd1	CL31	- Dox / + Aux	0 days	0.562963
Trappc2	CL31	- Dox / + Aux	0 days	0.473485
Trappc2	CL31	- Dox / + Aux	0 days	0.473485
Tceanc	CL31	- Dox / + Aux	0 days	0.666667
Tceanc	CL31	- Dox / + Aux	0 days	0.666667
G530011O06Rik	CL31	- Dox / + Aux	0 days	0.0740741
G530011O06Rik	CL31	- Dox / + Aux	0 days	0.0740741
Med14	CL31	+ Dox / - Aux	3 days	0.16687
Usp9x	CL31	+ Dox / - Aux	3 days	0.214385
Ddx3x	CL31	+ Dox / - Aux	3 days	0.154639
Gm9434	CL31	+ Dox / - Aux	3 days	0.432432
Kdm6a	CL31	+ Dox / - Aux	3 days	0.285714
Gm14539	CL31	+ Dox / - Aux	3 days	0.785542
Ndufb11	CL31	+ Dox / - Aux	3 days	0.315337
Rbm10	CL31	+ Dox / - Aux	3 days	0.289474
Uba1	CL31	+ Dox / - Aux	3 days	0.302049
Cdk16	CL31	+ Dox / - Aux	3 days	0.233932
Araf	CL31	+ Dox / - Aux	3 days	0.290113
Utp14a	CL31	+ Dox / - Aux	3 days	0.237519
Mmgt1	CL31	+ Dox / - Aux	3 days	0.246028
Slc9a6	CL31	+ Dox / - Aux	3 days	0.0265487
Htatsf1	CL31	+ Dox / - Aux	3 days	0.0892364
Fmr1	CL31	+ Dox / - Aux	3 days	0.22327
Slc6a8	CL31	+ Dox / - Aux	3 days	0.00456621
Bcap31	CL31	+ Dox / - Aux	3 days	0.204686
Abcd1	CL31	+ Dox / - Aux	3 days	0.047619
Plxnb3	CL31	+ Dox / - Aux	3 days	0.0882353
Srpk3	CL31	+ Dox / - Aux	3 days	0.0454545
Idh3g	CL31	+ Dox / - Aux	3 days	0.319008
Ssr4	CL31	+ Dox / - Aux	3 days	0.37037
Hcfc1	CL31	+ Dox / - Aux	3 days	0.136143
Mecp2	CL31	+ Dox / - Aux	3 days	0.139771
G6pdx	CL31	+ Dox / - Aux	3 days	0.377273
Gm8822	CL31	+ Dox / - Aux	3 days	0.25
Eif2s3x	CL31	+ Dox / - Aux	3 days	0.0757042
Eda2r	CL31	+ Dox / - Aux	3 days	0.225484
Igbp1	CL31	+ Dox / - Aux	3 days	0.321192
Ercc6l	CL31	+ Dox / - Aux	3 days	0.195796
Jpx	CL31	+ Dox / - Aux	3 days	0.287425
Ftx	CL31	+ Dox / - Aux	3 days	0.142857
Pbdc1	CL31	+ Dox / - Aux	3 days	0.355696
Chm	CL31	+ Dox / - Aux	3 days	0.0471204
Tmem29	CL31	+ Dox / - Aux	3 days	0.136364
Kdm5c	CL31	+ Dox / - Aux	3 days	0.228594
Rbbp7	CL31	+ Dox / - Aux	3 days	0
Txlng	CL31	+ Dox / - Aux	3 days	0.193878
Syap1	CL31	+ Dox / - Aux	3 days	0.296163
Zrsr2	CL31	+ Dox / - Aux	3 days	0.263514
Gemin8	CL31	+ Dox / - Aux	3 days	0.631841
Gpm6b	CL31	+ Dox / - Aux	3 days	0.406811
Ofd1	CL31	+ Dox / - Aux	3 days	0.452026
Trappc2	CL31	+ Dox / - Aux	3 days	0.432432
Tceanc	CL31	+ Dox / - Aux	3 days	0.462366
G530011O06Rik	CL31	+ Dox / - Aux	3 days	0.285714
Med14	CL31	+ Dox / + Aux	3 days	0.469419
Usp9x	CL31	+ Dox / + Aux	3 days	0.432642
Ddx3x	CL31	+ Dox / + Aux	3 days	0.349136
Gm9434	CL31	+ Dox / + Aux	3 days	0.292683
Kdm6a	CL31	+ Dox / + Aux	3 days	0.380503
Gm14539	CL31	+ Dox / + Aux	3 days	0.75
Ndufb11	CL31	+ Dox / + Aux	3 days	0.421734
Rbm10	CL31	+ Dox / + Aux	3 days	0.423077
Uba1	CL31	+ Dox / + Aux	3 days	0.431566
Cdk16	CL31	+ Dox / + Aux	3 days	0.430624
Araf	CL31	+ Dox / + Aux	3 days	0.422319
Utp14a	CL31	+ Dox / + Aux	3 days	0.345033
Mmgt1	CL31	+ Dox / + Aux	3 days	0.42428
Slc9a6	CL31	+ Dox / + Aux	3 days	0.242105
Htatsf1	CL31	+ Dox / + Aux	3 days	0.339646
Fmr1	CL31	+ Dox / + Aux	3 days	0.577551
Slc6a8	CL31	+ Dox / + Aux	3 days	0.189286
Bcap31	CL31	+ Dox / + Aux	3 days	0.467532
Abcd1	CL31	+ Dox / + Aux	3 days	0.492647
Plxnb3	CL31	+ Dox / + Aux	3 days	0.4
Srpk3	CL31	+ Dox / + Aux	3 days	0.236842
Idh3g	CL31	+ Dox / + Aux	3 days	0.47424
Ssr4	CL31	+ Dox / + Aux	3 days	0.383333
Hcfc1	CL31	+ Dox / + Aux	3 days	0.433914
Mecp2	CL31	+ Dox / + Aux	3 days	0.451269
G6pdx	CL31	+ Dox / + Aux	3 days	0.390805
Gm8822	CL31	+ Dox / + Aux	3 days	0.16
Eif2s3x	CL31	+ Dox / + Aux	3 days	0.106691
Eda2r	CL31	+ Dox / + Aux	3 days	0.435525
Igbp1	CL31	+ Dox / + Aux	3 days	0.387449
Ercc6l	CL31	+ Dox / + Aux	3 days	0.367063
Jpx	CL31	+ Dox / + Aux	3 days	0.440367
Ftx	CL31	+ Dox / + Aux	3 days	0.316239
Pbdc1	CL31	+ Dox / + Aux	3 days	0.485199
Chm	CL31	+ Dox / + Aux	3 days	0.402685
Tmem29	CL31	+ Dox / + Aux	3 days	0.272727
Kdm5c	CL31	+ Dox / + Aux	3 days	0.415415
Rbbp7	CL31	+ Dox / + Aux	3 days	0.262295
Txlng	CL31	+ Dox / + Aux	3 days	0.522581
Syap1	CL31	+ Dox / + Aux	3 days	0.417526
Zrsr2	CL31	+ Dox / + Aux	3 days	0.418336
Gemin8	CL31	+ Dox / + Aux	3 days	0.647619
Gpm6b	CL31	+ Dox / + Aux	3 days	0.500672
Ofd1	CL31	+ Dox / + Aux	3 days	0.57
Trappc2	CL31	+ Dox / + Aux	3 days	0.621495
Tceanc	CL31	+ Dox / + Aux	3 days	0.423077
G530011O06Rik	CL31	+ Dox / + Aux	3 days	0.125
Med14	CL31	+ Dox / - Aux	7 days	0.0613599
Usp9x	CL31	+ Dox / - Aux	7 days	0.233284
Ddx3x	CL31	+ Dox / - Aux	7 days	0.150849
Gm9434	CL31	+ Dox / - Aux	7 days	0.3
Kdm6a	CL31	+ Dox / - Aux	7 days	0.259259
Gm14539	CL31	+ Dox / - Aux	7 days	0.751566
Ndufb11	CL31	+ Dox / - Aux	7 days	0.316032
Rbm10	CL31	+ Dox / - Aux	7 days	0.393939
Uba1	CL31	+ Dox / - Aux	7 days	0.322853
Cdk16	CL31	+ Dox / - Aux	7 days	0.211382
Araf	CL31	+ Dox / - Aux	7 days	0.302752
Utp14a	CL31	+ Dox / - Aux	7 days	0.304017
Mmgt1	CL31	+ Dox / - Aux	7 days	0.234576
Slc9a6	CL31	+ Dox / - Aux	7 days	0
Htatsf1	CL31	+ Dox / - Aux	7 days	0.109234
Fmr1	CL31	+ Dox / - Aux	7 days	0.205128
Slc6a8	CL31	+ Dox / - Aux	7 days	0.00401606
Bcap31	CL31	+ Dox / - Aux	7 days	0.174125
Abcd1	CL31	+ Dox / - Aux	7 days	0.0526316
Plxnb3	CL31	+ Dox / - Aux	7 days	0.0357143
Srpk3	CL31	+ Dox / - Aux	7 days	0
Idh3g	CL31	+ Dox / - Aux	7 days	0.280025
Ssr4	CL31	+ Dox / - Aux	7 days	0.292308
Hcfc1	CL31	+ Dox / - Aux	7 days	0.129721
Mecp2	CL31	+ Dox / - Aux	7 days	0.115294
G6pdx	CL31	+ Dox / - Aux	7 days	0.51875
Gm8822	CL31	+ Dox / - Aux	7 days	0.26087
Eif2s3x	CL31	+ Dox / - Aux	7 days	0.0711009
Eda2r	CL31	+ Dox / - Aux	7 days	0.201042
Igbp1	CL31	+ Dox / - Aux	7 days	0.316594
Ercc6l	CL31	+ Dox / - Aux	7 days	0.21129
Jpx	CL31	+ Dox / - Aux	7 days	0.216495
Ftx	CL31	+ Dox / - Aux	7 days	0.1
Pbdc1	CL31	+ Dox / - Aux	7 days	0.357377
Chm	CL31	+ Dox / - Aux	7 days	0.00757576
Tmem29	CL31	+ Dox / - Aux	7 days	0.0555556
Kdm5c	CL31	+ Dox / - Aux	7 days	0.228
Rbbp7	CL31	+ Dox / - Aux	7 days	0
Txlng	CL31	+ Dox / - Aux	7 days	0.34375
Syap1	CL31	+ Dox / - Aux	7 days	0.282366
Zrsr2	CL31	+ Dox / - Aux	7 days	0.262864
Gemin8	CL31	+ Dox / - Aux	7 days	0.60095
Gpm6b	CL31	+ Dox / - Aux	7 days	0.402073
Ofd1	CL31	+ Dox / - Aux	7 days	0.400826
Trappc2	CL31	+ Dox / - Aux	7 days	0.581081
Tceanc	CL31	+ Dox / - Aux	7 days	0.406061
G530011O06Rik	CL31	+ Dox / - Aux	7 days	0.0769231
Med14	CL31	+ Dox / + Aux	7 days	0.425648
Usp9x	CL31	+ Dox / + Aux	7 days	0.455128
Ddx3x	CL31	+ Dox / + Aux	7 days	0.345487
Gm9434	CL31	+ Dox / + Aux	7 days	0.296296
Kdm6a	CL31	+ Dox / + Aux	7 days	0.442455
Gm14539	CL31	+ Dox / + Aux	7 days	0.803226
Ndufb11	CL31	+ Dox / + Aux	7 days	0.392436
Rbm10	CL31	+ Dox / + Aux	7 days	0.219512
Uba1	CL31	+ Dox / + Aux	7 days	0.434067
Cdk16	CL31	+ Dox / + Aux	7 days	0.35
Araf	CL31	+ Dox / + Aux	7 days	0.46832
Utp14a	CL31	+ Dox / + Aux	7 days	0.337263
Mmgt1	CL31	+ Dox / + Aux	7 days	0.413494
Slc9a6	CL31	+ Dox / + Aux	7 days	0.285714
Htatsf1	CL31	+ Dox / + Aux	7 days	0.327439
Fmr1	CL31	+ Dox / + Aux	7 days	0.491339
Slc6a8	CL31	+ Dox / + Aux	7 days	0.217391
Bcap31	CL31	+ Dox / + Aux	7 days	0.45629
Abcd1	CL31	+ Dox / + Aux	7 days	0.426829
Plxnb3	CL31	+ Dox / + Aux	7 days	0.268293
Srpk3	CL31	+ Dox / + Aux	7 days	0.0454545
Idh3g	CL31	+ Dox / + Aux	7 days	0.45488
Ssr4	CL31	+ Dox / + Aux	7 days	0.446281
Hcfc1	CL31	+ Dox / + Aux	7 days	0.410171
Mecp2	CL31	+ Dox / + Aux	7 days	0.435337
G6pdx	CL31	+ Dox / + Aux	7 days	0.330769
Gm8822	CL31	+ Dox / + Aux	7 days	0.266667
Eif2s3x	CL31	+ Dox / + Aux	7 days	0.152958
Eda2r	CL31	+ Dox / + Aux	7 days	0.418381
Igbp1	CL31	+ Dox / + Aux	7 days	0.401033
Ercc6l	CL31	+ Dox / + Aux	7 days	0.37666
Jpx	CL31	+ Dox / + Aux	7 days	0.385366
Ftx	CL31	+ Dox / + Aux	7 days	0.350365
Pbdc1	CL31	+ Dox / + Aux	7 days	0.468813
Chm	CL31	+ Dox / + Aux	7 days	0.363309
Tmem29	CL31	+ Dox / + Aux	7 days	0.285714
Kdm5c	CL31	+ Dox / + Aux	7 days	0.389289
Rbbp7	CL31	+ Dox / + Aux	7 days	0.422222
Txlng	CL31	+ Dox / + Aux	7 days	0.529412
Syap1	CL31	+ Dox / + Aux	7 days	0.385285
Zrsr2	CL31	+ Dox / + Aux	7 days	0.358629
Gemin8	CL31	+ Dox / + Aux	7 days	0.66055
Gpm6b	CL31	+ Dox / + Aux	7 days	0.49757
Ofd1	CL31	+ Dox / + Aux	7 days	0.559486
Trappc2	CL31	+ Dox / + Aux	7 days	0.58982
Tceanc	CL31	+ Dox / + Aux	7 days	0.556701
G530011O06Rik	CL31	+ Dox / + Aux	7 days	0.131579
Gpkow	CL30	+ Dox / + Aux	3 days	0.372032
Suv39h1	CL30	+ Dox / + Aux	3 days	0.407801
Ftsj1	CL30	+ Dox / + Aux	3 days	0.421127
Med14	CL30	+ Dox / + Aux	3 days	0.480066
Usp9x	CL30	+ Dox / + Aux	3 days	0.46005
Ddx3x	CL30	+ Dox / + Aux	3 days	0.389203
Gm9434	CL30	+ Dox / + Aux	3 days	0.130435
Kdm6a	CL30	+ Dox / + Aux	3 days	0.405063
Gm14539	CL30	+ Dox / + Aux	3 days	0.818898
Uba1	CL30	+ Dox / + Aux	3 days	0.385998
Araf	CL30	+ Dox / + Aux	3 days	0.411003
Cfp	CL30	+ Dox / + Aux	3 days	0.357143
Elk1	CL30	+ Dox / + Aux	3 days	0.492337
Uxt	CL30	+ Dox / + Aux	3 days	0.52071
A230072C01Rik	CL30	+ Dox / + Aux	3 days	0.283465
Ocrl	CL30	+ Dox / + Aux	3 days	0.195312
Zdhhc9	CL30	+ Dox / + Aux	3 days	0.286167
Utp14a	CL30	+ Dox / + Aux	3 days	0.385185
Firre	CL30	+ Dox / + Aux	3 days	0.209877
Mmgt1	CL30	+ Dox / + Aux	3 days	0.429076
Slc9a6	CL30	+ Dox / + Aux	3 days	0.248485
Htatsf1	CL30	+ Dox / + Aux	3 days	0.360402
Fmr1	CL30	+ Dox / + Aux	3 days	0.453642
Slc6a8	CL30	+ Dox / + Aux	3 days	0.164773
Bcap31	CL30	+ Dox / + Aux	3 days	0.46144
Abcd1	CL30	+ Dox / + Aux	3 days	0.376344
Plxnb3	CL30	+ Dox / + Aux	3 days	0.114286
Idh3g	CL30	+ Dox / + Aux	3 days	0.464953
Ssr4	CL30	+ Dox / + Aux	3 days	0.430556
Hcfc1	CL30	+ Dox / + Aux	3 days	0.440592
Mecp2	CL30	+ Dox / + Aux	3 days	0.361239
G6pdx	CL30	+ Dox / + Aux	3 days	0.343511
Eda2r	CL30	+ Dox / + Aux	3 days	0.406771
Ercc6l	CL30	+ Dox / + Aux	3 days	0.34757
Jpx	CL30	+ Dox / + Aux	3 days	0.415929
Ftx	CL30	+ Dox / + Aux	3 days	0.409091
Pbdc1	CL30	+ Dox / + Aux	3 days	0.493314
Chm	CL30	+ Dox / + Aux	3 days	0.323529
Morf4l2	CL30	+ Dox / + Aux	3 days	0.357143
BC065397	CL30	+ Dox / + Aux	3 days	0.333333
Plp1	CL30	+ Dox / + Aux	3 days	0.186047
Rbm41	CL30	+ Dox / + Aux	3 days	0.278351
Psmd10	CL30	+ Dox / + Aux	3 days	0.371094
Atg4a	CL30	+ Dox / + Aux	3 days	0.285714
Tmem29	CL30	+ Dox / + Aux	3 days	0.157895
Kdm5c	CL30	+ Dox / + Aux	3 days	0.422546
Phka2	CL30	+ Dox / + Aux	3 days	0.303448
Cdkl5	CL30	+ Dox / + Aux	3 days	0.0898204
Rbbp7	CL30	+ Dox / + Aux	3 days	0.333333
Txlng	CL30	+ Dox / + Aux	3 days	0.418605
Syap1	CL30	+ Dox / + Aux	3 days	0.456897
Ctps2	CL30	+ Dox / + Aux	3 days	0.111554
Ap1s2	CL30	+ Dox / + Aux	3 days	0.275
Zrsr2	CL30	+ Dox / + Aux	3 days	0.431757
Siah1b	CL30	+ Dox / + Aux	3 days	0.322404
Piga	CL30	+ Dox / + Aux	3 days	0.324324
Gemin8	CL30	+ Dox / + Aux	3 days	0.719818
Gpm6b	CL30	+ Dox / + Aux	3 days	0.469086
Ofd1	CL30	+ Dox / + Aux	3 days	0.614078
Trappc2	CL30	+ Dox / + Aux	3 days	0.536842
Tceanc	CL30	+ Dox / + Aux	3 days	0.535088
Mid1	CL30	+ Dox / + Aux	3 days	0.124444
Gpkow	CL30	+ Dox / - Aux	7 days	0.00200803
Suv39h1	CL30	+ Dox / - Aux	7 days	0.121212
Ftsj1	CL30	+ Dox / - Aux	7 days	0.156897
Med14	CL30	+ Dox / - Aux	7 days	0.0260664
Usp9x	CL30	+ Dox / - Aux	7 days	0.148577
Ddx3x	CL30	+ Dox / - Aux	7 days	0.105263
Gm9434	CL30	+ Dox / - Aux	7 days	0.513514
Kdm6a	CL30	+ Dox / - Aux	7 days	0.203905
Gm14539	CL30	+ Dox / - Aux	7 days	0.753681
Uba1	CL30	+ Dox / - Aux	7 days	0.231155
Araf	CL30	+ Dox / - Aux	7 days	0.303457
Cfp	CL30	+ Dox / - Aux	7 days	0.00694444
Elk1	CL30	+ Dox / - Aux	7 days	0.00217391
Uxt	CL30	+ Dox / - Aux	7 days	0.0377358
A230072C01Rik	CL30	+ Dox / - Aux	7 days	0.0310881
Ocrl	CL30	+ Dox / - Aux	7 days	0.00582072
Zdhhc9	CL30	+ Dox / - Aux	7 days	0.00750626
Utp14a	CL30	+ Dox / - Aux	7 days	0.232416
Firre	CL30	+ Dox / - Aux	7 days	0.102941
Mmgt1	CL30	+ Dox / - Aux	7 days	0.229719
Slc9a6	CL30	+ Dox / - Aux	7 days	0
Htatsf1	CL30	+ Dox / - Aux	7 days	0.0648148
Fmr1	CL30	+ Dox / - Aux	7 days	0.0985222
Slc6a8	CL30	+ Dox / - Aux	7 days	0.0045045
Bcap31	CL30	+ Dox / - Aux	7 days	0.0694823
Abcd1	CL30	+ Dox / - Aux	7 days	0.0325581
Plxnb3	CL30	+ Dox / - Aux	7 days	0.00966184
Idh3g	CL30	+ Dox / - Aux	7 days	0.160723
Ssr4	CL30	+ Dox / - Aux	7 days	0.229167
Hcfc1	CL30	+ Dox / - Aux	7 days	0.0875873
Mecp2	CL30	+ Dox / - Aux	7 days	0.0471597
G6pdx	CL30	+ Dox / - Aux	7 days	0.280374
Eda2r	CL30	+ Dox / - Aux	7 days	0.119779
Ercc6l	CL30	+ Dox / - Aux	7 days	0.28
Jpx	CL30	+ Dox / - Aux	7 days	0.0865801
Ftx	CL30	+ Dox / - Aux	7 days	0.0420168
Pbdc1	CL30	+ Dox / - Aux	7 days	0.331081
Chm	CL30	+ Dox / - Aux	7 days	0
Morf4l2	CL30	+ Dox / - Aux	7 days	0.0666667
BC065397	CL30	+ Dox / - Aux	7 days	0.0469799
Plp1	CL30	+ Dox / - Aux	7 days	0.00635324
Rbm41	CL30	+ Dox / - Aux	7 days	0.12766
Psmd10	CL30	+ Dox / - Aux	7 days	0.173684
Atg4a	CL30	+ Dox / - Aux	7 days	0.189103
Tmem29	CL30	+ Dox / - Aux	7 days	0.166667
Kdm5c	CL30	+ Dox / - Aux	7 days	0.231198
Phka2	CL30	+ Dox / - Aux	7 days	0
Cdkl5	CL30	+ Dox / - Aux	7 days	0.0106838
Rbbp7	CL30	+ Dox / - Aux	7 days	0
Txlng	CL30	+ Dox / - Aux	7 days	0.297619
Syap1	CL30	+ Dox / - Aux	7 days	0.254974
Ctps2	CL30	+ Dox / - Aux	7 days	0.00387597
Ap1s2	CL30	+ Dox / - Aux	7 days	0
Zrsr2	CL30	+ Dox / - Aux	7 days	0.290966
Siah1b	CL30	+ Dox / - Aux	7 days	0.238095
Piga	CL30	+ Dox / - Aux	7 days	0.119048
Gemin8	CL30	+ Dox / - Aux	7 days	0.526061
Gpm6b	CL30	+ Dox / - Aux	7 days	0.365589
Ofd1	CL30	+ Dox / - Aux	7 days	0.420221
Trappc2	CL30	+ Dox / - Aux	7 days	0.408163
Tceanc	CL30	+ Dox / - Aux	7 days	0.419238
Mid1	CL30	+ Dox / - Aux	7 days	0.0387931
Gpkow	CL30	+ Dox / + Aux	7 days	0.419169
Suv39h1	CL30	+ Dox / + Aux	7 days	0.48996
Ftsj1	CL30	+ Dox / + Aux	7 days	0.438316
Med14	CL30	+ Dox / + Aux	7 days	0.452809
Usp9x	CL30	+ Dox / + Aux	7 days	0.495631
Ddx3x	CL30	+ Dox / + Aux	7 days	0.388657
Gm9434	CL30	+ Dox / + Aux	7 days	0.458333
Kdm6a	CL30	+ Dox / + Aux	7 days	0.404348
Gm14539	CL30	+ Dox / + Aux	7 days	0.768844
Uba1	CL30	+ Dox / + Aux	7 days	0.377943
Araf	CL30	+ Dox / + Aux	7 days	0.475232
Cfp	CL30	+ Dox / + Aux	7 days	0.398374
Elk1	CL30	+ Dox / + Aux	7 days	0.443378
Uxt	CL30	+ Dox / + Aux	7 days	0.409524
A230072C01Rik	CL30	+ Dox / + Aux	7 days	0.326667
Ocrl	CL30	+ Dox / + Aux	7 days	0.0717423
Zdhhc9	CL30	+ Dox / + Aux	7 days	0.150668
Utp14a	CL30	+ Dox / + Aux	7 days	0.36252
Firre	CL30	+ Dox / + Aux	7 days	0.153285
Mmgt1	CL30	+ Dox / + Aux	7 days	0.388256
Slc9a6	CL30	+ Dox / + Aux	7 days	0.309735
Htatsf1	CL30	+ Dox / + Aux	7 days	0.330888
Fmr1	CL30	+ Dox / + Aux	7 days	0.342007
Slc6a8	CL30	+ Dox / + Aux	7 days	0.244681
Bcap31	CL30	+ Dox / + Aux	7 days	0.451286
Abcd1	CL30	+ Dox / + Aux	7 days	0.414286
Plxnb3	CL30	+ Dox / + Aux	7 days	0.300885
Idh3g	CL30	+ Dox / + Aux	7 days	0.484097
Ssr4	CL30	+ Dox / + Aux	7 days	0.518987
Hcfc1	CL30	+ Dox / + Aux	7 days	0.417708
Mecp2	CL30	+ Dox / + Aux	7 days	0.457253
G6pdx	CL30	+ Dox / + Aux	7 days	0.3
Eda2r	CL30	+ Dox / + Aux	7 days	0.419619
Ercc6l	CL30	+ Dox / + Aux	7 days	0.381783
Jpx	CL30	+ Dox / + Aux	7 days	0.405063
Ftx	CL30	+ Dox / + Aux	7 days	0.438356
Pbdc1	CL30	+ Dox / + Aux	7 days	0.44878
Chm	CL30	+ Dox / + Aux	7 days	0.31677
Morf4l2	CL30	+ Dox / + Aux	7 days	0.358621
BC065397	CL30	+ Dox / + Aux	7 days	0.317073
Plp1	CL30	+ Dox / + Aux	7 days	0.159091
Rbm41	CL30	+ Dox / + Aux	7 days	0.252101
Psmd10	CL30	+ Dox / + Aux	7 days	0.234899
Atg4a	CL30	+ Dox / + Aux	7 days	0.285199
Tmem29	CL30	+ Dox / + Aux	7 days	0.473684
Kdm5c	CL30	+ Dox / + Aux	7 days	0.381517
Phka2	CL30	+ Dox / + Aux	7 days	0.222892
Cdkl5	CL30	+ Dox / + Aux	7 days	0.0617284
Rbbp7	CL30	+ Dox / + Aux	7 days	0.289474
Txlng	CL30	+ Dox / + Aux	7 days	0.416667
Syap1	CL30	+ Dox / + Aux	7 days	0.44688
Ctps2	CL30	+ Dox / + Aux	7 days	0.0537634
Ap1s2	CL30	+ Dox / + Aux	7 days	0.123457
Zrsr2	CL30	+ Dox / + Aux	7 days	0.441495
Siah1b	CL30	+ Dox / + Aux	7 days	0.280702
Piga	CL30	+ Dox / + Aux	7 days	0.337423
Gemin8	CL30	+ Dox / + Aux	7 days	0.647619
Gpm6b	CL30	+ Dox / + Aux	7 days	0.4859
Ofd1	CL30	+ Dox / + Aux	7 days	0.592105
Trappc2	CL30	+ Dox / + Aux	7 days	0.547414
Tceanc	CL30	+ Dox / + Aux	7 days	0.526627
Mid1	CL30	+ Dox / + Aux	7 days	0.14741
Gpkow	CL30	- Dox / + Aux	0 days	0.450512
Gpkow	CL30	- Dox / + Aux	0 days	0.450512
Suv39h1	CL30	- Dox / + Aux	0 days	0.551648
Suv39h1	CL30	- Dox / + Aux	0 days	0.551648
Ftsj1	CL30	- Dox / + Aux	0 days	0.497457
Ftsj1	CL30	- Dox / + Aux	0 days	0.497457
Med14	CL30	- Dox / + Aux	0 days	0.483
Med14	CL30	- Dox / + Aux	0 days	0.483
Usp9x	CL30	- Dox / + Aux	0 days	0.481869
Usp9x	CL30	- Dox / + Aux	0 days	0.481869
Ddx3x	CL30	- Dox / + Aux	0 days	0.410871
Ddx3x	CL30	- Dox / + Aux	0 days	0.410871
Gm9434	CL30	- Dox / + Aux	0 days	0.257143
Gm9434	CL30	- Dox / + Aux	0 days	0.257143
Kdm6a	CL30	- Dox / + Aux	0 days	0.42823
Kdm6a	CL30	- Dox / + Aux	0 days	0.42823
Gm14539	CL30	- Dox / + Aux	0 days	0.720779
Gm14539	CL30	- Dox / + Aux	0 days	0.720779
Uba1	CL30	- Dox / + Aux	0 days	0.435975
Uba1	CL30	- Dox / + Aux	0 days	0.435975
Araf	CL30	- Dox / + Aux	0 days	0.517689
Araf	CL30	- Dox / + Aux	0 days	0.517689
Cfp	CL30	- Dox / + Aux	0 days	0.444444
Cfp	CL30	- Dox / + Aux	0 days	0.444444
Elk1	CL30	- Dox / + Aux	0 days	0.45362
Elk1	CL30	- Dox / + Aux	0 days	0.45362
Uxt	CL30	- Dox / + Aux	0 days	0.497717
Uxt	CL30	- Dox / + Aux	0 days	0.497717
A230072C01Rik	CL30	- Dox / + Aux	0 days	0.286585
A230072C01Rik	CL30	- Dox / + Aux	0 days	0.286585
Ocrl	CL30	- Dox / + Aux	0 days	0.356485
Ocrl	CL30	- Dox / + Aux	0 days	0.356485
Zdhhc9	CL30	- Dox / + Aux	0 days	0.433777
Zdhhc9	CL30	- Dox / + Aux	0 days	0.433777
Utp14a	CL30	- Dox / + Aux	0 days	0.445917
Utp14a	CL30	- Dox / + Aux	0 days	0.445917
Firre	CL30	- Dox / + Aux	0 days	0.217687
Firre	CL30	- Dox / + Aux	0 days	0.217687
Mmgt1	CL30	- Dox / + Aux	0 days	0.45611
Mmgt1	CL30	- Dox / + Aux	0 days	0.45611
Slc9a6	CL30	- Dox / + Aux	0 days	0.469828
Slc9a6	CL30	- Dox / + Aux	0 days	0.469828
Htatsf1	CL30	- Dox / + Aux	0 days	0.422907
Htatsf1	CL30	- Dox / + Aux	0 days	0.422907
Fmr1	CL30	- Dox / + Aux	0 days	0.541311
Fmr1	CL30	- Dox / + Aux	0 days	0.541311
Slc6a8	CL30	- Dox / + Aux	0 days	0.247956
Slc6a8	CL30	- Dox / + Aux	0 days	0.247956
Bcap31	CL30	- Dox / + Aux	0 days	0.48188
Bcap31	CL30	- Dox / + Aux	0 days	0.48188
Abcd1	CL30	- Dox / + Aux	0 days	0.491667
Abcd1	CL30	- Dox / + Aux	0 days	0.491667
Plxnb3	CL30	- Dox / + Aux	0 days	0.378947
Plxnb3	CL30	- Dox / + Aux	0 days	0.378947
Idh3g	CL30	- Dox / + Aux	0 days	0.498313
Idh3g	CL30	- Dox / + Aux	0 days	0.498313
Ssr4	CL30	- Dox / + Aux	0 days	0.548387
Ssr4	CL30	- Dox / + Aux	0 days	0.548387
Hcfc1	CL30	- Dox / + Aux	0 days	0.442517
Hcfc1	CL30	- Dox / + Aux	0 days	0.442517
Mecp2	CL30	- Dox / + Aux	0 days	0.48477
Mecp2	CL30	- Dox / + Aux	0 days	0.48477
G6pdx	CL30	- Dox / + Aux	0 days	0.381188
G6pdx	CL30	- Dox / + Aux	0 days	0.381188
Eda2r	CL30	- Dox / + Aux	0 days	0.429655
Eda2r	CL30	- Dox / + Aux	0 days	0.429655
Ercc6l	CL30	- Dox / + Aux	0 days	0.474932
Ercc6l	CL30	- Dox / + Aux	0 days	0.474932
Jpx	CL30	- Dox / + Aux	0 days	0.462366
Jpx	CL30	- Dox / + Aux	0 days	0.462366
Ftx	CL30	- Dox / + Aux	0 days	0.242424
Ftx	CL30	- Dox / + Aux	0 days	0.242424
Pbdc1	CL30	- Dox / + Aux	0 days	0.526531
Pbdc1	CL30	- Dox / + Aux	0 days	0.526531
Chm	CL30	- Dox / + Aux	0 days	0.365854
Chm	CL30	- Dox / + Aux	0 days	0.365854
Morf4l2	CL30	- Dox / + Aux	0 days	0.394191
Morf4l2	CL30	- Dox / + Aux	0 days	0.394191
BC065397	CL30	- Dox / + Aux	0 days	0.301471
BC065397	CL30	- Dox / + Aux	0 days	0.301471
Plp1	CL30	- Dox / + Aux	0 days	0.368421
Plp1	CL30	- Dox / + Aux	0 days	0.368421
Rbm41	CL30	- Dox / + Aux	0 days	0.373684
Rbm41	CL30	- Dox / + Aux	0 days	0.373684
Psmd10	CL30	- Dox / + Aux	0 days	0.413333
Psmd10	CL30	- Dox / + Aux	0 days	0.413333
Atg4a	CL30	- Dox / + Aux	0 days	0.414861
Atg4a	CL30	- Dox / + Aux	0 days	0.414861
Tmem29	CL30	- Dox / + Aux	0 days	0.391304
Tmem29	CL30	- Dox / + Aux	0 days	0.391304
Kdm5c	CL30	- Dox / + Aux	0 days	0.430219
Kdm5c	CL30	- Dox / + Aux	0 days	0.430219
Phka2	CL30	- Dox / + Aux	0 days	0.440678
Phka2	CL30	- Dox / + Aux	0 days	0.440678
Cdkl5	CL30	- Dox / + Aux	0 days	0.303406
Cdkl5	CL30	- Dox / + Aux	0 days	0.303406
Rbbp7	CL30	- Dox / + Aux	0 days	0.468354
Rbbp7	CL30	- Dox / + Aux	0 days	0.468354
Txlng	CL30	- Dox / + Aux	0 days	0.487342
Txlng	CL30	- Dox / + Aux	0 days	0.487342
Syap1	CL30	- Dox / + Aux	0 days	0.470637
Syap1	CL30	- Dox / + Aux	0 days	0.470637
Ctps2	CL30	- Dox / + Aux	0 days	0.247768
Ctps2	CL30	- Dox / + Aux	0 days	0.247768
Ap1s2	CL30	- Dox / + Aux	0 days	0.355556
Ap1s2	CL30	- Dox / + Aux	0 days	0.355556
Zrsr2	CL30	- Dox / + Aux	0 days	0.485963
Zrsr2	CL30	- Dox / + Aux	0 days	0.485963
Siah1b	CL30	- Dox / + Aux	0 days	0.453744
Siah1b	CL30	- Dox / + Aux	0 days	0.453744
Piga	CL30	- Dox / + Aux	0 days	0.446429
Piga	CL30	- Dox / + Aux	0 days	0.446429
Gemin8	CL30	- Dox / + Aux	0 days	0.642643
Gemin8	CL30	- Dox / + Aux	0 days	0.642643
Gpm6b	CL30	- Dox / + Aux	0 days	0.503962
Gpm6b	CL30	- Dox / + Aux	0 days	0.503962
Ofd1	CL30	- Dox / + Aux	0 days	0.517742
Ofd1	CL30	- Dox / + Aux	0 days	0.517742
Trappc2	CL30	- Dox / + Aux	0 days	0.607639
Trappc2	CL30	- Dox / + Aux	0 days	0.607639
Tceanc	CL30	- Dox / + Aux	0 days	0.55
Tceanc	CL30	- Dox / + Aux	0 days	0.55
Mid1	CL30	- Dox / + Aux	0 days	0.140212
Mid1	CL30	- Dox / + Aux	0 days	0.140212
Med14	CL31	Control	0 days	0.388693
Med14	CL31	Control	0 days	0.388693
Usp9x	CL31	Control	0 days	0.494484
Usp9x	CL31	Control	0 days	0.494484
Ddx3x	CL31	Control	0 days	0.265739
Ddx3x	CL31	Control	0 days	0.265739
Gm9434	CL31	Control	0 days	0.2
Gm9434	CL31	Control	0 days	0.2
Kdm6a	CL31	Control	0 days	0.422037
Kdm6a	CL31	Control	0 days	0.422037
Gm14539	CL31	Control	0 days	0.741935
Gm14539	CL31	Control	0 days	0.741935
Ndufb11	CL31	Control	0 days	0.419407
Ndufb11	CL31	Control	0 days	0.419407
Rbm10	CL31	Control	0 days	0.469388
Rbm10	CL31	Control	0 days	0.469388
Uba1	CL31	Control	0 days	0.440202
Uba1	CL31	Control	0 days	0.440202
Cdk16	CL31	Control	0 days	0.38814
Cdk16	CL31	Control	0 days	0.38814
Araf	CL31	Control	0 days	0.482517
Araf	CL31	Control	0 days	0.482517
Utp14a	CL31	Control	0 days	0.409051
Utp14a	CL31	Control	0 days	0.409051
Mmgt1	CL31	Control	0 days	0.417288
Mmgt1	CL31	Control	0 days	0.417288
Slc9a6	CL31	Control	0 days	0.326733
Slc9a6	CL31	Control	0 days	0.326733
Htatsf1	CL31	Control	0 days	0.378759
Htatsf1	CL31	Control	0 days	0.378759
Fmr1	CL31	Control	0 days	0.408696
Fmr1	CL31	Control	0 days	0.408696
Slc6a8	CL31	Control	0 days	0.247813
Slc6a8	CL31	Control	0 days	0.247813
Bcap31	CL31	Control	0 days	0.454485
Bcap31	CL31	Control	0 days	0.454485
Abcd1	CL31	Control	0 days	0.469194
Abcd1	CL31	Control	0 days	0.469194
Plxnb3	CL31	Control	0 days	0.262925
Plxnb3	CL31	Control	0 days	0.262925
Srpk3	CL31	Control	0 days	0.12963
Srpk3	CL31	Control	0 days	0.12963
Idh3g	CL31	Control	0 days	0.45344
Idh3g	CL31	Control	0 days	0.45344
Ssr4	CL31	Control	0 days	0.48
Ssr4	CL31	Control	0 days	0.48
Hcfc1	CL31	Control	0 days	0.316964
Hcfc1	CL31	Control	0 days	0.316964
Mecp2	CL31	Control	0 days	0.393077
Mecp2	CL31	Control	0 days	0.393077
G6pdx	CL31	Control	0 days	0.424242
G6pdx	CL31	Control	0 days	0.424242
Gm8822	CL31	Control	0 days	0.142857
Gm8822	CL31	Control	0 days	0.142857
Eif2s3x	CL31	Control	0 days	0.138801
Eif2s3x	CL31	Control	0 days	0.138801
Eda2r	CL31	Control	0 days	0.269187
Eda2r	CL31	Control	0 days	0.269187
Igbp1	CL31	Control	0 days	0.472915
Igbp1	CL31	Control	0 days	0.472915
Ercc6l	CL31	Control	0 days	0.428571
Ercc6l	CL31	Control	0 days	0.428571
Jpx	CL31	Control	0 days	0.335052
Jpx	CL31	Control	0 days	0.335052
Ftx	CL31	Control	0 days	0.322581
Ftx	CL31	Control	0 days	0.322581
Pbdc1	CL31	Control	0 days	0.549153
Pbdc1	CL31	Control	0 days	0.549153
Chm	CL31	Control	0 days	0.358314
Chm	CL31	Control	0 days	0.358314
Tmem29	CL31	Control	0 days	0.409091
Tmem29	CL31	Control	0 days	0.409091
Kdm5c	CL31	Control	0 days	0.402665
Kdm5c	CL31	Control	0 days	0.402665
Rbbp7	CL31	Control	0 days	0.416667
Rbbp7	CL31	Control	0 days	0.416667
Txlng	CL31	Control	0 days	0.520408
Txlng	CL31	Control	0 days	0.520408
Syap1	CL31	Control	0 days	0.445351
Syap1	CL31	Control	0 days	0.445351
Zrsr2	CL31	Control	0 days	0.429658
Zrsr2	CL31	Control	0 days	0.429658
Gemin8	CL31	Control	0 days	0.530917
Gemin8	CL31	Control	0 days	0.530917
Gpm6b	CL31	Control	0 days	0.488086
Gpm6b	CL31	Control	0 days	0.488086
Ofd1	CL31	Control	0 days	0.650264
Ofd1	CL31	Control	0 days	0.650264
Trappc2	CL31	Control	0 days	0.695513
Trappc2	CL31	Control	0 days	0.695513
Tceanc	CL31	Control	0 days	0.553903
Tceanc	CL31	Control	0 days	0.553903
G530011O06Rik	CL31	Control	0 days	0.266667
G530011O06Rik	CL31	Control	0 days	0.266667
Gpkow	CL30	Control	0 days	0.135662
Gpkow	CL30	Control	0 days	0.135662
Suv39h1	CL30	Control	0 days	0.401639
Suv39h1	CL30	Control	0 days	0.401639
Ftsj1	CL30	Control	0 days	0.429929
Ftsj1	CL30	Control	0 days	0.429929
Med14	CL30	Control	0 days	0.39617
Med14	CL30	Control	0 days	0.39617
Usp9x	CL30	Control	0 days	0.426618
Usp9x	CL30	Control	0 days	0.426618
Ddx3x	CL30	Control	0 days	0.359423
Ddx3x	CL30	Control	0 days	0.359423
Gm9434	CL30	Control	0 days	0.351852
Gm9434	CL30	Control	0 days	0.351852
Kdm6a	CL30	Control	0 days	0.403315
Kdm6a	CL30	Control	0 days	0.403315
Gm14539	CL30	Control	0 days	0.778884
Gm14539	CL30	Control	0 days	0.778884
Uba1	CL30	Control	0 days	0.419462
Uba1	CL30	Control	0 days	0.419462
Araf	CL30	Control	0 days	0.445344
Araf	CL30	Control	0 days	0.445344
Cfp	CL30	Control	0 days	0.28
Cfp	CL30	Control	0 days	0.28
Elk1	CL30	Control	0 days	0.359677
Elk1	CL30	Control	0 days	0.359677
Uxt	CL30	Control	0 days	0.397849
Uxt	CL30	Control	0 days	0.397849
A230072C01Rik	CL30	Control	0 days	0.117647
A230072C01Rik	CL30	Control	0 days	0.117647
Ocrl	CL30	Control	0 days	0.315261
Ocrl	CL30	Control	0 days	0.315261
Zdhhc9	CL30	Control	0 days	0.367347
Zdhhc9	CL30	Control	0 days	0.367347
Utp14a	CL30	Control	0 days	0.443988
Utp14a	CL30	Control	0 days	0.443988
Firre	CL30	Control	0 days	0.237288
Firre	CL30	Control	0 days	0.237288
Mmgt1	CL30	Control	0 days	0.431234
Mmgt1	CL30	Control	0 days	0.431234
Slc9a6	CL30	Control	0 days	0.422619
Slc9a6	CL30	Control	0 days	0.422619
Htatsf1	CL30	Control	0 days	0.342497
Htatsf1	CL30	Control	0 days	0.342497
Fmr1	CL30	Control	0 days	0.450549
Fmr1	CL30	Control	0 days	0.450549
Slc6a8	CL30	Control	0 days	0.202429
Slc6a8	CL30	Control	0 days	0.202429
Bcap31	CL30	Control	0 days	0.447133
Bcap31	CL30	Control	0 days	0.447133
Abcd1	CL30	Control	0 days	0.343511
Abcd1	CL30	Control	0 days	0.343511
Plxnb3	CL30	Control	0 days	0.242857
Plxnb3	CL30	Control	0 days	0.242857
Idh3g	CL30	Control	0 days	0.453625
Idh3g	CL30	Control	0 days	0.453625
Ssr4	CL30	Control	0 days	0.438356
Ssr4	CL30	Control	0 days	0.438356
Hcfc1	CL30	Control	0 days	0.32
Hcfc1	CL30	Control	0 days	0.32
Mecp2	CL30	Control	0 days	0.36876
Mecp2	CL30	Control	0 days	0.36876
G6pdx	CL30	Control	0 days	0.408377
G6pdx	CL30	Control	0 days	0.408377
Eda2r	CL30	Control	0 days	0.345287
Eda2r	CL30	Control	0 days	0.345287
Ercc6l	CL30	Control	0 days	0.403678
Ercc6l	CL30	Control	0 days	0.403678
Jpx	CL30	Control	0 days	0.342723
Jpx	CL30	Control	0 days	0.342723
Ftx	CL30	Control	0 days	0.220339
Ftx	CL30	Control	0 days	0.220339
Pbdc1	CL30	Control	0 days	0.504532
Pbdc1	CL30	Control	0 days	0.504532
Chm	CL30	Control	0 days	0.341216
Chm	CL30	Control	0 days	0.341216
Morf4l2	CL30	Control	0 days	0.419689
Morf4l2	CL30	Control	0 days	0.419689
BC065397	CL30	Control	0 days	0.321429
BC065397	CL30	Control	0 days	0.321429
Plp1	CL30	Control	0 days	0.273885
Plp1	CL30	Control	0 days	0.273885
Rbm41	CL30	Control	0 days	0.385714
Rbm41	CL30	Control	0 days	0.385714
Psmd10	CL30	Control	0 days	0.351955
Psmd10	CL30	Control	0 days	0.351955
Atg4a	CL30	Control	0 days	0.363333
Atg4a	CL30	Control	0 days	0.363333
Tmem29	CL30	Control	0 days	0.254237
Tmem29	CL30	Control	0 days	0.254237
Kdm5c	CL30	Control	0 days	0.396334
Kdm5c	CL30	Control	0 days	0.396334
Phka2	CL30	Control	0 days	0.397849
Phka2	CL30	Control	0 days	0.397849
Cdkl5	CL30	Control	0 days	0.217252
Cdkl5	CL30	Control	0 days	0.217252
Rbbp7	CL30	Control	0 days	0.507463
Rbbp7	CL30	Control	0 days	0.507463
Txlng	CL30	Control	0 days	0.467456
Txlng	CL30	Control	0 days	0.467456
Syap1	CL30	Control	0 days	0.457813
Syap1	CL30	Control	0 days	0.457813
Ctps2	CL30	Control	0 days	0.230769
Ctps2	CL30	Control	0 days	0.230769
Ap1s2	CL30	Control	0 days	0.315789
Ap1s2	CL30	Control	0 days	0.315789
Zrsr2	CL30	Control	0 days	0.473503
Zrsr2	CL30	Control	0 days	0.473503
Siah1b	CL30	Control	0 days	0.453659
Siah1b	CL30	Control	0 days	0.453659
Piga	CL30	Control	0 days	0.43617
Piga	CL30	Control	0 days	0.43617
Gemin8	CL30	Control	0 days	0.671506
Gemin8	CL30	Control	0 days	0.671506
Gpm6b	CL30	Control	0 days	0.511634
Gpm6b	CL30	Control	0 days	0.511634
Ofd1	CL30	Control	0 days	0.517504
Ofd1	CL30	Control	0 days	0.517504
Trappc2	CL30	Control	0 days	0.57554
Trappc2	CL30	Control	0 days	0.57554
Tceanc	CL30	Control	0 days	0.518293
Tceanc	CL30	Control	0 days	0.518293
Mid1	CL30	Control	0 days	0.126761
Mid1	CL30	Control	0 days	0.126761
Gpkow	CL30	+ Dox / - Aux	3 days	0
Suv39h1	CL30	+ Dox / - Aux	3 days	0.273973
Ftsj1	CL30	+ Dox / - Aux	3 days	0.154023
Med14	CL30	+ Dox / - Aux	3 days	0.107629
Usp9x	CL30	+ Dox / - Aux	3 days	0.191542
Ddx3x	CL30	+ Dox / - Aux	3 days	0.145751
Gm9434	CL30	+ Dox / - Aux	3 days	0.354167
Kdm6a	CL30	+ Dox / - Aux	3 days	0.328125
Gm14539	CL30	+ Dox / - Aux	3 days	0.743468
Uba1	CL30	+ Dox / - Aux	3 days	0.209721
Araf	CL30	+ Dox / - Aux	3 days	0.25188
Cfp	CL30	+ Dox / - Aux	3 days	0
Elk1	CL30	+ Dox / - Aux	3 days	0.00857143
Uxt	CL30	+ Dox / - Aux	3 days	0.103093
A230072C01Rik	CL30	+ Dox / - Aux	3 days	0.0181818
Ocrl	CL30	+ Dox / - Aux	3 days	0.0218254
Zdhhc9	CL30	+ Dox / - Aux	3 days	0.0380818
Utp14a	CL30	+ Dox / - Aux	3 days	0.292115
Firre	CL30	+ Dox / - Aux	3 days	0.12069
Mmgt1	CL30	+ Dox / - Aux	3 days	0.254666
Slc9a6	CL30	+ Dox / - Aux	3 days	0.0357143
Htatsf1	CL30	+ Dox / - Aux	3 days	0.10521
Fmr1	CL30	+ Dox / - Aux	3 days	0.1375
Slc6a8	CL30	+ Dox / - Aux	3 days	0.011236
Bcap31	CL30	+ Dox / - Aux	3 days	0.16067
Abcd1	CL30	+ Dox / - Aux	3 days	0.0285714
Plxnb3	CL30	+ Dox / - Aux	3 days	0
Idh3g	CL30	+ Dox / - Aux	3 days	0.229877
Ssr4	CL30	+ Dox / - Aux	3 days	0.229167
Hcfc1	CL30	+ Dox / - Aux	3 days	0.081959
Mecp2	CL30	+ Dox / - Aux	3 days	0.0691824
G6pdx	CL30	+ Dox / - Aux	3 days	0.28972
Eda2r	CL30	+ Dox / - Aux	3 days	0.161235
Ercc6l	CL30	+ Dox / - Aux	3 days	0.173913
Jpx	CL30	+ Dox / - Aux	3 days	0.146154
Ftx	CL30	+ Dox / - Aux	3 days	0.0606061
Pbdc1	CL30	+ Dox / - Aux	3 days	0.338374
Chm	CL30	+ Dox / - Aux	3 days	0.016129
Morf4l2	CL30	+ Dox / - Aux	3 days	0.12
BC065397	CL30	+ Dox / - Aux	3 days	0.0561798
Plp1	CL30	+ Dox / - Aux	3 days	0.0508475
Rbm41	CL30	+ Dox / - Aux	3 days	0.245455
Psmd10	CL30	+ Dox / - Aux	3 days	0.198312
Atg4a	CL30	+ Dox / - Aux	3 days	0.150485
Tmem29	CL30	+ Dox / - Aux	3 days	0.111111
Kdm5c	CL30	+ Dox / - Aux	3 days	0.26009
Phka2	CL30	+ Dox / - Aux	3 days	0.0378788
Cdkl5	CL30	+ Dox / - Aux	3 days	0.0060241
Rbbp7	CL30	+ Dox / - Aux	3 days	0
Txlng	CL30	+ Dox / - Aux	3 days	0.172043
Syap1	CL30	+ Dox / - Aux	3 days	0.28786
Ctps2	CL30	+ Dox / - Aux	3 days	0
Ap1s2	CL30	+ Dox / - Aux	3 days	0.030303
Zrsr2	CL30	+ Dox / - Aux	3 days	0.365702
Siah1b	CL30	+ Dox / - Aux	3 days	0.244094
Piga	CL30	+ Dox / - Aux	3 days	0.0849057
Gemin8	CL30	+ Dox / - Aux	3 days	0.539241
Gpm6b	CL30	+ Dox / - Aux	3 days	0.372354
Ofd1	CL30	+ Dox / - Aux	3 days	0.427056
Trappc2	CL30	+ Dox / - Aux	3 days	0.479167
Tceanc	CL30	+ Dox / - Aux	3 days	0.45
Mid1	CL30	+ Dox / - Aux	3 days	0.111511
Med14	CL31	Control	0 days	0.411969
Med14	CL31	Control	0 days	0.411969
Usp9x	CL31	Control	0 days	0.471169
Usp9x	CL31	Control	0 days	0.471169
Ddx3x	CL31	Control	0 days	0.319126
Ddx3x	CL31	Control	0 days	0.319126
Gm9434	CL31	Control	0 days	0.363636
Gm9434	CL31	Control	0 days	0.363636
Kdm6a	CL31	Control	0 days	0.444444
Kdm6a	CL31	Control	0 days	0.444444
Gm14539	CL31	Control	0 days	0.742739
Gm14539	CL31	Control	0 days	0.742739
Ndufb11	CL31	Control	0 days	0.438559
Ndufb11	CL31	Control	0 days	0.438559
Rbm10	CL31	Control	0 days	0.378049
Rbm10	CL31	Control	0 days	0.378049
Uba1	CL31	Control	0 days	0.460742
Uba1	CL31	Control	0 days	0.460742
Cdk16	CL31	Control	0 days	0.438499
Cdk16	CL31	Control	0 days	0.438499
Araf	CL31	Control	0 days	0.470228
Araf	CL31	Control	0 days	0.470228
Utp14a	CL31	Control	0 days	0.415871
Utp14a	CL31	Control	0 days	0.415871
Mmgt1	CL31	Control	0 days	0.434335
Mmgt1	CL31	Control	0 days	0.434335
Slc9a6	CL31	Control	0 days	0.362205
Slc9a6	CL31	Control	0 days	0.362205
Htatsf1	CL31	Control	0 days	0.342577
Htatsf1	CL31	Control	0 days	0.342577
Fmr1	CL31	Control	0 days	0.490196
Fmr1	CL31	Control	0 days	0.490196
Slc6a8	CL31	Control	0 days	0.142857
Slc6a8	CL31	Control	0 days	0.142857
Bcap31	CL31	Control	0 days	0.483305
Bcap31	CL31	Control	0 days	0.483305
Abcd1	CL31	Control	0 days	0.432056
Abcd1	CL31	Control	0 days	0.432056
Plxnb3	CL31	Control	0 days	0.371758
Plxnb3	CL31	Control	0 days	0.371758
Srpk3	CL31	Control	0 days	0.113636
Srpk3	CL31	Control	0 days	0.113636
Idh3g	CL31	Control	0 days	0.481036
Idh3g	CL31	Control	0 days	0.481036
Ssr4	CL31	Control	0 days	0.443925
Ssr4	CL31	Control	0 days	0.443925
Hcfc1	CL31	Control	0 days	0.377791
Hcfc1	CL31	Control	0 days	0.377791
Mecp2	CL31	Control	0 days	0.40107
Mecp2	CL31	Control	0 days	0.40107
G6pdx	CL31	Control	0 days	0.382353
G6pdx	CL31	Control	0 days	0.382353
Gm8822	CL31	Control	0 days	0.307692
Gm8822	CL31	Control	0 days	0.307692
Eif2s3x	CL31	Control	0 days	0.106691
Eif2s3x	CL31	Control	0 days	0.106691
Eda2r	CL31	Control	0 days	0.348905
Eda2r	CL31	Control	0 days	0.348905
Igbp1	CL31	Control	0 days	0.409266
Igbp1	CL31	Control	0 days	0.409266
Ercc6l	CL31	Control	0 days	0.412516
Ercc6l	CL31	Control	0 days	0.412516
Jpx	CL31	Control	0 days	0.373444
Jpx	CL31	Control	0 days	0.373444
Ftx	CL31	Control	0 days	0.297619
Ftx	CL31	Control	0 days	0.297619
Pbdc1	CL31	Control	0 days	0.505521
Pbdc1	CL31	Control	0 days	0.505521
Chm	CL31	Control	0 days	0.399449
Chm	CL31	Control	0 days	0.399449
Tmem29	CL31	Control	0 days	0.111111
Tmem29	CL31	Control	0 days	0.111111
Kdm5c	CL31	Control	0 days	0.413687
Kdm5c	CL31	Control	0 days	0.413687
Rbbp7	CL31	Control	0 days	0.333333
Rbbp7	CL31	Control	0 days	0.333333
Txlng	CL31	Control	0 days	0.47644
Txlng	CL31	Control	0 days	0.47644
Syap1	CL31	Control	0 days	0.470896
Syap1	CL31	Control	0 days	0.470896
Zrsr2	CL31	Control	0 days	0.443912
Zrsr2	CL31	Control	0 days	0.443912
Gemin8	CL31	Control	0 days	0.699728
Gemin8	CL31	Control	0 days	0.699728
Gpm6b	CL31	Control	0 days	0.522426
Gpm6b	CL31	Control	0 days	0.522426
Ofd1	CL31	Control	0 days	0.577586
Ofd1	CL31	Control	0 days	0.577586
Trappc2	CL31	Control	0 days	0.620192
Trappc2	CL31	Control	0 days	0.620192
Tceanc	CL31	Control	0 days	0.493377
Tceanc	CL31	Control	0 days	0.493377
G530011O06Rik	CL31	Control	0 days	0.366667
G530011O06Rik	CL31	Control	0 days	0.366667
Med14	CL31	+ Dox / - Aux	7 days	0.0628166
Usp9x	CL31	+ Dox / - Aux	7 days	0.151214
Ddx3x	CL31	+ Dox / - Aux	7 days	0.129077
Gm9434	CL31	+ Dox / - Aux	7 days	0.12963
Kdm6a	CL31	+ Dox / - Aux	7 days	0.129412
Gm14539	CL31	+ Dox / - Aux	7 days	0.732
Ndufb11	CL31	+ Dox / - Aux	7 days	0.288991
Rbm10	CL31	+ Dox / - Aux	7 days	0.257143
Uba1	CL31	+ Dox / - Aux	7 days	0.289079
Cdk16	CL31	+ Dox / - Aux	7 days	0.171441
Araf	CL31	+ Dox / - Aux	7 days	0.284365
Utp14a	CL31	+ Dox / - Aux	7 days	0.238025
Mmgt1	CL31	+ Dox / - Aux	7 days	0.213483
Slc9a6	CL31	+ Dox / - Aux	7 days	0.0344828
Htatsf1	CL31	+ Dox / - Aux	7 days	0.0464602
Fmr1	CL31	+ Dox / - Aux	7 days	0.107527
Slc6a8	CL31	+ Dox / - Aux	7 days	0.00819672
Bcap31	CL31	+ Dox / - Aux	7 days	0.138087
Abcd1	CL31	+ Dox / - Aux	7 days	0.0171674
Plxnb3	CL31	+ Dox / - Aux	7 days	0.00826446
Srpk3	CL31	+ Dox / - Aux	7 days	0
Idh3g	CL31	+ Dox / - Aux	7 days	0.223002
Ssr4	CL31	+ Dox / - Aux	7 days	0.236559
Hcfc1	CL31	+ Dox / - Aux	7 days	0.108544
Mecp2	CL31	+ Dox / - Aux	7 days	0.0501446
G6pdx	CL31	+ Dox / - Aux	7 days	0.296928
Gm8822	CL31	+ Dox / - Aux	7 days	0.347826
Eif2s3x	CL31	+ Dox / - Aux	7 days	0.0528634
Eda2r	CL31	+ Dox / - Aux	7 days	0.149169
Igbp1	CL31	+ Dox / - Aux	7 days	0.271801
Ercc6l	CL31	+ Dox / - Aux	7 days	0.11639
Jpx	CL31	+ Dox / - Aux	7 days	0.149351
Ftx	CL31	+ Dox / - Aux	7 days	0.0736842
Pbdc1	CL31	+ Dox / - Aux	7 days	0.313812
Chm	CL31	+ Dox / - Aux	7 days	0.00862069
Tmem29	CL31	+ Dox / - Aux	7 days	0.259259
Kdm5c	CL31	+ Dox / - Aux	7 days	0.230137
Rbbp7	CL31	+ Dox / - Aux	7 days	0.0185185
Txlng	CL31	+ Dox / - Aux	7 days	0.244444
Syap1	CL31	+ Dox / - Aux	7 days	0.236559
Zrsr2	CL31	+ Dox / - Aux	7 days	0.238732
Gemin8	CL31	+ Dox / - Aux	7 days	0.563338
Gpm6b	CL31	+ Dox / - Aux	7 days	0.358561
Ofd1	CL31	+ Dox / - Aux	7 days	0.42459
Trappc2	CL31	+ Dox / - Aux	7 days	0.421927
Tceanc	CL31	+ Dox / - Aux	7 days	0.570175
G530011O06Rik	CL31	+ Dox / - Aux	7 days	0.184211
Gpkow	CL30	Control	0 days	0.204148
Gpkow	CL30	Control	0 days	0.204148
Suv39h1	CL30	Control	0 days	0.391304
Suv39h1	CL30	Control	0 days	0.391304
Ftsj1	CL30	Control	0 days	0.417018
Ftsj1	CL30	Control	0 days	0.417018
Med14	CL30	Control	0 days	0.398297
Med14	CL30	Control	0 days	0.398297
Usp9x	CL30	Control	0 days	0.428897
Usp9x	CL30	Control	0 days	0.428897
Ddx3x	CL30	Control	0 days	0.378023
Ddx3x	CL30	Control	0 days	0.378023
Gm9434	CL30	Control	0 days	0.311111
Gm9434	CL30	Control	0 days	0.311111
Kdm6a	CL30	Control	0 days	0.467213
Kdm6a	CL30	Control	0 days	0.467213
Gm14539	CL30	Control	0 days	0.755906
Gm14539	CL30	Control	0 days	0.755906
Uba1	CL30	Control	0 days	0.408094
Uba1	CL30	Control	0 days	0.408094
Araf	CL30	Control	0 days	0.453947
Araf	CL30	Control	0 days	0.453947
Cfp	CL30	Control	0 days	0.229572
Cfp	CL30	Control	0 days	0.229572
Elk1	CL30	Control	0 days	0.361354
Elk1	CL30	Control	0 days	0.361354
Uxt	CL30	Control	0 days	0.322751
Uxt	CL30	Control	0 days	0.322751
A230072C01Rik	CL30	Control	0 days	0.25969
A230072C01Rik	CL30	Control	0 days	0.25969
Ocrl	CL30	Control	0 days	0.317178
Ocrl	CL30	Control	0 days	0.317178
Zdhhc9	CL30	Control	0 days	0.478558
Zdhhc9	CL30	Control	0 days	0.478558
Utp14a	CL30	Control	0 days	0.489966
Utp14a	CL30	Control	0 days	0.489966
Firre	CL30	Control	0 days	0.151639
Firre	CL30	Control	0 days	0.151639
Mmgt1	CL30	Control	0 days	0.447786
Mmgt1	CL30	Control	0 days	0.447786
Slc9a6	CL30	Control	0 days	0.385455
Slc9a6	CL30	Control	0 days	0.385455
Htatsf1	CL30	Control	0 days	0.37993
Htatsf1	CL30	Control	0 days	0.37993
Fmr1	CL30	Control	0 days	0.434272
Fmr1	CL30	Control	0 days	0.434272
Slc6a8	CL30	Control	0 days	0.272189
Slc6a8	CL30	Control	0 days	0.272189
Bcap31	CL30	Control	0 days	0.460271
Bcap31	CL30	Control	0 days	0.460271
Abcd1	CL30	Control	0 days	0.44385
Abcd1	CL30	Control	0 days	0.44385
Plxnb3	CL30	Control	0 days	0.372093
Plxnb3	CL30	Control	0 days	0.372093
Idh3g	CL30	Control	0 days	0.475936
Idh3g	CL30	Control	0 days	0.475936
Ssr4	CL30	Control	0 days	0.304833
Ssr4	CL30	Control	0 days	0.304833
Hcfc1	CL30	Control	0 days	0.358842
Hcfc1	CL30	Control	0 days	0.358842
Mecp2	CL30	Control	0 days	0.409735
Mecp2	CL30	Control	0 days	0.409735
G6pdx	CL30	Control	0 days	0.360417
G6pdx	CL30	Control	0 days	0.360417
Eda2r	CL30	Control	0 days	0.385689
Eda2r	CL30	Control	0 days	0.385689
Ercc6l	CL30	Control	0 days	0.39978
Ercc6l	CL30	Control	0 days	0.39978
Jpx	CL30	Control	0 days	0.413793
Jpx	CL30	Control	0 days	0.413793
Ftx	CL30	Control	0 days	0.225564
Ftx	CL30	Control	0 days	0.225564
Pbdc1	CL30	Control	0 days	0.522213
Pbdc1	CL30	Control	0 days	0.522213
Chm	CL30	Control	0 days	0.360335
Chm	CL30	Control	0 days	0.360335
Morf4l2	CL30	Control	0 days	0.387324
Morf4l2	CL30	Control	0 days	0.387324
BC065397	CL30	Control	0 days	0.447699
BC065397	CL30	Control	0 days	0.447699
Plp1	CL30	Control	0 days	0.267399
Plp1	CL30	Control	0 days	0.267399
Rbm41	CL30	Control	0 days	0.414141
Rbm41	CL30	Control	0 days	0.414141
Psmd10	CL30	Control	0 days	0.351893
Psmd10	CL30	Control	0 days	0.351893
Atg4a	CL30	Control	0 days	0.333333
Atg4a	CL30	Control	0 days	0.333333
Tmem29	CL30	Control	0 days	0.5
Tmem29	CL30	Control	0 days	0.5
Kdm5c	CL30	Control	0 days	0.399128
Kdm5c	CL30	Control	0 days	0.399128
Phka2	CL30	Control	0 days	0.453376
Phka2	CL30	Control	0 days	0.453376
Cdkl5	CL30	Control	0 days	0.292683
Cdkl5	CL30	Control	0 days	0.292683
Rbbp7	CL30	Control	0 days	0.3875
Rbbp7	CL30	Control	0 days	0.3875
Txlng	CL30	Control	0 days	0.440171
Txlng	CL30	Control	0 days	0.440171
Syap1	CL30	Control	0 days	0.499305
Syap1	CL30	Control	0 days	0.499305
Ctps2	CL30	Control	0 days	0.201629
Ctps2	CL30	Control	0 days	0.201629
Ap1s2	CL30	Control	0 days	0.462366
Ap1s2	CL30	Control	0 days	0.462366
Zrsr2	CL30	Control	0 days	0.45678
Zrsr2	CL30	Control	0 days	0.45678
Siah1b	CL30	Control	0 days	0.535032
Siah1b	CL30	Control	0 days	0.535032
Piga	CL30	Control	0 days	0.367133
Piga	CL30	Control	0 days	0.367133
Gemin8	CL30	Control	0 days	0.647528
Gemin8	CL30	Control	0 days	0.647528
[truncated: 72 more rows]

## Sheet: Figure 3e
Gene	Escape Status	Condition	Allelic Ratio Control	Allelic Ratio Condition
1810030O07Rik	Constitutive	Dox (3d)	0.688982	0.349048
Med14	Facultative	Dox (3d)	0.412466	0.141731
Usp9x	Facultative	Dox (3d)	0.450883	0.198642
Ddx3x	Constitutive	Dox (3d)	0.337023	0.1438
Gm9434	NPC-specific	Dox (3d)	0.265645	0.228847
Kdm6a	Constitutive	Dox (3d)	0.43483	0.267489
Gm14539	NPC-specific	Dox (3d)	0.733831	0.773525
Uba1	Facultative	Dox (3d)	0.43345	0.266205
Araf	Facultative	Dox (3d)	0.464308	0.287968
Utp14a	Constitutive	Dox (3d)	0.433898	0.269683
Mmgt1	Facultative	Dox (3d)	0.435639	0.249309
Slc9a6	NPC-specific	Dox (3d)	0.360358	0.0323095
Htatsf1	NPC-specific	Dox (3d)	0.356688	0.0937695
Fmr1	Facultative	Dox (3d)	0.449403	0.18834
Slc6a8	NPC-specific	Dox (3d)	0.216803	0.0114006
Bcap31	Facultative	Dox (3d)	0.459536	0.183231
Abcd1	NPC-specific	Dox (3d)	0.411916	0.0510119
Plxnb3	NPC-specific	Dox (3d)	0.304904	0.030315
Idh3g	Facultative	Dox (3d)	0.458494	0.262808
Ssr4	Facultative	Dox (3d)	0.447581	0.260223
Hcfc1	Facultative	Dox (3d)	0.346766	0.103229
Mecp2	Facultative	Dox (3d)	0.393446	0.0995748
G6pdx	Facultative	Dox (3d)	0.363565	0.319696
Eda2r	Facultative	Dox (3d)	0.350626	0.191349
Ercc6l	Facultative	Dox (3d)	0.406248	0.191388
Jpx	Constitutive	Dox (3d)	0.370898	0.171891
Ftx	Constitutive	Dox (3d)	0.29435	0.081478
5530601H04Rik	Constitutive	Dox (3d)	0.373559	0.273389
Pbdc1	Constitutive	Dox (3d)	0.52092	0.331931
Chm	Facultative	Dox (3d)	0.350636	0.0663866
Mdm4-ps	NPC-specific	Dox (3d)	0.382657	0.304527
Tmem29	Constitutive	Dox (3d)	0.33537	0.0774937
Kdm5c	Constitutive	Dox (3d)	0.39285	0.241566
Rbbp7	Facultative	Dox (3d)	0.402706	0.0294118
Txlng	Facultative	Dox (3d)	0.469346	0.192174
Syap1	Facultative	Dox (3d)	0.461018	0.300594
Zrsr2	Facultative	Dox (3d)	0.451751	0.312126
Gemin8	Facultative	Dox (3d)	0.641868	0.573463
Gpm6b	Facultative	Dox (3d)	0.495121	0.379326
Ofd1	Facultative	Dox (3d)	0.566478	0.425625
Trappc2	Facultative	Dox (3d)	0.600608	0.441563
Tceanc	Facultative	Dox (3d)	0.548762	0.473256
1810030O07Rik	Constitutive	Dox (3d), Aux (5d)	0.688982	0.746627
Med14	Facultative	Dox (3d), Aux (5d)	0.412466	0.466749
Usp9x	Facultative	Dox (3d), Aux (5d)	0.450883	0.468427
Ddx3x	Constitutive	Dox (3d), Aux (5d)	0.337023	0.374469
Gm9434	NPC-specific	Dox (3d), Aux (5d)	0.265645	0.269668
Kdm6a	Constitutive	Dox (3d), Aux (5d)	0.43483	0.381093
Gm14539	NPC-specific	Dox (3d), Aux (5d)	0.733831	0.738672
Uba1	Facultative	Dox (3d), Aux (5d)	0.43345	0.417656
Araf	Facultative	Dox (3d), Aux (5d)	0.464308	0.429101
Utp14a	Constitutive	Dox (3d), Aux (5d)	0.433898	0.374097
Mmgt1	Facultative	Dox (3d), Aux (5d)	0.435639	0.415172
Slc9a6	NPC-specific	Dox (3d), Aux (5d)	0.360358	0.279447
Htatsf1	NPC-specific	Dox (3d), Aux (5d)	0.356688	0.349911
Fmr1	Facultative	Dox (3d), Aux (5d)	0.449403	0.514454
Slc6a8	NPC-specific	Dox (3d), Aux (5d)	0.216803	0.16931
Bcap31	Facultative	Dox (3d), Aux (5d)	0.459536	0.471609
Abcd1	NPC-specific	Dox (3d), Aux (5d)	0.411916	0.422239
Plxnb3	NPC-specific	Dox (3d), Aux (5d)	0.304904	0.292471
Idh3g	Facultative	Dox (3d), Aux (5d)	0.458494	0.450876
Ssr4	Facultative	Dox (3d), Aux (5d)	0.447581	0.362908
Hcfc1	Facultative	Dox (3d), Aux (5d)	0.346766	0.426158
Mecp2	Facultative	Dox (3d), Aux (5d)	0.393446	0.428822
G6pdx	Facultative	Dox (3d), Aux (5d)	0.363565	0.36368
Eda2r	Facultative	Dox (3d), Aux (5d)	0.350626	0.416303
Ercc6l	Facultative	Dox (3d), Aux (5d)	0.406248	0.366853
Jpx	Constitutive	Dox (3d), Aux (5d)	0.370898	0.394582
Ftx	Constitutive	Dox (3d), Aux (5d)	0.29435	0.294364
5530601H04Rik	Constitutive	Dox (3d), Aux (5d)	0.373559	0.397623
Pbdc1	Constitutive	Dox (3d), Aux (5d)	0.52092	0.471478
Chm	Facultative	Dox (3d), Aux (5d)	0.350636	0.358593
Mdm4-ps	NPC-specific	Dox (3d), Aux (5d)	0.382657	0.346285
Tmem29	Constitutive	Dox (3d), Aux (5d)	0.33537	0.245705
Kdm5c	Constitutive	Dox (3d), Aux (5d)	0.39285	0.407093
Rbbp7	Facultative	Dox (3d), Aux (5d)	0.402706	0.35522
Txlng	Facultative	Dox (3d), Aux (5d)	0.469346	0.47485
Syap1	Facultative	Dox (3d), Aux (5d)	0.461018	0.44961
Zrsr2	Facultative	Dox (3d), Aux (5d)	0.451751	0.432762
Gemin8	Facultative	Dox (3d), Aux (5d)	0.641868	0.673795
Gpm6b	Facultative	Dox (3d), Aux (5d)	0.495121	0.466258
Ofd1	Facultative	Dox (3d), Aux (5d)	0.566478	0.566938
Trappc2	Facultative	Dox (3d), Aux (5d)	0.600608	0.59952
Tceanc	Facultative	Dox (3d), Aux (5d)	0.548762	0.53711

## Sheet: Figure 3f
Gene	Escape Status	Condition	Allelic Ratio Control	Allelic Ratio Condition
1810030O07Rik	Constitutive	Dox (7d)	0.688982	0.207619
Med14	Facultative	Dox (7d)	0.412466	0.0466414
Usp9x	Facultative	Dox (7d)	0.450883	0.178612
Ddx3x	Constitutive	Dox (7d)	0.337023	0.125918
Gm9434	NPC-specific	Dox (7d)	0.265645	0.244441
Kdm6a	Constitutive	Dox (7d)	0.43483	0.22623
Gm14539	NPC-specific	Dox (7d)	0.733831	0.748059
Uba1	Facultative	Dox (7d)	0.43345	0.268971
Araf	Facultative	Dox (7d)	0.464308	0.294624
Utp14a	Constitutive	Dox (7d)	0.433898	0.253807
Mmgt1	Facultative	Dox (7d)	0.435639	0.219994
Slc9a6	NPC-specific	Dox (7d)	0.360358	0.00992178
Htatsf1	NPC-specific	Dox (7d)	0.356688	0.0760174
Fmr1	Facultative	Dox (7d)	0.449403	0.133825
Slc6a8	NPC-specific	Dox (7d)	0.216803	0.00965224
Bcap31	Facultative	Dox (7d)	0.459536	0.132556
Abcd1	NPC-specific	Dox (7d)	0.411916	0.0373419
Plxnb3	NPC-specific	Dox (7d)	0.304904	0.0222985
Idh3g	Facultative	Dox (7d)	0.458494	0.222847
Ssr4	Facultative	Dox (7d)	0.447581	0.261466
Hcfc1	Facultative	Dox (7d)	0.346766	0.1066
Mecp2	Facultative	Dox (7d)	0.393446	0.0696982
G6pdx	Facultative	Dox (7d)	0.363565	0.357696
Eda2r	Facultative	Dox (7d)	0.350626	0.162285
Ercc6l	Facultative	Dox (7d)	0.406248	0.195479
Jpx	Constitutive	Dox (7d)	0.370898	0.147099
Ftx	Constitutive	Dox (7d)	0.29435	0.0786076
5530601H04Rik	Constitutive	Dox (7d)	0.373559	0.276539
Pbdc1	Constitutive	Dox (7d)	0.52092	0.328699
Chm	Facultative	Dox (7d)	0.350636	0.00970859
Mdm4-ps	NPC-specific	Dox (7d)	0.382657	0.338846
Tmem29	Constitutive	Dox (7d)	0.33537	0.123302
Kdm5c	Constitutive	Dox (7d)	0.39285	0.237297
Rbbp7	Facultative	Dox (7d)	0.402706	0.0169753
Txlng	Facultative	Dox (7d)	0.469346	0.222607
Syap1	Facultative	Dox (7d)	0.461018	0.273311
Zrsr2	Facultative	Dox (7d)	0.451751	0.282032
Gemin8	Facultative	Dox (7d)	0.641868	0.56856
Gpm6b	Facultative	Dox (7d)	0.495121	0.354018
Ofd1	Facultative	Dox (7d)	0.566478	0.424543
Trappc2	Facultative	Dox (7d)	0.600608	0.477941
Tceanc	Facultative	Dox (7d)	0.548762	0.442927
1810030O07Rik	Constitutive	Dox (7d), Aux (9d)	0.688982	0.699194
Med14	Facultative	Dox (7d), Aux (9d)	0.412466	0.455766
Usp9x	Facultative	Dox (7d), Aux (9d)	0.450883	0.478917
Ddx3x	Constitutive	Dox (7d), Aux (9d)	0.337023	0.369437
Gm9434	NPC-specific	Dox (7d), Aux (9d)	0.265645	0.260397
Kdm6a	Constitutive	Dox (7d), Aux (9d)	0.43483	0.397499
Gm14539	NPC-specific	Dox (7d), Aux (9d)	0.733831	0.719952
Uba1	Facultative	Dox (7d), Aux (9d)	0.43345	0.416266
Araf	Facultative	Dox (7d), Aux (9d)	0.464308	0.455862
Utp14a	Constitutive	Dox (7d), Aux (9d)	0.433898	0.344931
Mmgt1	Facultative	Dox (7d), Aux (9d)	0.435639	0.392623
Slc9a6	NPC-specific	Dox (7d), Aux (9d)	0.360358	0.286951
Htatsf1	NPC-specific	Dox (7d), Aux (9d)	0.356688	0.337092
Fmr1	Facultative	Dox (7d), Aux (9d)	0.449403	0.413098
Slc6a8	NPC-specific	Dox (7d), Aux (9d)	0.216803	0.217215
Bcap31	Facultative	Dox (7d), Aux (9d)	0.459536	0.46493
Abcd1	NPC-specific	Dox (7d), Aux (9d)	0.411916	0.395547
Plxnb3	NPC-specific	Dox (7d), Aux (9d)	0.304904	0.300505
Idh3g	Facultative	Dox (7d), Aux (9d)	0.458494	0.458417
Ssr4	Facultative	Dox (7d), Aux (9d)	0.447581	0.502524
Hcfc1	Facultative	Dox (7d), Aux (9d)	0.346766	0.414093
Mecp2	Facultative	Dox (7d), Aux (9d)	0.393446	0.438657
G6pdx	Facultative	Dox (7d), Aux (9d)	0.363565	0.328154
Eda2r	Facultative	Dox (7d), Aux (9d)	0.350626	0.413203
Ercc6l	Facultative	Dox (7d), Aux (9d)	0.406248	0.359415
Jpx	Constitutive	Dox (7d), Aux (9d)	0.370898	0.36177
Ftx	Constitutive	Dox (7d), Aux (9d)	0.29435	0.368117
5530601H04Rik	Constitutive	Dox (7d), Aux (9d)	0.373559	0.375494
Pbdc1	Constitutive	Dox (7d), Aux (9d)	0.52092	0.46434
Chm	Facultative	Dox (7d), Aux (9d)	0.350636	0.327263
Mdm4-ps	NPC-specific	Dox (7d), Aux (9d)	0.382657	0.351187
Tmem29	Constitutive	Dox (7d), Aux (9d)	0.33537	0.311574
Kdm5c	Constitutive	Dox (7d), Aux (9d)	0.39285	0.391645
Rbbp7	Facultative	Dox (7d), Aux (9d)	0.402706	0.445584
Txlng	Facultative	Dox (7d), Aux (9d)	0.469346	0.439779
Syap1	Facultative	Dox (7d), Aux (9d)	0.461018	0.427924
Zrsr2	Facultative	Dox (7d), Aux (9d)	0.451751	0.40781
Gemin8	Facultative	Dox (7d), Aux (9d)	0.641868	0.642554
Gpm6b	Facultative	Dox (7d), Aux (9d)	0.495121	0.476981
Ofd1	Facultative	Dox (7d), Aux (9d)	0.566478	0.555145
Trappc2	Facultative	Dox (7d), Aux (9d)	0.600608	0.580217
Tceanc	Facultative	Dox (7d), Aux (9d)	0.548762	0.558974
