# Supplementary material for: Escape from X inactivation is directly modulated by Xist noncoding RNA
Source: Nat Cell Biol. 2025 Dec 15;28(1):166–81. doi: 10.1038/s41556-025-01823-6 (PMC12807875; doi:10.1038/s41556-025-01823-6)
Supplement: Supplementary file 9 — Numerical source data. [file 41556_2025_1823_MOESM9_ESM.xls]

## Sheet: Figure 4a
seqnames	start	end	width	strand	name	Control	Dox (7d)	Dox (21d)
X	73342621	73359080	16460	*	Zfp275	0	0.00215517	0
X	73437315	73459044	21730	*	Haus7	0.00227273	0	0
X	73483602	73495933	12332	*	Bgn	0	0	0
X	73673150	73682502	9353	*	Slc6a8	0.286147	0.00473012	0
X	73686178	73716175	29998	*	Bcap31	0.444759	0.0920755	0
X	73716597	73738534	21938	*	Abcd1	0.388931	0.0127719	0
X	73757090	73772514	15425	*	Plxnb3	0.418271	0.00759494	0
X	73778963	73786897	7935	*	Idh3g	0.448547	0.218213	0.00131148
X	73787028	73790830	3803	*	Ssr4	0.510986	0.274657	0
X	73793359	73824969	31611	*	Pdzd4	0.373624	0.00301205	0.00843882
X	73891442	73921870	30429	*	Arhgap4	0.700758	0.0818713	0
X	73916873	73921944	5072	*	Naa10	0.457667	0.102002	0
X	73922121	73930850	8730	*	Renbp	0.735076	0.0421554	0
X	73942792	73966357	23566	*	Hcfc1	0.385508	0.0856202	0.0188376
X	74013914	74023918	10005	*	Irak1	0.00332093	0.000840336	0
X	74026592	74135363	108772	*	Mecp2	0.435435	0.0924686	0.00102354
X	74223461	74249820	26360	*	Flna	0.438377	0.123904	0.00104796
X	74254687	74261548	6862	*	Emd	0.478817	0.293548	0.00732601
X	74270812	74273135	2324	*	Rpl10	0.803507	0.746604	0.0538462
X	74273217	74282337	9121	*	Dnase1l1	0.213501	0.0625	0
X	74281912	74290151	8240	*	Taz	0.511212	0.32076	0.00735294
X	74297097	74304721	7625	*	Atp6ap1	0.504714	0.351961	0
X	74304998	74311862	6865	*	Gdi1	0.456064	0.230434	0.0153748
X	74313033	74320149	7117	*	Fam50a	0.478646	0.318392	0
X	74329066	74344689	15624	*	Plxna3	0.452173	0.12783	0.00358423
X	74351276	74353618	2343	*	Lage3	0.483616	0.318997	0.00342466
X	74365718	74373218	7501	*	Ubl4	0.460971	0.209173	0
X	74393290	74453854	60565	*	Ikbkg	0.433913	0.292397	0.0174966
X	74409483	74429194	19712	*	G6pdx	0.479342	0.220407	0.00240096

## Sheet: Figure 4b,c
seqnames	start	end	width	strand	name	Control	Dox (7d)	Dox (7d) washout (4d)
X	150397773	150459154	61382	*	Tmem29	0.372976	0.0291461	0.299145
X	150463726	150466156	2431	*	3110067C02Rik	0.3627	0.0454545	0.0394872
X	150519519	150589868	70350	*	Apex2	0	0.0019685	0
X	150588229	150643878	55650	*	Pfkfb1	0.0238095	0	0
X	150645304	150657583	12280	*	Tro	0	0.00617284	0.00198413
X	150806370	150814345	7976	*	Maged2	0.000155304	0.000102754	0.000544727
X	150983141	151017322	34182	*	Gnl3l	0.00238402	0.000876689	0.0014015
X	151046150	151089521	43372	*	Fgd1	0	0.000655308	0
X	151087094	151096543	9450	*	Tsr2	0.00200401	0	0
X	151198078	151320152	122075	*	Wnk3	0	0	0
X	151344175	151471842	127668	*	Fam120c	0.00210576	0.000603865	0.00137075
X	151800807	151935417	134611	*	Huwe1	0.425005	0.117556	0.397053
X	152001845	152004442	2598	*	Hsd17b10	0.455746	0.00428035	0.305744
X	152004582	152016295	11714	*	Ribc1	0.48055	0.00543478	0.372039
X	152016428	152062694	46267	*	Smc1a	0.443083	0.0873982	0.40575
X	152144268	152225236	80969	*	Iqsec2	0.356074	0.000982318	0.0174936
X	152233020	152274535	41516	*	Kdm5c	0.459345	0.230662	0.419344
X	152298500	152327495	28996	*	Kantr	0.466282	0.00943396	0.0102363
X	152336852	152342425	5574	*	Tspyl2	0.458486	0.00532632	0.13161
X	152343598	152368704	25107	*	Gpr173	0.0497275	0	0.00243538
X	152609509	152769465	159957	*	Shroom2	0.00188409	0.00182149	0
X	152909505	152910155	651	*	Gm6472	0	0	0
X	153006469	153009416	2948	*	Usp51	0	0	0
X	153036166	153037575	1410	*	Mageh1	0.365267	0.000699304	0.00121882
X	153037629	153072915	35287	*	9530051G07Rik	0.267361	0	0
