# Supplementary material for: Escape from X inactivation is directly modulated by Xist noncoding RNA
Source: Nat Cell Biol. 2025 Dec 15;28(1):166–81. doi: 10.1038/s41556-025-01823-6 (PMC12807875; doi:10.1038/s41556-025-01823-6)
Supplement: Supplementary file 10 — Numerical source data. [file 41556_2025_1823_MOESM10_ESM.xls]

## Sheet: Figure 5a
seqnames	start	end	width	strand	name	Control	Dox (21d)	Dox (21d), Aux (23d)
X	73342621	73359080	16460	*	Zfp275	0	0	0
X	73437315	73459044	21730	*	Haus7	0.000420875	0	0
X	73483602	73495933	12332	*	Bgn	0.00595238	0	0
X	73673150	73682502	9353	*	Slc6a8	0.269097	0.0108696	0.167411
X	73686178	73716175	29998	*	Bcap31	0.485145	0.0236345	0.469329
X	73716597	73738534	21938	*	Abcd1	0.435427	0	0.489247
X	73757090	73772514	15425	*	Plxnb3	0.32707	0.00309597	0.325758
X	73778963	73786897	7935	*	Idh3g	0.455321	0.134245	0.434753
X	73787028	73790830	3803	*	Ssr4	0.519965	0.153846	0.449153
X	73793359	73824969	31611	*	Pdzd4	0.056088	0	0
X	73891442	73921870	30429	*	Arhgap4	0	0	0
X	73916873	73921944	5072	*	Naa10	0.0082727	0	0
X	73922121	73930850	8730	*	Renbp	0.0105042	0	0.4
X	73942792	73966357	23566	*	Hcfc1	0.396822	0.0758879	0.422776
X	74013914	74023918	10005	*	Irak1	0.00475931	0	0.00547445
X	74026592	74085610	59019	*	Mecp2	0.412805	0.00343053	0.459079
X	74223461	74249820	26360	*	Flna	0.000683132	0.000800641	0.000782473
X	74254687	74261548	6862	*	Emd	0.00087827	0	0.00171821
X	74270812	74273135	2324	*	Rpl10	0	0	0
X	74273217	74282337	9121	*	Dnase1l1	0	0	0
X	74281912	74290151	8240	*	Taz	0	0	0
X	74297097	74304721	7625	*	Atp6ap1	0.00568182	0	0
X	74304998	74311862	6865	*	Gdi1	0.00357963	0.00100553	0.00153257
X	74313033	74320149	7117	*	Fam50a	0	0	0
X	74329066	74344689	15624	*	Plxna3	0.0039752	0	0
X	74351276	74353618	2343	*	Lage3	0.00172439	0	0
X	74365718	74373218	7501	*	Ubl4a	0.000505051	0	0
X	74393290	74453854	60565	*	Ikbkg	0.00416635	0	0
X	74409483	74429194	19712	*	G6pdx	0.29868	0.404348	0.469136
