# Supplementary material for: Escape from X inactivation is directly modulated by Xist noncoding RNA
Source: Nat Cell Biol. 2025 Dec 15;28(1):166–81. doi: 10.1038/s41556-025-01823-6 (PMC12807875; doi:10.1038/s41556-025-01823-6)
Supplement: Supplementary file 11 — Numerical source data. [file 41556_2025_1823_MOESM11_ESM.xlsx]

## Sheet: Figure 6b
Condition	Timepoint	Xist Expression
Control	Dox (7d)	1.40508
Control	Dox (14d)	1.40508
Control	Dox (21d)	1.40508
0 days washout	Dox (7d)	8.0799
Control	Dox (7d)	0.594916
Control	Dox (14d)	0.594916
Control	Dox (21d)	0.594916
7 days washout	Dox (7d)	1.03019
0 days washout	Dox (14d)	5.9857
7 days washout	Dox (14d)	0.836589
0 days washout	Dox (21d)	7.53521
7 days washout	Dox (21d)	0.984615

## Sheet: Figure 6d
Gene	Position	Condition	Replicate	Allelic Ratio
Kdm5c	152233020	Control	Rep0	0.454105
Eif2s3x	94188707	Control	Rep0	0.147686
Kdm6a	18162575	Control	Rep0	0.397531
Pbdc1	105079756	Control	Rep0	0.488399
Ddx3x	13280970	Control	Rep0	0.413299
1810030O07Rik	12654879	Control	Rep0	0.667161
5530601H04Rik	105037197	Control	Rep0	0.38756
Utp14a	48256862	Control	Rep0	0.432414
Uba1	20658326	Control	Rep0	0.450979
Pdzd4	73793359	Control	Rep0	0.424497
Nkap	37126795	Control	Rep0	0.447761
Rps4x	102184941	Control	Rep0	0.500594
Firre	50555744	Control	Rep0	0.18427
Jpx	103493558	Control	Rep0	0.399441
Gpm6b	166238911	Control	Rep0	0.462962
Mid1ip1	10715013	Control	Rep0	0.474138
Ftx	103560907	Control	Rep0	0.296296
Elk1	20933395	Control	Rep0	0.316027
Kcnd1	7822289	Control	Rep0	0.303681
Idh3g	73778963	Control	Rep0	0.462236
Gripap1	7789765	Control	Rep0	0.426623
Rbm3	8138975	Control	Rep0	0.568966
Ftsj1	8238668	Control	Rep0	0.46537
Zrsr2	163935443	Control	Rep0	0.473767
Hcfc1	73942792	Control	Rep0	0.375682
Araf	20797814	Control	Rep0	0.459684
Lage3	74351276	Control	Rep0	0.494737
Atp6ap1	74297097	Control	Rep0	0.490909
Slc6a8	73673150	Control	Rep0	0.302198
Huwe1	151800807	Control	Rep0	0.414442
Usp9x	13071498	Control	Rep0	0.484854
Fundc1	17556564	Control	Rep0	0.269969
Ndufb11	20615326	Control	Rep0	0.439217
Cdk16	20687954	Control	Rep0	0.422074
Slc35a2	7884041	Control	Rep0	0.491877
Hsd17b10	152001845	Control	Rep0	0.466438
Timm17b	7899357	Control	Rep0	0.486093
Wdr13	8123301	Control	Rep0	0.438807
Flna	74223461	Control	Rep0	0.427694
Siah1b	164070705	Control	Rep0	0.340909
Prdx4	155323918	Control	Rep0	0.362765
Tmem29	150397773	Control	Rep0	0.342105
Ercc6l	102141716	Control	Rep0	0.565926
Mmgt1	56585512	Control	Rep0	0.419587
Med14	12675369	Control	Rep0	0.47799
Tfe3	7762560	Control	Rep0	0.438416
Fmr1	68678541	Control	Rep0	0.34625
Fam50a	74313033	Control	Rep0	0.529563
Ssr4	73787028	Control	Rep0	0.546296
Rpl10	74270812	Control	Rep0	0.90365
Rbm10	20617503	Control	Rep0	0.402778
Gdi1	74304998	Control	Rep0	0.487896
Dnase1l1	74273217	Control	Rep0	0.183099
Chm	113040593	Control	Rep0	0.269978
Usp11	20703906	Control	Rep0	0.45428
Rbmx	57383530	Control	Rep0	0.35002
Gpkow	7697131	Control	Rep0	0.371596
Pqbp1	7894519	Control	Rep0	0.478325
Ebp	8185329	Control	Rep0	0.185841
Porcn	8193848	Control	Rep0	0.277955
Ccdc120	7731714	Control	Rep0	0.156863
Vbp1	75514299	Control	Rep0	0.325694
Igbp1	100494291	Control	Rep0	0.415834
Pim2	7878262	Control	Rep0	0.374593
Syap1	162857057	Control	Rep0	0.464818
Naa10	73916873	Control	Rep0	0.454913
Mecp2	74026592	Control	Rep0	0.438115
Rpgr	10073621	Control	Rep0	0.336777
Txlng	162778919	Control	Rep0	0.465753
Suv39h1	8061171	Control	Rep0	0.390374
Wdr45	7721973	Control	Rep0	0.420366
Ofd1	166390033	Control	Rep0	0.534418
Cox7b	106015700	Control	Rep0	0.314286
Smc1a	152016428	Control	Rep0	0.44154
Alg13	144317812	Control	Rep0	0.367713
Cstf2	134059187	Control	Rep0	0.382456
Gprasp1	135742733	Control	Rep0	0.260778
Mbtps2	157535371	Control	Rep0	0.483942
Tmsb4x	167207093	Control	Rep0	0.499266
Sms	157443855	Control	Rep0	0.363303
Rab9	166457253	Control	Rep0	0.516438
BC022960	169368189	Control	Rep0	0.420455
Cfp	20925454	Control	Rep0	0.26616
Uxt	20941722	Control	Rep0	0.351485
Abcd1	73716597	Control	Rep0	0.394097
Emd	74254687	Control	Rep0	0.485284
Bcap31	73686178	Control	Rep0	0.447999
Ikbkg	74393290	Control	Rep0	0.430996
Plxnb3	73757090	Control	Rep0	0.35479
Renbp	73922121	Control	Rep0	0.746667
Taz	74281912	Control	Rep0	0.523553
Ubl4	74365718	Control	Rep0	0.483986
Ribc1	152004582	Control	Rep0	0.443243
Psmd10	140948429	Control	Rep0	0.41573
Atp6ap2	12587801	Control	Rep0	0.460139
Praf2	7728439	Control	Rep0	0.459785
Otud5	7841364	Control	Rep0	0.45034
Hdac6	7930120	Control	Rep0	0.374355
Magt1	105968084	Control	Rep0	0.159866
Cenpi	134308084	Control	Rep0	0.39172
Pcsk1n	7919822	Control	Rep0	0.192449
Bcor	12036740	Control	Rep0	0.452756
Tspyl2	152336852	Control	Rep0	0.455867
Iqsec2	152144268	Control	Rep0	0.335859
Hccs	169250193	Control	Rep0	0.473813
Rbbp7	162760402	Control	Rep0	0.485714
Ctps2	162901238	Control	Rep0	0.321134
Ap1s2	163909017	Control	Rep0	0.185484
Piga	164419793	Control	Rep0	0.402827
Arhgap4	73891442	Control	Rep0	0.818182
A830080D01Rik	159526688	Control	Rep0	0.39661
Plxna3	74329066	Control	Rep0	0.44233
G6pdx	74409483	Control	Rep0	0.482545
Upf3b	37091678	Control	Rep0	0.413043
Tbc1d25	8154472	Control	Rep0	0.3125
Akap17b	36608314	Control	Rep0	0.360526
Slc9a6	56609757	Control	Rep0	0.330869
Gemin8	166170454	Control	Rep0	0.572003
Htatsf1	57053583	Control	Rep0	0.385403
Armcx5	135742733	Control	Rep0	0.382353
Tceanc	166499812	Control	Rep0	0.539376
Eif1ax	159372178	Control	Rep0	0.391461
Trappc2	166440574	Control	Rep0	0.58284
Mdm4-ps	128261411	Control	Rep0	0.619048
Gm14680	62775585	Control	Rep0	0.666667
Gm8822	81820384	Control	Rep0	0.555556
Gm14539	20581141	Control	Rep0	0.583333
Gm15163	157016229	Control	Rep0	0.161616
Gm14634	12762278	Control	Rep0	0.694444
Kantr	152298500	Control	Rep0	0.413333
5730405O15Rik	13042015	Control	Rep0	0.530303
A230072C01Rik	20961684	Control	Rep0	0.214925
RP23-135F22.6	7558602	Control	Rep0	0.375
Kdm5c	152233020	Dox (7d)	Rep0	0.242623
Eif2s3x	94188707	Dox (7d)	Rep0	0.0745554
Kdm6a	18162575	Dox (7d)	Rep0	0.185446
Pbdc1	105079756	Dox (7d)	Rep0	0.244731
Ddx3x	13280970	Dox (7d)	Rep0	0.0906489
1810030O07Rik	12654879	Dox (7d)	Rep0	0.230978
5530601H04Rik	105037197	Dox (7d)	Rep0	0.214286
Utp14a	48256862	Dox (7d)	Rep0	0.219945
Uba1	20658326	Dox (7d)	Rep0	0.246307
Pdzd4	73793359	Dox (7d)	Rep0	0.0060241
Nkap	37126795	Dox (7d)	Rep0	0.278307
Rps4x	102184941	Dox (7d)	Rep0	0.1947
Firre	50555744	Dox (7d)	Rep0	0.139344
Jpx	103493558	Dox (7d)	Rep0	0.0763889
Gpm6b	166238911	Dox (7d)	Rep0	0.285825
Mid1ip1	10715013	Dox (7d)	Rep0	0.0344828
Ftx	103560907	Dox (7d)	Rep0	0.057971
Elk1	20933395	Dox (7d)	Rep0	0
Kcnd1	7822289	Dox (7d)	Rep0	0
Idh3g	73778963	Dox (7d)	Rep0	0.217391
Gripap1	7789765	Dox (7d)	Rep0	0.0828114
Rbm3	8138975	Dox (7d)	Rep0	0.364595
Ftsj1	8238668	Dox (7d)	Rep0	0.160194
Zrsr2	163935443	Dox (7d)	Rep0	0.220453
Hcfc1	73942792	Dox (7d)	Rep0	0.0803824
Araf	20797814	Dox (7d)	Rep0	0.227895
Lage3	74351276	Dox (7d)	Rep0	0.330046
Atp6ap1	74297097	Dox (7d)	Rep0	0.470588
Slc6a8	73673150	Dox (7d)	Rep0	0.00345423
Huwe1	151800807	Dox (7d)	Rep0	0.119832
Usp9x	13071498	Dox (7d)	Rep0	0.117681
Fundc1	17556564	Dox (7d)	Rep0	0
Ndufb11	20615326	Dox (7d)	Rep0	0.214273
Cdk16	20687954	Dox (7d)	Rep0	0.125808
Slc35a2	7884041	Dox (7d)	Rep0	0.229904
Hsd17b10	152001845	Dox (7d)	Rep0	0.00412939
Timm17b	7899357	Dox (7d)	Rep0	0.0826816
Wdr13	8123301	Dox (7d)	Rep0	0.160305
Flna	74223461	Dox (7d)	Rep0	0.101272
Siah1b	164070705	Dox (7d)	Rep0	0.164875
Prdx4	155323918	Dox (7d)	Rep0	0
Tmem29	150397773	Dox (7d)	Rep0	0.0344828
Ercc6l	102141716	Dox (7d)	Rep0	0.197908
Mmgt1	56585512	Dox (7d)	Rep0	0.107926
Med14	12675369	Dox (7d)	Rep0	0.0452518
Tfe3	7762560	Dox (7d)	Rep0	0.00722311
Fmr1	68678541	Dox (7d)	Rep0	0.00672269
Fam50a	74313033	Dox (7d)	Rep0	0.284932
Ssr4	73787028	Dox (7d)	Rep0	0.270833
Rpl10	74270812	Dox (7d)	Rep0	0.82381
Rbm10	20617503	Dox (7d)	Rep0	0.174603
Gdi1	74304998	Dox (7d)	Rep0	0.242726
Dnase1l1	74273217	Dox (7d)	Rep0	0.125
Chm	113040593	Dox (7d)	Rep0	0
Usp11	20703906	Dox (7d)	Rep0	0.0615285
Rbmx	57383530	Dox (7d)	Rep0	0.0123816
Gpkow	7697131	Dox (7d)	Rep0	0.00443459
Pqbp1	7894519	Dox (7d)	Rep0	0.100276
Ebp	8185329	Dox (7d)	Rep0	0
Porcn	8193848	Dox (7d)	Rep0	0
Ccdc120	7731714	Dox (7d)	Rep0	0
Vbp1	75514299	Dox (7d)	Rep0	0.0419636
Igbp1	100494291	Dox (7d)	Rep0	0.227373
Pim2	7878262	Dox (7d)	Rep0	0.0244755
Syap1	162857057	Dox (7d)	Rep0	0.202685
Naa10	73916873	Dox (7d)	Rep0	0.087963
Mecp2	74026592	Dox (7d)	Rep0	0.101183
Rpgr	10073621	Dox (7d)	Rep0	0
Txlng	162778919	Dox (7d)	Rep0	0.0396825
Suv39h1	8061171	Dox (7d)	Rep0	0.19084
Wdr45	7721973	Dox (7d)	Rep0	0
Ofd1	166390033	Dox (7d)	Rep0	0.44391
Cox7b	106015700	Dox (7d)	Rep0	0.0377358
Smc1a	152016428	Dox (7d)	Rep0	0.0942408
Alg13	144317812	Dox (7d)	Rep0	0
Cstf2	134059187	Dox (7d)	Rep0	0.0143369
Gprasp1	135742733	Dox (7d)	Rep0	0.0799162
Mbtps2	157535371	Dox (7d)	Rep0	0.249097
Tmsb4x	167207093	Dox (7d)	Rep0	0.0220264
Sms	157443855	Dox (7d)	Rep0	0.000985222
Rab9	166457253	Dox (7d)	Rep0	0.368984
BC022960	169368189	Dox (7d)	Rep0	0
Cfp	20925454	Dox (7d)	Rep0	0
Uxt	20941722	Dox (7d)	Rep0	0.0104712
Abcd1	73716597	Dox (7d)	Rep0	0.008
Emd	74254687	Dox (7d)	Rep0	0.255675
Bcap31	73686178	Dox (7d)	Rep0	0.0878547
Ikbkg	74393290	Dox (7d)	Rep0	0.285306
Plxnb3	73757090	Dox (7d)	Rep0	0.0151899
Renbp	73922121	Dox (7d)	Rep0	0.016129
Taz	74281912	Dox (7d)	Rep0	0.313107
Ubl4	74365718	Dox (7d)	Rep0	0.191638
Ribc1	152004582	Dox (7d)	Rep0	0.0108696
Psmd10	140948429	Dox (7d)	Rep0	0.108108
Atp6ap2	12587801	Dox (7d)	Rep0	0.0403005
Praf2	7728439	Dox (7d)	Rep0	0.00110619
Otud5	7841364	Dox (7d)	Rep0	0.107715
Hdac6	7930120	Dox (7d)	Rep0	0.0051458
Magt1	105968084	Dox (7d)	Rep0	0.00135428
Cenpi	134308084	Dox (7d)	Rep0	0.102703
Pcsk1n	7919822	Dox (7d)	Rep0	0
Bcor	12036740	Dox (7d)	Rep0	0.0548571
Tspyl2	152336852	Dox (7d)	Rep0	0.0021575
Iqsec2	152144268	Dox (7d)	Rep0	0.00196464
Hccs	169250193	Dox (7d)	Rep0	0.116762
Rbbp7	162760402	Dox (7d)	Rep0	0
Ctps2	162901238	Dox (7d)	Rep0	0.00129032
Ap1s2	163909017	Dox (7d)	Rep0	0
Piga	164419793	Dox (7d)	Rep0	0.0138889
Arhgap4	73891442	Dox (7d)	Rep0	0.111111
A830080D01Rik	159526688	Dox (7d)	Rep0	0.0124224
Plxna3	74329066	Dox (7d)	Rep0	0.130258
G6pdx	74409483	Dox (7d)	Rep0	0.202583
Upf3b	37091678	Dox (7d)	Rep0	0.1
Tbc1d25	8154472	Dox (7d)	Rep0	0.0119048
Akap17b	36608314	Dox (7d)	Rep0	0.00645161
Slc9a6	56609757	Dox (7d)	Rep0	0
Gemin8	166170454	Dox (7d)	Rep0	0.446626
Htatsf1	57053583	Dox (7d)	Rep0	0.0248869
Armcx5	135742733	Dox (7d)	Rep0	0.154639
Tceanc	166499812	Dox (7d)	Rep0	0.450199
Eif1ax	159372178	Dox (7d)	Rep0	0.00133126
Trappc2	166440574	Dox (7d)	Rep0	0.487603
Mdm4-ps	128261411	Dox (7d)	Rep0	0.5
Gm14680	62775585	Dox (7d)	Rep0	0.411765
Gm8822	81820384	Dox (7d)	Rep0	0.508475
Gm14539	20581141	Dox (7d)	Rep0	0.555448
Gm15163	157016229	Dox (7d)	Rep0	0.142857
Gm14634	12762278	Dox (7d)	Rep0	0
Kantr	152298500	Dox (7d)	Rep0	0
5730405O15Rik	13042015	Dox (7d)	Rep0	0
A230072C01Rik	20961684	Dox (7d)	Rep0	0.0382514
RP23-135F22.6	7558602	Dox (7d)	Rep0	0
Kdm5c	152233020	Dox (7d)	Rep1	0.218701
Eif2s3x	94188707	Dox (7d)	Rep1	0.0909953
Kdm6a	18162575	Dox (7d)	Rep1	0.107872
Pbdc1	105079756	Dox (7d)	Rep1	0.231707
Ddx3x	13280970	Dox (7d)	Rep1	0.0953805
1810030O07Rik	12654879	Dox (7d)	Rep1	0.237458
5530601H04Rik	105037197	Dox (7d)	Rep1	0.207547
Utp14a	48256862	Dox (7d)	Rep1	0.212766
Uba1	20658326	Dox (7d)	Rep1	0.226471
Pdzd4	73793359	Dox (7d)	Rep1	0
Nkap	37126795	Dox (7d)	Rep1	0.261067
Rps4x	102184941	Dox (7d)	Rep1	0.151977
Firre	50555744	Dox (7d)	Rep1	0.0714286
Jpx	103493558	Dox (7d)	Rep1	0.0947368
Gpm6b	166238911	Dox (7d)	Rep1	0.320121
Mid1ip1	10715013	Dox (7d)	Rep1	0.0731707
Ftx	103560907	Dox (7d)	Rep1	0.0649351
Elk1	20933395	Dox (7d)	Rep1	0
Kcnd1	7822289	Dox (7d)	Rep1	0
Idh3g	73778963	Dox (7d)	Rep1	0.219035
Gripap1	7789765	Dox (7d)	Rep1	0.118
Rbm3	8138975	Dox (7d)	Rep1	0.26543
Ftsj1	8238668	Dox (7d)	Rep1	0.13719
Zrsr2	163935443	Dox (7d)	Rep1	0.197318
Hcfc1	73942792	Dox (7d)	Rep1	0.0908581
Araf	20797814	Dox (7d)	Rep1	0.194904
Lage3	74351276	Dox (7d)	Rep1	0.307947
Atp6ap1	74297097	Dox (7d)	Rep1	0.233333
Slc6a8	73673150	Dox (7d)	Rep1	0.00600601
Huwe1	151800807	Dox (7d)	Rep1	0.115279
Usp9x	13071498	Dox (7d)	Rep1	0.119494
Fundc1	17556564	Dox (7d)	Rep1	0
Ndufb11	20615326	Dox (7d)	Rep1	0.177332
Cdk16	20687954	Dox (7d)	Rep1	0.109167
Slc35a2	7884041	Dox (7d)	Rep1	0.144172
Hsd17b10	152001845	Dox (7d)	Rep1	0.00443131
Timm17b	7899357	Dox (7d)	Rep1	0.0775194
Wdr13	8123301	Dox (7d)	Rep1	0.127854
Flna	74223461	Dox (7d)	Rep1	0.146536
Siah1b	164070705	Dox (7d)	Rep1	0.184834
Prdx4	155323918	Dox (7d)	Rep1	0
Tmem29	150397773	Dox (7d)	Rep1	0.0238095
Ercc6l	102141716	Dox (7d)	Rep1	0.149733
Mmgt1	56585512	Dox (7d)	Rep1	0.0914748
Med14	12675369	Dox (7d)	Rep1	0.0780075
Tfe3	7762560	Dox (7d)	Rep1	0.0315917
Fmr1	68678541	Dox (7d)	Rep1	0.0250569
Fam50a	74313033	Dox (7d)	Rep1	0.351852
Ssr4	73787028	Dox (7d)	Rep1	0.278481
Rpl10	74270812	Dox (7d)	Rep1	0.669399
Rbm10	20617503	Dox (7d)	Rep1	0.0810811
Gdi1	74304998	Dox (7d)	Rep1	0.218143
Dnase1l1	74273217	Dox (7d)	Rep1	0
Chm	113040593	Dox (7d)	Rep1	0
Usp11	20703906	Dox (7d)	Rep1	0.060625
Rbmx	57383530	Dox (7d)	Rep1	0.00135593
Gpkow	7697131	Dox (7d)	Rep1	0.00897227
Pqbp1	7894519	Dox (7d)	Rep1	0.149485
Ebp	8185329	Dox (7d)	Rep1	0
Porcn	8193848	Dox (7d)	Rep1	0
Ccdc120	7731714	Dox (7d)	Rep1	0
Vbp1	75514299	Dox (7d)	Rep1	0.0399408
Igbp1	100494291	Dox (7d)	Rep1	0.192802
Pim2	7878262	Dox (7d)	Rep1	0.0650407
Syap1	162857057	Dox (7d)	Rep1	0.213235
Naa10	73916873	Dox (7d)	Rep1	0.116041
Mecp2	74026592	Dox (7d)	Rep1	0.0837538
Rpgr	10073621	Dox (7d)	Rep1	0
Txlng	162778919	Dox (7d)	Rep1	0.025974
Suv39h1	8061171	Dox (7d)	Rep1	0.172
Wdr45	7721973	Dox (7d)	Rep1	0.0147059
Ofd1	166390033	Dox (7d)	Rep1	0.437383
Cox7b	106015700	Dox (7d)	Rep1	0
Smc1a	152016428	Dox (7d)	Rep1	0.0805556
Alg13	144317812	Dox (7d)	Rep1	0.00209205
Cstf2	134059187	Dox (7d)	Rep1	0.0137931
Gprasp1	135742733	Dox (7d)	Rep1	0.0911854
Mbtps2	157535371	Dox (7d)	Rep1	0.323577
Tmsb4x	167207093	Dox (7d)	Rep1	0.0843621
Sms	157443855	Dox (7d)	Rep1	0.0104603
Rab9	166457253	Dox (7d)	Rep1	0.345272
BC022960	169368189	Dox (7d)	Rep1	0.025641
Cfp	20925454	Dox (7d)	Rep1	0
Uxt	20941722	Dox (7d)	Rep1	0
Abcd1	73716597	Dox (7d)	Rep1	0.0175439
Emd	74254687	Dox (7d)	Rep1	0.33142
Bcap31	73686178	Dox (7d)	Rep1	0.0962963
Ikbkg	74393290	Dox (7d)	Rep1	0.299488
Plxnb3	73757090	Dox (7d)	Rep1	0
Renbp	73922121	Dox (7d)	Rep1	0.0681818
Taz	74281912	Dox (7d)	Rep1	0.328413
Ubl4	74365718	Dox (7d)	Rep1	0.226708
Ribc1	152004582	Dox (7d)	Rep1	0
Psmd10	140948429	Dox (7d)	Rep1	0.187291
Atp6ap2	12587801	Dox (7d)	Rep1	0.0837696
Praf2	7728439	Dox (7d)	Rep1	0
Otud5	7841364	Dox (7d)	Rep1	0.120267
Hdac6	7930120	Dox (7d)	Rep1	0.00315789
Magt1	105968084	Dox (7d)	Rep1	0.00111857
Cenpi	134308084	Dox (7d)	Rep1	0.101852
Pcsk1n	7919822	Dox (7d)	Rep1	0
Bcor	12036740	Dox (7d)	Rep1	0.0275591
Tspyl2	152336852	Dox (7d)	Rep1	0.00849515
Iqsec2	152144268	Dox (7d)	Rep1	0
Hccs	169250193	Dox (7d)	Rep1	0.113544
Rbbp7	162760402	Dox (7d)	Rep1	0
Ctps2	162901238	Dox (7d)	Rep1	0
Ap1s2	163909017	Dox (7d)	Rep1	0
Piga	164419793	Dox (7d)	Rep1	0.0078125
Arhgap4	73891442	Dox (7d)	Rep1	0.0526316
A830080D01Rik	159526688	Dox (7d)	Rep1	0.0115607
Plxna3	74329066	Dox (7d)	Rep1	0.125402
G6pdx	74409483	Dox (7d)	Rep1	0.23823
Upf3b	37091678	Dox (7d)	Rep1	0.133333
Tbc1d25	8154472	Dox (7d)	Rep1	0
Akap17b	36608314	Dox (7d)	Rep1	0.0323741
Slc9a6	56609757	Dox (7d)	Rep1	0
Gemin8	166170454	Dox (7d)	Rep1	0.530864
Htatsf1	57053583	Dox (7d)	Rep1	0.00769231
Armcx5	135742733	Dox (7d)	Rep1	0.120301
Tceanc	166499812	Dox (7d)	Rep1	0.427481
Eif1ax	159372178	Dox (7d)	Rep1	0.00100301
Trappc2	166440574	Dox (7d)	Rep1	0.462121
Mdm4-ps	128261411	Dox (7d)	Rep1	0.473684
Gm14680	62775585	Dox (7d)	Rep1	0.1
Gm8822	81820384	Dox (7d)	Rep1	0.225806
Gm14539	20581141	Dox (7d)	Rep1	0.771588
Gm15163	157016229	Dox (7d)	Rep1	0.276923
Gm14634	12762278	Dox (7d)	Rep1	0
Kantr	152298500	Dox (7d)	Rep1	0.0188679
5730405O15Rik	13042015	Dox (7d)	Rep1	0
A230072C01Rik	20961684	Dox (7d)	Rep1	0
RP23-135F22.6	7558602	Dox (7d)	Rep1	0.0555556
Kdm5c	152233020	Control	Rep1	0.464584
Eif2s3x	94188707	Control	Rep1	0.137687
Kdm6a	18162575	Control	Rep1	0.409774
Pbdc1	105079756	Control	Rep1	0.530538
Ddx3x	13280970	Control	Rep1	0.420531
1810030O07Rik	12654879	Control	Rep1	0.719403
5530601H04Rik	105037197	Control	Rep1	0.495169
Utp14a	48256862	Control	Rep1	0.376585
Uba1	20658326	Control	Rep1	0.46354
Pdzd4	73793359	Control	Rep1	0.322751
Nkap	37126795	Control	Rep1	0.446164
Rps4x	102184941	Control	Rep1	0.493733
Firre	50555744	Control	Rep1	0.237037
Jpx	103493558	Control	Rep1	0.335294
Gpm6b	166238911	Control	Rep1	0.480757
Mid1ip1	10715013	Control	Rep1	0.466667
Ftx	103560907	Control	Rep1	0.245283
Elk1	20933395	Control	Rep1	0.320557
Kcnd1	7822289	Control	Rep1	0.31
Idh3g	73778963	Control	Rep1	0.434858
Gripap1	7789765	Control	Rep1	0.452652
Rbm3	8138975	Control	Rep1	0.517361
Ftsj1	8238668	Control	Rep1	0.499624
Zrsr2	163935443	Control	Rep1	0.502875
Hcfc1	73942792	Control	Rep1	0.395333
Araf	20797814	Control	Rep1	0.444359
Lage3	74351276	Control	Rep1	0.472495
Atp6ap1	74297097	Control	Rep1	0.518519
Slc6a8	73673150	Control	Rep1	0.270096
Huwe1	151800807	Control	Rep1	0.435567
Usp9x	13071498	Control	Rep1	0.483103
Fundc1	17556564	Control	Rep1	0.210797
Ndufb11	20615326	Control	Rep1	0.423546
Cdk16	20687954	Control	Rep1	0.425405
Slc35a2	7884041	Control	Rep1	0.464924
Hsd17b10	152001845	Control	Rep1	0.445055
Timm17b	7899357	Control	Rep1	0.44382
Wdr13	8123301	Control	Rep1	0.457047
Flna	74223461	Control	Rep1	0.449059
Siah1b	164070705	Control	Rep1	0.391192
Prdx4	155323918	Control	Rep1	0.344223
Tmem29	150397773	Control	Rep1	0.403846
Ercc6l	102141716	Control	Rep1	0.459336
Mmgt1	56585512	Control	Rep1	0.428214
Med14	12675369	Control	Rep1	0.51559
Tfe3	7762560	Control	Rep1	0.450024
Fmr1	68678541	Control	Rep1	0.25908
Fam50a	74313033	Control	Rep1	0.427729
Ssr4	73787028	Control	Rep1	0.475676
Rpl10	74270812	Control	Rep1	0.703364
Rbm10	20617503	Control	Rep1	0.415385
Gdi1	74304998	Control	Rep1	0.424233
Dnase1l1	74273217	Control	Rep1	0.243902
Chm	113040593	Control	Rep1	0.313929
Usp11	20703906	Control	Rep1	0.419325
Rbmx	57383530	Control	Rep1	0.361121
Gpkow	7697131	Control	Rep1	0.385281
Pqbp1	7894519	Control	Rep1	0.5
Ebp	8185329	Control	Rep1	0.148214
Porcn	8193848	Control	Rep1	0.235294
Ccdc120	7731714	Control	Rep1	0.111111
Vbp1	75514299	Control	Rep1	0.278229
Igbp1	100494291	Control	Rep1	0.422648
Pim2	7878262	Control	Rep1	0.349138
Syap1	162857057	Control	Rep1	0.502618
Naa10	73916873	Control	Rep1	0.460422
Mecp2	74026592	Control	Rep1	0.432755
Rpgr	10073621	Control	Rep1	0.330377
Txlng	162778919	Control	Rep1	0.390411
Suv39h1	8061171	Control	Rep1	0.466518
Wdr45	7721973	Control	Rep1	0.488235
Ofd1	166390033	Control	Rep1	0.533602
Cox7b	106015700	Control	Rep1	0.242424
Smc1a	152016428	Control	Rep1	0.444626
Alg13	144317812	Control	Rep1	0.373602
Cstf2	134059187	Control	Rep1	0.459538
Gprasp1	135742733	Control	Rep1	0.251485
Mbtps2	157535371	Control	Rep1	0.508118
Tmsb4x	167207093	Control	Rep1	0.442809
Sms	157443855	Control	Rep1	0.426885
Rab9	166457253	Control	Rep1	0.490781
BC022960	169368189	Control	Rep1	0.447917
Cfp	20925454	Control	Rep1	0.257812
Uxt	20941722	Control	Rep1	0.296774
Abcd1	73716597	Control	Rep1	0.383764
Emd	74254687	Control	Rep1	0.47235
Bcap31	73686178	Control	Rep1	0.44152
Ikbkg	74393290	Control	Rep1	0.43683
Plxnb3	73757090	Control	Rep1	0.481752
Renbp	73922121	Control	Rep1	0.723485
Taz	74281912	Control	Rep1	0.498871
Ubl4	74365718	Control	Rep1	0.437956
Ribc1	152004582	Control	Rep1	0.517857
Psmd10	140948429	Control	Rep1	0.407332
Atp6ap2	12587801	Control	Rep1	0.481141
Praf2	7728439	Control	Rep1	0.398801
Otud5	7841364	Control	Rep1	0.463694
Hdac6	7930120	Control	Rep1	0.387145
Magt1	105968084	Control	Rep1	0.104283
Cenpi	134308084	Control	Rep1	0.419847
Pcsk1n	7919822	Control	Rep1	0.124711
Bcor	12036740	Control	Rep1	0.452781
Tspyl2	152336852	Control	Rep1	0.461105
Iqsec2	152144268	Control	Rep1	0.376289
Hccs	169250193	Control	Rep1	0.477141
Rbbp7	162760402	Control	Rep1	0.353846
Ctps2	162901238	Control	Rep1	0.372905
Ap1s2	163909017	Control	Rep1	0.191781
Piga	164419793	Control	Rep1	0.411765
Arhgap4	73891442	Control	Rep1	0.583333
A830080D01Rik	159526688	Control	Rep1	0.370031
Plxna3	74329066	Control	Rep1	0.462016
G6pdx	74409483	Control	Rep1	0.476138
Upf3b	37091678	Control	Rep1	0.524752
Tbc1d25	8154472	Control	Rep1	0.484375
Akap17b	36608314	Control	Rep1	0.367837
Slc9a6	56609757	Control	Rep1	0.295652
Gemin8	166170454	Control	Rep1	0.635812
Htatsf1	57053583	Control	Rep1	0.354987
Armcx5	135742733	Control	Rep1	0.446735
Tceanc	166499812	Control	Rep1	0.507853
Eif1ax	159372178	Control	Rep1	0.370467
Trappc2	166440574	Control	Rep1	0.558824
Mdm4-ps	128261411	Control	Rep1	0.5
Gm14680	62775585	Control	Rep1	0.4375
Gm8822	81820384	Control	Rep1	0.44
Gm14539	20581141	Control	Rep1	0.759912
Gm15163	157016229	Control	Rep1	0.29
Gm14634	12762278	Control	Rep1	0.533333
Kantr	152298500	Control	Rep1	0.519231
5730405O15Rik	13042015	Control	Rep1	0.52381
A230072C01Rik	20961684	Control	Rep1	0.228571
RP23-135F22.6	7558602	Control	Rep1	0.433333
Kdm5c	152233020	Dox (7d) wo (7d)	Rep3	0.351785
Eif2s3x	94188707	Dox (7d) wo (7d)	Rep3	0.145442
Kdm6a	18162575	Dox (7d) wo (7d)	Rep3	0.300781
Pbdc1	105079756	Dox (7d) wo (7d)	Rep3	0.411526
Ddx3x	13280970	Dox (7d) wo (7d)	Rep3	0.24804
1810030O07Rik	12654879	Dox (7d) wo (7d)	Rep3	0.544631
5530601H04Rik	105037197	Dox (7d) wo (7d)	Rep3	0.366197
Utp14a	48256862	Dox (7d) wo (7d)	Rep3	0.31177
Uba1	20658326	Dox (7d) wo (7d)	Rep3	0.420906
Pdzd4	73793359	Dox (7d) wo (7d)	Rep3	0.0496689
Nkap	37126795	Dox (7d) wo (7d)	Rep3	0.379868
Rps4x	102184941	Dox (7d) wo (7d)	Rep3	0.468366
Firre	50555744	Dox (7d) wo (7d)	Rep3	0.0931174
Jpx	103493558	Dox (7d) wo (7d)	Rep3	0.267281
Gpm6b	166238911	Dox (7d) wo (7d)	Rep3	0.438406
Mid1ip1	10715013	Dox (7d) wo (7d)	Rep3	0.1875
Ftx	103560907	Dox (7d) wo (7d)	Rep3	0.23741
Elk1	20933395	Dox (7d) wo (7d)	Rep3	0.0686016
Kcnd1	7822289	Dox (7d) wo (7d)	Rep3	0.144928
Idh3g	73778963	Dox (7d) wo (7d)	Rep3	0.416151
Gripap1	7789765	Dox (7d) wo (7d)	Rep3	0.2858
Rbm3	8138975	Dox (7d) wo (7d)	Rep3	0.458171
Ftsj1	8238668	Dox (7d) wo (7d)	Rep3	0.395994
Zrsr2	163935443	Dox (7d) wo (7d)	Rep3	0.472658
Hcfc1	73942792	Dox (7d) wo (7d)	Rep3	0.324786
Araf	20797814	Dox (7d) wo (7d)	Rep3	0.372819
Lage3	74351276	Dox (7d) wo (7d)	Rep3	0.466997
Atp6ap1	74297097	Dox (7d) wo (7d)	Rep3	0.46729
Slc6a8	73673150	Dox (7d) wo (7d)	Rep3	0.105839
Huwe1	151800807	Dox (7d) wo (7d)	Rep3	0.360336
Usp9x	13071498	Dox (7d) wo (7d)	Rep3	0.292274
Fundc1	17556564	Dox (7d) wo (7d)	Rep3	0.0084317
Ndufb11	20615326	Dox (7d) wo (7d)	Rep3	0.421721
Cdk16	20687954	Dox (7d) wo (7d)	Rep3	0.393141
Slc35a2	7884041	Dox (7d) wo (7d)	Rep3	0.377953
Hsd17b10	152001845	Dox (7d) wo (7d)	Rep3	0.213987
Timm17b	7899357	Dox (7d) wo (7d)	Rep3	0.35535
Wdr13	8123301	Dox (7d) wo (7d)	Rep3	0.404209
Flna	74223461	Dox (7d) wo (7d)	Rep3	0.435284
Siah1b	164070705	Dox (7d) wo (7d)	Rep3	0.383372
Prdx4	155323918	Dox (7d) wo (7d)	Rep3	0.00822669
Tmem29	150397773	Dox (7d) wo (7d)	Rep3	0.192308
Ercc6l	102141716	Dox (7d) wo (7d)	Rep3	0.356888
Mmgt1	56585512	Dox (7d) wo (7d)	Rep3	0.289627
Med14	12675369	Dox (7d) wo (7d)	Rep3	0.219569
Tfe3	7762560	Dox (7d) wo (7d)	Rep3	0.219608
Fmr1	68678541	Dox (7d) wo (7d)	Rep3	0.0690608
Fam50a	74313033	Dox (7d) wo (7d)	Rep3	0.494845
Ssr4	73787028	Dox (7d) wo (7d)	Rep3	0.507853
Rpl10	74270812	Dox (7d) wo (7d)	Rep3	0.780802
Rbm10	20617503	Dox (7d) wo (7d)	Rep3	0.358696
Gdi1	74304998	Dox (7d) wo (7d)	Rep3	0.438577
Dnase1l1	74273217	Dox (7d) wo (7d)	Rep3	0.479167
Chm	113040593	Dox (7d) wo (7d)	Rep3	0.059375
Usp11	20703906	Dox (7d) wo (7d)	Rep3	0.372542
Rbmx	57383530	Dox (7d) wo (7d)	Rep3	0.0382196
Gpkow	7697131	Dox (7d) wo (7d)	Rep3	0.148792
Pqbp1	7894519	Dox (7d) wo (7d)	Rep3	0.322231
Ebp	8185329	Dox (7d) wo (7d)	Rep3	0.104603
Porcn	8193848	Dox (7d) wo (7d)	Rep3	0.106667
Ccdc120	7731714	Dox (7d) wo (7d)	Rep3	0
Vbp1	75514299	Dox (7d) wo (7d)	Rep3	0.150585
Igbp1	100494291	Dox (7d) wo (7d)	Rep3	0.391433
Pim2	7878262	Dox (7d) wo (7d)	Rep3	0.242938
Syap1	162857057	Dox (7d) wo (7d)	Rep3	0.395197
Naa10	73916873	Dox (7d) wo (7d)	Rep3	0.303226
Mecp2	74026592	Dox (7d) wo (7d)	Rep3	0.379596
Rpgr	10073621	Dox (7d) wo (7d)	Rep3	0.00210084
Txlng	162778919	Dox (7d) wo (7d)	Rep3	0.311688
Suv39h1	8061171	Dox (7d) wo (7d)	Rep3	0.402154
Wdr45	7721973	Dox (7d) wo (7d)	Rep3	0.219512
Ofd1	166390033	Dox (7d) wo (7d)	Rep3	0.50436
Cox7b	106015700	Dox (7d) wo (7d)	Rep3	0.25
Smc1a	152016428	Dox (7d) wo (7d)	Rep3	0.379941
Alg13	144317812	Dox (7d) wo (7d)	Rep3	0.00793651
Cstf2	134059187	Dox (7d) wo (7d)	Rep3	0.183908
Gprasp1	135742733	Dox (7d) wo (7d)	Rep3	0.180447
Mbtps2	157535371	Dox (7d) wo (7d)	Rep3	0.470588
Tmsb4x	167207093	Dox (7d) wo (7d)	Rep3	0.0313043
Sms	157443855	Dox (7d) wo (7d)	Rep3	0.00590551
Rab9	166457253	Dox (7d) wo (7d)	Rep3	0.464829
BC022960	169368189	Dox (7d) wo (7d)	Rep3	0.0666667
Cfp	20925454	Dox (7d) wo (7d)	Rep3	0.0172414
Uxt	20941722	Dox (7d) wo (7d)	Rep3	0.0709677
Abcd1	73716597	Dox (7d) wo (7d)	Rep3	0.292453
Emd	74254687	Dox (7d) wo (7d)	Rep3	0.483305
Bcap31	73686178	Dox (7d) wo (7d)	Rep3	0.404208
Ikbkg	74393290	Dox (7d) wo (7d)	Rep3	0.438757
Plxnb3	73757090	Dox (7d) wo (7d)	Rep3	0.0819672
Renbp	73922121	Dox (7d) wo (7d)	Rep3	0.0931373
Taz	74281912	Dox (7d) wo (7d)	Rep3	0.589744
Ubl4	74365718	Dox (7d) wo (7d)	Rep3	0.431973
Ribc1	152004582	Dox (7d) wo (7d)	Rep3	0.346154
Psmd10	140948429	Dox (7d) wo (7d)	Rep3	0.0450161
Atp6ap2	12587801	Dox (7d) wo (7d)	Rep3	0.193448
Praf2	7728439	Dox (7d) wo (7d)	Rep3	0.129663
Otud5	7841364	Dox (7d) wo (7d)	Rep3	0.330233
Hdac6	7930120	Dox (7d) wo (7d)	Rep3	0.194402
Magt1	105968084	Dox (7d) wo (7d)	Rep3	0.037961
Cenpi	134308084	Dox (7d) wo (7d)	Rep3	0.288981
Pcsk1n	7919822	Dox (7d) wo (7d)	Rep3	0.0584795
Bcor	12036740	Dox (7d) wo (7d)	Rep3	0.137195
Tspyl2	152336852	Dox (7d) wo (7d)	Rep3	0.0925297
Iqsec2	152144268	Dox (7d) wo (7d)	Rep3	0.013587
Hccs	169250193	Dox (7d) wo (7d)	Rep3	0.373626
Rbbp7	162760402	Dox (7d) wo (7d)	Rep3	0.174603
Ctps2	162901238	Dox (7d) wo (7d)	Rep3	0.00529101
Ap1s2	163909017	Dox (7d) wo (7d)	Rep3	0.179487
Piga	164419793	Dox (7d) wo (7d)	Rep3	0.18038
Arhgap4	73891442	Dox (7d) wo (7d)	Rep3	0.776119
A830080D01Rik	159526688	Dox (7d) wo (7d)	Rep3	0.0403587
Plxna3	74329066	Dox (7d) wo (7d)	Rep3	0.434815
G6pdx	74409483	Dox (7d) wo (7d)	Rep3	0.478888
Upf3b	37091678	Dox (7d) wo (7d)	Rep3	0.459677
Tbc1d25	8154472	Dox (7d) wo (7d)	Rep3	0.275591
Akap17b	36608314	Dox (7d) wo (7d)	Rep3	0.117871
Slc9a6	56609757	Dox (7d) wo (7d)	Rep3	0.112108
Gemin8	166170454	Dox (7d) wo (7d)	Rep3	0.590136
Htatsf1	57053583	Dox (7d) wo (7d)	Rep3	0.217611
Armcx5	135742733	Dox (7d) wo (7d)	Rep3	0.342205
Tceanc	166499812	Dox (7d) wo (7d)	Rep3	0.446352
Eif1ax	159372178	Dox (7d) wo (7d)	Rep3	0.0178677
Trappc2	166440574	Dox (7d) wo (7d)	Rep3	0.494624
Mdm4-ps	128261411	Dox (7d) wo (7d)	Rep3	0.272727
Gm14680	62775585	Dox (7d) wo (7d)	Rep3	0.454545
Gm8822	81820384	Dox (7d) wo (7d)	Rep3	0.27027
Gm14539	20581141	Dox (7d) wo (7d)	Rep3	0.709302
Gm15163	157016229	Dox (7d) wo (7d)	Rep3	0.0708661
Gm14634	12762278	Dox (7d) wo (7d)	Rep3	0.25
Kantr	152298500	Dox (7d) wo (7d)	Rep3	0
5730405O15Rik	13042015	Dox (7d) wo (7d)	Rep3	0.0526316
A230072C01Rik	20961684	Dox (7d) wo (7d)	Rep3	0.078341
RP23-135F22.6	7558602	Dox (7d) wo (7d)	Rep3	0.151515
Kdm5c	152233020	Dox (14d)	Rep3	0.187373
Eif2s3x	94188707	Dox (14d)	Rep3	0.0973597
Kdm6a	18162575	Dox (14d)	Rep3	0.00364964
Pbdc1	105079756	Dox (14d)	Rep3	0.257749
Ddx3x	13280970	Dox (14d)	Rep3	0.0254221
1810030O07Rik	12654879	Dox (14d)	Rep3	0
5530601H04Rik	105037197	Dox (14d)	Rep3	0.17623
Utp14a	48256862	Dox (14d)	Rep3	0.160487
Uba1	20658326	Dox (14d)	Rep3	0.163972
Pdzd4	73793359	Dox (14d)	Rep3	0.00355872
Nkap	37126795	Dox (14d)	Rep3	0.233475
Rps4x	102184941	Dox (14d)	Rep3	0.0449988
Firre	50555744	Dox (14d)	Rep3	0.127907
Jpx	103493558	Dox (14d)	Rep3	0.161905
Gpm6b	166238911	Dox (14d)	Rep3	0.0258768
Mid1ip1	10715013	Dox (14d)	Rep3	0
Ftx	103560907	Dox (14d)	Rep3	0.0681818
Elk1	20933395	Dox (14d)	Rep3	0
Kcnd1	7822289	Dox (14d)	Rep3	0.0104167
Idh3g	73778963	Dox (14d)	Rep3	0.0200236
Gripap1	7789765	Dox (14d)	Rep3	0.00430416
Rbm3	8138975	Dox (14d)	Rep3	0.0104463
Ftsj1	8238668	Dox (14d)	Rep3	0.00961538
Zrsr2	163935443	Dox (14d)	Rep3	0.103008
Hcfc1	73942792	Dox (14d)	Rep3	0.0412201
Araf	20797814	Dox (14d)	Rep3	0.0900901
Lage3	74351276	Dox (14d)	Rep3	0.0505837
Atp6ap1	74297097	Dox (14d)	Rep3	0.0344828
Slc6a8	73673150	Dox (14d)	Rep3	0.00303951
Huwe1	151800807	Dox (14d)	Rep3	0.0251878
Usp9x	13071498	Dox (14d)	Rep3	0.00352319
Fundc1	17556564	Dox (14d)	Rep3	0
Ndufb11	20615326	Dox (14d)	Rep3	0.0859031
Cdk16	20687954	Dox (14d)	Rep3	0.0391156
Slc35a2	7884041	Dox (14d)	Rep3	0
Hsd17b10	152001845	Dox (14d)	Rep3	0.00189394
Timm17b	7899357	Dox (14d)	Rep3	0
Wdr13	8123301	Dox (14d)	Rep3	0.00575816
Flna	74223461	Dox (14d)	Rep3	0.00830893
Siah1b	164070705	Dox (14d)	Rep3	0.0892857
Prdx4	155323918	Dox (14d)	Rep3	0.00225225
Tmem29	150397773	Dox (14d)	Rep3	0
Ercc6l	102141716	Dox (14d)	Rep3	0.0432099
Mmgt1	56585512	Dox (14d)	Rep3	0.00534125
Med14	12675369	Dox (14d)	Rep3	0
Tfe3	7762560	Dox (14d)	Rep3	0
Fmr1	68678541	Dox (14d)	Rep3	0
Fam50a	74313033	Dox (14d)	Rep3	0.136
Ssr4	73787028	Dox (14d)	Rep3	0.00862069
Rpl10	74270812	Dox (14d)	Rep3	0.341959
Rbm10	20617503	Dox (14d)	Rep3	0.155556
Gdi1	74304998	Dox (14d)	Rep3	0.0588901
Dnase1l1	74273217	Dox (14d)	Rep3	0
Chm	113040593	Dox (14d)	Rep3	0
Usp11	20703906	Dox (14d)	Rep3	0.00802139
Rbmx	57383530	Dox (14d)	Rep3	0.00125707
Gpkow	7697131	Dox (14d)	Rep3	0.00236967
Pqbp1	7894519	Dox (14d)	Rep3	0.00470219
Ebp	8185329	Dox (14d)	Rep3	0
Porcn	8193848	Dox (14d)	Rep3	0
Ccdc120	7731714	Dox (14d)	Rep3	0.03125
Vbp1	75514299	Dox (14d)	Rep3	0
Igbp1	100494291	Dox (14d)	Rep3	0.157277
Pim2	7878262	Dox (14d)	Rep3	0.016129
Syap1	162857057	Dox (14d)	Rep3	0.0791476
Naa10	73916873	Dox (14d)	Rep3	0.00449438
Mecp2	74026592	Dox (14d)	Rep3	0
Rpgr	10073621	Dox (14d)	Rep3	0.00243309
Txlng	162778919	Dox (14d)	Rep3	0
Suv39h1	8061171	Dox (14d)	Rep3	0.0662252
Wdr45	7721973	Dox (14d)	Rep3	0
Ofd1	166390033	Dox (14d)	Rep3	0.131926
Cox7b	106015700	Dox (14d)	Rep3	0.131579
Smc1a	152016428	Dox (14d)	Rep3	0.0264706
Alg13	144317812	Dox (14d)	Rep3	0
Cstf2	134059187	Dox (14d)	Rep3	0
Gprasp1	135742733	Dox (14d)	Rep3	0.0471551
Mbtps2	157535371	Dox (14d)	Rep3	0.118799
Tmsb4x	167207093	Dox (14d)	Rep3	0
Sms	157443855	Dox (14d)	Rep3	0.000993049
Rab9	166457253	Dox (14d)	Rep3	0.0697211
BC022960	169368189	Dox (14d)	Rep3	0
Cfp	20925454	Dox (14d)	Rep3	0
Uxt	20941722	Dox (14d)	Rep3	0
Abcd1	73716597	Dox (14d)	Rep3	0
Emd	74254687	Dox (14d)	Rep3	0.0368349
Bcap31	73686178	Dox (14d)	Rep3	0.000506586
Ikbkg	74393290	Dox (14d)	Rep3	0.100802
Plxnb3	73757090	Dox (14d)	Rep3	0
Renbp	73922121	Dox (14d)	Rep3	0
Taz	74281912	Dox (14d)	Rep3	0.0940171
Ubl4	74365718	Dox (14d)	Rep3	0.00722892
Ribc1	152004582	Dox (14d)	Rep3	0
Psmd10	140948429	Dox (14d)	Rep3	0
Atp6ap2	12587801	Dox (14d)	Rep3	0
Praf2	7728439	Dox (14d)	Rep3	0
Otud5	7841364	Dox (14d)	Rep3	0
Hdac6	7930120	Dox (14d)	Rep3	0
Magt1	105968084	Dox (14d)	Rep3	0.00115473
Cenpi	134308084	Dox (14d)	Rep3	0.0158103
Pcsk1n	7919822	Dox (14d)	Rep3	0
Bcor	12036740	Dox (14d)	Rep3	0.00151057
Tspyl2	152336852	Dox (14d)	Rep3	0.00363636
Iqsec2	152144268	Dox (14d)	Rep3	0
Hccs	169250193	Dox (14d)	Rep3	0.0143164
Rbbp7	162760402	Dox (14d)	Rep3	0
Ctps2	162901238	Dox (14d)	Rep3	0
Ap1s2	163909017	Dox (14d)	Rep3	0
Piga	164419793	Dox (14d)	Rep3	0
Arhgap4	73891442	Dox (14d)	Rep3	0
A830080D01Rik	159526688	Dox (14d)	Rep3	0.0123967
Plxna3	74329066	Dox (14d)	Rep3	0.00152439
G6pdx	74409483	Dox (14d)	Rep3	0.02375
Upf3b	37091678	Dox (14d)	Rep3	0
Tbc1d25	8154472	Dox (14d)	Rep3	0
Akap17b	36608314	Dox (14d)	Rep3	0
Slc9a6	56609757	Dox (14d)	Rep3	0
Gemin8	166170454	Dox (14d)	Rep3	0.163366
Htatsf1	57053583	Dox (14d)	Rep3	0
Armcx5	135742733	Dox (14d)	Rep3	0.0466321
Tceanc	166499812	Dox (14d)	Rep3	0.121212
Eif1ax	159372178	Dox (14d)	Rep3	0.0011489
Trappc2	166440574	Dox (14d)	Rep3	0.13913
Mdm4-ps	128261411	Dox (14d)	Rep3	0.344828
Gm14680	62775585	Dox (14d)	Rep3	0.142857
Gm8822	81820384	Dox (14d)	Rep3	0.216216
Gm14539	20581141	Dox (14d)	Rep3	0.754887
Gm15163	157016229	Dox (14d)	Rep3	0.186667
Gm14634	12762278	Dox (14d)	Rep3	0
Kantr	152298500	Dox (14d)	Rep3	0
5730405O15Rik	13042015	Dox (14d)	Rep3	0
A230072C01Rik	20961684	Dox (14d)	Rep3	0.0367647
RP23-135F22.6	7558602	Dox (14d)	Rep3	0
Kdm5c	152233020	Dox (14d) wo (7d)	Rep3	0.35765
Eif2s3x	94188707	Dox (14d) wo (7d)	Rep3	0.169853
Kdm6a	18162575	Dox (14d) wo (7d)	Rep3	0.0450704
Pbdc1	105079756	Dox (14d) wo (7d)	Rep3	0.457961
Ddx3x	13280970	Dox (14d) wo (7d)	Rep3	0.107747
1810030O07Rik	12654879	Dox (14d) wo (7d)	Rep3	0.0274725
5530601H04Rik	105037197	Dox (14d) wo (7d)	Rep3	0.468153
Utp14a	48256862	Dox (14d) wo (7d)	Rep3	0.356971
Uba1	20658326	Dox (14d) wo (7d)	Rep3	0.397213
Pdzd4	73793359	Dox (14d) wo (7d)	Rep3	0.00958466
Nkap	37126795	Dox (14d) wo (7d)	Rep3	0.377013
Rps4x	102184941	Dox (14d) wo (7d)	Rep3	0.352246
Firre	50555744	Dox (14d) wo (7d)	Rep3	0.145
Jpx	103493558	Dox (14d) wo (7d)	Rep3	0.27933
Gpm6b	166238911	Dox (14d) wo (7d)	Rep3	0.339811
Mid1ip1	10715013	Dox (14d) wo (7d)	Rep3	0
Ftx	103560907	Dox (14d) wo (7d)	Rep3	0.155039
Elk1	20933395	Dox (14d) wo (7d)	Rep3	0.0201072
Kcnd1	7822289	Dox (14d) wo (7d)	Rep3	0
Idh3g	73778963	Dox (14d) wo (7d)	Rep3	0.156604
Gripap1	7789765	Dox (14d) wo (7d)	Rep3	0.0192456
Rbm3	8138975	Dox (14d) wo (7d)	Rep3	0.127491
Ftsj1	8238668	Dox (14d) wo (7d)	Rep3	0.18427
Zrsr2	163935443	Dox (14d) wo (7d)	Rep3	0.408856
Hcfc1	73942792	Dox (14d) wo (7d)	Rep3	0.267794
Araf	20797814	Dox (14d) wo (7d)	Rep3	0.350282
Lage3	74351276	Dox (14d) wo (7d)	Rep3	0.372934
Atp6ap1	74297097	Dox (14d) wo (7d)	Rep3	0.352941
Slc6a8	73673150	Dox (14d) wo (7d)	Rep3	0.025641
Huwe1	151800807	Dox (14d) wo (7d)	Rep3	0.272594
Usp9x	13071498	Dox (14d) wo (7d)	Rep3	0.011194
Fundc1	17556564	Dox (14d) wo (7d)	Rep3	0
Ndufb11	20615326	Dox (14d) wo (7d)	Rep3	0.365152
Cdk16	20687954	Dox (14d) wo (7d)	Rep3	0.321815
Slc35a2	7884041	Dox (14d) wo (7d)	Rep3	0.0310734
Hsd17b10	152001845	Dox (14d) wo (7d)	Rep3	0.164581
Timm17b	7899357	Dox (14d) wo (7d)	Rep3	0.0145833
Wdr13	8123301	Dox (14d) wo (7d)	Rep3	0.0895425
Flna	74223461	Dox (14d) wo (7d)	Rep3	0.362508
Siah1b	164070705	Dox (14d) wo (7d)	Rep3	0.396552
Prdx4	155323918	Dox (14d) wo (7d)	Rep3	0.0128458
Tmem29	150397773	Dox (14d) wo (7d)	Rep3	0.229167
Ercc6l	102141716	Dox (14d) wo (7d)	Rep3	0.279198
Mmgt1	56585512	Dox (14d) wo (7d)	Rep3	0.153878
Med14	12675369	Dox (14d) wo (7d)	Rep3	0.00593912
Tfe3	7762560	Dox (14d) wo (7d)	Rep3	0.011324
Fmr1	68678541	Dox (14d) wo (7d)	Rep3	0.0262467
Fam50a	74313033	Dox (14d) wo (7d)	Rep3	0.388889
Ssr4	73787028	Dox (14d) wo (7d)	Rep3	0.211538
Rpl10	74270812	Dox (14d) wo (7d)	Rep3	0.702344
Rbm10	20617503	Dox (14d) wo (7d)	Rep3	0.449541
Gdi1	74304998	Dox (14d) wo (7d)	Rep3	0.364126
Dnase1l1	74273217	Dox (14d) wo (7d)	Rep3	0.275
Chm	113040593	Dox (14d) wo (7d)	Rep3	0.0349206
Usp11	20703906	Dox (14d) wo (7d)	Rep3	0.303804
Rbmx	57383530	Dox (14d) wo (7d)	Rep3	0.0310777
Gpkow	7697131	Dox (14d) wo (7d)	Rep3	0.018239
Pqbp1	7894519	Dox (14d) wo (7d)	Rep3	0.024032
Ebp	8185329	Dox (14d) wo (7d)	Rep3	0.00428266
Porcn	8193848	Dox (14d) wo (7d)	Rep3	0
Ccdc120	7731714	Dox (14d) wo (7d)	Rep3	0
Vbp1	75514299	Dox (14d) wo (7d)	Rep3	0.0622155
Igbp1	100494291	Dox (14d) wo (7d)	Rep3	0.297505
Pim2	7878262	Dox (14d) wo (7d)	Rep3	0.013986
Syap1	162857057	Dox (14d) wo (7d)	Rep3	0.399259
Naa10	73916873	Dox (14d) wo (7d)	Rep3	0.1529
Mecp2	74026592	Dox (14d) wo (7d)	Rep3	0.279379
Rpgr	10073621	Dox (14d) wo (7d)	Rep3	0
Txlng	162778919	Dox (14d) wo (7d)	Rep3	0.413408
Suv39h1	8061171	Dox (14d) wo (7d)	Rep3	0.269531
Wdr45	7721973	Dox (14d) wo (7d)	Rep3	0.0140845
Ofd1	166390033	Dox (14d) wo (7d)	Rep3	0.453292
Cox7b	106015700	Dox (14d) wo (7d)	Rep3	0.113636
Smc1a	152016428	Dox (14d) wo (7d)	Rep3	0.314925
Alg13	144317812	Dox (14d) wo (7d)	Rep3	0.0137328
Cstf2	134059187	Dox (14d) wo (7d)	Rep3	0.0791667
Gprasp1	135742733	Dox (14d) wo (7d)	Rep3	0.180687
Mbtps2	157535371	Dox (14d) wo (7d)	Rep3	0.300195
Tmsb4x	167207093	Dox (14d) wo (7d)	Rep3	0
Sms	157443855	Dox (14d) wo (7d)	Rep3	0.00277264
Rab9	166457253	Dox (14d) wo (7d)	Rep3	0.43218
BC022960	169368189	Dox (14d) wo (7d)	Rep3	0.105263
Cfp	20925454	Dox (14d) wo (7d)	Rep3	0.0130719
Uxt	20941722	Dox (14d) wo (7d)	Rep3	0.11399
Abcd1	73716597	Dox (14d) wo (7d)	Rep3	0.0592105
Emd	74254687	Dox (14d) wo (7d)	Rep3	0.411924
Bcap31	73686178	Dox (14d) wo (7d)	Rep3	0.122951
Ikbkg	74393290	Dox (14d) wo (7d)	Rep3	0.369484
Plxnb3	73757090	Dox (14d) wo (7d)	Rep3	0
Renbp	73922121	Dox (14d) wo (7d)	Rep3	0.0234375
Taz	74281912	Dox (14d) wo (7d)	Rep3	0.477387
Ubl4	74365718	Dox (14d) wo (7d)	Rep3	0.323577
Ribc1	152004582	Dox (14d) wo (7d)	Rep3	0.277778
Psmd10	140948429	Dox (14d) wo (7d)	Rep3	0.0223642
Atp6ap2	12587801	Dox (14d) wo (7d)	Rep3	0
Praf2	7728439	Dox (14d) wo (7d)	Rep3	0.0129032
Otud5	7841364	Dox (14d) wo (7d)	Rep3	0.0130435
Hdac6	7930120	Dox (14d) wo (7d)	Rep3	0.00716612
Magt1	105968084	Dox (14d) wo (7d)	Rep3	0.0127524
Cenpi	134308084	Dox (14d) wo (7d)	Rep3	0.12037
Pcsk1n	7919822	Dox (14d) wo (7d)	Rep3	0
Bcor	12036740	Dox (14d) wo (7d)	Rep3	0.00346021
Tspyl2	152336852	Dox (14d) wo (7d)	Rep3	0.051444
Iqsec2	152144268	Dox (14d) wo (7d)	Rep3	0
Hccs	169250193	Dox (14d) wo (7d)	Rep3	0.338629
Rbbp7	162760402	Dox (14d) wo (7d)	Rep3	0.333333
Ctps2	162901238	Dox (14d) wo (7d)	Rep3	0.01002
Ap1s2	163909017	Dox (14d) wo (7d)	Rep3	0.0714286
Piga	164419793	Dox (14d) wo (7d)	Rep3	0.184502
Arhgap4	73891442	Dox (14d) wo (7d)	Rep3	0.283019
A830080D01Rik	159526688	Dox (14d) wo (7d)	Rep3	0.093617
Plxna3	74329066	Dox (14d) wo (7d)	Rep3	0.326602
G6pdx	74409483	Dox (14d) wo (7d)	Rep3	0.424015
Upf3b	37091678	Dox (14d) wo (7d)	Rep3	0.366071
Tbc1d25	8154472	Dox (14d) wo (7d)	Rep3	0.0612245
Akap17b	36608314	Dox (14d) wo (7d)	Rep3	0
Slc9a6	56609757	Dox (14d) wo (7d)	Rep3	0.105263
Gemin8	166170454	Dox (14d) wo (7d)	Rep3	0.593466
Htatsf1	57053583	Dox (14d) wo (7d)	Rep3	0.151781
Armcx5	135742733	Dox (14d) wo (7d)	Rep3	0.266055
Tceanc	166499812	Dox (14d) wo (7d)	Rep3	0.449704
Eif1ax	159372178	Dox (14d) wo (7d)	Rep3	0.0298507
Trappc2	166440574	Dox (14d) wo (7d)	Rep3	0.44843
Mdm4-ps	128261411	Dox (14d) wo (7d)	Rep3	0.566667
Gm14680	62775585	Dox (14d) wo (7d)	Rep3	0
Gm8822	81820384	Dox (14d) wo (7d)	Rep3	0.352941
Gm14539	20581141	Dox (14d) wo (7d)	Rep3	0.742782
Gm15163	157016229	Dox (14d) wo (7d)	Rep3	0.212389
Gm14634	12762278	Dox (14d) wo (7d)	Rep3	0
Kantr	152298500	Dox (14d) wo (7d)	Rep3	0.0125
5730405O15Rik	13042015	Dox (14d) wo (7d)	Rep3	0
A230072C01Rik	20961684	Dox (14d) wo (7d)	Rep3	0.0685714
RP23-135F22.6	7558602	Dox (14d) wo (7d)	Rep3	0
Kdm5c	152233020	Dox (21d)	Rep2	0.178781
Eif2s3x	94188707	Dox (21d)	Rep2	0.144568
Kdm6a	18162575	Dox (21d)	Rep2	0.00699301
Pbdc1	105079756	Dox (21d)	Rep2	0.204771
Ddx3x	13280970	Dox (21d)	Rep2	0.00138664
1810030O07Rik	12654879	Dox (21d)	Rep2	0
5530601H04Rik	105037197	Dox (21d)	Rep2	0.120773
Utp14a	48256862	Dox (21d)	Rep2	0.178113
Uba1	20658326	Dox (21d)	Rep2	0.108231
Pdzd4	73793359	Dox (21d)	Rep2	0.00843882
Nkap	37126795	Dox (21d)	Rep2	0.228088
Rps4x	102184941	Dox (21d)	Rep2	0.00859329
Firre	50555744	Dox (21d)	Rep2	0.0309278
Jpx	103493558	Dox (21d)	Rep2	0.0686275
Gpm6b	166238911	Dox (21d)	Rep2	0.00797141
Mid1ip1	10715013	Dox (21d)	Rep2	0
Ftx	103560907	Dox (21d)	Rep2	0.0289855
Elk1	20933395	Dox (21d)	Rep2	0
Kcnd1	7822289	Dox (21d)	Rep2	0
Idh3g	73778963	Dox (21d)	Rep2	0.00131148
Gripap1	7789765	Dox (21d)	Rep2	0.00493016
Rbm3	8138975	Dox (21d)	Rep2	0.00125039
Ftsj1	8238668	Dox (21d)	Rep2	0.00177305
Zrsr2	163935443	Dox (21d)	Rep2	0.0604027
Hcfc1	73942792	Dox (21d)	Rep2	0.0188376
Araf	20797814	Dox (21d)	Rep2	0.0402299
Lage3	74351276	Dox (21d)	Rep2	0.00342466
Atp6ap1	74297097	Dox (21d)	Rep2	0
Slc6a8	73673150	Dox (21d)	Rep2	0
Huwe1	151800807	Dox (21d)	Rep2	0.00595238
Usp9x	13071498	Dox (21d)	Rep2	0.00211864
Fundc1	17556564	Dox (21d)	Rep2	0.00283286
Ndufb11	20615326	Dox (21d)	Rep2	0.0365854
Cdk16	20687954	Dox (21d)	Rep2	0.0289515
Slc35a2	7884041	Dox (21d)	Rep2	0
Hsd17b10	152001845	Dox (21d)	Rep2	0.00282486
Timm17b	7899357	Dox (21d)	Rep2	0.00536193
Wdr13	8123301	Dox (21d)	Rep2	0.000993049
Flna	74223461	Dox (21d)	Rep2	0.00104796
Siah1b	164070705	Dox (21d)	Rep2	0.0625
Prdx4	155323918	Dox (21d)	Rep2	0
Tmem29	150397773	Dox (21d)	Rep2	0
Ercc6l	102141716	Dox (21d)	Rep2	0
Mmgt1	56585512	Dox (21d)	Rep2	0.000650618
Med14	12675369	Dox (21d)	Rep2	0.00530973
Tfe3	7762560	Dox (21d)	Rep2	0.00505689
Fmr1	68678541	Dox (21d)	Rep2	0
Fam50a	74313033	Dox (21d)	Rep2	0
Ssr4	73787028	Dox (21d)	Rep2	0
Rpl10	74270812	Dox (21d)	Rep2	0.0538462
Rbm10	20617503	Dox (21d)	Rep2	0
Gdi1	74304998	Dox (21d)	Rep2	0.0153748
Dnase1l1	74273217	Dox (21d)	Rep2	0
Chm	113040593	Dox (21d)	Rep2	0
Usp11	20703906	Dox (21d)	Rep2	0.00268817
Rbmx	57383530	Dox (21d)	Rep2	0.00335289
Gpkow	7697131	Dox (21d)	Rep2	0.000849618
Pqbp1	7894519	Dox (21d)	Rep2	0
Ebp	8185329	Dox (21d)	Rep2	0.0110132
Porcn	8193848	Dox (21d)	Rep2	0
Ccdc120	7731714	Dox (21d)	Rep2	0
Vbp1	75514299	Dox (21d)	Rep2	0
Igbp1	100494291	Dox (21d)	Rep2	0.0495356
Pim2	7878262	Dox (21d)	Rep2	0.0103093
Syap1	162857057	Dox (21d)	Rep2	0.0119363
Naa10	73916873	Dox (21d)	Rep2	0
Mecp2	74026592	Dox (21d)	Rep2	0.00102354
Rpgr	10073621	Dox (21d)	Rep2	0.00291545
Txlng	162778919	Dox (21d)	Rep2	0
Suv39h1	8061171	Dox (21d)	Rep2	0.0308219
Wdr45	7721973	Dox (21d)	Rep2	0
Ofd1	166390033	Dox (21d)	Rep2	0.0412698
Cox7b	106015700	Dox (21d)	Rep2	0
Smc1a	152016428	Dox (21d)	Rep2	0.00288184
Alg13	144317812	Dox (21d)	Rep2	0.00164745
Cstf2	134059187	Dox (21d)	Rep2	0
Gprasp1	135742733	Dox (21d)	Rep2	0.0253061
Mbtps2	157535371	Dox (21d)	Rep2	0.0490798
Tmsb4x	167207093	Dox (21d)	Rep2	0
Sms	157443855	Dox (21d)	Rep2	0.00123457
Rab9	166457253	Dox (21d)	Rep2	0.0437637
BC022960	169368189	Dox (21d)	Rep2	0
Cfp	20925454	Dox (21d)	Rep2	0
Uxt	20941722	Dox (21d)	Rep2	0.00862069
Abcd1	73716597	Dox (21d)	Rep2	0
Emd	74254687	Dox (21d)	Rep2	0.00732601
Bcap31	73686178	Dox (21d)	Rep2	0
Ikbkg	74393290	Dox (21d)	Rep2	0.0174966
Plxnb3	73757090	Dox (21d)	Rep2	0
Renbp	73922121	Dox (21d)	Rep2	0
Taz	74281912	Dox (21d)	Rep2	0.00735294
Ubl4	74365718	Dox (21d)	Rep2	0
Ribc1	152004582	Dox (21d)	Rep2	0
Psmd10	140948429	Dox (21d)	Rep2	0.0111524
Atp6ap2	12587801	Dox (21d)	Rep2	0
Praf2	7728439	Dox (21d)	Rep2	0.00294118
Otud5	7841364	Dox (21d)	Rep2	0
Hdac6	7930120	Dox (21d)	Rep2	0
Magt1	105968084	Dox (21d)	Rep2	0.00309215
Cenpi	134308084	Dox (21d)	Rep2	0.00684932
Pcsk1n	7919822	Dox (21d)	Rep2	0
Bcor	12036740	Dox (21d)	Rep2	0.00183824
Tspyl2	152336852	Dox (21d)	Rep2	0
Iqsec2	152144268	Dox (21d)	Rep2	0
Hccs	169250193	Dox (21d)	Rep2	0.00485437
Rbbp7	162760402	Dox (21d)	Rep2	0
Ctps2	162901238	Dox (21d)	Rep2	0
Ap1s2	163909017	Dox (21d)	Rep2	0
Piga	164419793	Dox (21d)	Rep2	0
Arhgap4	73891442	Dox (21d)	Rep2	0
A830080D01Rik	159526688	Dox (21d)	Rep2	0.00729927
Plxna3	74329066	Dox (21d)	Rep2	0.00358423
G6pdx	74409483	Dox (21d)	Rep2	0.00240096
Upf3b	37091678	Dox (21d)	Rep2	0
Tbc1d25	8154472	Dox (21d)	Rep2	0
Akap17b	36608314	Dox (21d)	Rep2	0
Slc9a6	56609757	Dox (21d)	Rep2	0
Gemin8	166170454	Dox (21d)	Rep2	0.0316742
Htatsf1	57053583	Dox (21d)	Rep2	0.000910747
Armcx5	135742733	Dox (21d)	Rep2	0.013986
Tceanc	166499812	Dox (21d)	Rep2	0.0588235
Eif1ax	159372178	Dox (21d)	Rep2	0.000754148
Trappc2	166440574	Dox (21d)	Rep2	0.0215054
Mdm4-ps	128261411	Dox (21d)	Rep2	0.291667
Gm14680	62775585	Dox (21d)	Rep2	0.04
Gm8822	81820384	Dox (21d)	Rep2	0.384615
Gm14539	20581141	Dox (21d)	Rep2	0.815029
Gm15163	157016229	Dox (21d)	Rep2	0.0512821
Gm14634	12762278	Dox (21d)	Rep2	0
Kantr	152298500	Dox (21d)	Rep2	0.047619
5730405O15Rik	13042015	Dox (21d)	Rep2	0
A230072C01Rik	20961684	Dox (21d)	Rep2	0.025
RP23-135F22.6	7558602	Dox (21d)	Rep2	0
Kdm5c	152233020	Dox (21d) wo (7d)	Rep2	0.402422
Eif2s3x	94188707	Dox (21d) wo (7d)	Rep2	0.166295
Kdm6a	18162575	Dox (21d) wo (7d)	Rep2	0.012945
Pbdc1	105079756	Dox (21d) wo (7d)	Rep2	0.487352
Ddx3x	13280970	Dox (21d) wo (7d)	Rep2	0.0329181
1810030O07Rik	12654879	Dox (21d) wo (7d)	Rep2	0.133106
5530601H04Rik	105037197	Dox (21d) wo (7d)	Rep2	0.357724
Utp14a	48256862	Dox (21d) wo (7d)	Rep2	0.432458
Uba1	20658326	Dox (21d) wo (7d)	Rep2	0.411907
Pdzd4	73793359	Dox (21d) wo (7d)	Rep2	0
Nkap	37126795	Dox (21d) wo (7d)	Rep2	0.37387
Rps4x	102184941	Dox (21d) wo (7d)	Rep2	0.242654
Firre	50555744	Dox (21d) wo (7d)	Rep2	0.170732
Jpx	103493558	Dox (21d) wo (7d)	Rep2	0.328859
Gpm6b	166238911	Dox (21d) wo (7d)	Rep2	0.230002
Mid1ip1	10715013	Dox (21d) wo (7d)	Rep2	0
Ftx	103560907	Dox (21d) wo (7d)	Rep2	0.168831
Elk1	20933395	Dox (21d) wo (7d)	Rep2	0.0219436
Kcnd1	7822289	Dox (21d) wo (7d)	Rep2	0.0168539
Idh3g	73778963	Dox (21d) wo (7d)	Rep2	0.0383515
Gripap1	7789765	Dox (21d) wo (7d)	Rep2	0.0167095
Rbm3	8138975	Dox (21d) wo (7d)	Rep2	0.0191293
Ftsj1	8238668	Dox (21d) wo (7d)	Rep2	0.209836
Zrsr2	163935443	Dox (21d) wo (7d)	Rep2	0.390728
Hcfc1	73942792	Dox (21d) wo (7d)	Rep2	0.199634
Araf	20797814	Dox (21d) wo (7d)	Rep2	0.28
Lage3	74351276	Dox (21d) wo (7d)	Rep2	0.230061
Atp6ap1	74297097	Dox (21d) wo (7d)	Rep2	0.0454545
Slc6a8	73673150	Dox (21d) wo (7d)	Rep2	0.00915332
Huwe1	151800807	Dox (21d) wo (7d)	Rep2	0.18205
Usp9x	13071498	Dox (21d) wo (7d)	Rep2	0.00441891
Fundc1	17556564	Dox (21d) wo (7d)	Rep2	0.0075188
Ndufb11	20615326	Dox (21d) wo (7d)	Rep2	0.38506
Cdk16	20687954	Dox (21d) wo (7d)	Rep2	0.381162
Slc35a2	7884041	Dox (21d) wo (7d)	Rep2	0.046875
Hsd17b10	152001845	Dox (21d) wo (7d)	Rep2	0.142251
Timm17b	7899357	Dox (21d) wo (7d)	Rep2	0.0198511
Wdr13	8123301	Dox (21d) wo (7d)	Rep2	0.0144788
Flna	74223461	Dox (21d) wo (7d)	Rep2	0.205586
Siah1b	164070705	Dox (21d) wo (7d)	Rep2	0.300699
Prdx4	155323918	Dox (21d) wo (7d)	Rep2	0.00241838
Tmem29	150397773	Dox (21d) wo (7d)	Rep2	0.133333
Ercc6l	102141716	Dox (21d) wo (7d)	Rep2	0.210216
Mmgt1	56585512	Dox (21d) wo (7d)	Rep2	0.173972
Med14	12675369	Dox (21d) wo (7d)	Rep2	0.00649351
Tfe3	7762560	Dox (21d) wo (7d)	Rep2	0.00935829
Fmr1	68678541	Dox (21d) wo (7d)	Rep2	0.0398936
Fam50a	74313033	Dox (21d) wo (7d)	Rep2	0.239264
Ssr4	73787028	Dox (21d) wo (7d)	Rep2	0.137931
Rpl10	74270812	Dox (21d) wo (7d)	Rep2	0.60515
Rbm10	20617503	Dox (21d) wo (7d)	Rep2	0.428571
Gdi1	74304998	Dox (21d) wo (7d)	Rep2	0.186726
Dnase1l1	74273217	Dox (21d) wo (7d)	Rep2	0.104167
Chm	113040593	Dox (21d) wo (7d)	Rep2	0.0524781
Usp11	20703906	Dox (21d) wo (7d)	Rep2	0.321886
Rbmx	57383530	Dox (21d) wo (7d)	Rep2	0.0401024
Gpkow	7697131	Dox (21d) wo (7d)	Rep2	0.0506419
Pqbp1	7894519	Dox (21d) wo (7d)	Rep2	0.0270677
Ebp	8185329	Dox (21d) wo (7d)	Rep2	0.00231481
Porcn	8193848	Dox (21d) wo (7d)	Rep2	0
Ccdc120	7731714	Dox (21d) wo (7d)	Rep2	0
Vbp1	75514299	Dox (21d) wo (7d)	Rep2	0.102922
Igbp1	100494291	Dox (21d) wo (7d)	Rep2	0.289277
Pim2	7878262	Dox (21d) wo (7d)	Rep2	0.00851064
Syap1	162857057	Dox (21d) wo (7d)	Rep2	0.404836
Naa10	73916873	Dox (21d) wo (7d)	Rep2	0.112971
Mecp2	74026592	Dox (21d) wo (7d)	Rep2	0.208783
Rpgr	10073621	Dox (21d) wo (7d)	Rep2	0.015873
Txlng	162778919	Dox (21d) wo (7d)	Rep2	0.318584
Suv39h1	8061171	Dox (21d) wo (7d)	Rep2	0.157635
Wdr45	7721973	Dox (21d) wo (7d)	Rep2	0.121212
Ofd1	166390033	Dox (21d) wo (7d)	Rep2	0.387363
Cox7b	106015700	Dox (21d) wo (7d)	Rep2	0.04
Smc1a	152016428	Dox (21d) wo (7d)	Rep2	0.251321
Alg13	144317812	Dox (21d) wo (7d)	Rep2	0.0141176
Cstf2	134059187	Dox (21d) wo (7d)	Rep2	0.0775194
Gprasp1	135742733	Dox (21d) wo (7d)	Rep2	0.181846
Mbtps2	157535371	Dox (21d) wo (7d)	Rep2	0.176724
Tmsb4x	167207093	Dox (21d) wo (7d)	Rep2	0.00734523
Sms	157443855	Dox (21d) wo (7d)	Rep2	0.0102564
Rab9	166457253	Dox (21d) wo (7d)	Rep2	0.31865
BC022960	169368189	Dox (21d) wo (7d)	Rep2	0.0857143
Cfp	20925454	Dox (21d) wo (7d)	Rep2	0
Uxt	20941722	Dox (21d) wo (7d)	Rep2	0.0848485
Abcd1	73716597	Dox (21d) wo (7d)	Rep2	0.0147783
Emd	74254687	Dox (21d) wo (7d)	Rep2	0.231132
Bcap31	73686178	Dox (21d) wo (7d)	Rep2	0.027127
Ikbkg	74393290	Dox (21d) wo (7d)	Rep2	0.232394
Plxnb3	73757090	Dox (21d) wo (7d)	Rep2	0.00806452
Renbp	73922121	Dox (21d) wo (7d)	Rep2	0.0102564
Taz	74281912	Dox (21d) wo (7d)	Rep2	0.267606
Ubl4	74365718	Dox (21d) wo (7d)	Rep2	0.145695
Ribc1	152004582	Dox (21d) wo (7d)	Rep2	0.275362
Psmd10	140948429	Dox (21d) wo (7d)	Rep2	0.0433213
Atp6ap2	12587801	Dox (21d) wo (7d)	Rep2	0.00848356
Praf2	7728439	Dox (21d) wo (7d)	Rep2	0.0154185
Otud5	7841364	Dox (21d) wo (7d)	Rep2	0.0218688
Hdac6	7930120	Dox (21d) wo (7d)	Rep2	0.0117223
Magt1	105968084	Dox (21d) wo (7d)	Rep2	0.0209246
Cenpi	134308084	Dox (21d) wo (7d)	Rep2	0.0833333
Pcsk1n	7919822	Dox (21d) wo (7d)	Rep2	0.00524476
Bcor	12036740	Dox (21d) wo (7d)	Rep2	0
Tspyl2	152336852	Dox (21d) wo (7d)	Rep2	0.112219
Iqsec2	152144268	Dox (21d) wo (7d)	Rep2	0.0253165
Hccs	169250193	Dox (21d) wo (7d)	Rep2	0.265306
Rbbp7	162760402	Dox (21d) wo (7d)	Rep2	0.142857
Ctps2	162901238	Dox (21d) wo (7d)	Rep2	0.029703
Ap1s2	163909017	Dox (21d) wo (7d)	Rep2	0.105263
Piga	164419793	Dox (21d) wo (7d)	Rep2	0.142857
Arhgap4	73891442	Dox (21d) wo (7d)	Rep2	0.1
A830080D01Rik	159526688	Dox (21d) wo (7d)	Rep2	0.0704225
Plxna3	74329066	Dox (21d) wo (7d)	Rep2	0.175926
G6pdx	74409483	Dox (21d) wo (7d)	Rep2	0.254315
Upf3b	37091678	Dox (21d) wo (7d)	Rep2	0.409091
Tbc1d25	8154472	Dox (21d) wo (7d)	Rep2	0
Akap17b	36608314	Dox (21d) wo (7d)	Rep2	0.00546448
Slc9a6	56609757	Dox (21d) wo (7d)	Rep2	0.0588235
Gemin8	166170454	Dox (21d) wo (7d)	Rep2	0.418605
Htatsf1	57053583	Dox (21d) wo (7d)	Rep2	0.12766
Armcx5	135742733	Dox (21d) wo (7d)	Rep2	0.253731
Tceanc	166499812	Dox (21d) wo (7d)	Rep2	0.412766
Eif1ax	159372178	Dox (21d) wo (7d)	Rep2	0.0301449
Trappc2	166440574	Dox (21d) wo (7d)	Rep2	0.409449
Mdm4-ps	128261411	Dox (21d) wo (7d)	Rep2	0.888889
Gm14680	62775585	Dox (21d) wo (7d)	Rep2	0.0833333
Gm8822	81820384	Dox (21d) wo (7d)	Rep2	0.357143
Gm14539	20581141	Dox (21d) wo (7d)	Rep2	0.737705
Gm15163	157016229	Dox (21d) wo (7d)	Rep2	0.0697674
Gm14634	12762278	Dox (21d) wo (7d)	Rep2	0
Kantr	152298500	Dox (21d) wo (7d)	Rep2	0.0325203
5730405O15Rik	13042015	Dox (21d) wo (7d)	Rep2	0
A230072C01Rik	20961684	Dox (21d) wo (7d)	Rep2	0.159664
RP23-135F22.6	7558602	Dox (21d) wo (7d)	Rep2	0

## Sheet: Figure 6e
Gene	Timepoint	Escape Status	Allelic Ratio
Kdm5c	Dox (7d)	Constitutive	0.768353
Kdm5c	Dox (14d)	Constitutive	0.781148
Kdm5c	Dox (21d)	Constitutive	0.87886
Eif2s3x	Dox (7d)	Constitutive	1.01756
Eif2s3x	Dox (14d)	Constitutive	1.18786
Eif2s3x	Dox (21d)	Constitutive	1.16485
Kdm6a	Dox (7d)	Constitutive	0.751103
Kdm6a	Dox (14d)	Constitutive	0.118607
Kdm6a	Dox (21d)	Constitutive	0.0400443
Pbdc1	Dox (7d)	Constitutive	0.804087
Pbdc1	Dox (14d)	Constitutive	0.894651
Pbdc1	Dox (21d)	Constitutive	0.951996
Ddx3x	Dox (7d)	Constitutive	0.594116
Ddx3x	Dox (14d)	Constitutive	0.25835
Ddx3x	Dox (21d)	Constitutive	0.0798087
1810030O07Rik	Dox (7d)	Constitutive	0.790135
1810030O07Rik	Dox (14d)	Constitutive	0.0436116
1810030O07Rik	Dox (21d)	Constitutive	0.196756
5530601H04Rik	Dox (7d)	Constitutive	0.831348
5530601H04Rik	Dox (14d)	Constitutive	1.0611
5530601H04Rik	Dox (21d)	Constitutive	0.813052
Utp14a	Dox (7d)	Constitutive	0.780217
Utp14a	Dox (14d)	Constitutive	0.893153
Utp14a	Dox (21d)	Constitutive	1.08192
Uba1	Dox (7d)	Facultative	0.920755
Uba1	Dox (14d)	Facultative	0.868939
Uba1	Dox (21d)	Facultative	0.901086
Pdzd4	Dox (7d)	NPC-specific	0.136535
Pdzd4	Dox (14d)	NPC-specific	0.0329418
Pdzd4	Dox (21d)	NPC-specific	0.00929808
Nkap	Dox (7d)	Facultative	0.849855
Nkap	Dox (14d)	Facultative	0.84348
Nkap	Dox (21d)	Facultative	0.836512
Rps4x	Dox (7d)	Facultative	0.938989
Rps4x	Dox (14d)	Facultative	0.706226
Rps4x	Dox (21d)	Facultative	0.486571
Firre	Dox (7d)	Constitutive	0.468251
Firre	Dox (14d)	Constitutive	0.721501
Firre	Dox (21d)	Constitutive	0.848706
Jpx	Dox (7d)	Constitutive	0.709526
Jpx	Dox (14d)	Constitutive	0.742082
Jpx	Dox (21d)	Constitutive	0.872074
Gpm6b	Dox (7d)	Facultative	0.936093
Gpm6b	Dox (14d)	Facultative	0.725596
Gpm6b	Dox (21d)	Facultative	0.491147
Mid1ip1	Dox (7d)	NPC-specific	0.417576
Mid1ip1	Dox (14d)	NPC-specific	0.0432653
Mid1ip1	Dox (21d)	NPC-specific	0.04
Ftx	Dox (7d)	Constitutive	0.863009
Ftx	Dox (14d)	Constitutive	0.573724
Ftx	Dox (21d)	Constitutive	0.634244
Elk1	Dox (7d)	NPC-specific	0.219201
Elk1	Dox (14d)	NPC-specific	0.0672356
Elk1	Dox (21d)	NPC-specific	0.0736703
Kcnd1	Dox (7d)	NPC-specific	0.482285
Kcnd1	Dox (14d)	NPC-specific	0.018165
Kcnd1	Dox (21d)	NPC-specific	0.0722563
Idh3g	Dox (7d)	Facultative	0.920545
Idh3g	Dox (14d)	Facultative	0.347085
Idh3g	Dox (21d)	Facultative	0.0859916
Gripap1	Dox (7d)	Facultative	0.651087
Gripap1	Dox (14d)	Facultative	0.0454864
Gripap1	Dox (21d)	Facultative	0.0408525
Rbm3	Dox (7d)	Facultative	0.859519
Rbm3	Dox (14d)	Facultative	0.239481
Rbm3	Dox (21d)	Facultative	0.0370738
Ftsj1	Dox (7d)	Facultative	0.820493
Ftsj1	Dox (14d)	Facultative	0.383116
Ftsj1	Dox (21d)	Facultative	0.436565
Zrsr2	Dox (7d)	Facultative	0.96789
Zrsr2	Dox (14d)	Facultative	0.837363
Zrsr2	Dox (21d)	Facultative	0.800506
Hcfc1	Dox (7d)	Facultative	0.839225
Hcfc1	Dox (14d)	Facultative	0.692066
Hcfc1	Dox (21d)	Facultative	0.516217
Araf	Dox (7d)	Facultative	0.825667
Araf	Dox (14d)	Facultative	0.776018
Araf	Dox (21d)	Facultative	0.621657
Lage3	Dox (7d)	Facultative	0.960108
Lage3	Dox (14d)	Facultative	0.767172
Lage3	Dox (21d)	Facultative	0.47463
Atp6ap1	Dox (7d)	NPC-specific	0.9226
Atp6ap1	Dox (14d)	NPC-specific	0.704225
Atp6ap1	Dox (21d)	NPC-specific	0.164319
Slc6a8	Dox (7d)	NPC-specific	0.368589
Slc6a8	Dox (14d)	NPC-specific	0.0956659
Slc6a8	Dox (21d)	NPC-specific	0.0391344
Huwe1	Dox (7d)	Facultative	0.853251
Huwe1	Dox (14d)	Facultative	0.645697
Huwe1	Dox (21d)	Facultative	0.431491
Usp9x	Dox (7d)	Facultative	0.603826
Usp9x	Dox (14d)	Facultative	0.0241926
Usp9x	Dox (21d)	Facultative	0.0100295
Fundc1	Dox (7d)	NPC-specific	0.0401519
Fundc1	Dox (14d)	NPC-specific	0.00712295
Fundc1	Dox (21d)	NPC-specific	0.0372821
Ndufb11	Dox (7d)	Facultative	0.971926
Ndufb11	Dox (14d)	Facultative	0.841703
Ndufb11	Dox (21d)	Facultative	0.887509
Cdk16	Dox (7d)	Facultative	0.92795
Cdk16	Dox (14d)	Facultative	0.759797
Cdk16	Dox (21d)	Facultative	0.899772
Slc35a2	Dox (7d)	Facultative	0.786169
Slc35a2	Dox (14d)	Facultative	0.0700438
Slc35a2	Dox (21d)	Facultative	0.103253
Hsd17b10	Dox (7d)	NPC-specific	0.467012
Hsd17b10	Dox (14d)	NPC-specific	0.3596
Hsd17b10	Dox (21d)	NPC-specific	0.311122
Timm17b	Dox (7d)	Facultative	0.756125
Timm17b	Dox (14d)	Facultative	0.0352789
Timm17b	Dox (21d)	Facultative	0.0472345
Wdr13	Dox (7d)	Facultative	0.903258
Wdr13	Dox (14d)	Facultative	0.20125
Wdr13	Dox (21d)	Facultative	0.0344381
Flna	Dox (7d)	Facultative	0.990393
Flna	Dox (14d)	Facultative	0.824829
Flna	Dox (21d)	Facultative	0.467898
Siah1b	Dox (7d)	Facultative	1.02015
Siah1b	Dox (14d)	Facultative	1.0551
Siah1b	Dox (21d)	Facultative	0.806346
Prdx4	Dox (7d)	NPC-specific	0.0256054
Prdx4	Dox (14d)	NPC-specific	0.0387465
Prdx4	Dox (21d)	NPC-specific	0.0101557
Tmem29	Dox (7d)	Constitutive	0.531893
Tmem29	Dox (14d)	Constitutive	0.626667
Tmem29	Dox (21d)	Constitutive	0.460784
Ercc6l	Dox (7d)	Facultative	0.725978
Ercc6l	Dox (14d)	Facultative	0.568238
Ercc6l	Dox (21d)	Facultative	0.429681
Mmgt1	Dox (7d)	Facultative	0.683504
Mmgt1	Dox (14d)	Facultative	0.363633
Mmgt1	Dox (21d)	Facultative	0.411396
Med14	Dox (7d)	Facultative	0.442152
Med14	Dox (14d)	Facultative	0.0134149
Med14	Dox (21d)	Facultative	0.0156275
Tfe3	Dox (7d)	Facultative	0.494752
Tfe3	Dox (14d)	Facultative	0.0273808
Tfe3	Dox (21d)	Facultative	0.0239908
Fmr1	Dox (7d)	Facultative	0.23226
Fmr1	Dox (14d)	Facultative	0.0908796
Fmr1	Dox (21d)	Facultative	0.139949
Fam50a	Dox (7d)	Facultative	1.02621
Fam50a	Dox (14d)	Facultative	0.808953
Fam50a	Dox (21d)	Facultative	0.502704
Ssr4	Dox (7d)	Facultative	1.01214
Ssr4	Dox (14d)	Facultative	0.432506
Ssr4	Dox (21d)	Facultative	0.321498
Rpl10	Dox (7d)	Facultative	0.969545
Rpl10	Dox (14d)	Facultative	0.872177
Rpl10	Dox (21d)	Facultative	0.751261
Rbm10	Dox (7d)	NPC-specific	0.87931
Rbm10	Dox (14d)	NPC-specific	1.09506
Rbm10	Dox (21d)	NPC-specific	1.05126
Gdi1	Dox (7d)	Facultative	0.951897
Gdi1	Dox (14d)	Facultative	0.790417
Gdi1	Dox (21d)	Facultative	0.405922
Dnase1l1	Dox (7d)	Facultative	2.2272
Dnase1l1	Dox (14d)	Facultative	1.32571
Dnase1l1	Dox (21d)	Facultative	0.5568
Chm	Dox (7d)	Facultative	0.217468
Chm	Dox (14d)	Facultative	0.132539
Chm	Dox (21d)	Facultative	0.192822
Usp11	Dox (7d)	Facultative	0.841741
Usp11	Dox (14d)	Facultative	0.6867
Usp11	Dox (21d)	Facultative	0.727372
Rbmx	Dox (7d)	NPC-specific	0.108607
Rbmx	Dox (14d)	NPC-specific	0.0886121
Rbmx	Dox (21d)	NPC-specific	0.114843
Gpkow	Dox (7d)	Facultative	0.395032
Gpkow	Dox (14d)	Facultative	0.0499162
Gpkow	Dox (21d)	Facultative	0.13584
Pqbp1	Dox (7d)	Facultative	0.659771
Pqbp1	Dox (14d)	Facultative	0.0517536
Pqbp1	Dox (21d)	Facultative	0.0582713
Ebp	Dox (7d)	Facultative	0.625415
Ebp	Dox (14d)	Facultative	0.037652
Ebp	Dox (21d)	Facultative	0.0271256
Porcn	Dox (7d)	Facultative	0.431074
Porcn	Dox (14d)	Facultative	0.0819572
Porcn	Dox (21d)	Facultative	0.0519447
Ccdc120	Dox (7d)	NPC-specific	0.0752018
Ccdc120	Dox (14d)	NPC-specific	0.0981801
Ccdc120	Dox (21d)	NPC-specific	0.14727
Vbp1	Dox (7d)	Facultative	0.492214
Vbp1	Dox (14d)	Facultative	0.204837
Vbp1	Dox (21d)	Facultative	0.338564
Igbp1	Dox (7d)	Facultative	0.936715
Igbp1	Dox (14d)	Facultative	0.713212
Igbp1	Dox (21d)	Facultative	0.694187
Pim2	Dox (7d)	NPC-specific	0.667535
Pim2	Dox (14d)	NPC-specific	0.056186
Pim2	Dox (21d)	NPC-specific	0.0343754
Syap1	Dox (7d)	Facultative	0.824531
Syap1	Dox (14d)	Facultative	0.832997
Syap1	Dox (21d)	Facultative	0.844627
Naa10	Dox (7d)	Facultative	0.663726
Naa10	Dox (14d)	Facultative	0.336639
Naa10	Dox (21d)	Facultative	0.253781
Mecp2	Dox (7d)	Facultative	0.870796
Mecp2	Dox (14d)	Facultative	0.641434
Mecp2	Dox (21d)	Facultative	0.47982
Rpgr	Dox (7d)	NPC-specific	0.0125123
Rpgr	Dox (14d)	NPC-specific	0.00640352
Rpgr	Dox (21d)	NPC-specific	0.0566015
Txlng	Dox (7d)	Facultative	0.7199
Txlng	Dox (14d)	Facultative	0.949693
Txlng	Dox (21d)	Facultative	0.737402
Suv39h1	Dox (7d)	Facultative	0.931285
Suv39h1	Dox (14d)	Facultative	0.625696
Suv39h1	Dox (21d)	Facultative	0.372453
Wdr45	Dox (7d)	Facultative	0.512147
Wdr45	Dox (14d)	Facultative	0.0620336
Wdr45	Dox (21d)	Facultative	0.291435
Ofd1	Dox (7d)	Facultative	0.944584
Ofd1	Dox (14d)	Facultative	0.84923
Ofd1	Dox (21d)	Facultative	0.726637
Cox7b	Dox (7d)	NPC-specific	0.903226
Cox7b	Dox (14d)	NPC-specific	0.456522
Cox7b	Dox (21d)	NPC-specific	0.259259
Smc1a	Dox (7d)	Facultative	0.857439
Smc1a	Dox (14d)	Facultative	0.710908
Smc1a	Dox (21d)	Facultative	0.567842
Alg13	Dox (7d)	Facultative	0.0248951
Alg13	Dox (14d)	Facultative	0.0402857
Alg13	Dox (21d)	Facultative	0.0441932
Cstf2	Dox (7d)	NPC-specific	0.438178
Cstf2	Dox (14d)	NPC-specific	0.194368
Cstf2	Dox (21d)	NPC-specific	0.197484
Gprasp1	Dox (7d)	Facultative	0.70213
Gprasp1	Dox (14d)	Facultative	0.70323
Gprasp1	Dox (21d)	Facultative	0.707681
Mbtps2	Dox (7d)	Facultative	0.947082
Mbtps2	Dox (14d)	Facultative	0.604882
Mbtps2	Dox (21d)	Facultative	0.358424
Tmsb4x	Dox (7d)	Facultative	0.0690188
Tmsb4x	Dox (14d)	Facultative	0.003505
Tmsb4x	Dox (21d)	Facultative	0.0175581
Sms	Dox (7d)	Facultative	0.0173886
Sms	Dox (14d)	Facultative	0.00933137
Sms	Dox (21d)	Facultative	0.0322551
Rab9	Dox (7d)	Facultative	0.915778
Rab9	Dox (14d)	Facultative	0.851582
Rab9	Dox (21d)	Facultative	0.628364
BC022960	Dox (7d)	Facultative	0.195122
BC022960	Dox (14d)	Facultative	0.286585
BC022960	Dox (21d)	Facultative	0.247858
Cfp	Dox (7d)	Facultative	0.0809798
Cfp	Dox (14d)	Facultative	0.073352
Cfp	Dox (21d)	Facultative	0.0390707
Uxt	Dox (7d)	Facultative	0.231869
Uxt	Dox (14d)	Facultative	0.357811
Uxt	Dox (21d)	Facultative	0.27248
Abcd1	Dox (7d)	NPC-specific	0.752336
Abcd1	Dox (14d)	NPC-specific	0.165945
Abcd1	Dox (21d)	NPC-specific	0.0498645
Emd	Dox (7d)	Facultative	1.00826
Emd	Dox (14d)	Facultative	0.859561
Emd	Dox (21d)	Facultative	0.483483
Bcap31	Dox (7d)	Facultative	0.906964
Bcap31	Dox (14d)	Facultative	0.276505
Bcap31	Dox (21d)	Facultative	0.0617319
Ikbkg	Dox (7d)	Facultative	1.01275
Ikbkg	Dox (14d)	Facultative	0.853195
Ikbkg	Dox (21d)	Facultative	0.537436
Plxnb3	Dox (7d)	NPC-specific	0.25966
Plxnb3	Dox (14d)	NPC-specific	0.0801892
Plxnb3	Dox (21d)	NPC-specific	0.0327172
Renbp	Dox (7d)	NPC-specific	0.131981
Renbp	Dox (14d)	NPC-specific	0.0418279
Renbp	Dox (21d)	NPC-specific	0.0207016
Taz	Dox (7d)	Facultative	1.14545
Taz	Dox (14d)	Facultative	0.92869
Taz	Dox (21d)	Facultative	0.524548
Ubl4	Dox (7d)	Facultative	0.941962
Ubl4	Dox (14d)	Facultative	0.706464
Ubl4	Dox (21d)	Facultative	0.322615
Ribc1	Dox (7d)	Facultative	0.745827
Ribc1	Dox (14d)	Facultative	0.605634
Ribc1	Dox (21d)	Facultative	0.597104
Psmd10	Dox (7d)	NPC-specific	0.116222
Psmd10	Dox (14d)	NPC-specific	0.0615914
Psmd10	Dox (21d)	NPC-specific	0.113
Atp6ap2	Dox (7d)	Facultative	0.413532
Atp6ap2	Dox (14d)	Facultative	0.00239869
Atp6ap2	Dox (21d)	Facultative	0.0203089
Praf2	Dox (7d)	Facultative	0.296469
Praf2	Dox (14d)	Facultative	0.0339295
Praf2	Dox (21d)	Facultative	0.039712
Otud5	Dox (7d)	Facultative	0.72683
Otud5	Dox (14d)	Facultative	0.033295
Otud5	Dox (21d)	Facultative	0.0522171
Hdac6	Dox (7d)	Facultative	0.511874
Hdac6	Dox (14d)	Facultative	0.0205247
Hdac6	Dox (21d)	Facultative	0.033127
Magt1	Dox (7d)	Facultative	0.269418
Magt1	Dox (14d)	Facultative	0.092952
Magt1	Dox (21d)	Facultative	0.149837
Cenpi	Dox (7d)	Facultative	0.707414
Cenpi	Dox (14d)	Facultative	0.298043
Cenpi	Dox (21d)	Facultative	0.213865
Pcsk1n	Dox (7d)	NPC-specific	0.350845
Pcsk1n	Dox (14d)	NPC-specific	0.0247723
Pcsk1n	Dox (21d)	NPC-specific	0.04005
Bcor	Dox (7d)	NPC-specific	0.305366
Bcor	Dox (14d)	NPC-specific	0.0114209
Bcor	Dox (21d)	NPC-specific	0.00692174
Tspyl2	Dox (7d)	NPC-specific	0.203329
Tspyl2	Dox (14d)	NPC-specific	0.113971
Tspyl2	Dox (21d)	NPC-specific	0.246873
Iqsec2	Dox (7d)	NPC-specific	0.0463768
Iqsec2	Dox (14d)	NPC-specific	0.0105922
Iqsec2	Dox (21d)	NPC-specific	0.0792417
Hccs	Dox (7d)	Facultative	0.78556
Hccs	Dox (14d)	Facultative	0.712096
Hccs	Dox (21d)	Facultative	0.558539
Rbbp7	Dox (7d)	Facultative	0.457143
Rbbp7	Dox (14d)	Facultative	0.835341
Rbbp7	Dox (21d)	Facultative	0.430642
Ctps2	Dox (7d)	Facultative	0.0205567
Ctps2	Dox (14d)	Facultative	0.0350203
Ctps2	Dox (21d)	Facultative	0.0922822
Ap1s2	Dox (7d)	Facultative	1.00563
Ap1s2	Dox (14d)	Facultative	0.468531
Ap1s2	Dox (21d)	Facultative	0.644231
Piga	Dox (7d)	Facultative	0.446931
Piga	Dox (14d)	Facultative	0.45777
Piga	Dox (21d)	Facultative	0.362385
Arhgap4	Dox (7d)	Facultative	1.14544
Arhgap4	Dox (14d)	Facultative	0.433812
Arhgap4	Dox (21d)	Facultative	0.248538
A830080D01Rik	Dox (7d)	NPC-specific	0.115926
A830080D01Rik	Dox (14d)	NPC-specific	0.253129
A830080D01Rik	Dox (21d)	NPC-specific	0.199248
Plxna3	Dox (7d)	Facultative	0.964775
Plxna3	Dox (14d)	Facultative	0.725181
Plxna3	Dox (21d)	Facultative	0.392471
G6pdx	Dox (7d)	Facultative	0.999126
G6pdx	Dox (14d)	Facultative	0.884761
G6pdx	Dox (21d)	Facultative	0.531749
Upf3b	Dox (7d)	Facultative	0.975081
Upf3b	Dox (14d)	Facultative	0.780419
Upf3b	Dox (21d)	Facultative	0.882616
Tbc1d25	Dox (7d)	Facultative	0.729182
Tbc1d25	Dox (14d)	Facultative	0.182903
Tbc1d25	Dox (21d)	Facultative	0.0493001
Akap17b	Dox (7d)	NPC-specific	0.326536
Akap17b	Dox (14d)	NPC-specific	0.00587272
Akap17b	Dox (21d)	NPC-specific	0.0295858
Slc9a6	Dox (7d)	NPC-specific	0.359661
Slc9a6	Dox (14d)	NPC-specific	0.343582
Slc9a6	Dox (21d)	NPC-specific	0.196417
Gemin8	Dox (7d)	Facultative	0.993125
Gemin8	Dox (14d)	Facultative	0.998677
Gemin8	Dox (21d)	Facultative	0.705401
Htatsf1	Dox (7d)	NPC-specific	0.586813
Htatsf1	Dox (14d)	NPC-specific	0.409793
Htatsf1	Dox (21d)	NPC-specific	0.345327
Armcx5	Dox (7d)	NPC-specific	0.825024
Armcx5	Dox (14d)	NPC-specific	0.644318
Armcx5	Dox (21d)	NPC-specific	0.618301
Tceanc	Dox (7d)	Facultative	0.839458
Tceanc	Dox (14d)	Facultative	0.846004
Tceanc	Dox (21d)	Facultative	0.776883
Eif1ax	Dox (7d)	Facultative	0.0474648
Eif1ax	Dox (14d)	Facultative	0.0789452
Eif1ax	Dox (21d)	Facultative	0.0799551
Trappc2	Dox (7d)	Facultative	0.864168
Trappc2	Dox (14d)	Facultative	0.784203
Trappc2	Dox (21d)	Facultative	0.717755
Mdm4-ps	Dox (7d)	NPC-specific	0.486715
Mdm4-ps	Dox (14d)	NPC-specific	0.96875
Mdm4-ps	Dox (21d)	NPC-specific	1.40909
Gm14680	Dox (7d)	NPC-specific	0.812308
Gm14680	Dox (14d)	NPC-specific	0.0704
Gm14680	Dox (21d)	NPC-specific	0.251429
Gm8822	Dox (7d)	NPC-specific	0.549258
Gm8822	Dox (14d)	NPC-specific	0.703216
Gm8822	Dox (21d)	NPC-specific	0.714035
Gm14539	Dox (7d)	NPC-specific	1.09097
Gm14539	Dox (14d)	NPC-specific	1.1422
Gm14539	Dox (21d)	NPC-specific	1.13404
Gm15163	Dox (7d)	NPC-specific	0.334818
Gm15163	Dox (14d)	NPC-specific	0.938945
Gm15163	Dox (21d)	NPC-specific	0.343569
Gm14634	Dox (7d)	Facultative	0.44898
Gm14634	Dox (14d)	Facultative	0.142857
Gm14634	Dox (21d)	Facultative	0.130952
Kantr	Dox (7d)	NPC-specific	0.0279158
Kantr	Dox (14d)	NPC-specific	0.0558317
Kantr	Dox (21d)	NPC-specific	0.091564
5730405O15Rik	Dox (7d)	NPC-specific	0.180556
5730405O15Rik	Dox (14d)	NPC-specific	0.379167
5730405O15Rik	Dox (21d)	NPC-specific	0.172348
A230072C01Rik	Dox (7d)	Facultative	0.368672
A230072C01Rik	Dox (14d)	Facultative	0.329444
A230072C01Rik	Dox (21d)	Facultative	0.741406
RP23-135F22.6	Dox (7d)	NPC-specific	0.403361
RP23-135F22.6	Dox (14d)	NPC-specific	0.0840336
RP23-135F22.6	Dox (21d)	NPC-specific	0.112045

## Sheet: Figure 6f
Gene	Timepoint	Escape	Ratio	Reversibility Category	Escape Status
Kdm5c	Dox (7d)	0.351882	0.768353	Reversible	Constitutive
Kdm5c	Dox (14d)	0.357742	0.781148	Reversible	Constitutive
Kdm5c	Dox (21d)	0.402491	0.87886	Reversible	Constitutive
Eif2s3x	Dox (7d)	0.145917	1.01756	Reversible	Constitutive
Eif2s3x	Dox (14d)	0.170338	1.18786	Reversible	Constitutive
Eif2s3x	Dox (21d)	0.167038	1.16485	Reversible	Constitutive
Kdm6a	Dox (7d)	0.301556	0.751103	Reversible	Constitutive
Kdm6a	Dox (14d)	0.047619	0.118607	Irreversible	Constitutive
Kdm6a	Dox (21d)	0.0160772	0.0400443	Irreversible	Constitutive
Pbdc1	Dox (7d)	0.411669	0.804087	Reversible	Constitutive
Pbdc1	Dox (14d)	0.458036	0.894651	Reversible	Constitutive
Pbdc1	Dox (21d)	0.487395	0.951996	Reversible	Constitutive
Ddx3x	Dox (7d)	0.248141	0.594116	Reversible	Constitutive
Ddx3x	Dox (14d)	0.107904	0.25835	Partially Reversible	Constitutive
Ddx3x	Dox (21d)	0.0333333	0.0798087	Irreversible	Constitutive
1810030O07Rik	Dox (7d)	0.544516	0.790135	Reversible	Constitutive
1810030O07Rik	Dox (14d)	0.0300546	0.0436116	Irreversible	Constitutive
1810030O07Rik	Dox (21d)	0.135593	0.196756	Partially Reversible	Constitutive
5530601H04Rik	Dox (7d)	0.366947	0.831348	Reversible	Constitutive
5530601H04Rik	Dox (14d)	0.468354	1.0611	Reversible	Constitutive
5530601H04Rik	Dox (21d)	0.358871	0.813052	Reversible	Constitutive
Utp14a	Dox (7d)	0.311953	0.780217	Reversible	Constitutive
Utp14a	Dox (14d)	0.357108	0.893153	Reversible	Constitutive
Utp14a	Dox (21d)	0.432584	1.08192	Reversible	Constitutive
Uba1	Dox (7d)	0.420918	0.920755	Reversible	Facultative
Uba1	Dox (14d)	0.397231	0.868939	Reversible	Facultative
Uba1	Dox (21d)	0.411927	0.901086	Reversible	Facultative
Pdzd4	Dox (7d)	0.0526316	0.136535	Irreversible	NPC-specific
Pdzd4	Dox (14d)	0.0126984	0.0329418	Irreversible	NPC-specific
Pdzd4	Dox (21d)	0.00358423	0.00929808	Irreversible	NPC-specific
Nkap	Dox (7d)	0.380044	0.849855	Reversible	Facultative
Nkap	Dox (14d)	0.377193	0.84348	Reversible	Facultative
Nkap	Dox (21d)	0.374077	0.836512	Reversible	Facultative
Rps4x	Dox (7d)	0.468369	0.938989	Reversible	Facultative
Rps4x	Dox (14d)	0.352267	0.706226	Reversible	Facultative
Rps4x	Dox (21d)	0.242702	0.486571	Partially Reversible	Facultative
Firre	Dox (7d)	0.0963855	0.468251	Irreversible	Constitutive
Firre	Dox (14d)	0.148515	0.721501	Reversible	Constitutive
Firre	Dox (21d)	0.174699	0.848706	Reversible	Constitutive
Jpx	Dox (7d)	0.269406	0.709526	Reversible	Constitutive
Jpx	Dox (14d)	0.281768	0.742082	Reversible	Constitutive
Jpx	Dox (21d)	0.331126	0.872074	Reversible	Constitutive
Gpm6b	Dox (7d)	0.438411	0.936093	Reversible	Facultative
Gpm6b	Dox (14d)	0.339826	0.725596	Reversible	Facultative
Gpm6b	Dox (21d)	0.230024	0.491147	Partially Reversible	Facultative
Mid1ip1	Dox (7d)	0.19697	0.417576	Partially Reversible	NPC-specific
Mid1ip1	Dox (14d)	0.0204082	0.0432653	Irreversible	NPC-specific
Mid1ip1	Dox (21d)	0.0188679	0.04	Irreversible	NPC-specific
Ftx	Dox (7d)	0.241135	0.863009	Reversible	Constitutive
Ftx	Dox (14d)	0.160305	0.573724	Reversible	Constitutive
Ftx	Dox (21d)	0.177215	0.634244	Reversible	Constitutive
Elk1	Dox (7d)	0.0697368	0.219201	Irreversible	NPC-specific
Elk1	Dox (14d)	0.0213904	0.0672356	Irreversible	NPC-specific
Elk1	Dox (21d)	0.0234375	0.0736703	Irreversible	NPC-specific
Kcnd1	Dox (7d)	0.148325	0.482285	Partially Reversible	NPC-specific
Kcnd1	Dox (14d)	0.00558659	0.018165	Irreversible	NPC-specific
Kcnd1	Dox (21d)	0.0222222	0.0722563	Irreversible	NPC-specific
Idh3g	Dox (7d)	0.416206	0.920545	Reversible	Facultative
Idh3g	Dox (14d)	0.156927	0.347085	Partially Reversible	Facultative
Idh3g	Dox (21d)	0.0388794	0.0859916	Irreversible	Facultative
Gripap1	Dox (7d)	0.286058	0.651087	Reversible	Facultative
Gripap1	Dox (14d)	0.0199846	0.0454864	Irreversible	Facultative
Gripap1	Dox (21d)	0.0179487	0.0408525	Irreversible	Facultative
Rbm3	Dox (7d)	0.458182	0.859519	Reversible	Facultative
Rbm3	Dox (14d)	0.12766	0.239481	Partially Reversible	Facultative
Rbm3	Dox (21d)	0.0197628	0.0370738	Irreversible	Facultative
Ftsj1	Dox (7d)	0.396154	0.820493	Reversible	Facultative
Ftsj1	Dox (14d)	0.184978	0.383116	Partially Reversible	Facultative
Ftsj1	Dox (21d)	0.210784	0.436565	Partially Reversible	Facultative
Zrsr2	Dox (7d)	0.472679	0.96789	Reversible	Facultative
Zrsr2	Dox (14d)	0.408935	0.837363	Reversible	Facultative
Zrsr2	Dox (21d)	0.390935	0.800506	Reversible	Facultative
Hcfc1	Dox (7d)	0.324847	0.839225	Reversible	Facultative
Hcfc1	Dox (14d)	0.267885	0.692066	Reversible	Facultative
Hcfc1	Dox (21d)	0.199817	0.516217	Reversible	Facultative
Araf	Dox (7d)	0.373052	0.825667	Reversible	Facultative
Araf	Dox (14d)	0.35062	0.776018	Reversible	Facultative
Araf	Dox (21d)	0.280876	0.621657	Reversible	Facultative
Lage3	Dox (7d)	0.467051	0.960108	Reversible	Facultative
Lage3	Dox (14d)	0.373196	0.767172	Reversible	Facultative
Lage3	Dox (21d)	0.230887	0.47463	Partially Reversible	Facultative
Atp6ap1	Dox (7d)	0.46789	0.9226	Reversible	NPC-specific
Atp6ap1	Dox (14d)	0.357143	0.704225	Reversible	NPC-specific
Atp6ap1	Dox (21d)	0.0833333	0.164319	Irreversible	NPC-specific
Slc6a8	Dox (7d)	0.107273	0.368589	Partially Reversible	NPC-specific
Slc6a8	Dox (14d)	0.0278422	0.0956659	Irreversible	NPC-specific
Slc6a8	Dox (21d)	0.0113895	0.0391344	Irreversible	NPC-specific
Huwe1	Dox (7d)	0.360394	0.853251	Reversible	Facultative
Huwe1	Dox (14d)	0.272727	0.645697	Reversible	Facultative
Huwe1	Dox (21d)	0.182252	0.431491	Partially Reversible	Facultative
Usp9x	Dox (7d)	0.292387	0.603826	Reversible	Facultative
Usp9x	Dox (14d)	0.0117146	0.0241926	Irreversible	Facultative
Usp9x	Dox (21d)	0.00485651	0.0100295	Irreversible	Facultative
Fundc1	Dox (7d)	0.010084	0.0401519	Irreversible	NPC-specific
Fundc1	Dox (14d)	0.00178891	0.00712295	Irreversible	NPC-specific
Fundc1	Dox (21d)	0.0093633	0.0372821	Irreversible	NPC-specific
Ndufb11	Dox (7d)	0.421776	0.971926	Reversible	Facultative
Ndufb11	Dox (14d)	0.365264	0.841703	Reversible	Facultative
Ndufb11	Dox (21d)	0.385142	0.887509	Reversible	Facultative
Cdk16	Dox (7d)	0.393218	0.92795	Reversible	Facultative
Cdk16	Dox (14d)	0.321963	0.759797	Reversible	Facultative
Cdk16	Dox (21d)	0.381277	0.899772	Reversible	Facultative
Slc35a2	Dox (7d)	0.378336	0.786169	Reversible	Facultative
Slc35a2	Dox (14d)	0.0337079	0.0700438	Irreversible	Facultative
Slc35a2	Dox (21d)	0.0496894	0.103253	Irreversible	Facultative
Hsd17b10	Dox (7d)	0.214286	0.467012	Partially Reversible	NPC-specific
Hsd17b10	Dox (14d)	0.165	0.3596	Partially Reversible	NPC-specific
Hsd17b10	Dox (21d)	0.142756	0.311122	Partially Reversible	NPC-specific
Timm17b	Dox (7d)	0.355731	0.756125	Reversible	Facultative
Timm17b	Dox (14d)	0.0165975	0.0352789	Irreversible	Facultative
Timm17b	Dox (21d)	0.0222222	0.0472345	Irreversible	Facultative
Wdr13	Dox (7d)	0.404293	0.903258	Reversible	Facultative
Wdr13	Dox (14d)	0.0900783	0.20125	Irreversible	Facultative
Wdr13	Dox (21d)	0.0154143	0.0344381	Irreversible	Facultative
Flna	Dox (7d)	0.435289	0.990393	Reversible	Facultative
Flna	Dox (14d)	0.362522	0.824829	Reversible	Facultative
Flna	Dox (21d)	0.205647	0.467898	Partially Reversible	Facultative
Siah1b	Dox (7d)	0.383908	1.02015	Reversible	Facultative
Siah1b	Dox (14d)	0.397059	1.0551	Reversible	Facultative
Siah1b	Dox (21d)	0.303448	0.806346	Reversible	Facultative
Prdx4	Dox (7d)	0.00912409	0.0256054	Irreversible	NPC-specific
Prdx4	Dox (14d)	0.0138067	0.0387465	Irreversible	NPC-specific
Prdx4	Dox (21d)	0.00361882	0.0101557	Irreversible	NPC-specific
Tmem29	Dox (7d)	0.203704	0.531893	Reversible	Constitutive
Tmem29	Dox (14d)	0.24	0.626667	Reversible	Constitutive
Tmem29	Dox (21d)	0.176471	0.460784	Partially Reversible	Constitutive
Ercc6l	Dox (7d)	0.357092	0.725978	Reversible	Facultative
Ercc6l	Dox (14d)	0.279503	0.568238	Reversible	Facultative
Ercc6l	Dox (21d)	0.21135	0.429681	Partially Reversible	Facultative
Mmgt1	Dox (7d)	0.289771	0.683504	Reversible	Facultative
Mmgt1	Dox (14d)	0.154162	0.363633	Partially Reversible	Facultative
Mmgt1	Dox (21d)	0.174411	0.411396	Partially Reversible	Facultative
Med14	Dox (7d)	0.219895	0.442152	Partially Reversible	Facultative
Med14	Dox (14d)	0.00667161	0.0134149	Irreversible	Facultative
Med14	Dox (21d)	0.00777202	0.0156275	Irreversible	Facultative
Tfe3	Dox (7d)	0.219974	0.494752	Partially Reversible	Facultative
Tfe3	Dox (14d)	0.0121739	0.0273808	Irreversible	Facultative
Tfe3	Dox (21d)	0.0106667	0.0239908	Irreversible	Facultative
Fmr1	Dox (7d)	0.0702479	0.23226	Irreversible	Facultative
Fmr1	Dox (14d)	0.0274869	0.0908796	Irreversible	Facultative
Fmr1	Dox (21d)	0.042328	0.139949	Irreversible	Facultative
Fam50a	Dox (7d)	0.494881	1.02621	Reversible	Facultative
Fam50a	Dox (14d)	0.39011	0.808953	Reversible	Facultative
Fam50a	Dox (21d)	0.242424	0.502704	Reversible	Facultative
Ssr4	Dox (7d)	0.507772	1.01214	Reversible	Facultative
Ssr4	Dox (14d)	0.216981	0.432506	Partially Reversible	Facultative
Ssr4	Dox (21d)	0.16129	0.321498	Partially Reversible	Facultative
Rpl10	Dox (7d)	0.780401	0.969545	Reversible	Facultative
Rpl10	Dox (14d)	0.702028	0.872177	Reversible	Facultative
Rpl10	Dox (21d)	0.604701	0.751261	Reversible	Facultative
Rbm10	Dox (7d)	0.361702	0.87931	Reversible	NPC-specific
Rbm10	Dox (14d)	0.45045	1.09506	Reversible	NPC-specific
Rbm10	Dox (21d)	0.432432	1.05126	Reversible	NPC-specific
Gdi1	Dox (7d)	0.438604	0.951897	Reversible	Facultative
Gdi1	Dox (14d)	0.364199	0.790417	Reversible	Facultative
Gdi1	Dox (21d)	0.187036	0.405922	Partially Reversible	Facultative
Dnase1l1	Dox (7d)	0.48	2.2272	Reversible	Facultative
Dnase1l1	Dox (14d)	0.285714	1.32571	Reversible	Facultative
Dnase1l1	Dox (21d)	0.12	0.5568	Reversible	Facultative
Chm	Dox (7d)	0.0621118	0.217468	Irreversible	Facultative
Chm	Dox (14d)	0.0378549	0.132539	Irreversible	Facultative
Chm	Dox (21d)	0.0550725	0.192822	Irreversible	Facultative
Usp11	Dox (7d)	0.372636	0.841741	Reversible	Facultative
Usp11	Dox (14d)	0.304	0.6867	Reversible	Facultative
Usp11	Dox (21d)	0.322005	0.727372	Reversible	Facultative
Rbmx	Dox (7d)	0.038666	0.108607	Irreversible	NPC-specific
Rbmx	Dox (14d)	0.0315473	0.0886121	Irreversible	NPC-specific
Rbmx	Dox (21d)	0.0408859	0.114843	Irreversible	NPC-specific
Gpkow	Dox (7d)	0.149131	0.395032	Partially Reversible	Facultative
Gpkow	Dox (14d)	0.0188442	0.0499162	Irreversible	Facultative
Gpkow	Dox (21d)	0.0512821	0.13584	Irreversible	Facultative
Pqbp1	Dox (7d)	0.322527	0.659771	Reversible	Facultative
Pqbp1	Dox (14d)	0.0252996	0.0517536	Irreversible	Facultative
Pqbp1	Dox (21d)	0.0284858	0.0582713	Irreversible	Facultative
Ebp	Dox (7d)	0.10625	0.625415	Reversible	Facultative
Ebp	Dox (14d)	0.00639659	0.037652	Irreversible	Facultative
Ebp	Dox (21d)	0.00460829	0.0271256	Irreversible	Facultative
Porcn	Dox (7d)	0.116883	0.431074	Partially Reversible	Facultative
Porcn	Dox (14d)	0.0222222	0.0819572	Irreversible	Facultative
Porcn	Dox (21d)	0.0140845	0.0519447	Irreversible	Facultative
Ccdc120	Dox (7d)	0.0106383	0.0752018	Irreversible	NPC-specific
Ccdc120	Dox (14d)	0.0138889	0.0981801	Irreversible	NPC-specific
Ccdc120	Dox (21d)	0.0208333	0.14727	Irreversible	NPC-specific
Vbp1	Dox (7d)	0.151095	0.492214	Partially Reversible	Facultative
Vbp1	Dox (14d)	0.0628788	0.204837	Irreversible	Facultative
Vbp1	Dox (21d)	0.103929	0.338564	Partially Reversible	Facultative
Igbp1	Dox (7d)	0.391753	0.936715	Reversible	Facultative
Igbp1	Dox (14d)	0.298279	0.713212	Reversible	Facultative
Igbp1	Dox (21d)	0.290323	0.694187	Reversible	Facultative
Pim2	Dox (7d)	0.24581	0.667535	Reversible	NPC-specific
Pim2	Dox (14d)	0.0206897	0.056186	Irreversible	NPC-specific
Pim2	Dox (21d)	0.0126582	0.0343754	Irreversible	NPC-specific
Syap1	Dox (7d)	0.395349	0.824531	Reversible	Facultative
Syap1	Dox (14d)	0.399408	0.832997	Reversible	Facultative
Syap1	Dox (21d)	0.404984	0.844627	Reversible	Facultative
Naa10	Dox (7d)	0.303859	0.663726	Reversible	Facultative
Naa10	Dox (14d)	0.154116	0.336639	Partially Reversible	Facultative
Naa10	Dox (21d)	0.116183	0.253781	Partially Reversible	Facultative
Mecp2	Dox (7d)	0.379721	0.870796	Reversible	Facultative
Mecp2	Dox (14d)	0.279705	0.641434	Reversible	Facultative
Mecp2	Dox (21d)	0.209231	0.47982	Partially Reversible	Facultative
Rpgr	Dox (7d)	0.0041841	0.0125123	Irreversible	NPC-specific
Rpgr	Dox (14d)	0.00214133	0.00640352	Irreversible	NPC-specific
Rpgr	Dox (21d)	0.0189274	0.0566015	Irreversible	NPC-specific
Txlng	Dox (7d)	0.314103	0.7199	Reversible	Facultative
Txlng	Dox (14d)	0.414365	0.949693	Reversible	Facultative
Txlng	Dox (21d)	0.321739	0.737402	Reversible	Facultative
Suv39h1	Dox (7d)	0.402504	0.931285	Reversible	Facultative
Suv39h1	Dox (14d)	0.270428	0.625696	Reversible	Facultative
Suv39h1	Dox (21d)	0.160976	0.372453	Partially Reversible	Facultative
Wdr45	Dox (7d)	0.22619	0.512147	Reversible	Facultative
Wdr45	Dox (14d)	0.0273973	0.0620336	Irreversible	Facultative
Wdr45	Dox (21d)	0.128713	0.291435	Partially Reversible	Facultative
Ofd1	Dox (7d)	0.504348	0.944584	Reversible	Facultative
Ofd1	Dox (14d)	0.453435	0.84923	Reversible	Facultative
Ofd1	Dox (21d)	0.387978	0.726637	Reversible	Facultative
Cox7b	Dox (7d)	0.258065	0.903226	Reversible	NPC-specific
Cox7b	Dox (14d)	0.130435	0.456522	Partially Reversible	NPC-specific
Cox7b	Dox (21d)	0.0740741	0.259259	Irreversible	NPC-specific
Smc1a	Dox (7d)	0.380059	0.857439	Reversible	Facultative
Smc1a	Dox (14d)	0.315109	0.710908	Reversible	Facultative
Smc1a	Dox (21d)	0.251696	0.567842	Reversible	Facultative
Alg13	Dox (7d)	0.00923483	0.0248951	Irreversible	Facultative
Alg13	Dox (14d)	0.014944	0.0402857	Irreversible	Facultative
Alg13	Dox (21d)	0.0163934	0.0441932	Irreversible	Facultative
Cstf2	Dox (7d)	0.186312	0.438178	Partially Reversible	NPC-specific
Cstf2	Dox (14d)	0.0826446	0.194368	Irreversible	NPC-specific
Cstf2	Dox (21d)	0.0839695	0.197484	Irreversible	NPC-specific
Gprasp1	Dox (7d)	0.180613	0.70213	Reversible	Facultative
Gprasp1	Dox (14d)	0.180896	0.70323	Reversible	Facultative
Gprasp1	Dox (21d)	0.182041	0.707681	Reversible	Facultative
Mbtps2	Dox (7d)	0.470633	0.947082	Reversible	Facultative
Mbtps2	Dox (14d)	0.300584	0.604882	Reversible	Facultative
Mbtps2	Dox (21d)	0.178112	0.358424	Partially Reversible	Facultative
Tmsb4x	Dox (7d)	0.0329289	0.0690188	Irreversible	Facultative
Tmsb4x	Dox (14d)	0.00167224	0.003505	Irreversible	Facultative
Tmsb4x	Dox (21d)	0.00837696	0.0175581	Irreversible	Facultative
Sms	Dox (7d)	0.00687623	0.0173886	Irreversible	Facultative
Sms	Dox (14d)	0.00369004	0.00933137	Irreversible	Facultative
Sms	Dox (21d)	0.0127551	0.0322551	Irreversible	Facultative
Rab9	Dox (7d)	0.464896	0.915778	Reversible	Facultative
Rab9	Dox (14d)	0.432306	0.851582	Reversible	Facultative
Rab9	Dox (21d)	0.31899	0.628364	Reversible	Facultative
BC022960	Dox (7d)	0.0851064	0.195122	Irreversible	Facultative
BC022960	Dox (14d)	0.125	0.286585	Partially Reversible	Facultative
BC022960	Dox (21d)	0.108108	0.247858	Partially Reversible	Facultative
Cfp	Dox (7d)	0.0213675	0.0809798	Irreversible	Facultative
Cfp	Dox (14d)	0.0193548	0.073352	Irreversible	Facultative
Cfp	Dox (21d)	0.0103093	0.0390707	Irreversible	Facultative
Uxt	Dox (7d)	0.0764331	0.231869	Irreversible	Facultative
Uxt	Dox (14d)	0.117949	0.357811	Partially Reversible	Facultative
Uxt	Dox (21d)	0.0898204	0.27248	Irreversible	Facultative
Abcd1	Dox (7d)	0.294393	0.752336	Reversible	NPC-specific
Abcd1	Dox (14d)	0.0649351	0.165945	Irreversible	NPC-specific
Abcd1	Dox (21d)	0.0195122	0.0498645	Irreversible	NPC-specific
Emd	Dox (7d)	0.483324	1.00826	Reversible	Facultative
Emd	Dox (14d)	0.412043	0.859561	Reversible	Facultative
Emd	Dox (21d)	0.231765	0.483483	Partially Reversible	Facultative
Bcap31	Dox (7d)	0.404255	0.906964	Reversible	Facultative
Bcap31	Dox (14d)	0.123245	0.276505	Partially Reversible	Facultative
Bcap31	Dox (21d)	0.0275154	0.0617319	Irreversible	Facultative
Ikbkg	Dox (7d)	0.438813	1.01275	Reversible	Facultative
Ikbkg	Dox (14d)	0.369679	0.853195	Reversible	Facultative
Ikbkg	Dox (21d)	0.232865	0.537436	Reversible	Facultative
Plxnb3	Dox (7d)	0.0952381	0.25966	Irreversible	NPC-specific
Plxnb3	Dox (14d)	0.0294118	0.0801892	Irreversible	NPC-specific
Plxnb3	Dox (21d)	0.012	0.0327172	Irreversible	NPC-specific
Renbp	Dox (7d)	0.0970874	0.131981	Irreversible	NPC-specific
Renbp	Dox (14d)	0.0307692	0.0418279	Irreversible	NPC-specific
Renbp	Dox (21d)	0.0152284	0.0207016	Irreversible	NPC-specific
Taz	Dox (7d)	0.589091	1.14545	Reversible	Facultative
Taz	Dox (14d)	0.477612	0.92869	Reversible	Facultative
Taz	Dox (21d)	0.269767	0.524548	Reversible	Facultative
Ubl4	Dox (7d)	0.432203	0.941962	Reversible	Facultative
Ubl4	Dox (14d)	0.324149	0.706464	Reversible	Facultative
Ubl4	Dox (21d)	0.148026	0.322615	Partially Reversible	Facultative
Ribc1	Dox (7d)	0.351852	0.745827	Reversible	Facultative
Ribc1	Dox (14d)	0.285714	0.605634	Reversible	Facultative
Ribc1	Dox (21d)	0.28169	0.597104	Reversible	Facultative
Psmd10	Dox (7d)	0.0479233	0.116222	Irreversible	NPC-specific
Psmd10	Dox (14d)	0.0253968	0.0615914	Irreversible	NPC-specific
Psmd10	Dox (21d)	0.046595	0.113	Irreversible	NPC-specific
Atp6ap2	Dox (7d)	0.193925	0.413532	Partially Reversible	Facultative
Atp6ap2	Dox (14d)	0.00112486	0.00239869	Irreversible	Facultative
Atp6ap2	Dox (21d)	0.00952381	0.0203089	Irreversible	Facultative
Praf2	Dox (7d)	0.130973	0.296469	Partially Reversible	Facultative
Praf2	Dox (14d)	0.0149893	0.0339295	Irreversible	Facultative
Praf2	Dox (21d)	0.0175439	0.039712	Irreversible	Facultative
Otud5	Dox (7d)	0.330757	0.72683	Reversible	Facultative
Otud5	Dox (14d)	0.0151515	0.033295	Irreversible	Facultative
Otud5	Dox (21d)	0.0237624	0.0522171	Irreversible	Facultative
Hdac6	Dox (7d)	0.194713	0.511874	Reversible	Facultative
Hdac6	Dox (14d)	0.00780742	0.0205247	Irreversible	Facultative
Hdac6	Dox (21d)	0.0126013	0.033127	Irreversible	Facultative
Magt1	Dox (7d)	0.0384615	0.269418	Irreversible	Facultative
Magt1	Dox (14d)	0.0132696	0.092952	Irreversible	Facultative
Magt1	Dox (21d)	0.0213904	0.149837	Irreversible	Facultative
Cenpi	Dox (7d)	0.289855	0.707414	Reversible	Facultative
Cenpi	Dox (14d)	0.12212	0.298043	Partially Reversible	Facultative
Cenpi	Dox (21d)	0.0876289	0.213865	Irreversible	Facultative
Pcsk1n	Dox (7d)	0.0610465	0.350845	Irreversible	NPC-specific
Pcsk1n	Dox (14d)	0.00431034	0.0247723	Irreversible	NPC-specific
Pcsk1n	Dox (21d)	0.00696864	0.04005	Irreversible	NPC-specific
Bcor	Dox (7d)	0.138298	0.305366	Partially Reversible	NPC-specific
Bcor	Dox (14d)	0.00517241	0.0114209	Irreversible	NPC-specific
Bcor	Dox (21d)	0.0031348	0.00692174	Irreversible	NPC-specific
Tspyl2	Dox (7d)	0.0932203	0.203329	Irreversible	NPC-specific
Tspyl2	Dox (14d)	0.0522523	0.113971	Irreversible	NPC-specific
Tspyl2	Dox (21d)	0.113184	0.246873	Partially Reversible	NPC-specific
Iqsec2	Dox (7d)	0.0162162	0.0463768	Irreversible	NPC-specific
Iqsec2	Dox (14d)	0.0037037	0.0105922	Irreversible	NPC-specific
Iqsec2	Dox (21d)	0.0277078	0.0792417	Irreversible	NPC-specific
Hccs	Dox (7d)	0.373725	0.78556	Reversible	Facultative
Hccs	Dox (14d)	0.338776	0.712096	Reversible	Facultative
Hccs	Dox (21d)	0.265722	0.558539	Reversible	Facultative
Rbbp7	Dox (7d)	0.184615	0.457143	Partially Reversible	Facultative
Rbbp7	Dox (14d)	0.337349	0.835341	Reversible	Facultative
Rbbp7	Dox (21d)	0.173913	0.430642	Partially Reversible	Facultative
Ctps2	Dox (7d)	0.00702988	0.0205567	Irreversible	Facultative
Ctps2	Dox (14d)	0.011976	0.0350203	Irreversible	Facultative
Ctps2	Dox (21d)	0.0315582	0.0922822	Irreversible	Facultative
Ap1s2	Dox (7d)	0.195122	1.00563	Reversible	Facultative
Ap1s2	Dox (14d)	0.0909091	0.468531	Irreversible	Facultative
Ap1s2	Dox (21d)	0.125	0.644231	Reversible	Facultative
Piga	Dox (7d)	0.18239	0.446931	Partially Reversible	Facultative
Piga	Dox (14d)	0.186813	0.45777	Partially Reversible	Facultative
Piga	Dox (21d)	0.147887	0.362385	Partially Reversible	Facultative
Arhgap4	Dox (7d)	0.768116	1.14544	Reversible	Facultative
Arhgap4	Dox (14d)	0.290909	0.433812	Partially Reversible	Facultative
Arhgap4	Dox (21d)	0.166667	0.248538	Partially Reversible	Facultative
A830080D01Rik	Dox (7d)	0.0444444	0.115926	Irreversible	NPC-specific
A830080D01Rik	Dox (14d)	0.0970464	0.253129	Irreversible	NPC-specific
A830080D01Rik	Dox (21d)	0.0763889	0.199248	Irreversible	NPC-specific
Plxna3	Dox (7d)	0.434913	0.964775	Reversible	Facultative
Plxna3	Dox (14d)	0.326906	0.725181	Reversible	Facultative
Plxna3	Dox (21d)	0.176923	0.392471	Partially Reversible	Facultative
G6pdx	Dox (7d)	0.478904	0.999126	Reversible	Facultative
G6pdx	Dox (14d)	0.424086	0.884761	Reversible	Facultative
G6pdx	Dox (21d)	0.254879	0.531749	Reversible	Facultative
Upf3b	Dox (7d)	0.460317	0.975081	Reversible	Facultative
Upf3b	Dox (14d)	0.368421	0.780419	Reversible	Facultative
Upf3b	Dox (21d)	0.416667	0.882616	Reversible	Facultative
Tbc1d25	Dox (7d)	0.27907	0.729182	Reversible	Facultative
Tbc1d25	Dox (14d)	0.07	0.182903	Irreversible	Facultative
Tbc1d25	Dox (21d)	0.0188679	0.0493001	Irreversible	Facultative
Akap17b	Dox (7d)	0.119318	0.326536	Partially Reversible	NPC-specific
Akap17b	Dox (14d)	0.00214592	0.00587272	Irreversible	NPC-specific
Akap17b	Dox (21d)	0.0108108	0.0295858	Irreversible	NPC-specific
Slc9a6	Dox (7d)	0.115556	0.359661	Partially Reversible	NPC-specific
Slc9a6	Dox (14d)	0.11039	0.343582	Partially Reversible	NPC-specific
Slc9a6	Dox (21d)	0.0631068	0.196417	Irreversible	NPC-specific
Gemin8	Dox (7d)	0.589831	0.993125	Reversible	Facultative
Gemin8	Dox (14d)	0.593128	0.998677	Reversible	Facultative
Gemin8	Dox (21d)	0.418947	0.705401	Reversible	Facultative
Htatsf1	Dox (7d)	0.217927	0.586813	Reversible	NPC-specific
Htatsf1	Dox (14d)	0.152187	0.409793	Partially Reversible	NPC-specific
Htatsf1	Dox (21d)	0.128245	0.345327	Partially Reversible	NPC-specific
Armcx5	Dox (7d)	0.343396	0.825024	Reversible	NPC-specific
Armcx5	Dox (14d)	0.268182	0.644318	Reversible	NPC-specific
Armcx5	Dox (21d)	0.257353	0.618301	Reversible	NPC-specific
Tceanc	Dox (7d)	0.446809	0.839458	Reversible	Facultative
Tceanc	Dox (14d)	0.450292	0.846004	Reversible	Facultative
Tceanc	Dox (21d)	0.413502	0.776883	Reversible	Facultative
Eif1ax	Dox (7d)	0.0180569	0.0474648	Irreversible	Facultative
Eif1ax	Dox (14d)	0.0300329	0.0789452	Irreversible	Facultative
Eif1ax	Dox (21d)	0.0304171	0.0799551	Irreversible	Facultative
Trappc2	Dox (7d)	0.494662	0.864168	Reversible	Facultative
Trappc2	Dox (14d)	0.448889	0.784203	Reversible	Facultative
Trappc2	Dox (21d)	0.410853	0.717755	Reversible	Facultative
Mdm4-ps	Dox (7d)	0.282609	0.486715	Partially Reversible	NPC-specific
Mdm4-ps	Dox (14d)	0.5625	0.96875	Reversible	NPC-specific
Mdm4-ps	Dox (21d)	0.818182	1.40909	Reversible	NPC-specific
Gm14680	Dox (7d)	0.461538	0.812308	Reversible	NPC-specific
Gm14680	Dox (14d)	0.04	0.0704	Irreversible	NPC-specific
Gm14680	Dox (21d)	0.142857	0.251429	Partially Reversible	NPC-specific
Gm8822	Dox (7d)	0.282051	0.549258	Reversible	NPC-specific
Gm8822	Dox (14d)	0.361111	0.703216	Reversible	NPC-specific
Gm8822	Dox (21d)	0.366667	0.714035	Reversible	NPC-specific
Gm14539	Dox (7d)	0.708861	1.09097	Reversible	NPC-specific
Gm14539	Dox (14d)	0.742147	1.1422	Reversible	NPC-specific
Gm14539	Dox (21d)	0.736842	1.13404	Reversible	NPC-specific
Gm15163	Dox (7d)	0.0775194	0.334818	Irreversible	NPC-specific
Gm15163	Dox (14d)	0.217391	0.938945	Reversible	NPC-specific
Gm15163	Dox (21d)	0.0795455	0.343569	Irreversible	NPC-specific
Gm14634	Dox (7d)	0.285714	0.44898	Partially Reversible	Facultative
Gm14634	Dox (14d)	0.0909091	0.142857	Irreversible	Facultative
Gm14634	Dox (21d)	0.0833333	0.130952	Irreversible	Facultative
Kantr	Dox (7d)	0.0121951	0.0279158	Irreversible	NPC-specific
Kantr	Dox (14d)	0.0243902	0.0558317	Irreversible	NPC-specific
Kantr	Dox (21d)	0.04	0.091564	Irreversible	NPC-specific
5730405O15Rik	Dox (7d)	0.0952381	0.180556	Irreversible	NPC-specific
5730405O15Rik	Dox (14d)	0.2	0.379167	Partially Reversible	NPC-specific
5730405O15Rik	Dox (21d)	0.0909091	0.172348	Irreversible	NPC-specific
A230072C01Rik	Dox (7d)	0.0821918	0.368672	Irreversible	Facultative
A230072C01Rik	Dox (14d)	0.0734463	0.329444	Irreversible	Facultative
A230072C01Rik	Dox (21d)	0.165289	0.741406	Reversible	Facultative
RP23-135F22.6	Dox (7d)	0.171429	0.403361	Partially Reversible	NPC-specific
RP23-135F22.6	Dox (14d)	0.0357143	0.0840336	Irreversible	NPC-specific
RP23-135F22.6	Dox (21d)	0.047619	0.112045	Irreversible	NPC-specific

## Sheet: Figure 6g
Gene	Escape Group	Reversibility	Silencing halflife
Kdm5c	Others	0.87886	3.05665
1810030O07Rik	Others	0.196756	4.02926
Uba1	Others	0.901086	4.8871
Pdzd4	Region 6	0.00929808	0.441024
Elk1	Others	0.0736703	0.525407
Kcnd1	Region 1	0.0722563	0.872339
Idh3g	Region 6	0.0859916	5.09922
Gripap1	Region 1	0.0408525	2.93951
Rbm3	Others	0.0370738	5.75563
Ftsj1	Others	0.436565	3.65015
Hcfc1	Region 6	0.516217	1.7363
Araf	Others	0.621657	4.46561
Lage3	Region 7	0.47463	6.61366
Atp6ap1	Region 7	0.164319	7.75143
Slc6a8	Region 6	0.0391344	0.983244
Ndufb11	Others	0.887509	5.42655
Cdk16	Others	0.899772	3.04166
Slc35a2	Region 1	0.103253	3.99764
Hsd17b10	Others	0.311122	0.966034
Timm17b	Region 1	0.0472345	2.31974
Wdr13	Others	0.0344381	3.54002
Flna	Region 7	0.467898	2.58779
Med14	Others	0.0156275	2.38867
Tfe3	Region 1	0.0239908	1.75956
Fam50a	Region 7	0.502704	7.07863
Ssr4	Region 6	0.321498	5.48426
Rpl10	Region 7	0.751261	9.97642
Rbm10	Others	1.05126	2.74216
Gdi1	Region 7	0.405922	5.27167
Dnase1l1	Region 7	0.5568	1.60517
Usp11	Others	0.727372	2.22932
Gpkow	Region 1	0.13584	0.986008
Pqbp1	Region 1	0.0582713	3.1703
Ebp	Others	0.0271256	1.30616
Porcn	Others	0.0519447	0.401312
Ccdc120	Region 1	0.14727	0.401117
Pim2	Region 1	0.0343754	1.05989
Syap1	Others	0.844627	4.46162
Naa10	Region 6	0.253781	2.70811
Mecp2	Region 6	0.47982	2.31412
Txlng	Others	0.737402	1.95138
Suv39h1	Others	0.372453	4.57911
Wdr45	Region 1	0.291435	1.35216
Ofd1	Region 11	0.726637	8.29865
Smc1a	Others	0.567842	1.46785
Rab9	Region 11	0.628364	6.90274
Cfp	Others	0.0390707	0.541263
Uxt	Others	0.27248	0.971606
Abcd1	Region 6	0.0498645	1.02865
Emd	Region 7	0.483483	5.81681
Bcap31	Region 6	0.0617319	2.46238
Ikbkg	Region 7	0.537436	6.81476
Plxnb3	Region 6	0.0327172	0.935518
Renbp	Region 6	0.0207016	1.8142
Taz	Region 7	0.524548	6.46254
Ubl4	Region 7	0.322615	4.91757
Ribc1	Others	0.597104	0.885179
Atp6ap2	Others	0.0203089	2.42984
Praf2	Region 1	0.039712	1.01845
Otud5	Region 1	0.0522171	2.83415
Hdac6	Region 1	0.033127	0.887794
Pcsk1n	Region 1	0.04005	0.833629
Tspyl2	Others	0.246873	1.06329
Iqsec2	Others	0.0792417	0.56483
Rbbp7	Others	0.430642	0.928556
Ctps2	Others	0.0922822	0.393798
Arhgap4	Region 6	0.248538	2.34117
Plxna3	Region 7	0.392471	2.85333
G6pdx	Region 7	0.531749	1.64095
Tbc1d25	Others	0.0493001	1.15117
Tceanc	Region 11	0.776883	8.89048
Trappc2	Region 11	0.717755	8.37187
Gm14634	Others	0.130952	2.04268
Kantr	Others	0.091564	0.602797
