# Supplementary material for: Escape from X inactivation is directly modulated by Xist noncoding RNA
Source: Nat Cell Biol. 2025 Dec 15;28(1):166–81. doi: 10.1038/s41556-025-01823-6 (PMC12807875; doi:10.1038/s41556-025-01823-6)
Supplement: Supplementary file 12 — Numerical source data. [file 41556_2025_1823_MOESM12_ESM.xlsx]

## Sheet: Figure 7a
Symbol	Condition	Context	Allele	H2AK119H2AK119ub Normalized Coverage	H3K27me3 Normalized Coverage
1110012L19Rik	Control	Promoter	Xi	5.04969	5.61988
1110012L19Rik	Control	Genebody	Xi	5.56216	6.00436
1110012L19Rik	Dox (7d)	Promoter	Xi	5.29018	7.46918
1110012L19Rik	Dox (7d)	Genebody	Xi	6.13635	7.59475
1110012L19Rik	Dox (7d) wo	Promoter	Xi	4.14424	6.21265
1110012L19Rik	Dox (7d) wo	Genebody	Xi	5.45971	6.2747
1110012L19Rik	Dox (21d)	Promoter	Xi	5.41155	7.0647
1110012L19Rik	Dox (21d)	Genebody	Xi	6.33536	7.81776
1110012L19Rik	Dox (21d) wo	Promoter	Xi	4.12792	5.80669
1110012L19Rik	Dox (21d) wo	Genebody	Xi	5.27793	6.52135
1600014K23Rik	Control	Genebody	Xi	5.11445	6.72131
1600014K23Rik	Dox (7d)	Genebody	Xi	5.91146	7.81045
1600014K23Rik	Dox (7d) wo	Genebody	Xi	5.28044	6.68603
1600014K23Rik	Dox (21d)	Genebody	Xi	6.09371	7.83666
1600014K23Rik	Dox (21d) wo	Genebody	Xi	5.25043	6.88634
1600025M17Rik	Control	Promoter	Xi	5.92714	6.96805
1600025M17Rik	Control	Genebody	Xi	5.05246	6.77002
1600025M17Rik	Dox (7d)	Promoter	Xi	6.1121	8.08332
1600025M17Rik	Dox (7d)	Genebody	Xi	5.80723	7.80374
1600025M17Rik	Dox (7d) wo	Promoter	Xi	5.70888	6.2614
1600025M17Rik	Dox (7d) wo	Genebody	Xi	4.91004	6.35195
1600025M17Rik	Dox (21d)	Promoter	Xi	6.88653	7.74786
1600025M17Rik	Dox (21d)	Genebody	Xi	6.20153	7.71376
1600025M17Rik	Dox (21d) wo	Promoter	Xi	5.3852	6.7784
1600025M17Rik	Dox (21d) wo	Genebody	Xi	5.10124	6.68665
1700008I05Rik	Control	Promoter	Xi	6.07189	7.83859
1700008I05Rik	Control	Genebody	Xi	5.54373	7.18335
1700008I05Rik	Dox (7d)	Promoter	Xi	6.50888	8.10924
1700008I05Rik	Dox (7d)	Genebody	Xi	6.74575	8.24972
1700008I05Rik	Dox (7d) wo	Promoter	Xi	5.09768	7.48293
1700008I05Rik	Dox (7d) wo	Genebody	Xi	5.7042	7.15576
1700008I05Rik	Dox (21d)	Promoter	Xi	6.18183	7.75547
1700008I05Rik	Dox (21d)	Genebody	Xi	6.8243	7.9626
1700008I05Rik	Dox (21d) wo	Promoter	Xi	5.3092	7.26383
1700008I05Rik	Dox (21d) wo	Genebody	Xi	5.43298	7.09709
1700011M02Rik	Control	Promoter	Xi	#NUM!	5.9034
1700011M02Rik	Dox (7d)	Promoter	Xi	4.79018	6.19702
1700011M02Rik	Dox (7d) wo	Promoter	Xi	3.14424	5.62135
1700011M02Rik	Dox (21d)	Promoter	Xi	4.3428	5.51814
1700011M02Rik	Dox (21d) wo	Promoter	Xi	3.72424	5.99488
1700012L04Rik	Control	Promoter	Xi	#NUM!	4.3274
1700012L04Rik	Dox (7d)	Promoter	Xi	4.79018	5.90454
1700012L04Rik	Dox (7d) wo	Promoter	Xi	3.14424	4.92519
1700012L04Rik	Dox (21d)	Promoter	Xi	4.58551	5.96837
1700012L04Rik	Dox (21d) wo	Promoter	Xi	3.72424	5.71037
1700013H16Rik	Control	Promoter	Xi	4.54969	3.74244
1700013H16Rik	Control	Genebody	Xi	4.36791	6.25971
1700013H16Rik	Dox (7d)	Promoter	Xi	#NUM!	6.06551
1700013H16Rik	Dox (7d)	Genebody	Xi	5.04647	6.89488
1700013H16Rik	Dox (7d) wo	Promoter	Xi	4.7292	3.63271
1700013H16Rik	Dox (7d) wo	Genebody	Xi	4.69131	6.11072
1700013H16Rik	Dox (21d)	Promoter	Xi	5.13528	4.79441
1700013H16Rik	Dox (21d)	Genebody	Xi	5.34828	6.94681
1700013H16Rik	Dox (21d) wo	Promoter	Xi	3.72424	3.45647
1700013H16Rik	Dox (21d) wo	Genebody	Xi	4.73638	6.28691
1700019B21Rik	Control	Genebody	Xi	4.20712	5.74958
1700019B21Rik	Dox (7d)	Genebody	Xi	5.22059	6.90727
1700019B21Rik	Dox (7d) wo	Genebody	Xi	4.29563	5.84314
1700019B21Rik	Dox (21d)	Genebody	Xi	5.44203	7.30518
1700019B21Rik	Dox (21d) wo	Genebody	Xi	3.60347	5.96018
1700031F05Rik	Control	Genebody	Xi	2.20713	2.38852
1700031F05Rik	Dox (7d)	Genebody	Xi	3.19354	4.08418
1700031F05Rik	Dox (7d) wo	Genebody	Xi	1.75512	3.53608
1700031F05Rik	Dox (21d)	Genebody	Xi	3.74616	4.35083
1700031F05Rik	Dox (21d) wo	Genebody	Xi	2.57784	3.58955
1700036O09Rik	Control	Promoter	Xi	4.54969	5.73108
1700036O09Rik	Control	Genebody	Xi	4.49308	5.31734
1700036O09Rik	Dox (7d)	Promoter	Xi	5.90137	7.79522
1700036O09Rik	Dox (7d)	Genebody	Xi	5.36507	7.54064
1700036O09Rik	Dox (7d) wo	Promoter	Xi	4.64424	5.98983
1700036O09Rik	Dox (7d) wo	Genebody	Xi	4.01162	5.61129
1700036O09Rik	Dox (21d)	Promoter	Xi	6.20403	8.01814
1700036O09Rik	Dox (21d)	Genebody	Xi	6.59294	7.45427
1700036O09Rik	Dox (21d) wo	Promoter	Xi	#NUM!	6.21037
1700036O09Rik	Dox (21d) wo	Genebody	Xi	4.09162	5.8533
1700042B14Rik	Control	Promoter	Xi	4.54969	5.26464
1700042B14Rik	Control	Genebody	Xi	2.32936	4.10707
1700042B14Rik	Dox (7d)	Promoter	Xi	4.79018	5.98951
1700042B14Rik	Dox (7d)	Genebody	Xi	3.56985	5.18421
1700042B14Rik	Dox (7d) wo	Promoter	Xi	3.14424	4.92519
1700042B14Rik	Dox (7d) wo	Genebody	Xi	2.71639	3.99734
1700042B14Rik	Dox (21d)	Promoter	Xi	5.37799	5.94214
1700042B14Rik	Dox (21d)	Genebody	Xi	4.91495	5.27955
1700042B14Rik	Dox (21d) wo	Promoter	Xi	4.3852	4.74895
1700042B14Rik	Dox (21d) wo	Genebody	Xi	3.00391	4.5435
1700080O16Rik	Control	Promoter	Xi	#NUM!	5.67762
1700080O16Rik	Control	Genebody	Xi	4.98459	6.36935
1700080O16Rik	Dox (7d)	Promoter	Xi	5.19385	6.56551
1700080O16Rik	Dox (7d)	Genebody	Xi	5.83052	7.10393
1700080O16Rik	Dox (7d) wo	Promoter	Xi	6.3274	5.87864
1700080O16Rik	Dox (7d) wo	Genebody	Xi	5.6491	6.41164
1700080O16Rik	Dox (21d)	Promoter	Xi	5.47431	7.26939
1700080O16Rik	Dox (21d)	Genebody	Xi	6.1316	7.49959
1700080O16Rik	Dox (21d) wo	Promoter	Xi	4.72424	6.13963
1700080O16Rik	Dox (21d) wo	Genebody	Xi	4.77033	6.78059
1700111N16Rik	Control	Promoter	Xi	5.71066	7.41181
1700111N16Rik	Control	Genebody	Xi	4.82084	6.57705
1700111N16Rik	Dox (7d)	Promoter	Xi	6.81962	8.58551
1700111N16Rik	Dox (7d)	Genebody	Xi	5.68586	7.49317
1700111N16Rik	Dox (7d) wo	Promoter	Xi	5.89813	7.51015
1700111N16Rik	Dox (7d) wo	Genebody	Xi	4.78232	6.40285
1700111N16Rik	Dox (21d)	Promoter	Xi	6.72024	8.34247
1700111N16Rik	Dox (21d)	Genebody	Xi	5.96744	7.53737
1700111N16Rik	Dox (21d) wo	Promoter	Xi	5.8092	7.38702
1700111N16Rik	Dox (21d) wo	Genebody	Xi	4.71289	6.59809
1700121L16Rik	Control	Genebody	Xi	3.87801	5.66168
1700121L16Rik	Dox (7d)	Genebody	Xi	4.83068	6.64687
1700121L16Rik	Dox (7d) wo	Genebody	Xi	4.09041	5.46278
1700121L16Rik	Dox (21d)	Genebody	Xi	5.09485	6.63651
1700121L16Rik	Dox (21d) wo	Genebody	Xi	3.64477	5.43885
1810030O07Rik	Control	Promoter	Xi	4.54969	#NUM!
1810030O07Rik	Control	Genebody	Xi	4.40985	0.888067
1810030O07Rik	Dox (7d)	Promoter	Xi	6.69385	7.32729
1810030O07Rik	Dox (7d)	Genebody	Xi	7.03118	7.90967
1810030O07Rik	Dox (7d) wo	Promoter	Xi	6.02168	3.92519
1810030O07Rik	Dox (7d) wo	Genebody	Xi	5.3897	3.5135
1810030O07Rik	Dox (21d)	Promoter	Xi	6.85398	7.87113
1810030O07Rik	Dox (21d)	Genebody	Xi	6.51151	7.80993
1810030O07Rik	Dox (21d) wo	Promoter	Xi	4.8092	7.26291
1810030O07Rik	Dox (21d) wo	Genebody	Xi	5.37057	6.39928
2010106E10Rik	Control	Genebody	Xi	-1.13668	0.25222
2010106E10Rik	Dox (7d)	Genebody	Xi	0.00747521	1.57529
2010106E10Rik	Dox (7d) wo	Genebody	Xi	-0.345983	-0.676224
2010106E10Rik	Dox (21d)	Genebody	Xi	-0.308388	1.41673
2010106E10Rik	Dox (21d) wo	Genebody	Xi	-1.66966	-0.352462
2010204K13Rik	Control	Promoter	Xi	6.07189	8.48422
2010204K13Rik	Control	Genebody	Xi	5.90362	7.81607
2010204K13Rik	Dox (7d)	Promoter	Xi	6.88837	7.67799
2010204K13Rik	Dox (7d)	Genebody	Xi	6.28617	7.84729
2010204K13Rik	Dox (7d) wo	Promoter	Xi	6.09768	8.04915
2010204K13Rik	Dox (7d) wo	Genebody	Xi	5.75746	7.21383
2010204K13Rik	Dox (21d)	Promoter	Xi	6.76177	8.45824
2010204K13Rik	Dox (21d)	Genebody	Xi	6.26279	7.71023
2010204K13Rik	Dox (21d) wo	Promoter	Xi	5.22424	7.89165
2010204K13Rik	Dox (21d) wo	Genebody	Xi	5.15511	6.90236
2010308F09Rik	Control	Promoter	Xi	5.16089	3.53492
2010308F09Rik	Control	Genebody	Xi	5.08129	2.92012
2010308F09Rik	Dox (7d)	Promoter	Xi	7.43288	8.40172
2010308F09Rik	Dox (7d)	Genebody	Xi	6.76602	8.36858
2010308F09Rik	Dox (7d) wo	Promoter	Xi	6.07942	7.80597
2010308F09Rik	Dox (7d) wo	Genebody	Xi	6.35634	7.85453
2010308F09Rik	Dox (21d)	Promoter	Xi	6.87799	7.89559
2010308F09Rik	Dox (21d)	Genebody	Xi	6.35348	7.93252
2010308F09Rik	Dox (21d) wo	Promoter	Xi	4.8092	6.2024
2010308F09Rik	Dox (21d) wo	Genebody	Xi	5.29763	6.92918
2210013O21Rik	Control	Promoter	Xi	5.95337	8.34228
2210013O21Rik	Control	Genebody	Xi	4.79564	6.51874
2210013O21Rik	Dox (7d)	Promoter	Xi	6.40137	8.21312
2210013O21Rik	Dox (7d)	Genebody	Xi	5.80415	7.48569
2210013O21Rik	Dox (7d) wo	Promoter	Xi	5.95891	7.98854
2210013O21Rik	Dox (7d) wo	Genebody	Xi	4.80264	6.4176
2210013O21Rik	Dox (21d)	Promoter	Xi	6.37799	8.51211
2210013O21Rik	Dox (21d)	Genebody	Xi	5.91849	7.65809
2210013O21Rik	Dox (21d) wo	Promoter	Xi	6.24644	7.95577
2210013O21Rik	Dox (21d) wo	Genebody	Xi	4.99051	6.43097
2610002M06Rik	Control	Promoter	Xi	4.34218	5.03492
2610002M06Rik	Control	Genebody	Xi	5.41781	7.16437
2610002M06Rik	Dox (7d)	Promoter	Xi	4.65866	5.90454
2610002M06Rik	Dox (7d)	Genebody	Xi	6.14169	7.92382
2610002M06Rik	Dox (7d) wo	Promoter	Xi	3.14424	5.29367
2610002M06Rik	Dox (7d) wo	Genebody	Xi	5.38643	6.91048
2610002M06Rik	Dox (21d)	Promoter	Xi	4.97431	6.31062
2610002M06Rik	Dox (21d)	Genebody	Xi	6.40309	7.99114
2610002M06Rik	Dox (21d) wo	Promoter	Xi	4.3092	6.03641
2610002M06Rik	Dox (21d) wo	Genebody	Xi	5.24655	7.09407
2810403D21Rik	Control	Promoter	Xi	4.34218	6.49037
2810403D21Rik	Control	Genebody	Xi	4.90256	6.65623
2810403D21Rik	Dox (7d)	Promoter	Xi	4.65866	6.6767
2810403D21Rik	Dox (7d)	Genebody	Xi	5.69825	7.51021
2810403D21Rik	Dox (7d) wo	Promoter	Xi	#NUM!	6.14389
2810403D21Rik	Dox (7d) wo	Genebody	Xi	4.92817	6.44114
2810403D21Rik	Dox (21d)	Promoter	Xi	5.13528	6.76085
2810403D21Rik	Dox (21d)	Genebody	Xi	5.99257	7.58972
2810403D21Rik	Dox (21d) wo	Promoter	Xi	4.01672	6.26383
2810403D21Rik	Dox (21d) wo	Genebody	Xi	4.86412	6.5989
3010001F23Rik	Control	Promoter	Xi	5.63466	7.12488
3010001F23Rik	Control	Genebody	Xi	4.53458	6.38741
3010001F23Rik	Dox (7d)	Promoter	Xi	6.13109	7.24076
3010001F23Rik	Dox (7d)	Genebody	Xi	4.81762	6.48031
3010001F23Rik	Dox (7d) wo	Promoter	Xi	4.96616	6.67909
3010001F23Rik	Dox (7d) wo	Genebody	Xi	4.03219	5.8062
3010001F23Rik	Dox (21d)	Promoter	Xi	4.91155	7.27362
3010001F23Rik	Dox (21d)	Genebody	Xi	4.99919	6.43048
3010001F23Rik	Dox (21d) wo	Promoter	Xi	4.8852	6.61518
3010001F23Rik	Dox (21d) wo	Genebody	Xi	3.7275	5.83128
3110007F17Rik	Control	Genebody	Xi	#NUM!	-2.58707
3110007F17Rik	Dox (7d)	Genebody	Xi	-1.03934	1.18944
3110007F17Rik	Dox (7d) wo	Genebody	Xi	-1.23183	-1.79312
3110007F17Rik	Dox (21d)	Genebody	Xi	-0.355199	1.24637
3110007F17Rik	Dox (21d) wo	Genebody	Xi	-3.10527	-0.995595
3110067C02Rik	Control	Promoter	Xi	6.57189	8.52772
3110067C02Rik	Control	Genebody	Xi	6.71082	8.40309
3110067C02Rik	Dox (7d)	Promoter	Xi	6.7233	8.67023
3110067C02Rik	Dox (7d)	Genebody	Xi	6.47163	8.52595
3110067C02Rik	Dox (7d) wo	Promoter	Xi	6.35316	8.45374
3110067C02Rik	Dox (7d) wo	Genebody	Xi	6.49989	8.30407
3110067C02Rik	Dox (21d)	Promoter	Xi	7.28899	8.40179
3110067C02Rik	Dox (21d)	Genebody	Xi	7.01821	8.47586
3110067C02Rik	Dox (21d) wo	Promoter	Xi	6.15942	8.56454
3110067C02Rik	Dox (21d) wo	Genebody	Xi	6.33376	8.3837
3632454L22Rik	Control	Promoter	Xi	4.71066	5.23108
3632454L22Rik	Control	Genebody	Xi	4.6744	6.09333
3632454L22Rik	Dox (7d)	Promoter	Xi	5.65866	7.18947
3632454L22Rik	Dox (7d)	Genebody	Xi	5.70988	7.45199
3632454L22Rik	Dox (7d) wo	Promoter	Xi	4.59768	5.7661
3632454L22Rik	Dox (7d) wo	Genebody	Xi	4.93912	6.14948
3632454L22Rik	Dox (21d)	Promoter	Xi	5.76679	7.14211
3632454L22Rik	Dox (21d)	Genebody	Xi	5.8575	7.2866
3632454L22Rik	Dox (21d) wo	Promoter	Xi	4.3852	5.04144
3632454L22Rik	Dox (21d) wo	Genebody	Xi	4.52473	6.1693
3830403N18Rik	Control	Promoter	Xi	#NUM!	5.69588
3830403N18Rik	Control	Genebody	Xi	4.2832	5.68276
3830403N18Rik	Dox (7d)	Promoter	Xi	2.99769	5.11206
3830403N18Rik	Dox (7d)	Genebody	Xi	4.53655	6.39213
3830403N18Rik	Dox (7d) wo	Promoter	Xi	3.43672	5.32887
3830403N18Rik	Dox (7d) wo	Genebody	Xi	3.52547	5.32294
3830403N18Rik	Dox (21d)	Promoter	Xi	3.8428	6.19809
3830403N18Rik	Dox (21d)	Genebody	Xi	4.70371	6.43011
3830403N18Rik	Dox (21d) wo	Promoter	Xi	4.51672	5.02111
3830403N18Rik	Dox (21d) wo	Genebody	Xi	3.64448	5.59161
3830417A13Rik	Control	Promoter	Xi	4.25721	5.78085
3830417A13Rik	Control	Genebody	Xi	4.98301	6.34748
3830417A13Rik	Dox (7d)	Promoter	Xi	5.65866	7.26167
3830417A13Rik	Dox (7d)	Genebody	Xi	6.10033	7.79536
3830417A13Rik	Dox (7d) wo	Promoter	Xi	4.14424	5.51015
3830417A13Rik	Dox (7d) wo	Genebody	Xi	5.06386	6.19864
3830417A13Rik	Dox (21d)	Promoter	Xi	5.68183	7.44713
3830417A13Rik	Dox (21d)	Genebody	Xi	6.8113	7.87913
3830417A13Rik	Dox (21d) wo	Promoter	Xi	3.51672	5.77115
3830417A13Rik	Dox (21d) wo	Genebody	Xi	5.10555	6.65392
4921511C20Rik	Control	Promoter	Xi	#NUM!	4.14612
4921511C20Rik	Control	Genebody	Xi	2.6596	3.93731
4921511C20Rik	Dox (7d)	Promoter	Xi	4.15866	6.73603
4921511C20Rik	Dox (7d)	Genebody	Xi	4.19256	6.33638
4921511C20Rik	Dox (7d) wo	Promoter	Xi	3.64424	4.92519
4921511C20Rik	Dox (7d) wo	Genebody	Xi	3.33911	3.69606
4921511C20Rik	Dox (21d)	Promoter	Xi	4.47431	6.49988
4921511C20Rik	Dox (21d)	Genebody	Xi	3.9879	6.27444
4921511C20Rik	Dox (21d) wo	Promoter	Xi	#NUM!	3.95647
4921511C20Rik	Dox (21d) wo	Genebody	Xi	#NUM!	5.01983
4930402K13Rik	Control	Promoter	Xi	4.34218	5.73108
4930402K13Rik	Control	Genebody	Xi	4.30278	5.83174
4930402K13Rik	Dox (7d)	Promoter	Xi	6.13109	7.44295
4930402K13Rik	Dox (7d)	Genebody	Xi	6.1079	7.61107
4930402K13Rik	Dox (7d) wo	Promoter	Xi	4.8052	6.12135
4930402K13Rik	Dox (7d) wo	Genebody	Xi	4.85077	6.01449
4930402K13Rik	Dox (21d)	Promoter	Xi	5.26679	6.76085
4930402K13Rik	Dox (21d)	Genebody	Xi	5.16463	6.77123
4930402K13Rik	Dox (21d) wo	Promoter	Xi	#NUM!	6.18619
4930402K13Rik	Dox (21d) wo	Genebody	Xi	#NUM!	6.32156
4930412D23Rik	Control	Genebody	Xi	0.560906	1.78885
4930412D23Rik	Dox (7d)	Genebody	Xi	2.09387	4.11191
4930412D23Rik	Dox (7d) wo	Genebody	Xi	0.871928	1.77544
4930412D23Rik	Dox (21d)	Genebody	Xi	2.48553	3.99235
4930412D23Rik	Dox (21d) wo	Genebody	Xi	0.866969	2.8531
4930415L06Rik	Control	Promoter	Xi	3.75721	5.3274
4930415L06Rik	Control	Genebody	Xi	4.04161	5.56203
4930415L06Rik	Dox (7d)	Promoter	Xi	4.95114	6.82099
4930415L06Rik	Dox (7d)	Genebody	Xi	4.41361	6.66449
4930415L06Rik	Dox (7d) wo	Promoter	Xi	4.54791	5.86243
4930415L06Rik	Dox (7d) wo	Genebody	Xi	3.85263	5.53727
4930415L06Rik	Dox (21d)	Promoter	Xi	5.18183	7.12934
4930415L06Rik	Dox (21d)	Genebody	Xi	5.39023	6.34909
4930415L06Rik	Dox (21d) wo	Promoter	Xi	#NUM!	4.65263
4930415L06Rik	Dox (21d) wo	Genebody	Xi	3.75135	5.55409
4930428D18Rik	Control	Promoter	Xi	5.21066	7.05712
4930428D18Rik	Control	Genebody	Xi	4.85708	6.70681
4930428D18Rik	Dox (7d)	Promoter	Xi	6.49769	7.57
4930428D18Rik	Dox (7d)	Genebody	Xi	5.81785	7.46469
4930428D18Rik	Dox (7d) wo	Promoter	Xi	5.81416	7.09065
4930428D18Rik	Dox (7d) wo	Genebody	Xi	5.24821	6.60497
4930428D18Rik	Dox (21d)	Promoter	Xi	5.96676	7.81062
4930428D18Rik	Dox (21d)	Genebody	Xi	6.15409	7.58021
4930428D18Rik	Dox (21d) wo	Promoter	Xi	4.45396	7.00285
4930428D18Rik	Dox (21d) wo	Genebody	Xi	5.2662	6.8733
4930447F04Rik	Control	Promoter	Xi	3.25721	5.64612
4930447F04Rik	Dox (7d)	Promoter	Xi	4.95114	7.01574
4930447F04Rik	Dox (7d) wo	Promoter	Xi	3.14424	5.03639
4930447F04Rik	Dox (21d)	Promoter	Xi	3.8428	6.68866
4930447F04Rik	Dox (21d) wo	Promoter	Xi	4.22424	4.86015
4930453H23Rik	Control	Promoter	Xi	5.04969	5.69588
4930453H23Rik	Control	Genebody	Xi	5.01209	6.69945
4930453H23Rik	Dox (7d)	Promoter	Xi	#NUM!	7.06551
4930453H23Rik	Dox (7d)	Genebody	Xi	5.66972	7.50747
4930453H23Rik	Dox (7d) wo	Promoter	Xi	3.93672	5.37864
4930453H23Rik	Dox (7d) wo	Genebody	Xi	5.03277	6.44243
4930453H23Rik	Dox (21d)	Promoter	Xi	5.79624	6.67911
4930453H23Rik	Dox (21d)	Genebody	Xi	6.10217	7.49542
4930453H23Rik	Dox (21d) wo	Promoter	Xi	2.72424	4.68619
4930453H23Rik	Dox (21d) wo	Genebody	Xi	4.91636	6.58272
4930468A15Rik	Control	Promoter	Xi	6.07914	6.8274
4930468A15Rik	Control	Genebody	Xi	4.80834	6.1548
4930468A15Rik	Dox (7d)	Promoter	Xi	6.45114	7.81676
4930468A15Rik	Dox (7d)	Genebody	Xi	5.22689	6.84419
4930468A15Rik	Dox (7d) wo	Promoter	Xi	5.59768	7.12421
4930468A15Rik	Dox (7d) wo	Genebody	Xi	4.54969	6.11212
4930468A15Rik	Dox (21d)	Promoter	Xi	6.70403	8.04179
4930468A15Rik	Dox (21d)	Genebody	Xi	5.6401	7.03536
4930468A15Rik	Dox (21d) wo	Promoter	Xi	5.01672	7.2784
4930468A15Rik	Dox (21d) wo	Genebody	Xi	4.33046	6.2067
4930480E11Rik	Control	Promoter	Xi	6.10743	6.79539
4930480E11Rik	Control	Genebody	Xi	6.08639	6.60368
4930480E11Rik	Dox (7d)	Promoter	Xi	6.54143	8.06325
4930480E11Rik	Dox (7d)	Genebody	Xi	6.31955	8.02377
4930480E11Rik	Dox (7d) wo	Promoter	Xi	5.84039	6.81587
4930480E11Rik	Dox (7d) wo	Genebody	Xi	4.45122	6.83037
4930480E11Rik	Dox (21d)	Promoter	Xi	6.78656	8.47159
4930480E11Rik	Dox (21d)	Genebody	Xi	6.17343	8.03714
4930480E11Rik	Dox (21d) wo	Promoter	Xi	5.60168	7.04018
4930480E11Rik	Dox (21d) wo	Genebody	Xi	5.3237	6.45961
4930502E18Rik	Control	Promoter	Xi	4.41818	5.55712
4930502E18Rik	Control	Genebody	Xi	5.48194	6.89224
4930502E18Rik	Dox (7d)	Promoter	Xi	5.69385	6.63426
4930502E18Rik	Dox (7d)	Genebody	Xi	5.96169	7.57386
4930502E18Rik	Dox (7d) wo	Promoter	Xi	4.2292	5.96892
4930502E18Rik	Dox (7d) wo	Genebody	Xi	5.15716	6.77447
4930502E18Rik	Dox (21d)	Promoter	Xi	5.88653	6.96837
4930502E18Rik	Dox (21d)	Genebody	Xi	6.34018	7.84187
4930502E18Rik	Dox (21d) wo	Promoter	Xi	2.72424	6.4159
4930502E18Rik	Dox (21d) wo	Genebody	Xi	5.23204	7.10103
4930503H13Rik	Control	Promoter	Xi	5.89061	4.8274
4930503H13Rik	Control	Genebody	Xi	5.88761	4.82628
4930503H13Rik	Dox (7d)	Promoter	Xi	6.69385	8.52692
4930503H13Rik	Dox (7d)	Genebody	Xi	6.62809	8.34229
4930503H13Rik	Dox (7d) wo	Promoter	Xi	4.7292	6.88064
4930503H13Rik	Dox (7d) wo	Genebody	Xi	4.77463	6.3965
4930503H13Rik	Dox (21d)	Promoter	Xi	6.90744	8.60644
4930503H13Rik	Dox (21d)	Genebody	Xi	7.00838	8.11627
4930503H13Rik	Dox (21d) wo	Promoter	Xi	5.47017	6.05631
4930503H13Rik	Dox (21d) wo	Genebody	Xi	5.55079	5.65151
4930513O06Rik	Control	Promoter	Xi	5.04969	5.78617
4930513O06Rik	Control	Genebody	Xi	4.30548	6.02795
4930513O06Rik	Dox (7d)	Promoter	Xi	5.6404	7.67799
4930513O06Rik	Dox (7d)	Genebody	Xi	5.54596	7.30464
4930513O06Rik	Dox (7d) wo	Promoter	Xi	5.09768	5.52339
4930513O06Rik	Dox (7d) wo	Genebody	Xi	4.59353	5.62474
4930513O06Rik	Dox (21d)	Promoter	Xi	6.55928	7.67911
4930513O06Rik	Dox (21d)	Genebody	Xi	5.83492	7.3875
4930513O06Rik	Dox (21d) wo	Promoter	Xi	4.3092	5.54144
4930513O06Rik	Dox (21d) wo	Genebody	Xi	4.42228	5.62578
4930515L19Rik	Control	Genebody	Xi	3.04062	4.80577
4930515L19Rik	Dox (7d)	Genebody	Xi	4.15843	5.92697
4930515L19Rik	Dox (7d) wo	Genebody	Xi	3.377	4.47237
4930515L19Rik	Dox (21d)	Genebody	Xi	4.60553	6.12677
4930515L19Rik	Dox (21d) wo	Genebody	Xi	3.02972	4.8308
4930519F16Rik	Control	Promoter	Xi	4.71066	6.23962
4930519F16Rik	Control	Genebody	Xi	4.66195	6.26381
4930519F16Rik	Dox (7d)	Promoter	Xi	6.31237	6.92674
4930519F16Rik	Dox (7d)	Genebody	Xi	5.22515	6.85615
4930519F16Rik	Dox (7d) wo	Promoter	Xi	3.8052	6.71767
4930519F16Rik	Dox (7d) wo	Genebody	Xi	4.74363	6.15464
4930519F16Rik	Dox (21d)	Promoter	Xi	5.63528	7.01814
4930519F16Rik	Dox (21d)	Genebody	Xi	5.43473	6.93697
4930519F16Rik	Dox (21d) wo	Promoter	Xi	4.01672	6.82213
4930519F16Rik	Dox (21d) wo	Genebody	Xi	4.54026	6.2014
4930524N10Rik	Control	Promoter	Xi	4.75721	6.21662
4930524N10Rik	Control	Genebody	Xi	4.28317	6.12423
4930524N10Rik	Dox (7d)	Promoter	Xi	5.95114	7.85195
4930524N10Rik	Dox (7d)	Genebody	Xi	5.83833	7.60872
4930524N10Rik	Dox (7d) wo	Promoter	Xi	5.54791	6.71767
4930524N10Rik	Dox (7d) wo	Genebody	Xi	4.87488	5.92044
4930524N10Rik	Dox (21d)	Promoter	Xi	6.17047	7.98744
4930524N10Rik	Dox (21d)	Genebody	Xi	5.79024	7.69477
4930524N10Rik	Dox (21d) wo	Promoter	Xi	3.72424	6.39165
4930524N10Rik	Dox (21d) wo	Genebody	Xi	4.31483	5.95952
4930550L24Rik	Control	Promoter	Xi	4.41818	6.2967
4930550L24Rik	Control	Genebody	Xi	3.78079	5.86093
4930550L24Rik	Dox (7d)	Promoter	Xi	6.40137	7.88744
4930550L24Rik	Dox (7d)	Genebody	Xi	5.1376	6.89927
4930550L24Rik	Dox (7d) wo	Promoter	Xi	5.77763	6.33741
4930550L24Rik	Dox (7d) wo	Genebody	Xi	4.60355	5.87685
4930550L24Rik	Dox (21d)	Promoter	Xi	6.31522	7.48744
4930550L24Rik	Dox (21d)	Genebody	Xi	5.61375	6.86066
4930550L24Rik	Dox (21d) wo	Promoter	Xi	5.04617	6.5002
4930550L24Rik	Dox (21d) wo	Genebody	Xi	4.20735	5.91959
4930557A04Rik	Control	Promoter	Xi	6.27941	7.2967
4930557A04Rik	Control	Genebody	Xi	6.49192	6.97714
4930557A04Rik	Dox (7d)	Promoter	Xi	7.08266	8.60924
4930557A04Rik	Dox (7d)	Genebody	Xi	7.02488	8.09269
4930557A04Rik	Dox (7d) wo	Promoter	Xi	6.28694	7.39351
4930557A04Rik	Dox (7d) wo	Genebody	Xi	5.37894	7.32883
4930557A04Rik	Dox (21d)	Promoter	Xi	7.3058	8.6782
4930557A04Rik	Dox (21d)	Genebody	Xi	7.5015	8.36404
4930557A04Rik	Dox (21d) wo	Promoter	Xi	5.51672	7.61744
4930557A04Rik	Dox (21d) wo	Genebody	Xi	5.16646	7.40988
4930578C19Rik	Control	Promoter	Xi	3.91818	5.95137
4930578C19Rik	Control	Genebody	Xi	5.53653	7.19565
4930578C19Rik	Dox (7d)	Promoter	Xi	5.37514	7.48951
4930578C19Rik	Dox (7d)	Genebody	Xi	6.28963	8.1092
4930578C19Rik	Dox (7d) wo	Promoter	Xi	4.8052	5.87864
4930578C19Rik	Dox (7d) wo	Genebody	Xi	5.39508	7.01
4930578C19Rik	Dox (21d)	Promoter	Xi	5.41155	6.90091
4930578C19Rik	Dox (21d)	Genebody	Xi	6.16259	7.70255
4930578C19Rik	Dox (21d) wo	Promoter	Xi	4.22424	5.45647
4930578C19Rik	Dox (21d) wo	Genebody	Xi	5.07032	6.67995
4930595M18Rik	Control	Promoter	Xi	5.34218	7.19588
4930595M18Rik	Control	Genebody	Xi	4.10131	5.64798
4930595M18Rik	Dox (7d)	Promoter	Xi	5.29018	7.40454
4930595M18Rik	Dox (7d)	Genebody	Xi	4.76222	6.62538
4930595M18Rik	Dox (7d) wo	Promoter	Xi	4.14424	7.10689
4930595M18Rik	Dox (7d) wo	Genebody	Xi	4.14671	5.41472
4930595M18Rik	Dox (21d)	Promoter	Xi	5.37799	7.67186
4930595M18Rik	Dox (21d)	Genebody	Xi	4.91057	6.81476
4930595M18Rik	Dox (21d) wo	Promoter	Xi	4.22424	7.14724
4930595M18Rik	Dox (21d) wo	Genebody	Xi	3.66079	5.64676
4931400O07Rik	Control	Promoter	Xi	4.84218	7.12322
4931400O07Rik	Control	Genebody	Xi	#NUM!	7.34166
4931400O07Rik	Dox (7d)	Promoter	Xi	6.52534	8.18375
4931400O07Rik	Dox (7d)	Genebody	Xi	6.82065	8.35901
4931400O07Rik	Dox (7d) wo	Promoter	Xi	5.84039	6.77541
4931400O07Rik	Dox (7d) wo	Genebody	Xi	5.41742	6.5134
4931400O07Rik	Dox (21d)	Promoter	Xi	6.85176	8.54361
4931400O07Rik	Dox (21d)	Genebody	Xi	7.2475	8.8632
4931400O07Rik	Dox (21d) wo	Promoter	Xi	5.60168	7.23568
4931400O07Rik	Dox (21d) wo	Genebody	Xi	5.38623	7.27943
4932429P05Rik	Control	Promoter	Xi	4.41818	6.66831
4932429P05Rik	Control	Genebody	Xi	4.60722	6.82543
4932429P05Rik	Dox (7d)	Promoter	Xi	4.72741	7.89699
4932429P05Rik	Dox (7d)	Genebody	Xi	5.56418	7.36574
4932429P05Rik	Dox (7d) wo	Promoter	Xi	4.7292	5.44006
4932429P05Rik	Dox (7d) wo	Genebody	Xi	4.28672	6.40169
4932429P05Rik	Dox (21d)	Promoter	Xi	6.05928	8.07031
4932429P05Rik	Dox (21d)	Genebody	Xi	5.56703	7.69963
4932429P05Rik	Dox (21d) wo	Promoter	Xi	4.3852	6.6654
4932429P05Rik	Dox (21d) wo	Genebody	Xi	4.57424	6.79512
4932442L08Rik	Control	Promoter	Xi	4.95337	6.88166
4932442L08Rik	Control	Genebody	Xi	5.60295	7.67345
4932442L08Rik	Dox (7d)	Promoter	Xi	#NUM!	7.35799
4932442L08Rik	Dox (7d)	Genebody	Xi	5.95714	7.70785
4932442L08Rik	Dox (7d) wo	Promoter	Xi	4.7292	6.58012
4932442L08Rik	Dox (7d) wo	Genebody	Xi	5.53557	7.49522
4932442L08Rik	Dox (21d)	Promoter	Xi	5.13528	6.92182
4932442L08Rik	Dox (21d)	Genebody	Xi	6.27778	7.7384
4932442L08Rik	Dox (21d) wo	Promoter	Xi	4.22424	6.65263
4932442L08Rik	Dox (21d) wo	Genebody	Xi	5.38915	7.48746
4933400A11Rik	Control	Promoter	Xi	3.91818	4.4386
4933400A11Rik	Control	Genebody	Xi	3.87849	5.74338
4933400A11Rik	Dox (7d)	Promoter	Xi	5.69385	7.19702
4933400A11Rik	Dox (7d)	Genebody	Xi	5.07241	7.1482
4933400A11Rik	Dox (7d) wo	Promoter	Xi	4.14424	4.86243
4933400A11Rik	Dox (7d) wo	Genebody	Xi	4.78771	5.81518
4933400A11Rik	Dox (21d)	Promoter	Xi	6.13528	7.16453
4933400A11Rik	Dox (21d)	Genebody	Xi	5.95652	7.23235
4933400A11Rik	Dox (21d) wo	Promoter	Xi	3.72424	5.02111
4933400A11Rik	Dox (21d) wo	Genebody	Xi	3.45671	6.00674
4933401B06Rik	Control	Promoter	Xi	#NUM!	3.4034
4933401B06Rik	Dox (7d)	Promoter	Xi	4.65866	6.40454
4933401B06Rik	Dox (7d) wo	Promoter	Xi	3.14424	3.63271
4933401B06Rik	Dox (21d)	Promoter	Xi	5.08551	4.96837
4933401B06Rik	Dox (21d) wo	Promoter	Xi	#NUM!	4.74895
4933402E13Rik	Control	Promoter	Xi	5.13466	6.67762
4933402E13Rik	Control	Genebody	Xi	5.30601	7.17556
4933402E13Rik	Dox (7d)	Promoter	Xi	5.37514	7.39127
4933402E13Rik	Dox (7d)	Genebody	Xi	6.33055	8.08205
4933402E13Rik	Dox (7d) wo	Promoter	Xi	3.93672	5.86243
4933402E13Rik	Dox (7d) wo	Genebody	Xi	5.29776	6.9764
4933402E13Rik	Dox (21d)	Promoter	Xi	6.40744	7.66576
4933402E13Rik	Dox (21d)	Genebody	Xi	6.72974	8.33733
4933402E13Rik	Dox (21d) wo	Promoter	Xi	5.3092	6.61744
4933402E13Rik	Dox (21d) wo	Genebody	Xi	5.26004	7.31399
4933407K13Rik	Control	Promoter	Xi	#NUM!	6.3299
4933407K13Rik	Control	Genebody	Xi	4.39398	5.91413
4933407K13Rik	Dox (7d)	Promoter	Xi	4.29018	6.27303
4933407K13Rik	Dox (7d)	Genebody	Xi	4.64584	5.82336
4933407K13Rik	Dox (7d) wo	Promoter	Xi	4.8052	6.32887
4933407K13Rik	Dox (7d) wo	Genebody	Xi	4.28736	5.65436
4933407K13Rik	Dox (21d)	Promoter	Xi	3.8428	5.96837
4933407K13Rik	Dox (21d)	Genebody	Xi	4.36288	5.85495
4933407K13Rik	Dox (21d) wo	Promoter	Xi	3.51672	6.44511
4933407K13Rik	Dox (21d) wo	Genebody	Xi	4.21414	5.70108
4933416E14Rik	Control	Promoter	Xi	6.11434	8.18261
4933416E14Rik	Control	Genebody	Xi	5.38835	7.04295
4933416E14Rik	Dox (7d)	Promoter	Xi	6.49769	8.27976
4933416E14Rik	Dox (7d)	Genebody	Xi	6.03251	7.62894
4933416E14Rik	Dox (7d) wo	Promoter	Xi	6.18797	7.01015
4933416E14Rik	Dox (7d) wo	Genebody	Xi	5.6325	5.79149
4933416E14Rik	Dox (21d)	Promoter	Xi	6.55928	7.83814
4933416E14Rik	Dox (21d)	Genebody	Xi	6.04269	7.19583
4933416E14Rik	Dox (21d) wo	Promoter	Xi	5.86694	7.00943
4933416E14Rik	Dox (21d) wo	Genebody	Xi	5.7056	6.23031
4933416I08Rik	Control	Promoter	Xi	3.25721	4.4034
4933416I08Rik	Control	Genebody	Xi	3.03637	3.55105
4933416I08Rik	Dox (7d)	Promoter	Xi	4.79018	6.36596
4933416I08Rik	Dox (7d)	Genebody	Xi	4.2303	6.15169
4933416I08Rik	Dox (7d) wo	Promoter	Xi	3.93672	#NUM!
4933416I08Rik	Dox (7d) wo	Genebody	Xi	3.08436	3.64158
4933416I08Rik	Dox (21d)	Promoter	Xi	5.03205	6.72566
4933416I08Rik	Dox (21d)	Genebody	Xi	4.83843	6.3325
4933416I08Rik	Dox (21d) wo	Promoter	Xi	4.01672	4.86015
4933416I08Rik	Dox (21d) wo	Genebody	Xi	3.37188	4.13931
4933428M09Rik	Control	Promoter	Xi	4.34218	5.54979
4933428M09Rik	Control	Genebody	Xi	4.50949	5.69087
4933428M09Rik	Dox (7d)	Promoter	Xi	6.19385	7.00274
4933428M09Rik	Dox (7d)	Genebody	Xi	6.10709	7.36574
4933428M09Rik	Dox (7d) wo	Promoter	Xi	5.20888	5.13271
4933428M09Rik	Dox (7d) wo	Genebody	Xi	5.46115	5.28866
4933428M09Rik	Dox (21d)	Promoter	Xi	6.28167	7.51211
4933428M09Rik	Dox (21d)	Genebody	Xi	6.25603	7.17409
4933428M09Rik	Dox (21d) wo	Promoter	Xi	4.62792	5.74895
4933428M09Rik	Dox (21d) wo	Genebody	Xi	4.42996	5.87867
4933436I01Rik	Control	Promoter	Xi	4.84218	7.24173
4933436I01Rik	Control	Genebody	Xi	3.83775	6.88967
4933436I01Rik	Dox (7d)	Promoter	Xi	6.33391	8.31143
4933436I01Rik	Dox (7d)	Genebody	Xi	6.20975	7.50727
4933436I01Rik	Dox (7d) wo	Promoter	Xi	5.20888	7.12421
4933436I01Rik	Dox (7d) wo	Genebody	Xi	4.75996	6.65212
4933436I01Rik	Dox (21d)	Promoter	Xi	6.58551	8.14652
4933436I01Rik	Dox (21d)	Genebody	Xi	5.65566	7.65641
4933436I01Rik	Dox (21d) wo	Promoter	Xi	5.3852	7.21825
4933436I01Rik	Dox (21d) wo	Genebody	Xi	4.72877	6.86468
5330434G04Rik	Control	Promoter	Xi	4.75721	6.67298
5330434G04Rik	Control	Genebody	Xi	5.52899	7.66758
5330434G04Rik	Dox (7d)	Promoter	Xi	4.95114	7.16371
5330434G04Rik	Dox (7d)	Genebody	Xi	6.34772	8.05577
5330434G04Rik	Dox (7d) wo	Promoter	Xi	5.3052	6.38661
5330434G04Rik	Dox (7d) wo	Genebody	Xi	5.66191	7.3765
5330434G04Rik	Dox (21d)	Promoter	Xi	5.26679	7.27362
5330434G04Rik	Dox (21d)	Genebody	Xi	6.51089	8.13469
5330434G04Rik	Dox (21d) wo	Promoter	Xi	4.8852	6.40992
5330434G04Rik	Dox (21d) wo	Genebody	Xi	5.41679	7.41631
5430427O19Rik	Control	Promoter	Xi	4.75721	6.89204
5430427O19Rik	Control	Genebody	Xi	4.86169	6.61951
5430427O19Rik	Dox (7d)	Promoter	Xi	5.19385	7.18947
5430427O19Rik	Dox (7d)	Genebody	Xi	5.55115	7.37936
5430427O19Rik	Dox (7d) wo	Promoter	Xi	4.43672	6.48293
5430427O19Rik	Dox (7d) wo	Genebody	Xi	4.77946	6.43579
5430427O19Rik	Dox (21d)	Promoter	Xi	5.08551	7.70855
5430427O19Rik	Dox (21d)	Genebody	Xi	6.10532	7.51526
5430427O19Rik	Dox (21d) wo	Promoter	Xi	3.8852	6.44511
5430427O19Rik	Dox (21d) wo	Genebody	Xi	4.66972	6.61232
5530601H04Rik	Control	Promoter	Xi	4.16089	4.24244
5530601H04Rik	Control	Genebody	Xi	3.97917	2.68913
5530601H04Rik	Dox (7d)	Promoter	Xi	5.72741	6.13426
5530601H04Rik	Dox (7d)	Genebody	Xi	5.14738	5.62218
5530601H04Rik	Dox (7d) wo	Promoter	Xi	5.63288	6.29817
5530601H04Rik	Dox (7d) wo	Genebody	Xi	4.22748	4.86082
5530601H04Rik	Dox (21d)	Promoter	Xi	5.3428	6.29441
5530601H04Rik	Dox (21d)	Genebody	Xi	5.27624	5.8949
5530601H04Rik	Dox (21d) wo	Promoter	Xi	4.72424	5.97867
5530601H04Rik	Dox (21d) wo	Genebody	Xi	4.16311	4.78033
5730405O15Rik	Control	Promoter	Xi	5.56457	#NUM!
5730405O15Rik	Control	Genebody	Xi	5.08105	#NUM!
5730405O15Rik	Dox (7d)	Promoter	Xi	6.69385	8.24545
5730405O15Rik	Dox (7d)	Genebody	Xi	6.87509	8.26357
5730405O15Rik	Dox (7d) wo	Promoter	Xi	6.03492	6.06789
5730405O15Rik	Dox (7d) wo	Genebody	Xi	6.37175	6.11147
5730405O15Rik	Dox (21d)	Promoter	Xi	6.07251	7.98114
5730405O15Rik	Dox (21d)	Genebody	Xi	6.51463	8.01249
5730405O15Rik	Dox (21d) wo	Promoter	Xi	4.3092	7.63963
5730405O15Rik	Dox (21d) wo	Genebody	Xi	4.54807	7.49456
5730412P04Rik	Control	Promoter	Xi	4.84218	5.97216
5730412P04Rik	Control	Genebody	Xi	6.00571	7.32929
5730412P04Rik	Dox (7d)	Promoter	Xi	5.69385	7.44295
5730412P04Rik	Dox (7d)	Genebody	Xi	6.846	8.4427
5730412P04Rik	Dox (7d) wo	Promoter	Xi	#NUM!	6.14389
5730412P04Rik	Dox (7d) wo	Genebody	Xi	5.78207	7.2805
5730412P04Rik	Dox (21d)	Promoter	Xi	5.57251	7.53888
5730412P04Rik	Dox (21d)	Genebody	Xi	7.04806	8.51395
5730412P04Rik	Dox (21d) wo	Promoter	Xi	4.72424	6.29269
5730412P04Rik	Dox (21d) wo	Genebody	Xi	5.65748	7.46118
5730416F02Rik	Control	Promoter	Xi	4.75721	3.53492
5730416F02Rik	Dox (7d)	Promoter	Xi	4.58266	6.11206
5730416F02Rik	Dox (7d) wo	Promoter	Xi	4.84039	4.42519
5730416F02Rik	Dox (21d)	Promoter	Xi	4.58551	6.01814
5730416F02Rik	Dox (21d) wo	Promoter	Xi	4.01672	4.40992
6030498E09Rik	Control	Genebody	Xi	0.961895	2.25284
6030498E09Rik	Dox (7d)	Genebody	Xi	1.80069	3.48979
6030498E09Rik	Dox (7d) wo	Genebody	Xi	0.808833	2.30471
6030498E09Rik	Dox (21d)	Genebody	Xi	2.05395	3.53875
6030498E09Rik	Dox (21d) wo	Genebody	Xi	0.714146	2.33924
6330419J24Rik	Control	Promoter	Xi	4.71066	5.97216
6330419J24Rik	Control	Genebody	Xi	3.96155	5.04498
6330419J24Rik	Dox (7d)	Promoter	Xi	4.79018	6.91573
6330419J24Rik	Dox (7d)	Genebody	Xi	4.20203	5.70708
6330419J24Rik	Dox (7d) wo	Promoter	Xi	4.14424	5.63271
6330419J24Rik	Dox (7d) wo	Genebody	Xi	3.75225	4.62953
6330419J24Rik	Dox (21d)	Promoter	Xi	5.3428	6.76085
6330419J24Rik	Dox (21d)	Genebody	Xi	4.25465	5.41174
6330419J24Rik	Dox (21d) wo	Promoter	Xi	#NUM!	5.11744
6330419J24Rik	Dox (21d) wo	Genebody	Xi	2.79706	4.11426
8030474K03Rik	Control	Genebody	Xi	3.13971	4.96585
8030474K03Rik	Dox (7d)	Genebody	Xi	5.07636	6.35054
8030474K03Rik	Dox (7d) wo	Genebody	Xi	4.08448	4.96866
8030474K03Rik	Dox (21d)	Genebody	Xi	5.12207	5.40064
8030474K03Rik	Dox (21d) wo	Genebody	Xi	4.56816	4.24265
9530027J09Rik	Control	Promoter	Xi	4.41818	6.52356
9530027J09Rik	Control	Genebody	Xi	5.1588	4.58388
9530027J09Rik	Dox (7d)	Promoter	Xi	5.65866	7.15047
9530027J09Rik	Dox (7d)	Genebody	Xi	6.34777	6.98633
9530027J09Rik	Dox (7d) wo	Promoter	Xi	4.59768	6.54915
9530027J09Rik	Dox (7d) wo	Genebody	Xi	5.35805	4.72205
9530027J09Rik	Dox (21d)	Promoter	Xi	5.87799	7.26085
9530027J09Rik	Dox (21d)	Genebody	Xi	6.89438	7.06515
9530027J09Rik	Dox (21d) wo	Promoter	Xi	4.8092	6.45365
9530027J09Rik	Dox (21d) wo	Genebody	Xi	5.10606	4.60133
9530051G07Rik	Control	Promoter	Xi	3.75721	4.69588
9530051G07Rik	Control	Genebody	Xi	4.91251	6.98065
9530051G07Rik	Dox (7d)	Promoter	Xi	#NUM!	6.19702
9530051G07Rik	Dox (7d)	Genebody	Xi	5.99863	7.76805
9530051G07Rik	Dox (7d) wo	Promoter	Xi	3.43672	5.29367
9530051G07Rik	Dox (7d) wo	Genebody	Xi	5.29353	6.71361
9530051G07Rik	Dox (21d)	Promoter	Xi	4.8428	6.72566
9530051G07Rik	Dox (21d)	Genebody	Xi	6.21592	7.85972
9530051G07Rik	Dox (21d) wo	Promoter	Xi	3.22424	5.54144
9530051G07Rik	Dox (21d) wo	Genebody	Xi	4.99449	6.76274
A230072C01Rik	Control	Promoter	Xi	4.41818	3.53492
A230072C01Rik	Control	Genebody	Xi	5.81685	6.41059
A230072C01Rik	Dox (7d)	Promoter	Xi	6.4451	8.02851
A230072C01Rik	Dox (7d)	Genebody	Xi	6.56204	8.25084
A230072C01Rik	Dox (7d) wo	Promoter	Xi	4.8052	7.05858
A230072C01Rik	Dox (7d) wo	Genebody	Xi	6.16041	7.36429
A230072C01Rik	Dox (21d)	Promoter	Xi	6.53895	7.99524
A230072C01Rik	Dox (21d)	Genebody	Xi	6.5882	8.18217
A230072C01Rik	Dox (21d) wo	Promoter	Xi	5.71288	7.50943
A230072C01Rik	Dox (21d) wo	Genebody	Xi	5.59733	7.14352
A230072E10Rik	Control	Genebody	Xi	5.18608	6.89032
A230072E10Rik	Dox (7d)	Genebody	Xi	5.79528	7.55169
A230072E10Rik	Dox (7d) wo	Genebody	Xi	5.31396	6.77685
A230072E10Rik	Dox (21d)	Genebody	Xi	5.92964	7.58623
A230072E10Rik	Dox (21d) wo	Genebody	Xi	4.90489	6.84356
A630012P03Rik	Control	Promoter	Xi	5.89061	7.51781
A630012P03Rik	Control	Genebody	Xi	4.77091	6.4522
A630012P03Rik	Dox (7d)	Promoter	Xi	6.87514	7.96574
A630012P03Rik	Dox (7d)	Genebody	Xi	5.80944	7.27848
A630012P03Rik	Dox (7d) wo	Promoter	Xi	5.77763	7.2661
A630012P03Rik	Dox (7d) wo	Genebody	Xi	5.02991	6.4198
A630012P03Rik	Dox (21d)	Promoter	Xi	6.96104	8.18866
A630012P03Rik	Dox (21d)	Genebody	Xi	5.9694	7.44854
A630012P03Rik	Dox (21d) wo	Promoter	Xi	4.51672	7.58869
A630012P03Rik	Dox (21d) wo	Genebody	Xi	4.70096	6.54318
A630033H20Rik	Control	Promoter	Xi	5.25721	7.3045
A630033H20Rik	Control	Genebody	Xi	4.55261	6.8206
A630033H20Rik	Dox (7d)	Promoter	Xi	6.24362	7.33973
A630033H20Rik	Dox (7d)	Genebody	Xi	5.33168	7.23762
A630033H20Rik	Dox (7d) wo	Promoter	Xi	5.09768	7.19735
A630033H20Rik	Dox (7d) wo	Genebody	Xi	4.8101	6.45025
A630033H20Rik	Dox (21d)	Promoter	Xi	5.37799	7.64211
A630033H20Rik	Dox (21d)	Genebody	Xi	5.68772	7.33213
A630033H20Rik	Dox (21d) wo	Promoter	Xi	4.8092	7.08162
A630033H20Rik	Dox (21d) wo	Genebody	Xi	4.72815	6.55007
A730046J19Rik	Control	Promoter	Xi	6.07189	8.55848
A730046J19Rik	Control	Genebody	Xi	5.71415	7.73839
A730046J19Rik	Dox (7d)	Promoter	Xi	6.25159	8.76167
A730046J19Rik	Dox (7d)	Genebody	Xi	6.01904	7.88087
A730046J19Rik	Dox (7d) wo	Promoter	Xi	5.20888	7.37159
A730046J19Rik	Dox (7d) wo	Genebody	Xi	5.04088	6.82208
A730046J19Rik	Dox (21d)	Promoter	Xi	6.97431	8.61896
A730046J19Rik	Dox (21d)	Genebody	Xi	6.03972	7.75104
A730046J19Rik	Dox (21d) wo	Promoter	Xi	5.78888	7.56363
A730046J19Rik	Dox (21d) wo	Genebody	Xi	5.30471	7.00903
A830080D01Rik	Control	Promoter	Xi	6.53066	7.8496
A830080D01Rik	Control	Genebody	Xi	4.89721	4.40198
A830080D01Rik	Dox (7d)	Promoter	Xi	6.58266	7.92674
A830080D01Rik	Dox (7d)	Genebody	Xi	5.8861	7.71112
A830080D01Rik	Dox (7d) wo	Promoter	Xi	4.84039	6.40616
A830080D01Rik	Dox (7d) wo	Genebody	Xi	5.02124	5.86636
A830080D01Rik	Dox (21d)	Promoter	Xi	6.26679	7.97078
A830080D01Rik	Dox (21d)	Genebody	Xi	6.06577	7.6323
A830080D01Rik	Dox (21d) wo	Promoter	Xi	5.12792	6.84879
A830080D01Rik	Dox (21d) wo	Genebody	Xi	4.75805	6.15961
AA414768	Control	Promoter	Xi	2.75721	#NUM!
AA414768	Dox (7d)	Promoter	Xi	5.29018	7.00274
AA414768	Dox (7d) wo	Promoter	Xi	#NUM!	5.03639
AA414768	Dox (21d)	Promoter	Xi	4.47431	5.88662
AA414768	Dox (21d) wo	Promoter	Xi	4.51672	2.95647
AC055766.1	Control	Promoter	Xi	5.21066	6.62818
AC055766.1	Dox (7d)	Promoter	Xi	4.29018	6.41942
AC055766.1	Dox (7d) wo	Promoter	Xi	4.96616	5.69735
AC055766.1	Dox (21d)	Promoter	Xi	3.47431	6.31062
AC055766.1	Dox (21d) wo	Promoter	Xi	5.17768	4.90992
AU015836	Control	Promoter	Xi	#NUM!	5.9034
AU015836	Control	Genebody	Xi	5.17537	6.65112
AU015836	Dox (7d)	Promoter	Xi	#NUM!	6.50274
AU015836	Dox (7d)	Genebody	Xi	5.61289	7.42651
AU015836	Dox (7d) wo	Promoter	Xi	#NUM!	5.53639
AU015836	Dox (7d) wo	Genebody	Xi	5.20021	6.49238
AU015836	Dox (21d)	Promoter	Xi	5.8428	6.95538
AU015836	Dox (21d)	Genebody	Xi	6.11873	7.55213
AU015836	Dox (21d) wo	Promoter	Xi	4.9204	6.26014
AU015836	Dox (21d) wo	Genebody	Xi	5.01552	6.6908
AU022751	Control	Genebody	Xi	3.20467	#NUM!
AU022751	Dox (7d)	Genebody	Xi	5.26708	6.79941
AU022751	Dox (7d) wo	Genebody	Xi	4.67666	4.37265
AU022751	Dox (21d)	Genebody	Xi	5.94397	6.48634
AU022751	Dox (21d) wo	Genebody	Xi	3.1717	4.90393
AW822252	Control	Promoter	Xi	4.41818	4.8274
AW822252	Control	Genebody	Xi	4.41575	5.40737
AW822252	Dox (7d)	Promoter	Xi	5.37514	6.35799
AW822252	Dox (7d)	Genebody	Xi	4.90075	6.42633
AW822252	Dox (7d) wo	Promoter	Xi	4.59768	5.13271
AW822252	Dox (7d) wo	Genebody	Xi	4.4922	5.45087
AW822252	Dox (21d)	Promoter	Xi	5.42776	6.17911
AW822252	Dox (21d)	Genebody	Xi	5.4961	6.59794
AW822252	Dox (21d) wo	Promoter	Xi	4.72424	5.15263
AW822252	Dox (21d) wo	Genebody	Xi	4.42189	5.70647
Abcb7	Control	Promoter	Xi	3.75721	7.00422
Abcb7	Control	Genebody	Xi	4.92838	6.83673
Abcb7	Dox (7d)	Promoter	Xi	5.90137	6.93399
Abcb7	Dox (7d)	Genebody	Xi	5.46968	7.27608
Abcb7	Dox (7d) wo	Promoter	Xi	4.64424	6.80041
Abcb7	Dox (7d) wo	Genebody	Xi	4.84363	6.55069
Abcb7	Dox (21d)	Promoter	Xi	5.68183	6.55334
Abcb7	Dox (21d)	Genebody	Xi	5.6247	7.3375
Abcb7	Dox (21d) wo	Promoter	Xi	4.3092	6.36015
Abcb7	Dox (21d) wo	Genebody	Xi	4.7192	6.67337
Abcd1	Control	Promoter	Xi	4.04969	3.24244
Abcd1	Control	Genebody	Xi	4.3798	1.54203
Abcd1	Dox (7d)	Promoter	Xi	4.15866	5.56551
Abcd1	Dox (7d)	Genebody	Xi	6.15454	7.56753
Abcd1	Dox (7d) wo	Promoter	Xi	4.8052	2.63271
Abcd1	Dox (7d) wo	Genebody	Xi	4.58034	5.00012
Abcd1	Dox (21d)	Promoter	Xi	4.58551	5.85718
Abcd1	Dox (21d)	Genebody	Xi	6.16876	7.39272
Abcd1	Dox (21d) wo	Promoter	Xi	#NUM!	4.74895
Abcd1	Dox (21d) wo	Genebody	Xi	4.86872	6.33881
Ace2	Control	Promoter	Xi	6.81147	9.12988
Ace2	Control	Genebody	Xi	6.50698	8.22995
Ace2	Dox (7d)	Promoter	Xi	7.6473	9.24998
Ace2	Dox (7d)	Genebody	Xi	6.81051	8.38041
Ace2	Dox (7d) wo	Promoter	Xi	6.87395	8.34637
Ace2	Dox (7d) wo	Genebody	Xi	5.83958	7.6053
Ace2	Dox (21d)	Promoter	Xi	7.29624	9.05833
Ace2	Dox (21d)	Genebody	Xi	6.69677	8.27439
Ace2	Dox (21d) wo	Promoter	Xi	6.21288	8.48547
Ace2	Dox (21d) wo	Genebody	Xi	5.50101	7.52054
Acot9	Control	Promoter	Xi	5.71066	7.0368
Acot9	Control	Genebody	Xi	6.23811	8.29396
Acot9	Dox (7d)	Promoter	Xi	5.40137	7.93938
Acot9	Dox (7d)	Genebody	Xi	6.41665	8.18582
Acot9	Dox (7d) wo	Promoter	Xi	4.93672	5.65491
Acot9	Dox (7d) wo	Genebody	Xi	5.55968	6.85032
Acot9	Dox (21d)	Promoter	Xi	6.24647	6.94214
Acot9	Dox (21d)	Genebody	Xi	6.59192	8.22817
Acot9	Dox (21d) wo	Promoter	Xi	4.51672	5.52111
Acot9	Dox (21d) wo	Genebody	Xi	5.33646	7.08885
Acsl4	Control	Promoter	Xi	4.54969	6.91013
Acsl4	Control	Genebody	Xi	4.52881	6.04085
Acsl4	Dox (7d)	Promoter	Xi	4.29018	7.05947
Acsl4	Dox (7d)	Genebody	Xi	5.23322	7.08837
Acsl4	Dox (7d) wo	Promoter	Xi	3.93672	6.24712
Acsl4	Dox (7d) wo	Genebody	Xi	4.29579	5.97563
Acsl4	Dox (21d)	Promoter	Xi	4.97431	6.26085
Acsl4	Dox (21d)	Genebody	Xi	5.60842	7.10164
Acsl4	Dox (21d) wo	Promoter	Xi	4.51672	6.57088
Acsl4	Dox (21d) wo	Genebody	Xi	4.44535	6.00358
Aff2	Control	Promoter	Xi	#NUM!	3.03492
Aff2	Control	Genebody	Xi	4.97627	7.03611
Aff2	Dox (7d)	Promoter	Xi	3.49769	4.69702
Aff2	Dox (7d)	Genebody	Xi	5.84431	7.70863
Aff2	Dox (7d) wo	Promoter	Xi	3.64424	3.42519
Aff2	Dox (7d) wo	Genebody	Xi	5.02664	6.74659
Aff2	Dox (21d)	Promoter	Xi	4.58551	3.5647
Aff2	Dox (21d)	Genebody	Xi	6.09137	7.72591
Aff2	Dox (21d) wo	Promoter	Xi	4.3852	4.54144
Aff2	Dox (21d) wo	Genebody	Xi	4.85907	6.86589
Agtr2	Control	Promoter	Xi	4.25721	6.99733
Agtr2	Control	Genebody	Xi	3.71924	6.20946
Agtr2	Dox (7d)	Promoter	Xi	5.58266	7.30822
Agtr2	Dox (7d)	Genebody	Xi	4.73189	6.71782
Agtr2	Dox (7d) wo	Promoter	Xi	5.46616	6.7661
Agtr2	Dox (7d) wo	Genebody	Xi	4.42498	5.96097
Agtr2	Dox (21d)	Promoter	Xi	5.50376	7.27362
Agtr2	Dox (21d)	Genebody	Xi	5.1709	6.66737
Agtr2	Dox (21d) wo	Promoter	Xi	5.3852	6.63963
Agtr2	Dox (21d) wo	Genebody	Xi	4.24401	5.916
Aifm1	Control	Promoter	Xi	4.04969	7.45137
Aifm1	Control	Genebody	Xi	5.57882	7.33325
Aifm1	Dox (7d)	Promoter	Xi	#NUM!	7.04724
Aifm1	Dox (7d)	Genebody	Xi	6.29898	8.11273
Aifm1	Dox (7d) wo	Promoter	Xi	4.43672	7.12421
Aifm1	Dox (7d) wo	Genebody	Xi	5.6503	7.20702
Aifm1	Dox (21d)	Promoter	Xi	6.3058	7.57588
Aifm1	Dox (21d)	Genebody	Xi	6.56852	8.07335
Aifm1	Dox (21d) wo	Promoter	Xi	5.01672	7.17898
Aifm1	Dox (21d) wo	Genebody	Xi	5.37743	7.33407
Akap14	Control	Genebody	Xi	2.29415	1.21062
Akap14	Dox (7d)	Genebody	Xi	3.35468	4.01278
Akap14	Dox (7d) wo	Genebody	Xi	2.56997	0.536252
Akap14	Dox (21d)	Genebody	Xi	4.21877	4.76072
Akap14	Dox (21d) wo	Genebody	Xi	2.3575	1.36001
Akap17b	Control	Genebody	Xi	3.08075	0.492238
Akap17b	Dox (7d)	Genebody	Xi	4.76073	6.24426
Akap17b	Dox (7d) wo	Genebody	Xi	4.04423	5.07408
Akap17b	Dox (21d)	Genebody	Xi	4.84983	6.26861
Akap17b	Dox (21d) wo	Genebody	Xi	3.12424	5.1081
Akap4	Control	Promoter	Xi	4.34218	5.78085
Akap4	Control	Genebody	Xi	4.54091	5.09711
Akap4	Dox (7d)	Promoter	Xi	4.99769	7.192
Akap4	Dox (7d)	Genebody	Xi	5.14047	7.04855
Akap4	Dox (7d) wo	Promoter	Xi	5.04791	5.94006
Akap4	Dox (7d) wo	Genebody	Xi	4.85785	5.38455
Akap4	Dox (21d)	Promoter	Xi	5.59828	7.11896
Akap4	Dox (21d)	Genebody	Xi	5.61753	7.1247
Akap4	Dox (21d) wo	Promoter	Xi	4.3092	6.04144
Akap4	Dox (21d) wo	Genebody	Xi	4.16533	5.49201
Alas2	Control	Promoter	Xi	5.91818	8.27867
Alas2	Control	Genebody	Xi	6.41609	8.37453
Alas2	Dox (7d)	Promoter	Xi	5.65866	8.37286
Alas2	Dox (7d)	Genebody	Xi	6.50473	8.29131
Alas2	Dox (7d) wo	Promoter	Xi	6.2292	7.75251
Alas2	Dox (7d) wo	Genebody	Xi	6.23214	7.9919
Alas2	Dox (21d)	Promoter	Xi	6.61701	8.1845
Alas2	Dox (21d)	Genebody	Xi	6.66244	8.15915
Alas2	Dox (21d) wo	Promoter	Xi	6.15942	8.00812
Alas2	Dox (21d) wo	Genebody	Xi	6.06768	8.08113
Alg13	Control	Promoter	Xi	4.91818	5.30708
Alg13	Control	Genebody	Xi	4.5098	2.59304
Alg13	Dox (7d)	Promoter	Xi	5.22741	7.30822
Alg13	Dox (7d)	Genebody	Xi	5.79353	7.51343
Alg13	Dox (7d) wo	Promoter	Xi	5.65542	7.36037
Alg13	Dox (7d) wo	Genebody	Xi	4.76744	5.61165
Alg13	Dox (21d)	Promoter	Xi	5.32453	7.55334
Alg13	Dox (21d)	Genebody	Xi	5.95178	7.55945
Alg13	Dox (21d) wo	Promoter	Xi	5.47017	7.33392
Alg13	Dox (21d) wo	Genebody	Xi	4.59198	5.8265
Amd-ps1	Control	Promoter	Xi	#NUM!	6.62488
Amd-ps1	Control	Genebody	Xi	#NUM!	6.21498
Amd-ps1	Dox (7d)	Promoter	Xi	5.58266	7.49781
Amd-ps1	Dox (7d)	Genebody	Xi	4.88527	7.11084
Amd-ps1	Dox (7d) wo	Promoter	Xi	4.7292	6.01015
Amd-ps1	Dox (7d) wo	Genebody	Xi	4.03181	5.38877
Amd-ps1	Dox (21d)	Promoter	Xi	6.11701	7.57865
Amd-ps1	Dox (21d)	Genebody	Xi	5.56941	7.24476
Amd-ps1	Dox (21d) wo	Promoter	Xi	5.3092	6.15691
Amd-ps1	Dox (21d) wo	Genebody	Xi	5.11182	4.63653
Amelx	Control	Promoter	Xi	5.54969	7.17143
Amelx	Control	Genebody	Xi	5.30669	7.05821
Amelx	Dox (7d)	Promoter	Xi	7.30321	8.41295
Amelx	Dox (7d)	Genebody	Xi	6.71991	8.29801
Amelx	Dox (7d) wo	Promoter	Xi	5.34039	7.33315
Amelx	Dox (7d) wo	Genebody	Xi	5.55289	7.30688
Amelx	Dox (21d)	Promoter	Xi	6.63528	8.08278
Amelx	Dox (21d)	Genebody	Xi	6.3807	8.08091
Amelx	Dox (21d) wo	Promoter	Xi	4.51672	6.88702
Amelx	Dox (21d) wo	Genebody	Xi	5.21931	7.11814
Amer1	Control	Promoter	Xi	4.84218	5.23108
Amer1	Control	Genebody	Xi	4.59164	5.89768
Amer1	Dox (7d)	Promoter	Xi	5.29018	5.6767
Amer1	Dox (7d)	Genebody	Xi	5.2858	6.82769
Amer1	Dox (7d) wo	Promoter	Xi	5.54791	5.21767
Amer1	Dox (7d) wo	Genebody	Xi	4.7212	5.85874
Amer1	Dox (21d)	Promoter	Xi	5.57251	6.01814
Amer1	Dox (21d)	Genebody	Xi	5.42223	6.97534
Amer1	Dox (21d) wo	Promoter	Xi	5.12792	5.44511
Amer1	Dox (21d) wo	Genebody	Xi	4.59257	6.07002
Ammecr1	Control	Promoter	Xi	4.91818	6.91459
Ammecr1	Control	Genebody	Xi	5.3287	7.18044
Ammecr1	Dox (7d)	Promoter	Xi	3.99769	6.56551
Ammecr1	Dox (7d)	Genebody	Xi	5.9318	7.74754
Ammecr1	Dox (7d) wo	Promoter	Xi	4.43672	6.48639
Ammecr1	Dox (7d) wo	Genebody	Xi	5.24969	7.00876
Ammecr1	Dox (21d)	Promoter	Xi	5.81522	6.64463
Ammecr1	Dox (21d)	Genebody	Xi	6.15393	7.83405
Ammecr1	Dox (21d) wo	Promoter	Xi	4.72424	6.37292
Ammecr1	Dox (21d) wo	Genebody	Xi	5.12823	7.11063
Amot	Control	Promoter	Xi	4.71066	5.64612
Amot	Control	Genebody	Xi	5.37203	7.11079
Amot	Dox (7d)	Promoter	Xi	5.49769	6.85799
Amot	Dox (7d)	Genebody	Xi	6.23619	7.99354
Amot	Dox (7d) wo	Promoter	Xi	4.04791	5.62135
Amot	Dox (7d) wo	Genebody	Xi	5.41125	7.00022
Amot	Dox (21d)	Promoter	Xi	6.3428	7.26939
Amot	Dox (21d)	Genebody	Xi	6.49306	8.05159
Amot	Dox (21d) wo	Promoter	Xi	4.8852	5.7024
Amot	Dox (21d) wo	Genebody	Xi	5.26357	7.12462
Ap1s2	Control	Promoter	Xi	#NUM!	6.01589
Ap1s2	Control	Genebody	Xi	6.06454	7.72297
Ap1s2	Dox (7d)	Promoter	Xi	5.29018	6.1767
Ap1s2	Dox (7d)	Genebody	Xi	6.20315	7.74911
Ap1s2	Dox (7d) wo	Promoter	Xi	4.64424	5.01015
Ap1s2	Dox (7d) wo	Genebody	Xi	6.23244	7.67296
Ap1s2	Dox (21d)	Promoter	Xi	4.58551	6.26085
Ap1s2	Dox (21d)	Genebody	Xi	6.26487	7.65628
Ap1s2	Dox (21d) wo	Promoter	Xi	4.45396	5.97867
Ap1s2	Dox (21d) wo	Genebody	Xi	5.95523	7.57033
Apex2	Control	Promoter	Xi	5.66089	7.16518
Apex2	Control	Genebody	Xi	6.07473	8.04925
Apex2	Dox (7d)	Promoter	Xi	5.72741	7.38551
Apex2	Dox (7d)	Genebody	Xi	6.17297	7.94435
Apex2	Dox (7d) wo	Promoter	Xi	5.37395	6.58012
Apex2	Dox (7d) wo	Genebody	Xi	6.0172	7.68144
Apex2	Dox (21d)	Promoter	Xi	5.50376	7.38662
Apex2	Dox (21d)	Genebody	Xi	6.48154	7.91231
Apex2	Dox (21d) wo	Promoter	Xi	4.72424	6.83392
Apex2	Dox (21d) wo	Genebody	Xi	5.83568	7.7683
Apln	Control	Promoter	Xi	4.75721	5.75362
Apln	Control	Genebody	Xi	5.32835	6.23181
Apln	Dox (7d)	Promoter	Xi	5.19385	7.27077
Apln	Dox (7d)	Genebody	Xi	6.15212	7.80642
Apln	Dox (7d) wo	Promoter	Xi	5.43672	5.01015
Apln	Dox (7d) wo	Genebody	Xi	5.44381	6.17499
Apln	Dox (21d)	Promoter	Xi	4.91155	6.37205
Apln	Dox (21d)	Genebody	Xi	6.405	7.846
Apln	Dox (21d) wo	Promoter	Xi	3.72424	6.11744
Apln	Dox (21d) wo	Genebody	Xi	5.38859	6.55419
Apoo	Control	Promoter	Xi	5.71066	7.08656
Apoo	Control	Genebody	Xi	6.07624	8.05153
Apoo	Dox (7d)	Promoter	Xi	5.49769	7.52851
Apoo	Dox (7d)	Genebody	Xi	6.62558	8.35243
Apoo	Dox (7d) wo	Promoter	Xi	5.34039	6.78231
Apoo	Dox (7d) wo	Genebody	Xi	5.96949	7.85135
Apoo	Dox (21d)	Promoter	Xi	5.68183	7.34582
Apoo	Dox (21d)	Genebody	Xi	6.77334	8.3316
Apoo	Dox (21d) wo	Promoter	Xi	5.67768	6.86015
Apoo	Dox (21d) wo	Genebody	Xi	5.98284	7.88781
Apool	Control	Genebody	Xi	-1.09848	0.375382
Apool	Dox (7d)	Genebody	Xi	-0.197039	1.14704
Apool	Dox (7d) wo	Genebody	Xi	#NUM!	0.0694935
Apool	Dox (21d)	Genebody	Xi	-0.673866	1.16244
Apool	Dox (21d) wo	Genebody	Xi	-1.47049	0.830491
Ar	Control	Promoter	Xi	3.25721	6.23962
Ar	Control	Genebody	Xi	4.8854	6.99521
Ar	Dox (7d)	Promoter	Xi	4.79018	6.35799
Ar	Dox (7d)	Genebody	Xi	5.61225	7.43182
Ar	Dox (7d) wo	Promoter	Xi	3.93672	5.08616
Ar	Dox (7d) wo	Genebody	Xi	4.99798	6.71612
Ar	Dox (21d)	Promoter	Xi	4.47431	6.12934
Ar	Dox (21d)	Genebody	Xi	5.83473	7.52034
Ar	Dox (21d) wo	Promoter	Xi	4.12792	5.99488
Ar	Dox (21d) wo	Genebody	Xi	4.80482	6.84104
Araf	Control	Promoter	Xi	4.95337	6.44713
Araf	Control	Genebody	Xi	5.99654	7.03489
Araf	Dox (7d)	Promoter	Xi	4.90137	6.84178
Araf	Dox (7d)	Genebody	Xi	6.69706	8.17404
Araf	Dox (7d) wo	Promoter	Xi	5.3052	6.32887
Araf	Dox (7d) wo	Genebody	Xi	6.2921	7.66193
Araf	Dox (21d)	Promoter	Xi	5.87799	7.01814
Araf	Dox (21d)	Genebody	Xi	6.78391	8.1593
Araf	Dox (21d) wo	Promoter	Xi	3.72424	6.1264
Araf	Dox (21d) wo	Genebody	Xi	5.88716	7.44689
Arhgap36	Control	Genebody	Xi	4.26748	6.18335
Arhgap36	Dox (7d)	Genebody	Xi	4.92827	6.72326
Arhgap36	Dox (7d) wo	Genebody	Xi	4.48252	6.05107
Arhgap36	Dox (21d)	Genebody	Xi	5.28591	6.76696
Arhgap36	Dox (21d) wo	Genebody	Xi	4.36127	6.12049
Arhgap4	Control	Promoter	Xi	4.25721	4.03492
Arhgap4	Control	Genebody	Xi	4.53375	3.06497
Arhgap4	Dox (7d)	Promoter	Xi	6.25159	7.53324
Arhgap4	Dox (7d)	Genebody	Xi	6.34502	7.57656
Arhgap4	Dox (7d) wo	Promoter	Xi	4.64424	3.63271
Arhgap4	Dox (7d) wo	Genebody	Xi	4.80538	4.79543
Arhgap4	Dox (21d)	Promoter	Xi	5.69302	7.95865
Arhgap4	Dox (21d)	Genebody	Xi	6.42031	7.78881
Arhgap4	Dox (21d) wo	Promoter	Xi	5.3092	7.44511
Arhgap4	Dox (21d) wo	Genebody	Xi	5.21897	6.7953
Arhgap6	Control	Promoter	Xi	5.21066	6.34228
Arhgap6	Control	Genebody	Xi	4.57005	5.97367
Arhgap6	Dox (7d)	Promoter	Xi	5.65866	7.57447
Arhgap6	Dox (7d)	Genebody	Xi	6.3645	8.09283
Arhgap6	Dox (7d) wo	Promoter	Xi	4.14424	6.54915
Arhgap6	Dox (7d) wo	Genebody	Xi	4.99276	6.5757
Arhgap6	Dox (21d)	Promoter	Xi	6.17047	7.26939
Arhgap6	Dox (21d)	Genebody	Xi	6.25053	7.83514
Arhgap6	Dox (21d) wo	Promoter	Xi	5.22424	6.18619
Arhgap6	Dox (21d) wo	Genebody	Xi	4.74851	6.43308
Arhgef6	Control	Promoter	Xi	3.91818	7.3274
Arhgef6	Control	Genebody	Xi	6.08731	8.05615
Arhgef6	Dox (7d)	Promoter	Xi	#NUM!	6.40454
Arhgef6	Dox (7d)	Genebody	Xi	6.09401	7.89095
Arhgef6	Dox (7d) wo	Promoter	Xi	4.59768	6.42519
Arhgef6	Dox (7d) wo	Genebody	Xi	5.42986	7.19601
Arhgef6	Dox (21d)	Promoter	Xi	#NUM!	6.51814
Arhgef6	Dox (21d)	Genebody	Xi	6.19338	7.71385
Arhgef6	Dox (21d) wo	Promoter	Xi	4.51672	5.54144
Arhgef6	Dox (21d) wo	Genebody	Xi	5.12012	7.0196
Arhgef9	Control	Promoter	Xi	4.41818	5.78617
Arhgef9	Control	Genebody	Xi	4.78471	6.78637
Arhgef9	Dox (7d)	Promoter	Xi	5.56234	6.88551
Arhgef9	Dox (7d)	Genebody	Xi	5.47672	7.27964
Arhgef9	Dox (7d) wo	Promoter	Xi	5.14424	6.21265
Arhgef9	Dox (7d) wo	Genebody	Xi	4.88618	6.60804
Arhgef9	Dox (21d)	Promoter	Xi	4.91155	7.11107
Arhgef9	Dox (21d)	Genebody	Xi	5.73103	7.25361
Arhgef9	Dox (21d) wo	Promoter	Xi	4.51672	6.58044
Arhgef9	Dox (21d) wo	Genebody	Xi	4.71466	6.74084
Arl13a	Control	Genebody	Xi	0.643688	2.45084
Arl13a	Dox (7d)	Genebody	Xi	1.96913	3.28498
Arl13a	Dox (7d) wo	Genebody	Xi	1.03071	2.48219
Arl13a	Dox (21d)	Genebody	Xi	1.92954	3.12642
Arl13a	Dox (21d) wo	Genebody	Xi	0.742232	1.76695
Armcx1	Control	Promoter	Xi	4.71066	7.73962
Armcx1	Control	Genebody	Xi	5.52656	7.36552
Armcx1	Dox (7d)	Promoter	Xi	5.79018	8.01815
Armcx1	Dox (7d)	Genebody	Xi	5.53453	7.76306
Armcx1	Dox (7d) wo	Promoter	Xi	5.70888	7.41192
Armcx1	Dox (7d) wo	Genebody	Xi	5.09611	6.99147
Armcx1	Dox (21d)	Promoter	Xi	6.26679	7.91144
Armcx1	Dox (21d)	Genebody	Xi	6.14574	7.63171
Armcx1	Dox (21d) wo	Promoter	Xi	5.67768	7.51982
Armcx1	Dox (21d) wo	Genebody	Xi	5.02205	6.68505
Armcx2	Control	Promoter	Xi	5.98693	8.00029
Armcx2	Control	Genebody	Xi	4.85561	6.73823
Armcx2	Dox (7d)	Promoter	Xi	6.45114	8.05415
Armcx2	Dox (7d)	Genebody	Xi	5.7827	7.21474
Armcx2	Dox (7d) wo	Promoter	Xi	5.02168	7.33208
Armcx2	Dox (7d) wo	Genebody	Xi	4.83895	6.69275
Armcx2	Dox (21d)	Promoter	Xi	6.46676	8.13062
Armcx2	Dox (21d)	Genebody	Xi	5.69655	7.21266
Armcx2	Dox (21d) wo	Promoter	Xi	4.8092	7.44511
Armcx2	Dox (21d) wo	Genebody	Xi	4.54545	6.64363
Armcx3	Control	Promoter	Xi	4.25721	6.37113
Armcx3	Control	Genebody	Xi	3.01466	4.67514
Armcx3	Dox (7d)	Promoter	Xi	4.58266	6.8125
Armcx3	Dox (7d)	Genebody	Xi	3.75515	5.738
Armcx3	Dox (7d) wo	Promoter	Xi	3.93672	6.21265
Armcx3	Dox (7d) wo	Genebody	Xi	3.1444	4.47512
Armcx3	Dox (21d)	Promoter	Xi	5.53205	6.31859
Armcx3	Dox (21d)	Genebody	Xi	4.1468	5.27238
Armcx3	Dox (21d) wo	Promoter	Xi	4.01672	6.1654
Armcx3	Dox (21d) wo	Genebody	Xi	3.43192	4.1176
Armcx4	Control	Genebody	Xi	2.27879	4.32866
Armcx4	Dox (7d)	Genebody	Xi	4.33395	5.7821
Armcx4	Dox (7d) wo	Genebody	Xi	2.75078	4.37021
Armcx4	Dox (21d)	Genebody	Xi	4.23825	5.60436
Armcx4	Dox (21d) wo	Genebody	Xi	3.20724	3.77304
Armcx5	Control	Promoter	Xi	4.54969	5.11988
Armcx5	Control	Genebody	Xi	2.93648	1.9217
Armcx5	Dox (7d)	Promoter	Xi	4.40137	6.73603
Armcx5	Dox (7d)	Genebody	Xi	5.58064	5.48748
Armcx5	Dox (7d) wo	Promoter	Xi	5.20888	4.79367
Armcx5	Dox (7d) wo	Genebody	Xi	3.61598	2.31197
Armcx5	Dox (21d)	Promoter	Xi	5.41155	6.76939
Armcx5	Dox (21d)	Genebody	Xi	5.47711	5.50312
Armcx5	Dox (21d) wo	Promoter	Xi	5.22424	5.9159
Armcx5	Dox (21d) wo	Genebody	Xi	3.5147	3.84326
Armcx6	Control	Promoter	Xi	4.54969	6.09956
Armcx6	Control	Genebody	Xi	3.73197	4.34872
Armcx6	Dox (7d)	Promoter	Xi	5.58266	6.69702
Armcx6	Dox (7d)	Genebody	Xi	4.10397	5.93704
Armcx6	Dox (7d) wo	Promoter	Xi	4.96616	6.44006
Armcx6	Dox (7d) wo	Genebody	Xi	3.619	4.67622
Armcx6	Dox (21d)	Promoter	Xi	5.41155	6.76085
Armcx6	Dox (21d)	Genebody	Xi	2.99563	5.47669
Armcx6	Dox (21d) wo	Promoter	Xi	4.01672	6.2024
Armcx6	Dox (21d) wo	Genebody	Xi	2.24556	4.13875
Arr3	Control	Promoter	Xi	5.04969	7.8805
Arr3	Control	Genebody	Xi	6.03939	8.17313
Arr3	Dox (7d)	Promoter	Xi	6.04143	8.01574
Arr3	Dox (7d)	Genebody	Xi	6.73071	8.55235
Arr3	Dox (7d) wo	Promoter	Xi	6.25865	7.71453
Arr3	Dox (7d) wo	Genebody	Xi	6.13758	7.96682
Arr3	Dox (21d)	Promoter	Xi	6.50376	7.96837
Arr3	Dox (21d)	Genebody	Xi	6.79475	8.21618
Arr3	Dox (21d) wo	Promoter	Xi	5.3852	7.08044
Arr3	Dox (21d) wo	Genebody	Xi	5.70164	7.65251
Arx	Control	Promoter	Xi	5.34218	7.23536
Arx	Control	Genebody	Xi	5.14025	6.85289
Arx	Dox (7d)	Promoter	Xi	6.31237	7.54724
Arx	Dox (7d)	Genebody	Xi	5.27009	7.00636
Arx	Dox (7d) wo	Promoter	Xi	4.7292	7.02339
Arx	Dox (7d) wo	Genebody	Xi	4.99107	6.55002
Arx	Dox (21d)	Promoter	Xi	6.22556	7.55334
Arx	Dox (21d)	Genebody	Xi	5.5431	7.0105
Arx	Dox (21d) wo	Promoter	Xi	5.53159	7.17794
Arx	Dox (21d) wo	Genebody	Xi	4.39582	6.74714
Arxes1	Control	Promoter	Xi	4.54969	6.02356
Arxes1	Control	Genebody	Xi	5.26813	6.64549
Arxes1	Dox (7d)	Promoter	Xi	3.49769	7.26167
Arxes1	Dox (7d)	Genebody	Xi	4.82732	8.01366
Arxes1	Dox (7d) wo	Promoter	Xi	4.59768	5.95464
Arxes1	Dox (7d) wo	Genebody	Xi	5.13483	6.4361
Arxes1	Dox (21d)	Promoter	Xi	4.68183	7.09234
Arxes1	Dox (21d)	Genebody	Xi	6.16205	7.68142
Arxes1	Dox (21d) wo	Promoter	Xi	4.22424	5.77115
Arxes1	Dox (21d) wo	Genebody	Xi	5.15019	6.58712
Arxes2	Control	Promoter	Xi	4.91818	7.38456
Arxes2	Control	Genebody	Xi	5.63138	8.27499
Arxes2	Dox (7d)	Promoter	Xi	5.08266	7.27303
Arxes2	Dox (7d)	Genebody	Xi	6.42163	8.13419
Arxes2	Dox (7d) wo	Promoter	Xi	4.2292	7.12135
Arxes2	Dox (7d) wo	Genebody	Xi	5.27569	7.66137
Arxes2	Dox (21d)	Promoter	Xi	4.97431	7.34582
Arxes2	Dox (21d)	Genebody	Xi	6.36125	8.07958
Arxes2	Dox (21d) wo	Promoter	Xi	5.04617	7.39856
Arxes2	Dox (21d) wo	Genebody	Xi	5.57217	7.96034
Asb11	Control	Promoter	Xi	4.71066	#NUM!
Asb11	Control	Genebody	Xi	5.52882	6.74335
Asb11	Dox (7d)	Promoter	Xi	6.70239	8.40172
Asb11	Dox (7d)	Genebody	Xi	6.28454	8.1558
Asb11	Dox (7d) wo	Promoter	Xi	6.04791	7.17909
Asb11	Dox (7d) wo	Genebody	Xi	5.69201	7.05624
Asb11	Dox (21d)	Promoter	Xi	7.15015	8.67911
Asb11	Dox (21d)	Genebody	Xi	6.46071	7.99986
Asb11	Dox (21d) wo	Promoter	Xi	5.01672	7.45647
Asb11	Dox (21d) wo	Genebody	Xi	5.36379	6.64056
Asb12	Control	Promoter	Xi	4.84218	7.1573
Asb12	Control	Genebody	Xi	4.80866	7.14771
Asb12	Dox (7d)	Promoter	Xi	5.49769	7.72406
Asb12	Dox (7d)	Genebody	Xi	5.44938	7.44793
Asb12	Dox (7d) wo	Promoter	Xi	4.84039	6.71012
Asb12	Dox (7d) wo	Genebody	Xi	5.03472	6.7488
Asb12	Dox (21d)	Promoter	Xi	5.63528	7.6031
Asb12	Dox (21d)	Genebody	Xi	5.73102	7.69659
Asb12	Dox (21d) wo	Promoter	Xi	5.57446	6.68619
Asb12	Dox (21d) wo	Genebody	Xi	4.56817	6.96482
Asb9	Control	Promoter	Xi	5.84218	7.06886
Asb9	Control	Genebody	Xi	5.31207	6.91054
Asb9	Dox (7d)	Promoter	Xi	6.43288	8.14712
Asb9	Dox (7d)	Genebody	Xi	6.32355	8.04658
Asb9	Dox (7d) wo	Promoter	Xi	5.7292	6.80263
Asb9	Dox (7d) wo	Genebody	Xi	5.26106	6.90822
Asb9	Dox (21d)	Promoter	Xi	6.61701	8.04034
Asb9	Dox (21d)	Genebody	Xi	6.49727	7.91178
Asb9	Dox (21d) wo	Promoter	Xi	#NUM!	6.81015
Asb9	Dox (21d) wo	Genebody	Xi	4.97401	6.7325
Atg4a	Control	Promoter	Xi	5.04969	7.28085
Atg4a	Control	Genebody	Xi	3.62088	5.35134
Atg4a	Dox (7d)	Promoter	Xi	5.79018	6.65579
Atg4a	Dox (7d)	Genebody	Xi	4.04806	5.7594
Atg4a	Dox (7d) wo	Promoter	Xi	5.20888	6.71767
Atg4a	Dox (7d) wo	Genebody	Xi	3.53914	5.25341
Atg4a	Dox (21d)	Promoter	Xi	5.87799	7.23015
Atg4a	Dox (21d)	Genebody	Xi	4.26204	5.75331
Atg4a	Dox (21d) wo	Promoter	Xi	5.51672	7.13963
Atg4a	Dox (21d) wo	Genebody	Xi	3.47686	5.22306
Atp11c	Control	Promoter	Xi	5.25721	5.8274
Atp11c	Control	Genebody	Xi	4.92968	6.68417
Atp11c	Dox (7d)	Promoter	Xi	6.29018	8.18184
Atp11c	Dox (7d)	Genebody	Xi	5.70519	7.57194
Atp11c	Dox (7d) wo	Promoter	Xi	5.14424	6.51015
Atp11c	Dox (7d) wo	Genebody	Xi	4.96794	6.47997
Atp11c	Dox (21d)	Promoter	Xi	6.53895	7.66453
Atp11c	Dox (21d)	Genebody	Xi	5.98384	7.63751
Atp11c	Dox (21d) wo	Promoter	Xi	#NUM!	6.51073
Atp11c	Dox (21d) wo	Genebody	Xi	4.78196	6.6472
Atp1b4	Control	Genebody	Xi	1.56362	3.37237
Atp1b4	Dox (7d)	Genebody	Xi	2.46506	3.87191
Atp1b4	Dox (7d) wo	Genebody	Xi	1.65816	2.91879
Atp1b4	Dox (21d)	Genebody	Xi	2.35672	4.34431
Atp1b4	Dox (21d) wo	Genebody	Xi	1.73816	3.35117
Atp2b3	Control	Promoter	Xi	#NUM!	3.74244
Atp2b3	Control	Genebody	Xi	5.08159	6.65465
Atp2b3	Dox (7d)	Promoter	Xi	2.99769	5.56551
Atp2b3	Dox (7d)	Genebody	Xi	6.06822	7.60168
Atp2b3	Dox (7d) wo	Promoter	Xi	3.64424	4.42519
Atp2b3	Dox (7d) wo	Genebody	Xi	5.4759	6.71446
Atp2b3	Dox (21d)	Promoter	Xi	3.68183	4.35718
Atp2b3	Dox (21d)	Genebody	Xi	6.07499	7.33898
Atp2b3	Dox (21d) wo	Promoter	Xi	3.22424	3.45647
Atp2b3	Dox (21d) wo	Genebody	Xi	5.03516	6.37992
Atp6ap1	Control	Promoter	Xi	5.04969	3.53492
Atp6ap1	Control	Genebody	Xi	3.15755	0.896854
Atp6ap1	Dox (7d)	Promoter	Xi	5.95114	4.11206
Atp6ap1	Dox (7d)	Genebody	Xi	5.059	2.76648
Atp6ap1	Dox (7d) wo	Promoter	Xi	5.2292	#NUM!
Atp6ap1	Dox (7d) wo	Genebody	Xi	3.54458	1.07961
Atp6ap1	Dox (21d)	Promoter	Xi	6.82453	7.88482
Atp6ap1	Dox (21d)	Genebody	Xi	5.31189	6.41715
Atp6ap1	Dox (21d) wo	Promoter	Xi	5.72424	7.26014
Atp6ap1	Dox (21d) wo	Genebody	Xi	4.17114	5.74603
Atp6ap2	Control	Promoter	Xi	5.34218	3.53492
Atp6ap2	Control	Genebody	Xi	4.79575	1.18685
Atp6ap2	Dox (7d)	Promoter	Xi	5.69385	7.57
Atp6ap2	Dox (7d)	Genebody	Xi	6.80196	8.08158
Atp6ap2	Dox (7d) wo	Promoter	Xi	5.43672	6.69735
Atp6ap2	Dox (7d) wo	Genebody	Xi	5.74483	6.77031
Atp6ap2	Dox (21d)	Promoter	Xi	5.37799	7.57588
Atp6ap2	Dox (21d)	Genebody	Xi	6.41746	7.72877
Atp6ap2	Dox (21d) wo	Promoter	Xi	5.12792	7.20839
Atp6ap2	Dox (21d) wo	Genebody	Xi	5.40134	6.88365
Atp7a	Control	Promoter	Xi	4.25721	4.03492
Atp7a	Control	Genebody	Xi	6.31243	8.09921
Atp7a	Dox (7d)	Promoter	Xi	#NUM!	7.44827
Atp7a	Dox (7d)	Genebody	Xi	6.47154	8.13103
Atp7a	Dox (7d) wo	Promoter	Xi	4.43672	5.29367
Atp7a	Dox (7d) wo	Genebody	Xi	6.01827	7.69597
Atp7a	Dox (21d)	Promoter	Xi	6.03205	6.92182
Atp7a	Dox (21d)	Genebody	Xi	6.34812	7.90735
Atp7a	Dox (21d) wo	Promoter	Xi	4.22424	4.74895
Atp7a	Dox (21d) wo	Genebody	Xi	5.32422	7.17532
Atrx	Control	Genebody	Xi	5.87452	7.80448
Atrx	Dox (7d)	Genebody	Xi	5.94356	7.69815
Atrx	Dox (7d) wo	Genebody	Xi	5.4377	7.3002
Atrx	Dox (21d)	Genebody	Xi	6.03863	7.61346
Atrx	Dox (21d) wo	Genebody	Xi	5.10894	7.01641
Avpr2	Control	Promoter	Xi	4.54969	5.14612
Avpr2	Control	Genebody	Xi	4.2376	4.37655
Avpr2	Dox (7d)	Promoter	Xi	5.58266	7.61347
Avpr2	Dox (7d)	Genebody	Xi	5.80576	7.2448
Avpr2	Dox (7d) wo	Promoter	Xi	4.14424	5.7661
Avpr2	Dox (7d) wo	Genebody	Xi	4.70959	5.01678
Avpr2	Dox (21d)	Promoter	Xi	6.17047	6.76514
Avpr2	Dox (21d)	Genebody	Xi	6.04764	7.09305
Avpr2	Dox (21d) wo	Promoter	Xi	4.8852	6.09917
Avpr2	Dox (21d) wo	Genebody	Xi	4.77338	5.89031
Awat1	Control	Promoter	Xi	5.63466	7.70262
Awat1	Control	Genebody	Xi	5.39701	7.1042
Awat1	Dox (7d)	Promoter	Xi	6.48633	8.42263
Awat1	Dox (7d)	Genebody	Xi	5.96224	7.8264
Awat1	Dox (7d) wo	Promoter	Xi	5.99446	7.40616
Awat1	Dox (7d) wo	Genebody	Xi	5.54108	6.81513
Awat1	Dox (21d)	Promoter	Xi	6.91155	7.76085
Awat1	Dox (21d)	Genebody	Xi	6.32251	7.30256
Awat1	Dox (21d) wo	Promoter	Xi	5.28888	7.03641
Awat1	Dox (21d) wo	Genebody	Xi	4.96095	6.36984
Awat2	Control	Promoter	Xi	5.66089	7.59956
Awat2	Control	Genebody	Xi	5.70334	7.55765
Awat2	Dox (7d)	Promoter	Xi	5.72741	8.20202
Awat2	Dox (7d)	Genebody	Xi	6.25612	7.90286
Awat2	Dox (7d) wo	Promoter	Xi	6.3052	7.50513
Awat2	Dox (7d) wo	Genebody	Xi	5.7257	7.31668
Awat2	Dox (21d)	Promoter	Xi	6.19302	7.86836
Awat2	Dox (21d)	Genebody	Xi	6.29863	7.61342
Awat2	Dox (21d) wo	Promoter	Xi	5.01672	7.2555
Awat2	Dox (21d) wo	Genebody	Xi	5.25803	6.90359
B630019K06Rik	Control	Genebody	Xi	3.63465	5.55875
B630019K06Rik	Dox (7d)	Genebody	Xi	4.87513	6.45723
B630019K06Rik	Dox (7d) wo	Genebody	Xi	3.52167	6.16386
B630019K06Rik	Dox (21d)	Genebody	Xi	4.64423	6.40513
B630019K06Rik	Dox (21d) wo	Genebody	Xi	3.73319	5.62639
BC022960	Control	Genebody	Xi	#NUM!	3.46823
BC022960	Dox (7d)	Genebody	Xi	4.91964	7.35594
BC022960	Dox (7d) wo	Genebody	Xi	4.37002	3.65098
BC022960	Dox (21d)	Genebody	Xi	5.8113	6.98664
BC022960	Dox (21d) wo	Genebody	Xi	3.24251	3.34322
BC023829	Control	Promoter	Xi	4.95337	7.0813
BC023829	Control	Genebody	Xi	5.38899	7.59729
BC023829	Dox (7d)	Promoter	Xi	4.58266	7.72406
BC023829	Dox (7d)	Genebody	Xi	6.07306	7.823
BC023829	Dox (7d) wo	Promoter	Xi	5.20888	6.71767
BC023829	Dox (7d) wo	Genebody	Xi	5.68809	7.25139
BC023829	Dox (21d)	Promoter	Xi	6.31522	7.36836
BC023829	Dox (21d)	Genebody	Xi	6.43379	7.97783
BC023829	Dox (21d) wo	Promoter	Xi	4.51672	7.25083
BC023829	Dox (21d) wo	Genebody	Xi	5.23529	7.37724
BC049702	Control	Genebody	Xi	4.20942	5.75928
BC049702	Dox (7d)	Genebody	Xi	3.9499	6.54523
BC049702	Dox (7d) wo	Genebody	Xi	3.30396	4.29243
BC049702	Dox (21d)	Genebody	Xi	#NUM!	6.7216
BC049702	Dox (21d) wo	Genebody	Xi	#NUM!	5.91986
BC065397	Control	Promoter	Xi	4.95337	5.98837
BC065397	Control	Genebody	Xi	5.35046	6.89209
BC065397	Dox (7d)	Promoter	Xi	6.22741	6.78199
BC065397	Dox (7d)	Genebody	Xi	6.33501	7.93123
BC065397	Dox (7d) wo	Promoter	Xi	4.93672	5.46892
BC065397	Dox (7d) wo	Genebody	Xi	5.44158	6.97373
BC065397	Dox (21d)	Promoter	Xi	5.76679	6.74786
BC065397	Dox (21d)	Genebody	Xi	6.4352	8.04359
BC065397	Dox (21d) wo	Promoter	Xi	5.12792	5.68619
BC065397	Dox (21d) wo	Genebody	Xi	5.30554	7.00732
Bcap31	Control	Promoter	Xi	5.91818	3.53492
Bcap31	Control	Genebody	Xi	4.55433	1.27088
Bcap31	Dox (7d)	Promoter	Xi	6.37514	7.26167
Bcap31	Dox (7d)	Genebody	Xi	6.33161	7.56513
Bcap31	Dox (7d) wo	Promoter	Xi	5.87395	4.58616
Bcap31	Dox (7d) wo	Genebody	Xi	4.69655	3.80135
Bcap31	Dox (21d)	Promoter	Xi	6.66472	7.57588
Bcap31	Dox (21d)	Genebody	Xi	6.38327	7.65777
Bcap31	Dox (21d) wo	Promoter	Xi	4.3092	7.2044
Bcap31	Dox (21d) wo	Genebody	Xi	5.11178	6.74467
Bcor	Control	Promoter	Xi	4.71066	3.24244
Bcor	Control	Genebody	Xi	5.99791	5.15239
Bcor	Dox (7d)	Promoter	Xi	5.74362	6.34178
Bcor	Dox (7d)	Genebody	Xi	6.34671	7.05256
Bcor	Dox (7d) wo	Promoter	Xi	5.66643	5.58616
Bcor	Dox (7d) wo	Genebody	Xi	5.85192	6.10008
Bcor	Dox (21d)	Promoter	Xi	5.3428	6.83814
Bcor	Dox (21d)	Genebody	Xi	5.58596	6.74077
Bcor	Dox (21d) wo	Promoter	Xi	3.72424	6.1654
Bcor	Dox (21d) wo	Genebody	Xi	4.65555	5.56284
Bcorl1	Control	Promoter	Xi	4.84218	7.14933
Bcorl1	Control	Genebody	Xi	5.22478	7.04242
Bcorl1	Dox (7d)	Promoter	Xi	5.79018	6.69702
Bcorl1	Dox (7d)	Genebody	Xi	6.07507	7.65573
Bcorl1	Dox (7d) wo	Promoter	Xi	5.3052	7.08616
Bcorl1	Dox (7d) wo	Genebody	Xi	5.32548	7.00531
Bcorl1	Dox (21d)	Promoter	Xi	4.58551	6.74786
Bcorl1	Dox (21d)	Genebody	Xi	6.25202	7.78225
Bcorl1	Dox (21d) wo	Promoter	Xi	5.78888	6.85042
Bcorl1	Dox (21d) wo	Genebody	Xi	5.02226	7.07619
Bex1	Control	Promoter	Xi	2.75721	4.03492
Bex1	Control	Genebody	Xi	2.71831	4.65698
Bex1	Dox (7d)	Promoter	Xi	4.29018	5.27303
Bex1	Dox (7d)	Genebody	Xi	4.45879	5.6378
Bex1	Dox (7d) wo	Promoter	Xi	4.59768	3.79367
Bex1	Dox (7d) wo	Genebody	Xi	4.2663	3.99748
Bex1	Dox (21d)	Promoter	Xi	4.97431	6.51814
Bex1	Dox (21d)	Genebody	Xi	5.02037	6.34772
Bex1	Dox (21d) wo	Promoter	Xi	4.01672	4.24895
Bex1	Dox (21d) wo	Genebody	Xi	3.18534	4.37101
Bex2	Control	Promoter	Xi	3.54969	5.4034
Bex2	Control	Genebody	Xi	4.68556	5.59701
Bex2	Dox (7d)	Promoter	Xi	#NUM!	6.27303
Bex2	Dox (7d)	Genebody	Xi	4.74476	5.49918
Bex2	Dox (7d) wo	Promoter	Xi	4.93672	5.42519
Bex2	Dox (7d) wo	Genebody	Xi	4.8913	5.76858
Bex2	Dox (21d)	Promoter	Xi	5.24647	6.52413
Bex2	Dox (21d)	Genebody	Xi	5.77912	6.89672
Bex2	Dox (21d) wo	Promoter	Xi	#NUM!	4.83392
Bex2	Dox (21d) wo	Genebody	Xi	4.36011	5.62179
Bex4	Control	Promoter	Xi	#NUM!	2.24244
Bex4	Control	Genebody	Xi	#NUM!	2.29434
Bex4	Dox (7d)	Promoter	Xi	#NUM!	#NUM!
Bex4	Dox (7d)	Genebody	Xi	#NUM!	3.95644
Bex4	Dox (7d) wo	Promoter	Xi	#NUM!	2.63271
Bex4	Dox (7d) wo	Genebody	Xi	#NUM!	3.68461
Bex4	Dox (21d)	Promoter	Xi	#NUM!	4.64966
Bex4	Dox (21d)	Genebody	Xi	#NUM!	4.90908
Bex4	Dox (21d) wo	Promoter	Xi	#NUM!	2.45647
Bex4	Dox (21d) wo	Genebody	Xi	#NUM!	2.50837
Bgn	Control	Promoter	Xi	4.25721	5.9034
Bgn	Control	Genebody	Xi	5.31595	6.35792
Bgn	Dox (7d)	Promoter	Xi	5.81962	7.58038
Bgn	Dox (7d)	Genebody	Xi	6.13941	7.59671
Bgn	Dox (7d) wo	Promoter	Xi	5.45159	5.77541
Bgn	Dox (7d) wo	Genebody	Xi	5.31601	6.32802
Bgn	Dox (21d)	Promoter	Xi	6.18183	7.2074
Bgn	Dox (21d)	Genebody	Xi	5.97491	7.29074
Bgn	Dox (21d) wo	Promoter	Xi	5.47017	5.90992
Bgn	Dox (21d) wo	Genebody	Xi	5.12171	6.19349
Bhlhb9	Control	Promoter	Xi	3.54969	5.9256
Bhlhb9	Control	Genebody	Xi	5.10497	7.16206
Bhlhb9	Dox (7d)	Promoter	Xi	5.58266	6.06551
Bhlhb9	Dox (7d)	Genebody	Xi	5.89522	7.46609
Bhlhb9	Dox (7d) wo	Promoter	Xi	3.93672	6.06789
Bhlhb9	Dox (7d) wo	Genebody	Xi	5.08228	6.8726
Bhlhb9	Dox (21d)	Promoter	Xi	5.87799	6.49988
Bhlhb9	Dox (21d)	Genebody	Xi	6.40627	7.62851
Bhlhb9	Dox (21d) wo	Promoter	Xi	3.72424	5.54144
Bhlhb9	Dox (21d) wo	Genebody	Xi	4.95003	6.62423
Bmp15	Control	Promoter	Xi	3.54969	4.9034
Bmp15	Control	Genebody	Xi	3.90913	5.72525
Bmp15	Dox (7d)	Promoter	Xi	4.95114	6.40454
Bmp15	Dox (7d)	Genebody	Xi	5.4582	7.26633
Bmp15	Dox (7d) wo	Promoter	Xi	4.64424	4.53639
Bmp15	Dox (7d) wo	Genebody	Xi	4.58864	5.95678
Bmp15	Dox (21d)	Promoter	Xi	4.87799	6.08689
Bmp15	Dox (21d)	Genebody	Xi	5.84771	7.33103
Bmp15	Dox (21d) wo	Promoter	Xi	#NUM!	4.54144
Bmp15	Dox (21d) wo	Genebody	Xi	4.43042	6.03427
Bmx	Control	Promoter	Xi	4.25721	4.64612
Bmx	Control	Genebody	Xi	5.08031	4.6827
Bmx	Dox (7d)	Promoter	Xi	6.63109	8.06701
Bmx	Dox (7d)	Genebody	Xi	6.56511	8.26408
Bmx	Dox (7d) wo	Promoter	Xi	5.09768	6.7661
Bmx	Dox (7d) wo	Genebody	Xi	5.31234	6.7303
Bmx	Dox (21d)	Promoter	Xi	7.06261	8.04179
Bmx	Dox (21d)	Genebody	Xi	6.66184	8.16794
Bmx	Dox (21d) wo	Promoter	Xi	3.8852	6.59917
Bmx	Dox (21d) wo	Genebody	Xi	4.95774	6.60055
Brcc3	Control	Promoter	Xi	6.48282	8.81937
Brcc3	Control	Genebody	Xi	6.35001	8.43925
Brcc3	Dox (7d)	Promoter	Xi	7.00888	8.66828
Brcc3	Dox (7d)	Genebody	Xi	6.41916	8.23905
Brcc3	Dox (7d) wo	Promoter	Xi	6.22417	7.9322
Brcc3	Dox (7d) wo	Genebody	Xi	5.98119	7.78436
Brcc3	Dox (21d)	Promoter	Xi	6.82453	8.01814
Brcc3	Dox (21d)	Genebody	Xi	6.48916	8.19531
Brcc3	Dox (21d) wo	Promoter	Xi	6.24644	8.33266
Brcc3	Dox (21d) wo	Genebody	Xi	5.72043	7.73778
Brs3	Control	Promoter	Xi	4.75721	7.16361
Brs3	Control	Genebody	Xi	6.51843	8.38837
Brs3	Dox (7d)	Promoter	Xi	4.65866	6.13426
Brs3	Dox (7d)	Genebody	Xi	6.04701	7.64778
Brs3	Dox (7d) wo	Promoter	Xi	3.93672	6.36243
Brs3	Dox (7d) wo	Genebody	Xi	6.07295	7.79015
Brs3	Dox (21d)	Promoter	Xi	3.97431	6.37205
Brs3	Dox (21d)	Genebody	Xi	5.55798	7.5592
Brs3	Dox (21d) wo	Promoter	Xi	#NUM!	5.52111
Brs3	Dox (21d) wo	Genebody	Xi	5.32313	7.40019
Brwd3	Control	Genebody	Xi	5.48971	7.56244
Brwd3	Dox (7d)	Genebody	Xi	6.01511	7.8647
Brwd3	Dox (7d) wo	Genebody	Xi	5.42	7.2536
Brwd3	Dox (21d)	Genebody	Xi	6.28165	7.97361
Brwd3	Dox (21d) wo	Genebody	Xi	5.37351	7.39787
Btk	Control	Genebody	Xi	-2.02359	-0.877396
Btk	Dox (7d)	Genebody	Xi	#NUM!	-0.00777427
Btk	Dox (7d) wo	Genebody	Xi	-1.13656	#NUM!
Btk	Dox (21d)	Genebody	Xi	-1.59897	#NUM!
Btk	Dox (21d) wo	Genebody	Xi	#NUM!	-1.82433
C230004F18Rik	Control	Promoter	Xi	5.04969	7.3045
C230004F18Rik	Control	Genebody	Xi	5.17031	6.78126
C230004F18Rik	Dox (7d)	Promoter	Xi	4.90137	7.79522
C230004F18Rik	Dox (7d)	Genebody	Xi	5.99087	7.71864
C230004F18Rik	Dox (7d) wo	Promoter	Xi	4.8052	6.91764
C230004F18Rik	Dox (7d) wo	Genebody	Xi	5.22986	6.67746
C230004F18Rik	Dox (21d)	Promoter	Xi	6.10458	8.03595
C230004F18Rik	Dox (21d)	Genebody	Xi	6.17366	7.80133
C230004F18Rik	Dox (21d) wo	Promoter	Xi	4.51672	7.26014
C230004F18Rik	Dox (21d) wo	Genebody	Xi	4.9806	6.73232
C330007P06Rik	Control	Genebody	Xi	-1.31243	-2.82721
C330007P06Rik	Dox (7d)	Genebody	Xi	-0.168273	1.23858
C330007P06Rik	Dox (7d) wo	Genebody	Xi	-1.42541	-0.48349
C330007P06Rik	Dox (21d)	Genebody	Xi	-0.0953321	1.83126
C330007P06Rik	Dox (21d) wo	Genebody	Xi	-0.184441	1.27751
C330013F16Rik	Control	Promoter	Xi	4.04969	5.59956
C330013F16Rik	Control	Genebody	Xi	4.8982	6.44626
C330013F16Rik	Dox (7d)	Promoter	Xi	5.40137	7.10356
C330013F16Rik	Dox (7d)	Genebody	Xi	5.92571	7.72662
C330013F16Rik	Dox (7d) wo	Promoter	Xi	4.3052	4.92519
C330013F16Rik	Dox (7d) wo	Genebody	Xi	5.07532	6.37565
C330013F16Rik	Dox (21d)	Promoter	Xi	5.97431	7.29441
C330013F16Rik	Dox (21d)	Genebody	Xi	6.23922	7.81573
C330013F16Rik	Dox (21d) wo	Promoter	Xi	5.04617	5.54144
C330013F16Rik	Dox (21d) wo	Genebody	Xi	4.90214	6.55296
C430049B03Rik	Control	Promoter	Xi	#NUM!	6.37583
C430049B03Rik	Control	Genebody	Xi	4.19532	6.48888
C430049B03Rik	Dox (7d)	Promoter	Xi	#NUM!	5.11206
C430049B03Rik	Dox (7d)	Genebody	Xi	4.4358	6.22068
C430049B03Rik	Dox (7d) wo	Promoter	Xi	2.64424	5.42519
C430049B03Rik	Dox (7d) wo	Genebody	Xi	3.92137	5.77833
C430049B03Rik	Dox (21d)	Promoter	Xi	#NUM!	5.51814
C430049B03Rik	Dox (21d)	Genebody	Xi	4.51671	6.69896
C430049B03Rik	Dox (21d) wo	Promoter	Xi	3.51672	5.84715
C430049B03Rik	Dox (21d) wo	Genebody	Xi	3.7089	5.87631
C77370	Control	Genebody	Xi	4.84152	6.62277
C77370	Dox (7d)	Genebody	Xi	5.40243	7.20969
C77370	Dox (7d) wo	Genebody	Xi	4.83417	6.42347
C77370	Dox (21d)	Genebody	Xi	5.57023	7.19709
C77370	Dox (21d) wo	Genebody	Xi	4.68775	6.52891
Cacna1f	Control	Promoter	Xi	7.21066	8.69193
Cacna1f	Control	Genebody	Xi	5.74977	7.52518
Cacna1f	Dox (7d)	Promoter	Xi	7.20662	8.76652
Cacna1f	Dox (7d)	Genebody	Xi	6.10896	7.62415
Cacna1f	Dox (7d) wo	Promoter	Xi	6.16643	8.12989
Cacna1f	Dox (7d) wo	Genebody	Xi	5.57883	6.86173
Cacna1f	Dox (21d)	Promoter	Xi	6.8428	8.47159
Cacna1f	Dox (21d)	Genebody	Xi	6.03443	7.26739
Cacna1f	Dox (21d) wo	Promoter	Xi	6.25188	7.28736
Cacna1f	Dox (21d) wo	Genebody	Xi	5.03319	5.79343
Capn6	Control	Promoter	Xi	4.91818	6.44288
Capn6	Control	Genebody	Xi	5.03519	6.58917
Capn6	Dox (7d)	Promoter	Xi	3.79018	6.91942
Capn6	Dox (7d)	Genebody	Xi	5.61932	7.43894
Capn6	Dox (7d) wo	Promoter	Xi	5.04791	6.21265
Capn6	Dox (7d) wo	Genebody	Xi	4.93194	6.23332
Capn6	Dox (21d)	Promoter	Xi	5.93573	6.81062
Capn6	Dox (21d)	Genebody	Xi	6.03241	7.51898
Capn6	Dox (21d) wo	Promoter	Xi	4.22424	6.62417
Capn6	Dox (21d) wo	Genebody	Xi	4.89749	6.57199
Car5b	Control	Promoter	Xi	4.84218	6.16831
Car5b	Control	Genebody	Xi	5.73371	6.82981
Car5b	Dox (7d)	Promoter	Xi	6.1121	7.9465
Car5b	Dox (7d)	Genebody	Xi	7.16502	8.63807
Car5b	Dox (7d) wo	Promoter	Xi	5.70888	7.10689
Car5b	Dox (7d) wo	Genebody	Xi	6.01465	7.6283
Car5b	Dox (21d)	Promoter	Xi	6.12924	7.41838
Car5b	Dox (21d)	Genebody	Xi	7.04695	8.55066
Car5b	Dox (21d) wo	Promoter	Xi	6.36694	6.65263
Car5b	Dox (21d) wo	Genebody	Xi	5.75754	7.40892
Cask	Control	Promoter	Xi	5.82185	7.87172
Cask	Control	Genebody	Xi	5.87641	7.66152
Cask	Dox (7d)	Promoter	Xi	6.24362	7.96918
Cask	Dox (7d)	Genebody	Xi	6.17203	7.89479
Cask	Dox (7d) wo	Promoter	Xi	5.99446	7.43914
Cask	Dox (7d) wo	Genebody	Xi	5.47768	7.15332
Cask	Dox (21d)	Promoter	Xi	6.9572	8.2074
Cask	Dox (21d)	Genebody	Xi	6.24515	7.79532
Cask	Dox (21d) wo	Promoter	Xi	5.01672	7.42919
Cask	Dox (21d) wo	Genebody	Xi	5.12826	7.05726
Ccdc120	Control	Promoter	Xi	6.53066	7.21516
Ccdc120	Control	Genebody	Xi	5.68027	6.14993
Ccdc120	Dox (7d)	Promoter	Xi	5.80505	8.08478
Ccdc120	Dox (7d)	Genebody	Xi	6.37248	7.87221
Ccdc120	Dox (7d) wo	Promoter	Xi	6.4479	7.62634
Ccdc120	Dox (7d) wo	Genebody	Xi	5.65123	7.02365
Ccdc120	Dox (21d)	Promoter	Xi	6.10458	7.52264
Ccdc120	Dox (21d)	Genebody	Xi	6.15045	7.23596
Ccdc120	Dox (21d) wo	Promoter	Xi	#NUM!	6.59917
Ccdc120	Dox (21d) wo	Genebody	Xi	4.86152	5.62353
Ccdc160	Control	Promoter	Xi	5.98693	6.70038
Ccdc160	Control	Genebody	Xi	5.11656	6.36623
Ccdc160	Dox (7d)	Promoter	Xi	5.95114	7.30822
Ccdc160	Dox (7d)	Genebody	Xi	5.58676	7.36836
Ccdc160	Dox (7d) wo	Promoter	Xi	5.2292	7.05389
Ccdc160	Dox (7d) wo	Genebody	Xi	4.90932	6.51666
Ccdc160	Dox (21d)	Promoter	Xi	6.37799	7.66453
Ccdc160	Dox (21d)	Genebody	Xi	5.94486	7.50333
Ccdc160	Dox (21d) wo	Promoter	Xi	5.62792	6.97867
Ccdc160	Dox (21d) wo	Genebody	Xi	5.10052	6.44112
Ccdc22	Control	Promoter	Xi	6.44037	5.98837
Ccdc22	Control	Genebody	Xi	5.02808	2.15542
Ccdc22	Dox (7d)	Promoter	Xi	7.16984	8.40642
Ccdc22	Dox (7d)	Genebody	Xi	6.07961	7.22085
Ccdc22	Dox (7d) wo	Promoter	Xi	6.43672	6.91764
Ccdc22	Dox (7d) wo	Genebody	Xi	5.22615	5.11944
Ccdc22	Dox (21d)	Promoter	Xi	6.87152	8.20682
Ccdc22	Dox (21d)	Genebody	Xi	6.29097	6.7412
Ccdc22	Dox (21d) wo	Promoter	Xi	5.71288	7.63525
Ccdc22	Dox (21d) wo	Genebody	Xi	4.90364	5.61405
Ccnb3	Control	Promoter	Xi	2.75721	6.77008
Ccnb3	Control	Genebody	Xi	4.65425	6.39152
Ccnb3	Dox (7d)	Promoter	Xi	5.51989	7.1767
Ccnb3	Dox (7d)	Genebody	Xi	5.69488	7.42472
Ccnb3	Dox (7d) wo	Promoter	Xi	4.43672	5.86243
Ccnb3	Dox (7d) wo	Genebody	Xi	4.84615	6.39066
Ccnb3	Dox (21d)	Promoter	Xi	4.68183	7.05334
Ccnb3	Dox (21d)	Genebody	Xi	5.80097	7.40129
Ccnb3	Dox (21d) wo	Promoter	Xi	4.3092	5.84715
Ccnb3	Dox (21d) wo	Genebody	Xi	4.71418	6.55455
Cd40lg	Control	Promoter	Xi	7.0881	9.24226
Cd40lg	Control	Genebody	Xi	6.21435	8.32276
Cd40lg	Dox (7d)	Promoter	Xi	7.25948	8.64443
Cd40lg	Dox (7d)	Genebody	Xi	6.52003	8.0629
Cd40lg	Dox (7d) wo	Promoter	Xi	6.43672	8.85832
Cd40lg	Dox (7d) wo	Genebody	Xi	5.78527	7.77033
Cd40lg	Dox (21d)	Promoter	Xi	7.3428	8.58484
Cd40lg	Dox (21d)	Genebody	Xi	6.53432	7.97911
Cd40lg	Dox (21d) wo	Promoter	Xi	6.62792	8.58546
Cd40lg	Dox (21d) wo	Genebody	Xi	5.48685	7.59308
Cd99l2	Control	Promoter	Xi	3.75721	4.59266
Cd99l2	Control	Genebody	Xi	5.20938	6.81695
Cd99l2	Dox (7d)	Promoter	Xi	5.19385	6.42674
Cd99l2	Dox (7d)	Genebody	Xi	5.9986	7.62956
Cd99l2	Dox (7d) wo	Promoter	Xi	3.43672	5.42519
Cd99l2	Dox (7d) wo	Genebody	Xi	5.30085	6.69734
Cd99l2	Dox (21d)	Promoter	Xi	4.8428	6.76085
Cd99l2	Dox (21d)	Genebody	Xi	6.23824	7.73743
Cd99l2	Dox (21d) wo	Promoter	Xi	#NUM!	5.40992
Cd99l2	Dox (21d) wo	Genebody	Xi	5.23948	6.78849
Cdk16	Control	Promoter	Xi	4.41818	#NUM!
Cdk16	Control	Genebody	Xi	3.71958	0.836326
Cdk16	Dox (7d)	Promoter	Xi	5.29018	5.40454
Cdk16	Dox (7d)	Genebody	Xi	5.89832	6.03881
Cdk16	Dox (7d) wo	Promoter	Xi	4.59768	2.63271
Cdk16	Dox (7d) wo	Genebody	Xi	4.36839	0.934115
Cdk16	Dox (21d)	Promoter	Xi	5.58551	6.45538
Cdk16	Dox (21d)	Genebody	Xi	6.01538	7.05199
Cdk16	Dox (21d) wo	Promoter	Xi	3.72424	2.95647
Cdk16	Dox (21d) wo	Genebody	Xi	3.42932	2.25788
Cdkl5	Control	Promoter	Xi	4.71066	7.28617
Cdkl5	Control	Genebody	Xi	4.66679	6.30366
Cdkl5	Dox (7d)	Promoter	Xi	4.58266	6.27303
Cdkl5	Dox (7d)	Genebody	Xi	5.69325	7.48372
Cdkl5	Dox (7d) wo	Promoter	Xi	3.8052	6.93822
Cdkl5	Dox (7d) wo	Genebody	Xi	4.88645	6.39555
Cdkl5	Dox (21d)	Promoter	Xi	6.03895	6.76514
Cdkl5	Dox (21d)	Genebody	Xi	5.96516	7.52504
Cdkl5	Dox (21d) wo	Promoter	Xi	4.72424	6.90992
Cdkl5	Dox (21d) wo	Genebody	Xi	4.64676	6.49027
Cdx4	Control	Promoter	Xi	6.50314	7.5091
Cdx4	Control	Genebody	Xi	5.60611	7.44576
Cdx4	Dox (7d)	Promoter	Xi	5.72741	8.05795
Cdx4	Dox (7d)	Genebody	Xi	5.38337	7.46869
Cdx4	Dox (7d) wo	Promoter	Xi	6.22417	7.82132
Cdx4	Dox (7d) wo	Genebody	Xi	5.56558	7.17342
Cdx4	Dox (21d)	Promoter	Xi	6.00376	7.85905
Cdx4	Dox (21d)	Genebody	Xi	5.85103	7.48921
Cdx4	Dox (21d) wo	Promoter	Xi	5.17768	7.61235
Cdx4	Dox (21d) wo	Genebody	Xi	5.14692	7.22473
Cenpi	Control	Promoter	Xi	#NUM!	#NUM!
Cenpi	Control	Genebody	Xi	2.55543	-0.620309
Cenpi	Dox (7d)	Promoter	Xi	#NUM!	#NUM!
Cenpi	Dox (7d)	Genebody	Xi	4.94948	5.92844
Cenpi	Dox (7d) wo	Promoter	Xi	#NUM!	#NUM!
Cenpi	Dox (7d) wo	Genebody	Xi	2.95674	2.26271
Cenpi	Dox (21d)	Promoter	Xi	#NUM!	#NUM!
Cenpi	Dox (21d)	Genebody	Xi	4.79688	6.02944
Cenpi	Dox (21d) wo	Promoter	Xi	#NUM!	#NUM!
Cenpi	Dox (21d) wo	Genebody	Xi	3.05352	3.96795
Cetn2	Control	Promoter	Xi	5.25721	6.76464
Cetn2	Control	Genebody	Xi	4.85925	6.64889
Cetn2	Dox (7d)	Promoter	Xi	5.19385	7.04724
Cetn2	Dox (7d)	Genebody	Xi	5.28471	7.12305
Cetn2	Dox (7d) wo	Promoter	Xi	4.14424	6.7614
Cetn2	Dox (7d) wo	Genebody	Xi	4.77883	6.46008
Cetn2	Dox (21d)	Promoter	Xi	5.53205	6.76085
Cetn2	Dox (21d)	Genebody	Xi	5.93365	7.1358
Cetn2	Dox (21d) wo	Promoter	Xi	4.51672	6.54144
Cetn2	Dox (21d) wo	Genebody	Xi	4.63703	6.73213
Cfp	Control	Promoter	Xi	4.91818	5.3274
Cfp	Control	Genebody	Xi	5.13681	4.77262
Cfp	Dox (7d)	Promoter	Xi	5.95114	8.08332
Cfp	Dox (7d)	Genebody	Xi	6.24028	8.13946
Cfp	Dox (7d) wo	Promoter	Xi	5.52168	7.29367
Cfp	Dox (7d) wo	Genebody	Xi	5.80984	7.00583
Cfp	Dox (21d)	Promoter	Xi	6.76177	7.89559
Cfp	Dox (21d)	Genebody	Xi	6.74146	7.95547
Cfp	Dox (21d) wo	Promoter	Xi	5.47017	6.7024
Cfp	Dox (21d) wo	Genebody	Xi	5.38985	7.06175
Chdc2	Control	Promoter	Xi	5.16089	7.4034
Chdc2	Control	Genebody	Xi	4.90301	6.87399
Chdc2	Dox (7d)	Promoter	Xi	6.37514	8.07149
Chdc2	Dox (7d)	Genebody	Xi	5.66325	7.50342
Chdc2	Dox (7d) wo	Promoter	Xi	5.34039	7.02666
Chdc2	Dox (7d) wo	Genebody	Xi	4.93377	6.5682
Chdc2	Dox (21d)	Promoter	Xi	5.94361	8.29441
Chdc2	Dox (21d)	Genebody	Xi	5.80478	7.68087
Chdc2	Dox (21d) wo	Promoter	Xi	5.10168	7.13963
Chdc2	Dox (21d) wo	Genebody	Xi	4.83595	6.66648
Chic1	Control	Promoter	Xi	5.63466	7.59956
Chic1	Control	Genebody	Xi	6.06811	8.06479
Chic1	Dox (7d)	Promoter	Xi	5.74362	7.27303
Chic1	Dox (7d)	Genebody	Xi	6.08521	7.77151
Chic1	Dox (7d) wo	Promoter	Xi	6.03492	7.12135
Chic1	Dox (7d) wo	Genebody	Xi	6.01571	7.73543
Chic1	Dox (21d)	Promoter	Xi	5.51804	6.46837
Chic1	Dox (21d)	Genebody	Xi	6.17487	7.75386
Chic1	Dox (21d) wo	Promoter	Xi	4.3852	7.29533
Chic1	Dox (21d) wo	Genebody	Xi	5.846	7.80261
Chm	Control	Promoter	Xi	#NUM!	5.55712
Chm	Control	Genebody	Xi	2.83794	2.49998
Chm	Dox (7d)	Promoter	Xi	3.79018	7.13426
Chm	Dox (7d)	Genebody	Xi	4.13109	5.98153
Chm	Dox (7d) wo	Promoter	Xi	4.7292	5.32887
Chm	Dox (7d) wo	Genebody	Xi	3.22982	4.27332
Chm	Dox (21d)	Promoter	Xi	4.76679	6.87937
Chm	Dox (21d)	Genebody	Xi	4.43082	6.00576
Chm	Dox (21d) wo	Promoter	Xi	3.51672	6.30669
Chm	Dox (21d) wo	Genebody	Xi	3.27965	4.80572
Chrdl1	Control	Promoter	Xi	6.41818	7.21662
Chrdl1	Control	Genebody	Xi	5.41648	7.28083
Chrdl1	Dox (7d)	Promoter	Xi	6.51989	8.06325
Chrdl1	Dox (7d)	Genebody	Xi	6.24099	7.9804
Chrdl1	Dox (7d) wo	Promoter	Xi	5.43672	7.4636
Chrdl1	Dox (7d) wo	Genebody	Xi	5.45123	7.13714
Chrdl1	Dox (21d)	Promoter	Xi	6.53205	8.22566
Chrdl1	Dox (21d)	Genebody	Xi	6.45473	8.03635
Chrdl1	Dox (21d) wo	Promoter	Xi	5.10168	7.47867
Chrdl1	Dox (21d) wo	Genebody	Xi	5.25944	7.22872
Chst7	Control	Promoter	Xi	4.04969	5.73108
Chst7	Control	Genebody	Xi	5.23561	7.22117
Chst7	Dox (7d)	Promoter	Xi	4.99769	6.65579
Chst7	Dox (7d)	Genebody	Xi	6.3349	7.99122
Chst7	Dox (7d) wo	Promoter	Xi	3.93672	5.62135
Chst7	Dox (7d) wo	Genebody	Xi	5.41981	7.02053
Chst7	Dox (21d)	Promoter	Xi	5.20403	6.81062
Chst7	Dox (21d)	Genebody	Xi	6.48959	8.06784
Chst7	Dox (21d) wo	Promoter	Xi	4.72424	5.77115
Chst7	Dox (21d) wo	Genebody	Xi	5.28345	7.14168
Cited1	Control	Promoter	Xi	3.75721	6.31985
Cited1	Control	Genebody	Xi	5.43626	6.84513
Cited1	Dox (7d)	Promoter	Xi	3.49769	6.19702
Cited1	Dox (7d)	Genebody	Xi	5.54934	7.10336
Cited1	Dox (7d) wo	Promoter	Xi	4.3052	5.92519
Cited1	Dox (7d) wo	Genebody	Xi	4.99381	6.36073
Cited1	Dox (21d)	Promoter	Xi	#NUM!	4.35718
Cited1	Dox (21d)	Genebody	Xi	4.9265	5.99378
Cited1	Dox (21d) wo	Promoter	Xi	3.22424	3.86015
Cited1	Dox (21d) wo	Genebody	Xi	4.05735	5.64406
Clcn5	Control	Promoter	Xi	5.84218	7.44978
Clcn5	Control	Genebody	Xi	5.47521	7.2492
Clcn5	Dox (7d)	Promoter	Xi	6.01989	7.75129
Clcn5	Dox (7d)	Genebody	Xi	6.17582	7.97729
Clcn5	Dox (7d) wo	Promoter	Xi	5.09768	6.95464
Clcn5	Dox (7d) wo	Genebody	Xi	5.55821	7.10781
Clcn5	Dox (21d)	Promoter	Xi	5.57251	6.97159
Clcn5	Dox (21d)	Genebody	Xi	6.37175	7.90689
Clcn5	Dox (21d) wo	Promoter	Xi	3.51672	6.21037
Clcn5	Dox (21d) wo	Genebody	Xi	5.17351	7.07939
Cldn2	Control	Promoter	Xi	4.04969	4.53492
Cldn2	Control	Genebody	Xi	3.94191	4.52697
Cldn2	Dox (7d)	Promoter	Xi	4.79018	6.98951
Cldn2	Dox (7d)	Genebody	Xi	5.32452	6.82066
Cldn2	Dox (7d) wo	Promoter	Xi	3.64424	5.79367
Cldn2	Dox (7d) wo	Genebody	Xi	4.11006	4.96011
Cldn2	Dox (21d)	Promoter	Xi	5.70403	7.14211
Cldn2	Dox (21d)	Genebody	Xi	5.57308	6.81629
Cldn2	Dox (21d) wo	Promoter	Xi	4.3852	5.89165
Cldn2	Dox (21d) wo	Genebody	Xi	4.33948	5.44668
Cnga2	Control	Promoter	Xi	4.25721	5.41236
Cnga2	Control	Genebody	Xi	5.48238	6.92651
Cnga2	Dox (7d)	Promoter	Xi	5.31962	6.46228
Cnga2	Dox (7d)	Genebody	Xi	6.3362	7.79462
Cnga2	Dox (7d) wo	Promoter	Xi	4.54791	5.32887
Cnga2	Dox (7d) wo	Genebody	Xi	5.47208	6.88585
Cnga2	Dox (21d)	Promoter	Xi	4.76679	6.7074
Cnga2	Dox (21d)	Genebody	Xi	6.37779	7.80324
Cnga2	Dox (21d) wo	Promoter	Xi	#NUM!	4.90992
Cnga2	Dox (21d) wo	Genebody	Xi	5.38754	7.06309
Cnksr2	Control	Promoter	Xi	#NUM!	3.24244
Cnksr2	Control	Genebody	Xi	5.13329	6.89113
Cnksr2	Dox (7d)	Promoter	Xi	4.95114	4.61206
Cnksr2	Dox (7d)	Genebody	Xi	6.15182	7.90423
Cnksr2	Dox (7d) wo	Promoter	Xi	#NUM!	3.13271
Cnksr2	Dox (7d) wo	Genebody	Xi	5.17732	6.9292
Cnksr2	Dox (21d)	Promoter	Xi	3.18183	3.5647
Cnksr2	Dox (21d)	Genebody	Xi	6.18417	7.8299
Cnksr2	Dox (21d) wo	Promoter	Xi	2.72424	#NUM!
Cnksr2	Dox (21d) wo	Genebody	Xi	4.93605	6.81299
Col4a5	Control	Promoter	Xi	#NUM!	6.05712
Col4a5	Control	Genebody	Xi	5.11287	6.98011
Col4a5	Dox (7d)	Promoter	Xi	4.49769	5.40454
Col4a5	Dox (7d)	Genebody	Xi	5.87991	7.76611
Col4a5	Dox (7d) wo	Promoter	Xi	#NUM!	5.21767
Col4a5	Dox (7d) wo	Genebody	Xi	5.14695	6.74315
Col4a5	Dox (21d)	Promoter	Xi	4.47431	6.51814
Col4a5	Dox (21d)	Genebody	Xi	6.18766	7.80508
Col4a5	Dox (21d) wo	Promoter	Xi	4.3092	5.44511
Col4a5	Dox (21d) wo	Genebody	Xi	4.9525	6.84055
Col4a6	Control	Promoter	Xi	5.04969	7.43321
Col4a6	Control	Genebody	Xi	5.3979	7.17427
Col4a6	Dox (7d)	Promoter	Xi	6.38837	7.4465
Col4a6	Dox (7d)	Genebody	Xi	6.12157	7.84434
Col4a6	Dox (7d) wo	Promoter	Xi	6.09768	7.60835
Col4a6	Dox (7d) wo	Genebody	Xi	5.43118	6.94952
Col4a6	Dox (21d)	Promoter	Xi	6.61701	8.35435
Col4a6	Dox (21d)	Genebody	Xi	6.36418	7.90118
Col4a6	Dox (21d) wo	Promoter	Xi	5.12792	7.40992
Col4a6	Dox (21d) wo	Genebody	Xi	5.21868	6.97889
Cox7b	Control	Promoter	Xi	4.04969	4.8274
Cox7b	Control	Genebody	Xi	4.46473	3.61092
Cox7b	Dox (7d)	Promoter	Xi	6.06234	7.08625
Cox7b	Dox (7d)	Genebody	Xi	6.16971	6.62694
Cox7b	Dox (7d) wo	Promoter	Xi	4.93672	6.06789
Cox7b	Dox (7d) wo	Genebody	Xi	5.28899	5.28471
Cox7b	Dox (21d)	Promoter	Xi	6.46295	7.58278
Cox7b	Dox (21d)	Genebody	Xi	6.41639	7.18772
Cox7b	Dox (21d) wo	Promoter	Xi	5.51672	7.29092
Cox7b	Dox (21d) wo	Genebody	Xi	5.15415	6.44412
Cpxcr1	Control	Genebody	Xi	#NUM!	#NUM!
Cpxcr1	Dox (7d)	Genebody	Xi	-1.31647	1.2979
Cpxcr1	Dox (7d) wo	Genebody	Xi	#NUM!	-1.68145
Cpxcr1	Dox (21d)	Genebody	Xi	-1.63233	1.04301
Cpxcr1	Dox (21d) wo	Genebody	Xi	-1.08993	0.303272
Csnk2a1-ps	Control	Promoter	Xi	4.34218	5.9034
Csnk2a1-ps	Control	Genebody	Xi	#NUM!	5.38845
Csnk2a1-ps	Dox (7d)	Promoter	Xi	4.79018	6.94827
Csnk2a1-ps	Dox (7d)	Genebody	Xi	4.64371	6.16175
Csnk2a1-ps	Dox (7d) wo	Promoter	Xi	4.2292	5.98983
Csnk2a1-ps	Dox (7d) wo	Genebody	Xi	3.49777	5.50844
Csnk2a1-ps	Dox (21d)	Promoter	Xi	5.26679	7.40091
Csnk2a1-ps	Dox (21d)	Genebody	Xi	5.03536	7.19167
Csnk2a1-ps	Dox (21d) wo	Promoter	Xi	5.22424	5.80669
Csnk2a1-ps	Dox (21d) wo	Genebody	Xi	4.07777	5.60248
Cstf2	Control	Promoter	Xi	4.95337	4.4386
Cstf2	Control	Genebody	Xi	0.346388	#NUM!
Cstf2	Dox (7d)	Promoter	Xi	4.58266	6.30822
Cstf2	Dox (7d)	Genebody	Xi	1.37935	3.52076
Cstf2	Dox (7d) wo	Promoter	Xi	4.64424	5.29367
Cstf2	Dox (7d) wo	Genebody	Xi	1.34461	1.23676
Cstf2	Dox (21d)	Promoter	Xi	3.97431	6.26085
Cstf2	Dox (21d)	Genebody	Xi	1.22445	2.94885
Cstf2	Dox (21d) wo	Promoter	Xi	4.8852	6.2414
Cstf2	Dox (21d) wo	Genebody	Xi	1.31342	2.63891
Ctag2	Control	Promoter	Xi	4.66089	5.47216
Ctag2	Control	Genebody	Xi	#NUM!	5.16571
Ctag2	Dox (7d)	Promoter	Xi	5.49769	7.35195
Ctag2	Dox (7d)	Genebody	Xi	5.50592	7.09307
Ctag2	Dox (7d) wo	Promoter	Xi	4.2292	5.71767
Ctag2	Dox (7d) wo	Genebody	Xi	3.77502	5.55598
Ctag2	Dox (21d)	Promoter	Xi	5.63528	6.83814
Ctag2	Dox (21d)	Genebody	Xi	5.89758	6.87864
Ctag2	Dox (21d) wo	Promoter	Xi	#NUM!	5.54144
Ctag2	Dox (21d) wo	Genebody	Xi	#NUM!	5.28342
Ctps2	Control	Promoter	Xi	5.41818	4.19588
Ctps2	Control	Genebody	Xi	4.83418	3.33129
Ctps2	Dox (7d)	Promoter	Xi	5.65866	8.28143
Ctps2	Dox (7d)	Genebody	Xi	6.73366	8.33814
Ctps2	Dox (7d) wo	Promoter	Xi	6.39016	7.98983
Ctps2	Dox (7d) wo	Genebody	Xi	5.68457	7.18714
Ctps2	Dox (21d)	Promoter	Xi	5.50376	7.64211
Ctps2	Dox (21d)	Genebody	Xi	6.64764	7.99925
Ctps2	Dox (21d) wo	Promoter	Xi	5.67768	7.14291
Ctps2	Dox (21d) wo	Genebody	Xi	5.30173	6.76784
Cul4b	Control	Genebody	Xi	-2.08147	0.857202
Cul4b	Dox (7d)	Genebody	Xi	#NUM!	0.858341
Cul4b	Dox (7d) wo	Genebody	Xi	#NUM!	0.539954
Cul4b	Dox (21d)	Genebody	Xi	-1.36437	0.518495
Cul4b	Dox (21d) wo	Genebody	Xi	-2.11444	1.36372
Cxcr3	Control	Promoter	Xi	4.54969	5.3274
Cxcr3	Control	Genebody	Xi	4.21309	5.05955
Cxcr3	Dox (7d)	Promoter	Xi	5.95114	7.37384
Cxcr3	Dox (7d)	Genebody	Xi	5.08509	6.52522
Cxcr3	Dox (7d) wo	Promoter	Xi	3.8052	4.92519
Cxcr3	Dox (7d) wo	Genebody	Xi	3.86315	4.51259
Cxcr3	Dox (21d)	Promoter	Xi	6.03895	6.94214
Cxcr3	Dox (21d)	Genebody	Xi	5.41562	6.20983
Cxcr3	Dox (21d) wo	Promoter	Xi	3.8852	5.90992
Cxcr3	Dox (21d) wo	Genebody	Xi	3.94315	5.07906
Cxx1a	Control	Promoter	Xi	3.75721	5.56437
Cxx1a	Dox (7d)	Promoter	Xi	4.49769	6.92674
Cxx1a	Dox (7d) wo	Promoter	Xi	4.43672	5.62135
Cxx1a	Dox (21d)	Promoter	Xi	5.05928	6.12934
Cxx1a	Dox (21d) wo	Promoter	Xi	4.01672	5.74895
Cxx1b	Control	Promoter	Xi	#NUM!	4.69588
Cxx1b	Dox (7d)	Promoter	Xi	5.56234	5.77303
Cxx1b	Dox (7d) wo	Promoter	Xi	#NUM!	4.95464
Cxx1b	Dox (21d)	Promoter	Xi	4.97431	5.51814
Cxx1b	Dox (21d) wo	Promoter	Xi	4.3092	5.36015
Cxx1c	Control	Promoter	Xi	3.75721	5.24244
Cxx1c	Dox (7d)	Promoter	Xi	5.29018	6.01574
Cxx1c	Dox (7d) wo	Promoter	Xi	4.14424	5.45464
Cxx1c	Dox (21d)	Promoter	Xi	5.24647	6.67911
Cxx1c	Dox (21d) wo	Promoter	Xi	5.10168	3.45647
Cybb	Control	Promoter	Xi	5.04969	6.88514
Cybb	Control	Genebody	Xi	5.36131	7.20463
Cybb	Dox (7d)	Promoter	Xi	5.88837	7.50274
Cybb	Dox (7d)	Genebody	Xi	6.07753	7.79046
Cybb	Dox (7d) wo	Promoter	Xi	4.7292	7.12421
Cybb	Dox (7d) wo	Genebody	Xi	5.31328	7.02938
Cybb	Dox (21d)	Promoter	Xi	6.09828	7.31062
Cybb	Dox (21d)	Genebody	Xi	6.1764	7.84879
Cybb	Dox (21d) wo	Promoter	Xi	5.51672	6.97456
Cybb	Dox (21d) wo	Genebody	Xi	5.2192	7.21777
Cylc1	Control	Promoter	Xi	3.25721	5.53492
Cylc1	Control	Genebody	Xi	4.5437	6.0491
Cylc1	Dox (7d)	Promoter	Xi	5.58266	7.27077
Cylc1	Dox (7d)	Genebody	Xi	5.38315	7.0583
Cylc1	Dox (7d) wo	Promoter	Xi	5.37395	5.71767
Cylc1	Dox (7d) wo	Genebody	Xi	4.76061	5.96043
Cylc1	Dox (21d)	Promoter	Xi	6.16472	7.53302
Cylc1	Dox (21d)	Genebody	Xi	5.42055	7.40131
Cylc1	Dox (21d) wo	Promoter	Xi	4.3092	5.97867
Cylc1	Dox (21d) wo	Genebody	Xi	4.31523	6.01625
Cypt1	Control	Promoter	Xi	#NUM!	4.61988
Cypt1	Control	Genebody	Xi	#NUM!	5.40619
Cypt1	Dox (7d)	Promoter	Xi	3.79018	6.50274
Cypt1	Dox (7d)	Genebody	Xi	4.36896	7.04797
Cypt1	Dox (7d) wo	Promoter	Xi	4.43672	4.29367
Cypt1	Dox (7d) wo	Genebody	Xi	5.10047	4.66494
Cypt1	Dox (21d)	Promoter	Xi	4.3428	6.94214
Cypt1	Dox (21d)	Genebody	Xi	5.0531	7.33964
Cypt1	Dox (21d) wo	Promoter	Xi	3.51672	5.02111
Cypt1	Dox (21d) wo	Genebody	Xi	4.38799	4.62022
Cypt14	Control	Promoter	Xi	4.41818	4.8274
Cypt14	Control	Genebody	Xi	5.388	5.95819
Cypt14	Dox (7d)	Promoter	Xi	4.79018	6.46918
Cypt14	Dox (7d)	Genebody	Xi	5.92096	7.5502
Cypt14	Dox (7d) wo	Promoter	Xi	3.64424	5.32887
Cypt14	Dox (7d) wo	Genebody	Xi	4.27502	6.45966
Cypt14	Dox (21d)	Promoter	Xi	4.47431	6.22566
Cypt14	Dox (21d)	Genebody	Xi	5.6051	7.19548
Cypt14	Dox (21d) wo	Promoter	Xi	3.72424	4.90992
Cypt14	Dox (21d) wo	Genebody	Xi	4.85503	6.0407
Cypt2	Control	Promoter	Xi	4.41818	5.64612
Cypt2	Control	Genebody	Xi	5.20904	6.38352
Cypt2	Dox (7d)	Promoter	Xi	4.95114	7.2119
Cypt2	Dox (7d)	Genebody	Xi	5.58103	7.85637
Cypt2	Dox (7d) wo	Promoter	Xi	4.8052	6.30263
Cypt2	Dox (7d) wo	Genebody	Xi	5.38854	7.09349
Cypt2	Dox (21d)	Promoter	Xi	4.63528	6.76939
Cypt2	Dox (21d)	Genebody	Xi	5.42614	7.51652
Cypt2	Dox (21d) wo	Promoter	Xi	3.72424	6.21037
Cypt2	Dox (21d) wo	Genebody	Xi	#NUM!	6.70078
Cypt3	Control	Promoter	Xi	4.04969	5.03492
Cypt3	Dox (7d)	Promoter	Xi	4.65866	6.27303
Cypt3	Dox (7d) wo	Promoter	Xi	#NUM!	5.08616
Cypt3	Dox (21d)	Promoter	Xi	4.76679	6.38662
Cypt3	Dox (21d) wo	Promoter	Xi	3.51672	6.08517
Cysltr1	Control	Promoter	Xi	5.16089	7.71662
Cysltr1	Control	Genebody	Xi	4.90904	7.04694
Cysltr1	Dox (7d)	Promoter	Xi	6.40137	7.53324
Cysltr1	Dox (7d)	Genebody	Xi	5.75636	7.49803
Cysltr1	Dox (7d) wo	Promoter	Xi	4.96616	7.43914
Cysltr1	Dox (7d) wo	Genebody	Xi	5.13515	6.87633
Cysltr1	Dox (21d)	Promoter	Xi	6.12924	7.73239
Cysltr1	Dox (21d)	Genebody	Xi	5.78092	7.4201
Cysltr1	Dox (21d) wo	Promoter	Xi	5.4204	6.27115
Cysltr1	Dox (21d) wo	Genebody	Xi	4.87138	6.81893
D330045A20Rik	Control	Promoter	Xi	#NUM!	6.09612
D330045A20Rik	Control	Genebody	Xi	4.30449	6.14859
D330045A20Rik	Dox (7d)	Promoter	Xi	4.58266	6.30822
D330045A20Rik	Dox (7d)	Genebody	Xi	5.33038	7.16458
D330045A20Rik	Dox (7d) wo	Promoter	Xi	#NUM!	5.44006
D330045A20Rik	Dox (7d) wo	Genebody	Xi	4.4325	5.91458
D330045A20Rik	Dox (21d)	Promoter	Xi	5.26679	6.76085
D330045A20Rik	Dox (21d)	Genebody	Xi	5.56995	7.1556
D330045A20Rik	Dox (21d) wo	Promoter	Xi	#NUM!	6.04144
D330045A20Rik	Dox (21d) wo	Genebody	Xi	4.3403	6.17485
Dach2	Control	Genebody	Xi	0.459678	2.64774
Dach2	Dox (7d)	Genebody	Xi	0.915538	2.95353
Dach2	Dox (7d) wo	Genebody	Xi	0.0722294	1.81577
Dach2	Dox (21d)	Genebody	Xi	1.05694	2.99646
Dach2	Dox (21d) wo	Genebody	Xi	0.300678	1.99801
Dcaf12l2	Control	Genebody	Xi	2.8141	4.43272
Dcaf12l2	Dox (7d)	Genebody	Xi	3.84707	5.47631
Dcaf12l2	Dox (7d) wo	Genebody	Xi	2.20113	4.2118
Dcaf12l2	Dox (21d)	Genebody	Xi	4.36269	5.58102
Dcaf12l2	Dox (21d) wo	Genebody	Xi	#NUM!	4.03556
Dcx	Control	Promoter	Xi	4.25721	5.75362
Dcx	Control	Genebody	Xi	5.37375	7.22055
Dcx	Dox (7d)	Promoter	Xi	#NUM!	6.56551
Dcx	Dox (7d)	Genebody	Xi	6.22248	7.89593
Dcx	Dox (7d) wo	Promoter	Xi	3.93672	5.08616
Dcx	Dox (7d) wo	Genebody	Xi	5.38654	6.90821
Dcx	Dox (21d)	Promoter	Xi	5.87799	6.91492
Dcx	Dox (21d)	Genebody	Xi	6.43869	7.94015
Dcx	Dox (21d) wo	Promoter	Xi	3.22424	5.7784
Dcx	Dox (21d) wo	Genebody	Xi	5.1688	6.93708
Ddx26b	Control	Promoter	Xi	4.25721	6.70485
Ddx26b	Control	Genebody	Xi	6.15844	8.07145
Ddx26b	Dox (7d)	Promoter	Xi	5.29018	6.30822
Ddx26b	Dox (7d)	Genebody	Xi	6.46578	8.20358
Ddx26b	Dox (7d) wo	Promoter	Xi	4.43672	6.65491
Ddx26b	Dox (7d) wo	Genebody	Xi	5.78036	7.55116
Ddx26b	Dox (21d)	Promoter	Xi	4.68183	6.51814
Ddx26b	Dox (21d)	Genebody	Xi	6.33124	7.85942
Ddx26b	Dox (21d) wo	Promoter	Xi	4.22424	6.29269
Ddx26b	Dox (21d) wo	Genebody	Xi	5.33548	7.21415
Ddx3x	Control	Promoter	Xi	4.04969	#NUM!
Ddx3x	Control	Genebody	Xi	3.08611	0.702853
Ddx3x	Dox (7d)	Promoter	Xi	4.29018	#NUM!
Ddx3x	Dox (7d)	Genebody	Xi	5.10286	4.48751
Ddx3x	Dox (7d) wo	Promoter	Xi	3.14424	3.13271
Ddx3x	Dox (7d) wo	Genebody	Xi	3.09962	0.508161
Ddx3x	Dox (21d)	Promoter	Xi	4.26679	6.58689
Ddx3x	Dox (21d)	Genebody	Xi	5.43473	6.40478
Ddx3x	Dox (21d) wo	Promoter	Xi	#NUM!	7.18619
Ddx3x	Dox (21d) wo	Genebody	Xi	4.59261	6.06496
Dgat2l6	Control	Promoter	Xi	5.04969	6.77008
Dgat2l6	Control	Genebody	Xi	5.3962	7.40648
Dgat2l6	Dox (7d)	Promoter	Xi	5.80505	7.44295
Dgat2l6	Dox (7d)	Genebody	Xi	5.92312	7.51176
Dgat2l6	Dox (7d) wo	Promoter	Xi	4.64424	6.97945
Dgat2l6	Dox (7d) wo	Genebody	Xi	5.09558	7.04222
Dgat2l6	Dox (21d)	Promoter	Xi	5.57251	7.06187
Dgat2l6	Dox (21d)	Genebody	Xi	5.67237	7.33187
Dgat2l6	Dox (21d) wo	Promoter	Xi	4.8092	6.40388
Dgat2l6	Dox (21d) wo	Genebody	Xi	4.92264	6.75151
Dgkk	Control	Promoter	Xi	#NUM!	#NUM!
Dgkk	Control	Genebody	Xi	4.39642	6.06281
Dgkk	Dox (7d)	Promoter	Xi	4.29018	4.11206
Dgkk	Dox (7d)	Genebody	Xi	5.47776	7.2012
Dgkk	Dox (7d) wo	Promoter	Xi	#NUM!	#NUM!
Dgkk	Dox (7d) wo	Genebody	Xi	4.58427	6.09036
Dgkk	Dox (21d)	Promoter	Xi	3.18183	3.5647
Dgkk	Dox (21d)	Genebody	Xi	5.59242	7.21517
Dgkk	Dox (21d) wo	Promoter	Xi	2.72424	#NUM!
Dgkk	Dox (21d) wo	Genebody	Xi	4.47529	6.25961
Diap2	Control	Genebody	Xi	2.25628	3.91702
Diap2	Dox (7d)	Genebody	Xi	3.08613	4.97697
Diap2	Dox (7d) wo	Genebody	Xi	2.12337	3.80885
Diap2	Dox (21d)	Genebody	Xi	3.33728	5.01302
Diap2	Dox (21d) wo	Genebody	Xi	2.19179	3.95187
Dkc1	Control	Promoter	Xi	4.54969	7.07688
Dkc1	Control	Genebody	Xi	4.08916	5.77581
Dkc1	Dox (7d)	Promoter	Xi	5.56234	7.35195
Dkc1	Dox (7d)	Genebody	Xi	4.80546	6.68392
Dkc1	Dox (7d) wo	Promoter	Xi	5.04791	6.93822
Dkc1	Dox (7d) wo	Genebody	Xi	4.20517	5.60144
Dkc1	Dox (21d)	Promoter	Xi	4.68183	6.0647
Dkc1	Dox (21d)	Genebody	Xi	4.87669	6.26234
Dkc1	Dox (21d) wo	Promoter	Xi	4.8092	6.56847
Dkc1	Dox (21d) wo	Genebody	Xi	3.90212	5.65272
Dlg3	Control	Promoter	Xi	#NUM!	4.03492
Dlg3	Control	Genebody	Xi	4.92277	6.23329
Dlg3	Dox (7d)	Promoter	Xi	4.49769	5.11206
Dlg3	Dox (7d)	Genebody	Xi	5.81202	7.2732
Dlg3	Dox (7d) wo	Promoter	Xi	3.64424	#NUM!
Dlg3	Dox (7d) wo	Genebody	Xi	4.96736	6.17657
Dlg3	Dox (21d)	Promoter	Xi	3.8428	5.51814
Dlg3	Dox (21d)	Genebody	Xi	5.6885	7.10368
Dlg3	Dox (21d) wo	Promoter	Xi	3.51672	3.45647
Dlg3	Dox (21d) wo	Genebody	Xi	4.67901	6.0036
Dmd	Control	Promoter	Xi	5.89991	8.3704
Dmd	Control	Genebody	Xi	5.07971	6.96985
Dmd	Dox (7d)	Promoter	Xi	6.38837	8.66502
Dmd	Dox (7d)	Genebody	Xi	5.77009	7.64667
Dmd	Dox (7d) wo	Promoter	Xi	6.15542	8.02462
Dmd	Dox (7d) wo	Genebody	Xi	5.05192	6.6826
Dmd	Dox (21d)	Promoter	Xi	7.27798	8.77888
Dmd	Dox (21d)	Genebody	Xi	6.04383	7.71728
Dmd	Dox (21d) wo	Promoter	Xi	6.45396	8.08221
Dmd	Dox (21d) wo	Genebody	Xi	4.91563	6.82596
Dmrtc1a	Control	Promoter	Xi	4.66089	6.8435
Dmrtc1a	Control	Genebody	Xi	4.9341	7.05051
Dmrtc1a	Dox (7d)	Promoter	Xi	5.74362	7.35195
Dmrtc1a	Dox (7d)	Genebody	Xi	5.5083	7.35873
Dmrtc1a	Dox (7d) wo	Promoter	Xi	4.64424	6.53639
Dmrtc1a	Dox (7d) wo	Genebody	Xi	5.38939	6.58441
Dmrtc1a	Dox (21d)	Promoter	Xi	5.26679	6.99988
Dmrtc1a	Dox (21d)	Genebody	Xi	5.65209	7.35373
Dmrtc1a	Dox (21d) wo	Promoter	Xi	3.72424	6.80322
Dmrtc1a	Dox (21d) wo	Genebody	Xi	4.23484	6.73233
Dmrtc1b	Control	Promoter	Xi	3.75721	6.04979
Dmrtc1b	Control	Genebody	Xi	4.17454	5.88948
Dmrtc1b	Dox (7d)	Promoter	Xi	2.99769	6.40454
Dmrtc1b	Dox (7d)	Genebody	Xi	5.12254	6.39787
Dmrtc1b	Dox (7d) wo	Promoter	Xi	3.93672	5.63271
Dmrtc1b	Dox (7d) wo	Genebody	Xi	4.10653	5.6184
Dmrtc1b	Dox (21d)	Promoter	Xi	#NUM!	6.69339
Dmrtc1b	Dox (21d)	Genebody	Xi	4.79872	6.39706
Dmrtc1b	Dox (21d) wo	Promoter	Xi	4.22424	5.86015
Dmrtc1b	Dox (21d) wo	Genebody	Xi	4.09809	5.79002
Dnase1l1	Control	Promoter	Xi	5.32185	3.24244
Dnase1l1	Control	Genebody	Xi	4.97507	2.72333
Dnase1l1	Dox (7d)	Promoter	Xi	5.15866	4.84178
Dnase1l1	Dox (7d)	Genebody	Xi	5.2083	5.70736
Dnase1l1	Dox (7d) wo	Promoter	Xi	5.95159	#NUM!
Dnase1l1	Dox (7d) wo	Genebody	Xi	5.51142	3.66203
Dnase1l1	Dox (21d)	Promoter	Xi	6.26679	7.91492
Dnase1l1	Dox (21d)	Genebody	Xi	6.44807	7.4803
Dnase1l1	Dox (21d) wo	Promoter	Xi	5.3092	7.62973
Dnase1l1	Dox (21d) wo	Genebody	Xi	5.17181	6.77642
Dock11	Control	Genebody	Xi	1.43926	3.51257
Dock11	Dox (7d)	Genebody	Xi	2.1826	4.02275
Dock11	Dox (7d) wo	Genebody	Xi	1.50601	3.18767
Dock11	Dox (21d)	Genebody	Xi	2.31733	4.1031
Dock11	Dox (21d) wo	Genebody	Xi	1.62889	3.24754
Dppa3-ps	Control	Promoter	Xi	#NUM!	5.3274
Dppa3-ps	Dox (7d)	Promoter	Xi	3.49769	5.77303
Dppa3-ps	Dox (7d) wo	Promoter	Xi	#NUM!	5.69735
Dppa3-ps	Dox (21d)	Promoter	Xi	5.41155	6.35718
Dppa3-ps	Dox (21d) wo	Promoter	Xi	3.51672	5.24895
Drp2	Control	Genebody	Xi	4.35143	4.84422
Drp2	Dox (7d)	Genebody	Xi	5.61273	7.27489
Drp2	Dox (7d) wo	Genebody	Xi	4.40747	5.575
Drp2	Dox (21d)	Genebody	Xi	5.39161	6.68803
Drp2	Dox (21d) wo	Genebody	Xi	3.96977	5.02072
Drr1	Control	Promoter	Xi	4.25721	5.11988
Drr1	Control	Genebody	Xi	3.65334	4.97356
Drr1	Dox (7d)	Promoter	Xi	4.65866	5.90454
Drr1	Dox (7d)	Genebody	Xi	4.63909	6.49522
Drr1	Dox (7d) wo	Promoter	Xi	3.43672	5.37864
Drr1	Dox (7d) wo	Genebody	Xi	3.66861	4.74749
Drr1	Dox (21d)	Promoter	Xi	5.05928	6.58689
Drr1	Dox (21d)	Genebody	Xi	5.13783	6.36607
Drr1	Dox (21d) wo	Promoter	Xi	3.22424	5.36015
[truncated: 45,746 more rows]

## Sheet: Figure 7b
HistoneMark	Condition	Allele	Context	Symbol	Normalized Coverage
H3K27me3	Control	Xa	Intergenic	Windows_202198	2.53631
H3K27me3	Control	Xa	Intergenic	Windows_202199	2.0661
H3K27me3	Control	Xa	Intergenic	Windows_202200	2.85549
H3K27me3	Control	Xa	Intergenic	Windows_202201	12.4892
H3K27me3	Control	Xa	Intergenic	Windows_202202	16.6798
H3K27me3	Control	Xa	Intergenic	Windows_202203	13.0349
H3K27me3	Control	Xa	Intergenic	Windows_202205	2.931
H3K27me3	Control	Xa	Intergenic	Windows_202206	10.3305
H3K27me3	Control	Xa	Intergenic	Windows_202207	6.59298
H3K27me3	Control	Xa	Intergenic	Windows_202208	11.6656
H3K27me3	Control	Xa	Intergenic	Windows_202209	8.3399
H3K27me3	Control	Xa	Intergenic	Windows_202210	3.02363
H3K27me3	Control	Xa	Intergenic	Windows_202211	3.51095
H3K27me3	Control	Xa	Intergenic	Windows_202212	4.13219
H3K27me3	Control	Xa	Intergenic	Windows_202213	9.35585
H3K27me3	Control	Xa	Intergenic	Windows_202216	4.9971
H3K27me3	Control	Xa	Intergenic	Windows_202217	3.40121
H3K27me3	Control	Xa	Intergenic	Windows_202218	13.337
H3K27me3	Control	Xa	Intergenic	Windows_202220	13.1689
H3K27me3	Control	Xa	Intergenic	Windows_202221	11.3464
H3K27me3	Control	Xa	Intergenic	Windows_202224	14.9329
H3K27me3	Control	Xa	Intergenic	Windows_202225	5.08972
H3K27me3	Control	Xa	Intergenic	Windows_202226	22.4834
H3K27me3	Control	Xa	Intergenic	Windows_202227	37.08
H3K27me3	Control	Xa	Intergenic	Windows_202228	30.6723
H3K27me3	Control	Xa	Intergenic	Windows_202229	27.3879
H3K27me3	Control	Xa	Intergenic	Windows_202230	51.7108
H3K27me3	Control	Xa	Intergenic	Windows_202231	42.791
H3K27me3	Control	Xa	Intergenic	Windows_202232	41.9261
H3K27me3	Control	Xa	Intergenic	Windows_202233	26.9006
H3K27me3	Control	Xa	Intergenic	Windows_202234	47.0571
H3K27me3	Control	Xa	Intergenic	Windows_202235	73.5801
H3K27me3	Control	Xa	Intergenic	Windows_202236	35.4086
H3K27me3	Control	Xa	Intergenic	Windows_202237	46.8819
H3K27me3	Control	Xa	Intergenic	Windows_202238	7.15582
H3K27me3	Control	Xa	Intergenic	Windows_202239	6.91216
H3K27me3	Control	Xa	Intergenic	Windows_202240	9.54109
H3K27me3	Control	Xa	Intergenic	Windows_202241	7.30686
H3K27me3	Control	Xa	Intergenic	Windows_202242	4.52689
H3K27me3	Control	Xa	Intergenic	Windows_202243	6.42484
H3K27me3	Control	Xa	Intergenic	Windows_202244	2.21713
H3K27me3	Control	Xa	Intergenic	Windows_202245	2.46079
H3K27me3	Control	Xa	Intergenic	Windows_202246	4.50978
H3K27me3	Control	Xa	Intergenic	Windows_202247	1.18408
H3K27me3	Control	Xa	Intergenic	Windows_202248	2.14161
H3K27me3	Control	Xa	Intergenic	Windows_202249	5.31628
H3K27me3	Control	Xa	Intergenic	Windows_202251	7.28975
H3K27me3	Control	Xa	Intergenic	Windows_202252	3.64487
H3K27me3	Control	Xa	Intergenic	Windows_202253	0.713871
H3K27me3	Control	Xa	Intergenic	Windows_202263	3.56936
H3K27me3	Control	Xa	Intergenic	Windows_202264	3.09914
H3K27me3	Control	Xa	Intergenic	Windows_202265	4.20771
H3K27me3	Control	Xa	Intergenic	Windows_202266	3.17466
H3K27me3	Control	Xa	Intergenic	Windows_202267	1.50326
H3K27me3	Control	Xa	Intergenic	Windows_202270	12.5305
H3K27me3	Control	Xa	Intergenic	Windows_202271	4.35875
H3K27me3	Control	Xa	Intergenic	Windows_202272	6.81954
H3K27me3	Control	Xa	Intergenic	Windows_202273	3.49384
H3K27me3	Control	Xa	Intergenic	Windows_202274	3.96405
H3K27me3	Control	Xa	Intergenic	Windows_202275	22.1471
H3K27me3	Control	Xa	Intergenic	Windows_202276	20.963
H3K27me3	Control	Xa	Intergenic	Windows_202277	19.6692
H3K27me3	Control	Xa	Intergenic	Windows_202278	18.5778
H3K27me3	Control	Xa	Intergenic	Windows_202279	9.35585
H3K27me3	Control	Xa	Intergenic	Windows_202280	27.4463
H3K27me3	Control	Xa	Intergenic	Windows_202281	67.9446
H3K27me3	Control	Xa	Intergenic	Windows_202282	21.8864
H3K27me3	Control	Xa	Intergenic	Windows_202285	4.28323
H3K27me3	Control	Xa	Intergenic	Windows_202286	7.21423
H3K27me3	Control	Xa	Intergenic	Windows_202287	16.9648
H3K27me3	Control	Xa	Intergenic	Windows_202288	23.4067
H3K27me3	Control	Xa	Intergenic	Windows_202289	30.6965
H3K27me3	Control	Xa	Intergenic	Windows_202290	14.1435
H3K27me3	Control	Xa	Intergenic	Windows_202316	4.67792
H3K27me3	Control	Xa	Intergenic	Windows_202317	3.3257
H3K27me3	Control	Xa	Intergenic	Windows_202318	13.3199
H3K27me3	Control	Xa	Intergenic	Windows_202319	3.81302
H3K27me3	Control	Xa	Intergenic	Windows_202320	6.89505
H3K27me3	Control	Xa	Intergenic	Windows_202321	21.3235
H3K27me3	Control	Xa	Intergenic	Windows_202322	8.09624
H3K27me3	Control	Xa	Intergenic	Windows_202323	6.50036
H3K27me3	Control	Xa	Intergenic	Windows_202324	6.72691
H3K27me3	Control	Xa	Intergenic	Windows_202325	10.7665
H3K27me3	Control	Xa	Intergenic	Windows_202326	7.75996
H3K27me3	Control	Xa	Intergenic	Windows_202327	13.9411
H3K27me3	Control	Xa	Intergenic	Windows_202328	13.1689
H3K27me3	Control	Xa	Intergenic	Windows_202342	8.56646
H3K27me3	Control	Xa	Intergenic	Windows_202343	13.337
H3K27me3	Control	Xa	Intergenic	Windows_202352	6.59298
H3K27me3	Control	Xa	Intergenic	Windows_202355	8.41542
H3K27me3	Control	Xa	Intergenic	Windows_202356	8.15466
H3K27me3	Control	Xa	Intergenic	Windows_202357	4.50978
H3K27me3	Control	Xa	Intergenic	Windows_202358	10.3134
H3K27me3	Control	Xa	Intergenic	Windows_202359	10.0113
H3K27me3	Control	Xa	Intergenic	Windows_202360	13.0007
H3K27me3	Control	Xa	Intergenic	Windows_202379	66.0467
H3K27me3	Control	Xa	Intergenic	Windows_202380	70.7901
H3K27me3	Control	Xa	Intergenic	Windows_202381	51.9616
H3K27me3	Control	Xa	Intergenic	Windows_202382	60.6791
H3K27me3	Control	Xa	Intergenic	Windows_202383	54.7586
H3K27me3	Control	Xa	Intergenic	Windows_202385	124.238
H3K27me3	Control	Xa	Intergenic	Windows_202386	126.894
H3K27me3	Control	Xa	Intergenic	Windows_202387	40.3886
H3K27me3	Control	Xa	Intergenic	Windows_202392	248.201
H3K27me3	Control	Xa	Intergenic	Windows_202393	175.808
H3K27me3	Control	Xa	Intergenic	Windows_202394	106.964
H3K27me3	Control	Xa	Intergenic	Windows_202395	224.526
H3K27me3	Control	Xa	Intergenic	Windows_202396	158.338
H3K27me3	Control	Xa	Intergenic	Windows_202397	145.791
H3K27me3	Control	Xa	Intergenic	Windows_202399	112.767
H3K27me3	Control	Xa	Intergenic	Windows_202445	8.97826
H3K27me3	Control	Xa	Intergenic	Windows_202446	10.3889
H3K27me3	Control	Xa	Intergenic	Windows_202449	10.2379
H3K27me3	Control	Xa	Intergenic	Windows_202458	6.81954
H3K27me3	Control	Xa	Intergenic	Windows_202468	75.612
H3K27me3	Control	Xa	Intergenic	Windows_202469	10.7836
H3K27me3	Control	Xa	Intergenic	Windows_202473	18.5022
H3K27me3	Control	Xa	Intergenic	Windows_202476	35.6181
H3K27me3	Control	Xa	Intergenic	Windows_202477	11.9093
H3K27me3	Control	Xa	Intergenic	Windows_202478	10.557
H3K27me3	Control	Xa	Intergenic	Windows_202481	11.1783
H3K27me3	Control	Xa	Intergenic	Windows_202482	10.1039
H3K27me3	Control	Xa	Intergenic	Windows_202483	2.62893
H3K27me3	Control	Xa	Intergenic	Windows_202484	2.77997
H3K27me3	Control	Xa	Intergenic	Windows_202487	1.82244
H3K27me3	Control	Xa	Intergenic	Windows_202490	1.99058
H3K27me3	Control	Xa	Intergenic	Windows_202491	3.3428
H3K27me3	Control	Xa	Intergenic	Windows_202495	3.88853
H3K27me3	Control	Xa	Intergenic	Windows_202496	39.6918
H3K27me3	Control	Xa	Intergenic	Windows_202499	5.71097
H3K27me3	Control	Xa	Intergenic	Windows_202500	5.54283
H3K27me3	Control	Xa	Intergenic	Windows_202501	7.23134
H3K27me3	Control	Xa	Intergenic	Windows_202502	1.35223
H3K27me3	Control	Xa	Intergenic	Windows_202506	1.35223
H3K27me3	Control	Xa	Intergenic	Windows_202507	2.61183
H3K27me3	Control	Xa	Intergenic	Windows_202511	21.4917
H3K27me3	Control	Xa	Intergenic	Windows_202512	60.9811
H3K27me3	Control	Xa	Intergenic	Windows_202514	37.6086
H3K27me3	Control	Xa	Intergenic	Windows_202520	22.861
H3K27me3	Control	Xa	Intergenic	Windows_202521	22.13
H3K27me3	Control	Xa	Intergenic	Windows_202523	68.8679
H3K27me3	Control	Xa	Intergenic	Windows_202525	12.455
H3K27me3	Control	Xa	Intergenic	Windows_202526	9.12929
H3K27me3	Control	Xa	Intergenic	Windows_202527	4.90448
H3K27me3	Control	Xa	Intergenic	Windows_202528	22.6757
H3K27me3	Control	Xa	Intergenic	Windows_202529	8.3228
H3K27me3	Control	Xa	Intergenic	Windows_202530	10.1623
H3K27me3	Control	Xa	Intergenic	Windows_202544	1.74692
H3K27me3	Control	Xa	Intergenic	Windows_202545	1.89795
H3K27me3	Control	Xa	Intergenic	Windows_202546	0.957531
H3K27me3	Control	Xa	Intergenic	Windows_202547	5.14813
H3K27me3	Control	Xa	Intergenic	Windows_202548	5.71097
H3K27me3	Control	Xa	Intergenic	Windows_202549	1.35223
H3K27me3	Control	Xa	Intergenic	Windows_202550	1.50326
H3K27me3	Control	Xa	Intergenic	Windows_202551	5.87911
H3K27me3	Control	Xa	Intergenic	Windows_202552	24.8929
H3K27me3	Control	Xa	Intergenic	Windows_202559	38.5662
H3K27me3	Control	Xa	Intergenic	Windows_202560	20.3247
H3K27me3	Control	Xa	Intergenic	Windows_202561	5.95463
H3K27me3	Control	Xa	Intergenic	Windows_202562	5.01421
H3K27me3	Control	Xa	Intergenic	Windows_202563	21.097
H3K27me3	Control	Xa	Intergenic	Windows_202564	10.9688
H3K27me3	Control	Xa	Intergenic	Windows_202565	2.30976
H3K27me3	Control	Xa	Intergenic	Windows_202567	2.14161
H3K27me3	Control	Xa	Intergenic	Windows_202568	0.789389
H3K27me3	Control	Xa	Intergenic	Windows_202569	5.63545
H3K27me3	Control	Xa	Intergenic	Windows_202570	0.789389
H3K27me3	Control	Xa	Intergenic	Windows_202571	1.03305
H3K27me3	Control	Xa	Intergenic	Windows_202574	1.10857
H3K27me3	Control	Xa	Intergenic	Windows_202575	3.88853
H3K27me3	Control	Xa	Intergenic	Windows_202576	15.0839
H3K27me3	Control	Xa	Intergenic	Windows_202577	7.911
H3K27me3	Control	Xa	Intergenic	Windows_202578	2.38527
H3K27me3	Control	Xa	Intergenic	Windows_202579	1.57878
H3K27me3	Control	Xa	Intergenic	Windows_202580	8.56646
H3K27me3	Control	Xa	Intergenic	Windows_202581	19.2916
H3K27me3	Control	Xa	Intergenic	Windows_202582	26.4717
H3K27me3	Control	Xa	Intergenic	Windows_202583	8.49094
H3K27me3	Control	Xa	Intergenic	Windows_202584	7.28975
H3K27me3	Control	Xa	Intergenic	Windows_202585	13.7317
H3K27me3	Control	Xa	Intergenic	Windows_202586	13.9583
H3K27me3	Control	Xa	Intergenic	Windows_202587	22.5831
H3K27me3	Control	Xa	Intergenic	Windows_202588	9.28033
H3K27me3	Control	Xa	Intergenic	Windows_202589	19.9884
H3K27me3	Control	Xa	Intergenic	Windows_202590	11.6485
H3K27me3	Control	Xa	Intergenic	Windows_202593	38.9437
H3K27me3	Control	Xa	Intergenic	Windows_202594	16.3264
H3K27me3	Control	Xa	Intergenic	Windows_202607	13.0178
H3K27me3	Control	Xa	Intergenic	Windows_202609	8.81012
H3K27me3	Control	Xa	Intergenic	Windows_202629	41.2022
H3K27me3	Control	Xa	Intergenic	Windows_202630	18.7288
H3K27me3	Control	Xa	Intergenic	Windows_202631	23.9353
H3K27me3	Control	Xa	Intergenic	Windows_202640	4.9971
H3K27me3	Control	Xa	Intergenic	Windows_202641	39.1703
H3K27me3	Control	Xa	Intergenic	Windows_202642	34.0222
H3K27me3	Control	Xa	Intergenic	Windows_202643	25.1194
H3K27me3	Control	Xa	Intergenic	Windows_202644	17.2084
H3K27me3	Control	Xa	Intergenic	Windows_202645	39.1532
H3K27me3	Control	Xa	Intergenic	Windows_202646	15.8562
H3K27me3	Control	Xa	Intergenic	Windows_202647	25.0026
H3K27me3	Control	Xa	Intergenic	Windows_202649	13.6562
H3K27me3	Control	Xa	Intergenic	Windows_202650	7.60893
H3K27me3	Control	Xa	Intergenic	Windows_202651	7.45789
H3K27me3	Control	Xa	Intergenic	Windows_202652	11.4219
H3K27me3	Control	Xa	Intergenic	Windows_202653	21.979
H3K27me3	Control	Xa	Intergenic	Windows_202654	8.96115
H3K27me3	Control	Xa	Intergenic	Windows_202667	37.516
H3K27me3	Control	Xa	Intergenic	Windows_202668	27.0345
H3K27me3	Control	Xa	Intergenic	Windows_202669	26.0941
H3K27me3	Control	Xa	Intergenic	Windows_202670	33.2328
H3K27me3	Control	Xa	Intergenic	Windows_202671	22.4834
H3K27me3	Control	Xa	Intergenic	Windows_202672	26.5985
H3K27me3	Control	Xa	Intergenic	Windows_202674	7.94521
H3K27me3	Control	Xa	Intergenic	Windows_202679	2.77997
H3K27me3	Control	Xa	Intergenic	Windows_202680	5.86201
H3K27me3	Control	Xa	Intergenic	Windows_202681	5.14813
H3K27me3	Control	Xa	Intergenic	Windows_202682	9.03667
H3K27me3	Control	Xa	Intergenic	Windows_202683	6.74402
H3K27me3	Control	Xa	Intergenic	Windows_202684	3.17466
H3K27me3	Control	Xa	Intergenic	Windows_202685	11.0101
H3K27me3	Control	Xa	Intergenic	Windows_202686	5.55994
H3K27me3	Control	Xa	Intergenic	Windows_202687	6.03015
H3K27me3	Control	Xa	Intergenic	Windows_202688	8.58356
H3K27me3	Control	Xa	Intergenic	Windows_202689	7.53341
H3K27me3	Control	Xa	Intergenic	Windows_202690	13.4125
H3K27me3	Control	Xa	Intergenic	Windows_202691	12.6815
H3K27me3	Control	Xa	Intergenic	Windows_202692	4.84606
H3K27me3	Control	Xa	Intergenic	Windows_202694	12.2284
H3K27me3	Control	Xa	Intergenic	Windows_202695	13.0007
H3K27me3	Control	Xa	Intergenic	Windows_202696	33.0062
H3K27me3	Control	Xa	Intergenic	Windows_202697	20.5683
H3K27me3	Control	Xa	Intergenic	Windows_202698	5.48442
H3K27me3	Control	Xa	Intergenic	Windows_202699	11.0272
H3K27me3	Control	Xa	Intergenic	Windows_202700	7.0632
H3K27me3	Control	Xa	Intergenic	Windows_202701	10.7252
H3K27me3	Control	Xa	Intergenic	Windows_202702	2.14161
H3K27me3	Control	Xa	Intergenic	Windows_202703	3.96405
H3K27me3	Control	Xa	Intergenic	Windows_202704	10.3134
H3K27me3	Control	Xa	Intergenic	Windows_202705	8.81012
H3K27me3	Control	Xa	Intergenic	Windows_202706	12.606
H3K27me3	Control	Xa	Intergenic	Windows_202707	9.20481
H3K27me3	Control	Xa	Intergenic	Windows_202708	9.03667
H3K27me3	Control	Xa	Intergenic	Windows_202710	8.3399
H3K27me3	Control	Xa	Intergenic	Windows_202711	10.3134
H3K27me3	Control	Xa	Intergenic	Windows_202712	11.8166
H3K27me3	Control	Xa	Intergenic	Windows_202713	7.60893
H3K27me3	Control	Xa	Intergenic	Windows_202714	6.12277
H3K27me3	Control	Xa	Intergenic	Windows_202715	11.8337
H3K27me3	Control	Xa	Intergenic	Windows_202716	11.573
H3K27me3	Control	Xa	Intergenic	Windows_202717	51.869
H3K27me3	Control	Xa	Intergenic	Windows_202718	20.1565
H3K27me3	Control	Xa	Intergenic	Windows_202719	38.398
H3K27me3	Control	Xa	Intergenic	Windows_202720	40.6323
H3K27me3	Control	Xa	Intergenic	Windows_202721	9.35585
H3K27me3	Control	Xa	Intergenic	Windows_202722	28.8911
H3K27me3	Control	Xa	Intergenic	Windows_202723	21.1312
H3K27me3	Control	Xa	Intergenic	Windows_202724	10.9346
H3K27me3	Control	Xa	Intergenic	Windows_202725	28.8327
H3K27me3	Control	Xa	Intergenic	Windows_202726	27.0103
H3K27me3	Control	Xa	Intergenic	Windows_202727	40.7078
H3K27me3	Control	Xa	Intergenic	Windows_202728	51.8105
H3K27me3	Control	Xa	Intergenic	Windows_202730	56.3716
H3K27me3	Control	Xa	Intergenic	Windows_202731	63.5446
H3K27me3	Control	Xa	Intergenic	Windows_202732	61.8218
H3K27me3	Control	Xa	Intergenic	Windows_202733	105.176
H3K27me3	Control	Xa	Intergenic	Windows_202734	188.867
H3K27me3	Control	Xa	Intergenic	Windows_202735	97.306
H3K27me3	Control	Xa	Intergenic	Windows_202736	37.6257
H3K27me3	Control	Xa	Intergenic	Windows_202738	24.7589
H3K27me3	Control	Xa	Intergenic	Windows_202739	61.6879
H3K27me3	Control	Xa	Intergenic	Windows_202740	57.6141
H3K27me3	Control	Xa	Intergenic	Windows_202741	55.246
H3K27me3	Control	Xa	Intergenic	Windows_202742	51.3161
H3K27me3	Control	Xa	Intergenic	Windows_202743	67.9033
H3K27me3	Control	Xa	Intergenic	Windows_202744	54.7758
H3K27me3	Control	Xa	Intergenic	Windows_202745	96.9626
H3K27me3	Control	Xa	Intergenic	Windows_202746	101.867
H3K27me3	Control	Xa	Intergenic	Windows_202747	108.796
H3K27me3	Control	Xa	Intergenic	Windows_202748	85.0946
H3K27me3	Control	Xa	Intergenic	Windows_202749	101.068
H3K27me3	Control	Xa	Intergenic	Windows_202750	123.393
H3K27me3	Control	Xa	Intergenic	Windows_202751	96.6847
H3K27me3	Control	Xa	Intergenic	Windows_202752	132.622
H3K27me3	Control	Xa	Intergenic	Windows_202753	61.839
H3K27me3	Control	Xa	Intergenic	Windows_202754	206.597
H3K27me3	Control	Xa	Intergenic	Windows_202755	113.574
H3K27me3	Control	Xa	Intergenic	Windows_202756	130.237
H3K27me3	Control	Xa	Intergenic	Windows_202757	134.201
H3K27me3	Control	Xa	Intergenic	Windows_202758	55.1291
H3K27me3	Control	Xa	Intergenic	Windows_202759	74.5789
H3K27me3	Control	Xa	Intergenic	Windows_202760	122.209
H3K27me3	Control	Xa	Intergenic	Windows_202761	113.962
H3K27me3	Control	Xa	Intergenic	Windows_202762	54.2129
H3K27me3	Control	Xa	Intergenic	Windows_202763	95.5349
H3K27me3	Control	Xa	Intergenic	Windows_202764	237.06
H3K27me3	Control	Xa	Intergenic	Windows_202766	83.9277
H3K27me3	Control	Xa	Intergenic	Windows_202767	83.3306
H3K27me3	Control	Xa	Intergenic	Windows_202768	72.832
H3K27me3	Control	Xa	Intergenic	Windows_202769	72.9588
H3K27me3	Control	Xa	Intergenic	Windows_202770	101.891
H3K27me3	Control	Xa	Intergenic	Windows_202771	98.919
H3K27me3	Control	Xa	Intergenic	Windows_202772	117.009
H3K27me3	Control	Xa	Intergenic	Windows_202774	81.0209
H3K27me3	Control	Xa	Intergenic	Windows_202775	169.819
H3K27me3	Control	Xa	Intergenic	Windows_202776	199.417
H3K27me3	Control	Xa	Intergenic	Windows_202777	189.673
H3K27me3	Control	Xa	Intergenic	Windows_202778	183.399
H3K27me3	Control	Xa	Intergenic	Windows_202779	151.309
H3K27me3	Control	Xa	Intergenic	Windows_202780	115.565
H3K27me3	Control	Xa	Intergenic	Windows_202781	164.495
H3K27me3	Control	Xa	Intergenic	Windows_202782	96.6505
H3K27me3	Control	Xa	Intergenic	Windows_202783	180.369
H3K27me3	Control	Xa	Intergenic	Windows_202784	213.955
H3K27me3	Control	Xa	Intergenic	Windows_202785	142.088
H3K27me3	Control	Xa	Intergenic	Windows_202786	308.076
H3K27me3	Control	Xa	Intergenic	Windows_202787	296.51
H3K27me3	Control	Xa	Intergenic	Windows_202788	89.4534
H3K27me3	Control	Xa	Intergenic	Windows_202792	171.524
H3K27me3	Control	Xa	Intergenic	Windows_202793	257.299
H3K27me3	Control	Xa	Intergenic	Windows_202794	195.106
H3K27me3	Control	Xa	Intergenic	Windows_202795	167.015
H3K27me3	Control	Xa	Intergenic	Windows_202796	105.595
H3K27me3	Control	Xa	Intergenic	Windows_202797	70.7246
H3K27me3	Control	Xa	Intergenic	Windows_202798	106.469
H3K27me3	Control	Xa	Intergenic	Windows_202799	152.803
H3K27me3	Control	Xa	Intergenic	Windows_202800	57.8578
H3K27me3	Control	Xa	Intergenic	Windows_202801	69.3381
H3K27me3	Control	Xa	Intergenic	Windows_202802	98.7821
H3K27me3	Control	Xa	Intergenic	Windows_202804	83.684
H3K27me3	Control	Xa	Intergenic	Windows_202805	48.1828
H3K27me3	Control	Xa	Intergenic	Windows_202806	62.4673
H3K27me3	Control	Xa	Intergenic	Windows_202807	75.3341
H3K27me3	Control	Xa	Intergenic	Windows_202824	21.097
H3K27me3	Control	Xa	Intergenic	Windows_202825	13.2615
H3K27me3	Control	Xa	Intergenic	Windows_202826	20.3076
H3K27me3	Control	Xa	Intergenic	Windows_202827	40.9685
H3K27me3	Control	Xa	Intergenic	Windows_202828	3.64487
H3K27me3	Control	Xa	Intergenic	Windows_202829	26.7837
H3K27me3	Control	Xa	Intergenic	Windows_202830	35.1992
H3K27me3	Control	Xa	Intergenic	Windows_202831	26.6569
H3K27me3	Control	Xa	Intergenic	Windows_202832	12.9423
H3K27me3	Control	Xa	Intergenic	Windows_202833	17.2255
H3K27me3	Control	Xa	Intergenic	Windows_202834	13.3954
H3K27me3	Control	Xa	Intergenic	Windows_202835	12.6231
H3K27me3	Control	Xa	Intergenic	Windows_202836	11.8337
H3K27me3	Control	Xa	Intergenic	Windows_202837	13.2273
H3K27me3	Control	Xa	Intergenic	Windows_202841	35.8375
H3K27me3	Control	Xa	Intergenic	Windows_202842	28.2699
H3K27me3	Control	Xa	Intergenic	Windows_202843	13.7317
H3K27me3	Control	Xa	Intergenic	Windows_202844	8.47383
H3K27me3	Control	Xa	Intergenic	Windows_202845	11.439
H3K27me3	Control	Xa	Intergenic	Windows_202846	13.6391
H3K27me3	Control	Xa	Intergenic	Windows_202847	22.0545
H3K27me3	Control	Xa	Intergenic	Windows_202848	9.44847
H3K27me3	Control	Xa	Intergenic	Windows_202849	19.5937
H3K27me3	Control	Xa	Intergenic	Windows_202851	7.04609
H3K27me3	Control	Xa	Intergenic	Windows_202852	15.0839
H3K27me3	Control	Xa	Intergenic	Windows_202853	16.3606
H3K27me3	Control	Xa	Intergenic	Windows_202854	21.979
H3K27me3	Control	Xa	Intergenic	Windows_202855	23.3141
H3K27me3	Control	Xa	Intergenic	Windows_202856	10.557
H3K27me3	Control	Xa	Intergenic	Windows_202857	11.4975
H3K27me3	Control	Xa	Intergenic	Windows_202858	15.7052
H3K27me3	Control	Xa	Intergenic	Windows_202859	7.15582
H3K27me3	Control	Xa	Intergenic	Windows_202860	11.9264
H3K27me3	Control	Xa	Intergenic	Windows_202861	22.13
H3K27me3	Control	Xa	Intergenic	Windows_202862	41.9845
H3K27me3	Control	Xa	Intergenic	Windows_202868	4.13219
H3K27me3	Control	Xa	Intergenic	Windows_202869	8.17176
H3K27me3	Control	Xa	Intergenic	Windows_202888	2.85549
H3K27me3	Control	Xa	Intergenic	Windows_202889	8.26439
H3K27me3	Control	Xa	Intergenic	Windows_202890	6.57588
H3K27me3	Control	Xa	Intergenic	Windows_202893	6.2567
H3K27me3	Control	Xa	Intergenic	Windows_202894	11.3464
H3K27me3	Control	Xa	Intergenic	Windows_202895	8.3228
H3K27me3	Control	Xa	Intergenic	Windows_202897	5.24076
H3K27me3	Control	Xa	Intergenic	Windows_202900	2.53631
H3K27me3	Control	Xa	Intergenic	Windows_202901	5.14813
H3K27me3	Control	Xa	Intergenic	Windows_202902	3.58646
H3K27me3	Control	Xa	Intergenic	Windows_202903	8.09624
H3K27me3	Control	Xa	Intergenic	Windows_202904	6.98768
H3K27me3	Control	Xa	Intergenic	Windows_202905	4.77055
H3K27me3	Control	Xa	Intergenic	Windows_202906	6.42484
H3K27me3	Control	Xa	Intergenic	Windows_202907	5.72808
H3K27me3	Control	Xa	Intergenic	Windows_202908	16.7382
H3K27me3	Control	Xa	Intergenic	Windows_202910	3.81302
H3K27me3	Control	Xa	Intergenic	Windows_202911	2.931
H3K27me3	Control	Xa	Intergenic	Windows_202922	0.319177
H3K27me3	Control	Xa	Intergenic	Windows_202923	4.11509
H3K27me3	Control	Xa	Intergenic	Windows_202925	11.4975
H3K27me3	Control	Xa	Intergenic	Windows_202928	2.931
H3K27me3	Control	Xa	Intergenic	Windows_202929	2.30976
H3K27me3	Control	Xa	Intergenic	Windows_202930	2.61183
H3K27me3	Control	Xa	Intergenic	Windows_202934	6.51747
H3K27me3	Control	Xa	Intergenic	Windows_202936	4.37585
H3K27me3	Control	Xa	Intergenic	Windows_202937	2.38527
H3K27me3	Control	Xa	Intergenic	Windows_202938	5.95463
H3K27me3	Control	Xa	Intergenic	Windows_202939	9.84316
H3K27me3	Control	Xa	Intergenic	Windows_202941	6.10567
H3K27me3	Control	Xa	Intergenic	Windows_202942	11.6656
H3K27me3	Control	Xa	Intergenic	Windows_202943	11.573
H3K27me3	Control	Xa	Intergenic	Windows_202944	28.0846
H3K27me3	Control	Xa	Intergenic	Windows_202945	19.4427
H3K27me3	Control	Xa	Intergenic	Windows_202946	8.02073
H3K27me3	Control	Xa	Intergenic	Windows_202947	31.3932
H3K27me3	Control	Xa	Intergenic	Windows_202948	15.6468
H3K27me3	Control	Xa	Intergenic	Windows_202953	1.57878
H3K27me3	Control	Xa	Intergenic	Windows_202989	2.53631
H3K27me3	Control	Xa	Intergenic	Windows_202990	1.03305
H3K27me3	Control	Xa	Intergenic	Windows_202991	8.56646
H3K27me3	Control	Xa	Intergenic	Windows_202992	5.71097
H3K27me3	Control	Xa	Intergenic	Windows_202993	3.96405
H3K27me3	Control	Xa	Intergenic	Windows_202994	2.931
H3K27me3	Control	Xa	Intergenic	Windows_202997	0.319177
H3K27me3	Control	Xa	Intergenic	Windows_202998	2.46079
H3K27me3	Control	Xa	Intergenic	Windows_202999	1.74692
H3K27me3	Control	Xa	Intergenic	Windows_203001	5.71097
H3K27me3	Control	Xa	Intergenic	Windows_203002	4.90448
H3K27me3	Control	Xa	Intergenic	Windows_203003	3.25018
H3K27me3	Control	Xa	Intergenic	Windows_203004	2.14161
H3K27me3	Control	Xa	Intergenic	Windows_203005	0.957531
H3K27me3	Control	Xa	Intergenic	Windows_203006	3.25018
H3K27me3	Control	Xa	Intergenic	Windows_203007	1.50326
H3K27me3	Control	Xa	Intergenic	Windows_203008	4.52689
H3K27me3	Control	Xa	Intergenic	Windows_203009	5.86201
H3K27me3	Control	Xa	Intergenic	Windows_203010	2.29265
H3K27me3	Control	Xa	Intergenic	Windows_203011	4.67792
H3K27me3	Control	Xa	Intergenic	Windows_203012	7.85259
H3K27me3	Control	Xa	Intergenic	Windows_203013	3.56936
H3K27me3	Control	Xa	Intergenic	Windows_203014	6.42484
H3K27me3	Control	Xa	Intergenic	Windows_203015	1.10857
H3K27me3	Control	Xa	Intergenic	Windows_203016	5.71097
H3K27me3	Control	Xa	Intergenic	Windows_203017	2.931
H3K27me3	Control	Xa	Intergenic	Windows_203018	4.60241
H3K27me3	Control	Xa	Intergenic	Windows_203019	1.89795
H3K27me3	Control	Xa	Intergenic	Windows_203020	1.10857
H3K27me3	Control	Xa	Intergenic	Windows_203021	5.24076
H3K27me3	Control	Xa	Intergenic	Windows_203023	6.18118
H3K27me3	Control	Xa	Intergenic	Windows_203024	2.14161
H3K27me3	Control	Xa	Intergenic	Windows_203025	5.07262
H3K27me3	Control	Xa	Intergenic	Windows_203026	4.60241
H3K27me3	Control	Xa	Intergenic	Windows_203027	8.3399
H3K27me3	Control	Xa	Intergenic	Windows_203028	28.6646
H3K27me3	Control	Xa	Intergenic	Windows_203031	1.74692
H3K27me3	Control	Xa	Intergenic	Windows_203033	4.03957
H3K27me3	Control	Xa	Intergenic	Windows_203034	2.61183
H3K27me3	Control	Xa	Intergenic	Windows_203035	3.25018
H3K27me3	Control	Xa	Intergenic	Windows_203036	8.17176
H3K27me3	Control	Xa	Intergenic	Windows_203037	4.67792
H3K27me3	Control	Xa	Intergenic	Windows_203038	3.17466
H3K27me3	Control	Xa	Intergenic	Windows_203039	2.77997
H3K27me3	Control	Xa	Intergenic	Windows_203040	4.20771
H3K27me3	Control	Xa	Intergenic	Windows_203041	4.03957
H3K27me3	Control	Xa	Intergenic	Windows_203042	0.713871
H3K27me3	Control	Xa	Intergenic	Windows_203043	2.46079
H3K27me3	Control	Xa	Intergenic	Windows_203044	3.02363
H3K27me3	Control	Xa	Intergenic	Windows_203045	1.74692
H3K27me3	Control	Xa	Intergenic	Windows_203046	0.713871
H3K27me3	Control	Xa	Intergenic	Windows_203047	3.3257
H3K27me3	Control	Xa	Intergenic	Windows_203048	3.56936
H3K27me3	Control	Xa	Intergenic	Windows_203049	4.03957
H3K27me3	Control	Xa	Intergenic	Windows_203050	2.53631
H3K27me3	Control	Xa	Intergenic	Windows_203051	2.70445
H3K27me3	Control	Xa	Intergenic	Windows_203052	0.319177
H3K27me3	Control	Xa	Intergenic	Windows_203053	2.21713
H3K27me3	Control	Xa	Intergenic	Windows_203054	2.53631
H3K27me3	Control	Xa	Intergenic	Windows_203055	3.81302
H3K27me3	Control	Xa	Intergenic	Windows_203056	2.46079
H3K27me3	Control	Xa	Intergenic	Windows_203057	0.319177
H3K27me3	Control	Xa	Intergenic	Windows_203058	1.99058
H3K27me3	Control	Xa	Intergenic	Windows_203059	7.85259
H3K27me3	Control	Xa	Intergenic	Windows_203060	4.84606
H3K27me3	Control	Xa	Intergenic	Windows_203061	1.42774
H3K27me3	Control	Xa	Intergenic	Windows_203062	3.25018
H3K27me3	Control	Xa	Intergenic	Windows_203063	1.42774
H3K27me3	Control	Xa	Intergenic	Windows_203064	4.28323
H3K27me3	Control	Xa	Intergenic	Windows_203065	4.20771
H3K27me3	Control	Xa	Intergenic	Windows_203066	3.00652
H3K27me3	Control	Xa	Intergenic	Windows_203067	2.14161
H3K27me3	Control	Xa	Intergenic	Windows_203068	4.60241
H3K27me3	Control	Xa	Intergenic	Windows_203069	1.82244
H3K27me3	Control	Xa	Intergenic	Windows_203070	2.85549
H3K27me3	Control	Xa	Intergenic	Windows_203071	2.36817
H3K27me3	Control	Xa	Intergenic	Windows_203072	3.25018
H3K27me3	Control	Xa	Intergenic	Windows_203073	2.21713
H3K27me3	Control	Xa	Intergenic	Windows_203074	5.31628
H3K27me3	Control	Xa	Intergenic	Windows_203075	1.57878
H3K27me3	Control	Xa	Intergenic	Windows_203076	2.94811
H3K27me3	Control	Xa	Intergenic	Windows_203077	0.638354
H3K27me3	Control	Xa	Intergenic	Windows_203078	3.72039
H3K27me3	Control	Xa	Intergenic	Windows_203083	2.77997
H3K27me3	Control	Xa	Intergenic	Windows_203084	3.56936
H3K27me3	Control	Xa	Intergenic	Windows_203085	3.17466
H3K27me3	Control	Xa	Intergenic	Windows_203086	0.394694
H3K27me3	Control	Xa	Intergenic	Windows_203087	2.46079
H3K27me3	Control	Xa	Intergenic	Windows_203088	4.60241
H3K27me3	Control	Xa	Intergenic	Windows_203089	8.64197
H3K27me3	Control	Xa	Intergenic	Windows_203090	5.07262
H3K27me3	Control	Xa	Intergenic	Windows_203091	7.13871
H3K27me3	Control	Xa	Intergenic	Windows_203092	3.88853
H3K27me3	Control	Xa	Intergenic	Windows_203093	4.05668
H3K27me3	Control	Xa	Intergenic	Windows_203095	2.61183
H3K27me3	Control	Xa	Intergenic	Windows_203096	1.89795
H3K27me3	Control	Xa	Intergenic	Windows_203097	2.21713
H3K27me3	Control	Xa	Intergenic	Windows_203098	2.62893
H3K27me3	Control	Xa	Intergenic	Windows_203099	1.99058
H3K27me3	Control	Xa	Intergenic	Windows_203100	3.09914
H3K27me3	Control	Xa	Intergenic	Windows_203101	1.27671
H3K27me3	Control	Xa	Intergenic	Windows_203102	2.14161
H3K27me3	Control	Xa	Intergenic	Windows_203103	3.49384
H3K27me3	Control	Xa	Intergenic	Windows_203104	2.46079
H3K27me3	Control	Xa	Intergenic	Windows_203105	3.25018
H3K27me3	Control	Xa	Intergenic	Windows_203106	7.53341
H3K27me3	Control	Xa	Intergenic	Windows_203107	3.96405
H3K27me3	Control	Xa	Intergenic	Windows_203108	5.31628
H3K27me3	Control	Xa	Intergenic	Windows_203109	5.31628
H3K27me3	Control	Xa	Intergenic	Windows_203111	2.61183
H3K27me3	Control	Xa	Intergenic	Windows_203112	3.25018
H3K27me3	Control	Xa	Intergenic	Windows_203113	4.28323
H3K27me3	Control	Xa	Intergenic	Windows_203114	3.25018
H3K27me3	Control	Xa	Intergenic	Windows_203115	5.95463
H3K27me3	Control	Xa	Intergenic	Windows_203116	6.08856
H3K27me3	Control	Xa	Intergenic	Windows_203117	6.34932
H3K27me3	Control	Xa	Intergenic	Windows_203118	2.0661
H3K27me3	Control	Xa	Intergenic	Windows_203119	4.05668
H3K27me3	Control	Xa	Intergenic	Windows_203120	5.39179
H3K27me3	Control	Xa	Intergenic	Windows_203121	3.02363
H3K27me3	Control	Xa	Intergenic	Windows_203122	4.69503
H3K27me3	Control	Xa	Intergenic	Windows_203123	2.77997
H3K27me3	Control	Xa	Intergenic	Windows_203124	4.52689
H3K27me3	Control	Xa	Intergenic	Windows_203125	1.50326
H3K27me3	Control	Xa	Intergenic	Windows_203126	5.95463
H3K27me3	Control	Xa	Intergenic	Windows_203127	4.28323
H3K27me3	Control	Xa	Intergenic	Windows_203128	3.17466
H3K27me3	Control	Xa	Intergenic	Windows_203129	3.66198
H3K27me3	Control	Xa	Intergenic	Windows_203130	5.22365
H3K27me3	Control	Xa	Intergenic	Windows_203131	6.10567
H3K27me3	Control	Xa	Intergenic	Windows_203132	1.74692
H3K27me3	Control	Xa	Intergenic	Windows_203133	2.70445
H3K27me3	Control	Xa	Intergenic	Windows_203134	6.50036
H3K27me3	Control	Xa	Intergenic	Windows_203136	5.63545
H3K27me3	Control	Xa	Intergenic	Windows_203137	15.8733
H3K27me3	Control	Xa	Intergenic	Windows_203138	1.42774
H3K27me3	Control	Xa	Intergenic	Windows_203139	7.53341
H3K27me3	Control	Xa	Intergenic	Windows_203140	6.42484
H3K27me3	Control	Xa	Intergenic	Windows_203141	8.3399
H3K27me3	Control	Xa	Intergenic	Windows_203142	8.90274
H3K27me3	Control	Xa	Intergenic	Windows_203143	11.9848
H3K27me3	Control	Xa	Intergenic	Windows_203144	10.5741
H3K27me3	Control	Xa	Intergenic	Windows_203145	1.6714
H3K27me3	Control	Xa	Intergenic	Windows_203146	3.56936
H3K27me3	Control	Xa	Intergenic	Windows_203147	10.8007
H3K27me3	Control	Xa	Intergenic	Windows_203148	4.92158
H3K27me3	Control	Xa	Intergenic	Windows_203149	18.317
H3K27me3	Control	Xa	Intergenic	Windows_203151	27.7655
H3K27me3	Control	Xa	Intergenic	Windows_203152	5.54283
H3K27me3	Control	Xa	Intergenic	Windows_203153	6.74402
H3K27me3	Control	Xa	Intergenic	Windows_203154	23.3896
H3K27me3	Control	Xa	Intergenic	Windows_203155	11.0272
H3K27me3	Control	Xa	Intergenic	Windows_203156	8.09624
H3K27me3	Control	Xa	Intergenic	Windows_203157	11.3635
H3K27me3	Control	Xa	Intergenic	Windows_203158	7.30686
H3K27me3	Control	Xa	Intergenic	Windows_203159	29.4369
H3K27me3	Control	Xa	Intergenic	Windows_203160	12.7158
H3K27me3	Control	Xa	Intergenic	Windows_203161	10.9517
H3K27me3	Control	Xa	Intergenic	Windows_203162	12.2284
H3K27me3	Control	Xa	Intergenic	Windows_203163	21.0214
H3K27me3	Control	Xa	Intergenic	Windows_203164	43.673
H3K27me3	Control	Xa	Intergenic	Windows_203165	27.1613
H3K27me3	Control	Xa	Intergenic	Windows_203166	9.29743
H3K27me3	Control	Xa	Intergenic	Windows_203167	5.31628
H3K27me3	Control	Xa	Intergenic	Windows_203169	18.2757
H3K27me3	Control	Xa	Intergenic	Windows_203170	20.0981
H3K27me3	Control	Xa	Intergenic	Windows_203171	8.58356
H3K27me3	Control	Xa	Intergenic	Windows_203172	7.0632
H3K27me3	Control	Xa	Intergenic	Windows_203173	14.0509
H3K27me3	Control	Xa	Intergenic	Windows_203174	20.8704
H3K27me3	Control	Xa	Intergenic	Windows_203175	26.8079
H3K27me3	Control	Xa	Intergenic	Windows_203176	13.8243
H3K27me3	Control	Xa	Intergenic	Windows_203177	4.45137
H3K27me3	Control	Xa	Intergenic	Windows_203178	4.13219
H3K27me3	Control	Xa	Intergenic	Windows_203179	3.96405
H3K27me3	Control	Xa	Intergenic	Windows_203180	11.573
H3K27me3	Control	Xa	Intergenic	Windows_203181	16.8308
H3K27me3	Control	Xa	Intergenic	Windows_203182	42.3792
H3K27me3	Control	Xa	Intergenic	Windows_203183	32.4776
H3K27me3	Control	Xa	Intergenic	Windows_203184	6.42484
H3K27me3	Control	Xa	Intergenic	Windows_203185	30.7136
H3K27me3	Control	Xa	Intergenic	Windows_203186	17.9565
H3K27me3	Control	Xa	Intergenic	Windows_203188	31.2764
H3K27me3	Control	Xa	Intergenic	Windows_203191	12.2113
H3K27me3	Control	Xa	Intergenic	Windows_203192	6.12277
H3K27me3	Control	Xa	Intergenic	Windows_203193	24.0451
H3K27me3	Control	Xa	Intergenic	Windows_203194	21.8108
H3K27me3	Control	Xa	Intergenic	Windows_203195	8.43253
H3K27me3	Control	Xa	Intergenic	Windows_203196	58.2525
H3K27me3	Control	Xa	Intergenic	Windows_203197	37.3992
H3K27me3	Control	Xa	Intergenic	Windows_203198	33.1744
H3K27me3	Control	Xa	Intergenic	Windows_203199	31.1596
H3K27me3	Control	Xa	Intergenic	Windows_203200	38.1473
H3K27me3	Control	Xa	Intergenic	Windows_203201	67.0042
H3K27me3	Control	Xa	Intergenic	Windows_203202	88.3619
H3K27me3	Control	Xa	Intergenic	Windows_203203	39.8358
H3K27me3	Control	Xa	Intergenic	Windows_203204	47.6884
H3K27me3	Control	Xa	Intergenic	Windows_203205	28.287
H3K27me3	Control	Xa	Intergenic	Windows_203206	28.438
H3K27me3	Control	Xa	Intergenic	Windows_203207	14.1435
H3K27me3	Control	Xa	Intergenic	Windows_203208	27.9094
H3K27me3	Control	Xa	Intergenic	Windows_203209	14.068
H3K27me3	Control	Xa	Intergenic	Windows_203210	38.1302
H3K27me3	Control	Xa	Intergenic	Windows_203211	79.3253
H3K27me3	Control	Xa	Intergenic	Windows_203212	52.6926
H3K27me3	Control	Xa	Intergenic	Windows_203213	50.5852
H3K27me3	Control	Xa	Intergenic	Windows_203214	56.3545
H3K27me3	Control	Xa	Intergenic	Windows_203215	32.9307
H3K27me3	Control	Xa	Intergenic	Windows_203216	27.7071
H3K27me3	Control	Xa	Intergenic	Windows_203217	19.3087
H3K27me3	Control	Xa	Intergenic	Windows_203218	44.3698
H3K27me3	Control	Xa	Intergenic	Windows_203219	48.5533
H3K27me3	Control	Xa	Intergenic	Windows_203220	27.2368
H3K27me3	Control	Xa	Intergenic	Windows_203221	37.3821
H3K27me3	Control	Xa	Intergenic	Windows_203222	27.7826
H3K27me3	Control	Xa	Intergenic	Windows_203224	29.32
H3K27me3	Control	Xa	Intergenic	Windows_203225	15.0839
H3K27me3	Control	Xa	Intergenic	Windows_203226	18.032
H3K27me3	Control	Xa	Intergenic	Windows_203227	34.3413
H3K27me3	Control	Xa	Intergenic	Windows_203228	17.7884
H3K27me3	Control	Xa	Intergenic	Windows_203229	11.7582
H3K27me3	Control	Xa	Intergenic	Windows_203230	11.439
H3K27me3	Control	Xa	Intergenic	Windows_203231	15.8733
H3K27me3	Control	Xa	Intergenic	Windows_203232	33.3425
H3K27me3	Control	Xa	Intergenic	Windows_203233	80.7872
H3K27me3	Control	Xa	Intergenic	Windows_203234	44.5208
H3K27me3	Control	Xa	Intergenic	Windows_203235	19.8545
H3K27me3	Control	Xa	Intergenic	Windows_203236	22.3737
H3K27me3	Control	Xa	Intergenic	Windows_203237	30.5796
H3K27me3	Control	Xa	Intergenic	Windows_203238	23.4822
H3K27me3	Control	Xa	Intergenic	Windows_203239	8.7346
H3K27me3	Control	Xa	Intergenic	Windows_203240	0.319177
H3K27me3	Control	Xa	Intergenic	Windows_203241	15.2179
H3K27me3	Control	Xa	Intergenic	Windows_203242	17.9978
H3K27me3	Control	Xa	Intergenic	Windows_203243	8.18887
H3K27me3	Control	Xa	Intergenic	Windows_203244	14.4456
H3K27me3	Control	Xa	Intergenic	Windows_203245	13.5636
H3K27me3	Control	Xa	Intergenic	Windows_203246	26.674
H3K27me3	Control	Xa	Intergenic	Windows_203248	10.3305
H3K27me3	Control	Xa	Intergenic	Windows_203249	7.5163
H3K27me3	Control	Xa	Intergenic	Windows_203250	6.97057
H3K27me3	Control	Xa	Intergenic	Windows_203251	5.31628
H3K27me3	Control	Xa	Intergenic	Windows_203252	16.8137
H3K27me3	Control	Xa	Intergenic	Windows_203253	28.723
H3K27me3	Control	Xa	Intergenic	Windows_203254	9.9942
H3K27me3	Control	Xa	Intergenic	Windows_203264	0.638354
H3K27me3	Control	Xa	Intergenic	Windows_203277	27.4463
H3K27me3	Control	Xa	Intergenic	Windows_203278	6.6685
H3K27me3	Control	Xa	Intergenic	Windows_203279	4.28323
H3K27me3	Control	Xa	Intergenic	Windows_203280	11.5901
H3K27me3	Control	Xa	Intergenic	Windows_203281	2.29265
H3K27me3	Control	Xa	Intergenic	Windows_203282	0.789389
H3K27me3	Control	Xa	Intergenic	Windows_203287	3.17466
H3K27me3	Control	Xa	Intergenic	Windows_203288	6.08856
H3K27me3	Control	Xa	Intergenic	Windows_203289	9.44847
H3K27me3	Control	Xa	Intergenic	Windows_203290	3.88853
H3K27me3	Control	Xa	Intergenic	Windows_203291	1.6714
H3K27me3	Control	Xa	Intergenic	Windows_203292	10.7081
H3K27me3	Control	Xa	Intergenic	Windows_203293	7.15582
H3K27me3	Control	Xa	Intergenic	Windows_203294	5.48442
H3K27me3	Control	Xa	Intergenic	Windows_203295	3.09914
H3K27me3	Control	Xa	Intergenic	Windows_203296	2.53631
H3K27me3	Control	Xa	Intergenic	Windows_203297	6.89505
H3K27me3	Control	Xa	Intergenic	Windows_203298	2.14161
H3K27me3	Control	Xa	Intergenic	Windows_203299	2.931
H3K27me3	Control	Xa	Intergenic	Windows_203300	1.10857
H3K27me3	Control	Xa	Intergenic	Windows_203301	4.67792
H3K27me3	Control	Xa	Intergenic	Windows_203302	4.67792
H3K27me3	Control	Xa	Intergenic	Windows_203303	2.14161
H3K27me3	Control	Xa	Intergenic	Windows_203304	3.88853
H3K27me3	Control	Xa	Intergenic	Windows_203305	0.713871
H3K27me3	Control	Xa	Intergenic	Windows_203306	2.46079
H3K27me3	Control	Xa	Intergenic	Windows_203307	3.96405
H3K27me3	Control	Xa	Intergenic	Windows_203328	4.37585
H3K27me3	Control	Xa	Intergenic	Windows_203329	3.96405
H3K27me3	Control	Xa	Intergenic	Windows_203330	3.3257
H3K27me3	Control	Xa	Intergenic	Windows_203331	0.713871
H3K27me3	Control	Xa	Intergenic	Windows_203332	3.00652
H3K27me3	Control	Xa	Intergenic	Windows_203333	0.713871
H3K27me3	Control	Xa	Intergenic	Windows_203334	2.53631
H3K27me3	Control	Xa	Intergenic	Windows_203335	3.56936
H3K27me3	Control	Xa	Intergenic	Windows_203336	2.70445
H3K27me3	Control	Xa	Intergenic	Windows_203337	2.30976
H3K27me3	Control	Xa	Intergenic	Windows_203338	5.22365
H3K27me3	Control	Xa	Intergenic	Windows_203339	1.03305
H3K27me3	Control	Xa	Intergenic	Windows_203340	1.42774
H3K27me3	Control	Xa	Intergenic	Windows_203341	1.10857
H3K27me3	Control	Xa	Intergenic	Windows_203342	1.74692
H3K27me3	Control	Xa	Intergenic	Windows_203343	2.85549
H3K27me3	Control	Xa	Intergenic	Windows_203344	0.319177
H3K27me3	Control	Xa	Intergenic	Windows_203345	1.42774
H3K27me3	Control	Xa	Intergenic	Windows_203346	4.28323
H3K27me3	Control	Xa	Intergenic	Windows_203347	3.41832
H3K27me3	Control	Xa	Intergenic	Windows_203348	2.21713
H3K27me3	Control	Xa	Intergenic	Windows_203349	1.03305
H3K27me3	Control	Xa	Intergenic	Windows_203353	6.27381
H3K27me3	Control	Xa	Intergenic	Windows_203354	6.18118
H3K27me3	Control	Xa	Intergenic	Windows_203355	2.0661
H3K27me3	Control	Xa	Intergenic	Windows_203356	0.789389
H3K27me3	Control	Xa	Intergenic	Windows_203357	3.72039
H3K27me3	Control	Xa	Intergenic	Windows_203358	0.394694
H3K27me3	Control	Xa	Intergenic	Windows_203359	3.17466
H3K27me3	Control	Xa	Intergenic	Windows_203360	3.64487
H3K27me3	Control	Xa	Intergenic	Windows_203362	2.85549
H3K27me3	Control	Xa	Intergenic	Windows_203363	4.13219
H3K27me3	Control	Xa	Intergenic	Windows_203364	3.64487
H3K27me3	Control	Xa	Intergenic	Windows_203365	11.4219
H3K27me3	Control	Xa	Intergenic	Windows_203366	6.6685
H3K27me3	Control	Xa	Intergenic	Windows_203367	9.29743
H3K27me3	Control	Xa	Intergenic	Windows_203368	7.23134
H3K27me3	Control	Xa	Intergenic	Windows_203369	2.85549
H3K27me3	Control	Xa	Intergenic	Windows_203370	4.20771
H3K27me3	Control	Xa	Intergenic	Windows_203371	0.319177
H3K27me3	Control	Xa	Intergenic	Windows_203372	3.88853
H3K27me3	Control	Xa	Intergenic	Windows_203373	3.25018
H3K27me3	Control	Xa	Intergenic	Windows_203374	2.14161
H3K27me3	Control	Xa	Intergenic	Windows_203375	4.35875
H3K27me3	Control	Xa	Intergenic	Windows_203376	3.96405
H3K27me3	Control	Xa	Intergenic	Windows_203377	7.45789
H3K27me3	Control	Xa	Intergenic	Windows_203378	4.28323
H3K27me3	Control	Xa	Intergenic	Windows_203379	20.4415
H3K27me3	Control	Xa	Intergenic	Windows_203380	13.1518
H3K27me3	Control	Xa	Intergenic	Windows_203381	9.75054
H3K27me3	Control	Xa	Intergenic	Windows_203382	5.24076
H3K27me3	Control	Xa	Intergenic	Windows_203383	4.37585
H3K27me3	Control	Xa	Intergenic	Windows_203384	5.22365
H3K27me3	Control	Xa	Intergenic	Windows_203385	7.19712
H3K27me3	Control	Xa	Intergenic	Windows_203386	8.79301
H3K27me3	Control	Xa	Intergenic	Windows_203387	1.89795
H3K27me3	Control	Xa	Intergenic	Windows_203388	2.21713
H3K27me3	Control	Xa	Intergenic	Windows_203389	4.03957
H3K27me3	Control	Xa	Intergenic	Windows_203390	8.64197
H3K27me3	Control	Xa	Intergenic	Windows_203391	2.46079
H3K27me3	Control	Xa	Intergenic	Windows_203392	6.50036
H3K27me3	Control	Xa	Intergenic	Windows_203393	6.42484
H3K27me3	Control	Xa	Intergenic	Windows_203394	3.79591
H3K27me3	Control	Xa	Intergenic	Windows_203395	16.4775
H3K27me3	Control	Xa	Intergenic	Windows_203396	9.65792
H3K27me3	Control	Xa	Intergenic	Windows_203397	10.7836
H3K27me3	Control	Xa	Intergenic	Windows_203398	5.22365
H3K27me3	Control	Xa	Intergenic	Windows_203399	5.33338
H3K27me3	Control	Xa	Intergenic	Windows_203400	9.28033
H3K27me3	Control	Xa	Intergenic	Windows_203402	5.39179
H3K27me3	Control	Xa	Intergenic	Windows_203415	1.03305
H3K27me3	Control	Xa	Intergenic	Windows_203416	1.10857
H3K27me3	Control	Xa	Intergenic	Windows_203417	2.46079
H3K27me3	Control	Xa	Intergenic	Windows_203419	2.46079
H3K27me3	Control	Xa	Intergenic	Windows_203421	3.96405
H3K27me3	Control	Xa	Intergenic	Windows_203422	6.89505
H3K27me3	Control	Xa	Intergenic	Windows_203423	2.46079
H3K27me3	Control	Xa	Intergenic	Windows_203424	1.27671
H3K27me3	Control	Xa	Intergenic	Windows_203425	9.03667
H3K27me3	Control	Xa	Intergenic	Windows_203432	60.2431
H3K27me3	Control	Xa	Intergenic	Windows_203433	29.0251
H3K27me3	Control	Xa	Intergenic	Windows_203434	23.8185
H3K27me3	Control	Xa	Intergenic	Windows_203435	14.5211
H3K27me3	Control	Xa	Intergenic	Windows_203436	5.4089
H3K27me3	Control	Xa	Intergenic	Windows_203437	12.7742
H3K27me3	Control	Xa	Intergenic	Windows_203438	53.8524
H3K27me3	Control	Xa	Intergenic	Windows_203439	18.1247
H3K27me3	Control	Xa	Intergenic	Windows_203440	15.6297
H3K27me3	Control	Xa	Intergenic	Windows_203441	30.8646
H3K27me3	Control	Xa	Intergenic	Windows_203442	17.4692
H3K27me3	Control	Xa	Intergenic	Windows_203443	25.5312
H3K27me3	Control	Xa	Intergenic	Windows_203444	77.1836
H3K27me3	Control	Xa	Intergenic	Windows_203445	46.3361
H3K27me3	Control	Xa	Intergenic	Windows_203446	71.7677
H3K27me3	Control	Xa	Intergenic	Windows_203447	29.2103
H3K27me3	Control	Xa	Intergenic	Windows_203448	24.0622
H3K27me3	Control	Xa	Intergenic	Windows_203449	45.286
H3K27me3	Control	Xa	Intergenic	Windows_203450	31.8392
H3K27me3	Control	Xa	Intergenic	Windows_203451	36.3248
H3K27me3	Control	Xa	Intergenic	Windows_203452	25.3973
H3K27me3	Control	Xa	Intergenic	Windows_203453	53.9451
H3K27me3	Control	Xa	Intergenic	Windows_203454	36.349
H3K27me3	Control	Xa	Intergenic	Windows_203455	38.0546
H3K27me3	Control	Xa	Intergenic	Windows_203456	9.54109
H3K27me3	Control	Xa	Intergenic	Windows_203457	52.9704
H3K27me3	Control	Xa	Intergenic	Windows_203458	41.329
H3K27me3	Control	Xa	Intergenic	Windows_203459	49.099
H3K27me3	Control	Xa	Intergenic	Windows_203460	26.4475
H3K27me3	Control	Xa	Intergenic	Windows_203461	21.7524
H3K27me3	Control	Xa	Intergenic	Windows_203462	77.386
H3K27me3	Control	Xa	Intergenic	Windows_203463	64.6702
H3K27me3	Control	Xa	Intergenic	Windows_203464	48.7114
H3K27me3	Control	Xa	Intergenic	Windows_203465	5.31628
H3K27me3	Control	Xa	Intergenic	Windows_203466	14.9158
H3K27me3	Control	Xa	Intergenic	Windows_203467	19.0138
H3K27me3	Control	Xa	Intergenic	Windows_203468	13.6391
H3K27me3	Control	Xa	Intergenic	Windows_203469	13.8827
H3K27me3	Control	Xa	Intergenic	Windows_203470	29.2345
H3K27me3	Control	Xa	Intergenic	Windows_203471	5.61835
H3K27me3	Control	Xa	Intergenic	Windows_203472	2.68734
H3K27me3	Control	Xa	Intergenic	Windows_203473	51.0625
H3K27me3	Control	Xa	Intergenic	Windows_203474	32.7042
H3K27me3	Control	Xa	Intergenic	Windows_203475	11.6827
H3K27me3	Control	Xa	Intergenic	Windows_203476	27.405
H3K27me3	Control	Xa	Intergenic	Windows_203478	11.0444
H3K27me3	Control	Xa	Intergenic	Windows_203480	28.287
H3K27me3	Control	Xa	Intergenic	Windows_203481	23.5336
H3K27me3	Control	Xa	Intergenic	Windows_203482	83.3577
H3K27me3	Control	Xa	Intergenic	Windows_203483	156.594
H3K27me3	Control	Xa	Intergenic	Windows_203484	19.3087
H3K27me3	Control	Xa	Intergenic	Windows_203485	24.1377
H3K27me3	Control	Xa	Intergenic	Windows_203486	84.576
H3K27me3	Control	Xa	Intergenic	Windows_203487	28.1189
H3K27me3	Control	Xa	Intergenic	Windows_203488	20.9801
H3K27me3	Control	Xa	Intergenic	Windows_203489	72.2278
H3K27me3	Control	Xa	Intergenic	Windows_203490	40.4741
H3K27me3	Control	Xa	Intergenic	Windows_203491	9.84316
H3K27me3	Control	Xa	Intergenic	Windows_203492	56.7321
H3K27me3	Control	Xa	Intergenic	Windows_203493	31.8977
H3K27me3	Control	Xa	Intergenic	Windows_203494	14.3529
H3K27me3	Control	Xa	Intergenic	Windows_203495	23.6675
H3K27me3	Control	Xa	Intergenic	Windows_203496	26.825
H3K27me3	Control	Xa	Intergenic	Windows_203497	29.0251
H3K27me3	Control	Xa	Intergenic	Windows_203498	27.7655
H3K27me3	Control	Xa	Intergenic	Windows_203502	24.8174
H3K27me3	Control	Xa	Intergenic	Windows_203503	11.8166
H3K27me3	Control	Xa	Intergenic	Windows_203504	9.12929
H3K27me3	Control	Xa	Intergenic	Windows_203505	14.7647
H3K27me3	Control	Xa	Intergenic	Windows_203506	85.5064
H3K27me3	Control	Xa	Intergenic	Windows_203509	215.214
H3K27me3	Control	Xa	Intergenic	Windows_203510	148.488
H3K27me3	Control	Xa	Intergenic	Windows_203511	25.3802
H3K27me3	Control	Xa	Intergenic	Windows_203512	33.3425
H3K27me3	Control	Xa	Intergenic	Windows_203513	7.53341
H3K27me3	Control	Xa	Intergenic	Windows_203514	57.2879
H3K27me3	Control	Xa	Intergenic	Windows_203515	18.6704
H3K27me3	Control	Xa	Intergenic	Windows_203516	24.6834
H3K27me3	Control	Xa	Intergenic	Windows_203517	72.8662
H3K27me3	Control	Xa	Intergenic	Windows_203518	50.9043
H3K27me3	Control	Xa	Intergenic	Windows_203519	20.9046
H3K27me3	Control	Xa	Intergenic	Windows_203521	35.8788
H3K27me3	Control	Xa	Intergenic	Windows_203522	45.7391
H3K27me3	Control	Xa	Intergenic	Windows_203524	53.197
H3K27me3	Control	Xa	Intergenic	Windows_203525	25.6581
H3K27me3	Control	Xa	Intergenic	Windows_203526	46.453
H3K27me3	Control	Xa	Intergenic	Windows_203527	15.5128
H3K27me3	Control	Xa	Intergenic	Windows_203528	12.6402
H3K27me3	Control	Xa	Intergenic	Windows_203529	12.2284
H3K27me3	Control	Xa	Intergenic	Windows_203530	13.8414
H3K27me3	Control	Xa	Intergenic	Windows_203531	8.82722
H3K27me3	Control	Xa	Intergenic	Windows_203534	14.6892
H3K27me3	Control	Xa	Intergenic	Windows_203535	20.3589
H3K27me3	Control	Xa	Intergenic	Windows_203536	11.6656
H3K27me3	Control	Xa	Intergenic	Windows_203537	22.4834
H3K27me3	Control	Xa	Intergenic	Windows_203538	41.0954
H3K27me3	Control	Xa	Intergenic	Windows_203539	15.4957
H3K27me3	Control	Xa	Intergenic	Windows_203540	24.6421
H3K27me3	Control	Xa	Intergenic	Windows_203541	13.337
H3K27me3	Control	Xa	Intergenic	Windows_203542	37.3992
H3K27me3	Control	Xa	Intergenic	Windows_203543	20.0981
H3K27me3	Control	Xa	Intergenic	Windows_203544	18.8214
H3K27me3	Control	Xa	Intergenic	Windows_203545	15.1181
H3K27me3	Control	Xa	Intergenic	Windows_203546	34.8216
H3K27me3	Control	Xa	Intergenic	Windows_203547	7.55052
H3K27me3	Control	Xa	Intergenic	Windows_203548	9.69213
H3K27me3	Control	Xa	Intergenic	Windows_203549	7.32396
H3K27me3	Control	Xa	Intergenic	Windows_203550	16.2096
H3K27me3	Control	Xa	Intergenic	Windows_203551	64.3582
H3K27me3	Control	Xa	Intergenic	Windows_203552	35.2234
H3K27me3	Control	Xa	Intergenic	Windows_203553	50.2418
H3K27me3	Control	Xa	Intergenic	Windows_203554	58.1357
H3K27me3	Control	Xa	Intergenic	Windows_203556	22.4663
H3K27me3	Control	Xa	Intergenic	Windows_203557	31.2935
H3K27me3	Control	Xa	Intergenic	Windows_203558	16.117
H3K27me3	Control	Xa	Intergenic	Windows_203560	33.0233
H3K27me3	Control	Xa	Intergenic	Windows_203561	8.49094
H3K27me3	Control	Xa	Intergenic	Windows_203562	28.0846
H3K27me3	Control	Xa	Intergenic	Windows_203563	84.9607
H3K27me3	Control	Xa	Intergenic	Windows_203564	75.0249
H3K27me3	Control	Xa	Intergenic	Windows_203565	81.5424
H3K27me3	Control	Xa	Intergenic	Windows_203566	25.2634
H3K27me3	Control	Xa	Intergenic	Windows_203567	70.2715
H3K27me3	Control	Xa	Intergenic	Windows_203568	41.4388
H3K27me3	Control	Xa	Intergenic	Windows_203569	24.3814
H3K27me3	Control	Xa	Intergenic	Windows_203571	46.604
H3K27me3	Control	Xa	Intergenic	Windows_203573	64.8797
H3K27me3	Control	Xa	Intergenic	Windows_203574	25.4144
H3K27me3	Control	Xa	Intergenic	Windows_203575	53.4235
H3K27me3	Control	Xa	Intergenic	Windows_203576	62.0997
H3K27me3	Control	Xa	Intergenic	Windows_203577	32.5189
H3K27me3	Control	Xa	Intergenic	Windows_203578	35.1065
H3K27me3	Control	Xa	Intergenic	Windows_203579	32.6286
H3K27me3	Control	Xa	Intergenic	Windows_203580	19.2916
H3K27me3	Control	Xa	Intergenic	Windows_203581	3.7375
H3K27me3	Control	Xa	Intergenic	Windows_203582	41.5143
H3K27me3	Control	Xa	Intergenic	Windows_203583	5.07262
H3K27me3	Control	Xa	Intergenic	Windows_203584	4.20771
H3K27me3	Control	Xa	Intergenic	Windows_203585	3.00652
H3K27me3	Control	Xa	Intergenic	Windows_203586	5.39179
H3K27me3	Control	Xa	Intergenic	Windows_203612	6.59298
H3K27me3	Control	Xa	Intergenic	Windows_203613	2.931
H3K27me3	Control	Xa	Intergenic	Windows_203614	5.63545
H3K27me3	Control	Xa	Intergenic	Windows_203617	7.53341
H3K27me3	Control	Xa	Intergenic	Windows_203623	1.57878
H3K27me3	Control	Xa	Intergenic	Windows_203635	9.52399
H3K27me3	Control	Xa	Intergenic	Windows_203639	3.81302
H3K27me3	Control	Xa	Intergenic	Windows_203641	8.17176
H3K27me3	Control	Xa	Intergenic	Windows_203642	6.50036
H3K27me3	Control	Xa	Intergenic	Windows_203654	5.31628
H3K27me3	Control	Xa	Intergenic	Windows_203655	13.0178
H3K27me3	Control	Xa	Intergenic	Windows_203656	7.75996
H3K27me3	Control	Xa	Intergenic	Windows_203657	1.82244
H3K27me3	Control	Xa	Intergenic	Windows_203658	5.71097
H3K27me3	Control	Xa	Intergenic	Windows_203659	25.1949
H3K27me3	Control	Xa	Intergenic	Windows_203680	2.61183
H3K27me3	Control	Xa	Intergenic	Windows_203681	7.77707
H3K27me3	Control	Xa	Intergenic	Windows_203682	19.2916
H3K27me3	Control	Xa	Intergenic	Windows_203690	38.7172
H3K27me3	Control	Xa	Intergenic	Windows_203693	98.1538
H3K27me3	Control	Xa	Intergenic	Windows_203694	36.7024
H3K27me3	Control	Xa	Intergenic	Windows_203695	17.15
H3K27me3	Control	Xa	Intergenic	Windows_203696	33.6275
H3K27me3	Control	Xa	Intergenic	Windows_203698	26.9177
H3K27me3	Control	Xa	Intergenic	Windows_203699	20.1394
H3K27me3	Control	Xa	Intergenic	Windows_203703	8.75171
H3K27me3	Control	Xa	Intergenic	Windows_203704	17.15
H3K27me3	Control	Xa	Intergenic	Windows_203705	34.7118
H3K27me3	Control	Xa	Intergenic	Windows_203706	58.4548
H3K27me3	Control	Xa	Intergenic	Windows_203707	79.2155
H3K27me3	Control	Xa	Intergenic	Windows_203708	50.568
H3K27me3	Control	Xa	Intergenic	Windows_203709	42.3621
H3K27me3	Control	Xa	Intergenic	Windows_203710	33.5862
H3K27me3	Control	Xa	Intergenic	Windows_203714	10.9517
H3K27me3	Control	Xa	Intergenic	Windows_203715	26.0941
H3K27me3	Control	Xa	Intergenic	Windows_203717	26.9932
H3K27me3	Control	Xa	Intergenic	Windows_203718	17.7884
H3K27me3	Control	Xa	Intergenic	Windows_203719	6.6685
H3K27me3	Control	Xa	Intergenic	Windows_203720	2.30976
H3K27me3	Control	Xa	Intergenic	Windows_203721	21.4332
H3K27me3	Control	Xa	Intergenic	Windows_203722	23.6333
H3K27me3	Control	Xa	Intergenic	Windows_203723	41.0098
H3K27me3	Control	Xa	Intergenic	Windows_203724	13.4125
H3K27me3	Control	Xa	Intergenic	Windows_203725	17.6957
H3K27me3	Control	Xa	Intergenic	Windows_203726	18.1831
H3K27me3	Control	Xa	Intergenic	Windows_203727	17.0916
H3K27me3	Control	Xa	Intergenic	Windows_203731	53.0701
H3K27me3	Control	Xa	Intergenic	Windows_203732	9.03667
H3K27me3	Control	Xa	Intergenic	Windows_203733	14.4456
H3K27me3	Control	Xa	Intergenic	Windows_203734	11.3464
H3K27me3	Control	Xa	Intergenic	Windows_203735	10.557
H3K27me3	Control	Xa	Intergenic	Windows_203736	4.84606
H3K27me3	Control	Xa	Intergenic	Windows_203737	7.85259
H3K27me3	Control	Xa	Intergenic	Windows_203738	17.3011
H3K27me3	Control	Xa	Intergenic	Windows_203739	14.5382
H3K27me3	Control	Xa	Intergenic	Windows_203740	13.1518
H3K27me3	Control	Xa	Intergenic	Windows_203742	1.57878
H3K27me3	Control	Xa	Intergenic	Windows_203743	9.5995
H3K27me3	Control	Xa	Intergenic	Windows_203744	4.75344
H3K27me3	Control	Xa	Intergenic	Windows_203745	6.51747
H3K27me3	Control	Xa	Intergenic	Windows_203746	2.53631
H3K27me3	Control	Xa	Intergenic	Windows_203747	11.2538
H3K27me3	Control	Xa	Intergenic	Windows_203748	15.6468
H3K27me3	Control	Xa	Intergenic	Windows_203749	8.11335
H3K27me3	Control	Xa	Intergenic	Windows_203750	6.68561
H3K27me3	Control	Xa	Intergenic	Windows_203756	6.98768
H3K27me3	Control	Xa	Intergenic	Windows_203757	9.91868
H3K27me3	Control	Xa	Intergenic	Windows_203758	9.12929
H3K27me3	Control	Xa	Intergenic	Windows_203759	9.35585
H3K27me3	Control	Xa	Intergenic	Windows_203760	13.5636
H3K27me3	Control	Xa	Intergenic	Windows_203761	12.2113
H3K27me3	Control	Xa	Intergenic	Windows_203762	61.5369
H3K27me3	Control	Xa	Intergenic	Windows_203763	17.3011
H3K27me3	Control	Xa	Intergenic	Windows_203764	13.7317
H3K27me3	Control	Xa	Intergenic	Windows_203765	12.5476
H3K27me3	Control	Xa	Intergenic	Windows_203766	20.5683
H3K27me3	Control	Xa	Intergenic	Windows_203767	70.5151
H3K27me3	Control	Xa	Intergenic	Windows_203768	16.9235
H3K27me3	Control	Xa	Intergenic	Windows_203770	40.4983
H3K27me3	Control	Xa	Intergenic	Windows_203771	44.1945
H3K27me3	Control	Xa	Intergenic	Windows_203772	24.2887
H3K27me3	Control	Xa	Intergenic	Windows_203773	29.8829
H3K27me3	Control	Xa	Intergenic	Windows_203774	38.3738
H3K27me3	Control	Xa	Intergenic	Windows_203775	28.6475
H3K27me3	Control	Xa	Intergenic	Windows_203776	37.6841
H3K27me3	Control	Xa	Intergenic	Windows_203777	12.3966
H3K27me3	Control	Xa	Intergenic	Windows_203778	18.8798
H3K27me3	Control	Xa	Intergenic	Windows_203779	31.503
H3K27me3	Control	Xa	Intergenic	Windows_203780	20.5683
H3K27me3	Control	Xa	Intergenic	Windows_203781	14.8574
H3K27me3	Control	Xa	Intergenic	Windows_203782	8.64197
H3K27me3	Control	Xa	Intergenic	Windows_203783	17.5105
H3K27me3	Control	Xa	Intergenic	Windows_203784	5.71097
H3K27me3	Control	Xa	Intergenic	Windows_203785	3.09914
H3K27me3	Control	Xa	Intergenic	Windows_203786	9.90157
H3K27me3	Control	Xa	Intergenic	Windows_203787	12.1942
H3K27me3	Control	Xa	Intergenic	Windows_203788	18.9382
H3K27me3	Control	Xa	Intergenic	Windows_203789	19.2161
H3K27me3	Control	Xa	Intergenic	Windows_203790	19.8958
H3K27me3	Control	Xa	Intergenic	Windows_203791	5.55994
H3K27me3	Control	Xa	Intergenic	Windows_203792	14.2945
H3K27me3	Control	Xa	Intergenic	Windows_203793	38.0959
H3K27me3	Control	Xa	Intergenic	Windows_203794	17.7713
H3K27me3	Control	Xa	Intergenic	Windows_203795	15.386
H3K27me3	Control	Xa	Intergenic	Windows_203796	7.85259
H3K27me3	Control	Xa	Intergenic	Windows_203797	5.95463
H3K27me3	Control	Xa	Intergenic	Windows_203799	15.7807
H3K27me3	Control	Xa	Intergenic	Windows_203801	3.49384
H3K27me3	Control	Xa	Intergenic	Windows_203802	4.5853
H3K27me3	Control	Xa	Intergenic	Windows_203803	5.46731
H3K27me3	Control	Xa	Intergenic	Windows_203804	10.1452
H3K27me3	Control	Xa	Intergenic	Windows_203805	14.0338
H3K27me3	Control	Xa	Intergenic	Windows_203806	14.0338
H3K27me3	Control	Xa	Intergenic	Windows_203807	3.64487
H3K27me3	Control	Xa	Intergenic	Windows_203809	8.94404
H3K27me3	Control	Xa	Intergenic	Windows_203810	11.7411
H3K27me3	Control	Xa	Intergenic	Windows_203811	11.4048
H3K27me3	Control	Xa	Intergenic	Windows_203812	7.13871
H3K27me3	Control	Xa	Intergenic	Windows_203813	10.5399
H3K27me3	Control	Xa	Intergenic	Windows_203814	18.8456
H3K27me3	Control	Xa	Intergenic	Windows_203815	8.56646
H3K27me3	Control	Xa	Intergenic	Windows_203816	2.21713
H3K27me3	Control	Xa	Intergenic	Windows_203817	4.50978
H3K27me3	Control	Xa	Intergenic	Windows_203818	3.49384
H3K27me3	Control	Xa	Intergenic	Windows_203819	10.6154
H3K27me3	Control	Xa	Intergenic	Windows_203820	11.0101
H3K27me3	Control	Xa	Intergenic	Windows_203823	1.82244
H3K27me3	Control	Xa	Intergenic	Windows_203825	6.2567
H3K27me3	Control	Xa	Intergenic	Windows_203826	5.16524
H3K27me3	Control	Xa	Intergenic	Windows_203827	3.88853
H3K27me3	Control	Xa	Intergenic	Windows_203828	2.46079
H3K27me3	Control	Xa	Intergenic	Windows_203829	4.67792
H3K27me3	Control	Xa	Intergenic	Windows_203830	2.21713
H3K27me3	Control	Xa	Intergenic	Windows_203831	5.24076
H3K27me3	Control	Xa	Intergenic	Windows_203832	7.44078
H3K27me3	Control	Xa	Intergenic	Windows_203833	0.957531
H3K27me3	Control	Xa	Intergenic	Windows_203834	3.09914
H3K27me3	Control	Xa	Intergenic	Windows_203835	4.82896
H3K27me3	Control	Xa	Intergenic	Windows_203836	2.53631
H3K27me3	Control	Xa	Intergenic	Windows_203837	5.24076
H3K27me3	Control	Xa	Intergenic	Windows_203838	3.17466
H3K27me3	Control	Xa	Intergenic	Windows_203839	6.34932
H3K27me3	Control	Xa	Intergenic	Windows_203840	2.0661
H3K27me3	Control	Xa	Intergenic	Windows_203841	4.05668
H3K27me3	Control	Xa	Intergenic	Windows_203842	7.23134
H3K27me3	Control	Xa	Intergenic	Windows_203843	6.6685
H3K27me3	Control	Xa	Intergenic	Windows_203844	3.81302
H3K27me3	Control	Xa	Intergenic	Windows_203845	6.98768
H3K27me3	Control	Xa	Intergenic	Windows_203846	9.5995
H3K27me3	Control	Xa	Intergenic	Windows_203847	6.57588
H3K27me3	Control	Xa	Intergenic	Windows_203848	7.9281
H3K27me3	Control	Xa	Intergenic	Windows_203849	2.85549
H3K27me3	Control	Xa	Intergenic	Windows_203850	4.45137
H3K27me3	Control	Xa	Intergenic	Windows_203851	5.54283
H3K27me3	Control	Xa	Intergenic	Windows_203852	3.81302
H3K27me3	Control	Xa	Intergenic	Windows_203853	4.11509
H3K27me3	Control	Xa	Intergenic	Windows_203854	1.42774
H3K27me3	Control	Xa	Intergenic	Windows_203855	5.31628
H3K27me3	Control	Xa	Intergenic	Windows_203856	13.6391
H3K27me3	Control	Xa	Intergenic	Windows_203857	3.56936
H3K27me3	Control	Xa	Intergenic	Windows_203858	3.17466
H3K27me3	Control	Xa	Intergenic	Windows_203859	5.55994
H3K27me3	Control	Xa	Intergenic	Windows_203860	7.86969
H3K27me3	Control	Xa	Intergenic	Windows_203861	2.46079
H3K27me3	Control	Xa	Intergenic	Windows_203863	2.61183
H3K27me3	Control	Xa	Intergenic	Windows_203864	1.82244
H3K27me3	Control	Xa	Intergenic	Windows_203865	2.931
H3K27me3	Control	Xa	Intergenic	Windows_203866	4.13219
H3K27me3	Control	Xa	Intergenic	Windows_203867	3.00652
H3K27me3	Control	Xa	Intergenic	Windows_203868	4.20771
H3K27me3	Control	Xa	Intergenic	Windows_203869	8.24728
H3K27me3	Control	Xa	Intergenic	Windows_203870	2.46079
H3K27me3	Control	Xa	Intergenic	Windows_203871	4.13219
H3K27me3	Control	Xa	Intergenic	Windows_203872	2.85549
H3K27me3	Control	Xa	Intergenic	Windows_203873	2.46079
H3K27me3	Control	Xa	Intergenic	Windows_203874	4.13219
H3K27me3	Control	Xa	Intergenic	Windows_203875	2.70445
H3K27me3	Control	Xa	Intergenic	Windows_203876	3.96405
H3K27me3	Control	Xa	Intergenic	Windows_203877	6.10567
H3K27me3	Control	Xa	Intergenic	Windows_203878	7.60893
H3K27me3	Control	Xa	Intergenic	Windows_203879	2.85549
H3K27me3	Control	Xa	Intergenic	Windows_203880	6.12277
H3K27me3	Control	Xa	Intergenic	Windows_203881	5.78649
H3K27me3	Control	Xa	Intergenic	Windows_203882	5.08972
H3K27me3	Control	Xa	Intergenic	Windows_203883	8.82722
H3K27me3	Control	Xa	Intergenic	Windows_203884	6.51747
H3K27me3	Control	Xa	Intergenic	Windows_203885	5.46731
H3K27me3	Control	Xa	Intergenic	Windows_203886	1.99058
H3K27me3	Control	Xa	Intergenic	Windows_203887	5.24076
H3K27me3	Control	Xa	Intergenic	Windows_203888	11.2538
H3K27me3	Control	Xa	Intergenic	Windows_203889	12.6986
H3K27me3	Control	Xa	Intergenic	Windows_203890	2.53631
H3K27me3	Control	Xa	Intergenic	Windows_203891	3.3257
H3K27me3	Control	Xa	Intergenic	Windows_203892	3.58646
H3K27me3	Control	Xa	Intergenic	Windows_203893	2.85549
H3K27me3	Control	Xa	Intergenic	Windows_203894	4.52689
H3K27me3	Control	Xa	Intergenic	Windows_203895	7.38237
H3K27me3	Control	Xa	Intergenic	Windows_203896	2.29265
H3K27me3	Control	Xa	Intergenic	Windows_203913	4.92158
H3K27me3	Control	Xa	Intergenic	Windows_203914	4.13219
H3K27me3	Control	Xa	Intergenic	Windows_203916	4.60241
H3K27me3	Control	Xa	Intergenic	Windows_203917	9.29743
H3K27me3	Control	Xa	Intergenic	Windows_203918	5.55994
H3K27me3	Control	Xa	Intergenic	Windows_203919	3.41832
H3K27me3	Control	Xa	Intergenic	Windows_203920	6.74402
H3K27me3	Control	Xa	Intergenic	Windows_203921	2.85549
H3K27me3	Control	Xa	Intergenic	Windows_203922	6.2567
H3K27me3	Control	Xa	Intergenic	Windows_203923	4.13219
H3K27me3	Control	Xa	Intergenic	Windows_203924	6.27381
H3K27me3	Control	Xa	Intergenic	Windows_203925	6.98768
H3K27me3	Control	Xa	Intergenic	Windows_203926	6.51747
H3K27me3	Control	Xa	Intergenic	Windows_203927	0.319177
H3K27me3	Control	Xa	Intergenic	Windows_203928	2.21713
H3K27me3	Control	Xa	Intergenic	Windows_203929	9.28033
H3K27me3	Control	Xa	Intergenic	Windows_203930	0.638354
H3K27me3	Control	Xa	Intergenic	Windows_203935	2.21713
H3K27me3	Control	Xa	Intergenic	Windows_203936	6.6685
H3K27me3	Control	Xa	Intergenic	Windows_203942	3.25018
H3K27me3	Control	Xa	Intergenic	Windows_203943	1.35223
H3K27me3	Control	Xa	Intergenic	Windows_203944	6.57588
H3K27me3	Control	Xa	Intergenic	Windows_203945	4.92158
H3K27me3	Control	Xa	Intergenic	Windows_203946	2.68734
H3K27me3	Control	Xa	Intergenic	Windows_203947	6.80243
H3K27me3	Control	Xa	Intergenic	Windows_203948	10.8762
H3K27me3	Control	Xa	Intergenic	Windows_203949	9.67502
H3K27me3	Control	Xa	Intergenic	Windows_203951	6.81954
H3K27me3	Control	Xa	Intergenic	Windows_203954	8.17176
H3K27me3	Control	Xa	Intergenic	Windows_203955	3.56936
H3K27me3	Control	Xa	Intergenic	Windows_203962	1.99058
H3K27me3	Control	Xa	Intergenic	Windows_203969	4.35875
H3K27me3	Control	Xa	Intergenic	Windows_203973	0.638354
H3K27me3	Control	Xa	Intergenic	Windows_203977	0.319177
H3K27me3	Control	Xa	Intergenic	Windows_203979	1.42774
H3K27me3	Control	Xa	Intergenic	Windows_203981	1.42774
H3K27me3	Control	Xa	Intergenic	Windows_203982	2.85549
H3K27me3	Control	Xa	Intergenic	Windows_203984	2.46079
H3K27me3	Control	Xa	Intergenic	Windows_203985	4.03957
H3K27me3	Control	Xa	Intergenic	Windows_203994	41.5556
H3K27me3	Control	Xa	Intergenic	Windows_203995	23.2386
H3K27me3	Control	Xa	Intergenic	Windows_204004	5.24076
H3K27me3	Control	Xa	Intergenic	Windows_204009	2.46079
H3K27me3	Control	Xa	Intergenic	Windows_204010	1.50326
H3K27me3	Control	Xa	Intergenic	Windows_204011	3.17466
H3K27me3	Control	Xa	Intergenic	Windows_204012	10.5399
H3K27me3	Control	Xa	Intergenic	Windows_204013	14.1606
H3K27me3	Control	Xa	Intergenic	Windows_204014	6.98768
H3K27me3	Control	Xa	Intergenic	Windows_204016	20.812
H3K27me3	Control	Xa	Intergenic	Windows_204017	12.606
H3K27me3	Control	Xa	Intergenic	Windows_204018	3.81302
H3K27me3	Control	Xa	Intergenic	Windows_204019	12.6231
H3K27me3	Control	Xa	Intergenic	Windows_204020	32.4192
H3K27me3	Control	Xa	Intergenic	Windows_204021	9.91868
H3K27me3	Control	Xa	Intergenic	Windows_204022	21.2651
H3K27me3	Control	Xa	Intergenic	Windows_204023	13.0178
H3K27me3	Control	Xa	Intergenic	Windows_204024	11.137
H3K27me3	Control	Xa	Intergenic	Windows_204025	8.17176
H3K27me3	Control	Xa	Intergenic	Windows_204026	7.30686
H3K27me3	Control	Xa	Intergenic	Windows_204027	10.406
H3K27me3	Control	Xa	Intergenic	Windows_204028	14.8574
H3K27me3	Control	Xa	Intergenic	Windows_204029	19.2916
H3K27me3	Control	Xa	Intergenic	Windows_204030	11.7411
H3K27me3	Control	Xa	Intergenic	Windows_204031	7.30686
H3K27me3	Control	Xa	Intergenic	Windows_204032	9.20481
H3K27me3	Control	Xa	Intergenic	Windows_204033	12.7158
H3K27me3	Control	Xa	Intergenic	Windows_204034	7.23134
H3K27me3	Control	Xa	Intergenic	Windows_204035	8.88563
H3K27me3	Control	Xa	Intergenic	Windows_204036	29.4711
H3K27me3	Control	Xa	Intergenic	Windows_204037	27.405
H3K27me3	Control	Xa	Intergenic	Windows_204038	17.9223
H3K27me3	Control	Xa	Intergenic	Windows_204039	16.7382
H3K27me3	Control	Xa	Intergenic	Windows_204040	13.2786
H3K27me3	Control	Xa	Intergenic	Windows_204041	16.8308
H3K27me3	Control	Xa	Intergenic	Windows_204042	11.0444
H3K27me3	Control	Xa	Intergenic	Windows_204043	18.8043
H3K27me3	Control	Xa	Intergenic	Windows_204044	11.3464
H3K27me3	Control	Xa	Intergenic	Windows_204045	10.8762
H3K27me3	Control	Xa	Intergenic	Windows_204046	18.0733
H3K27me3	Control	Xa	Intergenic	Windows_204047	10.7081
H3K27me3	Control	Xa	Intergenic	Windows_204048	6.98768
H3K27me3	Control	Xa	Intergenic	Windows_204049	14.3701
H3K27me3	Control	Xa	Intergenic	Windows_204050	6.97057
H3K27me3	Control	Xa	Intergenic	Windows_204051	6.6685
H3K27me3	Control	Xa	Intergenic	Windows_204052	13.6562
H3K27me3	Control	Xa	Intergenic	Windows_204053	6.89505
H3K27me3	Control	Xa	Intergenic	Windows_204054	7.62603
H3K27me3	Control	Xa	Intergenic	Windows_204055	3.41832
H3K27me3	Control	Xa	Intergenic	Windows_204056	13.8072
H3K27me3	Control	Xa	Intergenic	Windows_204057	5.8036
H3K27me3	Control	Xa	Intergenic	Windows_204058	15.5712
H3K27me3	Control	Xa	Intergenic	Windows_204059	3.96405
H3K27me3	Control	Xa	Intergenic	Windows_204060	9.29743
H3K27me3	Control	Xa	Intergenic	Windows_204109	6.59298
H3K27me3	Control	Xa	Intergenic	Windows_204110	10.5741
H3K27me3	Control	Xa	Intergenic	Windows_204111	5.16524
H3K27me3	Control	Xa	Intergenic	Windows_204112	8.71749
H3K27me3	Control	Xa	Intergenic	Windows_204113	10.7423
H3K27me3	Control	Xa	Intergenic	Windows_204114	5.46731
H3K27me3	Control	Xa	Intergenic	Windows_204115	2.77997
H3K27me3	Control	Xa	Intergenic	Windows_204116	9.20481
H3K27me3	Control	Xa	Intergenic	Windows_204117	13.9754
H3K27me3	Control	Xa	Intergenic	Windows_204118	8.97826
H3K27me3	Control	Xa	Intergenic	Windows_204119	5.33338
H3K27me3	Control	Xa	Intergenic	Windows_204120	4.92158
H3K27me3	Control	Xa	Intergenic	Windows_204121	3.49384
H3K27me3	Control	Xa	Intergenic	Windows_204122	13.5636
H3K27me3	Control	Xa	Intergenic	Windows_204123	9.22192
H3K27me3	Control	Xa	Intergenic	Windows_204124	12.0774
H3K27me3	Control	Xa	Intergenic	Windows_204125	7.21423
H3K27me3	Control	Xa	Intergenic	Windows_204126	6.34932
H3K27me3	Control	Xa	Intergenic	Windows_204127	18.5778
H3K27me3	Control	Xa	Intergenic	Windows_204128	8.02073
H3K27me3	Control	Xa	Intergenic	Windows_204129	6.27381
H3K27me3	Control	Xa	Intergenic	Windows_204130	3.49384
H3K27me3	Control	Xa	Intergenic	Windows_204132	6.18118
H3K27me3	Control	Xa	Intergenic	Windows_204133	2.931
H3K27me3	Control	Xa	Intergenic	Windows_204134	1.35223
H3K27me3	Control	Xa	Intergenic	Windows_204135	1.10857
H3K27me3	Control	Xa	Intergenic	Windows_204136	1.03305
H3K27me3	Control	Xa	Intergenic	Windows_204137	1.10857
H3K27me3	Control	Xa	Intergenic	Windows_204138	4.05668
H3K27me3	Control	Xa	Intergenic	Windows_204139	1.74692
H3K27me3	Control	Xa	Intergenic	Windows_204140	2.61183
H3K27me3	Control	Xa	Intergenic	Windows_204141	2.61183
H3K27me3	Control	Xa	Intergenic	Windows_204142	2.14161
H3K27me3	Control	Xa	Intergenic	Windows_204143	4.50978
H3K27me3	Control	Xa	Intergenic	Windows_204144	3.3257
H3K27me3	Control	Xa	Intergenic	Windows_204151	1.74692
H3K27me3	Control	Xa	Intergenic	Windows_204152	7.62603
H3K27me3	Control	Xa	Intergenic	Windows_204153	3.17466
H3K27me3	Control	Xa	Intergenic	Windows_204154	3.25018
H3K27me3	Control	Xa	Intergenic	Windows_204155	2.68734
H3K27me3	Control	Xa	Intergenic	Windows_204156	1.74692
H3K27me3	Control	Xa	Intergenic	Windows_204157	1.97347
H3K27me3	Control	Xa	Intergenic	Windows_204164	1.03305
H3K27me3	Control	Xa	Intergenic	Windows_204165	2.53631
H3K27me3	Control	Xa	Intergenic	Windows_204171	0
H3K27me3	Control	Xa	Intergenic	Windows_204172	0.789389
H3K27me3	Control	Xa	Intergenic	Windows_204173	4.84606
H3K27me3	Control	Xa	Intergenic	Windows_204174	2.21713
H3K27me3	Control	Xa	Intergenic	Windows_204175	4.67792
H3K27me3	Control	Xa	Intergenic	Windows_204219	6.03015
H3K27me3	Control	Xa	Intergenic	Windows_204220	3.25018
H3K27me3	Control	Xa	Intergenic	Windows_204221	1.42774
H3K27me3	Control	Xa	Intergenic	Windows_204222	0.319177
H3K27me3	Control	Xa	Intergenic	Windows_204223	4.60241
H3K27me3	Control	Xa	Intergenic	Windows_204224	3.58646
H3K27me3	Control	Xa	Intergenic	Windows_204225	4.52689
H3K27me3	Control	Xa	Intergenic	Windows_204226	1.99058
H3K27me3	Control	Xa	Intergenic	Windows_204227	4.28323
H3K27me3	Control	Xa	Intergenic	Windows_204228	2.0661
H3K27me3	Control	Xa	Intergenic	Windows_204229	3.88853
H3K27me3	Control	Xa	Intergenic	Windows_204230	4.22482
H3K27me3	Control	Xa	Intergenic	Windows_204231	1.74692
H3K27me3	Control	Xa	Intergenic	Windows_204232	1.74692
H3K27me3	Control	Xa	Intergenic	Windows_204233	2.77997
H3K27me3	Control	Xa	Intergenic	Windows_204234	4.45137
H3K27me3	Control	Xa	Intergenic	Windows_204235	1.57878
H3K27me3	Control	Xa	Intergenic	Windows_204236	2.0661
H3K27me3	Control	Xa	Intergenic	Windows_204237	1.35223
H3K27me3	Control	Xa	Intergenic	Windows_204238	4.28323
H3K27me3	Control	Xa	Intergenic	Windows_204239	2.55342
H3K27me3	Control	Xa	Intergenic	Windows_204240	1.27671
H3K27me3	Control	Xa	Intergenic	Windows_204241	1.35223
H3K27me3	Control	Xa	Intergenic	Windows_204242	2.30976
H3K27me3	Control	Xa	Intergenic	Windows_204243	0.789389
H3K27me3	Control	Xa	Intergenic	Windows_204244	1.27671
H3K27me3	Control	Xa	Intergenic	Windows_204245	1.10857
H3K27me3	Control	Xa	Intergenic	Windows_204246	1.99058
H3K27me3	Control	Xa	Intergenic	Windows_204247	2.14161
H3K27me3	Control	Xa	Intergenic	Windows_204248	2.53631
H3K27me3	Control	Xa	Intergenic	Windows_204249	0.713871
H3K27me3	Control	Xa	Intergenic	Windows_204250	1.99058
H3K27me3	Control	Xa	Intergenic	Windows_204251	3.49384
H3K27me3	Control	Xa	Intergenic	Windows_204252	2.46079
H3K27me3	Control	Xa	Intergenic	Windows_204253	1.27671
H3K27me3	Control	Xa	Intergenic	Windows_204254	1.82244
H3K27me3	Control	Xa	Intergenic	Windows_204255	1.6714
H3K27me3	Control	Xa	Intergenic	Windows_204256	0.394694
H3K27me3	Control	Xa	Intergenic	Windows_204257	1.10857
H3K27me3	Control	Xa	Intergenic	Windows_204258	1.57878
H3K27me3	Control	Xa	Intergenic	Windows_204259	0.713871
H3K27me3	Control	Xa	Intergenic	Windows_204260	1.82244
H3K27me3	Control	Xa	Intergenic	Windows_204261	3.96405
H3K27me3	Control	Xa	Intergenic	Windows_204262	1.82244
H3K27me3	Control	Xa	Intergenic	Windows_204263	3.41832
H3K27me3	Control	Xa	Intergenic	Windows_204264	0.789389
H3K27me3	Control	Xa	Intergenic	Windows_204265	1.82244
H3K27me3	Control	Xa	Intergenic	Windows_204266	1.10857
H3K27me3	Control	Xa	Intergenic	Windows_204267	2.14161
H3K27me3	Control	Xa	Intergenic	Windows_204268	2.0661
H3K27me3	Control	Xa	Intergenic	Windows_204269	2.46079
H3K27me3	Control	Xa	Intergenic	Windows_204271	1.35223
H3K27me3	Control	Xa	Intergenic	Windows_204272	1.03305
H3K27me3	Control	Xa	Intergenic	Windows_204275	1.74692
H3K27me3	Control	Xa	Intergenic	Windows_204276	3.7375
H3K27me3	Control	Xa	Intergenic	Windows_204277	1.50326
H3K27me3	Control	Xa	Intergenic	Windows_204278	1.6714
H3K27me3	Control	Xa	Intergenic	Windows_204279	3.09914
H3K27me3	Control	Xa	Intergenic	Windows_204280	1.6714
H3K27me3	Control	Xa	Intergenic	Windows_204281	2.53631
H3K27me3	Control	Xa	Intergenic	Windows_204282	0.319177
H3K27me3	Control	Xa	Intergenic	Windows_204283	1.82244
H3K27me3	Control	Xa	Intergenic	Windows_204284	1.42774
H3K27me3	Control	Xa	Intergenic	Windows_204285	2.70445
H3K27me3	Control	Xa	Intergenic	Windows_204286	2.29265
H3K27me3	Control	Xa	Intergenic	Windows_204287	1.57878
H3K27me3	Control	Xa	Intergenic	Windows_204288	0
H3K27me3	Control	Xa	Intergenic	Windows_204289	2.0661
H3K27me3	Control	Xa	Intergenic	Windows_204290	3.58646
H3K27me3	Control	Xa	Intergenic	Windows_204291	2.23424
H3K27me3	Control	Xa	Intergenic	Windows_204292	0.713871
H3K27me3	Control	Xa	Intergenic	Windows_204293	3.81302
H3K27me3	Control	Xa	Intergenic	Windows_204294	0.713871
H3K27me3	Control	Xa	Intergenic	Windows_204295	1.50326
H3K27me3	Control	Xa	Intergenic	Windows_204296	0.957531
H3K27me3	Control	Xa	Intergenic	Windows_204297	2.14161
H3K27me3	Control	Xa	Intergenic	Windows_204298	2.23424
H3K27me3	Control	Xa	Intergenic	Windows_204299	1.74692
H3K27me3	Control	Xa	Intergenic	Windows_204300	2.77997
H3K27me3	Control	Xa	Intergenic	Windows_204301	1.6714
H3K27me3	Control	Xa	Intergenic	Windows_204302	3.17466
H3K27me3	Control	Xa	Intergenic	Windows_204303	6.6685
H3K27me3	Control	Xa	Intergenic	Windows_204304	3.26729
H3K27me3	Control	Xa	Intergenic	Windows_204305	0.319177
H3K27me3	Control	Xa	Intergenic	Windows_204306	1.35223
H3K27me3	Control	Xa	Intergenic	Windows_204307	1.35223
H3K27me3	Control	Xa	Intergenic	Windows_204308	1.59588
H3K27me3	Control	Xa	Intergenic	Windows_204309	3.41832
H3K27me3	Control	Xa	Intergenic	Windows_204310	1.6714
H3K27me3	Control	Xa	Intergenic	Windows_204311	1.35223
H3K27me3	Control	Xa	Intergenic	Windows_204312	1.03305
H3K27me3	Control	Xa	Intergenic	Windows_204313	0.713871
H3K27me3	Control	Xa	Intergenic	Windows_204314	1.99058
H3K27me3	Control	Xa	Intergenic	Windows_204315	2.14161
H3K27me3	Control	Xa	Intergenic	Windows_204316	1.74692
H3K27me3	Control	Xa	Intergenic	Windows_204317	0.638354
H3K27me3	Control	Xa	Intergenic	Windows_204318	1.35223
H3K27me3	Control	Xa	Intergenic	Windows_204319	2.14161
H3K27me3	Control	Xa	Intergenic	Windows_204320	1.10857
H3K27me3	Control	Xa	Intergenic	Windows_204321	2.46079
H3K27me3	Control	Xa	Intergenic	Windows_204322	0.319177
H3K27me3	Control	Xa	Intergenic	Windows_204323	1.42774
H3K27me3	Control	Xa	Intergenic	Windows_204324	2.85549
H3K27me3	Control	Xa	Intergenic	Windows_204325	1.18408
H3K27me3	Control	Xa	Intergenic	Windows_204326	0.638354
H3K27me3	Control	Xa	Intergenic	Windows_204327	0.713871
H3K27me3	Control	Xa	Intergenic	Windows_204328	3.56936
H3K27me3	Control	Xa	Intergenic	Windows_204329	0.319177
H3K27me3	Control	Xa	Intergenic	Windows_204330	0.957531
H3K27me3	Control	Xa	Intergenic	Windows_204331	1.27671
H3K27me3	Control	Xa	Intergenic	Windows_204332	0.713871
H3K27me3	Control	Xa	Intergenic	Windows_204333	1.74692
H3K27me3	Control	Xa	Intergenic	Windows_204334	2.0661
H3K27me3	Control	Xa	Intergenic	Windows_204335	1.42774
H3K27me3	Control	Xa	Intergenic	Windows_204336	2.62893
H3K27me3	Control	Xa	Intergenic	Windows_204337	1.03305
H3K27me3	Control	Xa	Intergenic	Windows_204338	0.713871
H3K27me3	Control	Xa	Intergenic	Windows_204339	2.61183
H3K27me3	Control	Xa	Intergenic	Windows_204340	3.17466
H3K27me3	Control	Xa	Intergenic	Windows_204341	3.41832
H3K27me3	Control	Xa	Intergenic	Windows_204342	2.38527
H3K27me3	Control	Xa	Intergenic	Windows_204343	4.60241
H3K27me3	Control	Xa	Intergenic	Windows_204344	2.0661
H3K27me3	Control	Xa	Intergenic	Windows_204345	3.88853
H3K27me3	Control	Xa	Intergenic	Windows_204346	2.85549
H3K27me3	Control	Xa	Intergenic	Windows_204347	2.14161
H3K27me3	Control	Xa	Intergenic	Windows_204348	0.319177
H3K27me3	Control	Xa	Intergenic	Windows_204349	0.713871
H3K27me3	Control	Xa	Intergenic	Windows_204355	0.319177
H3K27me3	Control	Xa	Intergenic	Windows_204356	0
H3K27me3	Control	Xa	Intergenic	Windows_204357	0
H3K27me3	Control	Xa	Intergenic	Windows_204377	3.56936
H3K27me3	Control	Xa	Intergenic	Windows_204378	3.49384
H3K27me3	Control	Xa	Intergenic	Windows_204388	10.557
H3K27me3	Control	Xa	Intergenic	Windows_204389	46.4016
H3K27me3	Control	Xa	Intergenic	Windows_204390	6.98768
H3K27me3	Control	Xa	Intergenic	Windows_204391	3.3257
H3K27me3	Control	Xa	Intergenic	Windows_204392	6.42484
H3K27me3	Control	Xa	Intergenic	Windows_204395	50.997
H3K27me3	Control	Xa	Intergenic	Windows_204396	30.4115
H3K27me3	Control	Xa	Intergenic	Windows_204397	20.5099
H3K27me3	Control	Xa	Intergenic	Windows_204398	32.385
H3K27me3	Control	Xa	Intergenic	Windows_204399	5.71097
H3K27me3	Control	Xa	Intergenic	Windows_204400	4.60241
H3K27me3	Control	Xa	Intergenic	Windows_204412	21.2651
H3K27me3	Control	Xa	Intergenic	Windows_204415	39.716
H3K27me3	Control	Xa	Intergenic	Windows_204422	12.5305
H3K27me3	Control	Xa	Intergenic	Windows_204423	16.8137
H3K27me3	Control	Xa	Intergenic	Windows_204424	13.3199
H3K27me3	Control	Xa	Intergenic	Windows_204451	42.211
H3K27me3	Control	Xa	Intergenic	Windows_204452	27.9165
H3K27me3	Control	Xa	Intergenic	Windows_204459	33.0988
H3K27me3	Control	Xa	Intergenic	Windows_204463	105.536
H3K27me3	Control	Xa	Intergenic	Windows_204464	73.1512
H3K27me3	Control	Xa	Intergenic	Windows_204465	42.0016
H3K27me3	Control	Xa	Intergenic	Windows_204466	60.6207
H3K27me3	Control	Xa	Intergenic	Windows_204467	8.02073
H3K27me3	Control	Xa	Intergenic	Windows_204468	25.6752
H3K27me3	Control	Xa	Intergenic	Windows_204469	25.0026
H3K27me3	Control	Xa	Intergenic	Windows_204470	53.7598
H3K27me3	Control	Xa	Intergenic	Windows_204471	51.1309
H3K27me3	Control	Xa	Intergenic	Windows_204472	64.921
H3K27me3	Control	Xa	Intergenic	Windows_204473	37.6086
H3K27me3	Control	Xa	Intergenic	Windows_204474	64.8113
H3K27me3	Control	Xa	Intergenic	Windows_204481	23.7259
H3K27me3	Control	Xa	Intergenic	Windows_204482	36.7779
H3K27me3	Control	Xa	Intergenic	Windows_204483	51.0383
H3K27me3	Control	Xa	Intergenic	Windows_204484	36.7437
H3K27me3	Control	Xa	Intergenic	Windows_204485	33.116
H3K27me3	Control	Xa	Intergenic	Windows_204486	48.0488
H3K27me3	Control	Xa	Intergenic	Windows_204487	40.0281
H3K27me3	Control	Xa	Intergenic	Windows_204488	9.1464
H3K27me3	Control	Xa	Intergenic	Windows_204489	10.0868
H3K27me3	Control	Xa	Intergenic	Windows_204519	41.1951
H3K27me3	Control	Xa	Intergenic	Windows_204520	16.9819
H3K27me3	Control	Xa	Intergenic	Windows_204535	36.4004
H3K27me3	Control	Xa	Intergenic	Windows_204541	18.0149
H3K27me3	Control	Xa	Intergenic	Windows_204542	9.69213
H3K27me3	Control	Xa	Intergenic	Windows_204543	12.6231
H3K27me3	Control	Xa	Intergenic	Windows_204544	39.7845
H3K27me3	Control	Xa	Intergenic	Windows_204545	15.7052
H3K27me3	Control	Xa	Intergenic	Windows_204547	23.4067
H3K27me3	Control	Xa	Intergenic	Windows_204548	18.5022
H3K27me3	Control	Xa	Intergenic	Windows_204549	7.70155
H3K27me3	Control	Xa	Intergenic	Windows_204550	10.0868
H3K27me3	Control	Xa	Intergenic	Windows_204551	16.2096
H3K27me3	Control	Xa	Intergenic	Windows_204552	18.7872
H3K27me3	Control	Xa	Intergenic	Windows_204553	10.557
H3K27me3	Control	Xa	Intergenic	Windows_204554	17.2255
H3K27me3	Control	Xa	Intergenic	Windows_204556	36.8777
H3K27me3	Control	Xa	Intergenic	Windows_204558	7.39948
H3K27me3	Control	Xa	Intergenic	Windows_204559	15.7394
H3K27me3	Control	Xa	Intergenic	Windows_204560	3.17466
H3K27me3	Control	Xa	Intergenic	Windows_204562	37.66
H3K27me3	Control	Xa	Intergenic	Windows_204563	15.8904
H3K27me3	Control	Xa	Intergenic	Windows_204564	39.1119
H3K27me3	Control	Xa	Intergenic	Windows_204565	24.7589
H3K27me3	Control	Xa	Intergenic	Windows_204566	12.6402
H3K27me3	Control	Xa	Intergenic	Windows_204569	13.7317
H3K27me3	Control	Xa	Intergenic	Windows_204570	3.81302
H3K27me3	Control	Xa	Intergenic	Windows_204571	21.3406
H3K27me3	Control	Xa	Intergenic	Windows_204572	6.2567
H3K27me3	Control	Xa	Intergenic	Windows_204573	14.2945
H3K27me3	Control	Xa	Intergenic	Windows_204574	35.5425
H3K27me3	Control	Xa	Intergenic	Windows_204575	10.8007
H3K27me3	Control	Xa	Intergenic	Windows_204578	12.3624
H3K27me3	Control	Xa	Intergenic	Windows_204579	7.70155
H3K27me3	Control	Xa	Intergenic	Windows_204580	13.5807
H3K27me3	Control	Xa	Intergenic	Windows_204581	6.18118
H3K27me3	Control	Xa	Intergenic	Windows_204582	8.15466
H3K27me3	Control	Xa	Intergenic	Windows_204584	2.30976
H3K27me3	Control	Xa	Intergenic	Windows_204585	2.14161
H3K27me3	Control	Xa	Intergenic	Windows_204586	4.69503
H3K27me3	Control	Xa	Intergenic	Windows_204587	4.67792
H3K27me3	Control	Xa	Intergenic	Windows_204588	4.84606
H3K27me3	Control	Xa	Intergenic	Windows_204592	1.35223
H3K27me3	Control	Xa	Intergenic	Windows_204593	8.17176
H3K27me3	Control	Xa	Intergenic	Windows_204594	5.4089
H3K27me3	Control	Xa	Intergenic	Windows_204595	2.46079
H3K27me3	Control	Xa	Intergenic	Windows_204596	5.16524
H3K27me3	Control	Xa	Intergenic	Windows_204597	2.77997
H3K27me3	Control	Xa	Intergenic	Windows_204598	6.10567
H3K27me3	Control	Xa	Intergenic	Windows_204599	7.77707
H3K27me3	Control	Xa	Intergenic	Windows_204600	3.3428
H3K27me3	Control	Xa	Intergenic	Windows_204601	6.03015
H3K27me3	Control	Xa	Intergenic	Windows_204602	6.34932
H3K27me3	Control	Xa	Intergenic	Windows_204603	9.69213
H3K27me3	Control	Xa	Intergenic	Windows_204604	6.89505
H3K27me3	Control	Xa	Intergenic	Windows_204605	4.50978
H3K27me3	Control	Xa	Intergenic	Windows_204606	3.7375
H3K27me3	Control	Xa	Intergenic	Windows_204607	4.20771
H3K27me3	Control	Xa	Intergenic	Windows_204608	5.63545
H3K27me3	Control	Xa	Intergenic	Windows_204609	6.97057
H3K27me3	Control	Xa	Intergenic	Windows_204610	7.38237
H3K27me3	Control	Xa	Intergenic	Windows_204611	6.42484
H3K27me3	Control	Xa	Intergenic	Windows_204612	4.69503
H3K27me3	Control	Xa	Intergenic	Windows_204613	5.16524
H3K27me3	Control	Xa	Intergenic	Windows_204614	4.03957
H3K27me3	Control	Xa	Intergenic	Windows_204615	5.01421
H3K27me3	Control	Xa	Intergenic	Windows_204616	13.5051
H3K27me3	Control	Xa	Intergenic	Windows_204617	16.5117
H3K27me3	Control	Xa	Intergenic	Windows_204618	24.7589
H3K27me3	Control	Xa	Intergenic	Windows_204619	6.19829
H3K27me3	Control	Xa	Intergenic	Windows_204620	11.5146
H3K27me3	Control	Xa	Intergenic	Windows_204621	4.45137
H3K27me3	Control	Xa	Intergenic	Windows_204622	9.9942
H3K27me3	Control	Xa	Intergenic	Windows_204623	0
H3K27me3	Control	Xa	Intergenic	Windows_204624	6.44195
H3K27me3	Control	Xa	Intergenic	Windows_204625	9.93579
H3K27me3	Control	Xa	Intergenic	Windows_204627	1.89795
H3K27me3	Control	Xa	Intergenic	Windows_204628	5.71097
H3K27me3	Control	Xa	Intergenic	Windows_204630	7.94521
H3K27me3	Control	Xa	Intergenic	Windows_204632	12.9423
H3K27me3	Control	Xa	Intergenic	Windows_204633	24.2303
H3K27me3	Control	Xa	Intergenic	Windows_204634	50.6023
H3K27me3	Control	Xa	Intergenic	Windows_204635	10.0868
H3K27me3	Control	Xa	Intergenic	Windows_204636	21.2067
H3K27me3	Control	Xa	Intergenic	Windows_204637	38.0375
H3K27me3	Control	Xa	Intergenic	Windows_204638	106.528
H3K27me3	Control	Xa	Intergenic	Windows_204639	90.9153
H3K27me3	Control	Xa	Intergenic	Windows_204640	18.2586
H3K27me3	Control	Xa	Intergenic	Windows_204641	94.7697
H3K27me3	Control	Xa	Intergenic	Windows_204642	33.2328
H3K27me3	Control	Xa	Intergenic	Windows_204651	114.497
H3K27me3	Control	Xa	Intergenic	Windows_204652	28.572
H3K27me3	Control	Xa	Intergenic	Windows_204653	93.2322
H3K27me3	Control	Xa	Intergenic	Windows_204654	170.927
H3K27me3	Control	Xa	Intergenic	Windows_204655	95.8369
H3K27me3	Control	Xa	Intergenic	Windows_204656	94.0729
H3K27me3	Control	Xa	Intergenic	Windows_204657	124.628
H3K27me3	Control	Xa	Intergenic	Windows_204658	104.496
H3K27me3	Control	Xa	Intergenic	Windows_204659	73.127
H3K27me3	Control	Xa	Intergenic	Windows_204660	105.697
H3K27me3	Control	Xa	Intergenic	Windows_204661	52.9291
H3K27me3	Control	Xa	Intergenic	Windows_204662	52.03
H3K27me3	Control	Xa	Intergenic	Windows_204663	53.2725
H3K27me3	Control	Xa	Intergenic	Windows_204664	26.2038
H3K27me3	Control	Xa	Intergenic	Windows_204665	84.7584
H3K27me3	Control	Xa	Intergenic	Windows_204666	27.9678
H3K27me3	Control	Xa	Intergenic	Windows_204667	13.1518
H3K27me3	Control	Xa	Intergenic	Windows_204668	2.931
H3K27me3	Control	Xa	Intergenic	Windows_204669	32.7042
H3K27me3	Control	Xa	Intergenic	Windows_204670	71.6821
H3K27me3	Control	Xa	Intergenic	Windows_204682	6.19829
H3K27me3	Control	Xa	Intergenic	Windows_204683	7.21423
H3K27me3	Control	Xa	Intergenic	Windows_204684	22.3224
H3K27me3	Control	Xa	Intergenic	Windows_204685	7.83548
H3K27me3	Control	Xa	Intergenic	Windows_204686	1.27671
H3K27me3	Control	Xa	Intergenic	Windows_204687	9.28033
H3K27me3	Control	Xa	Intergenic	Windows_204697	55.4967
H3K27me3	Control	Xa	Intergenic	Windows_204698	115.757
H3K27me3	Control	Xa	Intergenic	Windows_204699	29.7973
H3K27me3	Control	Xa	Intergenic	Windows_204700	26.3548
H3K27me3	Control	Xa	Intergenic	Windows_204701	5.31628
H3K27me3	Control	Xa	Intergenic	Windows_204702	9.37295
H3K27me3	Control	Xa	Intergenic	Windows_204709	3.25018
H3K27me3	Control	Xa	Intergenic	Windows_204710	3.40121
H3K27me3	Control	Xa	Intergenic	Windows_204713	21.6769
H3K27me3	Control	Xa	Intergenic	Windows_204714	33.2499
H3K27me3	Control	Xa	Intergenic	Windows_204715	22.7684
H3K27me3	Control	Xa	Intergenic	Windows_204716	8.02073
H3K27me3	Control	Xa	Intergenic	Windows_204717	15.0084
H3K27me3	Control	Xa	Intergenic	Windows_204718	54.0277
H3K27me3	Control	Xa	Intergenic	Windows_204719	14.219
H3K27me3	Control	Xa	Intergenic	Windows_204720	10.0868
H3K27me3	Control	Xa	Intergenic	Windows_204721	14.7647
H3K27me3	Control	Xa	Intergenic	Windows_204722	18.7459
H3K27me3	Control	Xa	Intergenic	Windows_204723	18.5022
H3K27me3	Control	Xa	Intergenic	Windows_204726	19.7447
H3K27me3	Control	Xa	Intergenic	Windows_204727	13.9754
H3K27me3	Control	Xa	Intergenic	Windows_204728	8.3228
H3K27me3	Control	Xa	Intergenic	Windows_204729	8.24728
H3K27me3	Control	Xa	Intergenic	Windows_204730	9.67502
H3K27me3	Control	Xa	Intergenic	Windows_204731	6.42484
H3K27me3	Control	Xa	Intergenic	Windows_204732	6.65139
H3K27me3	Control	Xa	Intergenic	Windows_204745	9.75054
H3K27me3	Control	Xa	Intergenic	Windows_204746	11.7582
H3K27me3	Control	Xa	Intergenic	Windows_204747	8.56646
H3K27me3	Control	Xa	Intergenic	Windows_204748	9.73343
H3K27me3	Control	Xa	Intergenic	Windows_204749	5.24076
H3K27me3	Control	Xa	Intergenic	Windows_204750	9.22192
H3K27me3	Control	Xa	Intergenic	Windows_204751	3.64487
H3K27me3	Control	Xa	Intergenic	Windows_204752	10.0697
H3K27me3	Control	Xa	Intergenic	Windows_204753	10.3889
H3K27me3	Control	Xa	Intergenic	Windows_204754	7.0632
H3K27me3	Control	Xa	Intergenic	Windows_204790	8.97826
H3K27me3	Control	Xa	Intergenic	Windows_204791	7.85259
H3K27me3	Control	Xa	Intergenic	Windows_204792	9.93579
H3K27me3	Control	Xa	Intergenic	Windows_204793	4.35875
H3K27me3	Control	Xa	Intergenic	Windows_204794	6.89505
H3K27me3	Control	Xa	Intergenic	Windows_204795	6.10567
H3K27me3	Control	Xa	Intergenic	Windows_204796	7.21423
H3K27me3	Control	Xa	Intergenic	Windows_204797	16.4533
H3K27me3	Control	Xa	Intergenic	Windows_204798	10.406
H3K27me3	Control	Xa	Intergenic	Windows_204799	10.7081
H3K27me3	Control	Xa	Intergenic	Windows_204800	6.89505
H3K27me3	Control	Xa	Intergenic	Windows_204801	12.7571
H3K27me3	Control	Xa	Intergenic	Windows_204803	4.84606
H3K27me3	Control	Xa	Intergenic	Windows_204804	5.71097
H3K27me3	Control	Xa	Intergenic	Windows_204808	8.17176
H3K27me3	Control	Xa	Intergenic	Windows_204809	8.56646
H3K27me3	Control	Xa	Intergenic	Windows_204810	9.28033
H3K27me3	Control	Xa	Intergenic	Windows_204811	19.9713
H3K27me3	Control	Xa	Intergenic	Windows_204812	20.1394
H3K27me3	Control	Xa	Intergenic	Windows_204813	12.9423
H3K27me3	Control	Xa	Intergenic	Windows_204814	30.3189
H3K27me3	Control	Xa	Intergenic	Windows_204817	9.86027
H3K27me3	Control	Xa	Intergenic	Windows_204818	18.8043
H3K27me3	Control	Xa	Intergenic	Windows_204824	1.82244
H3K27me3	Control	Xa	Intergenic	Windows_204825	5.24076
H3K27me3	Control	Xa	Intergenic	Windows_204831	4.52689
H3K27me3	Control	Xa	Intergenic	Windows_204866	14.5795
H3K27me3	Control	Xa	Intergenic	Windows_204867	23.8769
H3K27me3	Control	Xa	Intergenic	Windows_204868	35.0723
H3K27me3	Control	Xa	Intergenic	Windows_204869	25.8846
H3K27me3	Control	Xa	Intergenic	Windows_204870	19.6863
H3K27me3	Control	Xa	Intergenic	Windows_204873	38.0959
H3K27me3	Control	Xa	Intergenic	Windows_204874	18.5022
H3K27me3	Control	Xa	Intergenic	Windows_204875	27.1442
H3K27me3	Control	Xa	Intergenic	Windows_204879	2.931
H3K27me3	Control	Xa	Intergenic	Windows_204883	9.61661
H3K27me3	Control	Xa	Intergenic	Windows_204896	6.27381
H3K27me3	Control	Xa	Intergenic	Windows_204899	13.5051
H3K27me3	Control	Xa	Intergenic	Windows_204901	4.35875
H3K27me3	Control	Xa	Intergenic	Windows_204902	8.97826
H3K27me3	Control	Xa	Intergenic	Windows_204903	6.68561
H3K27me3	Control	Xa	Intergenic	Windows_204905	7.53341
H3K27me3	Control	Xa	Intergenic	Windows_204906	4.67792
H3K27me3	Control	Xa	Intergenic	Windows_204907	2.77997
H3K27me3	Control	Xa	Intergenic	Windows_204908	4.28323
H3K27me3	Control	Xa	Intergenic	Windows_204909	1.91506
H3K27me3	Control	Xa	Intergenic	Windows_204910	6.98768
H3K27me3	Control	Xa	Intergenic	Windows_204913	15.6297
H3K27me3	Control	Xa	Intergenic	Windows_204914	17.7129
H3K27me3	Control	Xa	Intergenic	Windows_204915	11.0101
H3K27me3	Control	Xa	Intergenic	Windows_204916	6.27381
H3K27me3	Control	Xa	Intergenic	Windows_204917	1.03305
H3K27me3	Control	Xa	Intergenic	Windows_204918	4.35875
H3K27me3	Control	Xa	Intergenic	Windows_204919	2.14161
H3K27me3	Control	Xa	Intergenic	Windows_204920	4.28323
H3K27me3	Control	Xa	Intergenic	Windows_204921	4.77055
H3K27me3	Control	Xa	Intergenic	Windows_204922	5.24076
H3K27me3	Control	Xa	Intergenic	Windows_204923	4.67792
H3K27me3	Control	Xa	Intergenic	Windows_204924	1.10857
H3K27me3	Control	Xa	Intergenic	Windows_204925	1.6714
H3K27me3	Control	Xa	Intergenic	Windows_204926	2.23424
H3K27me3	Control	Xa	Intergenic	Windows_204927	3.66198
H3K27me3	Control	Xa	Intergenic	Windows_204930	8.64197
H3K27me3	Control	Xa	Intergenic	Windows_204931	2.85549
H3K27me3	Control	Xa	Intergenic	Windows_204933	2.21713
H3K27me3	Control	Xa	Intergenic	Windows_204934	1.6714
H3K27me3	Control	Xa	Intergenic	Windows_204935	3.96405
H3K27me3	Control	Xa	Intergenic	Windows_204936	2.46079
H3K27me3	Control	Xa	Intergenic	Windows_204941	6.03015
H3K27me3	Control	Xa	Intergenic	Windows_204946	1.6714
H3K27me3	Control	Xa	Intergenic	Windows_204949	1.27671
H3K27me3	Control	Xa	Intergenic	Windows_204950	4.28323
H3K27me3	Control	Xa	Intergenic	Windows_204951	7.23134
H3K27me3	Control	Xa	Intergenic	Windows_204952	0.713871
H3K27me3	Control	Xa	Intergenic	Windows_204953	2.77997
H3K27me3	Control	Xa	Intergenic	Windows_204954	3.64487
H3K27me3	Control	Xa	Intergenic	Windows_204955	4.69503
H3K27me3	Control	Xa	Intergenic	Windows_204956	5.65256
H3K27me3	Control	Xa	Intergenic	Windows_204957	3.09914
H3K27me3	Control	Xa	Intergenic	Windows_204958	0.957531
H3K27me3	Control	Xa	Intergenic	Windows_204960	2.85549
H3K27me3	Control	Xa	Intergenic	Windows_204961	3.56936
H3K27me3	Control	Xa	Intergenic	Windows_204962	6.27381
H3K27me3	Control	Xa	Intergenic	Windows_204967	15.101
H3K27me3	Control	Xa	Intergenic	Windows_204968	9.91868
H3K27me3	Control	Xa	Intergenic	Windows_204972	16.8308
H3K27me3	Control	Xa	Intergenic	Windows_204973	8.97826
H3K27me3	Control	Xa	Intergenic	Windows_204974	69.0703
H3K27me3	Control	Xa	Intergenic	Windows_204975	8.81012
H3K27me3	Control	Xa	Intergenic	Windows_204976	20.3247
H3K27me3	Control	Xa	Intergenic	Windows_204977	33.8882
H3K27me3	Control	Xa	Intergenic	Windows_204978	15.3276
H3K27me3	Control	Xa	Intergenic	Windows_204981	20.7194
H3K27me3	Control	Xa	Intergenic	Windows_204986	10.8007
H3K27me3	Control	Xa	Intergenic	Windows_204987	26.1525
H3K27me3	Control	Xa	Intergenic	Windows_204988	10.9517
H3K27me3	Control	Xa	Intergenic	Windows_204989	1.74692
H3K27me3	Control	Xa	Intergenic	Windows_204990	9.52399
H3K27me3	Control	Xa	Intergenic	Windows_204991	17.9223
H3K27me3	Control	Xa	Intergenic	Windows_204999	8.71749
H3K27me3	Control	Xa	Intergenic	Windows_205001	22.861
H3K27me3	Control	Xa	Intergenic	Windows_205004	7.85259
H3K27me3	Control	Xa	Intergenic	Windows_205005	4.9971
H3K27me3	Control	Xa	Intergenic	Windows_205015	13.8072
H3K27me3	Control	Xa	Intergenic	Windows_205016	12.3211
H3K27me3	Control	Xa	Intergenic	Windows_205017	18.4096
H3K27me3	Control	Xa	Intergenic	Windows_205018	17.1329
H3K27me3	Control	Xa	Intergenic	Windows_205019	25.4728
H3K27me3	Control	Xa	Intergenic	Windows_205031	11.1954
H3K27me3	Control	Xa	Intergenic	Windows_205032	17.9394
H3K27me3	Control	Xa	Intergenic	Windows_205033	60.528
H3K27me3	Control	Xa	Intergenic	Windows_205049	31.9561
H3K27me3	Control	Xa	Intergenic	Windows_205050	72.3034
H3K27me3	Control	Xa	Intergenic	Windows_205051	64.5847
H3K27me3	Control	Xa	Intergenic	Windows_205055	41.6724
H3K27me3	Control	Xa	Intergenic	Windows_205059	13.8656
H3K27me3	Control	Xa	Intergenic	Windows_205060	8.41542
H3K27me3	Control	Xa	Intergenic	Windows_205061	23.6162
H3K27me3	Control	Xa	Intergenic	Windows_205062	27.7826
H3K27me3	Control	Xa	Intergenic	Windows_205063	18.1317
H3K27me3	Control	Xa	Intergenic	Windows_205064	18.0149
H3K27me3	Control	Xa	Intergenic	Windows_205065	4.1906
H3K27me3	Control	Xa	Intergenic	Windows_205066	6.57588
H3K27me3	Control	Xa	Intergenic	Windows_205067	14.1264
H3K27me3	Control	Xa	Intergenic	Windows_205082	16.0243
H3K27me3	Control	Xa	Intergenic	Windows_205083	5.78649
H3K27me3	Control	Xa	Intergenic	Windows_205084	1.6714
H3K27me3	Control	Xa	Intergenic	Windows_205085	0
H3K27me3	Control	Xa	Intergenic	Windows_205099	41.5556
H3K27me3	Control	Xa	Intergenic	Windows_205100	11.3464
H3K27me3	Control	Xa	Intergenic	Windows_205101	13.8072
H3K27me3	Control	Xa	Intergenic	Windows_205102	2.931
H3K27me3	Control	Xa	Intergenic	Windows_205103	9.20481
H3K27me3	Control	Xa	Intergenic	Windows_205104	13.3028
H3K27me3	Control	Xa	Intergenic	Windows_205105	51.1138
H3K27me3	Control	Xa	Intergenic	Windows_205106	17.3182
H3K27me3	Control	Xa	Intergenic	Windows_205107	16.2509
H3K27me3	Control	Xa	Intergenic	Windows_205108	25.4728
H3K27me3	Control	Xa	Intergenic	Windows_205109	23.6504
H3K27me3	Control	Xa	Intergenic	Windows_205111	5.54283
H3K27me3	Control	Xa	Intergenic	Windows_205115	15.9488
H3K27me3	Control	Xa	Intergenic	Windows_205116	7.39948
H3K27me3	Control	Xa	Intergenic	Windows_205117	11.2538
H3K27me3	Control	Xa	Intergenic	Windows_205118	15.4786
H3K27me3	Control	Xa	Intergenic	Windows_205119	18.1076
H3K27me3	Control	Xa	Intergenic	Windows_205123	27.5389
H3K27me3	Control	Xa	Intergenic	Windows_205124	11.0444
H3K27me3	Control	Xa	Intergenic	Windows_205125	38.0375
H3K27me3	Control	Xa	Intergenic	Windows_205126	43.1273
H3K27me3	Control	Xa	Intergenic	Windows_205127	15.7978
H3K27me3	Control	Xa	Intergenic	Windows_205128	18.8969
H3K27me3	Control	Xa	Intergenic	Windows_205129	13.3541
H3K27me3	Control	Xa	Intergenic	Windows_205130	88.815
H3K27me3	Control	Xa	Intergenic	Windows_205131	29.7903
H3K27me3	Control	Xa	Intergenic	Windows_205132	36.0299
H3K27me3	Control	Xa	Intergenic	Windows_205133	66.2732
H3K27me3	Control	Xa	Intergenic	Windows_205134	27.4634
H3K27me3	Control	Xa	Intergenic	Windows_205135	28.4038
H3K27me3	Control	Xa	Intergenic	Windows_205136	42.06
H3K27me3	Control	Xa	Intergenic	Windows_205137	133.099
H3K27me3	Control	Xa	Intergenic	Windows_205138	242.743
H3K27me3	Control	Xa	Intergenic	Windows_205139	124.426
H3K27me3	Control	Xa	Intergenic	Windows_205140	59.79
H3K27me3	Control	Xa	Intergenic	Windows_205141	27.6315
H3K27me3	Control	Xa	Intergenic	Windows_205142	47.9391
H3K27me3	Control	Xa	Intergenic	Windows_205143	50.702
H3K27me3	Control	Xa	Intergenic	Windows_205144	25.8091
H3K27me3	Control	Xa	Intergenic	Windows_205147	39.3142
H3K27me3	Control	Xa	Intergenic	Windows_205148	265.302
H3K27me3	Control	Xa	Intergenic	Windows_205152	52.4418
H3K27me3	Control	Xa	Intergenic	Windows_205153	60.5622
H3K27me3	Control	Xa	Intergenic	Windows_205154	14.2774
H3K27me3	Control	Xa	Intergenic	Windows_205155	34.1319
H3K27me3	Control	Xa	Intergenic	Windows_205156	10.8007
H3K27me3	Control	Xa	Intergenic	Windows_205157	13.3199
H3K27me3	Control	Xa	Intergenic	Windows_205158	18.8043
H3K27me3	Control	Xa	Intergenic	Windows_205159	37.962
H3K27me3	Control	Xa	Intergenic	Windows_205160	24.8516
H3K27me3	Control	Xa	Intergenic	Windows_205161	9.03667
H3K27me3	Control	Xa	Intergenic	Windows_205162	10.0697
H3K27me3	Control	Xa	Intergenic	Windows_205163	11.7411
H3K27me3	Control	Xa	Intergenic	Windows_205164	16.3777
H3K27me3	Control	Xa	Intergenic	Windows_205166	12.6231
H3K27me3	Control	Xa	Intergenic	Windows_205167	12.5476
H3K27me3	Control	Xa	Intergenic	Windows_205169	37.2653
H3K27me3	Control	Xa	Intergenic	Windows_205170	28.3625
H3K27me3	Control	Xa	Intergenic	Windows_205171	47.8052
H3K27me3	Control	Xa	Intergenic	Windows_205172	31.0328
H3K27me3	Control	Xa	Intergenic	Windows_205173	35.7449
H3K27me3	Control	Xa	Intergenic	Windows_205174	27.7071
H3K27me3	Control	Xa	Intergenic	Windows_205175	13.8072
H3K27me3	Control	Xa	Intergenic	Windows_205176	10.8933
H3K27me3	Control	Xa	Intergenic	Windows_205177	29.6634
H3K27me3	Control	Xa	Intergenic	Windows_205178	24.6834
H3K27me3	Control	Xa	Intergenic	Windows_205179	7.86969
H3K27me3	Control	Xa	Intergenic	Windows_205180	14.0509
H3K27me3	Control	Xa	Intergenic	Windows_205182	14.6721
H3K27me3	Control	Xa	Intergenic	Windows_205183	45.1007
H3K27me3	Control	Xa	Intergenic	Windows_205184	16.268
H3K27me3	Control	Xa	Intergenic	Windows_205185	20.1394
H3K27me3	Control	Xa	Intergenic	Windows_205186	28.7572
H3K27me3	Control	Xa	Intergenic	Windows_205187	13.9754
H3K27me3	Control	Xa	Intergenic	Windows_205189	42.3621
H3K27me3	Control	Xa	Intergenic	Windows_205190	35.2989
H3K27me3	Control	Xa	Intergenic	Windows_205191	32.1413
H3K27me3	Control	Xa	Intergenic	Windows_205192	36.8192
H3K27me3	Control	Xa	Intergenic	Windows_205193	8.97826
H3K27me3	Control	Xa	Intergenic	Windows_205194	65.3157
H3K27me3	Control	Xa	Intergenic	Windows_205195	84.9265
H3K27me3	Control	Xa	Intergenic	Windows_205196	9.28033
H3K27me3	Control	Xa	Intergenic	Windows_205197	46.9061
H3K27me3	Control	Xa	Intergenic	Windows_205198	40.4228
H3K27me3	Control	Xa	Intergenic	Windows_205199	12.4721
H3K27me3	Control	Xa	Intergenic	Windows_205200	6.27381
H3K27me3	Control	Xa	Intergenic	Windows_205201	6.92927
H3K27me3	Control	Xa	Intergenic	Windows_205202	12.304
H3K27me3	Control	Xa	Intergenic	Windows_205203	9.69213
H3K27me3	Control	Xa	Intergenic	Windows_205204	10.8007
H3K27me3	Control	Xa	Intergenic	Windows_205205	22.2397
H3K27me3	Control	Xa	Intergenic	Windows_205206	23.5336
H3K27me3	Control	Xa	Intergenic	Windows_205207	27.7826
H3K27me3	Control	Xa	Intergenic	Windows_205208	15.8733
H3K27me3	Control	Xa	Intergenic	Windows_205210	6.50036
H3K27me3	Control	Xa	Intergenic	Windows_205211	6.68561
H3K27me3	Control	Xa	Intergenic	Windows_205212	9.69213
H3K27me3	Control	Xa	Intergenic	Windows_205213	3.56936
H3K27me3	Control	Xa	Intergenic	Windows_205214	8.3228
H3K27me3	Control	Xa	Intergenic	Windows_205215	5.95463
H3K27me3	Control	Xa	Intergenic	Windows_205218	9.28033
H3K27me3	Control	Xa	Intergenic	Windows_205219	9.12929
H3K27me3	Control	Xa	Intergenic	Windows_205220	6.03015
H3K27me3	Control	Xa	Intergenic	Windows_205221	14.2945
H3K27me3	Control	Xa	Intergenic	Windows_205222	11.0272
H3K27me3	Control	Xa	Intergenic	Windows_205223	5.16524
H3K27me3	Control	Xa	Intergenic	Windows_205224	6.51747
H3K27me3	Control	Xa	Intergenic	Windows_205225	13.8072
H3K27me3	Control	Xa	Intergenic	Windows_205226	17.5618
H3K27me3	Control	Xa	Intergenic	Windows_205227	21.097
H3K27me3	Control	Xa	Intergenic	Windows_205228	20.8291
H3K27me3	Control	Xa	Intergenic	Windows_205229	17.8639
H3K27me3	Control	Xa	Intergenic	Windows_205230	10.9517
H3K27me3	Control	Xa	Intergenic	Windows_205231	4.67792
H3K27me3	Control	Xa	Intergenic	Windows_205232	23.4993
H3K27me3	Control	Xa	Intergenic	Windows_205233	21.7524
H3K27me3	Control	Xa	Intergenic	Windows_205234	10.406
H3K27me3	Control	Xa	Intergenic	Windows_205238	30.0923
H3K27me3	Control	Xa	Intergenic	Windows_205239	30.9401
H3K27me3	Control	Xa	Intergenic	Windows_205240	46.3432
H3K27me3	Control	Xa	Intergenic	Windows_205241	8.88563
H3K27me3	Control	Xa	Intergenic	Windows_205242	11.1199
H3K27me3	Control	Xa	Intergenic	Windows_205243	23.5749
H3K27me3	Control	Xa	Intergenic	Windows_205244	24.9855
H3K27me3	Control	Xa	Intergenic	Windows_205245	28.438
H3K27me3	Control	Xa	Intergenic	Windows_205246	35.5012
H3K27me3	Control	Xa	Intergenic	Windows_205247	31.4446
H3K27me3	Control	Xa	Intergenic	Windows_205248	16.3606
H3K27me3	Control	Xa	Intergenic	Windows_205249	11.439
H3K27me3	Control	Xa	Intergenic	Windows_205250	6.44195
H3K27me3	Control	Xa	Intergenic	Windows_205301	49.6276
H3K27me3	Control	Xa	Intergenic	Windows_205302	26.1867
H3K27me3	Control	Xa	Intergenic	Windows_205303	13.488
H3K27me3	Control	Xa	Intergenic	Windows_205304	16.999
H3K27me3	Control	Xa	Intergenic	Windows_205305	11.9264
H3K27me3	Control	Xa	Intergenic	Windows_205306	11.3293
H3K27me3	Control	Xa	Intergenic	Windows_205307	3.17466
H3K27me3	Control	Xa	Intergenic	Windows_205308	1.50326
H3K27me3	Control	Xa	Intergenic	Windows_205309	9.29743
H3K27me3	Control	Xa	Intergenic	Windows_205310	4.52689
H3K27me3	Control	Xa	Intergenic	Windows_205311	3.49384
H3K27me3	Control	Xa	Intergenic	Windows_205312	9.97709
H3K27me3	Control	Xa	Intergenic	Windows_205313	9.75054
H3K27me3	Control	Xa	Intergenic	Windows_205314	10.7252
H3K27me3	Control	Xa	Intergenic	Windows_205315	9.69213
H3K27me3	Control	Xa	Intergenic	Windows_205316	1.10857
H3K27me3	Control	Xa	Intergenic	Windows_205317	2.46079
H3K27me3	Control	Xa	Intergenic	Windows_205318	1.35223
H3K27me3	Control	Xa	Intergenic	Windows_205319	1.27671
H3K27me3	Control	Xa	Intergenic	Windows_205320	7.0632
H3K27me3	Control	Xa	Intergenic	Windows_205321	4.28323
H3K27me3	Control	Xa	Intergenic	Windows_205322	3.66198
H3K27me3	Control	Xa	Intergenic	Windows_205323	0.319177
H3K27me3	Control	Xa	Intergenic	Windows_205324	4.37585
H3K27me3	Control	Xa	Intergenic	Windows_205325	7.13871
H3K27me3	Control	Xa	Intergenic	Windows_205326	3.96405
H3K27me3	Control	Xa	Intergenic	Windows_205327	3.81302
H3K27me3	Control	Xa	Intergenic	Windows_205328	6.29091
H3K27me3	Control	Xa	Intergenic	Windows_205329	1.03305
H3K27me3	Control	Xa	Intergenic	Windows_205331	13.0178
H3K27me3	Control	Xa	Intergenic	Windows_205332	13.488
H3K27me3	Control	Xa	Intergenic	Windows_205333	23.012
H3K27me3	Control	Xa	Intergenic	Windows_205334	14.5211
H3K27me3	Control	Xa	Intergenic	Windows_205335	3.66198
H3K27me3	Control	Xa	Intergenic	Windows_205336	8.43253
H3K27me3	Control	Xa	Intergenic	Windows_205337	14.3872
H3K27me3	Control	Xa	Intergenic	Windows_205338	5.95463
H3K27me3	Control	Xa	Intergenic	Windows_205339	22.0545
H3K27me3	Control	Xa	Intergenic	Windows_205340	18.5022
H3K27me3	Control	Xa	Intergenic	Windows_205341	49.2158
H3K27me3	Control	Xa	Intergenic	Windows_205360	20.7536
H3K27me3	Control	Xa	Intergenic	Windows_205361	18.6533
H3K27me3	Control	Xa	Intergenic	Windows_205362	10.6497
H3K27me3	Control	Xa	Intergenic	Windows_205423	15.9659
H3K27me3	Control	Xa	Intergenic	Windows_205424	12.1942
H3K27me3	Control	Xa	Intergenic	Windows_205425	10.4815
H3K27me3	Control	Xa	Intergenic	Windows_205426	5.39179
H3K27me3	Control	Xa	Intergenic	Windows_205427	7.38237
H3K27me3	Control	Xa	Intergenic	Windows_205428	11.7411
H3K27me3	Control	Xa	Intergenic	Windows_205429	6.89505
H3K27me3	Control	Xa	Intergenic	Windows_205432	1.42774
H3K27me3	Control	Xa	Intergenic	Windows_205433	6.2567
H3K27me3	Control	Xa	Intergenic	Windows_205434	3.17466
H3K27me3	Control	Xa	Intergenic	Windows_205435	1.42774
H3K27me3	Control	Xa	Intergenic	Windows_205436	4.20771
H3K27me3	Control	Xa	Intergenic	Windows_205437	8.88563
H3K27me3	Control	Xa	Intergenic	Windows_205439	5.24076
H3K27me3	Control	Xa	Intergenic	Windows_205440	4.45137
H3K27me3	Control	Xa	Intergenic	Windows_205441	5.31628
H3K27me3	Control	Xa	Intergenic	Windows_205442	7.30686
H3K27me3	Control	Xa	Intergenic	Windows_205443	10.1623
H3K27me3	Control	Xa	Intergenic	Windows_205444	7.38237
H3K27me3	Control	Xa	Intergenic	Windows_205448	35.4086
H3K27me3	Control	Xa	Intergenic	Windows_205450	21.6598
H3K27me3	Control	Xa	Intergenic	Windows_205458	11.6656
H3K27me3	Control	Xa	Intergenic	Windows_205459	18.5607
H3K27me3	Control	Xa	Intergenic	Windows_205460	25.6994
H3K27me3	Control	Xa	Intergenic	Windows_205461	14.8403
H3K27me3	Control	Xa	Intergenic	Windows_205462	50.0978
H3K27me3	Control	Xa	Intergenic	Windows_205463	25.507
H3K27me3	Control	Xa	Intergenic	Windows_205464	19.5353
H3K27me3	Control	Xa	Intergenic	Windows_205465	10.0868
H3K27me3	Control	Xa	Intergenic	Windows_205466	5.08972
H3K27me3	Control	Xa	Intergenic	Windows_205467	22.6344
H3K27me3	Control	Xa	Intergenic	Windows_205468	16.5117
H3K27me3	Control	Xa	Intergenic	Windows_205469	9.03667
H3K27me3	Control	Xa	Intergenic	Windows_205470	12.304
H3K27me3	Control	Xa	Intergenic	Windows_205471	12.7742
H3K27me3	Control	Xa	Intergenic	Windows_205472	12.4721
H3K27me3	Control	Xa	Intergenic	Windows_205473	7.45789
H3K27me3	Control	Xa	Intergenic	Windows_205474	4.20771
H3K27me3	Control	Xa	Intergenic	Windows_205475	8.02073
H3K27me3	Control	Xa	Intergenic	Windows_205476	13.4296
H3K27me3	Control	Xa	Intergenic	Windows_205477	13.2031
H3K27me3	Control	Xa	Intergenic	Windows_205480	11.6072
H3K27me3	Control	Xa	Intergenic	Windows_205481	6.10567
H3K27me3	Control	Xa	Intergenic	Windows_205482	7.28975
H3K27me3	Control	Xa	Intergenic	Windows_205483	4.20771
H3K27me3	Control	Xa	Intergenic	Windows_205484	8.7346
H3K27me3	Control	Xa	Intergenic	Windows_205485	7.38237
H3K27me3	Control	Xa	Intergenic	Windows_205488	9.78475
H3K27me3	Control	Xa	Intergenic	Windows_205489	19.35
H3K27me3	Control	Xa	Intergenic	Windows_205490	10.406
H3K27me3	Control	Xa	Intergenic	Windows_205491	3.3257
H3K27me3	Control	Xa	Intergenic	Windows_205492	8.88563
H3K27me3	Control	Xa	Intergenic	Windows_205493	4.28323
H3K27me3	Control	Xa	Intergenic	Windows_205494	3.81302
H3K27me3	Control	Xa	Intergenic	Windows_205495	1.82244
H3K27me3	Control	Xa	Intergenic	Windows_205496	5.16524
H3K27me3	Control	Xa	Intergenic	Windows_205497	13.9754
H3K27me3	Control	Xa	Intergenic	Windows_205498	5.55994
H3K27me3	Control	Xa	Intergenic	Windows_205499	8.81012
H3K27me3	Control	Xa	Intergenic	Windows_205502	15.7052
H3K27me3	Control	Xa	Intergenic	Windows_205503	20.2321
H3K27me3	Control	Xa	Intergenic	Windows_205504	16.9648
H3K27me3	Control	Xa	Intergenic	Windows_205505	13.1689
H3K27me3	Control	Xa	Intergenic	Windows_205506	32.3095
H3K27me3	Control	Xa	Intergenic	Windows_205507	21.0386
H3K27me3	Control	Xa	Intergenic	Windows_205508	35.0552
H3K27me3	Control	Xa	Intergenic	Windows_205511	6.42484
H3K27me3	Control	Xa	Intergenic	Windows_205512	14.9913
H3K27me3	Control	Xa	Intergenic	Windows_205513	10.6154
H3K27me3	Control	Xa	Intergenic	Windows_205514	16.5872
H3K27me3	Control	Xa	Intergenic	Windows_205515	38.4906
H3K27me3	Control	Xa	Intergenic	Windows_205516	17.3595
H3K27me3	Control	Xa	Intergenic	Windows_205518	17.2084
H3K27me3	Control	Xa	Intergenic	Windows_205519	31.4274
H3K27me3	Control	Xa	Intergenic	Windows_205520	19.1648
H3K27me3	Control	Xa	Intergenic	Windows_205521	37.4405
H3K27me3	Control	Xa	Intergenic	Windows_205523	11.6072
H3K27me3	Control	Xa	Intergenic	Windows_205524	12.1358
H3K27me3	Control	Xa	Intergenic	Windows_205525	8.3399
H3K27me3	Control	Xa	Intergenic	Windows_205526	16.0243
H3K27me3	Control	Xa	Intergenic	Windows_205527	17.3595
H3K27me3	Control	Xa	Intergenic	Windows_205528	8.09624
H3K27me3	Control	Xa	Intergenic	Windows_205529	4.9971
H3K27me3	Control	Xa	Intergenic	Windows_205530	9.20481
H3K27me3	Control	Xa	Intergenic	Windows_205531	16.5117
H3K27me3	Control	Xa	Intergenic	Windows_205532	12.6815
H3K27me3	Control	Xa	Intergenic	Windows_205533	12.3624
H3K27me3	Control	Xa	Intergenic	Windows_205534	12.6986
H3K27me3	Control	Xa	Intergenic	Windows_205535	8.41542
H3K27me3	Control	Xa	Intergenic	Windows_205536	6.2567
H3K27me3	Control	Xa	Intergenic	Windows_205537	7.45789
H3K27me3	Control	Xa	Intergenic	Windows_205539	3.96405
H3K27me3	Control	Xa	Intergenic	Windows_205540	8.15466
H3K27me3	Control	Xa	Intergenic	Windows_205541	10.0113
H3K27me3	Control	Xa	Intergenic	Windows_205542	4.82896
H3K27me3	Control	Xa	Intergenic	Windows_205543	2.38527
H3K27me3	Control	Xa	Intergenic	Windows_205544	7.38237
H3K27me3	Control	Xa	Intergenic	Windows_205545	4.82896
H3K27me3	Control	Xa	Intergenic	Windows_205546	3.25018
H3K27me3	Control	Xa	Intergenic	Windows_205547	4.28323
H3K27me3	Control	Xa	Intergenic	Windows_205548	3.96405
H3K27me3	Control	Xa	Intergenic	Windows_205549	6.27381
H3K27me3	Control	Xa	Intergenic	Windows_205550	7.9281
H3K27me3	Control	Xa	Intergenic	Windows_205552	3.41832
H3K27me3	Control	Xa	Intergenic	Windows_205553	5.33338
H3K27me3	Control	Xa	Intergenic	Windows_205554	5.71097
H3K27me3	Control	Xa	Intergenic	Windows_205555	1.59588
H3K27me3	Control	Xa	Intergenic	Windows_205556	3.00652
H3K27me3	Control	Xa	Intergenic	Windows_205557	3.88853
H3K27me3	Control	Xa	Intergenic	Windows_205559	12.9252
H3K27me3	Control	Xa	Intergenic	Windows_205560	3.7375
H3K27me3	Control	Xa	Intergenic	Windows_205561	3.66198
H3K27me3	Control	Xa	Intergenic	Windows_205562	1.6714
H3K27me3	Control	Xa	Intergenic	Windows_205564	3.09914
H3K27me3	Control	Xa	Intergenic	Windows_205565	0.319177
H3K27me3	Control	Xa	Intergenic	Windows_205568	2.931
H3K27me3	Control	Xa	Intergenic	Windows_205569	3.56936
H3K27me3	Control	Xa	Intergenic	Windows_205570	3.64487
H3K27me3	Control	Xa	Intergenic	Windows_205571	2.0661
H3K27me3	Control	Xa	Intergenic	Windows_205572	7.94521
H3K27me3	Control	Xa	Intergenic	Windows_205573	2.53631
H3K27me3	Control	Xa	Intergenic	Windows_205574	4.20771
H3K27me3	Control	Xa	Intergenic	Windows_205576	2.46079
H3K27me3	Control	Xa	Intergenic	Windows_205577	4.67792
H3K27me3	Control	Xa	Intergenic	Windows_205578	2.38527
H3K27me3	Control	Xa	Intergenic	Windows_205579	4.35875
H3K27me3	Control	Xa	Intergenic	Windows_205580	9.03667
H3K27me3	Control	Xa	Intergenic	Windows_205581	8.49094
H3K27me3	Control	Xa	Intergenic	Windows_205582	5.93752
H3K27me3	Control	Xa	Intergenic	Windows_205583	6.76113
H3K27me3	Control	Xa	Intergenic	Windows_205585	3.49384
H3K27me3	Control	Xa	Intergenic	Windows_205586	6.59298
H3K27me3	Control	Xa	Intergenic	Windows_205587	5.71097
H3K27me3	Control	Xa	Intergenic	Windows_205588	7.60893
[truncated: 65,471 more rows]

## Sheet: Figure 7c
HistoneMark	Condition	Allele	Context	Symbol	Normalized Coverage
H2AK119H2AK119ub	Control	Xa	Intergenic	Windows_202198	5.00838
H2AK119H2AK119ub	Control	Xa	Intergenic	Windows_202199	3.52139
H2AK119H2AK119ub	Control	Xa	Intergenic	Windows_202200	4.0688
H2AK119H2AK119ub	Control	Xa	Intergenic	Windows_202201	5.71104
H2AK119H2AK119ub	Control	Xa	Intergenic	Windows_202202	11.9695
H2AK119H2AK119ub	Control	Xa	Intergenic	Windows_202203	5.086
H2AK119H2AK119ub	Control	Xa	Intergenic	Windows_202205	6.02558
H2AK119H2AK119ub	Control	Xa	Intergenic	Windows_202206	8.05998
H2AK119H2AK119ub	Control	Xa	Intergenic	Windows_202207	3.91355
H2AK119H2AK119ub	Control	Xa	Intergenic	Windows_202208	8.68502
H2AK119H2AK119ub	Control	Xa	Intergenic	Windows_202209	7.90069
H2AK119H2AK119ub	Control	Xa	Intergenic	Windows_202210	6.1032
H2AK119H2AK119ub	Control	Xa	Intergenic	Windows_202211	6.18083
H2AK119H2AK119ub	Control	Xa	Intergenic	Windows_202212	2.97398
H2AK119H2AK119ub	Control	Xa	Intergenic	Windows_202213	9.07718
H2AK119H2AK119ub	Control	Xa	Intergenic	Windows_202216	5.086
H2AK119H2AK119ub	Control	Xa	Intergenic	Windows_202217	3.67664
H2AK119H2AK119ub	Control	Xa	Intergenic	Windows_202218	7.98236
H2AK119H2AK119ub	Control	Xa	Intergenic	Windows_202220	5.40054
H2AK119H2AK119ub	Control	Xa	Intergenic	Windows_202221	8.45214
H2AK119H2AK119ub	Control	Xa	Intergenic	Windows_202224	6.49537
H2AK119H2AK119ub	Control	Xa	Intergenic	Windows_202225	9.86151
H2AK119H2AK119ub	Control	Xa	Intergenic	Windows_202226	15.5685
H2AK119H2AK119ub	Control	Xa	Intergenic	Windows_202227	10.7194
H2AK119H2AK119ub	Control	Xa	Intergenic	Windows_202228	12.6762
H2AK119H2AK119ub	Control	Xa	Intergenic	Windows_202229	15.6502
H2AK119H2AK119ub	Control	Xa	Intergenic	Windows_202230	16.1976
H2AK119H2AK119ub	Control	Xa	Intergenic	Windows_202231	13.9263
H2AK119H2AK119ub	Control	Xa	Intergenic	Windows_202232	16.5121
H2AK119H2AK119ub	Control	Xa	Intergenic	Windows_202233	11.5037
H2AK119H2AK119ub	Control	Xa	Intergenic	Windows_202234	17.0595
H2AK119H2AK119ub	Control	Xa	Intergenic	Windows_202235	23.0035
H2AK119H2AK119ub	Control	Xa	Intergenic	Windows_202236	22.6889
H2AK119H2AK119ub	Control	Xa	Intergenic	Windows_202237	15.1804
H2AK119H2AK119ub	Control	Xa	Intergenic	Windows_202238	5.63342
H2AK119H2AK119ub	Control	Xa	Intergenic	Windows_202239	9.31409
H2AK119H2AK119ub	Control	Xa	Intergenic	Windows_202240	8.60739
H2AK119H2AK119ub	Control	Xa	Intergenic	Windows_202241	13.771
H2AK119H2AK119ub	Control	Xa	Intergenic	Windows_202242	13.6158
H2AK119H2AK119ub	Control	Xa	Intergenic	Windows_202243	14.9435
H2AK119H2AK119ub	Control	Xa	Intergenic	Windows_202244	22.8482
H2AK119H2AK119ub	Control	Xa	Intergenic	Windows_202245	10.9563
H2AK119H2AK119ub	Control	Xa	Intergenic	Windows_202246	11.1116
H2AK119H2AK119ub	Control	Xa	Intergenic	Windows_202247	11.8919
H2AK119H2AK119ub	Control	Xa	Intergenic	Windows_202248	10.4049
H2AK119H2AK119ub	Control	Xa	Intergenic	Windows_202249	18.7794
H2AK119H2AK119ub	Control	Xa	Intergenic	Windows_202251	15.3356
H2AK119H2AK119ub	Control	Xa	Intergenic	Windows_202252	15.1028
H2AK119H2AK119ub	Control	Xa	Intergenic	Windows_202253	13.6158
H2AK119H2AK119ub	Control	Xa	Intergenic	Windows_202263	16.2752
H2AK119H2AK119ub	Control	Xa	Intergenic	Windows_202264	11.659
H2AK119H2AK119ub	Control	Xa	Intergenic	Windows_202265	13.9303
H2AK119H2AK119ub	Control	Xa	Intergenic	Windows_202266	16.741
H2AK119H2AK119ub	Control	Xa	Intergenic	Windows_202267	16.1976
H2AK119H2AK119ub	Control	Xa	Intergenic	Windows_202270	16.6674
H2AK119H2AK119ub	Control	Xa	Intergenic	Windows_202271	10.4089
H2AK119H2AK119ub	Control	Xa	Intergenic	Windows_202272	28.0159
H2AK119H2AK119ub	Control	Xa	Intergenic	Windows_202273	18.3872
H2AK119H2AK119ub	Control	Xa	Intergenic	Windows_202274	15.6502
H2AK119H2AK119ub	Control	Xa	Intergenic	Windows_202275	22.3784
H2AK119H2AK119ub	Control	Xa	Intergenic	Windows_202276	18.6242
H2AK119H2AK119ub	Control	Xa	Intergenic	Windows_202277	42.8817
H2AK119H2AK119ub	Control	Xa	Intergenic	Windows_202278	34.1231
H2AK119H2AK119ub	Control	Xa	Intergenic	Windows_202279	9.62863
H2AK119H2AK119ub	Control	Xa	Intergenic	Windows_202280	25.5853
H2AK119H2AK119ub	Control	Xa	Intergenic	Windows_202281	30.2015
H2AK119H2AK119ub	Control	Xa	Intergenic	Windows_202282	17.2148
H2AK119H2AK119ub	Control	Xa	Intergenic	Windows_202285	15.4133
H2AK119H2AK119ub	Control	Xa	Intergenic	Windows_202286	15.3356
H2AK119H2AK119ub	Control	Xa	Intergenic	Windows_202287	29.1067
H2AK119H2AK119ub	Control	Xa	Intergenic	Windows_202288	32.3175
H2AK119H2AK119ub	Control	Xa	Intergenic	Windows_202289	23.314
H2AK119H2AK119ub	Control	Xa	Intergenic	Windows_202290	19.5637
H2AK119H2AK119ub	Control	Xa	Intergenic	Windows_202316	23.3956
H2AK119H2AK119ub	Control	Xa	Intergenic	Windows_202317	12.3657
H2AK119H2AK119ub	Control	Xa	Intergenic	Windows_202318	22.9258
H2AK119H2AK119ub	Control	Xa	Intergenic	Windows_202319	22.6889
H2AK119H2AK119ub	Control	Xa	Intergenic	Windows_202320	20.2624
H2AK119H2AK119ub	Control	Xa	Intergenic	Windows_202321	25.1971
H2AK119H2AK119ub	Control	Xa	Intergenic	Windows_202322	12.284
H2AK119H2AK119ub	Control	Xa	Intergenic	Windows_202323	9.15481
H2AK119H2AK119ub	Control	Xa	Intergenic	Windows_202324	18.6242
H2AK119H2AK119ub	Control	Xa	Intergenic	Windows_202325	27.542
H2AK119H2AK119ub	Control	Xa	Intergenic	Windows_202326	24.4169
H2AK119H2AK119ub	Control	Xa	Intergenic	Windows_202327	36.3864
H2AK119H2AK119ub	Control	Xa	Intergenic	Windows_202328	18.7018
H2AK119H2AK119ub	Control	Xa	Intergenic	Windows_202342	18.1584
H2AK119H2AK119ub	Control	Xa	Intergenic	Windows_202343	33.8005
H2AK119H2AK119ub	Control	Xa	Intergenic	Windows_202352	35.3651
H2AK119H2AK119ub	Control	Xa	Intergenic	Windows_202355	20.1888
H2AK119H2AK119ub	Control	Xa	Intergenic	Windows_202356	10.2496
H2AK119H2AK119ub	Control	Xa	Intergenic	Windows_202357	21.1283
H2AK119H2AK119ub	Control	Xa	Intergenic	Windows_202358	40.1406
H2AK119H2AK119ub	Control	Xa	Intergenic	Windows_202359	43.0329
H2AK119H2AK119ub	Control	Xa	Intergenic	Windows_202360	28.1671
H2AK119H2AK119ub	Control	Xa	Intergenic	Windows_202379	48.2046
H2AK119H2AK119ub	Control	Xa	Intergenic	Windows_202380	41.3211
H2AK119H2AK119ub	Control	Xa	Intergenic	Windows_202381	36.1494
H2AK119H2AK119ub	Control	Xa	Intergenic	Windows_202382	35.6837
H2AK119H2AK119ub	Control	Xa	Intergenic	Windows_202383	35.5284
H2AK119H2AK119ub	Control	Xa	Intergenic	Windows_202385	58.3031
H2AK119H2AK119ub	Control	Xa	Intergenic	Windows_202386	50.3167
H2AK119H2AK119ub	Control	Xa	Intergenic	Windows_202387	43.5884
H2AK119H2AK119ub	Control	Xa	Intergenic	Windows_202392	74.0268
H2AK119H2AK119ub	Control	Xa	Intergenic	Windows_202393	72.932
H2AK119H2AK119ub	Control	Xa	Intergenic	Windows_202394	53.6011
H2AK119H2AK119ub	Control	Xa	Intergenic	Windows_202395	65.3378
H2AK119H2AK119ub	Control	Xa	Intergenic	Windows_202396	54.5448
H2AK119H2AK119ub	Control	Xa	Intergenic	Windows_202397	51.6444
H2AK119H2AK119ub	Control	Xa	Intergenic	Windows_202399	53.6011
H2AK119H2AK119ub	Control	Xa	Intergenic	Windows_202445	22.1455
H2AK119H2AK119ub	Control	Xa	Intergenic	Windows_202446	29.8134
H2AK119H2AK119ub	Control	Xa	Intergenic	Windows_202449	29.1883
H2AK119H2AK119ub	Control	Xa	Intergenic	Windows_202458	21.6717
H2AK119H2AK119ub	Control	Xa	Intergenic	Windows_202468	40.059
H2AK119H2AK119ub	Control	Xa	Intergenic	Windows_202469	29.5805
H2AK119H2AK119ub	Control	Xa	Intergenic	Windows_202473	10.2496
H2AK119H2AK119ub	Control	Xa	Intergenic	Windows_202476	13.6158
H2AK119H2AK119ub	Control	Xa	Intergenic	Windows_202477	3.99118
H2AK119H2AK119ub	Control	Xa	Intergenic	Windows_202478	5.86629
H2AK119H2AK119ub	Control	Xa	Intergenic	Windows_202481	0.547413
H2AK119H2AK119ub	Control	Xa	Intergenic	Windows_202482	5.00838
H2AK119H2AK119ub	Control	Xa	Intergenic	Windows_202483	2.11203
H2AK119H2AK119ub	Control	Xa	Intergenic	Windows_202484	2.97398
H2AK119H2AK119ub	Control	Xa	Intergenic	Windows_202487	0.469788
H2AK119H2AK119ub	Control	Xa	Intergenic	Windows_202490	4.0688
H2AK119H2AK119ub	Control	Xa	Intergenic	Windows_202491	3.0516
H2AK119H2AK119ub	Control	Xa	Intergenic	Windows_202495	6.34012
H2AK119H2AK119ub	Control	Xa	Intergenic	Windows_202496	25.0379
H2AK119H2AK119ub	Control	Xa	Intergenic	Windows_202499	2.11203
H2AK119H2AK119ub	Control	Xa	Intergenic	Windows_202500	6.57299
H2AK119H2AK119ub	Control	Xa	Intergenic	Windows_202501	15.262
H2AK119H2AK119ub	Control	Xa	Intergenic	Windows_202502	5.71104
H2AK119H2AK119ub	Control	Xa	Intergenic	Windows_202506	21.206
H2AK119H2AK119ub	Control	Xa	Intergenic	Windows_202507	15.1804
H2AK119H2AK119ub	Control	Xa	Intergenic	Windows_202511	37.0931
H2AK119H2AK119ub	Control	Xa	Intergenic	Windows_202512	47.1098
H2AK119H2AK119ub	Control	Xa	Intergenic	Windows_202514	28.5633
H2AK119H2AK119ub	Control	Xa	Intergenic	Windows_202520	14.8658
H2AK119H2AK119ub	Control	Xa	Intergenic	Windows_202521	19.5597
H2AK119H2AK119ub	Control	Xa	Intergenic	Windows_202523	46.8729
H2AK119H2AK119ub	Control	Xa	Intergenic	Windows_202525	25.1195
H2AK119H2AK119ub	Control	Xa	Intergenic	Windows_202526	32.8609
H2AK119H2AK119ub	Control	Xa	Intergenic	Windows_202527	21.5205
H2AK119H2AK119ub	Control	Xa	Intergenic	Windows_202528	27.542
H2AK119H2AK119ub	Control	Xa	Intergenic	Windows_202529	23.6325
H2AK119H2AK119ub	Control	Xa	Intergenic	Windows_202530	18.9347
H2AK119H2AK119ub	Control	Xa	Intergenic	Windows_202544	5.55579
H2AK119H2AK119ub	Control	Xa	Intergenic	Windows_202545	4.46097
H2AK119H2AK119ub	Control	Xa	Intergenic	Windows_202546	9.07718
H2AK119H2AK119ub	Control	Xa	Intergenic	Windows_202547	13.5341
H2AK119H2AK119ub	Control	Xa	Intergenic	Windows_202548	12.9907
H2AK119H2AK119ub	Control	Xa	Intergenic	Windows_202549	7.27566
H2AK119H2AK119ub	Control	Xa	Intergenic	Windows_202550	37.6364
H2AK119H2AK119ub	Control	Xa	Intergenic	Windows_202551	21.3612
H2AK119H2AK119ub	Control	Xa	Intergenic	Windows_202552	18.4649
H2AK119H2AK119ub	Control	Xa	Intergenic	Windows_202559	26.6841
H2AK119H2AK119ub	Control	Xa	Intergenic	Windows_202560	13.2236
H2AK119H2AK119ub	Control	Xa	Intergenic	Windows_202561	5.47817
H2AK119H2AK119ub	Control	Xa	Intergenic	Windows_202562	2.50419
H2AK119H2AK119ub	Control	Xa	Intergenic	Windows_202563	8.45214
H2AK119H2AK119ub	Control	Xa	Intergenic	Windows_202564	10.4089
H2AK119H2AK119ub	Control	Xa	Intergenic	Windows_202565	3.52139
H2AK119H2AK119ub	Control	Xa	Intergenic	Windows_202567	21.7534
H2AK119H2AK119ub	Control	Xa	Intergenic	Windows_202568	7.43091
H2AK119H2AK119ub	Control	Xa	Intergenic	Windows_202569	9.93913
H2AK119H2AK119ub	Control	Xa	Intergenic	Windows_202570	9.62459
H2AK119H2AK119ub	Control	Xa	Intergenic	Windows_202571	32.7057
H2AK119H2AK119ub	Control	Xa	Intergenic	Windows_202574	7.04278
H2AK119H2AK119ub	Control	Xa	Intergenic	Windows_202575	18.3096
H2AK119H2AK119ub	Control	Xa	Intergenic	Windows_202576	27.779
H2AK119H2AK119ub	Control	Xa	Intergenic	Windows_202577	13.146
H2AK119H2AK119ub	Control	Xa	Intergenic	Windows_202578	11.9735
H2AK119H2AK119ub	Control	Xa	Intergenic	Windows_202579	9.77985
H2AK119H2AK119ub	Control	Xa	Intergenic	Windows_202580	28.9514
H2AK119H2AK119ub	Control	Xa	Intergenic	Windows_202581	25.5076
H2AK119H2AK119ub	Control	Xa	Intergenic	Windows_202582	32.4728
H2AK119H2AK119ub	Control	Xa	Intergenic	Windows_202583	12.9907
H2AK119H2AK119ub	Control	Xa	Intergenic	Windows_202584	16.12
H2AK119H2AK119ub	Control	Xa	Intergenic	Windows_202585	16.12
H2AK119H2AK119ub	Control	Xa	Intergenic	Windows_202586	14.7106
H2AK119H2AK119ub	Control	Xa	Intergenic	Windows_202587	25.43
H2AK119H2AK119ub	Control	Xa	Intergenic	Windows_202588	14.3961
H2AK119H2AK119ub	Control	Xa	Intergenic	Windows_202589	16.9779
H2AK119H2AK119ub	Control	Xa	Intergenic	Windows_202590	29.1067
H2AK119H2AK119ub	Control	Xa	Intergenic	Windows_202593	28.9474
H2AK119H2AK119ub	Control	Xa	Intergenic	Windows_202594	25.43
H2AK119H2AK119ub	Control	Xa	Intergenic	Windows_202607	15.8054
H2AK119H2AK119ub	Control	Xa	Intergenic	Windows_202609	12.5986
H2AK119H2AK119ub	Control	Xa	Intergenic	Windows_202629	32.869
H2AK119H2AK119ub	Control	Xa	Intergenic	Windows_202630	26.1367
H2AK119H2AK119ub	Control	Xa	Intergenic	Windows_202631	36.9297
H2AK119H2AK119ub	Control	Xa	Intergenic	Windows_202640	23.0851
H2AK119H2AK119ub	Control	Xa	Intergenic	Windows_202641	28.6409
H2AK119H2AK119ub	Control	Xa	Intergenic	Windows_202642	36.7009
H2AK119H2AK119ub	Control	Xa	Intergenic	Windows_202643	32.1623
H2AK119H2AK119ub	Control	Xa	Intergenic	Windows_202644	24.5721
H2AK119H2AK119ub	Control	Xa	Intergenic	Windows_202645	23.1627
H2AK119H2AK119ub	Control	Xa	Intergenic	Windows_202646	17.6846
H2AK119H2AK119ub	Control	Xa	Intergenic	Windows_202647	13.4605
H2AK119H2AK119ub	Control	Xa	Intergenic	Windows_202649	19.0123
H2AK119H2AK119ub	Control	Xa	Intergenic	Windows_202650	6.49537
H2AK119H2AK119ub	Control	Xa	Intergenic	Windows_202651	26.0551
H2AK119H2AK119ub	Control	Xa	Intergenic	Windows_202652	24.9643
H2AK119H2AK119ub	Control	Xa	Intergenic	Windows_202653	34.8994
H2AK119H2AK119ub	Control	Xa	Intergenic	Windows_202654	22.3008
H2AK119H2AK119ub	Control	Xa	Intergenic	Windows_202667	55.0145
H2AK119H2AK119ub	Control	Xa	Intergenic	Windows_202668	34.115
H2AK119H2AK119ub	Control	Xa	Intergenic	Windows_202669	33.0978
H2AK119H2AK119ub	Control	Xa	Intergenic	Windows_202670	36.6233
H2AK119H2AK119ub	Control	Xa	Intergenic	Windows_202671	51.4851
H2AK119H2AK119ub	Control	Xa	Intergenic	Windows_202672	55.5539
H2AK119H2AK119ub	Control	Xa	Intergenic	Windows_202674	24.4088
H2AK119H2AK119ub	Control	Xa	Intergenic	Windows_202679	27.6237
H2AK119H2AK119ub	Control	Xa	Intergenic	Windows_202680	31.7701
H2AK119H2AK119ub	Control	Xa	Intergenic	Windows_202681	35.3651
H2AK119H2AK119ub	Control	Xa	Intergenic	Windows_202682	15.1804
H2AK119H2AK119ub	Control	Xa	Intergenic	Windows_202683	26.6841
H2AK119H2AK119ub	Control	Xa	Intergenic	Windows_202684	21.2836
H2AK119H2AK119ub	Control	Xa	Intergenic	Windows_202685	34.5848
H2AK119H2AK119ub	Control	Xa	Intergenic	Windows_202686	19.5597
H2AK119H2AK119ub	Control	Xa	Intergenic	Windows_202687	19.3309
H2AK119H2AK119ub	Control	Xa	Intergenic	Windows_202688	28.0895
H2AK119H2AK119ub	Control	Xa	Intergenic	Windows_202689	28.0895
H2AK119H2AK119ub	Control	Xa	Intergenic	Windows_202690	40.5328
H2AK119H2AK119ub	Control	Xa	Intergenic	Windows_202691	28.7921
H2AK119H2AK119ub	Control	Xa	Intergenic	Windows_202692	23.7102
H2AK119H2AK119ub	Control	Xa	Intergenic	Windows_202694	32.3175
H2AK119H2AK119ub	Control	Xa	Intergenic	Windows_202695	48.2006
H2AK119H2AK119ub	Control	Xa	Intergenic	Windows_202696	47.5715
H2AK119H2AK119ub	Control	Xa	Intergenic	Windows_202697	46.1622
H2AK119H2AK119ub	Control	Xa	Intergenic	Windows_202698	35.9166
H2AK119H2AK119ub	Control	Xa	Intergenic	Windows_202699	22.6113
H2AK119H2AK119ub	Control	Xa	Intergenic	Windows_202700	22.2272
H2AK119H2AK119ub	Control	Xa	Intergenic	Windows_202701	31.4556
H2AK119H2AK119ub	Control	Xa	Intergenic	Windows_202702	12.9091
H2AK119H2AK119ub	Control	Xa	Intergenic	Windows_202703	12.3617
H2AK119H2AK119ub	Control	Xa	Intergenic	Windows_202704	28.9514
H2AK119H2AK119ub	Control	Xa	Intergenic	Windows_202705	29.2659
H2AK119H2AK119ub	Control	Xa	Intergenic	Windows_202706	66.0445
H2AK119H2AK119ub	Control	Xa	Intergenic	Windows_202707	36.1575
H2AK119H2AK119ub	Control	Xa	Intergenic	Windows_202708	25.9734
H2AK119H2AK119ub	Control	Xa	Intergenic	Windows_202710	19.4861
H2AK119H2AK119ub	Control	Xa	Intergenic	Windows_202711	38.7313
H2AK119H2AK119ub	Control	Xa	Intergenic	Windows_202712	20.4216
H2AK119H2AK119ub	Control	Xa	Intergenic	Windows_202713	24.1799
H2AK119H2AK119ub	Control	Xa	Intergenic	Windows_202714	19.0123
H2AK119H2AK119ub	Control	Xa	Intergenic	Windows_202715	27.7013
H2AK119H2AK119ub	Control	Xa	Intergenic	Windows_202716	41.7052
H2AK119H2AK119ub	Control	Xa	Intergenic	Windows_202717	87.6426
H2AK119H2AK119ub	Control	Xa	Intergenic	Windows_202718	40.9249
H2AK119H2AK119ub	Control	Xa	Intergenic	Windows_202719	57.9845
H2AK119H2AK119ub	Control	Xa	Intergenic	Windows_202720	54.7
H2AK119H2AK119ub	Control	Xa	Intergenic	Windows_202721	27.1499
H2AK119H2AK119ub	Control	Xa	Intergenic	Windows_202722	54.6183
H2AK119H2AK119ub	Control	Xa	Intergenic	Windows_202723	33.3347
H2AK119H2AK119ub	Control	Xa	Intergenic	Windows_202724	21.9086
H2AK119H2AK119ub	Control	Xa	Intergenic	Windows_202725	52.5799
H2AK119H2AK119ub	Control	Xa	Intergenic	Windows_202726	41.3171
H2AK119H2AK119ub	Control	Xa	Intergenic	Windows_202727	48.123
H2AK119H2AK119ub	Control	Xa	Intergenic	Windows_202728	50.9417
H2AK119H2AK119ub	Control	Xa	Intergenic	Windows_202730	47.1834
H2AK119H2AK119ub	Control	Xa	Intergenic	Windows_202731	80.2076
H2AK119H2AK119ub	Control	Xa	Intergenic	Windows_202732	68.3117
H2AK119H2AK119ub	Control	Xa	Intergenic	Windows_202733	99.6937
H2AK119H2AK119ub	Control	Xa	Intergenic	Windows_202734	102.893
H2AK119H2AK119ub	Control	Xa	Intergenic	Windows_202735	58.6912
H2AK119H2AK119ub	Control	Xa	Intergenic	Windows_202736	40.7697
H2AK119H2AK119ub	Control	Xa	Intergenic	Windows_202738	41.8605
H2AK119H2AK119ub	Control	Xa	Intergenic	Windows_202739	70.82
H2AK119H2AK119ub	Control	Xa	Intergenic	Windows_202740	47.4979
H2AK119H2AK119ub	Control	Xa	Intergenic	Windows_202741	52.8944
H2AK119H2AK119ub	Control	Xa	Intergenic	Windows_202742	55.6355
H2AK119H2AK119ub	Control	Xa	Intergenic	Windows_202743	66.5142
H2AK119H2AK119ub	Control	Xa	Intergenic	Windows_202744	59.9413
H2AK119H2AK119ub	Control	Xa	Intergenic	Windows_202745	101.969
H2AK119H2AK119ub	Control	Xa	Intergenic	Windows_202746	78.8719
H2AK119H2AK119ub	Control	Xa	Intergenic	Windows_202747	84.591
H2AK119H2AK119ub	Control	Xa	Intergenic	Windows_202748	106.271
H2AK119H2AK119ub	Control	Xa	Intergenic	Windows_202749	129.348
H2AK119H2AK119ub	Control	Xa	Intergenic	Windows_202750	90.0692
H2AK119H2AK119ub	Control	Xa	Intergenic	Windows_202751	91.6378
H2AK119H2AK119ub	Control	Xa	Intergenic	Windows_202752	78.0099
H2AK119H2AK119ub	Control	Xa	Intergenic	Windows_202753	90.7718
H2AK119H2AK119ub	Control	Xa	Intergenic	Windows_202754	116.516
H2AK119H2AK119ub	Control	Xa	Intergenic	Windows_202755	78.1732
H2AK119H2AK119ub	Control	Xa	Intergenic	Windows_202756	90.3061
H2AK119H2AK119ub	Control	Xa	Intergenic	Windows_202757	74.2557
H2AK119H2AK119ub	Control	Xa	Intergenic	Windows_202758	61.0361
H2AK119H2AK119ub	Control	Xa	Intergenic	Windows_202759	69.962
H2AK119H2AK119ub	Control	Xa	Intergenic	Windows_202760	92.8838
H2AK119H2AK119ub	Control	Xa	Intergenic	Windows_202761	71.9067
H2AK119H2AK119ub	Control	Xa	Intergenic	Windows_202762	64.6351
H2AK119H2AK119ub	Control	Xa	Intergenic	Windows_202763	46.3295
H2AK119H2AK119ub	Control	Xa	Intergenic	Windows_202764	107.447
H2AK119H2AK119ub	Control	Xa	Intergenic	Windows_202766	72.07
H2AK119H2AK119ub	Control	Xa	Intergenic	Windows_202767	83.6514
H2AK119H2AK119ub	Control	Xa	Intergenic	Windows_202768	95.5392
H2AK119H2AK119ub	Control	Xa	Intergenic	Windows_202769	70.9752
H2AK119H2AK119ub	Control	Xa	Intergenic	Windows_202770	119.486
H2AK119H2AK119ub	Control	Xa	Intergenic	Windows_202771	76.4493
H2AK119H2AK119ub	Control	Xa	Intergenic	Windows_202772	78.4102
H2AK119H2AK119ub	Control	Xa	Intergenic	Windows_202774	54.3855
H2AK119H2AK119ub	Control	Xa	Intergenic	Windows_202775	100.936
H2AK119H2AK119ub	Control	Xa	Intergenic	Windows_202776	117.77
H2AK119H2AK119ub	Control	Xa	Intergenic	Windows_202777	152.131
H2AK119H2AK119ub	Control	Xa	Intergenic	Windows_202778	170.832
H2AK119H2AK119ub	Control	Xa	Intergenic	Windows_202779	143.67
H2AK119H2AK119ub	Control	Xa	Intergenic	Windows_202780	84.587
H2AK119H2AK119ub	Control	Xa	Intergenic	Windows_202781	97.496
H2AK119H2AK119ub	Control	Xa	Intergenic	Windows_202782	90.4613
H2AK119H2AK119ub	Control	Xa	Intergenic	Windows_202783	81.8499
H2AK119H2AK119ub	Control	Xa	Intergenic	Windows_202784	146.411
H2AK119H2AK119ub	Control	Xa	Intergenic	Windows_202785	107.366
H2AK119H2AK119ub	Control	Xa	Intergenic	Windows_202786	109.318
H2AK119H2AK119ub	Control	Xa	Intergenic	Windows_202787	156.661
H2AK119H2AK119ub	Control	Xa	Intergenic	Windows_202788	90.6942
H2AK119H2AK119ub	Control	Xa	Intergenic	Windows_202792	106.728
H2AK119H2AK119ub	Control	Xa	Intergenic	Windows_202793	110.417
H2AK119H2AK119ub	Control	Xa	Intergenic	Windows_202794	118.081
H2AK119H2AK119ub	Control	Xa	Intergenic	Windows_202795	132.322
H2AK119H2AK119ub	Control	Xa	Intergenic	Windows_202796	103.056
H2AK119H2AK119ub	Control	Xa	Intergenic	Windows_202797	79.1824
H2AK119H2AK119ub	Control	Xa	Intergenic	Windows_202798	79.1904
H2AK119H2AK119ub	Control	Xa	Intergenic	Windows_202799	114.556
H2AK119H2AK119ub	Control	Xa	Intergenic	Windows_202800	100.633
H2AK119H2AK119ub	Control	Xa	Intergenic	Windows_202801	69.6435
H2AK119H2AK119ub	Control	Xa	Intergenic	Windows_202802	75.1912
H2AK119H2AK119ub	Control	Xa	Intergenic	Windows_202804	81.4537
H2AK119H2AK119ub	Control	Xa	Intergenic	Windows_202805	80.5998
H2AK119H2AK119ub	Control	Xa	Intergenic	Windows_202806	87.0911
H2AK119H2AK119ub	Control	Xa	Intergenic	Windows_202807	78.8759
H2AK119H2AK119ub	Control	Xa	Intergenic	Windows_202824	40.8433
H2AK119H2AK119ub	Control	Xa	Intergenic	Windows_202825	35.2915
H2AK119H2AK119ub	Control	Xa	Intergenic	Windows_202826	53.6011
H2AK119H2AK119ub	Control	Xa	Intergenic	Windows_202827	62.2862
H2AK119H2AK119ub	Control	Xa	Intergenic	Windows_202828	15.7278
H2AK119H2AK119ub	Control	Xa	Intergenic	Windows_202829	55.5579
H2AK119H2AK119ub	Control	Xa	Intergenic	Windows_202830	71.5226
H2AK119H2AK119ub	Control	Xa	Intergenic	Windows_202831	61.4282
H2AK119H2AK119ub	Control	Xa	Intergenic	Windows_202832	33.9638
H2AK119H2AK119ub	Control	Xa	Intergenic	Windows_202833	43.4291
H2AK119H2AK119ub	Control	Xa	Intergenic	Windows_202834	47.5796
H2AK119H2AK119ub	Control	Xa	Intergenic	Windows_202835	50.0062
H2AK119H2AK119ub	Control	Xa	Intergenic	Windows_202836	33.0978
H2AK119H2AK119ub	Control	Xa	Intergenic	Windows_202837	30.7529
H2AK119H2AK119ub	Control	Xa	Intergenic	Windows_202841	52.5063
H2AK119H2AK119ub	Control	Xa	Intergenic	Windows_202842	64.1613
H2AK119H2AK119ub	Control	Xa	Intergenic	Windows_202843	36.7785
H2AK119H2AK119ub	Control	Xa	Intergenic	Windows_202844	23.5549
H2AK119H2AK119ub	Control	Xa	Intergenic	Windows_202845	42.4855
H2AK119H2AK119ub	Control	Xa	Intergenic	Windows_202846	39.9077
H2AK119H2AK119ub	Control	Xa	Intergenic	Windows_202847	37.3179
H2AK119H2AK119ub	Control	Xa	Intergenic	Windows_202848	31.3003
H2AK119H2AK119ub	Control	Xa	Intergenic	Windows_202849	46.3214
H2AK119H2AK119ub	Control	Xa	Intergenic	Windows_202851	29.7357
H2AK119H2AK119ub	Control	Xa	Intergenic	Windows_202852	51.726
H2AK119H2AK119ub	Control	Xa	Intergenic	Windows_202853	30.5977
H2AK119H2AK119ub	Control	Xa	Intergenic	Windows_202854	47.4203
H2AK119H2AK119ub	Control	Xa	Intergenic	Windows_202855	49.4466
H2AK119H2AK119ub	Control	Xa	Intergenic	Windows_202856	30.1279
H2AK119H2AK119ub	Control	Xa	Intergenic	Windows_202857	31.7661
H2AK119H2AK119ub	Control	Xa	Intergenic	Windows_202858	30.3608
H2AK119H2AK119ub	Control	Xa	Intergenic	Windows_202859	38.1879
H2AK119H2AK119ub	Control	Xa	Intergenic	Windows_202860	53.2906
H2AK119H2AK119ub	Control	Xa	Intergenic	Windows_202861	43.662
H2AK119H2AK119ub	Control	Xa	Intergenic	Windows_202862	58.8424
H2AK119H2AK119ub	Control	Xa	Intergenic	Windows_202868	18.232
H2AK119H2AK119ub	Control	Xa	Intergenic	Windows_202869	45.6188
H2AK119H2AK119ub	Control	Xa	Intergenic	Windows_202888	40.5328
H2AK119H2AK119ub	Control	Xa	Intergenic	Windows_202889	49.7692
H2AK119H2AK119ub	Control	Xa	Intergenic	Windows_202890	52.0365
H2AK119H2AK119ub	Control	Xa	Intergenic	Windows_202893	22.3784
H2AK119H2AK119ub	Control	Xa	Intergenic	Windows_202894	37.7221
H2AK119H2AK119ub	Control	Xa	Intergenic	Windows_202895	34.5072
H2AK119H2AK119ub	Control	Xa	Intergenic	Windows_202897	20.7362
H2AK119H2AK119ub	Control	Xa	Intergenic	Windows_202900	22.693
H2AK119H2AK119ub	Control	Xa	Intergenic	Windows_202901	22.6113
H2AK119H2AK119ub	Control	Xa	Intergenic	Windows_202902	22.6153
H2AK119H2AK119ub	Control	Xa	Intergenic	Windows_202903	37.7141
H2AK119H2AK119ub	Control	Xa	Intergenic	Windows_202904	22.6153
H2AK119H2AK119ub	Control	Xa	Intergenic	Windows_202905	15.8095
H2AK119H2AK119ub	Control	Xa	Intergenic	Windows_202906	22.8482
H2AK119H2AK119ub	Control	Xa	Intergenic	Windows_202907	16.12
H2AK119H2AK119ub	Control	Xa	Intergenic	Windows_202908	29.1883
H2AK119H2AK119ub	Control	Xa	Intergenic	Windows_202910	28.0935
H2AK119H2AK119ub	Control	Xa	Intergenic	Windows_202911	13.4565
H2AK119H2AK119ub	Control	Xa	Intergenic	Windows_202922	6.1032
H2AK119H2AK119ub	Control	Xa	Intergenic	Windows_202923	20.9691
H2AK119H2AK119ub	Control	Xa	Intergenic	Windows_202925	27.3051
H2AK119H2AK119ub	Control	Xa	Intergenic	Windows_202928	16.8226
H2AK119H2AK119ub	Control	Xa	Intergenic	Windows_202929	28.1671
H2AK119H2AK119ub	Control	Xa	Intergenic	Windows_202930	22.6889
H2AK119H2AK119ub	Control	Xa	Intergenic	Windows_202934	16.8226
H2AK119H2AK119ub	Control	Xa	Intergenic	Windows_202936	29.1883
H2AK119H2AK119ub	Control	Xa	Intergenic	Windows_202937	24.3392
H2AK119H2AK119ub	Control	Xa	Intergenic	Windows_202938	40.5287
H2AK119H2AK119ub	Control	Xa	Intergenic	Windows_202939	40.063
H2AK119H2AK119ub	Control	Xa	Intergenic	Windows_202941	31.1451
H2AK119H2AK119ub	Control	Xa	Intergenic	Windows_202942	44.6792
H2AK119H2AK119ub	Control	Xa	Intergenic	Windows_202943	36.1494
H2AK119H2AK119ub	Control	Xa	Intergenic	Windows_202944	79.8114
H2AK119H2AK119ub	Control	Xa	Intergenic	Windows_202945	52.5799
H2AK119H2AK119ub	Control	Xa	Intergenic	Windows_202946	24.5681
H2AK119H2AK119ub	Control	Xa	Intergenic	Windows_202947	39.7525
H2AK119H2AK119ub	Control	Xa	Intergenic	Windows_202948	28.7962
H2AK119H2AK119ub	Control	Xa	Intergenic	Windows_202953	25.7446
H2AK119H2AK119ub	Control	Xa	Intergenic	Windows_202989	13.2236
H2AK119H2AK119ub	Control	Xa	Intergenic	Windows_202990	7.12041
H2AK119H2AK119ub	Control	Xa	Intergenic	Windows_202991	20.9691
H2AK119H2AK119ub	Control	Xa	Intergenic	Windows_202992	23.6285
H2AK119H2AK119ub	Control	Xa	Intergenic	Windows_202993	21.4388
H2AK119H2AK119ub	Control	Xa	Intergenic	Windows_202994	17.8398
H2AK119H2AK119ub	Control	Xa	Intergenic	Windows_202997	10.9523
H2AK119H2AK119ub	Control	Xa	Intergenic	Windows_202998	13.3012
H2AK119H2AK119ub	Control	Xa	Intergenic	Windows_202999	6.1032
H2AK119H2AK119ub	Control	Xa	Intergenic	Windows_203001	20.8138
H2AK119H2AK119ub	Control	Xa	Intergenic	Windows_203002	14.9435
H2AK119H2AK119ub	Control	Xa	Intergenic	Windows_203003	23.0811
H2AK119H2AK119ub	Control	Xa	Intergenic	Windows_203004	15.6502
H2AK119H2AK119ub	Control	Xa	Intergenic	Windows_203005	6.49537
H2AK119H2AK119ub	Control	Xa	Intergenic	Windows_203006	15.7278
H2AK119H2AK119ub	Control	Xa	Intergenic	Windows_203007	14.4001
H2AK119H2AK119ub	Control	Xa	Intergenic	Windows_203008	30.9122
H2AK119H2AK119ub	Control	Xa	Intergenic	Windows_203009	24.4904
H2AK119H2AK119ub	Control	Xa	Intergenic	Windows_203010	21.7493
H2AK119H2AK119ub	Control	Xa	Intergenic	Windows_203011	27.779
H2AK119H2AK119ub	Control	Xa	Intergenic	Windows_203012	27.1499
H2AK119H2AK119ub	Control	Xa	Intergenic	Windows_203013	18.0767
H2AK119H2AK119ub	Control	Xa	Intergenic	Windows_203014	32.7873
H2AK119H2AK119ub	Control	Xa	Intergenic	Windows_203015	10.4825
H2AK119H2AK119ub	Control	Xa	Intergenic	Windows_203016	25.8998
H2AK119H2AK119ub	Control	Xa	Intergenic	Windows_203017	17.9175
H2AK119H2AK119ub	Control	Xa	Intergenic	Windows_203018	21.5981
H2AK119H2AK119ub	Control	Xa	Intergenic	Windows_203019	22.3008
H2AK119H2AK119ub	Control	Xa	Intergenic	Windows_203020	7.04278
H2AK119H2AK119ub	Control	Xa	Intergenic	Windows_203021	24.9643
H2AK119H2AK119ub	Control	Xa	Intergenic	Windows_203023	21.6758
H2AK119H2AK119ub	Control	Xa	Intergenic	Windows_203024	19.6373
H2AK119H2AK119ub	Control	Xa	Intergenic	Windows_203025	16.6674
H2AK119H2AK119ub	Control	Xa	Intergenic	Windows_203026	34.5072
H2AK119H2AK119ub	Control	Xa	Intergenic	Windows_203027	10.3273
H2AK119H2AK119ub	Control	Xa	Intergenic	Windows_203028	39.7485
H2AK119H2AK119ub	Control	Xa	Intergenic	Windows_203031	19.719
H2AK119H2AK119ub	Control	Xa	Intergenic	Windows_203033	25.43
H2AK119H2AK119ub	Control	Xa	Intergenic	Windows_203034	14.5553
H2AK119H2AK119ub	Control	Xa	Intergenic	Windows_203035	13.3012
H2AK119H2AK119ub	Control	Xa	Intergenic	Windows_203036	33.7309
H2AK119H2AK119ub	Control	Xa	Intergenic	Windows_203037	22.6113
H2AK119H2AK119ub	Control	Xa	Intergenic	Windows_203038	18.6201
H2AK119H2AK119ub	Control	Xa	Intergenic	Windows_203039	16.745
H2AK119H2AK119ub	Control	Xa	Intergenic	Windows_203040	21.2019
H2AK119H2AK119ub	Control	Xa	Intergenic	Windows_203041	11.2668
H2AK119H2AK119ub	Control	Xa	Intergenic	Windows_203042	7.74544
H2AK119H2AK119ub	Control	Xa	Intergenic	Windows_203043	18.7794
H2AK119H2AK119ub	Control	Xa	Intergenic	Windows_203044	13.2236
H2AK119H2AK119ub	Control	Xa	Intergenic	Windows_203045	12.5169
H2AK119H2AK119ub	Control	Xa	Intergenic	Windows_203046	9.38768
H2AK119H2AK119ub	Control	Xa	Intergenic	Windows_203047	15.1804
H2AK119H2AK119ub	Control	Xa	Intergenic	Windows_203048	18.1503
H2AK119H2AK119ub	Control	Xa	Intergenic	Windows_203049	23.0811
H2AK119H2AK119ub	Control	Xa	Intergenic	Windows_203050	21.4388
H2AK119H2AK119ub	Control	Xa	Intergenic	Windows_203051	27.7749
H2AK119H2AK119ub	Control	Xa	Intergenic	Windows_203052	9.54697
H2AK119H2AK119ub	Control	Xa	Intergenic	Windows_203053	14.0039
H2AK119H2AK119ub	Control	Xa	Intergenic	Windows_203054	21.2836
H2AK119H2AK119ub	Control	Xa	Intergenic	Windows_203055	24.6497
H2AK119H2AK119ub	Control	Xa	Intergenic	Windows_203056	22.3008
H2AK119H2AK119ub	Control	Xa	Intergenic	Windows_203057	14.4001
H2AK119H2AK119ub	Control	Xa	Intergenic	Windows_203058	16.8226
H2AK119H2AK119ub	Control	Xa	Intergenic	Windows_203059	27.542
H2AK119H2AK119ub	Control	Xa	Intergenic	Windows_203060	30.1279
H2AK119H2AK119ub	Control	Xa	Intergenic	Windows_203061	21.2836
H2AK119H2AK119ub	Control	Xa	Intergenic	Windows_203062	19.3268
H2AK119H2AK119ub	Control	Xa	Intergenic	Windows_203063	23.3916
H2AK119H2AK119ub	Control	Xa	Intergenic	Windows_203064	39.2787
H2AK119H2AK119ub	Control	Xa	Intergenic	Windows_203065	30.9082
H2AK119H2AK119ub	Control	Xa	Intergenic	Windows_203066	25.7446
H2AK119H2AK119ub	Control	Xa	Intergenic	Windows_203067	15.1804
H2AK119H2AK119ub	Control	Xa	Intergenic	Windows_203068	23.2404
H2AK119H2AK119ub	Control	Xa	Intergenic	Windows_203069	19.4821
H2AK119H2AK119ub	Control	Xa	Intergenic	Windows_203070	19.7149
H2AK119H2AK119ub	Control	Xa	Intergenic	Windows_203071	8.21523
H2AK119H2AK119ub	Control	Xa	Intergenic	Windows_203072	18.7794
H2AK119H2AK119ub	Control	Xa	Intergenic	Windows_203073	16.2752
H2AK119H2AK119ub	Control	Xa	Intergenic	Windows_203074	23.1587
H2AK119H2AK119ub	Control	Xa	Intergenic	Windows_203075	14.3184
H2AK119H2AK119ub	Control	Xa	Intergenic	Windows_203076	25.426
H2AK119H2AK119ub	Control	Xa	Intergenic	Windows_203077	13.6934
H2AK119H2AK119ub	Control	Xa	Intergenic	Windows_203078	13.9303
H2AK119H2AK119ub	Control	Xa	Intergenic	Windows_203083	14.4737
H2AK119H2AK119ub	Control	Xa	Intergenic	Windows_203084	13.3789
H2AK119H2AK119ub	Control	Xa	Intergenic	Windows_203085	8.29286
H2AK119H2AK119ub	Control	Xa	Intergenic	Windows_203086	5.31888
H2AK119H2AK119ub	Control	Xa	Intergenic	Windows_203087	7.59019
H2AK119H2AK119ub	Control	Xa	Intergenic	Windows_203088	20.344
H2AK119H2AK119ub	Control	Xa	Intergenic	Windows_203089	28.9554
H2AK119H2AK119ub	Control	Xa	Intergenic	Windows_203090	28.0935
H2AK119H2AK119ub	Control	Xa	Intergenic	Windows_203091	31.1411
H2AK119H2AK119ub	Control	Xa	Intergenic	Windows_203092	25.1931
H2AK119H2AK119ub	Control	Xa	Intergenic	Windows_203093	19.9519
H2AK119H2AK119ub	Control	Xa	Intergenic	Windows_203095	8.05998
H2AK119H2AK119ub	Control	Xa	Intergenic	Windows_203096	19.2452
H2AK119H2AK119ub	Control	Xa	Intergenic	Windows_203097	16.12
H2AK119H2AK119ub	Control	Xa	Intergenic	Windows_203098	10.172
H2AK119H2AK119ub	Control	Xa	Intergenic	Windows_203099	20.4993
H2AK119H2AK119ub	Control	Xa	Intergenic	Windows_203100	18.0727
H2AK119H2AK119ub	Control	Xa	Intergenic	Windows_203101	8.29286
H2AK119H2AK119ub	Control	Xa	Intergenic	Windows_203102	11.5773
H2AK119H2AK119ub	Control	Xa	Intergenic	Windows_203103	26.5289
H2AK119H2AK119ub	Control	Xa	Intergenic	Windows_203104	21.1283
H2AK119H2AK119ub	Control	Xa	Intergenic	Windows_203105	21.4388
H2AK119H2AK119ub	Control	Xa	Intergenic	Windows_203106	19.4821
H2AK119H2AK119ub	Control	Xa	Intergenic	Windows_203107	38.4248
H2AK119H2AK119ub	Control	Xa	Intergenic	Windows_203108	25.2748
H2AK119H2AK119ub	Control	Xa	Intergenic	Windows_203109	34.2703
H2AK119H2AK119ub	Control	Xa	Intergenic	Windows_203111	13.146
H2AK119H2AK119ub	Control	Xa	Intergenic	Windows_203112	27.9382
H2AK119H2AK119ub	Control	Xa	Intergenic	Windows_203113	20.2664
H2AK119H2AK119ub	Control	Xa	Intergenic	Windows_203114	19.4044
H2AK119H2AK119ub	Control	Xa	Intergenic	Windows_203115	23.0035
H2AK119H2AK119ub	Control	Xa	Intergenic	Windows_203116	14.5553
H2AK119H2AK119ub	Control	Xa	Intergenic	Windows_203117	21.5941
H2AK119H2AK119ub	Control	Xa	Intergenic	Windows_203118	14.1632
H2AK119H2AK119ub	Control	Xa	Intergenic	Windows_203119	13.8486
H2AK119H2AK119ub	Control	Xa	Intergenic	Windows_203120	14.0039
H2AK119H2AK119ub	Control	Xa	Intergenic	Windows_203121	18.0727
H2AK119H2AK119ub	Control	Xa	Intergenic	Windows_203122	23.1627
H2AK119H2AK119ub	Control	Xa	Intergenic	Windows_203123	12.4393
H2AK119H2AK119ub	Control	Xa	Intergenic	Windows_203124	23.3956
H2AK119H2AK119ub	Control	Xa	Intergenic	Windows_203125	5.16363
H2AK119H2AK119ub	Control	Xa	Intergenic	Windows_203126	16.9003
H2AK119H2AK119ub	Control	Xa	Intergenic	Windows_203127	13.6158
H2AK119H2AK119ub	Control	Xa	Intergenic	Windows_203128	23.6325
H2AK119H2AK119ub	Control	Xa	Intergenic	Windows_203129	17.7582
H2AK119H2AK119ub	Control	Xa	Intergenic	Windows_203130	29.4172
H2AK119H2AK119ub	Control	Xa	Intergenic	Windows_203131	17.9215
H2AK119H2AK119ub	Control	Xa	Intergenic	Windows_203132	26.4513
H2AK119H2AK119ub	Control	Xa	Intergenic	Windows_203133	24.1759
H2AK119H2AK119ub	Control	Xa	Intergenic	Windows_203134	14.0856
H2AK119H2AK119ub	Control	Xa	Intergenic	Windows_203136	18.3872
H2AK119H2AK119ub	Control	Xa	Intergenic	Windows_203137	16.5897
H2AK119H2AK119ub	Control	Xa	Intergenic	Windows_203138	21.4388
H2AK119H2AK119ub	Control	Xa	Intergenic	Windows_203139	19.3228
H2AK119H2AK119ub	Control	Xa	Intergenic	Windows_203140	19.4821
H2AK119H2AK119ub	Control	Xa	Intergenic	Windows_203141	11.5814
H2AK119H2AK119ub	Control	Xa	Intergenic	Windows_203142	15.6502
H2AK119H2AK119ub	Control	Xa	Intergenic	Windows_203143	19.719
H2AK119H2AK119ub	Control	Xa	Intergenic	Windows_203144	19.6373
H2AK119H2AK119ub	Control	Xa	Intergenic	Windows_203145	4.53859
H2AK119H2AK119ub	Control	Xa	Intergenic	Windows_203146	8.13761
H2AK119H2AK119ub	Control	Xa	Intergenic	Windows_203147	13.6934
H2AK119H2AK119ub	Control	Xa	Intergenic	Windows_203148	12.3617
H2AK119H2AK119ub	Control	Xa	Intergenic	Windows_203149	24.805
H2AK119H2AK119ub	Control	Xa	Intergenic	Windows_203151	23.0035
H2AK119H2AK119ub	Control	Xa	Intergenic	Windows_203152	13.8486
H2AK119H2AK119ub	Control	Xa	Intergenic	Windows_203153	13.146
H2AK119H2AK119ub	Control	Xa	Intergenic	Windows_203154	33.8781
H2AK119H2AK119ub	Control	Xa	Intergenic	Windows_203155	17.8358
H2AK119H2AK119ub	Control	Xa	Intergenic	Windows_203156	12.5209
H2AK119H2AK119ub	Control	Xa	Intergenic	Windows_203157	14.1632
H2AK119H2AK119ub	Control	Xa	Intergenic	Windows_203158	15.4949
H2AK119H2AK119ub	Control	Xa	Intergenic	Windows_203159	17.0555
H2AK119H2AK119ub	Control	Xa	Intergenic	Windows_203160	19.4044
H2AK119H2AK119ub	Control	Xa	Intergenic	Windows_203161	22.456
H2AK119H2AK119ub	Control	Xa	Intergenic	Windows_203162	18.857
H2AK119H2AK119ub	Control	Xa	Intergenic	Windows_203163	16.2712
H2AK119H2AK119ub	Control	Xa	Intergenic	Windows_203164	29.65
H2AK119H2AK119ub	Control	Xa	Intergenic	Windows_203165	17.5293
H2AK119H2AK119ub	Control	Xa	Intergenic	Windows_203166	9.46934
H2AK119H2AK119ub	Control	Xa	Intergenic	Windows_203167	21.5165
H2AK119H2AK119ub	Control	Xa	Intergenic	Windows_203169	23.6325
H2AK119H2AK119ub	Control	Xa	Intergenic	Windows_203170	28.9474
H2AK119H2AK119ub	Control	Xa	Intergenic	Windows_203171	13.3012
H2AK119H2AK119ub	Control	Xa	Intergenic	Windows_203172	7.90069
H2AK119H2AK119ub	Control	Xa	Intergenic	Windows_203173	16.4305
H2AK119H2AK119ub	Control	Xa	Intergenic	Windows_203174	31.6925
H2AK119H2AK119ub	Control	Xa	Intergenic	Windows_203175	18.3096
H2AK119H2AK119ub	Control	Xa	Intergenic	Windows_203176	20.2664
H2AK119H2AK119ub	Control	Xa	Intergenic	Windows_203177	4.61622
H2AK119H2AK119ub	Control	Xa	Intergenic	Windows_203178	8.99552
H2AK119H2AK119ub	Control	Xa	Intergenic	Windows_203179	16.3528
H2AK119H2AK119ub	Control	Xa	Intergenic	Windows_203180	22.7706
H2AK119H2AK119ub	Control	Xa	Intergenic	Windows_203181	21.9086
H2AK119H2AK119ub	Control	Xa	Intergenic	Windows_203182	28.5592
H2AK119H2AK119ub	Control	Xa	Intergenic	Windows_203183	29.3436
H2AK119H2AK119ub	Control	Xa	Intergenic	Windows_203184	5.71104
H2AK119H2AK119ub	Control	Xa	Intergenic	Windows_203185	25.8181
H2AK119H2AK119ub	Control	Xa	Intergenic	Windows_203186	15.1028
H2AK119H2AK119ub	Control	Xa	Intergenic	Windows_203188	19.7966
H2AK119H2AK119ub	Control	Xa	Intergenic	Windows_203191	11.5814
H2AK119H2AK119ub	Control	Xa	Intergenic	Windows_203192	3.12923
H2AK119H2AK119ub	Control	Xa	Intergenic	Windows_203193	14.0039
H2AK119H2AK119ub	Control	Xa	Intergenic	Windows_203194	12.6026
H2AK119H2AK119ub	Control	Xa	Intergenic	Windows_203195	9.31006
H2AK119H2AK119ub	Control	Xa	Intergenic	Windows_203196	24.4128
H2AK119H2AK119ub	Control	Xa	Intergenic	Windows_203197	17.37
H2AK119H2AK119ub	Control	Xa	Intergenic	Windows_203198	19.7149
H2AK119H2AK119ub	Control	Xa	Intergenic	Windows_203199	21.2796
H2AK119H2AK119ub	Control	Xa	Intergenic	Windows_203200	22.8482
H2AK119H2AK119ub	Control	Xa	Intergenic	Windows_203201	33.8822
H2AK119H2AK119ub	Control	Xa	Intergenic	Windows_203202	35.1282
H2AK119H2AK119ub	Control	Xa	Intergenic	Windows_203203	14.7882
H2AK119H2AK119ub	Control	Xa	Intergenic	Windows_203204	23.8694
H2AK119H2AK119ub	Control	Xa	Intergenic	Windows_203205	14.2408
H2AK119H2AK119ub	Control	Xa	Intergenic	Windows_203206	16.4305
H2AK119H2AK119ub	Control	Xa	Intergenic	Windows_203207	7.35328
H2AK119H2AK119ub	Control	Xa	Intergenic	Windows_203208	27.2315
H2AK119H2AK119ub	Control	Xa	Intergenic	Windows_203209	18.9347
H2AK119H2AK119ub	Control	Xa	Intergenic	Windows_203210	23.4732
H2AK119H2AK119ub	Control	Xa	Intergenic	Windows_203211	33.8822
H2AK119H2AK119ub	Control	Xa	Intergenic	Windows_203212	25.9774
H2AK119H2AK119ub	Control	Xa	Intergenic	Windows_203213	18.7018
H2AK119H2AK119ub	Control	Xa	Intergenic	Windows_203214	23.7102
H2AK119H2AK119ub	Control	Xa	Intergenic	Windows_203215	16.12
H2AK119H2AK119ub	Control	Xa	Intergenic	Windows_203216	20.344
H2AK119H2AK119ub	Control	Xa	Intergenic	Windows_203217	8.76264
H2AK119H2AK119ub	Control	Xa	Intergenic	Windows_203218	16.3528
H2AK119H2AK119ub	Control	Xa	Intergenic	Windows_203219	21.9086
H2AK119H2AK119ub	Control	Xa	Intergenic	Windows_203220	13.5341
H2AK119H2AK119ub	Control	Xa	Intergenic	Windows_203221	16.8226
H2AK119H2AK119ub	Control	Xa	Intergenic	Windows_203222	14.5553
H2AK119H2AK119ub	Control	Xa	Intergenic	Windows_203224	11.8919
H2AK119H2AK119ub	Control	Xa	Intergenic	Windows_203225	10.6418
H2AK119H2AK119ub	Control	Xa	Intergenic	Windows_203226	5.086
H2AK119H2AK119ub	Control	Xa	Intergenic	Windows_203227	16.8226
H2AK119H2AK119ub	Control	Xa	Intergenic	Windows_203228	12.0512
H2AK119H2AK119ub	Control	Xa	Intergenic	Windows_203229	7.12041
H2AK119H2AK119ub	Control	Xa	Intergenic	Windows_203230	5.086
H2AK119H2AK119ub	Control	Xa	Intergenic	Windows_203231	9.23243
H2AK119H2AK119ub	Control	Xa	Intergenic	Windows_203232	17.6805
H2AK119H2AK119ub	Control	Xa	Intergenic	Windows_203233	25.8222
H2AK119H2AK119ub	Control	Xa	Intergenic	Windows_203234	12.2064
H2AK119H2AK119ub	Control	Xa	Intergenic	Windows_203235	12.2064
H2AK119H2AK119ub	Control	Xa	Intergenic	Windows_203236	9.77985
H2AK119H2AK119ub	Control	Xa	Intergenic	Windows_203237	16.745
H2AK119H2AK119ub	Control	Xa	Intergenic	Windows_203238	13.3829
H2AK119H2AK119ub	Control	Xa	Intergenic	Windows_203239	20.344
H2AK119H2AK119ub	Control	Xa	Intergenic	Windows_203240	1.95678
H2AK119H2AK119ub	Control	Xa	Intergenic	Windows_203241	18.6242
H2AK119H2AK119ub	Control	Xa	Intergenic	Windows_203242	20.9691
H2AK119H2AK119ub	Control	Xa	Intergenic	Windows_203243	11.1892
H2AK119H2AK119ub	Control	Xa	Intergenic	Windows_203244	9.15481
H2AK119H2AK119ub	Control	Xa	Intergenic	Windows_203245	12.1288
H2AK119H2AK119ub	Control	Xa	Intergenic	Windows_203246	17.9175
H2AK119H2AK119ub	Control	Xa	Intergenic	Windows_203248	15.0987
H2AK119H2AK119ub	Control	Xa	Intergenic	Windows_203249	11.5814
H2AK119H2AK119ub	Control	Xa	Intergenic	Windows_203250	12.3617
H2AK119H2AK119ub	Control	Xa	Intergenic	Windows_203251	17.0555
H2AK119H2AK119ub	Control	Xa	Intergenic	Windows_203252	18.3872
H2AK119H2AK119ub	Control	Xa	Intergenic	Windows_203253	20.7362
H2AK119H2AK119ub	Control	Xa	Intergenic	Windows_203254	3.59902
H2AK119H2AK119ub	Control	Xa	Intergenic	Windows_203264	7.19803
H2AK119H2AK119ub	Control	Xa	Intergenic	Windows_203277	17.607
H2AK119H2AK119ub	Control	Xa	Intergenic	Windows_203278	20.5809
H2AK119H2AK119ub	Control	Xa	Intergenic	Windows_203279	14.1591
H2AK119H2AK119ub	Control	Xa	Intergenic	Windows_203280	18.3096
H2AK119H2AK119ub	Control	Xa	Intergenic	Windows_203281	10.797
H2AK119H2AK119ub	Control	Xa	Intergenic	Windows_203282	6.72824
H2AK119H2AK119ub	Control	Xa	Intergenic	Windows_203287	25.6669
H2AK119H2AK119ub	Control	Xa	Intergenic	Windows_203288	31.378
H2AK119H2AK119ub	Control	Xa	Intergenic	Windows_203289	28.3304
H2AK119H2AK119ub	Control	Xa	Intergenic	Windows_203290	23.8654
H2AK119H2AK119ub	Control	Xa	Intergenic	Windows_203291	14.0079
H2AK119H2AK119ub	Control	Xa	Intergenic	Windows_203292	27.2315
H2AK119H2AK119ub	Control	Xa	Intergenic	Windows_203293	25.6629
H2AK119H2AK119ub	Control	Xa	Intergenic	Windows_203294	29.1883
H2AK119H2AK119ub	Control	Xa	Intergenic	Windows_203295	20.8138
H2AK119H2AK119ub	Control	Xa	Intergenic	Windows_203296	25.6669
H2AK119H2AK119ub	Control	Xa	Intergenic	Windows_203297	29.029
H2AK119H2AK119ub	Control	Xa	Intergenic	Windows_203298	20.8138
H2AK119H2AK119ub	Control	Xa	Intergenic	Windows_203299	11.7366
H2AK119H2AK119ub	Control	Xa	Intergenic	Windows_203300	8.60739
H2AK119H2AK119ub	Control	Xa	Intergenic	Windows_203301	23.2363
H2AK119H2AK119ub	Control	Xa	Intergenic	Windows_203302	20.0335
H2AK119H2AK119ub	Control	Xa	Intergenic	Windows_203303	25.2748
H2AK119H2AK119ub	Control	Xa	Intergenic	Windows_203304	17.1372
H2AK119H2AK119ub	Control	Xa	Intergenic	Windows_203305	11.7366
H2AK119H2AK119ub	Control	Xa	Intergenic	Windows_203306	26.2143
H2AK119H2AK119ub	Control	Xa	Intergenic	Windows_203307	25.0419
H2AK119H2AK119ub	Control	Xa	Intergenic	Windows_203328	21.2796
H2AK119H2AK119ub	Control	Xa	Intergenic	Windows_203329	16.8226
H2AK119H2AK119ub	Control	Xa	Intergenic	Windows_203330	9.23243
H2AK119H2AK119ub	Control	Xa	Intergenic	Windows_203331	9.07718
H2AK119H2AK119ub	Control	Xa	Intergenic	Windows_203332	15.9607
H2AK119H2AK119ub	Control	Xa	Intergenic	Windows_203333	5.32292
H2AK119H2AK119ub	Control	Xa	Intergenic	Windows_203334	23.8654
H2AK119H2AK119ub	Control	Xa	Intergenic	Windows_203335	19.9519
H2AK119H2AK119ub	Control	Xa	Intergenic	Windows_203336	11.9735
H2AK119H2AK119ub	Control	Xa	Intergenic	Windows_203337	6.18083
H2AK119H2AK119ub	Control	Xa	Intergenic	Windows_203338	22.7746
H2AK119H2AK119ub	Control	Xa	Intergenic	Windows_203339	13.146
H2AK119H2AK119ub	Control	Xa	Intergenic	Windows_203340	19.6414
H2AK119H2AK119ub	Control	Xa	Intergenic	Windows_203341	12.8314
H2AK119H2AK119ub	Control	Xa	Intergenic	Windows_203342	10.6418
H2AK119H2AK119ub	Control	Xa	Intergenic	Windows_203343	17.8398
H2AK119H2AK119ub	Control	Xa	Intergenic	Windows_203344	8.29286
H2AK119H2AK119ub	Control	Xa	Intergenic	Windows_203345	11.8142
H2AK119H2AK119ub	Control	Xa	Intergenic	Windows_203346	18.9347
H2AK119H2AK119ub	Control	Xa	Intergenic	Windows_203347	26.292
H2AK119H2AK119ub	Control	Xa	Intergenic	Windows_203348	12.5209
H2AK119H2AK119ub	Control	Xa	Intergenic	Windows_203349	27.1539
H2AK119H2AK119ub	Control	Xa	Intergenic	Windows_203353	10.8787
H2AK119H2AK119ub	Control	Xa	Intergenic	Windows_203354	30.5936
H2AK119H2AK119ub	Control	Xa	Intergenic	Windows_203355	17.4517
H2AK119H2AK119ub	Control	Xa	Intergenic	Windows_203356	4.30572
H2AK119H2AK119ub	Control	Xa	Intergenic	Windows_203357	22.456
H2AK119H2AK119ub	Control	Xa	Intergenic	Windows_203358	1.40936
H2AK119H2AK119ub	Control	Xa	Intergenic	Windows_203359	16.8226
H2AK119H2AK119ub	Control	Xa	Intergenic	Windows_203360	12.9907
H2AK119H2AK119ub	Control	Xa	Intergenic	Windows_203362	9.85747
H2AK119H2AK119ub	Control	Xa	Intergenic	Windows_203363	12.7538
H2AK119H2AK119ub	Control	Xa	Intergenic	Windows_203364	13.6158
H2AK119H2AK119ub	Control	Xa	Intergenic	Windows_203365	27.7749
H2AK119H2AK119ub	Control	Xa	Intergenic	Windows_203366	24.8786
H2AK119H2AK119ub	Control	Xa	Intergenic	Windows_203367	28.4816
H2AK119H2AK119ub	Control	Xa	Intergenic	Windows_203368	19.8742
H2AK119H2AK119ub	Control	Xa	Intergenic	Windows_203369	28.7921
H2AK119H2AK119ub	Control	Xa	Intergenic	Windows_203370	20.1071
H2AK119H2AK119ub	Control	Xa	Intergenic	Windows_203371	14.5553
H2AK119H2AK119ub	Control	Xa	Intergenic	Windows_203372	10.2496
H2AK119H2AK119ub	Control	Xa	Intergenic	Windows_203373	20.6545
H2AK119H2AK119ub	Control	Xa	Intergenic	Windows_203374	19.4821
H2AK119H2AK119ub	Control	Xa	Intergenic	Windows_203375	13.8527
H2AK119H2AK119ub	Control	Xa	Intergenic	Windows_203376	5.71104
H2AK119H2AK119ub	Control	Xa	Intergenic	Windows_203377	6.41371
H2AK119H2AK119ub	Control	Xa	Intergenic	Windows_203378	7.12041
H2AK119H2AK119ub	Control	Xa	Intergenic	Windows_203379	7.59019
H2AK119H2AK119ub	Control	Xa	Intergenic	Windows_203380	14.633
H2AK119H2AK119ub	Control	Xa	Intergenic	Windows_203381	13.6158
H2AK119H2AK119ub	Control	Xa	Intergenic	Windows_203382	10.5642
H2AK119H2AK119ub	Control	Xa	Intergenic	Windows_203383	7.66782
H2AK119H2AK119ub	Control	Xa	Intergenic	Windows_203384	16.4305
H2AK119H2AK119ub	Control	Xa	Intergenic	Windows_203385	11.034
H2AK119H2AK119ub	Control	Xa	Intergenic	Windows_203386	13.771
H2AK119H2AK119ub	Control	Xa	Intergenic	Windows_203387	7.98236
H2AK119H2AK119ub	Control	Xa	Intergenic	Windows_203388	11.5037
H2AK119H2AK119ub	Control	Xa	Intergenic	Windows_203389	6.33608
H2AK119H2AK119ub	Control	Xa	Intergenic	Windows_203390	6.65062
H2AK119H2AK119ub	Control	Xa	Intergenic	Windows_203391	4.0688
H2AK119H2AK119ub	Control	Xa	Intergenic	Windows_203392	9.46934
H2AK119H2AK119ub	Control	Xa	Intergenic	Windows_203393	8.13761
H2AK119H2AK119ub	Control	Xa	Intergenic	Windows_203394	10.2496
H2AK119H2AK119ub	Control	Xa	Intergenic	Windows_203395	20.344
H2AK119H2AK119ub	Control	Xa	Intergenic	Windows_203396	18.3872
H2AK119H2AK119ub	Control	Xa	Intergenic	Windows_203397	16.8226
H2AK119H2AK119ub	Control	Xa	Intergenic	Windows_203398	11.4997
H2AK119H2AK119ub	Control	Xa	Intergenic	Windows_203399	9.54697
H2AK119H2AK119ub	Control	Xa	Intergenic	Windows_203400	15.8054
H2AK119H2AK119ub	Control	Xa	Intergenic	Windows_203402	14.5553
H2AK119H2AK119ub	Control	Xa	Intergenic	Windows_203415	16.1976
H2AK119H2AK119ub	Control	Xa	Intergenic	Windows_203416	3.99118
H2AK119H2AK119ub	Control	Xa	Intergenic	Windows_203417	12.0471
H2AK119H2AK119ub	Control	Xa	Intergenic	Windows_203419	13.5381
H2AK119H2AK119ub	Control	Xa	Intergenic	Windows_203421	6.65062
H2AK119H2AK119ub	Control	Xa	Intergenic	Windows_203422	12.7579
H2AK119H2AK119ub	Control	Xa	Intergenic	Windows_203423	7.98236
H2AK119H2AK119ub	Control	Xa	Intergenic	Windows_203424	13.3789
H2AK119H2AK119ub	Control	Xa	Intergenic	Windows_203425	32.4688
H2AK119H2AK119ub	Control	Xa	Intergenic	Windows_203432	30.8306
H2AK119H2AK119ub	Control	Xa	Intergenic	Windows_203433	15.1844
H2AK119H2AK119ub	Control	Xa	Intergenic	Windows_203434	9.31006
H2AK119H2AK119ub	Control	Xa	Intergenic	Windows_203435	7.82307
H2AK119H2AK119ub	Control	Xa	Intergenic	Windows_203436	4.22405
H2AK119H2AK119ub	Control	Xa	Intergenic	Windows_203437	17.0555
H2AK119H2AK119ub	Control	Xa	Intergenic	Windows_203438	17.1372
H2AK119H2AK119ub	Control	Xa	Intergenic	Windows_203439	9.9351
H2AK119H2AK119ub	Control	Xa	Intergenic	Windows_203440	9.07718
H2AK119H2AK119ub	Control	Xa	Intergenic	Windows_203441	16.12
H2AK119H2AK119ub	Control	Xa	Intergenic	Windows_203442	21.3612
H2AK119H2AK119ub	Control	Xa	Intergenic	Windows_203443	20.5769
H2AK119H2AK119ub	Control	Xa	Intergenic	Windows_203444	31.1411
H2AK119H2AK119ub	Control	Xa	Intergenic	Windows_203445	28.6369
H2AK119H2AK119ub	Control	Xa	Intergenic	Windows_203446	25.3524
H2AK119H2AK119ub	Control	Xa	Intergenic	Windows_203447	14.3184
H2AK119H2AK119ub	Control	Xa	Intergenic	Windows_203448	9.54697
H2AK119H2AK119ub	Control	Xa	Intergenic	Windows_203449	28.1671
H2AK119H2AK119ub	Control	Xa	Intergenic	Windows_203450	21.206
H2AK119H2AK119ub	Control	Xa	Intergenic	Windows_203451	20.4216
H2AK119H2AK119ub	Control	Xa	Intergenic	Windows_203452	16.5081
H2AK119H2AK119ub	Control	Xa	Intergenic	Windows_203453	34.5072
H2AK119H2AK119ub	Control	Xa	Intergenic	Windows_203454	19.6414
H2AK119H2AK119ub	Control	Xa	Intergenic	Windows_203455	17.7662
H2AK119H2AK119ub	Control	Xa	Intergenic	Windows_203456	7.51257
H2AK119H2AK119ub	Control	Xa	Intergenic	Windows_203457	21.4388
H2AK119H2AK119ub	Control	Xa	Intergenic	Windows_203458	19.4044
H2AK119H2AK119ub	Control	Xa	Intergenic	Windows_203459	24.805
H2AK119H2AK119ub	Control	Xa	Intergenic	Windows_203460	14.8699
H2AK119H2AK119ub	Control	Xa	Intergenic	Windows_203461	14.1632
H2AK119H2AK119ub	Control	Xa	Intergenic	Windows_203462	42.4896
H2AK119H2AK119ub	Control	Xa	Intergenic	Windows_203463	33.0202
H2AK119H2AK119ub	Control	Xa	Intergenic	Windows_203464	23.3956
H2AK119H2AK119ub	Control	Xa	Intergenic	Windows_203465	7.82307
H2AK119H2AK119ub	Control	Xa	Intergenic	Windows_203466	24.0207
H2AK119H2AK119ub	Control	Xa	Intergenic	Windows_203467	22.693
H2AK119H2AK119ub	Control	Xa	Intergenic	Windows_203468	12.9867
H2AK119H2AK119ub	Control	Xa	Intergenic	Windows_203469	14.7106
H2AK119H2AK119ub	Control	Xa	Intergenic	Windows_203470	21.0507
H2AK119H2AK119ub	Control	Xa	Intergenic	Windows_203471	10.797
H2AK119H2AK119ub	Control	Xa	Intergenic	Windows_203472	16.5121
H2AK119H2AK119ub	Control	Xa	Intergenic	Windows_203473	29.9646
H2AK119H2AK119ub	Control	Xa	Intergenic	Windows_203474	18.4689
H2AK119H2AK119ub	Control	Xa	Intergenic	Windows_203475	7.98236
H2AK119H2AK119ub	Control	Xa	Intergenic	Windows_203476	14.4001
H2AK119H2AK119ub	Control	Xa	Intergenic	Windows_203478	7.82307
H2AK119H2AK119ub	Control	Xa	Intergenic	Windows_203480	19.4044
H2AK119H2AK119ub	Control	Xa	Intergenic	Windows_203481	19.1716
H2AK119H2AK119ub	Control	Xa	Intergenic	Windows_203482	35.1322
H2AK119H2AK119ub	Control	Xa	Intergenic	Windows_203483	45.145
H2AK119H2AK119ub	Control	Xa	Intergenic	Windows_203484	11.1892
H2AK119H2AK119ub	Control	Xa	Intergenic	Windows_203485	16.9779
H2AK119H2AK119ub	Control	Xa	Intergenic	Windows_203486	33.2531
H2AK119H2AK119ub	Control	Xa	Intergenic	Windows_203487	17.0555
H2AK119H2AK119ub	Control	Xa	Intergenic	Windows_203488	11.034
H2AK119H2AK119ub	Control	Xa	Intergenic	Windows_203489	36.8521
H2AK119H2AK119ub	Control	Xa	Intergenic	Windows_203490	29.025
H2AK119H2AK119ub	Control	Xa	Intergenic	Windows_203491	10.172
H2AK119H2AK119ub	Control	Xa	Intergenic	Windows_203492	28.4776
H2AK119H2AK119ub	Control	Xa	Intergenic	Windows_203493	24.7274
H2AK119H2AK119ub	Control	Xa	Intergenic	Windows_203494	10.4865
H2AK119H2AK119ub	Control	Xa	Intergenic	Windows_203495	15.0987
H2AK119H2AK119ub	Control	Xa	Intergenic	Windows_203496	20.8098
H2AK119H2AK119ub	Control	Xa	Intergenic	Windows_203497	10.6418
H2AK119H2AK119ub	Control	Xa	Intergenic	Windows_203498	21.7534
H2AK119H2AK119ub	Control	Xa	Intergenic	Windows_203502	25.7446
H2AK119H2AK119ub	Control	Xa	Intergenic	Windows_203503	22.2232
H2AK119H2AK119ub	Control	Xa	Intergenic	Windows_203504	15.8054
H2AK119H2AK119ub	Control	Xa	Intergenic	Windows_203505	20.5033
H2AK119H2AK119ub	Control	Xa	Intergenic	Windows_203506	34.0374
H2AK119H2AK119ub	Control	Xa	Intergenic	Windows_203509	62.2821
H2AK119H2AK119ub	Control	Xa	Intergenic	Windows_203510	43.1146
H2AK119H2AK119ub	Control	Xa	Intergenic	Windows_203511	14.633
H2AK119H2AK119ub	Control	Xa	Intergenic	Windows_203512	17.4517
H2AK119H2AK119ub	Control	Xa	Intergenic	Windows_203513	22.456
H2AK119H2AK119ub	Control	Xa	Intergenic	Windows_203514	24.9562
H2AK119H2AK119ub	Control	Xa	Intergenic	Windows_203515	22.8482
H2AK119H2AK119ub	Control	Xa	Intergenic	Windows_203516	30.7489
H2AK119H2AK119ub	Control	Xa	Intergenic	Windows_203517	26.8394
H2AK119H2AK119ub	Control	Xa	Intergenic	Windows_203518	20.4216
H2AK119H2AK119ub	Control	Xa	Intergenic	Windows_203519	10.7194
H2AK119H2AK119ub	Control	Xa	Intergenic	Windows_203521	25.2748
H2AK119H2AK119ub	Control	Xa	Intergenic	Windows_203522	22.3744
H2AK119H2AK119ub	Control	Xa	Intergenic	Windows_203524	27.6973
H2AK119H2AK119ub	Control	Xa	Intergenic	Windows_203525	13.0684
H2AK119H2AK119ub	Control	Xa	Intergenic	Windows_203526	20.8955
H2AK119H2AK119ub	Control	Xa	Intergenic	Windows_203527	16.2752
H2AK119H2AK119ub	Control	Xa	Intergenic	Windows_203528	13.146
H2AK119H2AK119ub	Control	Xa	Intergenic	Windows_203529	8.45214
H2AK119H2AK119ub	Control	Xa	Intergenic	Windows_203530	8.68502
H2AK119H2AK119ub	Control	Xa	Intergenic	Windows_203531	6.72824
H2AK119H2AK119ub	Control	Xa	Intergenic	Windows_203534	15.4949
H2AK119H2AK119ub	Control	Xa	Intergenic	Windows_203535	16.9819
H2AK119H2AK119ub	Control	Xa	Intergenic	Windows_203536	12.8314
H2AK119H2AK119ub	Control	Xa	Intergenic	Windows_203537	8.99956
H2AK119H2AK119ub	Control	Xa	Intergenic	Windows_203538	18.4649
H2AK119H2AK119ub	Control	Xa	Intergenic	Windows_203539	7.66782
H2AK119H2AK119ub	Control	Xa	Intergenic	Windows_203540	18.4649
H2AK119H2AK119ub	Control	Xa	Intergenic	Windows_203541	11.2668
H2AK119H2AK119ub	Control	Xa	Intergenic	Windows_203542	20.4993
H2AK119H2AK119ub	Control	Xa	Intergenic	Windows_203543	12.9907
H2AK119H2AK119ub	Control	Xa	Intergenic	Windows_203544	12.1288
H2AK119H2AK119ub	Control	Xa	Intergenic	Windows_203545	7.12041
H2AK119H2AK119ub	Control	Xa	Intergenic	Windows_203546	19.6373
H2AK119H2AK119ub	Control	Xa	Intergenic	Windows_203547	6.1032
H2AK119H2AK119ub	Control	Xa	Intergenic	Windows_203548	7.66782
H2AK119H2AK119ub	Control	Xa	Intergenic	Windows_203549	7.51257
H2AK119H2AK119ub	Control	Xa	Intergenic	Windows_203550	7.12041
H2AK119H2AK119ub	Control	Xa	Intergenic	Windows_203551	22.7706
H2AK119H2AK119ub	Control	Xa	Intergenic	Windows_203552	14.8658
H2AK119H2AK119ub	Control	Xa	Intergenic	Windows_203553	27.2315
H2AK119H2AK119ub	Control	Xa	Intergenic	Windows_203554	19.8742
H2AK119H2AK119ub	Control	Xa	Intergenic	Windows_203556	13.3789
H2AK119H2AK119ub	Control	Xa	Intergenic	Windows_203557	12.7538
H2AK119H2AK119ub	Control	Xa	Intergenic	Windows_203558	23.0851
H2AK119H2AK119ub	Control	Xa	Intergenic	Windows_203560	16.8226
H2AK119H2AK119ub	Control	Xa	Intergenic	Windows_203561	5.00838
H2AK119H2AK119ub	Control	Xa	Intergenic	Windows_203562	19.8783
H2AK119H2AK119ub	Control	Xa	Intergenic	Windows_203563	20.9731
H2AK119H2AK119ub	Control	Xa	Intergenic	Windows_203564	29.1067
H2AK119H2AK119ub	Control	Xa	Intergenic	Windows_203565	37.7957
H2AK119H2AK119ub	Control	Xa	Intergenic	Windows_203566	9.15481
H2AK119H2AK119ub	Control	Xa	Intergenic	Windows_203567	24.4904
H2AK119H2AK119ub	Control	Xa	Intergenic	Windows_203568	21.3612
H2AK119H2AK119ub	Control	Xa	Intergenic	Windows_203569	12.2064
H2AK119H2AK119ub	Control	Xa	Intergenic	Windows_203571	17.9991
H2AK119H2AK119ub	Control	Xa	Intergenic	Windows_203573	71.7555
H2AK119H2AK119ub	Control	Xa	Intergenic	Windows_203574	30.5936
H2AK119H2AK119ub	Control	Xa	Intergenic	Windows_203575	22.2272
H2AK119H2AK119ub	Control	Xa	Intergenic	Windows_203576	38.4208
H2AK119H2AK119ub	Control	Xa	Intergenic	Windows_203577	14.8699
H2AK119H2AK119ub	Control	Xa	Intergenic	Windows_203578	29.1067
H2AK119H2AK119ub	Control	Xa	Intergenic	Windows_203579	19.4085
H2AK119H2AK119ub	Control	Xa	Intergenic	Windows_203580	17.0555
H2AK119H2AK119ub	Control	Xa	Intergenic	Windows_203581	9.38768
H2AK119H2AK119ub	Control	Xa	Intergenic	Windows_203582	33.7188
H2AK119H2AK119ub	Control	Xa	Intergenic	Windows_203583	14.7882
H2AK119H2AK119ub	Control	Xa	Intergenic	Windows_203584	29.5845
H2AK119H2AK119ub	Control	Xa	Intergenic	Windows_203585	11.7366
H2AK119H2AK119ub	Control	Xa	Intergenic	Windows_203586	19.719
H2AK119H2AK119ub	Control	Xa	Intergenic	Windows_203612	34.2703
H2AK119H2AK119ub	Control	Xa	Intergenic	Windows_203613	26.2143
H2AK119H2AK119ub	Control	Xa	Intergenic	Windows_203614	17.9951
H2AK119H2AK119ub	Control	Xa	Intergenic	Windows_203617	28.2447
H2AK119H2AK119ub	Control	Xa	Intergenic	Windows_203623	28.3304
H2AK119H2AK119ub	Control	Xa	Intergenic	Windows_203635	9.46934
H2AK119H2AK119ub	Control	Xa	Intergenic	Windows_203639	25.8958
H2AK119H2AK119ub	Control	Xa	Intergenic	Windows_203641	6.18487
H2AK119H2AK119ub	Control	Xa	Intergenic	Windows_203642	21.5165
H2AK119H2AK119ub	Control	Xa	Intergenic	Windows_203654	24.9643
H2AK119H2AK119ub	Control	Xa	Intergenic	Windows_203655	35.5244
H2AK119H2AK119ub	Control	Xa	Intergenic	Windows_203656	24.5721
H2AK119H2AK119ub	Control	Xa	Intergenic	Windows_203657	10.3273
H2AK119H2AK119ub	Control	Xa	Intergenic	Windows_203658	23.3997
H2AK119H2AK119ub	Control	Xa	Intergenic	Windows_203659	40.2223
H2AK119H2AK119ub	Control	Xa	Intergenic	Windows_203680	13.6934
H2AK119H2AK119ub	Control	Xa	Intergenic	Windows_203681	3.0516
H2AK119H2AK119ub	Control	Xa	Intergenic	Windows_203682	15.4133
H2AK119H2AK119ub	Control	Xa	Intergenic	Windows_203690	8.99956
H2AK119H2AK119ub	Control	Xa	Intergenic	Windows_203693	23.1587
H2AK119H2AK119ub	Control	Xa	Intergenic	Windows_203694	18.5425
H2AK119H2AK119ub	Control	Xa	Intergenic	Windows_203695	7.59019
H2AK119H2AK119ub	Control	Xa	Intergenic	Windows_203696	20.0335
H2AK119H2AK119ub	Control	Xa	Intergenic	Windows_203698	14.3184
H2AK119H2AK119ub	Control	Xa	Intergenic	Windows_203699	5.55579
H2AK119H2AK119ub	Control	Xa	Intergenic	Windows_203703	3.52139
H2AK119H2AK119ub	Control	Xa	Intergenic	Windows_203704	4.46097
H2AK119H2AK119ub	Control	Xa	Intergenic	Windows_203705	9.85747
H2AK119H2AK119ub	Control	Xa	Intergenic	Windows_203706	16.6633
H2AK119H2AK119ub	Control	Xa	Intergenic	Windows_203707	29.1147
H2AK119H2AK119ub	Control	Xa	Intergenic	Windows_203708	24.4945
H2AK119H2AK119ub	Control	Xa	Intergenic	Windows_203709	52.9721
H2AK119H2AK119ub	Control	Xa	Intergenic	Windows_203710	32.1623
H2AK119H2AK119ub	Control	Xa	Intergenic	Windows_203714	21.1283
H2AK119H2AK119ub	Control	Xa	Intergenic	Windows_203715	21.9086
H2AK119H2AK119ub	Control	Xa	Intergenic	Windows_203717	17.4477
H2AK119H2AK119ub	Control	Xa	Intergenic	Windows_203718	33.49
H2AK119H2AK119ub	Control	Xa	Intergenic	Windows_203719	15.1028
H2AK119H2AK119ub	Control	Xa	Intergenic	Windows_203720	4.14643
H2AK119H2AK119ub	Control	Xa	Intergenic	Windows_203721	25.3564
H2AK119H2AK119ub	Control	Xa	Intergenic	Windows_203722	21.1243
H2AK119H2AK119ub	Control	Xa	Intergenic	Windows_203723	32.0806
H2AK119H2AK119ub	Control	Xa	Intergenic	Windows_203724	18.1544
H2AK119H2AK119ub	Control	Xa	Intergenic	Windows_203725	26.292
H2AK119H2AK119ub	Control	Xa	Intergenic	Windows_203726	16.6633
H2AK119H2AK119ub	Control	Xa	Intergenic	Windows_203727	25.0419
H2AK119H2AK119ub	Control	Xa	Intergenic	Windows_203731	34.977
H2AK119H2AK119ub	Control	Xa	Intergenic	Windows_203732	12.0512
H2AK119H2AK119ub	Control	Xa	Intergenic	Windows_203733	17.9991
H2AK119H2AK119ub	Control	Xa	Intergenic	Windows_203734	21.5205
H2AK119H2AK119ub	Control	Xa	Intergenic	Windows_203735	21.827
H2AK119H2AK119ub	Control	Xa	Intergenic	Windows_203736	16.8226
H2AK119H2AK119ub	Control	Xa	Intergenic	Windows_203737	11.4997
H2AK119H2AK119ub	Control	Xa	Intergenic	Windows_203738	26.9946
H2AK119H2AK119ub	Control	Xa	Intergenic	Windows_203739	21.3612
H2AK119H2AK119ub	Control	Xa	Intergenic	Windows_203740	17.2148
H2AK119H2AK119ub	Control	Xa	Intergenic	Windows_203742	1.95678
H2AK119H2AK119ub	Control	Xa	Intergenic	Windows_203743	20.7362
H2AK119H2AK119ub	Control	Xa	Intergenic	Windows_203744	18.1544
H2AK119H2AK119ub	Control	Xa	Intergenic	Windows_203745	14.1632
H2AK119H2AK119ub	Control	Xa	Intergenic	Windows_203746	16.5897
H2AK119H2AK119ub	Control	Xa	Intergenic	Windows_203747	20.8098
H2AK119H2AK119ub	Control	Xa	Intergenic	Windows_203748	15.0251
H2AK119H2AK119ub	Control	Xa	Intergenic	Windows_203749	22.2232
H2AK119H2AK119ub	Control	Xa	Intergenic	Windows_203750	12.0512
H2AK119H2AK119ub	Control	Xa	Intergenic	Windows_203756	8.37452
H2AK119H2AK119ub	Control	Xa	Intergenic	Windows_203757	10.0127
H2AK119H2AK119ub	Control	Xa	Intergenic	Windows_203758	15.4949
H2AK119H2AK119ub	Control	Xa	Intergenic	Windows_203759	9.46934
H2AK119H2AK119ub	Control	Xa	Intergenic	Windows_203760	9.46934
H2AK119H2AK119ub	Control	Xa	Intergenic	Windows_203761	24.8786
H2AK119H2AK119ub	Control	Xa	Intergenic	Windows_203762	20.344
H2AK119H2AK119ub	Control	Xa	Intergenic	Windows_203763	9.54697
H2AK119H2AK119ub	Control	Xa	Intergenic	Windows_203764	8.52977
H2AK119H2AK119ub	Control	Xa	Intergenic	Windows_203765	8.99956
H2AK119H2AK119ub	Control	Xa	Intergenic	Windows_203766	11.1892
H2AK119H2AK119ub	Control	Xa	Intergenic	Windows_203767	23.1587
H2AK119H2AK119ub	Control	Xa	Intergenic	Windows_203768	7.27969
H2AK119H2AK119ub	Control	Xa	Intergenic	Windows_203770	16.9779
H2AK119H2AK119ub	Control	Xa	Intergenic	Windows_203771	24.0207
H2AK119H2AK119ub	Control	Xa	Intergenic	Windows_203772	18.232
H2AK119H2AK119ub	Control	Xa	Intergenic	Windows_203773	13.6158
H2AK119H2AK119ub	Control	Xa	Intergenic	Windows_203774	21.0467
H2AK119H2AK119ub	Control	Xa	Intergenic	Windows_203775	14.0079
H2AK119H2AK119ub	Control	Xa	Intergenic	Windows_203776	12.0512
H2AK119H2AK119ub	Control	Xa	Intergenic	Windows_203777	11.7366
H2AK119H2AK119ub	Control	Xa	Intergenic	Windows_203778	11.7366
H2AK119H2AK119ub	Control	Xa	Intergenic	Windows_203779	20.2704
H2AK119H2AK119ub	Control	Xa	Intergenic	Windows_203780	18.0767
H2AK119H2AK119ub	Control	Xa	Intergenic	Windows_203781	12.3657
H2AK119H2AK119ub	Control	Xa	Intergenic	Windows_203782	10.7194
H2AK119H2AK119ub	Control	Xa	Intergenic	Windows_203783	20.8914
H2AK119H2AK119ub	Control	Xa	Intergenic	Windows_203784	3.59902
H2AK119H2AK119ub	Control	Xa	Intergenic	Windows_203785	2.11203
H2AK119H2AK119ub	Control	Xa	Intergenic	Windows_203786	17.0595
H2AK119H2AK119ub	Control	Xa	Intergenic	Windows_203787	23.318
H2AK119H2AK119ub	Control	Xa	Intergenic	Windows_203788	26.4472
H2AK119H2AK119ub	Control	Xa	Intergenic	Windows_203789	15.6502
H2AK119H2AK119ub	Control	Xa	Intergenic	Windows_203790	20.7362
H2AK119H2AK119ub	Control	Xa	Intergenic	Windows_203791	9.78388
H2AK119H2AK119ub	Control	Xa	Intergenic	Windows_203792	20.4216
H2AK119H2AK119ub	Control	Xa	Intergenic	Windows_203793	17.6846
H2AK119H2AK119ub	Control	Xa	Intergenic	Windows_203794	20.8138
H2AK119H2AK119ub	Control	Xa	Intergenic	Windows_203795	16.3528
H2AK119H2AK119ub	Control	Xa	Intergenic	Windows_203796	18.7794
H2AK119H2AK119ub	Control	Xa	Intergenic	Windows_203797	20.1152
H2AK119H2AK119ub	Control	Xa	Intergenic	Windows_203799	18.4689
H2AK119H2AK119ub	Control	Xa	Intergenic	Windows_203801	10.4865
H2AK119H2AK119ub	Control	Xa	Intergenic	Windows_203802	13.6934
H2AK119H2AK119ub	Control	Xa	Intergenic	Windows_203803	19.7966
H2AK119H2AK119ub	Control	Xa	Intergenic	Windows_203804	13.5381
H2AK119H2AK119ub	Control	Xa	Intergenic	Windows_203805	30.2831
H2AK119H2AK119ub	Control	Xa	Intergenic	Windows_203806	10.2496
H2AK119H2AK119ub	Control	Xa	Intergenic	Windows_203807	17.7622
H2AK119H2AK119ub	Control	Xa	Intergenic	Windows_203809	12.6762
H2AK119H2AK119ub	Control	Xa	Intergenic	Windows_203810	15.3356
H2AK119H2AK119ub	Control	Xa	Intergenic	Windows_203811	15.6461
H2AK119H2AK119ub	Control	Xa	Intergenic	Windows_203812	13.146
H2AK119H2AK119ub	Control	Xa	Intergenic	Windows_203813	13.771
H2AK119H2AK119ub	Control	Xa	Intergenic	Windows_203814	24.2576
H2AK119H2AK119ub	Control	Xa	Intergenic	Windows_203815	19.0939
H2AK119H2AK119ub	Control	Xa	Intergenic	Windows_203816	5.24529
H2AK119H2AK119ub	Control	Xa	Intergenic	Windows_203817	9.46934
H2AK119H2AK119ub	Control	Xa	Intergenic	Windows_203818	6.57299
H2AK119H2AK119ub	Control	Xa	Intergenic	Windows_203819	19.0123
H2AK119H2AK119ub	Control	Xa	Intergenic	Windows_203820	23.318
H2AK119H2AK119ub	Control	Xa	Intergenic	Windows_203823	7.98236
H2AK119H2AK119ub	Control	Xa	Intergenic	Windows_203825	16.745
H2AK119H2AK119ub	Control	Xa	Intergenic	Windows_203826	17.9951
H2AK119H2AK119ub	Control	Xa	Intergenic	Windows_203827	19.5637
H2AK119H2AK119ub	Control	Xa	Intergenic	Windows_203828	3.99118
H2AK119H2AK119ub	Control	Xa	Intergenic	Windows_203829	11.8142
H2AK119H2AK119ub	Control	Xa	Intergenic	Windows_203830	7.74948
H2AK119H2AK119ub	Control	Xa	Intergenic	Windows_203831	17.2148
H2AK119H2AK119ub	Control	Xa	Intergenic	Windows_203832	16.5897
H2AK119H2AK119ub	Control	Xa	Intergenic	Windows_203833	6.41774
H2AK119H2AK119ub	Control	Xa	Intergenic	Windows_203834	24.0983
H2AK119H2AK119ub	Control	Xa	Intergenic	Windows_203835	29.7357
H2AK119H2AK119ub	Control	Xa	Intergenic	Windows_203836	14.2448
H2AK119H2AK119ub	Control	Xa	Intergenic	Windows_203837	20.2664
H2AK119H2AK119ub	Control	Xa	Intergenic	Windows_203838	17.5293
H2AK119H2AK119ub	Control	Xa	Intergenic	Windows_203839	20.5769
H2AK119H2AK119ub	Control	Xa	Intergenic	Windows_203840	10.4049
H2AK119H2AK119ub	Control	Xa	Intergenic	Windows_203841	30.1239
H2AK119H2AK119ub	Control	Xa	Intergenic	Windows_203842	46.4071
H2AK119H2AK119ub	Control	Xa	Intergenic	Windows_203843	23.8694
H2AK119H2AK119ub	Control	Xa	Intergenic	Windows_203844	22.3008
H2AK119H2AK119ub	Control	Xa	Intergenic	Windows_203845	49.9245
H2AK119H2AK119ub	Control	Xa	Intergenic	Windows_203846	40.2223
H2AK119H2AK119ub	Control	Xa	Intergenic	Windows_203847	14.7923
H2AK119H2AK119ub	Control	Xa	Intergenic	Windows_203848	32.5504
H2AK119H2AK119ub	Control	Xa	Intergenic	Windows_203849	20.1111
H2AK119H2AK119ub	Control	Xa	Intergenic	Windows_203850	32.1583
H2AK119H2AK119ub	Control	Xa	Intergenic	Windows_203851	21.206
H2AK119H2AK119ub	Control	Xa	Intergenic	Windows_203852	20.8914
H2AK119H2AK119ub	Control	Xa	Intergenic	Windows_203853	11.5814
H2AK119H2AK119ub	Control	Xa	Intergenic	Windows_203854	14.633
H2AK119H2AK119ub	Control	Xa	Intergenic	Windows_203855	28.8002
H2AK119H2AK119ub	Control	Xa	Intergenic	Windows_203856	49.6059
H2AK119H2AK119ub	Control	Xa	Intergenic	Windows_203857	13.146
H2AK119H2AK119ub	Control	Xa	Intergenic	Windows_203858	10.4865
H2AK119H2AK119ub	Control	Xa	Intergenic	Windows_203859	20.4216
H2AK119H2AK119ub	Control	Xa	Intergenic	Windows_203860	33.9598
H2AK119H2AK119ub	Control	Xa	Intergenic	Windows_203861	18.0767
H2AK119H2AK119ub	Control	Xa	Intergenic	Windows_203863	8.13761
H2AK119H2AK119ub	Control	Xa	Intergenic	Windows_203864	9.23243
H2AK119H2AK119ub	Control	Xa	Intergenic	Windows_203865	16.12
H2AK119H2AK119ub	Control	Xa	Intergenic	Windows_203866	21.9863
H2AK119H2AK119ub	Control	Xa	Intergenic	Windows_203867	19.6373
H2AK119H2AK119ub	Control	Xa	Intergenic	Windows_203868	13.9303
H2AK119H2AK119ub	Control	Xa	Intergenic	Windows_203869	22.9258
H2AK119H2AK119ub	Control	Xa	Intergenic	Windows_203870	20.8914
H2AK119H2AK119ub	Control	Xa	Intergenic	Windows_203871	15.1804
H2AK119H2AK119ub	Control	Xa	Intergenic	Windows_203872	13.0684
H2AK119H2AK119ub	Control	Xa	Intergenic	Windows_203873	16.9043
H2AK119H2AK119ub	Control	Xa	Intergenic	Windows_203874	17.2148
H2AK119H2AK119ub	Control	Xa	Intergenic	Windows_203875	24.3392
H2AK119H2AK119ub	Control	Xa	Intergenic	Windows_203876	24.3312
H2AK119H2AK119ub	Control	Xa	Intergenic	Windows_203877	26.051
H2AK119H2AK119ub	Control	Xa	Intergenic	Windows_203878	29.8134
H2AK119H2AK119ub	Control	Xa	Intergenic	Windows_203879	15.258
H2AK119H2AK119ub	Control	Xa	Intergenic	Windows_203880	14.5553
H2AK119H2AK119ub	Control	Xa	Intergenic	Windows_203881	35.6061
H2AK119H2AK119ub	Control	Xa	Intergenic	Windows_203882	30.516
H2AK119H2AK119ub	Control	Xa	Intergenic	Windows_203883	17.2924
H2AK119H2AK119ub	Control	Xa	Intergenic	Windows_203884	30.9041
H2AK119H2AK119ub	Control	Xa	Intergenic	Windows_203885	17.4477
H2AK119H2AK119ub	Control	Xa	Intergenic	Windows_203886	13.3829
H2AK119H2AK119ub	Control	Xa	Intergenic	Windows_203887	21.0548
H2AK119H2AK119ub	Control	Xa	Intergenic	Windows_203888	26.5248
H2AK119H2AK119ub	Control	Xa	Intergenic	Windows_203889	30.7529
H2AK119H2AK119ub	Control	Xa	Intergenic	Windows_203890	8.92193
H2AK119H2AK119ub	Control	Xa	Intergenic	Windows_203891	11.9735
H2AK119H2AK119ub	Control	Xa	Intergenic	Windows_203892	10.7194
H2AK119H2AK119ub	Control	Xa	Intergenic	Windows_203893	12.0512
H2AK119H2AK119ub	Control	Xa	Intergenic	Windows_203894	15.1804
H2AK119H2AK119ub	Control	Xa	Intergenic	Windows_203895	15.254
H2AK119H2AK119ub	Control	Xa	Intergenic	Windows_203896	10.7194
H2AK119H2AK119ub	Control	Xa	Intergenic	Windows_203913	16.0383
H2AK119H2AK119ub	Control	Xa	Intergenic	Windows_203914	13.3012
H2AK119H2AK119ub	Control	Xa	Intergenic	Windows_203916	15.883
H2AK119H2AK119ub	Control	Xa	Intergenic	Windows_203917	26.3696
H2AK119H2AK119ub	Control	Xa	Intergenic	Windows_203918	19.8742
H2AK119H2AK119ub	Control	Xa	Intergenic	Windows_203919	19.0899
H2AK119H2AK119ub	Control	Xa	Intergenic	Windows_203920	25.0379
H2AK119H2AK119ub	Control	Xa	Intergenic	Windows_203921	12.8314
H2AK119H2AK119ub	Control	Xa	Intergenic	Windows_203922	21.3653
H2AK119H2AK119ub	Control	Xa	Intergenic	Windows_203923	11.2668
H2AK119H2AK119ub	Control	Xa	Intergenic	Windows_203924	6.1032
H2AK119H2AK119ub	Control	Xa	Intergenic	Windows_203925	5.086
H2AK119H2AK119ub	Control	Xa	Intergenic	Windows_203926	5.78867
H2AK119H2AK119ub	Control	Xa	Intergenic	Windows_203927	2.0344
H2AK119H2AK119ub	Control	Xa	Intergenic	Windows_203928	6.02558
H2AK119H2AK119ub	Control	Xa	Intergenic	Windows_203929	11.034
H2AK119H2AK119ub	Control	Xa	Intergenic	Windows_203930	0
H2AK119H2AK119ub	Control	Xa	Intergenic	Windows_203935	3.44376
H2AK119H2AK119ub	Control	Xa	Intergenic	Windows_203936	6.8099
H2AK119H2AK119ub	Control	Xa	Intergenic	Windows_203942	8.84027
H2AK119H2AK119ub	Control	Xa	Intergenic	Windows_203943	7.43494
H2AK119H2AK119ub	Control	Xa	Intergenic	Windows_203944	14.3184
H2AK119H2AK119ub	Control	Xa	Intergenic	Windows_203945	5.16363
H2AK119H2AK119ub	Control	Xa	Intergenic	Windows_203946	3.36614
H2AK119H2AK119ub	Control	Xa	Intergenic	Windows_203947	12.6762
H2AK119H2AK119ub	Control	Xa	Intergenic	Windows_203948	12.8314
H2AK119H2AK119ub	Control	Xa	Intergenic	Windows_203949	7.82307
H2AK119H2AK119ub	Control	Xa	Intergenic	Windows_203951	7.59019
H2AK119H2AK119ub	Control	Xa	Intergenic	Windows_203954	21.0507
H2AK119H2AK119ub	Control	Xa	Intergenic	Windows_203955	8.92193
H2AK119H2AK119ub	Control	Xa	Intergenic	Windows_203962	8.76264
H2AK119H2AK119ub	Control	Xa	Intergenic	Windows_203969	8.92193
H2AK119H2AK119ub	Control	Xa	Intergenic	Windows_203973	2.18965
H2AK119H2AK119ub	Control	Xa	Intergenic	Windows_203977	5.086
H2AK119H2AK119ub	Control	Xa	Intergenic	Windows_203979	16.12
H2AK119H2AK119ub	Control	Xa	Intergenic	Windows_203981	4.0688
H2AK119H2AK119ub	Control	Xa	Intergenic	Windows_203982	9.70222
H2AK119H2AK119ub	Control	Xa	Intergenic	Windows_203984	5.086
H2AK119H2AK119ub	Control	Xa	Intergenic	Windows_203985	13.5381
H2AK119H2AK119ub	Control	Xa	Intergenic	Windows_203994	21.5981
H2AK119H2AK119ub	Control	Xa	Intergenic	Windows_203995	11.8959
H2AK119H2AK119ub	Control	Xa	Intergenic	Windows_204004	10.2537
H2AK119H2AK119ub	Control	Xa	Intergenic	Windows_204009	6.33608
H2AK119H2AK119ub	Control	Xa	Intergenic	Windows_204010	5.55579
H2AK119H2AK119ub	Control	Xa	Intergenic	Windows_204011	7.12041
H2AK119H2AK119ub	Control	Xa	Intergenic	Windows_204012	6.02558
H2AK119H2AK119ub	Control	Xa	Intergenic	Windows_204013	4.61622
H2AK119H2AK119ub	Control	Xa	Intergenic	Windows_204014	3.75427
H2AK119H2AK119ub	Control	Xa	Intergenic	Windows_204016	8.21523
H2AK119H2AK119ub	Control	Xa	Intergenic	Windows_204017	8.68502
H2AK119H2AK119ub	Control	Xa	Intergenic	Windows_204018	5.94795
H2AK119H2AK119ub	Control	Xa	Intergenic	Windows_204019	5.55579
H2AK119H2AK119ub	Control	Xa	Intergenic	Windows_204020	12.3617
H2AK119H2AK119ub	Control	Xa	Intergenic	Windows_204021	3.12923
H2AK119H2AK119ub	Control	Xa	Intergenic	Windows_204022	8.99956
H2AK119H2AK119ub	Control	Xa	Intergenic	Windows_204023	6.18083
H2AK119H2AK119ub	Control	Xa	Intergenic	Windows_204024	5.31888
H2AK119H2AK119ub	Control	Xa	Intergenic	Windows_204025	5.78867
H2AK119H2AK119ub	Control	Xa	Intergenic	Windows_204026	3.67664
H2AK119H2AK119ub	Control	Xa	Intergenic	Windows_204027	6.02558
H2AK119H2AK119ub	Control	Xa	Intergenic	Windows_204028	5.086
H2AK119H2AK119ub	Control	Xa	Intergenic	Windows_204029	8.21927
H2AK119H2AK119ub	Control	Xa	Intergenic	Windows_204030	2.65944
H2AK119H2AK119ub	Control	Xa	Intergenic	Windows_204031	4.46097
H2AK119H2AK119ub	Control	Xa	Intergenic	Windows_204032	4.69384
H2AK119H2AK119ub	Control	Xa	Intergenic	Windows_204033	2.89635
H2AK119H2AK119ub	Control	Xa	Intergenic	Windows_204034	4.61622
H2AK119H2AK119ub	Control	Xa	Intergenic	Windows_204035	3.91355
H2AK119H2AK119ub	Control	Xa	Intergenic	Windows_204036	19.4044
H2AK119H2AK119ub	Control	Xa	Intergenic	Windows_204037	11.1892
H2AK119H2AK119ub	Control	Xa	Intergenic	Windows_204038	8.68502
H2AK119H2AK119ub	Control	Xa	Intergenic	Windows_204039	9.46531
H2AK119H2AK119ub	Control	Xa	Intergenic	Windows_204040	9.46934
H2AK119H2AK119ub	Control	Xa	Intergenic	Windows_204041	9.38768
H2AK119H2AK119ub	Control	Xa	Intergenic	Windows_204042	12.0512
H2AK119H2AK119ub	Control	Xa	Intergenic	Windows_204043	11.7366
H2AK119H2AK119ub	Control	Xa	Intergenic	Windows_204044	7.19803
H2AK119H2AK119ub	Control	Xa	Intergenic	Windows_204045	2.89635
H2AK119H2AK119ub	Control	Xa	Intergenic	Windows_204046	9.15481
H2AK119H2AK119ub	Control	Xa	Intergenic	Windows_204047	4.30168
H2AK119H2AK119ub	Control	Xa	Intergenic	Windows_204048	6.49537
H2AK119H2AK119ub	Control	Xa	Intergenic	Windows_204049	6.88349
H2AK119H2AK119ub	Control	Xa	Intergenic	Windows_204050	3.12923
H2AK119H2AK119ub	Control	Xa	Intergenic	Windows_204051	4.0688
H2AK119H2AK119ub	Control	Xa	Intergenic	Windows_204052	5.00838
H2AK119H2AK119ub	Control	Xa	Intergenic	Windows_204053	4.93075
H2AK119H2AK119ub	Control	Xa	Intergenic	Windows_204054	5.47817
H2AK119H2AK119ub	Control	Xa	Intergenic	Windows_204055	4.46097
H2AK119H2AK119ub	Control	Xa	Intergenic	Windows_204056	5.87033
H2AK119H2AK119ub	Control	Xa	Intergenic	Windows_204057	3.0516
H2AK119H2AK119ub	Control	Xa	Intergenic	Windows_204058	8.13761
H2AK119H2AK119ub	Control	Xa	Intergenic	Windows_204059	3.12923
H2AK119H2AK119ub	Control	Xa	Intergenic	Windows_204060	4.53859
H2AK119H2AK119ub	Control	Xa	Intergenic	Windows_204109	3.12923
H2AK119H2AK119ub	Control	Xa	Intergenic	Windows_204110	8.45214
H2AK119H2AK119ub	Control	Xa	Intergenic	Windows_204111	5.71104
H2AK119H2AK119ub	Control	Xa	Intergenic	Windows_204112	3.28851
H2AK119H2AK119ub	Control	Xa	Intergenic	Windows_204113	3.0516
H2AK119H2AK119ub	Control	Xa	Intergenic	Windows_204114	13.0684
H2AK119H2AK119ub	Control	Xa	Intergenic	Windows_204115	9.23243
H2AK119H2AK119ub	Control	Xa	Intergenic	Windows_204116	8.84027
H2AK119H2AK119ub	Control	Xa	Intergenic	Windows_204117	5.55579
H2AK119H2AK119ub	Control	Xa	Intergenic	Windows_204118	10.3273
H2AK119H2AK119ub	Control	Xa	Intergenic	Windows_204119	7.43494
H2AK119H2AK119ub	Control	Xa	Intergenic	Windows_204120	9.23243
H2AK119H2AK119ub	Control	Xa	Intergenic	Windows_204121	9.23243
H2AK119H2AK119ub	Control	Xa	Intergenic	Windows_204122	12.0512
H2AK119H2AK119ub	Control	Xa	Intergenic	Windows_204123	11.2628
H2AK119H2AK119ub	Control	Xa	Intergenic	Windows_204124	12.284
H2AK119H2AK119ub	Control	Xa	Intergenic	Windows_204125	4.14643
H2AK119H2AK119ub	Control	Xa	Intergenic	Windows_204126	5.63342
H2AK119H2AK119ub	Control	Xa	Intergenic	Windows_204127	11.8919
H2AK119H2AK119ub	Control	Xa	Intergenic	Windows_204128	7.51257
H2AK119H2AK119ub	Control	Xa	Intergenic	Windows_204129	9.62459
H2AK119H2AK119ub	Control	Xa	Intergenic	Windows_204130	6.72824
H2AK119H2AK119ub	Control	Xa	Intergenic	Windows_204132	7.19803
H2AK119H2AK119ub	Control	Xa	Intergenic	Windows_204133	3.44376
H2AK119H2AK119ub	Control	Xa	Intergenic	Windows_204134	4.93075
H2AK119H2AK119ub	Control	Xa	Intergenic	Windows_204135	5.40054
H2AK119H2AK119ub	Control	Xa	Intergenic	Windows_204136	7.04278
H2AK119H2AK119ub	Control	Xa	Intergenic	Windows_204137	7.90473
H2AK119H2AK119ub	Control	Xa	Intergenic	Windows_204138	5.31888
H2AK119H2AK119ub	Control	Xa	Intergenic	Windows_204139	5.47817
H2AK119H2AK119ub	Control	Xa	Intergenic	Windows_204140	6.1032
H2AK119H2AK119ub	Control	Xa	Intergenic	Windows_204141	10.0944
H2AK119H2AK119ub	Control	Xa	Intergenic	Windows_204142	5.086
H2AK119H2AK119ub	Control	Xa	Intergenic	Windows_204143	6.96515
H2AK119H2AK119ub	Control	Xa	Intergenic	Windows_204144	6.73228
H2AK119H2AK119ub	Control	Xa	Intergenic	Windows_204151	7.04278
H2AK119H2AK119ub	Control	Xa	Intergenic	Windows_204152	23.314
H2AK119H2AK119ub	Control	Xa	Intergenic	Windows_204153	5.94795
H2AK119H2AK119ub	Control	Xa	Intergenic	Windows_204154	7.27566
H2AK119H2AK119ub	Control	Xa	Intergenic	Windows_204155	7.04278
H2AK119H2AK119ub	Control	Xa	Intergenic	Windows_204156	8.52977
H2AK119H2AK119ub	Control	Xa	Intergenic	Windows_204157	9.46934
H2AK119H2AK119ub	Control	Xa	Intergenic	Windows_204164	5.63342
H2AK119H2AK119ub	Control	Xa	Intergenic	Windows_204165	2.50419
H2AK119H2AK119ub	Control	Xa	Intergenic	Windows_204171	3.99118
H2AK119H2AK119ub	Control	Xa	Intergenic	Windows_204172	5.94795
H2AK119H2AK119ub	Control	Xa	Intergenic	Windows_204173	13.146
H2AK119H2AK119ub	Control	Xa	Intergenic	Windows_204174	7.12041
H2AK119H2AK119ub	Control	Xa	Intergenic	Windows_204175	19.0939
H2AK119H2AK119ub	Control	Xa	Intergenic	Windows_204219	0.469788
H2AK119H2AK119ub	Control	Xa	Intergenic	Windows_204220	1.95678
H2AK119H2AK119ub	Control	Xa	Intergenic	Windows_204221	1.48699
H2AK119H2AK119ub	Control	Xa	Intergenic	Windows_204222	1.40936
H2AK119H2AK119ub	Control	Xa	Intergenic	Windows_204223	4.0688
H2AK119H2AK119ub	Control	Xa	Intergenic	Windows_204224	3.52139
H2AK119H2AK119ub	Control	Xa	Intergenic	Windows_204225	3.0516
H2AK119H2AK119ub	Control	Xa	Intergenic	Windows_204226	2.11203
H2AK119H2AK119ub	Control	Xa	Intergenic	Windows_204227	2.18965
H2AK119H2AK119ub	Control	Xa	Intergenic	Windows_204228	3.12923
H2AK119H2AK119ub	Control	Xa	Intergenic	Windows_204229	4.77147
H2AK119H2AK119ub	Control	Xa	Intergenic	Windows_204230	2.0344
H2AK119H2AK119ub	Control	Xa	Intergenic	Windows_204231	2.89635
H2AK119H2AK119ub	Control	Xa	Intergenic	Windows_204232	4.14643
H2AK119H2AK119ub	Control	Xa	Intergenic	Windows_204233	1.0172
H2AK119H2AK119ub	Control	Xa	Intergenic	Windows_204234	8.05998
H2AK119H2AK119ub	Control	Xa	Intergenic	Windows_204235	6.65062
H2AK119H2AK119ub	Control	Xa	Intergenic	Windows_204236	2.58181
H2AK119H2AK119ub	Control	Xa	Intergenic	Windows_204237	1.56461
H2AK119H2AK119ub	Control	Xa	Intergenic	Windows_204238	5.16363
H2AK119H2AK119ub	Control	Xa	Intergenic	Windows_204239	1.56461
H2AK119H2AK119ub	Control	Xa	Intergenic	Windows_204240	3.20685
H2AK119H2AK119ub	Control	Xa	Intergenic	Windows_204241	0.547413
H2AK119H2AK119ub	Control	Xa	Intergenic	Windows_204242	3.99118
H2AK119H2AK119ub	Control	Xa	Intergenic	Windows_204243	2.0344
H2AK119H2AK119ub	Control	Xa	Intergenic	Windows_204244	4.14643
H2AK119H2AK119ub	Control	Xa	Intergenic	Windows_204245	1.0172
H2AK119H2AK119ub	Control	Xa	Intergenic	Windows_204246	2.97398
H2AK119H2AK119ub	Control	Xa	Intergenic	Windows_204247	2.89635
H2AK119H2AK119ub	Control	Xa	Intergenic	Windows_204248	3.0516
H2AK119H2AK119ub	Control	Xa	Intergenic	Windows_204249	2.0344
H2AK119H2AK119ub	Control	Xa	Intergenic	Windows_204250	3.0516
H2AK119H2AK119ub	Control	Xa	Intergenic	Windows_204251	3.12923
H2AK119H2AK119ub	Control	Xa	Intergenic	Windows_204252	3.59902
H2AK119H2AK119ub	Control	Xa	Intergenic	Windows_204253	1.56461
H2AK119H2AK119ub	Control	Xa	Intergenic	Windows_204254	1.0172
H2AK119H2AK119ub	Control	Xa	Intergenic	Windows_204255	4.61622
H2AK119H2AK119ub	Control	Xa	Intergenic	Windows_204256	3.67664
H2AK119H2AK119ub	Control	Xa	Intergenic	Windows_204257	0.939576
H2AK119H2AK119ub	Control	Xa	Intergenic	Windows_204258	5.00838
H2AK119H2AK119ub	Control	Xa	Intergenic	Windows_204259	4.3793
H2AK119H2AK119ub	Control	Xa	Intergenic	Windows_204260	5.086
H2AK119H2AK119ub	Control	Xa	Intergenic	Windows_204261	3.20685
H2AK119H2AK119ub	Control	Xa	Intergenic	Windows_204262	2.50419
H2AK119H2AK119ub	Control	Xa	Intergenic	Windows_204263	6.72824
H2AK119H2AK119ub	Control	Xa	Intergenic	Windows_204264	1.0172
H2AK119H2AK119ub	Control	Xa	Intergenic	Windows_204265	3.12923
H2AK119H2AK119ub	Control	Xa	Intergenic	Windows_204266	1.95678
H2AK119H2AK119ub	Control	Xa	Intergenic	Windows_204267	3.67664
H2AK119H2AK119ub	Control	Xa	Intergenic	Windows_204268	1.95678
H2AK119H2AK119ub	Control	Xa	Intergenic	Windows_204269	0.469788
H2AK119H2AK119ub	Control	Xa	Intergenic	Windows_204271	1.56461
H2AK119H2AK119ub	Control	Xa	Intergenic	Windows_204272	1.48699
H2AK119H2AK119ub	Control	Xa	Intergenic	Windows_204275	3.12923
H2AK119H2AK119ub	Control	Xa	Intergenic	Windows_204276	3.52139
H2AK119H2AK119ub	Control	Xa	Intergenic	Windows_204277	1.48699
H2AK119H2AK119ub	Control	Xa	Intergenic	Windows_204278	0
H2AK119H2AK119ub	Control	Xa	Intergenic	Windows_204279	2.0344
H2AK119H2AK119ub	Control	Xa	Intergenic	Windows_204280	1.0172
H2AK119H2AK119ub	Control	Xa	Intergenic	Windows_204281	2.0344
H2AK119H2AK119ub	Control	Xa	Intergenic	Windows_204282	1.48699
H2AK119H2AK119ub	Control	Xa	Intergenic	Windows_204283	3.91355
H2AK119H2AK119ub	Control	Xa	Intergenic	Windows_204284	1.0172
H2AK119H2AK119ub	Control	Xa	Intergenic	Windows_204285	2.58181
H2AK119H2AK119ub	Control	Xa	Intergenic	Windows_204286	2.18965
H2AK119H2AK119ub	Control	Xa	Intergenic	Windows_204287	2.11203
H2AK119H2AK119ub	Control	Xa	Intergenic	Windows_204288	2.0344
H2AK119H2AK119ub	Control	Xa	Intergenic	Windows_204289	2.50419
H2AK119H2AK119ub	Control	Xa	Intergenic	Windows_204290	4.61622
H2AK119H2AK119ub	Control	Xa	Intergenic	Windows_204291	2.58181
H2AK119H2AK119ub	Control	Xa	Intergenic	Windows_204292	1.48699
H2AK119H2AK119ub	Control	Xa	Intergenic	Windows_204293	3.0516
H2AK119H2AK119ub	Control	Xa	Intergenic	Windows_204294	2.97398
H2AK119H2AK119ub	Control	Xa	Intergenic	Windows_204295	1.64224
H2AK119H2AK119ub	Control	Xa	Intergenic	Windows_204296	1.0172
H2AK119H2AK119ub	Control	Xa	Intergenic	Windows_204297	3.44376
H2AK119H2AK119ub	Control	Xa	Intergenic	Windows_204298	4.46097
H2AK119H2AK119ub	Control	Xa	Intergenic	Windows_204299	2.0344
H2AK119H2AK119ub	Control	Xa	Intergenic	Windows_204300	3.12923
H2AK119H2AK119ub	Control	Xa	Intergenic	Windows_204301	2.42656
H2AK119H2AK119ub	Control	Xa	Intergenic	Windows_204302	3.59902
H2AK119H2AK119ub	Control	Xa	Intergenic	Windows_204303	5.71104
H2AK119H2AK119ub	Control	Xa	Intergenic	Windows_204304	3.91355
H2AK119H2AK119ub	Control	Xa	Intergenic	Windows_204305	1.09483
H2AK119H2AK119ub	Control	Xa	Intergenic	Windows_204306	2.50419
H2AK119H2AK119ub	Control	Xa	Intergenic	Windows_204307	1.09483
H2AK119H2AK119ub	Control	Xa	Intergenic	Windows_204308	0.939576
H2AK119H2AK119ub	Control	Xa	Intergenic	Windows_204309	2.0344
H2AK119H2AK119ub	Control	Xa	Intergenic	Windows_204310	2.42656
H2AK119H2AK119ub	Control	Xa	Intergenic	Windows_204311	1.95678
H2AK119H2AK119ub	Control	Xa	Intergenic	Windows_204312	3.0516
H2AK119H2AK119ub	Control	Xa	Intergenic	Windows_204313	3.12923
H2AK119H2AK119ub	Control	Xa	Intergenic	Windows_204314	5.086
H2AK119H2AK119ub	Control	Xa	Intergenic	Windows_204315	2.97398
H2AK119H2AK119ub	Control	Xa	Intergenic	Windows_204316	3.12923
H2AK119H2AK119ub	Control	Xa	Intergenic	Windows_204317	2.42656
H2AK119H2AK119ub	Control	Xa	Intergenic	Windows_204318	1.95678
H2AK119H2AK119ub	Control	Xa	Intergenic	Windows_204319	1.64224
H2AK119H2AK119ub	Control	Xa	Intergenic	Windows_204320	1.48699
H2AK119H2AK119ub	Control	Xa	Intergenic	Windows_204321	2.58181
H2AK119H2AK119ub	Control	Xa	Intergenic	Windows_204322	1.48699
H2AK119H2AK119ub	Control	Xa	Intergenic	Windows_204323	1.40936
H2AK119H2AK119ub	Control	Xa	Intergenic	Windows_204324	3.52139
H2AK119H2AK119ub	Control	Xa	Intergenic	Windows_204325	0.547413
H2AK119H2AK119ub	Control	Xa	Intergenic	Windows_204326	2.58181
H2AK119H2AK119ub	Control	Xa	Intergenic	Windows_204327	1.48699
H2AK119H2AK119ub	Control	Xa	Intergenic	Windows_204328	6.72824
H2AK119H2AK119ub	Control	Xa	Intergenic	Windows_204329	0.939576
H2AK119H2AK119ub	Control	Xa	Intergenic	Windows_204330	1.95678
H2AK119H2AK119ub	Control	Xa	Intergenic	Windows_204331	3.59902
H2AK119H2AK119ub	Control	Xa	Intergenic	Windows_204332	2.42656
H2AK119H2AK119ub	Control	Xa	Intergenic	Windows_204333	2.18965
H2AK119H2AK119ub	Control	Xa	Intergenic	Windows_204334	3.99118
H2AK119H2AK119ub	Control	Xa	Intergenic	Windows_204335	1.0172
H2AK119H2AK119ub	Control	Xa	Intergenic	Windows_204336	2.0344
H2AK119H2AK119ub	Control	Xa	Intergenic	Windows_204337	2.50419
H2AK119H2AK119ub	Control	Xa	Intergenic	Windows_204338	1.0172
H2AK119H2AK119ub	Control	Xa	Intergenic	Windows_204339	1.95678
H2AK119H2AK119ub	Control	Xa	Intergenic	Windows_204340	4.69384
H2AK119H2AK119ub	Control	Xa	Intergenic	Windows_204341	1.09483
H2AK119H2AK119ub	Control	Xa	Intergenic	Windows_204342	4.14643
H2AK119H2AK119ub	Control	Xa	Intergenic	Windows_204343	3.0516
H2AK119H2AK119ub	Control	Xa	Intergenic	Windows_204344	3.12923
H2AK119H2AK119ub	Control	Xa	Intergenic	Windows_204345	4.0688
H2AK119H2AK119ub	Control	Xa	Intergenic	Windows_204346	4.0688
H2AK119H2AK119ub	Control	Xa	Intergenic	Windows_204347	1.0172
H2AK119H2AK119ub	Control	Xa	Intergenic	Windows_204348	2.0344
H2AK119H2AK119ub	Control	Xa	Intergenic	Windows_204349	1.64224
H2AK119H2AK119ub	Control	Xa	Intergenic	Windows_204355	0.547413
H2AK119H2AK119ub	Control	Xa	Intergenic	Windows_204356	1.48699
H2AK119H2AK119ub	Control	Xa	Intergenic	Windows_204357	2.58181
H2AK119H2AK119ub	Control	Xa	Intergenic	Windows_204377	2.42656
H2AK119H2AK119ub	Control	Xa	Intergenic	Windows_204378	3.0516
H2AK119H2AK119ub	Control	Xa	Intergenic	Windows_204388	29.6541
H2AK119H2AK119ub	Control	Xa	Intergenic	Windows_204389	38.8865
H2AK119H2AK119ub	Control	Xa	Intergenic	Windows_204390	50.3903
H2AK119H2AK119ub	Control	Xa	Intergenic	Windows_204391	31.6108
H2AK119H2AK119ub	Control	Xa	Intergenic	Windows_204392	48.2046
H2AK119H2AK119ub	Control	Xa	Intergenic	Windows_204395	49.2178
H2AK119H2AK119ub	Control	Xa	Intergenic	Windows_204396	54.7696
H2AK119H2AK119ub	Control	Xa	Intergenic	Windows_204397	44.3687
H2AK119H2AK119ub	Control	Xa	Intergenic	Windows_204398	64.7863
H2AK119H2AK119ub	Control	Xa	Intergenic	Windows_204399	35.0546
H2AK119H2AK119ub	Control	Xa	Intergenic	Windows_204400	46.1702
H2AK119H2AK119ub	Control	Xa	Intergenic	Windows_204412	24.5721
H2AK119H2AK119ub	Control	Xa	Intergenic	Windows_204415	30.1198
H2AK119H2AK119ub	Control	Xa	Intergenic	Windows_204422	42.5631
H2AK119H2AK119ub	Control	Xa	Intergenic	Windows_204423	33.0978
H2AK119H2AK119ub	Control	Xa	Intergenic	Windows_204424	31.5373
H2AK119H2AK119ub	Control	Xa	Intergenic	Windows_204451	47.3427
H2AK119H2AK119ub	Control	Xa	Intergenic	Windows_204452	20.0335
H2AK119H2AK119ub	Control	Xa	Intergenic	Windows_204459	15.1804
H2AK119H2AK119ub	Control	Xa	Intergenic	Windows_204463	43.041
H2AK119H2AK119ub	Control	Xa	Intergenic	Windows_204464	22.7706
H2AK119H2AK119ub	Control	Xa	Intergenic	Windows_204465	17.7622
H2AK119H2AK119ub	Control	Xa	Intergenic	Windows_204466	18.3872
H2AK119H2AK119ub	Control	Xa	Intergenic	Windows_204467	2.0344
H2AK119H2AK119ub	Control	Xa	Intergenic	Windows_204468	16.745
H2AK119H2AK119ub	Control	Xa	Intergenic	Windows_204469	9.46934
H2AK119H2AK119ub	Control	Xa	Intergenic	Windows_204470	17.9991
H2AK119H2AK119ub	Control	Xa	Intergenic	Windows_204471	18.3096
H2AK119H2AK119ub	Control	Xa	Intergenic	Windows_204472	16.12
H2AK119H2AK119ub	Control	Xa	Intergenic	Windows_204473	10.4865
H2AK119H2AK119ub	Control	Xa	Intergenic	Windows_204474	25.2788
H2AK119H2AK119ub	Control	Xa	Intergenic	Windows_204481	33.8045
H2AK119H2AK119ub	Control	Xa	Intergenic	Windows_204482	41.0106
H2AK119H2AK119ub	Control	Xa	Intergenic	Windows_204483	38.1838
H2AK119H2AK119ub	Control	Xa	Intergenic	Windows_204484	28.5592
H2AK119H2AK119ub	Control	Xa	Intergenic	Windows_204485	23.0035
H2AK119H2AK119ub	Control	Xa	Intergenic	Windows_204486	27.0723
H2AK119H2AK119ub	Control	Xa	Intergenic	Windows_204487	19.6414
H2AK119H2AK119ub	Control	Xa	Intergenic	Windows_204488	15.4909
H2AK119H2AK119ub	Control	Xa	Intergenic	Windows_204489	23.3997
H2AK119H2AK119ub	Control	Xa	Intergenic	Windows_204519	17.1372
H2AK119H2AK119ub	Control	Xa	Intergenic	Windows_204520	20.5033
H2AK119H2AK119ub	Control	Xa	Intergenic	Windows_204535	14.633
H2AK119H2AK119ub	Control	Xa	Intergenic	Windows_204541	6.1032
H2AK119H2AK119ub	Control	Xa	Intergenic	Windows_204542	9.85747
H2AK119H2AK119ub	Control	Xa	Intergenic	Windows_204543	11.034
H2AK119H2AK119ub	Control	Xa	Intergenic	Windows_204544	15.7318
H2AK119H2AK119ub	Control	Xa	Intergenic	Windows_204545	8.13761
H2AK119H2AK119ub	Control	Xa	Intergenic	Windows_204547	15.8871
H2AK119H2AK119ub	Control	Xa	Intergenic	Windows_204548	14.0079
H2AK119H2AK119ub	Control	Xa	Intergenic	Windows_204549	6.1032
H2AK119H2AK119ub	Control	Xa	Intergenic	Windows_204550	3.59902
H2AK119H2AK119ub	Control	Xa	Intergenic	Windows_204551	6.02558
H2AK119H2AK119ub	Control	Xa	Intergenic	Windows_204552	9.46934
H2AK119H2AK119ub	Control	Xa	Intergenic	Windows_204553	4.14643
H2AK119H2AK119ub	Control	Xa	Intergenic	Windows_204554	10.8747
H2AK119H2AK119ub	Control	Xa	Intergenic	Windows_204556	14.1632
H2AK119H2AK119ub	Control	Xa	Intergenic	Windows_204558	3.12923
H2AK119H2AK119ub	Control	Xa	Intergenic	Windows_204559	12.7498
H2AK119H2AK119ub	Control	Xa	Intergenic	Windows_204560	3.67664
H2AK119H2AK119ub	Control	Xa	Intergenic	Windows_204562	13.3012
H2AK119H2AK119ub	Control	Xa	Intergenic	Windows_204563	11.4221
H2AK119H2AK119ub	Control	Xa	Intergenic	Windows_204564	19.1756
H2AK119H2AK119ub	Control	Xa	Intergenic	Windows_204565	9.93913
H2AK119H2AK119ub	Control	Xa	Intergenic	Windows_204566	5.55579
H2AK119H2AK119ub	Control	Xa	Intergenic	Windows_204569	6.02558
H2AK119H2AK119ub	Control	Xa	Intergenic	Windows_204570	5.00838
H2AK119H2AK119ub	Control	Xa	Intergenic	Windows_204571	10.6418
H2AK119H2AK119ub	Control	Xa	Intergenic	Windows_204572	5.00838
H2AK119H2AK119ub	Control	Xa	Intergenic	Windows_204573	11.659
H2AK119H2AK119ub	Control	Xa	Intergenic	Windows_204574	14.0856
H2AK119H2AK119ub	Control	Xa	Intergenic	Windows_204575	11.659
H2AK119H2AK119ub	Control	Xa	Intergenic	Windows_204578	4.46097
H2AK119H2AK119ub	Control	Xa	Intergenic	Windows_204579	6.1032
H2AK119H2AK119ub	Control	Xa	Intergenic	Windows_204580	8.13761
H2AK119H2AK119ub	Control	Xa	Intergenic	Windows_204581	9.54293
H2AK119H2AK119ub	Control	Xa	Intergenic	Windows_204582	4.0688
H2AK119H2AK119ub	Control	Xa	Intergenic	Windows_204584	1.09483
H2AK119H2AK119ub	Control	Xa	Intergenic	Windows_204585	5.00838
H2AK119H2AK119ub	Control	Xa	Intergenic	Windows_204586	5.40054
H2AK119H2AK119ub	Control	Xa	Intergenic	Windows_204587	3.52139
H2AK119H2AK119ub	Control	Xa	Intergenic	Windows_204588	7.04278
H2AK119H2AK119ub	Control	Xa	Intergenic	Windows_204592	4.46097
H2AK119H2AK119ub	Control	Xa	Intergenic	Windows_204593	10.172
H2AK119H2AK119ub	Control	Xa	Intergenic	Windows_204594	7.04278
H2AK119H2AK119ub	Control	Xa	Intergenic	Windows_204595	2.0344
H2AK119H2AK119ub	Control	Xa	Intergenic	Windows_204596	8.29286
H2AK119H2AK119ub	Control	Xa	Intergenic	Windows_204597	3.67664
H2AK119H2AK119ub	Control	Xa	Intergenic	Windows_204598	6.1032
H2AK119H2AK119ub	Control	Xa	Intergenic	Windows_204599	13.9263
H2AK119H2AK119ub	Control	Xa	Intergenic	Windows_204600	6.49537
H2AK119H2AK119ub	Control	Xa	Intergenic	Windows_204601	11.8142
H2AK119H2AK119ub	Control	Xa	Intergenic	Windows_204602	12.6762
H2AK119H2AK119ub	Control	Xa	Intergenic	Windows_204603	7.74544
H2AK119H2AK119ub	Control	Xa	Intergenic	Windows_204604	9.15481
H2AK119H2AK119ub	Control	Xa	Intergenic	Windows_204605	5.63342
H2AK119H2AK119ub	Control	Xa	Intergenic	Windows_204606	5.63342
H2AK119H2AK119ub	Control	Xa	Intergenic	Windows_204607	5.71104
H2AK119H2AK119ub	Control	Xa	Intergenic	Windows_204608	7.59019
H2AK119H2AK119ub	Control	Xa	Intergenic	Windows_204609	7.04278
H2AK119H2AK119ub	Control	Xa	Intergenic	Windows_204610	3.52139
H2AK119H2AK119ub	Control	Xa	Intergenic	Windows_204611	4.14643
H2AK119H2AK119ub	Control	Xa	Intergenic	Windows_204612	7.59019
H2AK119H2AK119ub	Control	Xa	Intergenic	Windows_204613	4.14643
H2AK119H2AK119ub	Control	Xa	Intergenic	Windows_204614	8.44811
H2AK119H2AK119ub	Control	Xa	Intergenic	Windows_204615	4.69384
H2AK119H2AK119ub	Control	Xa	Intergenic	Windows_204616	8.44811
H2AK119H2AK119ub	Control	Xa	Intergenic	Windows_204617	10.0168
H2AK119H2AK119ub	Control	Xa	Intergenic	Windows_204618	10.0944
H2AK119H2AK119ub	Control	Xa	Intergenic	Windows_204619	3.67664
H2AK119H2AK119ub	Control	Xa	Intergenic	Windows_204620	7.51257
H2AK119H2AK119ub	Control	Xa	Intergenic	Windows_204621	6.65062
H2AK119H2AK119ub	Control	Xa	Intergenic	Windows_204622	6.18083
H2AK119H2AK119ub	Control	Xa	Intergenic	Windows_204623	4.77147
H2AK119H2AK119ub	Control	Xa	Intergenic	Windows_204624	6.18083
H2AK119H2AK119ub	Control	Xa	Intergenic	Windows_204625	8.60739
H2AK119H2AK119ub	Control	Xa	Intergenic	Windows_204627	2.34894
H2AK119H2AK119ub	Control	Xa	Intergenic	Windows_204628	5.55579
H2AK119H2AK119ub	Control	Xa	Intergenic	Windows_204630	4.14643
H2AK119H2AK119ub	Control	Xa	Intergenic	Windows_204632	7.66782
H2AK119H2AK119ub	Control	Xa	Intergenic	Windows_204633	8.05998
H2AK119H2AK119ub	Control	Xa	Intergenic	Windows_204634	20.5769
H2AK119H2AK119ub	Control	Xa	Intergenic	Windows_204635	4.14643
H2AK119H2AK119ub	Control	Xa	Intergenic	Windows_204636	11.034
H2AK119H2AK119ub	Control	Xa	Intergenic	Windows_204637	17.4477
H2AK119H2AK119ub	Control	Xa	Intergenic	Windows_204638	30.0503
H2AK119H2AK119ub	Control	Xa	Intergenic	Windows_204639	19.5637
H2AK119H2AK119ub	Control	Xa	Intergenic	Windows_204640	4.93075
H2AK119H2AK119ub	Control	Xa	Intergenic	Windows_204641	28.4816
H2AK119H2AK119ub	Control	Xa	Intergenic	Windows_204642	16.6714
H2AK119H2AK119ub	Control	Xa	Intergenic	Windows_204651	63.6955
H2AK119H2AK119ub	Control	Xa	Intergenic	Windows_204652	33.7229
H2AK119H2AK119ub	Control	Xa	Intergenic	Windows_204653	40.9249
H2AK119H2AK119ub	Control	Xa	Intergenic	Windows_204654	66.0445
H2AK119H2AK119ub	Control	Xa	Intergenic	Windows_204655	38.4248
H2AK119H2AK119ub	Control	Xa	Intergenic	Windows_204656	36.3864
H2AK119H2AK119ub	Control	Xa	Intergenic	Windows_204657	25.2788
H2AK119H2AK119ub	Control	Xa	Intergenic	Windows_204658	44.6792
H2AK119H2AK119ub	Control	Xa	Intergenic	Windows_204659	32.7914
H2AK119H2AK119ub	Control	Xa	Intergenic	Windows_204660	33.8045
H2AK119H2AK119ub	Control	Xa	Intergenic	Windows_204661	23.4773
H2AK119H2AK119ub	Control	Xa	Intergenic	Windows_204662	25.9774
H2AK119H2AK119ub	Control	Xa	Intergenic	Windows_204663	21.5165
H2AK119H2AK119ub	Control	Xa	Intergenic	Windows_204664	11.2709
H2AK119H2AK119ub	Control	Xa	Intergenic	Windows_204665	31.378
H2AK119H2AK119ub	Control	Xa	Intergenic	Windows_204666	25.1155
H2AK119H2AK119ub	Control	Xa	Intergenic	Windows_204667	12.1288
H2AK119H2AK119ub	Control	Xa	Intergenic	Windows_204668	3.0516
H2AK119H2AK119ub	Control	Xa	Intergenic	Windows_204669	24.6497
H2AK119H2AK119ub	Control	Xa	Intergenic	Windows_204670	32.7873
H2AK119H2AK119ub	Control	Xa	Intergenic	Windows_204682	8.92193
H2AK119H2AK119ub	Control	Xa	Intergenic	Windows_204683	22.5337
H2AK119H2AK119ub	Control	Xa	Intergenic	Windows_204684	37.0114
H2AK119H2AK119ub	Control	Xa	Intergenic	Windows_204685	18.4649
H2AK119H2AK119ub	Control	Xa	Intergenic	Windows_204686	3.44376
H2AK119H2AK119ub	Control	Xa	Intergenic	Windows_204687	6.1032
H2AK119H2AK119ub	Control	Xa	Intergenic	Windows_204697	22.7706
H2AK119H2AK119ub	Control	Xa	Intergenic	Windows_204698	55.5579
H2AK119H2AK119ub	Control	Xa	Intergenic	Windows_204699	16.9003
H2AK119H2AK119ub	Control	Xa	Intergenic	Windows_204700	24.1799
H2AK119H2AK119ub	Control	Xa	Intergenic	Windows_204701	14.9475
H2AK119H2AK119ub	Control	Xa	Intergenic	Windows_204702	13.4605
H2AK119H2AK119ub	Control	Xa	Intergenic	Windows_204709	18.6201
H2AK119H2AK119ub	Control	Xa	Intergenic	Windows_204710	15.5725
H2AK119H2AK119ub	Control	Xa	Intergenic	Windows_204713	25.7446
H2AK119H2AK119ub	Control	Xa	Intergenic	Windows_204714	30.2831
H2AK119H2AK119ub	Control	Xa	Intergenic	Windows_204715	40.6104
H2AK119H2AK119ub	Control	Xa	Intergenic	Windows_204716	33.8005
H2AK119H2AK119ub	Control	Xa	Intergenic	Windows_204717	40.3775
H2AK119H2AK119ub	Control	Xa	Intergenic	Windows_204718	50.5495
H2AK119H2AK119ub	Control	Xa	Intergenic	Windows_204719	24.8826
H2AK119H2AK119ub	Control	Xa	Intergenic	Windows_204720	8.68502
H2AK119H2AK119ub	Control	Xa	Intergenic	Windows_204721	13.146
H2AK119H2AK119ub	Control	Xa	Intergenic	Windows_204722	31.8478
H2AK119H2AK119ub	Control	Xa	Intergenic	Windows_204723	30.4384
H2AK119H2AK119ub	Control	Xa	Intergenic	Windows_204726	28.1671
H2AK119H2AK119ub	Control	Xa	Intergenic	Windows_204727	21.7534
H2AK119H2AK119ub	Control	Xa	Intergenic	Windows_204728	19.8742
H2AK119H2AK119ub	Control	Xa	Intergenic	Windows_204729	27.1539
H2AK119H2AK119ub	Control	Xa	Intergenic	Windows_204730	36.6192
H2AK119H2AK119ub	Control	Xa	Intergenic	Windows_204731	23.4773
H2AK119H2AK119ub	Control	Xa	Intergenic	Windows_204732	32.628
H2AK119H2AK119ub	Control	Xa	Intergenic	Windows_204745	21.2836
H2AK119H2AK119ub	Control	Xa	Intergenic	Windows_204746	27.4685
H2AK119H2AK119ub	Control	Xa	Intergenic	Windows_204747	18.1544
H2AK119H2AK119ub	Control	Xa	Intergenic	Windows_204748	20.3481
H2AK119H2AK119ub	Control	Xa	Intergenic	Windows_204749	16.8226
H2AK119H2AK119ub	Control	Xa	Intergenic	Windows_204750	23.1668
H2AK119H2AK119ub	Control	Xa	Intergenic	Windows_204751	13.1419
H2AK119H2AK119ub	Control	Xa	Intergenic	Windows_204752	26.6841
H2AK119H2AK119ub	Control	Xa	Intergenic	Windows_204753	36.6969
H2AK119H2AK119ub	Control	Xa	Intergenic	Windows_204754	32.7914
H2AK119H2AK119ub	Control	Xa	Intergenic	Windows_204790	21.3653
H2AK119H2AK119ub	Control	Xa	Intergenic	Windows_204791	21.9903
H2AK119H2AK119ub	Control	Xa	Intergenic	Windows_204792	22.6113
H2AK119H2AK119ub	Control	Xa	Intergenic	Windows_204793	14.5553
H2AK119H2AK119ub	Control	Xa	Intergenic	Windows_204794	19.723
H2AK119H2AK119ub	Control	Xa	Intergenic	Windows_204795	21.5205
H2AK119H2AK119ub	Control	Xa	Intergenic	Windows_204796	24.2576
H2AK119H2AK119ub	Control	Xa	Intergenic	Windows_204797	25.8998
H2AK119H2AK119ub	Control	Xa	Intergenic	Windows_204798	24.4904
H2AK119H2AK119ub	Control	Xa	Intergenic	Windows_204799	30.9082
H2AK119H2AK119ub	Control	Xa	Intergenic	Windows_204800	9.46934
H2AK119H2AK119ub	Control	Xa	Intergenic	Windows_204801	21.9086
H2AK119H2AK119ub	Control	Xa	Intergenic	Windows_204803	19.6454
H2AK119H2AK119ub	Control	Xa	Intergenic	Windows_204804	19.0163
H2AK119H2AK119ub	Control	Xa	Intergenic	Windows_204808	16.8226
H2AK119H2AK119ub	Control	Xa	Intergenic	Windows_204809	23.318
H2AK119H2AK119ub	Control	Xa	Intergenic	Windows_204810	17.9215
H2AK119H2AK119ub	Control	Xa	Intergenic	Windows_204811	16.2752
H2AK119H2AK119ub	Control	Xa	Intergenic	Windows_204812	21.827
H2AK119H2AK119ub	Control	Xa	Intergenic	Windows_204813	14.1672
H2AK119H2AK119ub	Control	Xa	Intergenic	Windows_204814	39.5196
H2AK119H2AK119ub	Control	Xa	Intergenic	Windows_204817	20.4993
H2AK119H2AK119ub	Control	Xa	Intergenic	Windows_204818	25.8222
H2AK119H2AK119ub	Control	Xa	Intergenic	Windows_204824	17.0555
H2AK119H2AK119ub	Control	Xa	Intergenic	Windows_204825	23.5549
H2AK119H2AK119ub	Control	Xa	Intergenic	Windows_204831	26.6841
H2AK119H2AK119ub	Control	Xa	Intergenic	Windows_204866	22.3008
H2AK119H2AK119ub	Control	Xa	Intergenic	Windows_204867	31.0634
H2AK119H2AK119ub	Control	Xa	Intergenic	Windows_204868	30.2055
H2AK119H2AK119ub	Control	Xa	Intergenic	Windows_204869	16.9003
H2AK119H2AK119ub	Control	Xa	Intergenic	Windows_204870	10.4089
H2AK119H2AK119ub	Control	Xa	Intergenic	Windows_204873	28.404
H2AK119H2AK119ub	Control	Xa	Intergenic	Windows_204874	10.6418
H2AK119H2AK119ub	Control	Xa	Intergenic	Windows_204875	4.93075
H2AK119H2AK119ub	Control	Xa	Intergenic	Windows_204879	8.68502
H2AK119H2AK119ub	Control	Xa	Intergenic	Windows_204883	11.3485
H2AK119H2AK119ub	Control	Xa	Intergenic	Windows_204896	4.46097
H2AK119H2AK119ub	Control	Xa	Intergenic	Windows_204899	12.0512
H2AK119H2AK119ub	Control	Xa	Intergenic	Windows_204901	3.52139
H2AK119H2AK119ub	Control	Xa	Intergenic	Windows_204902	2.42656
H2AK119H2AK119ub	Control	Xa	Intergenic	Windows_204903	5.71104
H2AK119H2AK119ub	Control	Xa	Intergenic	Windows_204905	4.14643
H2AK119H2AK119ub	Control	Xa	Intergenic	Windows_204906	4.61622
H2AK119H2AK119ub	Control	Xa	Intergenic	Windows_204907	2.65944
H2AK119H2AK119ub	Control	Xa	Intergenic	Windows_204908	2.50419
H2AK119H2AK119ub	Control	Xa	Intergenic	Windows_204909	5.086
H2AK119H2AK119ub	Control	Xa	Intergenic	Windows_204910	4.93075
H2AK119H2AK119ub	Control	Xa	Intergenic	Windows_204913	11.2668
H2AK119H2AK119ub	Control	Xa	Intergenic	Windows_204914	12.6762
H2AK119H2AK119ub	Control	Xa	Intergenic	Windows_204915	5.16363
H2AK119H2AK119ub	Control	Xa	Intergenic	Windows_204916	6.65062
H2AK119H2AK119ub	Control	Xa	Intergenic	Windows_204917	5.086
H2AK119H2AK119ub	Control	Xa	Intergenic	Windows_204918	5.086
H2AK119H2AK119ub	Control	Xa	Intergenic	Windows_204919	1.64224
H2AK119H2AK119ub	Control	Xa	Intergenic	Windows_204920	1.95678
H2AK119H2AK119ub	Control	Xa	Intergenic	Windows_204921	5.71104
H2AK119H2AK119ub	Control	Xa	Intergenic	Windows_204922	3.52139
H2AK119H2AK119ub	Control	Xa	Intergenic	Windows_204923	2.65944
H2AK119H2AK119ub	Control	Xa	Intergenic	Windows_204924	2.97398
H2AK119H2AK119ub	Control	Xa	Intergenic	Windows_204925	3.59902
H2AK119H2AK119ub	Control	Xa	Intergenic	Windows_204926	2.65944
H2AK119H2AK119ub	Control	Xa	Intergenic	Windows_204927	3.59902
H2AK119H2AK119ub	Control	Xa	Intergenic	Windows_204930	6.49537
H2AK119H2AK119ub	Control	Xa	Intergenic	Windows_204931	3.99118
H2AK119H2AK119ub	Control	Xa	Intergenic	Windows_204933	5.31888
H2AK119H2AK119ub	Control	Xa	Intergenic	Windows_204934	3.20685
H2AK119H2AK119ub	Control	Xa	Intergenic	Windows_204935	10.172
H2AK119H2AK119ub	Control	Xa	Intergenic	Windows_204936	2.0344
H2AK119H2AK119ub	Control	Xa	Intergenic	Windows_204941	6.49537
H2AK119H2AK119ub	Control	Xa	Intergenic	Windows_204946	4.0688
H2AK119H2AK119ub	Control	Xa	Intergenic	Windows_204949	3.20685
H2AK119H2AK119ub	Control	Xa	Intergenic	Windows_204950	4.69384
H2AK119H2AK119ub	Control	Xa	Intergenic	Windows_204951	4.30572
H2AK119H2AK119ub	Control	Xa	Intergenic	Windows_204952	3.75427
H2AK119H2AK119ub	Control	Xa	Intergenic	Windows_204953	3.12923
H2AK119H2AK119ub	Control	Xa	Intergenic	Windows_204954	3.83593
H2AK119H2AK119ub	Control	Xa	Intergenic	Windows_204955	4.14643
H2AK119H2AK119ub	Control	Xa	Intergenic	Windows_204956	4.61622
H2AK119H2AK119ub	Control	Xa	Intergenic	Windows_204957	3.67664
H2AK119H2AK119ub	Control	Xa	Intergenic	Windows_204958	0.547413
H2AK119H2AK119ub	Control	Xa	Intergenic	Windows_204960	1.48699
H2AK119H2AK119ub	Control	Xa	Intergenic	Windows_204961	4.0688
H2AK119H2AK119ub	Control	Xa	Intergenic	Windows_204962	3.83189
H2AK119H2AK119ub	Control	Xa	Intergenic	Windows_204967	7.12041
H2AK119H2AK119ub	Control	Xa	Intergenic	Windows_204968	8.99956
H2AK119H2AK119ub	Control	Xa	Intergenic	Windows_204972	7.59019
H2AK119H2AK119ub	Control	Xa	Intergenic	Windows_204973	9.46934
H2AK119H2AK119ub	Control	Xa	Intergenic	Windows_204974	18.857
H2AK119H2AK119ub	Control	Xa	Intergenic	Windows_204975	6.25846
H2AK119H2AK119ub	Control	Xa	Intergenic	Windows_204976	14.4777
H2AK119H2AK119ub	Control	Xa	Intergenic	Windows_204977	11.4261
H2AK119H2AK119ub	Control	Xa	Intergenic	Windows_204978	15.1028
H2AK119H2AK119ub	Control	Xa	Intergenic	Windows_204981	18.232
H2AK119H2AK119ub	Control	Xa	Intergenic	Windows_204986	45.9252
H2AK119H2AK119ub	Control	Xa	Intergenic	Windows_204987	18.9347
H2AK119H2AK119ub	Control	Xa	Intergenic	Windows_204988	20.0335
H2AK119H2AK119ub	Control	Xa	Intergenic	Windows_204989	16.6674
H2AK119H2AK119ub	Control	Xa	Intergenic	Windows_204990	46.64
H2AK119H2AK119ub	Control	Xa	Intergenic	Windows_204991	28.3264
H2AK119H2AK119ub	Control	Xa	Intergenic	Windows_204999	16.1976
H2AK119H2AK119ub	Control	Xa	Intergenic	Windows_205001	46.7953
H2AK119H2AK119ub	Control	Xa	Intergenic	Windows_205004	25.8998
H2AK119H2AK119ub	Control	Xa	Intergenic	Windows_205005	23.7878
H2AK119H2AK119ub	Control	Xa	Intergenic	Windows_205015	32.3175
H2AK119H2AK119ub	Control	Xa	Intergenic	Windows_205016	41.3947
H2AK119H2AK119ub	Control	Xa	Intergenic	Windows_205017	43.3555
H2AK119H2AK119ub	Control	Xa	Intergenic	Windows_205018	44.2911
H2AK119H2AK119ub	Control	Xa	Intergenic	Windows_205019	43.9725
H2AK119H2AK119ub	Control	Xa	Intergenic	Windows_205031	34.2743
H2AK119H2AK119ub	Control	Xa	Intergenic	Windows_205032	23.318
H2AK119H2AK119ub	Control	Xa	Intergenic	Windows_205033	31.8437
H2AK119H2AK119ub	Control	Xa	Intergenic	Windows_205049	9.31006
H2AK119H2AK119ub	Control	Xa	Intergenic	Windows_205050	21.835
H2AK119H2AK119ub	Control	Xa	Intergenic	Windows_205051	31.8437
H2AK119H2AK119ub	Control	Xa	Intergenic	Windows_205055	18.7018
H2AK119H2AK119ub	Control	Xa	Intergenic	Windows_205059	22.697
H2AK119H2AK119ub	Control	Xa	Intergenic	Windows_205060	14.4777
H2AK119H2AK119ub	Control	Xa	Intergenic	Windows_205061	33.4164
H2AK119H2AK119ub	Control	Xa	Intergenic	Windows_205062	18.232
H2AK119H2AK119ub	Control	Xa	Intergenic	Windows_205063	16.9819
H2AK119H2AK119ub	Control	Xa	Intergenic	Windows_205064	18.5465
H2AK119H2AK119ub	Control	Xa	Intergenic	Windows_205065	18.3096
H2AK119H2AK119ub	Control	Xa	Intergenic	Windows_205066	22.5337
H2AK119H2AK119ub	Control	Xa	Intergenic	Windows_205067	31.1451
H2AK119H2AK119ub	Control	Xa	Intergenic	Windows_205082	36.2311
H2AK119H2AK119ub	Control	Xa	Intergenic	Windows_205083	20.4216
H2AK119H2AK119ub	Control	Xa	Intergenic	Windows_205084	27.8566
H2AK119H2AK119ub	Control	Xa	Intergenic	Windows_205085	15.8054
H2AK119H2AK119ub	Control	Xa	Intergenic	Windows_205099	39.2827
H2AK119H2AK119ub	Control	Xa	Intergenic	Windows_205100	24.1799
H2AK119H2AK119ub	Control	Xa	Intergenic	Windows_205101	24.1799
H2AK119H2AK119ub	Control	Xa	Intergenic	Windows_205102	5.63342
H2AK119H2AK119ub	Control	Xa	Intergenic	Windows_205103	23.3997
H2AK119H2AK119ub	Control	Xa	Intergenic	Windows_205104	21.2796
H2AK119H2AK119ub	Control	Xa	Intergenic	Windows_205105	27.2275
H2AK119H2AK119ub	Control	Xa	Intergenic	Windows_205106	16.9779
H2AK119H2AK119ub	Control	Xa	Intergenic	Windows_205107	9.46934
H2AK119H2AK119ub	Control	Xa	Intergenic	Windows_205108	26.6065
H2AK119H2AK119ub	Control	Xa	Intergenic	Windows_205109	22.0639
H2AK119H2AK119ub	Control	Xa	Intergenic	Windows_205111	9.07718
H2AK119H2AK119ub	Control	Xa	Intergenic	Windows_205115	28.4816
H2AK119H2AK119ub	Control	Xa	Intergenic	Windows_205116	36.2271
H2AK119H2AK119ub	Control	Xa	Intergenic	Windows_205117	30.7529
H2AK119H2AK119ub	Control	Xa	Intergenic	Windows_205118	20.8138
H2AK119H2AK119ub	Control	Xa	Intergenic	Windows_205119	16.8226
H2AK119H2AK119ub	Control	Xa	Intergenic	Windows_205123	21.7534
H2AK119H2AK119ub	Control	Xa	Intergenic	Windows_205124	16.745
H2AK119H2AK119ub	Control	Xa	Intergenic	Windows_205125	26.4513
H2AK119H2AK119ub	Control	Xa	Intergenic	Windows_205126	35.3651
H2AK119H2AK119ub	Control	Xa	Intergenic	Windows_205127	22.6153
H2AK119H2AK119ub	Control	Xa	Intergenic	Windows_205128	27.779
H2AK119H2AK119ub	Control	Xa	Intergenic	Windows_205129	16.0423
H2AK119H2AK119ub	Control	Xa	Intergenic	Windows_205130	31.9254
H2AK119H2AK119ub	Control	Xa	Intergenic	Windows_205131	34.352
H2AK119H2AK119ub	Control	Xa	Intergenic	Windows_205132	25.6669
H2AK119H2AK119ub	Control	Xa	Intergenic	Windows_205133	39.201
H2AK119H2AK119ub	Control	Xa	Intergenic	Windows_205134	14.9435
H2AK119H2AK119ub	Control	Xa	Intergenic	Windows_205135	9.70222
H2AK119H2AK119ub	Control	Xa	Intergenic	Windows_205136	19.9519
H2AK119H2AK119ub	Control	Xa	Intergenic	Windows_205137	50.235
H2AK119H2AK119ub	Control	Xa	Intergenic	Windows_205138	76.4534
H2AK119H2AK119ub	Control	Xa	Intergenic	Windows_205139	55.0065
H2AK119H2AK119ub	Control	Xa	Intergenic	Windows_205140	38.0286
H2AK119H2AK119ub	Control	Xa	Intergenic	Windows_205141	17.9175
H2AK119H2AK119ub	Control	Xa	Intergenic	Windows_205142	21.0507
H2AK119H2AK119ub	Control	Xa	Intergenic	Windows_205143	24.0207
H2AK119H2AK119ub	Control	Xa	Intergenic	Windows_205144	19.8742
H2AK119H2AK119ub	Control	Xa	Intergenic	Windows_205147	27.3828
H2AK119H2AK119ub	Control	Xa	Intergenic	Windows_205148	70.1092
H2AK119H2AK119ub	Control	Xa	Intergenic	Windows_205152	31.378
H2AK119H2AK119ub	Control	Xa	Intergenic	Windows_205153	22.693
H2AK119H2AK119ub	Control	Xa	Intergenic	Windows_205154	13.0684
H2AK119H2AK119ub	Control	Xa	Intergenic	Windows_205155	23.1627
H2AK119H2AK119ub	Control	Xa	Intergenic	Windows_205156	12.5986
H2AK119H2AK119ub	Control	Xa	Intergenic	Windows_205157	8.52573
H2AK119H2AK119ub	Control	Xa	Intergenic	Windows_205158	17.6029
H2AK119H2AK119ub	Control	Xa	Intergenic	Windows_205159	22.0639
H2AK119H2AK119ub	Control	Xa	Intergenic	Windows_205160	13.8486
H2AK119H2AK119ub	Control	Xa	Intergenic	Windows_205161	13.3829
H2AK119H2AK119ub	Control	Xa	Intergenic	Windows_205162	12.3657
H2AK119H2AK119ub	Control	Xa	Intergenic	Windows_205163	9.38768
H2AK119H2AK119ub	Control	Xa	Intergenic	Windows_205164	11.3445
H2AK119H2AK119ub	Control	Xa	Intergenic	Windows_205166	9.38768
H2AK119H2AK119ub	Control	Xa	Intergenic	Windows_205167	16.4305
H2AK119H2AK119ub	Control	Xa	Intergenic	Windows_205169	23.0811
H2AK119H2AK119ub	Control	Xa	Intergenic	Windows_205170	19.2452
H2AK119H2AK119ub	Control	Xa	Intergenic	Windows_205171	18.7794
H2AK119H2AK119ub	Control	Xa	Intergenic	Windows_205172	15.3356
H2AK119H2AK119ub	Control	Xa	Intergenic	Windows_205173	20.8914
H2AK119H2AK119ub	Control	Xa	Intergenic	Windows_205174	18.3096
H2AK119H2AK119ub	Control	Xa	Intergenic	Windows_205175	9.15481
H2AK119H2AK119ub	Control	Xa	Intergenic	Windows_205176	4.38334
H2AK119H2AK119ub	Control	Xa	Intergenic	Windows_205177	13.2236
H2AK119H2AK119ub	Control	Xa	Intergenic	Windows_205178	10.5642
H2AK119H2AK119ub	Control	Xa	Intergenic	Windows_205179	5.55579
H2AK119H2AK119ub	Control	Xa	Intergenic	Windows_205180	7.04278
H2AK119H2AK119ub	Control	Xa	Intergenic	Windows_205182	11.5037
H2AK119H2AK119ub	Control	Xa	Intergenic	Windows_205183	22.3825
H2AK119H2AK119ub	Control	Xa	Intergenic	Windows_205184	5.086
H2AK119H2AK119ub	Control	Xa	Intergenic	Windows_205185	9.54697
H2AK119H2AK119ub	Control	Xa	Intergenic	Windows_205186	10.5601
H2AK119H2AK119ub	Control	Xa	Intergenic	Windows_205187	12.8314
H2AK119H2AK119ub	Control	Xa	Intergenic	Windows_205189	15.1028
H2AK119H2AK119ub	Control	Xa	Intergenic	Windows_205190	35.3692
H2AK119H2AK119ub	Control	Xa	Intergenic	Windows_205191	27.4685
H2AK119H2AK119ub	Control	Xa	Intergenic	Windows_205192	26.4432
H2AK119H2AK119ub	Control	Xa	Intergenic	Windows_205193	12.3617
H2AK119H2AK119ub	Control	Xa	Intergenic	Windows_205194	39.201
H2AK119H2AK119ub	Control	Xa	Intergenic	Windows_205195	36.2311
H2AK119H2AK119ub	Control	Xa	Intergenic	Windows_205196	17.2964
H2AK119H2AK119ub	Control	Xa	Intergenic	Windows_205197	18.5465
H2AK119H2AK119ub	Control	Xa	Intergenic	Windows_205198	14.4001
H2AK119H2AK119ub	Control	Xa	Intergenic	Windows_205199	7.66782
H2AK119H2AK119ub	Control	Xa	Intergenic	Windows_205200	4.93075
H2AK119H2AK119ub	Control	Xa	Intergenic	Windows_205201	5.00838
H2AK119H2AK119ub	Control	Xa	Intergenic	Windows_205202	10.4049
H2AK119H2AK119ub	Control	Xa	Intergenic	Windows_205203	13.4565
H2AK119H2AK119ub	Control	Xa	Intergenic	Windows_205204	10.0168
H2AK119H2AK119ub	Control	Xa	Intergenic	Windows_205205	15.4949
H2AK119H2AK119ub	Control	Xa	Intergenic	Windows_205206	12.9091
H2AK119H2AK119ub	Control	Xa	Intergenic	Windows_205207	15.883
H2AK119H2AK119ub	Control	Xa	Intergenic	Windows_205208	10.3273
H2AK119H2AK119ub	Control	Xa	Intergenic	Windows_205210	7.90473
H2AK119H2AK119ub	Control	Xa	Intergenic	Windows_205211	5.47817
H2AK119H2AK119ub	Control	Xa	Intergenic	Windows_205212	13.5341
H2AK119H2AK119ub	Control	Xa	Intergenic	Windows_205213	7.59019
H2AK119H2AK119ub	Control	Xa	Intergenic	Windows_205214	6.18083
H2AK119H2AK119ub	Control	Xa	Intergenic	Windows_205215	5.086
H2AK119H2AK119ub	Control	Xa	Intergenic	Windows_205218	7.98236
H2AK119H2AK119ub	Control	Xa	Intergenic	Windows_205219	3.59902
H2AK119H2AK119ub	Control	Xa	Intergenic	Windows_205220	13.7751
H2AK119H2AK119ub	Control	Xa	Intergenic	Windows_205221	8.91789
H2AK119H2AK119ub	Control	Xa	Intergenic	Windows_205222	11.5037
H2AK119H2AK119ub	Control	Xa	Intergenic	Windows_205223	3.0516
H2AK119H2AK119ub	Control	Xa	Intergenic	Windows_205224	7.59019
H2AK119H2AK119ub	Control	Xa	Intergenic	Windows_205225	13.9303
H2AK119H2AK119ub	Control	Xa	Intergenic	Windows_205226	12.0512
H2AK119H2AK119ub	Control	Xa	Intergenic	Windows_205227	16.12
H2AK119H2AK119ub	Control	Xa	Intergenic	Windows_205228	9.46934
H2AK119H2AK119ub	Control	Xa	Intergenic	Windows_205229	11.9735
H2AK119H2AK119ub	Control	Xa	Intergenic	Windows_205230	5.94795
H2AK119H2AK119ub	Control	Xa	Intergenic	Windows_205231	2.65944
H2AK119H2AK119ub	Control	Xa	Intergenic	Windows_205232	17.37
H2AK119H2AK119ub	Control	Xa	Intergenic	Windows_205233	14.3961
H2AK119H2AK119ub	Control	Xa	Intergenic	Windows_205234	7.98236
H2AK119H2AK119ub	Control	Xa	Intergenic	Windows_205238	12.1288
H2AK119H2AK119ub	Control	Xa	Intergenic	Windows_205239	19.7966
H2AK119H2AK119ub	Control	Xa	Intergenic	Windows_205240	17.6846
H2AK119H2AK119ub	Control	Xa	Intergenic	Windows_205241	8.60739
H2AK119H2AK119ub	Control	Xa	Intergenic	Windows_205242	15.1804
H2AK119H2AK119ub	Control	Xa	Intergenic	Windows_205243	12.5986
H2AK119H2AK119ub	Control	Xa	Intergenic	Windows_205244	20.344
H2AK119H2AK119ub	Control	Xa	Intergenic	Windows_205245	16.4345
H2AK119H2AK119ub	Control	Xa	Intergenic	Windows_205246	17.0595
H2AK119H2AK119ub	Control	Xa	Intergenic	Windows_205247	17.0595
H2AK119H2AK119ub	Control	Xa	Intergenic	Windows_205248	14.3961
H2AK119H2AK119ub	Control	Xa	Intergenic	Windows_205249	7.51257
H2AK119H2AK119ub	Control	Xa	Intergenic	Windows_205250	8.84431
H2AK119H2AK119ub	Control	Xa	Intergenic	Windows_205301	22.8482
H2AK119H2AK119ub	Control	Xa	Intergenic	Windows_205302	12.6802
H2AK119H2AK119ub	Control	Xa	Intergenic	Windows_205303	15.4173
H2AK119H2AK119ub	Control	Xa	Intergenic	Windows_205304	11.8142
H2AK119H2AK119ub	Control	Xa	Intergenic	Windows_205305	7.19803
H2AK119H2AK119ub	Control	Xa	Intergenic	Windows_205306	11.7366
H2AK119H2AK119ub	Control	Xa	Intergenic	Windows_205307	5.40054
H2AK119H2AK119ub	Control	Xa	Intergenic	Windows_205308	3.52139
H2AK119H2AK119ub	Control	Xa	Intergenic	Windows_205309	9.31006
H2AK119H2AK119ub	Control	Xa	Intergenic	Windows_205310	3.36614
H2AK119H2AK119ub	Control	Xa	Intergenic	Windows_205311	3.59902
H2AK119H2AK119ub	Control	Xa	Intergenic	Windows_205312	12.284
H2AK119H2AK119ub	Control	Xa	Intergenic	Windows_205313	10.7194
H2AK119H2AK119ub	Control	Xa	Intergenic	Windows_205314	13.8527
H2AK119H2AK119ub	Control	Xa	Intergenic	Windows_205315	9.07718
H2AK119H2AK119ub	Control	Xa	Intergenic	Windows_205316	1.0172
H2AK119H2AK119ub	Control	Xa	Intergenic	Windows_205317	0
H2AK119H2AK119ub	Control	Xa	Intergenic	Windows_205318	2.11203
H2AK119H2AK119ub	Control	Xa	Intergenic	Windows_205319	3.59902
H2AK119H2AK119ub	Control	Xa	Intergenic	Windows_205320	4.53859
H2AK119H2AK119ub	Control	Xa	Intergenic	Windows_205321	2.50419
H2AK119H2AK119ub	Control	Xa	Intergenic	Windows_205322	6.18083
H2AK119H2AK119ub	Control	Xa	Intergenic	Windows_205323	1.40936
H2AK119H2AK119ub	Control	Xa	Intergenic	Windows_205324	8.76264
H2AK119H2AK119ub	Control	Xa	Intergenic	Windows_205325	5.16363
H2AK119H2AK119ub	Control	Xa	Intergenic	Windows_205326	5.71104
H2AK119H2AK119ub	Control	Xa	Intergenic	Windows_205327	7.66782
H2AK119H2AK119ub	Control	Xa	Intergenic	Windows_205328	5.24125
H2AK119H2AK119ub	Control	Xa	Intergenic	Windows_205329	2.0344
H2AK119H2AK119ub	Control	Xa	Intergenic	Windows_205331	11.1892
H2AK119H2AK119ub	Control	Xa	Intergenic	Windows_205332	12.4393
H2AK119H2AK119ub	Control	Xa	Intergenic	Windows_205333	17.6029
H2AK119H2AK119ub	Control	Xa	Intergenic	Windows_205334	12.9907
H2AK119H2AK119ub	Control	Xa	Intergenic	Windows_205335	7.19803
H2AK119H2AK119ub	Control	Xa	Intergenic	Windows_205336	3.91355
H2AK119H2AK119ub	Control	Xa	Intergenic	Windows_205337	6.18083
H2AK119H2AK119ub	Control	Xa	Intergenic	Windows_205338	6.1032
H2AK119H2AK119ub	Control	Xa	Intergenic	Windows_205339	11.2668
H2AK119H2AK119ub	Control	Xa	Intergenic	Windows_205340	14.4777
H2AK119H2AK119ub	Control	Xa	Intergenic	Windows_205341	20.2664
H2AK119H2AK119ub	Control	Xa	Intergenic	Windows_205360	14.8699
H2AK119H2AK119ub	Control	Xa	Intergenic	Windows_205361	18.0727
H2AK119H2AK119ub	Control	Xa	Intergenic	Windows_205362	11.1932
H2AK119H2AK119ub	Control	Xa	Intergenic	Windows_205423	77.3073
H2AK119H2AK119ub	Control	Xa	Intergenic	Windows_205424	40.2959
H2AK119H2AK119ub	Control	Xa	Intergenic	Windows_205425	28.404
H2AK119H2AK119ub	Control	Xa	Intergenic	Windows_205426	29.4988
H2AK119H2AK119ub	Control	Xa	Intergenic	Windows_205427	39.5892
H2AK119H2AK119ub	Control	Xa	Intergenic	Windows_205428	33.2571
H2AK119H2AK119ub	Control	Xa	Intergenic	Windows_205429	29.029
H2AK119H2AK119ub	Control	Xa	Intergenic	Windows_205432	19.9559
H2AK119H2AK119ub	Control	Xa	Intergenic	Windows_205433	23.3956
H2AK119H2AK119ub	Control	Xa	Intergenic	Windows_205434	18.3096
H2AK119H2AK119ub	Control	Xa	Intergenic	Windows_205435	10.5642
H2AK119H2AK119ub	Control	Xa	Intergenic	Windows_205436	8.05998
H2AK119H2AK119ub	Control	Xa	Intergenic	Windows_205437	21.5205
H2AK119H2AK119ub	Control	Xa	Intergenic	Windows_205439	22.693
H2AK119H2AK119ub	Control	Xa	Intergenic	Windows_205440	10.172
H2AK119H2AK119ub	Control	Xa	Intergenic	Windows_205441	15.4949
H2AK119H2AK119ub	Control	Xa	Intergenic	Windows_205442	9.62459
H2AK119H2AK119ub	Control	Xa	Intergenic	Windows_205443	16.8226
H2AK119H2AK119ub	Control	Xa	Intergenic	Windows_205444	19.3268
H2AK119H2AK119ub	Control	Xa	Intergenic	Windows_205448	14.0079
H2AK119H2AK119ub	Control	Xa	Intergenic	Windows_205450	13.0684
H2AK119H2AK119ub	Control	Xa	Intergenic	Windows_205458	4.61622
H2AK119H2AK119ub	Control	Xa	Intergenic	Windows_205459	9.15481
H2AK119H2AK119ub	Control	Xa	Intergenic	Windows_205460	9.86151
H2AK119H2AK119ub	Control	Xa	Intergenic	Windows_205461	9.15481
H2AK119H2AK119ub	Control	Xa	Intergenic	Windows_205462	17.2924
H2AK119H2AK119ub	Control	Xa	Intergenic	Windows_205463	21.9863
H2AK119H2AK119ub	Control	Xa	Intergenic	Windows_205464	9.23243
H2AK119H2AK119ub	Control	Xa	Intergenic	Windows_205465	2.42656
H2AK119H2AK119ub	Control	Xa	Intergenic	Windows_205466	5.16363
H2AK119H2AK119ub	Control	Xa	Intergenic	Windows_205467	10.9563
H2AK119H2AK119ub	Control	Xa	Intergenic	Windows_205468	10.0168
H2AK119H2AK119ub	Control	Xa	Intergenic	Windows_205469	9.15481
H2AK119H2AK119ub	Control	Xa	Intergenic	Windows_205470	14.1632
H2AK119H2AK119ub	Control	Xa	Intergenic	Windows_205471	10.2496
H2AK119H2AK119ub	Control	Xa	Intergenic	Windows_205472	8.92193
H2AK119H2AK119ub	Control	Xa	Intergenic	Windows_205473	7.59019
H2AK119H2AK119ub	Control	Xa	Intergenic	Windows_205474	6.65062
H2AK119H2AK119ub	Control	Xa	Intergenic	Windows_205475	8.29286
H2AK119H2AK119ub	Control	Xa	Intergenic	Windows_205476	15.1804
H2AK119H2AK119ub	Control	Xa	Intergenic	Windows_205477	7.98236
H2AK119H2AK119ub	Control	Xa	Intergenic	Windows_205480	9.62459
H2AK119H2AK119ub	Control	Xa	Intergenic	Windows_205481	5.16363
H2AK119H2AK119ub	Control	Xa	Intergenic	Windows_205482	8.52977
H2AK119H2AK119ub	Control	Xa	Intergenic	Windows_205483	7.27969
H2AK119H2AK119ub	Control	Xa	Intergenic	Windows_205484	9.15481
H2AK119H2AK119ub	Control	Xa	Intergenic	Windows_205485	3.52139
H2AK119H2AK119ub	Control	Xa	Intergenic	Windows_205488	13.771
H2AK119H2AK119ub	Control	Xa	Intergenic	Windows_205489	14.8658
H2AK119H2AK119ub	Control	Xa	Intergenic	Windows_205490	7.97832
H2AK119H2AK119ub	Control	Xa	Intergenic	Windows_205491	6.02558
H2AK119H2AK119ub	Control	Xa	Intergenic	Windows_205492	10.0944
H2AK119H2AK119ub	Control	Xa	Intergenic	Windows_205493	5.71104
H2AK119H2AK119ub	Control	Xa	Intergenic	Windows_205494	3.91355
H2AK119H2AK119ub	Control	Xa	Intergenic	Windows_205495	3.67664
H2AK119H2AK119ub	Control	Xa	Intergenic	Windows_205496	5.00838
H2AK119H2AK119ub	Control	Xa	Intergenic	Windows_205497	17.9991
H2AK119H2AK119ub	Control	Xa	Intergenic	Windows_205498	5.63342
H2AK119H2AK119ub	Control	Xa	Intergenic	Windows_205499	10.0944
H2AK119H2AK119ub	Control	Xa	Intergenic	Windows_205502	6.80587
H2AK119H2AK119ub	Control	Xa	Intergenic	Windows_205503	10.9563
H2AK119H2AK119ub	Control	Xa	Intergenic	Windows_205504	12.2064
H2AK119H2AK119ub	Control	Xa	Intergenic	Windows_205505	15.9647
H2AK119H2AK119ub	Control	Xa	Intergenic	Windows_205506	14.5553
H2AK119H2AK119ub	Control	Xa	Intergenic	Windows_205507	15.258
H2AK119H2AK119ub	Control	Xa	Intergenic	Windows_205508	16.9043
H2AK119H2AK119ub	Control	Xa	Intergenic	Windows_205511	12.0512
H2AK119H2AK119ub	Control	Xa	Intergenic	Windows_205512	12.6762
H2AK119H2AK119ub	Control	Xa	Intergenic	Windows_205513	10.2496
H2AK119H2AK119ub	Control	Xa	Intergenic	Windows_205514	6.57299
H2AK119H2AK119ub	Control	Xa	Intergenic	Windows_205515	18.6201
H2AK119H2AK119ub	Control	Xa	Intergenic	Windows_205516	10.6418
H2AK119H2AK119ub	Control	Xa	Intergenic	Windows_205518	13.6934
H2AK119H2AK119ub	Control	Xa	Intergenic	Windows_205519	11.8142
H2AK119H2AK119ub	Control	Xa	Intergenic	Windows_205520	13.9303
H2AK119H2AK119ub	Control	Xa	Intergenic	Windows_205521	23.8654
H2AK119H2AK119ub	Control	Xa	Intergenic	Windows_205523	9.54697
H2AK119H2AK119ub	Control	Xa	Intergenic	Windows_205524	10.3273
H2AK119H2AK119ub	Control	Xa	Intergenic	Windows_205525	12.7538
H2AK119H2AK119ub	Control	Xa	Intergenic	Windows_205526	10.4865
H2AK119H2AK119ub	Control	Xa	Intergenic	Windows_205527	10.3273
H2AK119H2AK119ub	Control	Xa	Intergenic	Windows_205528	10.7194
H2AK119H2AK119ub	Control	Xa	Intergenic	Windows_205529	8.60739
H2AK119H2AK119ub	Control	Xa	Intergenic	Windows_205530	9.85747
H2AK119H2AK119ub	Control	Xa	Intergenic	Windows_205531	13.9303
H2AK119H2AK119ub	Control	Xa	Intergenic	Windows_205532	11.1116
H2AK119H2AK119ub	Control	Xa	Intergenic	Windows_205533	3.52139
H2AK119H2AK119ub	Control	Xa	Intergenic	Windows_205534	11.2668
H2AK119H2AK119ub	Control	Xa	Intergenic	Windows_205535	8.52977
H2AK119H2AK119ub	Control	Xa	Intergenic	Windows_205536	7.12041
H2AK119H2AK119ub	Control	Xa	Intergenic	Windows_205537	9.15481
H2AK119H2AK119ub	Control	Xa	Intergenic	Windows_205539	7.59019
H2AK119H2AK119ub	Control	Xa	Intergenic	Windows_205540	4.69384
H2AK119H2AK119ub	Control	Xa	Intergenic	Windows_205541	8.05998
H2AK119H2AK119ub	Control	Xa	Intergenic	Windows_205542	6.18083
H2AK119H2AK119ub	Control	Xa	Intergenic	Windows_205543	2.97398
H2AK119H2AK119ub	Control	Xa	Intergenic	Windows_205544	4.53859
H2AK119H2AK119ub	Control	Xa	Intergenic	Windows_205545	8.29286
H2AK119H2AK119ub	Control	Xa	Intergenic	Windows_205546	7.12041
H2AK119H2AK119ub	Control	Xa	Intergenic	Windows_205547	9.93913
H2AK119H2AK119ub	Control	Xa	Intergenic	Windows_205548	4.22405
H2AK119H2AK119ub	Control	Xa	Intergenic	Windows_205549	8.13761
H2AK119H2AK119ub	Control	Xa	Intergenic	Windows_205550	7.66782
H2AK119H2AK119ub	Control	Xa	Intergenic	Windows_205552	4.93075
H2AK119H2AK119ub	Control	Xa	Intergenic	Windows_205553	7.35328
H2AK119H2AK119ub	Control	Xa	Intergenic	Windows_205554	7.12041
H2AK119H2AK119ub	Control	Xa	Intergenic	Windows_205555	3.67664
H2AK119H2AK119ub	Control	Xa	Intergenic	Windows_205556	7.59019
H2AK119H2AK119ub	Control	Xa	Intergenic	Windows_205557	6.57299
H2AK119H2AK119ub	Control	Xa	Intergenic	Windows_205559	7.04278
H2AK119H2AK119ub	Control	Xa	Intergenic	Windows_205560	5.00838
H2AK119H2AK119ub	Control	Xa	Intergenic	Windows_205561	7.98236
H2AK119H2AK119ub	Control	Xa	Intergenic	Windows_205562	4.61622
H2AK119H2AK119ub	Control	Xa	Intergenic	Windows_205564	4.77147
H2AK119H2AK119ub	Control	Xa	Intergenic	Windows_205565	3.44376
H2AK119H2AK119ub	Control	Xa	Intergenic	Windows_205568	6.33608
H2AK119H2AK119ub	Control	Xa	Intergenic	Windows_205569	6.41774
H2AK119H2AK119ub	Control	Xa	Intergenic	Windows_205570	8.68502
H2AK119H2AK119ub	Control	Xa	Intergenic	Windows_205571	6.33608
H2AK119H2AK119ub	Control	Xa	Intergenic	Windows_205572	11.8142
H2AK119H2AK119ub	Control	Xa	Intergenic	Windows_205573	5.71104
H2AK119H2AK119ub	Control	Xa	Intergenic	Windows_205574	12.5986
H2AK119H2AK119ub	Control	Xa	Intergenic	Windows_205576	5.63342
H2AK119H2AK119ub	Control	Xa	Intergenic	Windows_205577	3.52139
H2AK119H2AK119ub	Control	Xa	Intergenic	Windows_205578	4.14643
H2AK119H2AK119ub	Control	Xa	Intergenic	Windows_205579	14.3225
H2AK119H2AK119ub	Control	Xa	Intergenic	Windows_205580	9.54697
H2AK119H2AK119ub	Control	Xa	Intergenic	Windows_205581	14.3961
H2AK119H2AK119ub	Control	Xa	Intergenic	Windows_205582	7.74544
H2AK119H2AK119ub	Control	Xa	Intergenic	Windows_205583	6.8099
H2AK119H2AK119ub	Control	Xa	Intergenic	Windows_205585	3.91355
H2AK119H2AK119ub	Control	Xa	Intergenic	Windows_205586	11.8919
H2AK119H2AK119ub	Control	Xa	Intergenic	Windows_205587	10.5601
H2AK119H2AK119ub	Control	Xa	Intergenic	Windows_205588	16.8226
[truncated: 65,471 more rows]

## Sheet: Figure 7d
Symbol	Condition	HistoneMark	Allele	Escape Status	Reversibility Category	Normalized Coverage
A830080D01Rik	Dox (21d) wo	H2AK119H2AK119ub	Xi	NPC-specific	Responsive, Irreversible	31.7821
A830080D01Rik	Dox (21d) wo	H3K27me3	Xi	NPC-specific	Responsive, Irreversible	95.0911
A830080D01Rik	Dox (21d)	H2AK119H2AK119ub	Xi	NPC-specific	Responsive, Irreversible	72.6458
A830080D01Rik	Dox (21d)	H3K27me3	Xi	NPC-specific	Responsive, Irreversible	225.98
A830080D01Rik	Dox (7d) wo	H2AK119H2AK119ub	Xi	NPC-specific	Responsive, Irreversible	31.6
A830080D01Rik	Dox (7d) wo	H3K27me3	Xi	NPC-specific	Responsive, Irreversible	72.7595
A830080D01Rik	Dox (7d)	H2AK119H2AK119ub	Xi	NPC-specific	Responsive, Irreversible	78.8388
A830080D01Rik	Dox (7d)	H3K27me3	Xi	NPC-specific	Responsive, Irreversible	230.194
A830080D01Rik	Control	H2AK119H2AK119ub	Xi	NPC-specific	Responsive, Irreversible	61.6024
A830080D01Rik	Control	H3K27me3	Xi	NPC-specific	Responsive, Irreversible	125.929
Abcd1	Dox (21d) wo	H2AK119H2AK119ub	Xi	NPC-specific	Responsive, Irreversible	17.2934
Abcd1	Dox (21d) wo	H3K27me3	Xi	NPC-specific	Responsive, Irreversible	54.665
Abcd1	Dox (21d)	H2AK119H2AK119ub	Xi	NPC-specific	Responsive, Irreversible	48.8692
Abcd1	Dox (21d)	H3K27me3	Xi	NPC-specific	Responsive, Irreversible	114.932
Abcd1	Dox (7d) wo	H2AK119H2AK119ub	Xi	NPC-specific	Responsive, Irreversible	26.1146
Abcd1	Dox (7d) wo	H3K27me3	Xi	NPC-specific	Responsive, Irreversible	19.1764
Abcd1	Dox (7d)	H2AK119H2AK119ub	Xi	NPC-specific	Responsive, Irreversible	49.422
Abcd1	Dox (7d)	H3K27me3	Xi	NPC-specific	Responsive, Irreversible	119.079
Abcd1	Control	H2AK119H2AK119ub	Xi	NPC-specific	Responsive, Irreversible	22.9459
Abcd1	Control	H3K27me3	Xi	NPC-specific	Responsive, Irreversible	6.2229
Akap17b	Dox (21d) wo	H2AK119H2AK119ub	Xi	NPC-specific	Responsive, Irreversible	9.12863
Akap17b	Dox (21d) wo	H3K27me3	Xi	NPC-specific	Responsive, Irreversible	34.5072
Akap17b	Dox (21d)	H2AK119H2AK119ub	Xi	NPC-specific	Responsive, Irreversible	29.1373
Akap17b	Dox (21d)	H3K27me3	Xi	NPC-specific	Responsive, Irreversible	78.8273
Akap17b	Dox (7d) wo	H2AK119H2AK119ub	Xi	NPC-specific	Responsive, Irreversible	16.5926
Akap17b	Dox (7d) wo	H3K27me3	Xi	NPC-specific	Responsive, Irreversible	33.796
Akap17b	Dox (7d)	H2AK119H2AK119ub	Xi	NPC-specific	Responsive, Irreversible	27.1822
Akap17b	Dox (7d)	H3K27me3	Xi	NPC-specific	Responsive, Irreversible	77.8435
Akap17b	Control	H2AK119H2AK119ub	Xi	NPC-specific	Responsive, Irreversible	8.46116
Akap17b	Control	H3K27me3	Xi	NPC-specific	Responsive, Irreversible	1.47428
Alg13	Dox (21d) wo	H2AK119H2AK119ub	Xi	Facultative	Responsive, Irreversible	35.5756
Alg13	Dox (21d) wo	H3K27me3	Xi	Facultative	Responsive, Irreversible	110.284
Alg13	Dox (21d)	H2AK119H2AK119ub	Xi	Facultative	Responsive, Irreversible	53.1169
Alg13	Dox (21d)	H3K27me3	Xi	Facultative	Responsive, Irreversible	190.028
Alg13	Dox (7d) wo	H2AK119H2AK119ub	Xi	Facultative	Responsive, Irreversible	41.2204
Alg13	Dox (7d) wo	H3K27me3	Xi	Facultative	Responsive, Irreversible	107.609
Alg13	Dox (7d)	H2AK119H2AK119ub	Xi	Facultative	Responsive, Irreversible	50.7341
Alg13	Dox (7d)	H3K27me3	Xi	Facultative	Responsive, Irreversible	174.072
Alg13	Control	H2AK119H2AK119ub	Xi	Facultative	Responsive, Irreversible	26.5242
Alg13	Control	H3K27me3	Xi	Facultative	Responsive, Irreversible	23.7977
Araf	Dox (21d) wo	H2AK119H2AK119ub	Xi	Facultative	Responsive, Reversible	36.5838
Araf	Dox (21d) wo	H3K27me3	Xi	Facultative	Responsive, Reversible	122.431
Araf	Dox (21d)	H2AK119H2AK119ub	Xi	Facultative	Responsive, Reversible	84.9958
Araf	Dox (21d)	H3K27me3	Xi	Facultative	Responsive, Reversible	208.379
Araf	Dox (7d) wo	H2AK119H2AK119ub	Xi	Facultative	Responsive, Reversible	59.7831
Araf	Dox (7d) wo	H3K27me3	Xi	Facultative	Responsive, Reversible	142.105
Araf	Dox (7d)	H2AK119H2AK119ub	Xi	Facultative	Responsive, Reversible	68.2586
Araf	Dox (7d)	H3K27me3	Xi	Facultative	Responsive, Reversible	203.804
Araf	Control	H2AK119H2AK119ub	Xi	Facultative	Responsive, Reversible	48.5919
Araf	Control	H3K27me3	Xi	Facultative	Responsive, Reversible	110.277
Arhgap4	Dox (21d) wo	H2AK119H2AK119ub	Xi	Facultative	Responsive, Irreversible	39.0208
Arhgap4	Dox (21d) wo	H3K27me3	Xi	Facultative	Responsive, Irreversible	142.795
Arhgap4	Dox (21d)	H2AK119H2AK119ub	Xi	Facultative	Responsive, Irreversible	69.1566
Arhgap4	Dox (21d)	H3K27me3	Xi	Facultative	Responsive, Irreversible	236.121
Arhgap4	Dox (7d) wo	H2AK119H2AK119ub	Xi	Facultative	Responsive, Irreversible	30.0621
Arhgap4	Dox (7d) wo	H3K27me3	Xi	Facultative	Responsive, Irreversible	20.2852
Arhgap4	Dox (7d)	H2AK119H2AK119ub	Xi	Facultative	Responsive, Irreversible	79.3535
Arhgap4	Dox (7d)	H3K27me3	Xi	Facultative	Responsive, Irreversible	191.167
Arhgap4	Control	H2AK119H2AK119ub	Xi	Facultative	Responsive, Irreversible	25.9603
Arhgap4	Control	H3K27me3	Xi	Facultative	Responsive, Irreversible	12.7133
Armcx5	Dox (21d) wo	H2AK119H2AK119ub	Xi	NPC-specific	Responsive, Reversible	25.2963
Armcx5	Dox (21d) wo	H3K27me3	Xi	NPC-specific	Responsive, Reversible	38.3852
Armcx5	Dox (21d)	H2AK119H2AK119ub	Xi	NPC-specific	Responsive, Reversible	44.6188
Armcx5	Dox (21d)	H3K27me3	Xi	NPC-specific	Responsive, Reversible	81.0417
Armcx5	Dox (7d) wo	H2AK119H2AK119ub	Xi	NPC-specific	Responsive, Reversible	25.4489
Armcx5	Dox (7d) wo	H3K27me3	Xi	NPC-specific	Responsive, Reversible	16.5408
Armcx5	Dox (7d)	H2AK119H2AK119ub	Xi	NPC-specific	Responsive, Reversible	37.8782
Armcx5	Dox (7d)	H3K27me3	Xi	NPC-specific	Responsive, Reversible	80.6598
Armcx5	Control	H2AK119H2AK119ub	Xi	NPC-specific	Responsive, Reversible	17.3075
Armcx5	Control	H3K27me3	Xi	NPC-specific	Responsive, Reversible	20.208
Atp6ap1	Dox (21d) wo	H2AK119H2AK119ub	Xi	NPC-specific	Responsive, Irreversible	39.9399
Atp6ap1	Dox (21d) wo	H3K27me3	Xi	NPC-specific	Responsive, Irreversible	104.501
Atp6ap1	Dox (21d)	H2AK119H2AK119ub	Xi	NPC-specific	Responsive, Irreversible	76.8649
Atp6ap1	Dox (21d)	H3K27me3	Xi	NPC-specific	Responsive, Irreversible	169.398
Atp6ap1	Dox (7d) wo	H2AK119H2AK119ub	Xi	NPC-specific	Responsive, Irreversible	24.6372
Atp6ap1	Dox (7d) wo	H3K27me3	Xi	NPC-specific	Responsive, Irreversible	2.82184
Atp6ap1	Dox (7d)	H2AK119H2AK119ub	Xi	NPC-specific	Responsive, Irreversible	51.1674
Atp6ap1	Dox (7d)	H3K27me3	Xi	NPC-specific	Responsive, Irreversible	14.7494
Atp6ap1	Control	H2AK119H2AK119ub	Xi	NPC-specific	Responsive, Irreversible	21.2604
Atp6ap1	Control	H3K27me3	Xi	NPC-specific	Responsive, Irreversible	7.01044
Atp6ap2	Dox (21d) wo	H2AK119H2AK119ub	Xi	Facultative	Responsive, Irreversible	39.3013
Atp6ap2	Dox (21d) wo	H3K27me3	Xi	Facultative	Responsive, Irreversible	133.474
Atp6ap2	Dox (21d)	H2AK119H2AK119ub	Xi	Facultative	Responsive, Irreversible	65.4753
Atp6ap2	Dox (21d)	H3K27me3	Xi	Facultative	Responsive, Irreversible	203.277
Atp6ap2	Dox (7d) wo	H2AK119H2AK119ub	Xi	Facultative	Responsive, Irreversible	49.0458
Atp6ap2	Dox (7d) wo	H3K27me3	Xi	Facultative	Responsive, Irreversible	108.025
Atp6ap2	Dox (7d)	H2AK119H2AK119ub	Xi	Facultative	Responsive, Irreversible	82.2069
Atp6ap2	Dox (7d)	H3K27me3	Xi	Facultative	Responsive, Irreversible	231.053
Atp6ap2	Control	H2AK119H2AK119ub	Xi	Facultative	Responsive, Irreversible	35.315
Atp6ap2	Control	H3K27me3	Xi	Facultative	Responsive, Irreversible	7.00109
BC022960	Dox (21d) wo	H2AK119H2AK119ub	Xi	Facultative	Responsive, Irreversible	9.50398
BC022960	Dox (21d) wo	H3K27me3	Xi	Facultative	Responsive, Irreversible	11.8516
BC022960	Dox (21d)	H2AK119H2AK119ub	Xi	Facultative	Responsive, Irreversible	56.1914
BC022960	Dox (21d)	H3K27me3	Xi	Facultative	Responsive, Irreversible	131.384
BC022960	Dox (7d) wo	H2AK119H2AK119ub	Xi	Facultative	Responsive, Irreversible	25.1653
BC022960	Dox (7d) wo	H3K27me3	Xi	Facultative	Responsive, Irreversible	17.6551
BC022960	Dox (7d)	H2AK119H2AK119ub	Xi	Facultative	Responsive, Irreversible	36.2969
BC022960	Dox (7d)	H3K27me3	Xi	Facultative	Responsive, Irreversible	164.036
BC022960	Control	H2AK119H2AK119ub	Xi	Facultative	Responsive, Irreversible	10.3581
BC022960	Control	H3K27me3	Xi	Facultative	Responsive, Irreversible	11.3886
Bcap31	Dox (21d) wo	H2AK119H2AK119ub	Xi	Facultative	Responsive, Irreversible	28.3411
Bcap31	Dox (21d) wo	H3K27me3	Xi	Facultative	Responsive, Irreversible	128.03
Bcap31	Dox (21d)	H2AK119H2AK119ub	Xi	Facultative	Responsive, Irreversible	92.8864
Bcap31	Dox (21d)	H3K27me3	Xi	Facultative	Responsive, Irreversible	197.48
Bcap31	Dox (7d) wo	H2AK119H2AK119ub	Xi	Facultative	Responsive, Irreversible	42.5204
Bcap31	Dox (7d) wo	H3K27me3	Xi	Facultative	Responsive, Irreversible	19.452
Bcap31	Dox (7d)	H2AK119H2AK119ub	Xi	Facultative	Responsive, Irreversible	81.8412
Bcap31	Dox (7d)	H3K27me3	Xi	Facultative	Responsive, Irreversible	174.23
Bcap31	Control	H2AK119H2AK119ub	Xi	Facultative	Responsive, Irreversible	42.5478
Bcap31	Control	H3K27me3	Xi	Facultative	Responsive, Irreversible	7.10322
Bcor	Dox (21d) wo	H2AK119H2AK119ub	Xi	NPC-specific	Responsive, Irreversible	19.5522
Bcor	Dox (21d) wo	H3K27me3	Xi	NPC-specific	Responsive, Irreversible	60.0569
Bcor	Dox (21d)	H2AK119H2AK119ub	Xi	NPC-specific	Responsive, Irreversible	45.0756
Bcor	Dox (21d)	H3K27me3	Xi	NPC-specific	Responsive, Irreversible	112.441
Bcor	Dox (7d) wo	H2AK119H2AK119ub	Xi	NPC-specific	Responsive, Irreversible	56.1584
Bcor	Dox (7d) wo	H3K27me3	Xi	NPC-specific	Responsive, Irreversible	58.9775
Bcor	Dox (7d)	H2AK119H2AK119ub	Xi	NPC-specific	Responsive, Irreversible	72.615
Bcor	Dox (7d)	H3K27me3	Xi	NPC-specific	Responsive, Irreversible	107.537
Bcor	Control	H2AK119H2AK119ub	Xi	NPC-specific	Responsive, Irreversible	45.3376
Bcor	Control	H3K27me3	Xi	NPC-specific	Responsive, Irreversible	22.5419
Cdk16	Dox (21d) wo	H2AK119H2AK119ub	Xi	Facultative	Responsive, Reversible	12.4432
Cdk16	Dox (21d) wo	H3K27me3	Xi	Facultative	Responsive, Reversible	6.41797
Cdk16	Dox (21d)	H2AK119H2AK119ub	Xi	Facultative	Responsive, Reversible	58.3221
Cdk16	Dox (21d)	H3K27me3	Xi	Facultative	Responsive, Reversible	112.031
Cdk16	Dox (7d) wo	H2AK119H2AK119ub	Xi	Facultative	Responsive, Reversible	22.7399
Cdk16	Dox (7d) wo	H3K27me3	Xi	Facultative	Responsive, Reversible	4.07257
Cdk16	Dox (7d)	H2AK119H2AK119ub	Xi	Facultative	Responsive, Reversible	49.4067
Cdk16	Dox (7d)	H3K27me3	Xi	Facultative	Responsive, Reversible	57.8246
Cdk16	Control	H2AK119H2AK119ub	Xi	Facultative	Responsive, Reversible	18.1706
Cdk16	Control	H3K27me3	Xi	Facultative	Responsive, Reversible	1.9616
Cenpi	Dox (21d) wo	H2AK119H2AK119ub	Xi	Facultative	Responsive, Irreversible	4.15118
Cenpi	Dox (21d) wo	H3K27me3	Xi	Facultative	Responsive, Irreversible	7.82626
Cenpi	Dox (21d)	H2AK119H2AK119ub	Xi	Facultative	Responsive, Irreversible	13.8995
Cenpi	Dox (21d)	H3K27me3	Xi	Facultative	Responsive, Irreversible	33.3436
Cenpi	Dox (7d) wo	H2AK119H2AK119ub	Xi	Facultative	Responsive, Irreversible	3.89297
Cenpi	Dox (7d) wo	H3K27me3	Xi	Facultative	Responsive, Irreversible	2.61796
Cenpi	Dox (7d)	H2AK119H2AK119ub	Xi	Facultative	Responsive, Irreversible	17.2269
Cenpi	Dox (7d)	H3K27me3	Xi	Facultative	Responsive, Irreversible	30.6002
Cenpi	Control	H2AK119H2AK119ub	Xi	Facultative	Responsive, Irreversible	2.97622
Cenpi	Control	H3K27me3	Xi	Facultative	Responsive, Irreversible	0.327101
Cfp	Dox (21d) wo	H2AK119H2AK119ub	Xi	Facultative	Responsive, Irreversible	43.5269
Cfp	Dox (21d) wo	H3K27me3	Xi	Facultative	Responsive, Irreversible	124.718
Cfp	Dox (21d)	H2AK119H2AK119ub	Xi	Facultative	Responsive, Irreversible	107.973
Cfp	Dox (21d)	H3K27me3	Xi	Facultative	Responsive, Irreversible	243.678
Cfp	Dox (7d) wo	H2AK119H2AK119ub	Xi	Facultative	Responsive, Irreversible	51.3164
Cfp	Dox (7d) wo	H3K27me3	Xi	Facultative	Responsive, Irreversible	144.839
Cfp	Dox (7d)	H2AK119H2AK119ub	Xi	Facultative	Responsive, Irreversible	69.5053
Cfp	Dox (7d)	H3K27me3	Xi	Facultative	Responsive, Irreversible	282.797
Cfp	Control	H2AK119H2AK119ub	Xi	Facultative	Responsive, Irreversible	33.7263
Cfp	Control	H3K27me3	Xi	Facultative	Responsive, Irreversible	33.8766
Chm	Dox (21d) wo	H2AK119H2AK119ub	Xi	Facultative	Responsive, Irreversible	10.6131
Chm	Dox (21d) wo	H3K27me3	Xi	Facultative	Responsive, Irreversible	54.1241
Chm	Dox (21d)	H2AK119H2AK119ub	Xi	Facultative	Responsive, Irreversible	25.5142
Chm	Dox (21d)	H3K27me3	Xi	Facultative	Responsive, Irreversible	93.4763
Chm	Dox (7d) wo	H2AK119H2AK119ub	Xi	Facultative	Responsive, Irreversible	18.5596
Chm	Dox (7d) wo	H3K27me3	Xi	Facultative	Responsive, Irreversible	36.6175
Chm	Dox (7d)	H2AK119H2AK119ub	Xi	Facultative	Responsive, Irreversible	16.1177
Chm	Dox (7d)	H3K27me3	Xi	Facultative	Responsive, Irreversible	104.803
Chm	Control	H2AK119H2AK119ub	Xi	Facultative	Responsive, Irreversible	9.97282
Chm	Control	H3K27me3	Xi	Facultative	Responsive, Irreversible	26.3847
Cox7b	Dox (21d) wo	H2AK119H2AK119ub	Xi	NPC-specific	Responsive, Irreversible	42.4348
Cox7b	Dox (21d) wo	H3K27me3	Xi	NPC-specific	Responsive, Irreversible	121.864
Cox7b	Dox (21d)	H2AK119H2AK119ub	Xi	NPC-specific	Responsive, Irreversible	86.9225
Cox7b	Dox (21d)	H3K27me3	Xi	NPC-specific	Responsive, Irreversible	172.39
Cox7b	Dox (7d) wo	H2AK119H2AK119ub	Xi	NPC-specific	Responsive, Irreversible	36.8131
Cox7b	Dox (7d) wo	H3K27me3	Xi	NPC-specific	Responsive, Irreversible	54.4929
Cox7b	Dox (7d)	H2AK119H2AK119ub	Xi	NPC-specific	Responsive, Irreversible	71.1482
Cox7b	Dox (7d)	H3K27me3	Xi	NPC-specific	Responsive, Irreversible	118.174
Cox7b	Control	H2AK119H2AK119ub	Xi	NPC-specific	Responsive, Irreversible	20.3465
Cox7b	Control	H3K27me3	Xi	NPC-specific	Responsive, Irreversible	22.6076
Cstf2	Dox (21d) wo	H2AK119H2AK119ub	Xi	NPC-specific	Responsive, Irreversible	18.5417
Cstf2	Dox (21d) wo	H3K27me3	Xi	NPC-specific	Responsive, Irreversible	46.9309
Cstf2	Dox (21d)	H2AK119H2AK119ub	Xi	NPC-specific	Responsive, Irreversible	10.2202
Cstf2	Dox (21d)	H3K27me3	Xi	NPC-specific	Responsive, Irreversible	45.7293
Cstf2	Dox (7d) wo	H2AK119H2AK119ub	Xi	NPC-specific	Responsive, Irreversible	16.4944
Cstf2	Dox (7d) wo	H3K27me3	Xi	NPC-specific	Responsive, Irreversible	21.4488
Cstf2	Dox (7d)	H2AK119H2AK119ub	Xi	NPC-specific	Responsive, Irreversible	13.5417
Cstf2	Dox (7d)	H3K27me3	Xi	NPC-specific	Responsive, Irreversible	48.3854
Cstf2	Control	H2AK119H2AK119ub	Xi	NPC-specific	Responsive, Irreversible	17.1423
Cstf2	Control	H3K27me3	Xi	NPC-specific	Responsive, Irreversible	11.451
Ctps2	Dox (21d) wo	H2AK119H2AK119ub	Xi	Facultative	Responsive, Irreversible	45.8872
Ctps2	Dox (21d) wo	H3K27me3	Xi	Facultative	Responsive, Irreversible	126.413
Ctps2	Dox (21d)	H2AK119H2AK119ub	Xi	Facultative	Responsive, Irreversible	72.9245
Ctps2	Dox (21d)	H3K27me3	Xi	Facultative	Responsive, Irreversible	230.642
Ctps2	Dox (7d) wo	H2AK119H2AK119ub	Xi	Facultative	Responsive, Irreversible	69.0769
Ctps2	Dox (7d) wo	H3K27me3	Xi	Facultative	Responsive, Irreversible	202.644
Ctps2	Dox (7d)	H2AK119H2AK119ub	Xi	Facultative	Responsive, Irreversible	78.7226
Ctps2	Dox (7d)	H3K27me3	Xi	Facultative	Responsive, Irreversible	319.488
Ctps2	Control	H2AK119H2AK119ub	Xi	Facultative	Responsive, Irreversible	36.7818
Ctps2	Control	H3K27me3	Xi	Facultative	Responsive, Irreversible	14.3032
Ddx3x	Dox (21d) wo	H2AK119H2AK119ub	Xi	Constitutive	Responsive, Irreversible	20.8196
Ddx3x	Dox (21d) wo	H3K27me3	Xi	Constitutive	Responsive, Irreversible	106.497
Ddx3x	Dox (21d)	H2AK119H2AK119ub	Xi	Constitutive	Responsive, Irreversible	34.0129
Ddx3x	Dox (21d)	H3K27me3	Xi	Constitutive	Responsive, Irreversible	93.6414
Ddx3x	Dox (7d) wo	H2AK119H2AK119ub	Xi	Constitutive	Responsive, Irreversible	8.94398
Ddx3x	Dox (7d) wo	H3K27me3	Xi	Constitutive	Responsive, Irreversible	5.49322
Ddx3x	Dox (7d)	H2AK119H2AK119ub	Xi	Constitutive	Responsive, Irreversible	26.9775
Ddx3x	Dox (7d)	H3K27me3	Xi	Constitutive	Responsive, Irreversible	14.003
Ddx3x	Control	H2AK119H2AK119ub	Xi	Constitutive	Responsive, Irreversible	12.911
Ddx3x	Control	H3K27me3	Xi	Constitutive	Responsive, Irreversible	1.88227
Dnase1l1	Dox (21d) wo	H2AK119H2AK119ub	Xi	Facultative	Responsive, Reversible	37.8954
Dnase1l1	Dox (21d) wo	H3K27me3	Xi	Facultative	Responsive, Reversible	154.231
Dnase1l1	Dox (21d)	H2AK119H2AK119ub	Xi	Facultative	Responsive, Reversible	82.3392
Dnase1l1	Dox (21d)	H3K27me3	Xi	Facultative	Responsive, Reversible	211.407
Dnase1l1	Dox (7d) wo	H2AK119H2AK119ub	Xi	Facultative	Responsive, Reversible	56.3401
Dnase1l1	Dox (7d) wo	H3K27me3	Xi	Facultative	Responsive, Reversible	7.98196
Dnase1l1	Dox (7d)	H2AK119H2AK119ub	Xi	Facultative	Responsive, Reversible	37.7831
Dnase1l1	Dox (7d)	H3K27me3	Xi	Facultative	Responsive, Reversible	52.9258
Dnase1l1	Control	H2AK119H2AK119ub	Xi	Facultative	Responsive, Reversible	35.8265
Dnase1l1	Control	H3K27me3	Xi	Facultative	Responsive, Reversible	8.15651
Eif1ax	Dox (21d) wo	H2AK119H2AK119ub	Xi	Facultative	Responsive, Irreversible	33.1527
Eif1ax	Dox (21d) wo	H3K27me3	Xi	Facultative	Responsive, Irreversible	57.7125
Eif1ax	Dox (21d)	H2AK119H2AK119ub	Xi	Facultative	Responsive, Irreversible	78.1632
Eif1ax	Dox (21d)	H3K27me3	Xi	Facultative	Responsive, Irreversible	190.181
Eif1ax	Dox (7d) wo	H2AK119H2AK119ub	Xi	Facultative	Responsive, Irreversible	26.5133
Eif1ax	Dox (7d) wo	H3K27me3	Xi	Facultative	Responsive, Irreversible	63.043
Eif1ax	Dox (7d)	H2AK119H2AK119ub	Xi	Facultative	Responsive, Irreversible	58.1656
Eif1ax	Dox (7d)	H3K27me3	Xi	Facultative	Responsive, Irreversible	214.221
Eif1ax	Control	H2AK119H2AK119ub	Xi	Facultative	Responsive, Irreversible	29.8284
Eif1ax	Control	H3K27me3	Xi	Facultative	Responsive, Irreversible	26.3572
Elk1	Dox (21d) wo	H2AK119H2AK119ub	Xi	NPC-specific	Responsive, Irreversible	50.4005
Elk1	Dox (21d) wo	H3K27me3	Xi	NPC-specific	Responsive, Irreversible	161.714
Elk1	Dox (21d)	H2AK119H2AK119ub	Xi	NPC-specific	Responsive, Irreversible	109.454
Elk1	Dox (21d)	H3K27me3	Xi	NPC-specific	Responsive, Irreversible	302.168
Elk1	Dox (7d) wo	H2AK119H2AK119ub	Xi	NPC-specific	Responsive, Irreversible	69.8574
Elk1	Dox (7d) wo	H3K27me3	Xi	NPC-specific	Responsive, Irreversible	203.164
Elk1	Dox (7d)	H2AK119H2AK119ub	Xi	NPC-specific	Responsive, Irreversible	85.737
Elk1	Dox (7d)	H3K27me3	Xi	NPC-specific	Responsive, Irreversible	299.01
Elk1	Control	H2AK119H2AK119ub	Xi	NPC-specific	Responsive, Irreversible	46.6246
Elk1	Control	H3K27me3	Xi	NPC-specific	Responsive, Irreversible	34.5462
Emd	Dox (21d) wo	H2AK119H2AK119ub	Xi	Facultative	Responsive, Irreversible	35.6347
Emd	Dox (21d) wo	H3K27me3	Xi	Facultative	Responsive, Irreversible	56.5416
Emd	Dox (21d)	H2AK119H2AK119ub	Xi	Facultative	Responsive, Irreversible	72.9646
Emd	Dox (21d)	H3K27me3	Xi	Facultative	Responsive, Irreversible	168.238
Emd	Dox (7d) wo	H2AK119H2AK119ub	Xi	Facultative	Responsive, Irreversible	28.2045
Emd	Dox (7d) wo	H3K27me3	Xi	Facultative	Responsive, Irreversible	0.693951
Emd	Dox (7d)	H2AK119H2AK119ub	Xi	Facultative	Responsive, Irreversible	47.8342
Emd	Dox (7d)	H3K27me3	Xi	Facultative	Responsive, Irreversible	16.6209
Emd	Control	H2AK119H2AK119ub	Xi	Facultative	Responsive, Irreversible	22.9212
Emd	Control	H3K27me3	Xi	Facultative	Responsive, Irreversible	1.61559
Ercc6l	Dox (21d) wo	H2AK119H2AK119ub	Xi	Facultative	Responsive, Irreversible	21.1119
Ercc6l	Dox (21d) wo	H3K27me3	Xi	Facultative	Responsive, Irreversible	41.3047
Ercc6l	Dox (21d)	H2AK119H2AK119ub	Xi	Facultative	Responsive, Irreversible	36.4059
Ercc6l	Dox (21d)	H3K27me3	Xi	Facultative	Responsive, Irreversible	105.619
Ercc6l	Dox (7d) wo	H2AK119H2AK119ub	Xi	Facultative	Responsive, Irreversible	17.6778
Ercc6l	Dox (7d) wo	H3K27me3	Xi	Facultative	Responsive, Irreversible	13.6883
Ercc6l	Dox (7d)	H2AK119H2AK119ub	Xi	Facultative	Responsive, Irreversible	39.4449
Ercc6l	Dox (7d)	H3K27me3	Xi	Facultative	Responsive, Irreversible	77.8272
Ercc6l	Control	H2AK119H2AK119ub	Xi	Facultative	Responsive, Irreversible	25.1198
Ercc6l	Control	H3K27me3	Xi	Facultative	Responsive, Irreversible	14.1443
Fam50a	Dox (21d) wo	H2AK119H2AK119ub	Xi	Facultative	Responsive, Irreversible	28.743
Fam50a	Dox (21d) wo	H3K27me3	Xi	Facultative	Responsive, Irreversible	85.7004
Fam50a	Dox (21d)	H2AK119H2AK119ub	Xi	Facultative	Responsive, Irreversible	62.4097
Fam50a	Dox (21d)	H3K27me3	Xi	Facultative	Responsive, Irreversible	148.514
Fam50a	Dox (7d) wo	H2AK119H2AK119ub	Xi	Facultative	Responsive, Irreversible	33.8512
Fam50a	Dox (7d) wo	H3K27me3	Xi	Facultative	Responsive, Irreversible	1.92161
Fam50a	Dox (7d)	H2AK119H2AK119ub	Xi	Facultative	Responsive, Irreversible	38.7665
Fam50a	Dox (7d)	H3K27me3	Xi	Facultative	Responsive, Irreversible	25.4489
Fam50a	Control	H2AK119H2AK119ub	Xi	Facultative	Responsive, Irreversible	31.4632
Fam50a	Control	H3K27me3	Xi	Facultative	Responsive, Irreversible	2.06691
Flna	Dox (21d) wo	H2AK119H2AK119ub	Xi	Facultative	Responsive, Irreversible	26.9671
Flna	Dox (21d) wo	H3K27me3	Xi	Facultative	Responsive, Irreversible	49.1214
Flna	Dox (21d)	H2AK119H2AK119ub	Xi	Facultative	Responsive, Irreversible	50.9646
Flna	Dox (21d)	H3K27me3	Xi	Facultative	Responsive, Irreversible	125.037
Flna	Dox (7d) wo	H2AK119H2AK119ub	Xi	Facultative	Responsive, Irreversible	27.6126
Flna	Dox (7d) wo	H3K27me3	Xi	Facultative	Responsive, Irreversible	2.46551
Flna	Dox (7d)	H2AK119H2AK119ub	Xi	Facultative	Responsive, Irreversible	46.102
Flna	Dox (7d)	H3K27me3	Xi	Facultative	Responsive, Irreversible	29.7696
Flna	Control	H2AK119H2AK119ub	Xi	Facultative	Responsive, Irreversible	17.2081
Flna	Control	H3K27me3	Xi	Facultative	Responsive, Irreversible	2.10404
Fmr1	Dox (21d) wo	H2AK119H2AK119ub	Xi	Facultative	Responsive, Irreversible	31.965
Fmr1	Dox (21d) wo	H3K27me3	Xi	Facultative	Responsive, Irreversible	158.097
Fmr1	Dox (21d)	H2AK119H2AK119ub	Xi	Facultative	Responsive, Irreversible	56.9951
Fmr1	Dox (21d)	H3K27me3	Xi	Facultative	Responsive, Irreversible	204.507
Fmr1	Dox (7d) wo	H2AK119H2AK119ub	Xi	Facultative	Responsive, Irreversible	37.1417
Fmr1	Dox (7d) wo	H3K27me3	Xi	Facultative	Responsive, Irreversible	133.339
Fmr1	Dox (7d)	H2AK119H2AK119ub	Xi	Facultative	Responsive, Irreversible	52.3116
Fmr1	Dox (7d)	H3K27me3	Xi	Facultative	Responsive, Irreversible	191.063
Fmr1	Control	H2AK119H2AK119ub	Xi	Facultative	Responsive, Irreversible	25.1907
Fmr1	Control	H3K27me3	Xi	Facultative	Responsive, Irreversible	17.7917
Ftsj1	Dox (21d) wo	H2AK119H2AK119ub	Xi	Facultative	Responsive, Irreversible	28.2217
Ftsj1	Dox (21d) wo	H3K27me3	Xi	Facultative	Responsive, Irreversible	51.4031
Ftsj1	Dox (21d)	H2AK119H2AK119ub	Xi	Facultative	Responsive, Irreversible	59.3146
Ftsj1	Dox (21d)	H3K27me3	Xi	Facultative	Responsive, Irreversible	167.483
Ftsj1	Dox (7d) wo	H2AK119H2AK119ub	Xi	Facultative	Responsive, Irreversible	41.6872
Ftsj1	Dox (7d) wo	H3K27me3	Xi	Facultative	Responsive, Irreversible	12.5491
Ftsj1	Dox (7d)	H2AK119H2AK119ub	Xi	Facultative	Responsive, Irreversible	65.979
Ftsj1	Dox (7d)	H3K27me3	Xi	Facultative	Responsive, Irreversible	85.9589
Ftsj1	Control	H2AK119H2AK119ub	Xi	Facultative	Responsive, Irreversible	34.911
Ftsj1	Control	H3K27me3	Xi	Facultative	Responsive, Irreversible	4.19787
Ftx	Dox (21d) wo	H2AK119H2AK119ub	Xi	Constitutive	Responsive, Reversible	31.1655
Ftx	Dox (21d) wo	H3K27me3	Xi	Constitutive	Responsive, Reversible	15.5894
Ftx	Dox (21d)	H2AK119H2AK119ub	Xi	Constitutive	Responsive, Reversible	61.7466
Ftx	Dox (21d)	H3K27me3	Xi	Constitutive	Responsive, Reversible	97.4829
Ftx	Dox (7d) wo	H2AK119H2AK119ub	Xi	Constitutive	Responsive, Reversible	29.5566
Ftx	Dox (7d) wo	H3K27me3	Xi	Constitutive	Responsive, Reversible	17.5374
Ftx	Dox (7d)	H2AK119H2AK119ub	Xi	Constitutive	Responsive, Reversible	40.6865
Ftx	Dox (7d)	H3K27me3	Xi	Constitutive	Responsive, Reversible	69.4714
Ftx	Control	H2AK119H2AK119ub	Xi	Constitutive	Responsive, Reversible	39.8649
Ftx	Control	H3K27me3	Xi	Constitutive	Responsive, Reversible	8.9681
Fundc1	Dox (21d) wo	H2AK119H2AK119ub	Xi	NPC-specific	Responsive, Irreversible	35.5095
Fundc1	Dox (21d) wo	H3K27me3	Xi	NPC-specific	Responsive, Irreversible	145.38
Fundc1	Dox (21d)	H2AK119H2AK119ub	Xi	NPC-specific	Responsive, Irreversible	69.5902
Fundc1	Dox (21d)	H3K27me3	Xi	NPC-specific	Responsive, Irreversible	206.534
Fundc1	Dox (7d) wo	H2AK119H2AK119ub	Xi	NPC-specific	Responsive, Irreversible	32.5607
Fundc1	Dox (7d) wo	H3K27me3	Xi	NPC-specific	Responsive, Irreversible	113.454
Fundc1	Dox (7d)	H2AK119H2AK119ub	Xi	NPC-specific	Responsive, Irreversible	52.7165
Fundc1	Dox (7d)	H3K27me3	Xi	NPC-specific	Responsive, Irreversible	209.594
Fundc1	Control	H2AK119H2AK119ub	Xi	NPC-specific	Responsive, Irreversible	53.6493
Fundc1	Control	H3K27me3	Xi	NPC-specific	Responsive, Irreversible	33.3307
G6pdx	Dox (21d) wo	H2AK119H2AK119ub	Xi	Facultative	Responsive, Irreversible	31.1675
G6pdx	Dox (21d) wo	H3K27me3	Xi	Facultative	Responsive, Irreversible	48.2701
G6pdx	Dox (21d)	H2AK119H2AK119ub	Xi	Facultative	Responsive, Irreversible	62.8082
G6pdx	Dox (21d)	H3K27me3	Xi	Facultative	Responsive, Irreversible	148.968
G6pdx	Dox (7d) wo	H2AK119H2AK119ub	Xi	Facultative	Responsive, Irreversible	21.4963
G6pdx	Dox (7d) wo	H3K27me3	Xi	Facultative	Responsive, Irreversible	2.82153
G6pdx	Dox (7d)	H2AK119H2AK119ub	Xi	Facultative	Responsive, Irreversible	48.1584
G6pdx	Dox (7d)	H3K27me3	Xi	Facultative	Responsive, Irreversible	51.7604
G6pdx	Control	H2AK119H2AK119ub	Xi	Facultative	Responsive, Irreversible	17.109
G6pdx	Control	H3K27me3	Xi	Facultative	Responsive, Irreversible	1.57213
Gdi1	Dox (21d) wo	H2AK119H2AK119ub	Xi	Facultative	Responsive, Irreversible	21.6903
Gdi1	Dox (21d) wo	H3K27me3	Xi	Facultative	Responsive, Irreversible	36.3127
Gdi1	Dox (21d)	H2AK119H2AK119ub	Xi	Facultative	Responsive, Irreversible	53.2115
Gdi1	Dox (21d)	H3K27me3	Xi	Facultative	Responsive, Irreversible	119.683
Gdi1	Dox (7d) wo	H2AK119H2AK119ub	Xi	Facultative	Responsive, Irreversible	19.6117
Gdi1	Dox (7d) wo	H3K27me3	Xi	Facultative	Responsive, Irreversible	1.35568
Gdi1	Dox (7d)	H2AK119H2AK119ub	Xi	Facultative	Responsive, Irreversible	42.0172
Gdi1	Dox (7d)	H3K27me3	Xi	Facultative	Responsive, Irreversible	9.38622
Gdi1	Control	H2AK119H2AK119ub	Xi	Facultative	Responsive, Irreversible	13.9074
Gdi1	Control	H3K27me3	Xi	Facultative	Responsive, Irreversible	1.61488
Gemin8	Dox (21d) wo	H2AK119H2AK119ub	Xi	Facultative	Responsive, Reversible	28.7754
Gemin8	Dox (21d) wo	H3K27me3	Xi	Facultative	Responsive, Reversible	16.3751
Gemin8	Dox (21d)	H2AK119H2AK119ub	Xi	Facultative	Responsive, Reversible	38.9459
Gemin8	Dox (21d)	H3K27me3	Xi	Facultative	Responsive, Reversible	100.028
Gemin8	Dox (7d) wo	H2AK119H2AK119ub	Xi	Facultative	Responsive, Reversible	12.7668
Gemin8	Dox (7d) wo	H3K27me3	Xi	Facultative	Responsive, Reversible	3.87002
Gemin8	Dox (7d)	H2AK119H2AK119ub	Xi	Facultative	Responsive, Reversible	29.2473
Gemin8	Dox (7d)	H3K27me3	Xi	Facultative	Responsive, Reversible	8.20973
Gemin8	Control	H2AK119H2AK119ub	Xi	Facultative	Responsive, Reversible	18.0159
Gemin8	Control	H3K27me3	Xi	Facultative	Responsive, Reversible	2.02725
Gm14634	Dox (21d) wo	H2AK119H2AK119ub	Xi	Facultative	Responsive, Irreversible	20.9523
Gm14634	Dox (21d) wo	H3K27me3	Xi	Facultative	Responsive, Irreversible	85.7556
Gm14634	Dox (21d)	H2AK119H2AK119ub	Xi	Facultative	Responsive, Irreversible	53.2341
Gm14634	Dox (21d)	H3K27me3	Xi	Facultative	Responsive, Irreversible	148.879
Gm14634	Dox (7d) wo	H2AK119H2AK119ub	Xi	Facultative	Responsive, Irreversible	47.9942
Gm14634	Dox (7d) wo	H3K27me3	Xi	Facultative	Responsive, Irreversible	95.3651
Gm14634	Dox (7d)	H2AK119H2AK119ub	Xi	Facultative	Responsive, Irreversible	63.553
Gm14634	Dox (7d)	H3K27me3	Xi	Facultative	Responsive, Irreversible	157.067
Gm14634	Control	H2AK119H2AK119ub	Xi	Facultative	Responsive, Irreversible	16.0369
Gm14634	Control	H3K27me3	Xi	Facultative	Responsive, Irreversible	2.18895
Gpkow	Dox (21d) wo	H2AK119H2AK119ub	Xi	Facultative	Responsive, Irreversible	61.811
Gpkow	Dox (21d) wo	H3K27me3	Xi	Facultative	Responsive, Irreversible	118.658
Gpkow	Dox (21d)	H2AK119H2AK119ub	Xi	Facultative	Responsive, Irreversible	68.597
Gpkow	Dox (21d)	H3K27me3	Xi	Facultative	Responsive, Irreversible	231.276
Gpkow	Dox (7d) wo	H2AK119H2AK119ub	Xi	Facultative	Responsive, Irreversible	67.2292
Gpkow	Dox (7d) wo	H3K27me3	Xi	Facultative	Responsive, Irreversible	54.952
Gpkow	Dox (7d)	H2AK119H2AK119ub	Xi	Facultative	Responsive, Irreversible	109.232
Gpkow	Dox (7d)	H3K27me3	Xi	Facultative	Responsive, Irreversible	252.721
Gpkow	Control	H2AK119H2AK119ub	Xi	Facultative	Responsive, Irreversible	31.4498
Gpkow	Control	H3K27me3	Xi	Facultative	Responsive, Irreversible	6.4416
Gpm6b	Dox (21d) wo	H2AK119H2AK119ub	Xi	Facultative	Responsive, Irreversible	38.7319
Gpm6b	Dox (21d) wo	H3K27me3	Xi	Facultative	Responsive, Irreversible	33.2027
Gpm6b	Dox (21d)	H2AK119H2AK119ub	Xi	Facultative	Responsive, Irreversible	64.3702
Gpm6b	Dox (21d)	H3K27me3	Xi	Facultative	Responsive, Irreversible	119.793
Gpm6b	Dox (7d) wo	H2AK119H2AK119ub	Xi	Facultative	Responsive, Irreversible	30.6854
Gpm6b	Dox (7d) wo	H3K27me3	Xi	Facultative	Responsive, Irreversible	4.00735
Gpm6b	Dox (7d)	H2AK119H2AK119ub	Xi	Facultative	Responsive, Irreversible	49.5798
Gpm6b	Dox (7d)	H3K27me3	Xi	Facultative	Responsive, Irreversible	20.751
Gpm6b	Control	H2AK119H2AK119ub	Xi	Facultative	Responsive, Irreversible	27.3794
Gpm6b	Control	H3K27me3	Xi	Facultative	Responsive, Irreversible	3.62081
Gprasp1	Dox (21d) wo	H2AK119H2AK119ub	Xi	Facultative	Responsive, Reversible	30.1852
Gprasp1	Dox (21d) wo	H3K27me3	Xi	Facultative	Responsive, Reversible	40.4411
Gprasp1	Dox (21d)	H2AK119H2AK119ub	Xi	Facultative	Responsive, Reversible	67.6537
Gprasp1	Dox (21d)	H3K27me3	Xi	Facultative	Responsive, Reversible	163.396
Gprasp1	Dox (7d) wo	H2AK119H2AK119ub	Xi	Facultative	Responsive, Reversible	31.1827
Gprasp1	Dox (7d) wo	H3K27me3	Xi	Facultative	Responsive, Reversible	17.7315
Gprasp1	Dox (7d)	H2AK119H2AK119ub	Xi	Facultative	Responsive, Reversible	55.9933
Gprasp1	Dox (7d)	H3K27me3	Xi	Facultative	Responsive, Reversible	153.413
Gprasp1	Control	H2AK119H2AK119ub	Xi	Facultative	Responsive, Reversible	24.9667
Gprasp1	Control	H3K27me3	Xi	Facultative	Responsive, Reversible	20.4878
Gripap1	Dox (21d) wo	H2AK119H2AK119ub	Xi	Facultative	Responsive, Irreversible	22.2622
Gripap1	Dox (21d) wo	H3K27me3	Xi	Facultative	Responsive, Irreversible	57.3993
Gripap1	Dox (21d)	H2AK119H2AK119ub	Xi	Facultative	Responsive, Irreversible	40.2481
Gripap1	Dox (21d)	H3K27me3	Xi	Facultative	Responsive, Irreversible	128.032
Gripap1	Dox (7d) wo	H2AK119H2AK119ub	Xi	Facultative	Responsive, Irreversible	16.9566
Gripap1	Dox (7d) wo	H3K27me3	Xi	Facultative	Responsive, Irreversible	36.0096
Gripap1	Dox (7d)	H2AK119H2AK119ub	Xi	Facultative	Responsive, Irreversible	44.409
Gripap1	Dox (7d)	H3K27me3	Xi	Facultative	Responsive, Irreversible	145.324
Gripap1	Control	H2AK119H2AK119ub	Xi	Facultative	Responsive, Irreversible	20.1661
Gripap1	Control	H3K27me3	Xi	Facultative	Responsive, Irreversible	2.14619
Hccs	Dox (21d) wo	H2AK119H2AK119ub	Xi	Facultative	Responsive, Irreversible	39.6229
Hccs	Dox (21d) wo	H3K27me3	Xi	Facultative	Responsive, Irreversible	70.2318
Hccs	Dox (21d)	H2AK119H2AK119ub	Xi	Facultative	Responsive, Irreversible	69.7212
Hccs	Dox (21d)	H3K27me3	Xi	Facultative	Responsive, Irreversible	216.517
Hccs	Dox (7d) wo	H2AK119H2AK119ub	Xi	Facultative	Responsive, Irreversible	51.5871
Hccs	Dox (7d) wo	H3K27me3	Xi	Facultative	Responsive, Irreversible	57.9335
Hccs	Dox (7d)	H2AK119H2AK119ub	Xi	Facultative	Responsive, Irreversible	101.06
Hccs	Dox (7d)	H3K27me3	Xi	Facultative	Responsive, Irreversible	184.382
Hccs	Control	H2AK119H2AK119ub	Xi	Facultative	Responsive, Irreversible	22.9479
Hccs	Control	H3K27me3	Xi	Facultative	Responsive, Irreversible	35.3872
Hcfc1	Dox (21d) wo	H2AK119H2AK119ub	Xi	Facultative	Responsive, Reversible	24.9401
Hcfc1	Dox (21d) wo	H3K27me3	Xi	Facultative	Responsive, Reversible	22.6018
Hcfc1	Dox (21d)	H2AK119H2AK119ub	Xi	Facultative	Responsive, Reversible	56.5448
Hcfc1	Dox (21d)	H3K27me3	Xi	Facultative	Responsive, Reversible	106.236
Hcfc1	Dox (7d) wo	H2AK119H2AK119ub	Xi	Facultative	Responsive, Reversible	17.0302
Hcfc1	Dox (7d) wo	H3K27me3	Xi	Facultative	Responsive, Reversible	1.78157
Hcfc1	Dox (7d)	H2AK119H2AK119ub	Xi	Facultative	Responsive, Reversible	58.1861
Hcfc1	Dox (7d)	H3K27me3	Xi	Facultative	Responsive, Reversible	48.0913
Hcfc1	Control	H2AK119H2AK119ub	Xi	Facultative	Responsive, Reversible	17.3685
Hcfc1	Control	H3K27me3	Xi	Facultative	Responsive, Reversible	2.28782
Hdac6	Dox (21d) wo	H2AK119H2AK119ub	Xi	Facultative	Responsive, Irreversible	41.127
Hdac6	Dox (21d) wo	H3K27me3	Xi	Facultative	Responsive, Irreversible	88.8613
Hdac6	Dox (21d)	H2AK119H2AK119ub	Xi	Facultative	Responsive, Irreversible	83.4518
Hdac6	Dox (21d)	H3K27me3	Xi	Facultative	Responsive, Irreversible	171.672
Hdac6	Dox (7d) wo	H2AK119H2AK119ub	Xi	Facultative	Responsive, Irreversible	56.1504
Hdac6	Dox (7d) wo	H3K27me3	Xi	Facultative	Responsive, Irreversible	62.8373
Hdac6	Dox (7d)	H2AK119H2AK119ub	Xi	Facultative	Responsive, Irreversible	109.631
Hdac6	Dox (7d)	H3K27me3	Xi	Facultative	Responsive, Irreversible	257.165
Hdac6	Control	H2AK119H2AK119ub	Xi	Facultative	Responsive, Irreversible	45.018
Hdac6	Control	H3K27me3	Xi	Facultative	Responsive, Irreversible	10.0227
Hsd17b10	Dox (21d) wo	H2AK119H2AK119ub	Xi	NPC-specific	Responsive, Irreversible	53.9554
Hsd17b10	Dox (21d) wo	H3K27me3	Xi	NPC-specific	Responsive, Irreversible	77.1675
Hsd17b10	Dox (21d)	H2AK119H2AK119ub	Xi	NPC-specific	Responsive, Irreversible	66.5046
Hsd17b10	Dox (21d)	H3K27me3	Xi	NPC-specific	Responsive, Irreversible	164.759
Hsd17b10	Dox (7d) wo	H2AK119H2AK119ub	Xi	NPC-specific	Responsive, Irreversible	24.988
Hsd17b10	Dox (7d) wo	H3K27me3	Xi	NPC-specific	Responsive, Irreversible	28.033
Hsd17b10	Dox (7d)	H2AK119H2AK119ub	Xi	NPC-specific	Responsive, Irreversible	49.5344
Hsd17b10	Dox (7d)	H3K27me3	Xi	NPC-specific	Responsive, Irreversible	180.222
Hsd17b10	Control	H2AK119H2AK119ub	Xi	NPC-specific	Responsive, Irreversible	14.6756
Hsd17b10	Control	H3K27me3	Xi	NPC-specific	Responsive, Irreversible	6.44341
Htatsf1	Dox (21d) wo	H2AK119H2AK119ub	Xi	NPC-specific	Responsive, Irreversible	35.9001
Htatsf1	Dox (21d) wo	H3K27me3	Xi	NPC-specific	Responsive, Irreversible	98.5058
Htatsf1	Dox (21d)	H2AK119H2AK119ub	Xi	NPC-specific	Responsive, Irreversible	94.9932
Htatsf1	Dox (21d)	H3K27me3	Xi	NPC-specific	Responsive, Irreversible	211.079
Htatsf1	Dox (7d) wo	H2AK119H2AK119ub	Xi	NPC-specific	Responsive, Irreversible	49.8093
Htatsf1	Dox (7d) wo	H3K27me3	Xi	NPC-specific	Responsive, Irreversible	48.6446
Htatsf1	Dox (7d)	H2AK119H2AK119ub	Xi	NPC-specific	Responsive, Irreversible	72.6845
Htatsf1	Dox (7d)	H3K27me3	Xi	NPC-specific	Responsive, Irreversible	241.63
Htatsf1	Control	H2AK119H2AK119ub	Xi	NPC-specific	Responsive, Irreversible	41.3438
Htatsf1	Control	H3K27me3	Xi	NPC-specific	Responsive, Irreversible	8.13124
Huwe1	Dox (21d) wo	H2AK119H2AK119ub	Xi	Facultative	Responsive, Irreversible	31.5733
Huwe1	Dox (21d) wo	H3K27me3	Xi	Facultative	Responsive, Irreversible	70.6957
Huwe1	Dox (21d)	H2AK119H2AK119ub	Xi	Facultative	Responsive, Irreversible	51.9845
Huwe1	Dox (21d)	H3K27me3	Xi	Facultative	Responsive, Irreversible	136.878
Huwe1	Dox (7d) wo	H2AK119H2AK119ub	Xi	Facultative	Responsive, Irreversible	5.89793
Huwe1	Dox (7d) wo	H3K27me3	Xi	Facultative	Responsive, Irreversible	11.1718
Huwe1	Dox (7d)	H2AK119H2AK119ub	Xi	Facultative	Responsive, Irreversible	56.3217
Huwe1	Dox (7d)	H3K27me3	Xi	Facultative	Responsive, Irreversible	102.039
Huwe1	Control	H2AK119H2AK119ub	Xi	Facultative	Responsive, Irreversible	7.4591
Huwe1	Control	H3K27me3	Xi	Facultative	Responsive, Irreversible	9.99873
Idh3g	Dox (21d) wo	H2AK119H2AK119ub	Xi	Facultative	Responsive, Irreversible	38.5697
Idh3g	Dox (21d) wo	H3K27me3	Xi	Facultative	Responsive, Irreversible	177.082
Idh3g	Dox (21d)	H2AK119H2AK119ub	Xi	Facultative	Responsive, Irreversible	87.7809
Idh3g	Dox (21d)	H3K27me3	Xi	Facultative	Responsive, Irreversible	231.184
Idh3g	Dox (7d) wo	H2AK119H2AK119ub	Xi	Facultative	Responsive, Irreversible	31.8963
Idh3g	Dox (7d) wo	H3K27me3	Xi	Facultative	Responsive, Irreversible	11.9713
Idh3g	Dox (7d)	H2AK119H2AK119ub	Xi	Facultative	Responsive, Irreversible	57.9443
Idh3g	Dox (7d)	H3K27me3	Xi	Facultative	Responsive, Irreversible	36.4943
Idh3g	Control	H2AK119H2AK119ub	Xi	Facultative	Responsive, Irreversible	20.3899
Idh3g	Control	H3K27me3	Xi	Facultative	Responsive, Irreversible	1.39709
Igbp1	Dox (21d) wo	H2AK119H2AK119ub	Xi	Facultative	Responsive, Reversible	33.7155
Igbp1	Dox (21d) wo	H3K27me3	Xi	Facultative	Responsive, Reversible	162.514
Igbp1	Dox (21d)	H2AK119H2AK119ub	Xi	Facultative	Responsive, Reversible	84.6546
Igbp1	Dox (21d)	H3K27me3	Xi	Facultative	Responsive, Reversible	212.587
Igbp1	Dox (7d) wo	H2AK119H2AK119ub	Xi	Facultative	Responsive, Reversible	53.0563
Igbp1	Dox (7d) wo	H3K27me3	Xi	Facultative	Responsive, Reversible	52.2885
Igbp1	Dox (7d)	H2AK119H2AK119ub	Xi	Facultative	Responsive, Reversible	78.1736
Igbp1	Dox (7d)	H3K27me3	Xi	Facultative	Responsive, Reversible	172.093
Igbp1	Control	H2AK119H2AK119ub	Xi	Facultative	Responsive, Reversible	35.0347
Igbp1	Control	H3K27me3	Xi	Facultative	Responsive, Reversible	42.9801
Ikbkg	Dox (21d) wo	H2AK119H2AK119ub	Xi	Facultative	Responsive, Irreversible	55.2428
Ikbkg	Dox (21d) wo	H3K27me3	Xi	Facultative	Responsive, Irreversible	147.166
Ikbkg	Dox (21d)	H2AK119H2AK119ub	Xi	Facultative	Responsive, Irreversible	80.7156
Ikbkg	Dox (21d)	H3K27me3	Xi	Facultative	Responsive, Irreversible	245.093
Ikbkg	Dox (7d) wo	H2AK119H2AK119ub	Xi	Facultative	Responsive, Irreversible	42.9255
Ikbkg	Dox (7d) wo	H3K27me3	Xi	Facultative	Responsive, Irreversible	43.5666
Ikbkg	Dox (7d)	H2AK119H2AK119ub	Xi	Facultative	Responsive, Irreversible	81.9419
Ikbkg	Dox (7d)	H3K27me3	Xi	Facultative	Responsive, Irreversible	184.886
Ikbkg	Control	H2AK119H2AK119ub	Xi	Facultative	Responsive, Irreversible	44.6817
Ikbkg	Control	H3K27me3	Xi	Facultative	Responsive, Irreversible	10.889
Iqsec2	Dox (21d) wo	H2AK119H2AK119ub	Xi	NPC-specific	Responsive, Irreversible	27.019
Iqsec2	Dox (21d) wo	H3K27me3	Xi	NPC-specific	Responsive, Irreversible	174.426
Iqsec2	Dox (21d)	H2AK119H2AK119ub	Xi	NPC-specific	Responsive, Irreversible	53.9841
Iqsec2	Dox (21d)	H3K27me3	Xi	NPC-specific	Responsive, Irreversible	173.345
Iqsec2	Dox (7d) wo	H2AK119H2AK119ub	Xi	NPC-specific	Responsive, Irreversible	56.8414
Iqsec2	Dox (7d) wo	H3K27me3	Xi	NPC-specific	Responsive, Irreversible	150.164
Iqsec2	Dox (7d)	H2AK119H2AK119ub	Xi	NPC-specific	Responsive, Irreversible	72.9871
Iqsec2	Dox (7d)	H3K27me3	Xi	NPC-specific	Responsive, Irreversible	190.206
Iqsec2	Control	H2AK119H2AK119ub	Xi	NPC-specific	Responsive, Irreversible	41.6343
Iqsec2	Control	H3K27me3	Xi	NPC-specific	Responsive, Irreversible	31.9474
Jpx	Dox (21d) wo	H2AK119H2AK119ub	Xi	Constitutive	Responsive, Reversible	30.2077
Jpx	Dox (21d) wo	H3K27me3	Xi	Constitutive	Responsive, Reversible	3.74566
Jpx	Dox (21d)	H2AK119H2AK119ub	Xi	Constitutive	Responsive, Reversible	69.6585
Jpx	Dox (21d)	H3K27me3	Xi	Constitutive	Responsive, Reversible	71.1464
Jpx	Dox (7d) wo	H2AK119H2AK119ub	Xi	Constitutive	Responsive, Reversible	24.1089
Jpx	Dox (7d) wo	H3K27me3	Xi	Constitutive	Responsive, Reversible	3.22909
Jpx	Dox (7d)	H2AK119H2AK119ub	Xi	Constitutive	Responsive, Reversible	53.6404
Jpx	Dox (7d)	H3K27me3	Xi	Constitutive	Responsive, Reversible	26.1516
Jpx	Control	H2AK119H2AK119ub	Xi	Constitutive	Responsive, Reversible	27.2411
Jpx	Control	H3K27me3	Xi	Constitutive	Responsive, Reversible	3.63523
Kantr	Dox (21d) wo	H2AK119H2AK119ub	Xi	NPC-specific	Responsive, Irreversible	41.5871
Kantr	Dox (21d) wo	H3K27me3	Xi	NPC-specific	Responsive, Irreversible	147.303
Kantr	Dox (21d)	H2AK119H2AK119ub	Xi	NPC-specific	Responsive, Irreversible	67.6087
Kantr	Dox (21d)	H3K27me3	Xi	NPC-specific	Responsive, Irreversible	200.786
Kantr	Dox (7d) wo	H2AK119H2AK119ub	Xi	NPC-specific	Responsive, Irreversible	40.0668
Kantr	Dox (7d) wo	H3K27me3	Xi	NPC-specific	Responsive, Irreversible	125.589
Kantr	Dox (7d)	H2AK119H2AK119ub	Xi	NPC-specific	Responsive, Irreversible	70.705
Kantr	Dox (7d)	H3K27me3	Xi	NPC-specific	Responsive, Irreversible	193.375
Kantr	Control	H2AK119H2AK119ub	Xi	NPC-specific	Responsive, Irreversible	29.8457
Kantr	Control	H3K27me3	Xi	NPC-specific	Responsive, Irreversible	18.2492
Kcnd1	Dox (21d) wo	H2AK119H2AK119ub	Xi	NPC-specific	Responsive, Irreversible	30.8717
Kcnd1	Dox (21d) wo	H3K27me3	Xi	NPC-specific	Responsive, Irreversible	34.634
Kcnd1	Dox (21d)	H2AK119H2AK119ub	Xi	NPC-specific	Responsive, Irreversible	52.961
Kcnd1	Dox (21d)	H3K27me3	Xi	NPC-specific	Responsive, Irreversible	126.737
Kcnd1	Dox (7d) wo	H2AK119H2AK119ub	Xi	NPC-specific	Responsive, Irreversible	37.8086
Kcnd1	Dox (7d) wo	H3K27me3	Xi	NPC-specific	Responsive, Irreversible	75.4851
Kcnd1	Dox (7d)	H2AK119H2AK119ub	Xi	NPC-specific	Responsive, Irreversible	78.0308
Kcnd1	Dox (7d)	H3K27me3	Xi	NPC-specific	Responsive, Irreversible	215.969
Kcnd1	Control	H2AK119H2AK119ub	Xi	NPC-specific	Responsive, Irreversible	31.7997
Kcnd1	Control	H3K27me3	Xi	NPC-specific	Responsive, Irreversible	23.9626
Kdm5c	Dox (21d) wo	H2AK119H2AK119ub	Xi	Constitutive	Responsive, Reversible	10.3434
Kdm5c	Dox (21d) wo	H3K27me3	Xi	Constitutive	Responsive, Reversible	3.51238
Kdm5c	Dox (21d)	H2AK119H2AK119ub	Xi	Constitutive	Responsive, Reversible	35.3789
Kdm5c	Dox (21d)	H3K27me3	Xi	Constitutive	Responsive, Reversible	27.7788
Kdm5c	Dox (7d) wo	H2AK119H2AK119ub	Xi	Constitutive	Responsive, Reversible	9.9595
Kdm5c	Dox (7d) wo	H3K27me3	Xi	Constitutive	Responsive, Reversible	2.92957
Kdm5c	Dox (7d)	H2AK119H2AK119ub	Xi	Constitutive	Responsive, Reversible	25.5134
Kdm5c	Dox (7d)	H3K27me3	Xi	Constitutive	Responsive, Reversible	16.4013
Kdm5c	Control	H2AK119H2AK119ub	Xi	Constitutive	Responsive, Reversible	11.1379
Kdm5c	Control	H3K27me3	Xi	Constitutive	Responsive, Reversible	2.13601
Kdm6a	Dox (21d) wo	H2AK119H2AK119ub	Xi	Constitutive	Responsive, Irreversible	30.5615
Kdm6a	Dox (21d) wo	H3K27me3	Xi	Constitutive	Responsive, Irreversible	100.684
Kdm6a	Dox (21d)	H2AK119H2AK119ub	Xi	Constitutive	Responsive, Irreversible	55.7722
Kdm6a	Dox (21d)	H3K27me3	Xi	Constitutive	Responsive, Irreversible	172.481
Kdm6a	Dox (7d) wo	H2AK119H2AK119ub	Xi	Constitutive	Responsive, Irreversible	23.2079
Kdm6a	Dox (7d) wo	H3K27me3	Xi	Constitutive	Responsive, Irreversible	43.7032
Kdm6a	Dox (7d)	H2AK119H2AK119ub	Xi	Constitutive	Responsive, Irreversible	54.6891
Kdm6a	Dox (7d)	H3K27me3	Xi	Constitutive	Responsive, Irreversible	161.113
Kdm6a	Control	H2AK119H2AK119ub	Xi	Constitutive	Responsive, Irreversible	10.9191
Kdm6a	Control	H3K27me3	Xi	Constitutive	Responsive, Irreversible	4.66633
Lage3	Dox (21d) wo	H2AK119H2AK119ub	Xi	Facultative	Responsive, Irreversible	29.8548
Lage3	Dox (21d) wo	H3K27me3	Xi	Facultative	Responsive, Irreversible	115.249
Lage3	Dox (21d)	H2AK119H2AK119ub	Xi	Facultative	Responsive, Irreversible	56.8307
Lage3	Dox (21d)	H3K27me3	Xi	Facultative	Responsive, Irreversible	242.214
Lage3	Dox (7d) wo	H2AK119H2AK119ub	Xi	Facultative	Responsive, Irreversible	28.0382
Lage3	Dox (7d) wo	H3K27me3	Xi	Facultative	Responsive, Irreversible	3.02945
Lage3	Dox (7d)	H2AK119H2AK119ub	Xi	Facultative	Responsive, Irreversible	48.9539
Lage3	Dox (7d)	H3K27me3	Xi	Facultative	Responsive, Irreversible	19.2029
Lage3	Control	H2AK119H2AK119ub	Xi	Facultative	Responsive, Irreversible	23.685
Lage3	Control	H3K27me3	Xi	Facultative	Responsive, Irreversible	2.12763
Mbtps2	Dox (21d) wo	H2AK119H2AK119ub	Xi	Facultative	Responsive, Irreversible	12.5496
Mbtps2	Dox (21d) wo	H3K27me3	Xi	Facultative	Responsive, Irreversible	101.062
Mbtps2	Dox (21d)	H2AK119H2AK119ub	Xi	Facultative	Responsive, Irreversible	50.9715
Mbtps2	Dox (21d)	H3K27me3	Xi	Facultative	Responsive, Irreversible	130.41
Mbtps2	Dox (7d) wo	H2AK119H2AK119ub	Xi	Facultative	Responsive, Irreversible	12.0755
Mbtps2	Dox (7d) wo	H3K27me3	Xi	Facultative	Responsive, Irreversible	11.2794
Mbtps2	Dox (7d)	H2AK119H2AK119ub	Xi	Facultative	Responsive, Irreversible	41.2028
Mbtps2	Dox (7d)	H3K27me3	Xi	Facultative	Responsive, Irreversible	43.0639
Mbtps2	Control	H2AK119H2AK119ub	Xi	Facultative	Responsive, Irreversible	12.281
Mbtps2	Control	H3K27me3	Xi	Facultative	Responsive, Irreversible	1.0288
Mecp2	Dox (21d) wo	H2AK119H2AK119ub	Xi	Facultative	Responsive, Irreversible	43.9033
Mecp2	Dox (21d) wo	H3K27me3	Xi	Facultative	Responsive, Irreversible	222.904
Mecp2	Dox (21d)	H2AK119H2AK119ub	Xi	Facultative	Responsive, Irreversible	96.6766
Mecp2	Dox (21d)	H3K27me3	Xi	Facultative	Responsive, Irreversible	272.278
Mecp2	Dox (7d) wo	H2AK119H2AK119ub	Xi	Facultative	Responsive, Irreversible	61.359
Mecp2	Dox (7d) wo	H3K27me3	Xi	Facultative	Responsive, Irreversible	246.715
Mecp2	Dox (7d)	H2AK119H2AK119ub	Xi	Facultative	Responsive, Irreversible	99.0756
Mecp2	Dox (7d)	H3K27me3	Xi	Facultative	Responsive, Irreversible	308.689
Mecp2	Control	H2AK119H2AK119ub	Xi	Facultative	Responsive, Irreversible	62.9691
Mecp2	Control	H3K27me3	Xi	Facultative	Responsive, Irreversible	248.33
Med14	Dox (21d) wo	H2AK119H2AK119ub	Xi	Facultative	Responsive, Irreversible	28.4816
Med14	Dox (21d) wo	H3K27me3	Xi	Facultative	Responsive, Irreversible	111.834
Med14	Dox (21d)	H2AK119H2AK119ub	Xi	Facultative	Responsive, Irreversible	54.0003
Med14	Dox (21d)	H3K27me3	Xi	Facultative	Responsive, Irreversible	175.235
Med14	Dox (7d) wo	H2AK119H2AK119ub	Xi	Facultative	Responsive, Irreversible	43.8217
Med14	Dox (7d) wo	H3K27me3	Xi	Facultative	Responsive, Irreversible	31.3587
Med14	Dox (7d)	H2AK119H2AK119ub	Xi	Facultative	Responsive, Irreversible	61.9454
Med14	Dox (7d)	H3K27me3	Xi	Facultative	Responsive, Irreversible	127.688
Med14	Control	H2AK119H2AK119ub	Xi	Facultative	Responsive, Irreversible	9.43944
Med14	Control	H3K27me3	Xi	Facultative	Responsive, Irreversible	0.859083
Mid1ip1	Dox (21d) wo	H2AK119H2AK119ub	Xi	NPC-specific	Responsive, Irreversible	43.091
Mid1ip1	Dox (21d) wo	H3K27me3	Xi	NPC-specific	Responsive, Irreversible	108.476
Mid1ip1	Dox (21d)	H2AK119H2AK119ub	Xi	NPC-specific	Responsive, Irreversible	56.4789
Mid1ip1	Dox (21d)	H3K27me3	Xi	NPC-specific	Responsive, Irreversible	162.202
Mid1ip1	Dox (7d) wo	H2AK119H2AK119ub	Xi	NPC-specific	Responsive, Irreversible	51.8539
Mid1ip1	Dox (7d) wo	H3K27me3	Xi	NPC-specific	Responsive, Irreversible	53.9079
Mid1ip1	Dox (7d)	H2AK119H2AK119ub	Xi	NPC-specific	Responsive, Irreversible	71.7163
Mid1ip1	Dox (7d)	H3K27me3	Xi	NPC-specific	Responsive, Irreversible	92.9056
Mid1ip1	Control	H2AK119H2AK119ub	Xi	NPC-specific	Responsive, Irreversible	36.8702
Mid1ip1	Control	H3K27me3	Xi	NPC-specific	Responsive, Irreversible	3.86506
Mmgt1	Dox (21d) wo	H2AK119H2AK119ub	Xi	Facultative	Responsive, Irreversible	20.6144
Mmgt1	Dox (21d) wo	H3K27me3	Xi	Facultative	Responsive, Irreversible	73.0687
Mmgt1	Dox (21d)	H2AK119H2AK119ub	Xi	Facultative	Responsive, Irreversible	53.1013
Mmgt1	Dox (21d)	H3K27me3	Xi	Facultative	Responsive, Irreversible	146.439
Mmgt1	Dox (7d) wo	H2AK119H2AK119ub	Xi	Facultative	Responsive, Irreversible	19.3045
Mmgt1	Dox (7d) wo	H3K27me3	Xi	Facultative	Responsive, Irreversible	27.8018
Mmgt1	Dox (7d)	H2AK119H2AK119ub	Xi	Facultative	Responsive, Irreversible	34.7795
Mmgt1	Dox (7d)	H3K27me3	Xi	Facultative	Responsive, Irreversible	103.64
Mmgt1	Control	H2AK119H2AK119ub	Xi	Facultative	Responsive, Irreversible	18.7743
Mmgt1	Control	H3K27me3	Xi	Facultative	Responsive, Irreversible	1.6384
Naa10	Dox (21d) wo	H2AK119H2AK119ub	Xi	Facultative	Responsive, Irreversible	43.4736
Naa10	Dox (21d) wo	H3K27me3	Xi	Facultative	Responsive, Irreversible	166.105
Naa10	Dox (21d)	H2AK119H2AK119ub	Xi	Facultative	Responsive, Irreversible	74.3057
Naa10	Dox (21d)	H3K27me3	Xi	Facultative	Responsive, Irreversible	259.547
Naa10	Dox (7d) wo	H2AK119H2AK119ub	Xi	Facultative	Responsive, Irreversible	33.2621
Naa10	Dox (7d) wo	H3K27me3	Xi	Facultative	Responsive, Irreversible	9.87362
Naa10	Dox (7d)	H2AK119H2AK119ub	Xi	Facultative	Responsive, Irreversible	90.3168
Naa10	Dox (7d)	H3K27me3	Xi	Facultative	Responsive, Irreversible	162.712
Naa10	Control	H2AK119H2AK119ub	Xi	Facultative	Responsive, Irreversible	30.0673
Naa10	Control	H3K27me3	Xi	Facultative	Responsive, Irreversible	9.95322
Ndufb11	Dox (21d) wo	H2AK119H2AK119ub	Xi	Facultative	Responsive, Reversible	31.1707
Ndufb11	Dox (21d) wo	H3K27me3	Xi	Facultative	Responsive, Reversible	45.17
Ndufb11	Dox (21d)	H2AK119H2AK119ub	Xi	Facultative	Responsive, Reversible	58.7175
Ndufb11	Dox (21d)	H3K27me3	Xi	Facultative	Responsive, Reversible	130.892
Ndufb11	Dox (7d) wo	H2AK119H2AK119ub	Xi	Facultative	Responsive, Reversible	14.2964
Ndufb11	Dox (7d) wo	H3K27me3	Xi	Facultative	Responsive, Reversible	3.54381
Ndufb11	Dox (7d)	H2AK119H2AK119ub	Xi	Facultative	Responsive, Reversible	43.8199
Ndufb11	Dox (7d)	H3K27me3	Xi	Facultative	Responsive, Reversible	33.2111
Ndufb11	Control	H2AK119H2AK119ub	Xi	Facultative	Responsive, Reversible	21.9911
Ndufb11	Control	H3K27me3	Xi	Facultative	Responsive, Reversible	8.31583
Nkap	Dox (21d) wo	H2AK119H2AK119ub	Xi	Facultative	Responsive, Reversible	15.639
Nkap	Dox (21d) wo	H3K27me3	Xi	Facultative	Responsive, Reversible	5.30094
Nkap	Dox (21d)	H2AK119H2AK119ub	Xi	Facultative	Responsive, Reversible	52.6397
Nkap	Dox (21d)	H3K27me3	Xi	Facultative	Responsive, Reversible	49.7389
Nkap	Dox (7d) wo	H2AK119H2AK119ub	Xi	Facultative	Responsive, Reversible	17.4143
Nkap	Dox (7d) wo	H3K27me3	Xi	Facultative	Responsive, Reversible	3.47853
Nkap	Dox (7d)	H2AK119H2AK119ub	Xi	Facultative	Responsive, Reversible	38.0903
Nkap	Dox (7d)	H3K27me3	Xi	Facultative	Responsive, Reversible	26.619
Nkap	Control	H2AK119H2AK119ub	Xi	Facultative	Responsive, Reversible	17.0869
Nkap	Control	H3K27me3	Xi	Facultative	Responsive, Reversible	3.0433
Ofd1	Dox (21d) wo	H2AK119H2AK119ub	Xi	Facultative	Responsive, Reversible	32.2921
Ofd1	Dox (21d) wo	H3K27me3	Xi	Facultative	Responsive, Reversible	57.2486
Ofd1	Dox (21d)	H2AK119H2AK119ub	Xi	Facultative	Responsive, Reversible	71.4068
Ofd1	Dox (21d)	H3K27me3	Xi	Facultative	Responsive, Reversible	134.712
Ofd1	Dox (7d) wo	H2AK119H2AK119ub	Xi	Facultative	Responsive, Reversible	32.3727
Ofd1	Dox (7d) wo	H3K27me3	Xi	Facultative	Responsive, Reversible	5.9231
Ofd1	Dox (7d)	H2AK119H2AK119ub	Xi	Facultative	Responsive, Reversible	37.5739
Ofd1	Dox (7d)	H3K27me3	Xi	Facultative	Responsive, Reversible	25.5053
Ofd1	Control	H2AK119H2AK119ub	Xi	Facultative	Responsive, Reversible	20.1133
Ofd1	Control	H3K27me3	Xi	Facultative	Responsive, Reversible	4.39606
Otud5	Dox (21d) wo	H2AK119H2AK119ub	Xi	Facultative	Responsive, Irreversible	31.9109
Otud5	Dox (21d) wo	H3K27me3	Xi	Facultative	Responsive, Irreversible	66.8397
Otud5	Dox (21d)	H2AK119H2AK119ub	Xi	Facultative	Responsive, Irreversible	66.931
Otud5	Dox (21d)	H3K27me3	Xi	Facultative	Responsive, Irreversible	176.161
Otud5	Dox (7d) wo	H2AK119H2AK119ub	Xi	Facultative	Responsive, Irreversible	27.0809
Otud5	Dox (7d) wo	H3K27me3	Xi	Facultative	Responsive, Irreversible	32.403
Otud5	Dox (7d)	H2AK119H2AK119ub	Xi	Facultative	Responsive, Irreversible	82.3524
Otud5	Dox (7d)	H3K27me3	Xi	Facultative	Responsive, Irreversible	197.404
Otud5	Control	H2AK119H2AK119ub	Xi	Facultative	Responsive, Irreversible	17.6852
Otud5	Control	H3K27me3	Xi	Facultative	Responsive, Irreversible	1.59801
Pbdc1	Dox (21d) wo	H2AK119H2AK119ub	Xi	Constitutive	Responsive, Reversible	28.3316
Pbdc1	Dox (21d) wo	H3K27me3	Xi	Constitutive	Responsive, Reversible	19.2683
Pbdc1	Dox (21d)	H2AK119H2AK119ub	Xi	Constitutive	Responsive, Reversible	72.5731
Pbdc1	Dox (21d)	H3K27me3	Xi	Constitutive	Responsive, Reversible	114.958
Pbdc1	Dox (7d) wo	H2AK119H2AK119ub	Xi	Constitutive	Responsive, Reversible	30.1796
Pbdc1	Dox (7d) wo	H3K27me3	Xi	Constitutive	Responsive, Reversible	30.0584
Pbdc1	Dox (7d)	H2AK119H2AK119ub	Xi	Constitutive	Responsive, Reversible	71.9489
Pbdc1	Dox (7d)	H3K27me3	Xi	Constitutive	Responsive, Reversible	78.2051
Pbdc1	Control	H2AK119H2AK119ub	Xi	Constitutive	Responsive, Reversible	29.318
Pbdc1	Control	H3K27me3	Xi	Constitutive	Responsive, Reversible	9.06036
Pdzd4	Dox (21d) wo	H2AK119H2AK119ub	Xi	NPC-specific	Responsive, Irreversible	25.5572
Pdzd4	Dox (21d) wo	H3K27me3	Xi	NPC-specific	Responsive, Irreversible	92.283
Pdzd4	Dox (21d)	H2AK119H2AK119ub	Xi	NPC-specific	Responsive, Irreversible	55.7819
Pdzd4	Dox (21d)	H3K27me3	Xi	NPC-specific	Responsive, Irreversible	140.84
Pdzd4	Dox (7d) wo	H2AK119H2AK119ub	Xi	NPC-specific	Responsive, Irreversible	35.4872
Pdzd4	Dox (7d) wo	H3K27me3	Xi	NPC-specific	Responsive, Irreversible	81.1037
Pdzd4	Dox (7d)	H2AK119H2AK119ub	Xi	NPC-specific	Responsive, Irreversible	48.0622
Pdzd4	Dox (7d)	H3K27me3	Xi	NPC-specific	Responsive, Irreversible	147.532
Pdzd4	Control	H2AK119H2AK119ub	Xi	NPC-specific	Responsive, Irreversible	25.5632
Pdzd4	Control	H3K27me3	Xi	NPC-specific	Responsive, Irreversible	25.3509
Piga	Dox (21d) wo	H2AK119H2AK119ub	Xi	Facultative	Responsive, Irreversible	35.0361
Piga	Dox (21d) wo	H3K27me3	Xi	Facultative	Responsive, Irreversible	64.8456
Piga	Dox (21d)	H2AK119H2AK119ub	Xi	Facultative	Responsive, Irreversible	82.1792
Piga	Dox (21d)	H3K27me3	Xi	Facultative	Responsive, Irreversible	210.174
Piga	Dox (7d) wo	H2AK119H2AK119ub	Xi	Facultative	Responsive, Irreversible	41.5128
Piga	Dox (7d) wo	H3K27me3	Xi	Facultative	Responsive, Irreversible	41.843
Piga	Dox (7d)	H2AK119H2AK119ub	Xi	Facultative	Responsive, Irreversible	61.6439
Piga	Dox (7d)	H3K27me3	Xi	Facultative	Responsive, Irreversible	203.772
Piga	Control	H2AK119H2AK119ub	Xi	Facultative	Responsive, Irreversible	34.4614
Piga	Control	H3K27me3	Xi	Facultative	Responsive, Irreversible	3.39118
Pim2	Dox (21d) wo	H2AK119H2AK119ub	Xi	NPC-specific	Responsive, Irreversible	21.2192
Pim2	Dox (21d) wo	H3K27me3	Xi	NPC-specific	Responsive, Irreversible	61.4178
Pim2	Dox (21d)	H2AK119H2AK119ub	Xi	NPC-specific	Responsive, Irreversible	37.2793
Pim2	Dox (21d)	H3K27me3	Xi	NPC-specific	Responsive, Irreversible	86.1507
Pim2	Dox (7d) wo	H2AK119H2AK119ub	Xi	NPC-specific	Responsive, Irreversible	34.5816
Pim2	Dox (7d) wo	H3K27me3	Xi	NPC-specific	Responsive, Irreversible	35.0767
Pim2	Dox (7d)	H2AK119H2AK119ub	Xi	NPC-specific	Responsive, Irreversible	54.892
Pim2	Dox (7d)	H3K27me3	Xi	NPC-specific	Responsive, Irreversible	139.055
Pim2	Control	H2AK119H2AK119ub	Xi	NPC-specific	Responsive, Irreversible	27.2421
Pim2	Control	H3K27me3	Xi	NPC-specific	Responsive, Irreversible	1.2346
Plxna3	Dox (21d) wo	H2AK119H2AK119ub	Xi	Facultative	Responsive, Irreversible	15.1269
Plxna3	Dox (21d) wo	H3K27me3	Xi	Facultative	Responsive, Irreversible	42.1718
Plxna3	Dox (21d)	H2AK119H2AK119ub	Xi	Facultative	Responsive, Irreversible	53.4963
Plxna3	Dox (21d)	H3K27me3	Xi	Facultative	Responsive, Irreversible	121.499
Plxna3	Dox (7d) wo	H2AK119H2AK119ub	Xi	Facultative	Responsive, Irreversible	28.421
Plxna3	Dox (7d) wo	H3K27me3	Xi	Facultative	Responsive, Irreversible	4.06832
Plxna3	Dox (7d)	H2AK119H2AK119ub	Xi	Facultative	Responsive, Irreversible	56.1855
Plxna3	Dox (7d)	H3K27me3	Xi	Facultative	Responsive, Irreversible	32.1973
Plxna3	Control	H2AK119H2AK119ub	Xi	Facultative	Responsive, Irreversible	27.0177
Plxna3	Control	H3K27me3	Xi	Facultative	Responsive, Irreversible	0.583196
Plxnb3	Dox (21d) wo	H2AK119H2AK119ub	Xi	NPC-specific	Responsive, Irreversible	30.129
Plxnb3	Dox (21d) wo	H3K27me3	Xi	NPC-specific	Responsive, Irreversible	58.0156
Plxnb3	Dox (21d)	H2AK119H2AK119ub	Xi	NPC-specific	Responsive, Irreversible	47.0437
Plxnb3	Dox (21d)	H3K27me3	Xi	NPC-specific	Responsive, Irreversible	125.831
Plxnb3	Dox (7d) wo	H2AK119H2AK119ub	Xi	NPC-specific	Responsive, Irreversible	29.6248
Plxnb3	Dox (7d) wo	H3K27me3	Xi	NPC-specific	Responsive, Irreversible	14.6545
Plxnb3	Dox (7d)	H2AK119H2AK119ub	Xi	NPC-specific	Responsive, Irreversible	42.7507
Plxnb3	Dox (7d)	H3K27me3	Xi	NPC-specific	Responsive, Irreversible	130.104
Plxnb3	Control	H2AK119H2AK119ub	Xi	NPC-specific	Responsive, Irreversible	33.5158
Plxnb3	Control	H3K27me3	Xi	NPC-specific	Responsive, Irreversible	8.83059
Porcn	Dox (21d) wo	H2AK119H2AK119ub	Xi	Facultative	Responsive, Irreversible	21.9814
Porcn	Dox (21d) wo	H3K27me3	Xi	Facultative	Responsive, Irreversible	88.3847
Porcn	Dox (21d)	H2AK119H2AK119ub	Xi	Facultative	Responsive, Irreversible	63.7339
Porcn	Dox (21d)	H3K27me3	Xi	Facultative	Responsive, Irreversible	112.399
Porcn	Dox (7d) wo	H2AK119H2AK119ub	Xi	Facultative	Responsive, Irreversible	49.2156
Porcn	Dox (7d) wo	H3K27me3	Xi	Facultative	Responsive, Irreversible	148.779
Porcn	Dox (7d)	H2AK119H2AK119ub	Xi	Facultative	Responsive, Irreversible	59.5049
Porcn	Dox (7d)	H3K27me3	Xi	Facultative	Responsive, Irreversible	213.617
Porcn	Control	H2AK119H2AK119ub	Xi	Facultative	Responsive, Irreversible	53.4039
Porcn	Control	H3K27me3	Xi	Facultative	Responsive, Irreversible	63.9665
Pqbp1	Dox (21d) wo	H2AK119H2AK119ub	Xi	Facultative	Responsive, Irreversible	22.6281
Pqbp1	Dox (21d) wo	H3K27me3	Xi	Facultative	Responsive, Irreversible	88.2091
Pqbp1	Dox (21d)	H2AK119H2AK119ub	Xi	Facultative	Responsive, Irreversible	59.3328
Pqbp1	Dox (21d)	H3K27me3	Xi	Facultative	Responsive, Irreversible	196.786
Pqbp1	Dox (7d) wo	H2AK119H2AK119ub	Xi	Facultative	Responsive, Irreversible	29.9391
Pqbp1	Dox (7d) wo	H3K27me3	Xi	Facultative	Responsive, Irreversible	42.3753
Pqbp1	Dox (7d)	H2AK119H2AK119ub	Xi	Facultative	Responsive, Irreversible	69.6992
Pqbp1	Dox (7d)	H3K27me3	Xi	Facultative	Responsive, Irreversible	92.2809
Pqbp1	Control	H2AK119H2AK119ub	Xi	Facultative	Responsive, Irreversible	14.5108
Pqbp1	Control	H3K27me3	Xi	Facultative	Responsive, Irreversible	1.7357
Praf2	Dox (21d) wo	H2AK119H2AK119ub	Xi	Facultative	Responsive, Irreversible	28.3578
Praf2	Dox (21d) wo	H3K27me3	Xi	Facultative	Responsive, Irreversible	92.517
Praf2	Dox (21d)	H2AK119H2AK119ub	Xi	Facultative	Responsive, Irreversible	43.8661
Praf2	Dox (21d)	H3K27me3	Xi	Facultative	Responsive, Irreversible	165.869
Praf2	Dox (7d) wo	H2AK119H2AK119ub	Xi	Facultative	Responsive, Irreversible	44.3586
Praf2	Dox (7d) wo	H3K27me3	Xi	Facultative	Responsive, Irreversible	84.3672
Praf2	Dox (7d)	H2AK119H2AK119ub	Xi	Facultative	Responsive, Irreversible	71.6341
Praf2	Dox (7d)	H3K27me3	Xi	Facultative	Responsive, Irreversible	214.275
Praf2	Control	H2AK119H2AK119ub	Xi	Facultative	Responsive, Irreversible	39.2017
Praf2	Control	H3K27me3	Xi	Facultative	Responsive, Irreversible	11.8851
Prdx4	Dox (21d) wo	H2AK119H2AK119ub	Xi	NPC-specific	Responsive, Irreversible	45.6852
Prdx4	Dox (21d) wo	H3K27me3	Xi	NPC-specific	Responsive, Irreversible	111.059
Prdx4	Dox (21d)	H2AK119H2AK119ub	Xi	NPC-specific	Responsive, Irreversible	89.4159
Prdx4	Dox (21d)	H3K27me3	Xi	NPC-specific	Responsive, Irreversible	243.738
Prdx4	Dox (7d) wo	H2AK119H2AK119ub	Xi	NPC-specific	Responsive, Irreversible	43.6831
Prdx4	Dox (7d) wo	H3K27me3	Xi	NPC-specific	Responsive, Irreversible	101.02
Prdx4	Dox (7d)	H2AK119H2AK119ub	Xi	NPC-specific	Responsive, Irreversible	76.3714
Prdx4	Dox (7d)	H3K27me3	Xi	NPC-specific	Responsive, Irreversible	241.874
Prdx4	Control	H2AK119H2AK119ub	Xi	NPC-specific	Responsive, Irreversible	47.4174
Prdx4	Control	H3K27me3	Xi	NPC-specific	Responsive, Irreversible	94.239
Psmd10	Dox (21d) wo	H2AK119H2AK119ub	Xi	NPC-specific	Responsive, Irreversible	39.2624
Psmd10	Dox (21d) wo	H3K27me3	Xi	NPC-specific	Responsive, Irreversible	147.3
Psmd10	Dox (21d)	H2AK119H2AK119ub	Xi	NPC-specific	Responsive, Irreversible	62.7049
Psmd10	Dox (21d)	H3K27me3	Xi	NPC-specific	Responsive, Irreversible	211.77
Psmd10	Dox (7d) wo	H2AK119H2AK119ub	Xi	NPC-specific	Responsive, Irreversible	43.2227
Psmd10	Dox (7d) wo	H3K27me3	Xi	NPC-specific	Responsive, Irreversible	119.48
Psmd10	Dox (7d)	H2AK119H2AK119ub	Xi	NPC-specific	Responsive, Irreversible	68.409
Psmd10	Dox (7d)	H3K27me3	Xi	NPC-specific	Responsive, Irreversible	187.993
Psmd10	Control	H2AK119H2AK119ub	Xi	NPC-specific	Responsive, Irreversible	43.5476
Psmd10	Control	H3K27me3	Xi	NPC-specific	Responsive, Irreversible	141.001
Rab9	Dox (21d) wo	H2AK119H2AK119ub	Xi	Facultative	Responsive, Reversible	26.7003
Rab9	Dox (21d) wo	H3K27me3	Xi	Facultative	Responsive, Reversible	56.3093
Rab9	Dox (21d)	H2AK119H2AK119ub	Xi	Facultative	Responsive, Reversible	68.7941
Rab9	Dox (21d)	H3K27me3	Xi	Facultative	Responsive, Reversible	113.028
Rab9	Dox (7d) wo	H2AK119H2AK119ub	Xi	Facultative	Responsive, Reversible	19.2282
Rab9	Dox (7d) wo	H3K27me3	Xi	Facultative	Responsive, Reversible	7.72573
Rab9	Dox (7d)	H2AK119H2AK119ub	Xi	Facultative	Responsive, Reversible	44.1161
Rab9	Dox (7d)	H3K27me3	Xi	Facultative	Responsive, Reversible	8.34768
Rab9	Control	H2AK119H2AK119ub	Xi	Facultative	Responsive, Reversible	25.7679
Rab9	Control	H3K27me3	Xi	Facultative	Responsive, Reversible	3.25571
Rbbp7	Dox (21d) wo	H2AK119H2AK119ub	Xi	Facultative	Responsive, Irreversible	25.6594
Rbbp7	Dox (21d) wo	H3K27me3	Xi	Facultative	Responsive, Irreversible	45.0618
Rbbp7	Dox (21d)	H2AK119H2AK119ub	Xi	Facultative	Responsive, Irreversible	67.808
Rbbp7	Dox (21d)	H3K27me3	Xi	Facultative	Responsive, Irreversible	187.653
Rbbp7	Dox (7d) wo	H2AK119H2AK119ub	Xi	Facultative	Responsive, Irreversible	35.2603
Rbbp7	Dox (7d) wo	H3K27me3	Xi	Facultative	Responsive, Irreversible	22.1375
Rbbp7	Dox (7d)	H2AK119H2AK119ub	Xi	Facultative	Responsive, Irreversible	76.5824
Rbbp7	Dox (7d)	H3K27me3	Xi	Facultative	Responsive, Irreversible	224.783
Rbbp7	Control	H2AK119H2AK119ub	Xi	Facultative	Responsive, Irreversible	22.0213
Rbbp7	Control	H3K27me3	Xi	Facultative	Responsive, Irreversible	6.11065
Rbm10	Dox (21d) wo	H2AK119H2AK119ub	Xi	NPC-specific	Responsive, Reversible	26.4477
Rbm10	Dox (21d) wo	H3K27me3	Xi	NPC-specific	Responsive, Reversible	30.7903
Rbm10	Dox (21d)	H2AK119H2AK119ub	Xi	NPC-specific	Responsive, Reversible	47.1389
Rbm10	Dox (21d)	H3K27me3	Xi	NPC-specific	Responsive, Reversible	104.482
Rbm10	Dox (7d) wo	H2AK119H2AK119ub	Xi	NPC-specific	Responsive, Reversible	12.9521
Rbm10	Dox (7d) wo	H3K27me3	Xi	NPC-specific	Responsive, Reversible	4.16124
Rbm10	Dox (7d)	H2AK119H2AK119ub	Xi	NPC-specific	Responsive, Reversible	38.0386
Rbm10	Dox (7d)	H3K27me3	Xi	NPC-specific	Responsive, Reversible	26.8407
Rbm10	Control	H2AK119H2AK119ub	Xi	NPC-specific	Responsive, Reversible	13.0068
Rbm10	Control	H3K27me3	Xi	NPC-specific	Responsive, Reversible	2.8392
Rbm3	Dox (21d) wo	H2AK119H2AK119ub	Xi	Facultative	Responsive, Irreversible	33.8696
Rbm3	Dox (21d) wo	H3K27me3	Xi	Facultative	Responsive, Irreversible	136.604
Rbm3	Dox (21d)	H2AK119H2AK119ub	Xi	Facultative	Responsive, Irreversible	58.0139
Rbm3	Dox (21d)	H3K27me3	Xi	Facultative	Responsive, Irreversible	215.093
Rbm3	Dox (7d) wo	H2AK119H2AK119ub	Xi	Facultative	Responsive, Irreversible	22.6795
Rbm3	Dox (7d) wo	H3K27me3	Xi	Facultative	Responsive, Irreversible	16.654
Rbm3	Dox (7d)	H2AK119H2AK119ub	Xi	Facultative	Responsive, Irreversible	62.7223
Rbm3	Dox (7d)	H3K27me3	Xi	Facultative	Responsive, Irreversible	43.3555
Rbm3	Control	H2AK119H2AK119ub	Xi	Facultative	Responsive, Irreversible	13.9656
Rbm3	Control	H3K27me3	Xi	Facultative	Responsive, Irreversible	5.71166
Rbmx	Dox (21d) wo	H2AK119H2AK119ub	Xi	NPC-specific	Responsive, Irreversible	35.8695
Rbmx	Dox (21d) wo	H3K27me3	Xi	NPC-specific	Responsive, Irreversible	138.134
Rbmx	Dox (21d)	H2AK119H2AK119ub	Xi	NPC-specific	Responsive, Irreversible	55.1995
Rbmx	Dox (21d)	H3K27me3	Xi	NPC-specific	Responsive, Irreversible	160.827
Rbmx	Dox (7d) wo	H2AK119H2AK119ub	Xi	NPC-specific	Responsive, Irreversible	25.7419
Rbmx	Dox (7d) wo	H3K27me3	Xi	NPC-specific	Responsive, Irreversible	107.469
Rbmx	Dox (7d)	H2AK119H2AK119ub	Xi	NPC-specific	Responsive, Irreversible	53.8032
Rbmx	Dox (7d)	H3K27me3	Xi	NPC-specific	Responsive, Irreversible	203.38
Rbmx	Control	H2AK119H2AK119ub	Xi	NPC-specific	Responsive, Irreversible	17.0057
Rbmx	Control	H3K27me3	Xi	NPC-specific	Responsive, Irreversible	17.1742
Renbp	Dox (21d) wo	H2AK119H2AK119ub	Xi	NPC-specific	Responsive, Irreversible	38.0608
Renbp	Dox (21d) wo	H3K27me3	Xi	NPC-specific	Responsive, Irreversible	132.381
Renbp	Dox (21d)	H2AK119H2AK119ub	Xi	NPC-specific	Responsive, Irreversible	114.268
Renbp	Dox (21d)	H3K27me3	Xi	NPC-specific	Responsive, Irreversible	281.512
Renbp	Dox (7d) wo	H2AK119H2AK119ub	Xi	NPC-specific	Responsive, Irreversible	31.2822
Renbp	Dox (7d) wo	H3K27me3	Xi	NPC-specific	Responsive, Irreversible	44.8207
Renbp	Dox (7d)	H2AK119H2AK119ub	Xi	NPC-specific	Responsive, Irreversible	74.2735
Renbp	Dox (7d)	H3K27me3	Xi	NPC-specific	Responsive, Irreversible	218.605
Renbp	Control	H2AK119H2AK119ub	Xi	NPC-specific	Responsive, Irreversible	24.3924
Renbp	Control	H3K27me3	Xi	NPC-specific	Responsive, Irreversible	7.01643
Ribc1	Dox (21d) wo	H2AK119H2AK119ub	Xi	Facultative	Responsive, Irreversible	42.8605
Ribc1	Dox (21d) wo	H3K27me3	Xi	Facultative	Responsive, Irreversible	105.803
Ribc1	Dox (21d)	H2AK119H2AK119ub	Xi	Facultative	Responsive, Irreversible	105.895
Ribc1	Dox (21d)	H3K27me3	Xi	Facultative	Responsive, Irreversible	299.372
Ribc1	Dox (7d) wo	H2AK119H2AK119ub	Xi	Facultative	Responsive, Irreversible	39.4539
Ribc1	Dox (7d) wo	H3K27me3	Xi	Facultative	Responsive, Irreversible	27.7785
Ribc1	Dox (7d)	H2AK119H2AK119ub	Xi	Facultative	Responsive, Irreversible	88.8682
Ribc1	Dox (7d)	H3K27me3	Xi	Facultative	Responsive, Irreversible	195.494
Ribc1	Control	H2AK119H2AK119ub	Xi	Facultative	Responsive, Irreversible	31.4887
Ribc1	Control	H3K27me3	Xi	Facultative	Responsive, Irreversible	5.29744
Rpgr	Dox (21d) wo	H2AK119H2AK119ub	Xi	NPC-specific	Responsive, Irreversible	36.0081
Rpgr	Dox (21d) wo	H3K27me3	Xi	NPC-specific	Responsive, Irreversible	169.745
Rpgr	Dox (21d)	H2AK119H2AK119ub	Xi	NPC-specific	Responsive, Irreversible	79.2042
Rpgr	Dox (21d)	H3K27me3	Xi	NPC-specific	Responsive, Irreversible	266.59
Rpgr	Dox (7d) wo	H2AK119H2AK119ub	Xi	NPC-specific	Responsive, Irreversible	50.0851
Rpgr	Dox (7d) wo	H3K27me3	Xi	NPC-specific	Responsive, Irreversible	131.352
Rpgr	Dox (7d)	H2AK119H2AK119ub	Xi	NPC-specific	Responsive, Irreversible	78.1466
Rpgr	Dox (7d)	H3K27me3	Xi	NPC-specific	Responsive, Irreversible	291.313
Rpgr	Control	H2AK119H2AK119ub	Xi	NPC-specific	Responsive, Irreversible	44.171
Rpgr	Control	H3K27me3	Xi	NPC-specific	Responsive, Irreversible	110.923
Rpl10	Dox (21d) wo	H2AK119H2AK119ub	Xi	Facultative	Responsive, Reversible	51.9525
Rpl10	Dox (21d) wo	H3K27me3	Xi	Facultative	Responsive, Reversible	156.364
Rpl10	Dox (21d)	H2AK119H2AK119ub	Xi	Facultative	Responsive, Reversible	67.3812
Rpl10	Dox (21d)	H3K27me3	Xi	Facultative	Responsive, Reversible	137.783
Rpl10	Dox (7d) wo	H2AK119H2AK119ub	Xi	Facultative	Responsive, Reversible	23.8704
Rpl10	Dox (7d) wo	H3K27me3	Xi	Facultative	Responsive, Reversible	4.00754
Rpl10	Dox (7d)	H2AK119H2AK119ub	Xi	Facultative	Responsive, Reversible	23.6247
Rpl10	Dox (7d)	H3K27me3	Xi	Facultative	Responsive, Reversible	10.0657
Rpl10	Control	H2AK119H2AK119ub	Xi	Facultative	Responsive, Reversible	15.0811
Rpl10	Control	H3K27me3	Xi	Facultative	Responsive, Reversible	6.70927
Rps4x	Dox (21d) wo	H2AK119H2AK119ub	Xi	Facultative	Responsive, Irreversible	27.4854
Rps4x	Dox (21d) wo	H3K27me3	Xi	Facultative	Responsive, Irreversible	87.6522
Rps4x	Dox (21d)	H2AK119H2AK119ub	Xi	Facultative	Responsive, Irreversible	53.2794
Rps4x	Dox (21d)	H3K27me3	Xi	Facultative	Responsive, Irreversible	174.427
Rps4x	Dox (7d) wo	H2AK119H2AK119ub	Xi	Facultative	Responsive, Irreversible	27.4137
Rps4x	Dox (7d) wo	H3K27me3	Xi	Facultative	Responsive, Irreversible	15.5653
Rps4x	Dox (7d)	H2AK119H2AK119ub	Xi	Facultative	Responsive, Irreversible	63.3691
Rps4x	Dox (7d)	H3K27me3	Xi	Facultative	Responsive, Irreversible	102.15
Rps4x	Control	H2AK119H2AK119ub	Xi	Facultative	Responsive, Irreversible	35.4479
Rps4x	Control	H3K27me3	Xi	Facultative	Responsive, Irreversible	11.9959
Siah1b	Dox (21d) wo	H2AK119H2AK119ub	Xi	Facultative	Responsive, Reversible	38.9211
Siah1b	Dox (21d) wo	H3K27me3	Xi	Facultative	Responsive, Reversible	32.5132
Siah1b	Dox (21d)	H2AK119H2AK119ub	Xi	Facultative	Responsive, Reversible	50.2063
Siah1b	Dox (21d)	H3K27me3	Xi	Facultative	Responsive, Reversible	80.2842
Siah1b	Dox (7d) wo	H2AK119H2AK119ub	Xi	Facultative	Responsive, Reversible	24.8238
Siah1b	Dox (7d) wo	H3K27me3	Xi	Facultative	Responsive, Reversible	11.0765
Siah1b	Dox (7d)	H2AK119H2AK119ub	Xi	Facultative	Responsive, Reversible	40.9229
Siah1b	Dox (7d)	H3K27me3	Xi	Facultative	Responsive, Reversible	20.5905
Siah1b	Control	H2AK119H2AK119ub	Xi	Facultative	Responsive, Reversible	19.1272
Siah1b	Control	H3K27me3	Xi	Facultative	Responsive, Reversible	5.28606
Slc35a2	Dox (21d) wo	H2AK119H2AK119ub	Xi	Facultative	Responsive, Irreversible	31.3278
Slc35a2	Dox (21d) wo	H3K27me3	Xi	Facultative	Responsive, Irreversible	118.476
Slc35a2	Dox (21d)	H2AK119H2AK119ub	Xi	Facultative	Responsive, Irreversible	63.5952
Slc35a2	Dox (21d)	H3K27me3	Xi	Facultative	Responsive, Irreversible	164.611
Slc35a2	Dox (7d) wo	H2AK119H2AK119ub	Xi	Facultative	Responsive, Irreversible	32.4584
Slc35a2	Dox (7d) wo	H3K27me3	Xi	Facultative	Responsive, Irreversible	62.1634
Slc35a2	Dox (7d)	H2AK119H2AK119ub	Xi	Facultative	Responsive, Irreversible	68.535
Slc35a2	Dox (7d)	H3K27me3	Xi	Facultative	Responsive, Irreversible	113.29
Slc35a2	Control	H2AK119H2AK119ub	Xi	Facultative	Responsive, Irreversible	20.7947
Slc35a2	Control	H3K27me3	Xi	Facultative	Responsive, Irreversible	1.78294
Slc6a8	Dox (21d) wo	H2AK119H2AK119ub	Xi	NPC-specific	Responsive, Irreversible	29.1595
Slc6a8	Dox (21d) wo	H3K27me3	Xi	NPC-specific	Responsive, Irreversible	52.3242
Slc6a8	Dox (21d)	H2AK119H2AK119ub	Xi	NPC-specific	Responsive, Irreversible	55.165
Slc6a8	Dox (21d)	H3K27me3	Xi	NPC-specific	Responsive, Irreversible	130.841
Slc6a8	Dox (7d) wo	H2AK119H2AK119ub	Xi	NPC-specific	Responsive, Irreversible	34.653
Slc6a8	Dox (7d) wo	H3K27me3	Xi	NPC-specific	Responsive, Irreversible	42.0445
Slc6a8	Dox (7d)	H2AK119H2AK119ub	Xi	NPC-specific	Responsive, Irreversible	61.7587
Slc6a8	Dox (7d)	H3K27me3	Xi	NPC-specific	Responsive, Irreversible	194.362
Slc6a8	Control	H2AK119H2AK119ub	Xi	NPC-specific	Responsive, Irreversible	38.3971
Slc6a8	Control	H3K27me3	Xi	NPC-specific	Responsive, Irreversible	4.75933
Slc9a6	Dox (21d) wo	H2AK119H2AK119ub	Xi	NPC-specific	Responsive, Irreversible	37.9308
Slc9a6	Dox (21d) wo	H3K27me3	Xi	NPC-specific	Responsive, Irreversible	150.82
Slc9a6	Dox (21d)	H2AK119H2AK119ub	Xi	NPC-specific	Responsive, Irreversible	60.4529
Slc9a6	Dox (21d)	H3K27me3	Xi	NPC-specific	Responsive, Irreversible	227.641
Slc9a6	Dox (7d) wo	H2AK119H2AK119ub	Xi	NPC-specific	Responsive, Irreversible	57.1179
Slc9a6	Dox (7d) wo	H3K27me3	Xi	NPC-specific	Responsive, Irreversible	140.434
Slc9a6	Dox (7d)	H2AK119H2AK119ub	Xi	NPC-specific	Responsive, Irreversible	67.8021
Slc9a6	Dox (7d)	H3K27me3	Xi	NPC-specific	Responsive, Irreversible	301.654
Slc9a6	Control	H2AK119H2AK119ub	Xi	NPC-specific	Responsive, Irreversible	50.4517
Slc9a6	Control	H3K27me3	Xi	NPC-specific	Responsive, Irreversible	20.5036
[truncated: 260 more rows]

## Sheet: Figure 7e
Window	Context	Reversibility	Condition	Coverage Log Fold Change	HistoneMark
[truncated: 2,200 more rows]

[truncated: 2 more sheets: Figure 7g, Figure 7h]
