# Supplementary material for: Escape from X inactivation is directly modulated by Xist noncoding RNA
Source: Nat Cell Biol. 2025 Dec 15;28(1):166–81. doi: 10.1038/s41556-025-01823-6 (PMC12807875; doi:10.1038/s41556-025-01823-6)
Supplement: Supplementary file 13 — Numerical source data. [file 41556_2025_1823_MOESM13_ESM.xlsx]

## Sheet: Figure 8c
Gene	escape_status	Allelic ratio rtTA-	Allelic ratio rtTA+
1810030O07Rik	constitutive	0.463	0.499
5530601H04Rik	constitutive	0.47	0.321
A830080D01Rik	facultative	0.267	0.223
Abcb7	E4.5-specific	0.361	0.31
Abcd1	facultative	0.244	0.12
Alg13	facultative	0.336	0.327
Apool	E4.5-specific	0.296	0.211
Araf	facultative	0.565	0.535
Armcx5	Facultative	0.206	0.149
Atp6ap1	Facultative	0.367	0.294
Atp6ap2	facultative	0.51	0.471
Atrx	facultative	0.205	0.091
Bcap31	facultative	0.271	0.201
Bcor	Facultative	0.238	0.159
Brcc3	facultative	0.268	0.17
C330007P06Rik	E4.5-specific	0.14	0.114
Cdk16	facultative	0.297	0.171
Cox7b	Facultative	0.222	0.194
Cstf2	Facultative	0.209	0.143
Ctps2	Facultative	0.236	0.151
Ddx3x	constitutive	0.173	0.181
Dkc1	facultative	0.287	0.242
Ebp	facultative	0.299	0.234
Eif1ax	facultative	0.301	0.213
Emd	facultative	0.385	0.232
Ercc6l	facultative	0.292	0.272
Fam3a	facultative	0.292	0.165
Fthl17	E4.5-specific	0.486	0.587
Ftsj1	facultative	0.351	0.186
Ftx	constitutive	0.416	0.393
Fundc1	facultative	0.26	0.172
G6pdx	facultative	0.217	0.18
Gdi1	facultative	0.421	0.276
Gm15163	facultative	0.503	0.53
Gm5635	Embryo-specific	0.43	0.489
Gm7331	Embryo-specific	0.156	0.085
Gm8822	facultative	0.463	0.195
Gnl3l	facultative	0.254	0.12
Gprasp1	facultative	0.268	0.147
Haus7	facultative	0.126	0.086
Hccs	facultative	0.375	0.293
Hcfc1	facultative	0.258	0.145
Hdac6	facultative	0.193	0.098
Hprt	facultative	0.118	0.107
Htatsf1	silenced	0.17	0.159
Huwe1	facultative	0.319	0.282
Idh3g	facultative	0.46	0.412
Ikbkg	facultative	0.339	0.319
Irak1	facultative	0.116	0.038
Jpx	constitutive	0.618	0.636
Kdm5c	constitutive	0.244	0.186
Kdm6a	constitutive	0.521	0.48
Lage3	facultative	0.419	0.257
Lamp2	facultative	0.206	0.146
Magea5	E4.5-specific	0.41	0.434
Mbtps2	facultative	0.398	0.346
Mcts1	facultative	0.344	0.246
Mecp2	facultative	0.208	0.196
Med14	facultative	0.364	0.216
Mmgt1	facultative	0.301	0.227
Mospd2	facultative	0.224	0.1
Mpp1	facultative	0.331	0.212
Msl3	E4.5-specific	0.233	0.168
Naa10	facultative	0.393	0.255
Ndufa1	E4.5-specific	0.46	0.43
Ndufb11	facultative	0.418	0.371
Nkap	facultative	0.307	0.316
Nono	facultative	0.397	0.241
Ofd1	facultative	0.26	0.145
Ogt	facultative	0.471	0.391
Otud5	facultative	0.182	0.112
Pbdc1	constitutive	0.54	0.554
Pdha1	facultative	0.215	0.16
Pdzd11	E4.5-specific	0.147	0.055
Phf8	E4.5-specific	0.21	0.197
Pola1	E4.5-specific	0.318	0.193
Porcn	facultative	0.272	0.345
Pqbp1	facultative	0.297	0.257
Praf2	facultative	0.236	0.138
Prps1	facultative	0.274	0.217
Rab9	facultative	0.229	0.149
Rbbp7	facultative	0.208	0.106
Rbm10	facultative	0.301	0.209
Rbm3	facultative	0.636	0.652
Rbmx	facultative	0.119	0.043
Rbmx2	E4.5-specific	0.186	0.105
Renbp	facultative	0.292	0.244
Rhox5	E4.5-specific	0.281	0.25
Rpgr	facultative	0.23	0.297
Rpl19-ps12	Unassigned	0.431	0.48
Rpl39	facultative	0.314	0.224
Rpl3-ps1	E4.5-specific	0.484	0.438
Rps24-ps3	E4.5-specific	0.32	0.366
Rps4x	facultative	0.194	0.15
Sat1	facultative	0.288	0.136
Siah1b	facultative	0.376	0.27
Slc10a3	facultative	0.181	0.198
Slc35a2	facultative	0.225	0.22
Slc6a8	facultative	0.253	0.174
Slc7a3	E4.5-specific	0.168	0.052
Smc1a	facultative	0.246	0.152
Smim9	E4.5-specific	0.258	0.229
Sms	facultative	0.241	0.156
Ssr4	facultative	0.386	0.328
Stag2	facultative	0.273	0.197
Suv39h1	facultative	0.42	0.384
Syap1	facultative	0.479	0.495
Taf1	facultative	0.449	0.372
Taz	facultative	0.336	0.31
Tbc1d25	facultative	0.497	0.375
Tceanc	facultative	0.288	0.251
Tfe3	facultative	0.189	0.168
Thoc2	E4.5-specific	0.284	0.172
Timm17b	facultative	0.27	0.157
Tmem29	constitutive	0.279	0.229
Trappc2	facultative	0.261	0.176
Tsr2	facultative	0.273	0.203
Txlng	facultative	0.367	0.354
Uba1	facultative	0.351	0.276
Ube2a	E4.5-specific	0.156	0.125
Ube2dnl1	E4.5-specific	0.274	0.187
Ubl4	facultative	0.275	0.209
Upf3b	facultative	0.311	0.157
Usp9x	facultative	0.418	0.236
Utp14a	constitutive	0.398	0.292
Vbp1	facultative	0.247	0.306
Wdr13	facultative	0.309	0.205
Wnk3	E4.5-specific	0.342	0.181
Xiap	E4.5-specific	0.113	0.065
Yipf6	facultative	0.389	0.375
Zrsr2	facultative	0.43	0.334

## Sheet: Figure 8e
Condition	Fold Change Xist expression
Rtta+ Dox-	58.982
Rtta+ Dox-	43.0375
Rtta+ Dox+	199.575
Rtta+ Dox-	53.0437
Rtta+ Dox-	29.8632
Rtta+ Dox-	54.9535
Rtta+ Dox-	18.6683
Rtta+ Dox+	548.357
Rtta+ Dox-	22.9054
Rtta+ Dox+	225.566
Rtta+ Dox-	24.9136
Rtta- Dox+	35.1171
Rtta+ Dox-	31.6092
Rtta+ Dox+	302.635
Rtta+ Dox+	672.526
Rtta- Dox+	18.4644
Rtta+ Dox+	127.484

## Sheet: Figure 8f
Genotype	PC1	Average allelic ratio
+rtTA -Dox	-33.5185	0.0941682
+rtTA -Dox	116.659	0.0785367
+rtTA +Dox	-4.34618	0.041955
+rtTA -Dox	65.0496	0.0885019
+rtTA -Dox	-36.6007	0.0992266
+rtTA -Dox	73.7258	0.0837656
+rtTA -Dox	-26.7756	0.105638
+rtTA +Dox	25.0358	0.0465317
+rtTA -Dox	-42.6488	0.0897403
+rtTA +Dox	1.42696	0.0461696
+rtTA -Dox	-31.2761	0.0934222
-rtTA +Dox	-65.6619	0.108232
+rtTA -Dox	-23.4737	0.114801
+rtTA +Dox	-61.2914	0.0390265
+rtTA +Dox	71.7295	0.0442402
-rtTA +Dox	16.7555	0.092679
+rtTA +Dox	-44.7888	0.0379498

## Sheet: Figure 8,g,h,i
Gene	EscapeAnnotation	Average allelic ratio rtTA+ Dox-	Average allelic ratio rtTA+ Dox+	Average allelic ratio rtTA- Dox+
1810030O07Rik	Constitutive	0.275239	0.00927325	0.232974
5530601H04Rik	Constitutive	0.327268	0.028576	0.53919
Araf	Facultative	0.306381	0	0.234175
Atp6ap1	Facultative	0.144271	0.00338591	0.166613
Atp6ap2	Facultative	0.115388	0.00513849	0.124728
Atrx	Facultative	0.171808	0.0454814	0.202037
C330007P06Rik	E8.5-specific	0.121897	0.00378147	0.0627794
C430049B03Rik	Facultative	0.198361	0.0411053	0.246248
Cdk16	Facultative	0.244763	0.0121951	0.20374
Cited1	E8.5-specific	0.289154	0.0147476	0.167228
Cox7b	Facultative	0.22488	0.00622677	0.189643
Ddx3x	Constitutive	0.189119	0.0181245	0.309313
Ebp	Facultative	0.107923	0.00527603	0.0929692
Ercc6l	Facultative	0.35442	0.0265325	0.279678
Ftsj1	Facultative	0.153669	0.0017609	0.236919
Ftx	Constitutive	0.26591	0.11624	0.248008
Gata1	E8.5-specific	0.128104	0	0.01566
Gdi1	Facultative	0.103035	0.002488	0.130001
Gm14639	E8.5-specific	0.541835	0.467668	0.388889
Gm15163	Facultative	0.449744	0.411598	0.65625
Gm28730	E8.5-specific	0.173801	0.0185185	0.171572
Gm6382	E8.5-specific	0.676347	0.435732	0.644231
Gm8822	Facultative	0.268554	0.402035	0.34897
Hccs	Facultative	0.22685	0.00193798	0.222937
Hcfc1	Facultative	0.148528	0.0155269	0.13922
Hdac6	Facultative	0.103682	0.00771047	0.179272
Huwe1	Facultative	0.201313	0	0.279039
Idh3g	Facultative	0.267328	0.00130763	0.239048
Jpx	Constitutive	0.517181	0.335125	0.393994
Kdm5c	Constitutive	0.181396	0.0935695	0.183777
Kdm6a	Constitutive	0.365163	0.0283093	0.355535
Las1l	Facultative	0.267942	0.20084	0.188746
Magt1	Facultative	0.156262	0.00176522	0.180621
Mbtps2	Facultative	0.318656	0.0144928	0.221014
Med14	Facultative	0.173783	0	0.0744536
Mid1	Constitutive	0.47224	0.552161	0.391667
Msl3	E8.5-specific	0.165101	0.00858001	0.169258
Naa10	Facultative	0.192202	0.000859107	0.113076
Ndufa1	E8.5-specific	0.380519	0.0268033	0.400536
Ndufb11	Facultative	0.256621	0.00453114	0.294733
Nkap	Facultative	0.343612	0.0414465	0.337196
Ogt	Facultative	0.439427	0.209587	0.454947
Pbdc1	Constitutive	0.517466	0.00740741	0.590592
Plac1	E8.5-specific	0.115043	0.0273467	0.140485
Pqbp1	Facultative	0.160238	0.00158428	0.191061
Rbm10	Facultative	0.211749	0	0.225126
Rbm3	Facultative	0.647002	0.00999622	0.647625
Renbp	Facultative	0.0921588	0.00377965	0.0944093
Rpl19-ps12	E8.5-specific	0.590976	0.511005	0.708333
Rpl39	Facultative	0.495152	0.478212	0.4451
Rps24-ps3	E8.5-specific	0.482716	0.419974	1
Rps4x	Facultative	0.259595	0.0458022	0.276943
Sash3	E8.5-specific	0.238389	0.0151515	0.131868
Shroom4	Facultative	0.184807	0.00268817	0.419488
Siah1b	Facultative	0.169191	0.00273224	0.206964
Slc35a2	Facultative	0.229989	0.00140056	0.221732
Smc1a	Facultative	0.157029	0.00181653	0.118265
Ssr4	Facultative	0.300633	0.000608273	0.200154
Suv39h1	Facultative	0.334299	0.0145032	0.396615
Taf1	Facultative	0.410157	0.188289	0.489986
Taz	Facultative	0.0969016	0.00199203	0.0552056
Tbc1d25	Facultative	0.281703	0.00416667	0.303606
Thoc2	E8.5-specific	0.156139	0.00482724	0.220516
Timm17b	Facultative	0.119241	0.00263722	0.0934556
Txlng	Facultative	0.162309	0	0
Uba1	Facultative	0.307827	0.0114807	0.299442
Ube2a	E8.5-specific	0.171549	0	0.0421304
Upf3b	Facultative	0.212718	0.0196078	0.0277778
Utp14a	Constitutive	0.298903	0.0896273	0.29432
Wdr13	Facultative	0.185631	0.0132275	0.251302
Xiap	E8.5-specific	0.0891955	0.0155289	0.0121107
Yipf6	Facultative	0.30404	0.0113774	0.330495
Zdhhc9	E8.5-specific	0.0961367	0	0.120879
Zrsr2	Facultative	0.30342	0.0142461	0.245271
