# Supplementary material for: Escape from X inactivation is directly modulated by Xist noncoding RNA
Source: Nat Cell Biol. 2025 Dec 15;28(1):166–81. doi: 10.1038/s41556-025-01823-6 (PMC12807875; doi:10.1038/s41556-025-01823-6)
Supplement: Supplementary file 14 — Numerical source data. [file 41556_2025_1823_MOESM14_ESM.xlsx]

## Sheet: Extended Figure 1a
Gene	Total Counts	Allele-specific Counts	Clone
Gm14874	0	0	F42
Gm15061	0	0	F42
Gm3657	0	0	F42
Gm26151	0	0	F42
Gm14875	0	0	F42
Gm15076	0	0	F42
Gm3943	0	0	F42
Gm8261	0	0	F42
Gpr50	117	19	F42
Gm15075	0	0	F42
Gm15074	0	0	F42
Gm14723	0	0	F42
Gm3669	0	0	F42
Rpl30-ps10	2	0	F42
Gm4996	0	0	F42
Slc16a2	6126	2333	F42
Gm6222	0	0	F42
RP23-273N4.8	0	0	F42
Gm10488	0	0	F42
Gm14893	0	0	F42
Gm9164	0	0	F42
Gm3677	0	0	F42
Gm9166	0	0	F42
Gm3681	0	0	F42
Vma21	2588	1519	F42
Gm14632	0	0	F42
Gm7437	0	0	F42
Gm14974	0	0	F42
Gm7438	0	0	F42
Htr2c	0	0	F42
Rlim	5485	2039	F42
Snora35	0	0	F42
Gm22650	0	0	F42
Gm14892	0	0	F42
Mir764	0	0	F42
Gm23378	0	0	F42
Mir1912	0	0	F42
Gm1141	31	17	F42
Gm22266	0	0	F42
Mir1264	0	0	F42
Mir1298	0	0	F42
Gm24627	0	0	F42
Mir448	0	0	F42
Gm10487	0	0	F42
Gm21447	0	0	F42
Prrg3	327	102	F42
Spin2f	0	0	F42
C77370	2654	632	F42
Mir672	0	0	F42
Gm15280	0	0	F42
Gm15276	0	0	F42
Spin2e	0	0	F42
Fate1	3	1	F42
Gm21637	0	0	F42
Il13ra2	0	0	F42
Cnga2	8	0	F42
Gm2799	0	0	F42
Magea4	0	0	F42
Abcb7	2224	696	F42
Gm5926	0	0	F42
Vcp-rs	3824	0	F42
Gm6238	1	0	F42
Gm21951	0	0	F42
Uprt	565	332	F42
Gabre	1	1	F42
Mir224	0	0	F42
Mir452	0	0	F42
Spin2-ps6	0	0	F42
Gm15275	0	0	F42
Gm15274	0	0	F42
Gm2863	0	0	F42
Gm2182	0	0	F42
Magea10	0	0	F42
Gm21979	0	0	F42
Gm21990	0	0	F42
Gm2892	0	0	F42
Gm2223	172	0	F42
Gm2231	0	0	F42
Gm2913	0	0	F42
Gm15273	0	0	F42
Gm15281	0	0	F42
Gm15279	0	0	F42
Zdhhc15	1163	348	F42
Gm7023	0	0	F42
Gm22430	0	0	F42
Gm2927	0	0	F42
Gm14822	15	0	F42
1700121L16Rik	0	0	F42
Gm2933	0	0	F42
Magee2	16	5	F42
Gm2964	0	0	F42
Gm6285	0	0	F42
Gm22090	0	0	F42
Gm9673	0	0	F42
Spin2-ps5	0	0	F42
Gm2288	0	0	F42
Gm14552	0	0	F42
Gabra3	29	5	F42
Gm14735	0	0	F42
Mir767	0	0	F42
Mir105	0	0	F42
Gm14736	0	0	F42
Gm10486	0	0	F42
Gm2309	0	0	F42
Gm2318	0	0	F42
Gm14553	0	0	F42
Gabrq	0	0	F42
Magea9-ps	0	0	F42
Gm14819	0	0	F42
Gm4764	12	0	F42
Gm14554	0	0	F42
Gm25624	0	0	F42
Cetn2	1513	330	F42
Lrch2	1682	905	F42
Gm16400	0	0	F42
Gm15167	0	0	F42
Pbdc1	2416	817	F42
Nsdhl	3642	926	F42
Gm8289	0	0	F42
Magee1	1859	716	F42
Gm6292	0	0	F42
E530001F21Rik	2	2	F42
Rpl30-ps9	0	0	F42
Gm14824	8	8	F42
Mir384	0	0	F42
Gm15128	0	0	F42
Gm15081	0	0	F42
Mir325	0	0	F42
Rab9b-ps1	0	0	F42
Gm15080	0	0	F42
Gm15108	0	0	F42
Gm15110	0	0	F42
Gm14855	0	0	F42
Gm14854	0	0	F42
Gm8303	0	0	F42
Gm7117	0	0	F42
Fgf16	0	0	F42
Gm15107	0	0	F42
Gm15109	0	0	F42
Gm15111	0	0	F42
Gm15113	0	0	F42
Gm8320	0	0	F42
Gm15114	0	0	F42
Gm15106	0	0	F42
Gm15112	0	0	F42
Gm8331	0	0	F42
Gm8334	0	0	F42
Gm15127	0	0	F42
Gm15125	0	0	F42
Gm15126	0	0	F42
Kars-ps1	0	0	F42
Luzp4	0	0	F42
Gm15099	0	0	F42
Gm15084	0	0	F42
Gm15094	0	0	F42
Gm15096	0	0	F42
Dock11	1244	57	F42
Ott	0	0	F42
Gm15092	0	0	F42
Gm15088	0	0	F42
Gm15090	0	0	F42
Gm8346	0	0	F42
Gm15093	0	0	F42
Gm15098	0	0	F42
Gm15089	0	0	F42
Gm8366	0	0	F42
Gm15100	0	0	F42
Gm15085	0	0	F42
Gm15086	0	0	F42
Gm10439	2	0	F42
Xlr5a	3	0	F42
Gm15101	0	0	F42
Gm8383	0	0	F42
Gm15097	0	0	F42
Gm15095	0	0	F42
Gm15087	0	0	F42
Gm15091	0	0	F42
Gm15102	0	0	F42
Gm15103	0	0	F42
Atrx	13202	3953	F42
Gm8402	0	0	F42
Gm5946	0	0	F42
Gm15104	1	0	F42
Gm26020	0	0	F42
Gm15105	0	0	F42
Gm14853	1	1	F42
Gm23656	0	0	F42
Tmem29	677	39	F42
Gm15129	0	0	F42
3110067C02Rik	13	13	F42
Magt1	5063	2339	F42
Cox7b	2976	52	F42
Apex2	537	256	F42
Xlr5c	0	0	F42
Gm5639	0	0	F42
Gm8501	0	0	F42
Alas2	2	0	F42
Mir3620	0	0	F42
Atp7a	1102	244	F42
Tlr13	0	0	F42
Zfp275	3189	395	F42
Gm14856	0	0	F42
Gm18336	3	3	F42
Gm26726	0	0	F42
RP23-95K12.11	0	0	F42
Zfp92	0	0	F42
Pgk1	9893	2037	F42
Trex2	0	0	F42
Taf9b	1	0	F42
Pfkfb1	67	22	F42
Haus7	945	273	F42
Rpl39	9559	0	F42
Snora69	15	0	F42
Fnd3c2	1	0	F42
Gm14852	0	0	F42
Gm14857	3	0	F42
Gm5133	0	0	F42
Gm14876	0	0	F42
Upf3b	3590	102	F42
Gm6325	0	0	F42
Nkap	2051	1078	F42
Akap14	0	0	F42
Ndufa1	1122	0	F42
Rnf113a1	116	0	F42
Bgn	0	0	F42
Gm9	0	0	F42
Rhox1	0	0	F42
Rhox2a	0	0	F42
Fndc3c1	162	84	F42
Cysltr1	0	0	F42
Rhox3a	0	0	F42
Rhox4a	0	0	F42
Gm5127	0	0	F42
Gm24622	0	0	F42
Gm14877	0	0	F42
Gm14878	0	0	F42
Gm14879	0	0	F42
Gm9200	6	0	F42
Gm24491	0	0	F42
Gm14882	0	0	F42
Rhox3a2	0	0	F42
Gm14881	0	0	F42
Gm14880	0	0	F42
Rhox4a2	0	0	F42
Zcchc5	0	0	F42
Rhox2b	0	0	F42
Rhox3b-ps	0	0	F42
Lpar4	495	206	F42
Rhox4b	0	0	F42
P2ry10	0	0	F42
Rhox2c	0	0	F42
A630033H20Rik	0	0	F42
Gm14834	0	0	F42
Gm14836	0	0	F42
Rhox3c	0	0	F42
Rhox4c	0	0	F42
Tro	2360	238	F42
Atp2b3	11	2	F42
Rhox2d	0	0	F42
Rhox3d-ps	0	0	F42
Rhox4d	0	0	F42
Dusp9	4	2	F42
Gm15132	0	0	F42
Gpr174	0	0	F42
Gm15131	0	0	F42
Gm9208	0	0	F42
Gm14833	0	0	F42
Gm5392	0	0	F42
Rhox2e	0	0	F42
Itm2a	608	263	F42
Gm14835	0	0	F42
4933401B06Rik	0	0	F42
Rhox3e	0	0	F42
Rhox4e	0	0	F42
Rhox2f	0	0	F42
Rhox3f	0	0	F42
Rhox4f	0	0	F42
Rhox3g	0	0	F42
Dppa3-ps	0	0	F42
Rhox2g	0	0	F42
Tbx22	0	0	F42
Rhox4g	0	0	F42
2610002M06Rik	577	307	F42
Rhox3h	0	0	F42
Gm24147	0	0	F42
Rhox2h	0	0	F42
Gm6310	0	0	F42
Fam46d	5	0	F42
Gm732	0	0	F42
Gm14849	0	0	F42
Gm378	0	0	F42
Maged2	5138	2702	F42
Gm9218	0	0	F42
Gm24907	0	0	F42
Gm379	0	0	F42
Pnck	0	0	F42
Gm27191	0	0	F42
Gm8424	0	0	F42
Brwd3	2335	833	F42
Gnl3l	6287	2601	F42
Gm15152	0	0	F42
Gm14870	0	0	F42
5730416F02Rik	1	1	F42
Hmgn5	2048	568	F42
Gm23322	0	0	F42
Sh3bgrl	10828	5483	F42
Gm14869	0	0	F42
Tmem255a	93	23	F42
Gm6377	0	0	F42
Rhox7-ps	0	0	F42
Gm14868	0	0	F42
Gm4784	0	0	F42
Gm4991	0	0	F42
Gm7134	0	0	F42
Gm9225	0	0	F42
Gm14886	0	0	F42
Fgd1	3934	713	F42
Gm26108	0	0	F42
Pou3f4	2724	447	F42
Gm10112	0	0	F42
Atp1b4	0	0	F42
Tsr2	1294	433	F42
Gm40	0	0	F42
Gm15149	0	0	F42
Gm4853	1	0	F42
Rps12-ps7	0	0	F42
Gm15138	4	0	F42
Wnk3	1004	285	F42
Rpl21-ps15	5	0	F42
Slc6a8	2087	393	F42
Gm26441	0	0	F42
Lamp2	11689	2415	F42
Bcap31	4185	2029	F42
Gm7598	7	2	F42
Fam120c	3714	648	F42
Gm22248	0	0	F42
Abcd1	617	101	F42
Gm6451	89	0	F42
Gm15148	2	2	F42
Gm25226	0	0	F42
Plxnb3	277	87	F42
Srpk3	11	4	F42
Idh3g	5730	2814	F42
Ssr4	2596	75	F42
Gm14898	0	0	F42
Gm14899	0	0	F42
Tex16	0	0	F42
Gm14900	0	0	F42
Pdzd4	1370	281	F42
Gm6335	0	0	F42
Gm14817	5	5	F42
Gm23615	0	0	F42
4933403O08Rik	0	0	F42
Gm5393	0	0	F42
Cul4b	4212	2	F42
Apool	552	0	F42
Mcts1	1285	78	F42
Satl1	0	0	F42
Gm6418	0	0	F42
Gm14908	0	0	F42
C1galt1c1	772	0	F42
Ap3s1-ps1	1	0	F42
Gm14565	3	0	F42
Gm14564	0	0	F42
6030498E09Rik	7	0	F42
Gm6024	0	0	F42
Gm14567	28	0	F42
Gm16423	0	0	F42
Gm14551	0	0	F42
Gm14566	0	0	F42
Gm26437	0	0	F42
2010106E10Rik	0	0	F42
Gm14643	0	0	F42
Gm14575	0	0	F42
Gm14574	0	0	F42
Gm14576	0	0	F42
Gm5385	0	0	F42
Gm14577	0	0	F42
Zfp711	64	0	F42
Pof1b	0	0	F42
Gm14921	0	0	F42
Gm14922	0	0	F42
Gm14923	0	0	F42
Gm6427	0	0	F42
Gm6429	0	0	F42
Gm14937	0	0	F42
Gm14938	0	0	F42
Gm14936	0	0	F42
Gm14939	2	0	F42
Chm	2328	401	F42
Mir361	0	0	F42
Gm7405	0	0	F42
Phf8	1379	478	F42
L1cam	0	0	F42
Gm24460	0	0	F42
Gm5395	0	0	F42
Gm15151	0	0	F42
Gm4919	0	0	F42
Gm15161	0	0	F42
Gria3	8802	698	F42
Gm14614	0	0	F42
Gm14613	0	0	F42
Dach2	4	0	F42
Gm24831	0	0	F42
Gm23985	0	0	F42
Gm4915	0	0	F42
Gm14896	0	0	F42
Gm7416	0	0	F42
Gm7146	0	0	F42
Thoc2	5013	0	F42
Gm7657	0	0	F42
Gm5135	0	0	F42
Xiap	4488	1232	F42
Klhl4	0	0	F42
Gm14615	0	0	F42
RP23-295D9.3	0	0	F42
Gm14895	0	0	F42
Gm1866	87	0	F42
Gm14894	0	0	F42
Gm5942	0	0	F42
Gm14897	0	0	F42
Ube2dnl1	0	0	F42
Ube2dnl2	0	0	F42
4930555B12Rik	0	0	F42
Gm4914	0	0	F42
Gm7429	1	0	F42
Gm5943	0	0	F42
Gm14905	0	0	F42
Gm27414	0	0	F42
Gm6461	0	0	F42
Gm5944	0	0	F42
Gm14903	0	0	F42
Gm14906	0	0	F42
Gm14907	0	0	F42
Gm14904	0	0	F42
Gm24624	0	0	F42
Cpxcr1	0	0	F42
H2afb2	0	0	F42
Gm16373	0	0	F42
Gm14919	0	0	F42
Gm14920	0	0	F42
Gm14918	0	0	F42
Gm14913	0	0	F42
Gm6491	0	0	F42
Gm28579	0	0	F42
Gm14911	0	0	F42
Gm14914	0	0	F42
Gm14917	0	0	F42
Gm6500	0	0	F42
Gm14916	0	0	F42
Gm14912	0	0	F42
Gm14915	0	0	F42
Gm14909	0	0	F42
Gm14910	0	0	F42
Tgif2lx2	0	0	F42
Tgif2lx1	0	0	F42
Gm7485	0	0	F42
Gm14926	0	0	F42
Gm26182	0	0	F42
Gm14929	0	0	F42
Pabpc5	37	8	F42
Gm4913	0	0	F42
Gm16420	0	0	F42
Gm5863	0	0	F42
Gm14928	0	0	F42
Pcdh11x	551	124	F42
H2afb3	0	0	F42
Gm14931	0	0	F42
Gm14927	0	0	F42
Gm14930	0	0	F42
Gm4993	0	0	F42
Gm22590	0	0	F42
Gm5394	0	0	F42
Gm5648	3	0	F42
Gm14932	0	0	F42
Gm23277	0	0	F42
Gm14943	0	0	F42
Gm14945	0	0	F42
Gm4992	0	0	F42
Gm16421	0	0	F42
Gm14946	0	0	F42
Gm14942	1	1	F42
Nap1l3	220	107	F42
Gm14947	0	0	F42
Gm14983	0	0	F42
Stag2	7578	47	F42
Gm14619	0	0	F42
Sh2d1a	0	0	F42
Diap2	1172	65	F42
Gm14984	0	0	F42
Gm14987	0	0	F42
Gm7781	0	0	F42
Gm14982	0	0	F42
Huwe1	32423	6147	F42
Gm25170	0	0	F42
Gm14976	0	0	F42
Gm7790	0	0	F42
Gm14977	0	0	F42
Gm4994	0	0	F42
Gm7058	0	0	F42
Gm14981	0	0	F42
Gm26406	0	0	F42
Gm23768	0	0	F42
Gm7820	0	0	F42
Gm7821	0	0	F42
Mir3113	0	0	F42
Gm7823	0	0	F42
Gm14979	0	0	F42
Gm14980	0	0	F42
Arhgap4	34	9	F42
Tenm1	1	0	F42
Gm23705	0	0	F42
Gm14578	0	0	F42
Gm24763	0	0	F42
Gm14587	0	0	F42
Gm14588	0	0	F42
Gm14579	0	0	F42
Avpr2	0	0	F42
Gm362	0	0	F42
Gm14580	0	0	F42
Pcdh19	1254	16	F42
Gm14628	0	0	F42
Gm14603	0	0	F42
Dcaf12l2	0	0	F42
Itpa-ps3	0	0	F42
Gm14602	0	0	F42
Dcaf12l1	7	0	F42
Gm7700	0	0	F42
Tnmd	1	0	F42
Prr32	2	0	F42
Gm14606	0	0	F42
Gm14605	0	0	F42
Gm5386	0	0	F42
Gm14652	0	0	F42
Gm14653	0	0	F42
4930515L19Rik	0	0	F42
Actrt1	0	0	F42
Gm14654	0	0	F42
Gm4987	0	0	F42
Gm29242	0	0	F42
Gm7722	0	0	F42
Gm14609	0	0	F42
Gm14610	0	0	F42
Gm4908	0	0	F42
Gm14608	0	0	F42
Gm6480	0	0	F42
Tspan6	5352	6	F42
4930570D08Rik	1	0	F42
Srpx2	32	4	F42
Naa10	1060	464	F42
Smarca1	432	22	F42
Gm14648	2	2	F42
Sytl4	66	21	F42
Gm7841	0	0	F42
Ocrl	1445	792	F42
Renbp	1009	222	F42
Apln	8121	3898	F42
Cstf2	8439	535	F42
Mir3112	0	0	F42
Xpnpep2	4	1	F42
Sash3	0	0	F42
Hcfc1	15326	4246	F42
Gm8545	0	0	F42
3010001F23Rik	10	0	F42
Gm4750	1	0	F42
Gm8464	1	0	F42
Gm7157	0	0	F42
Gm7158	0	0	F42
Zdhhc9	2330	1475	F42
Gm24038	0	0	F42
Nox1	8	0	F42
Xkrx	6	0	F42
Arl13a	0	0	F42
Utp14a	2313	1231	F42
Gm5396	0	0	F42
Gm7212	0	0	F42
Gm26960	0	0	F42
Foxr2	10	5	F42
Rragb	729	124	F42
Gm15153	0	0	F42
Klf8	42	13	F42
Gm7150	0	0	F42
Kctd12b	1003	486	F42
2210013O21Rik	432	209	F42
Smt3h1-ps	0	0	F42
Bcorl1	1024	227	F42
Spin2c	105	49	F42
Trmt2b	212	38	F42
Tmem35	20	0	F42
Elf4	21	2	F42
Gm15142	0	0	F42
Gm22359	0	0	F42
Gm8577	0	0	F42
Gm16390	0	0	F42
Magea6	0	0	F42
Magea3	0	0	F42
Gm6645	6	0	F42
Magea8	0	0	F42
Magea2	0	0	F42
Magea5	0	0	F42
Magea1	0	0	F42
1700042B14Rik	0	0	F42
Gm25429	0	0	F42
Gm4997	0	0	F42
Amd-ps1	0	0	F42
Gm8595	0	0	F42
Gm15157	0	0	F42
Aifm1	1777	23	F42
Rab33a	24	1	F42
Sat1	700	142	F42
Gm15159	0	0	F42
Cenpi	1559	316	F42
Acot9	233	113	F42
Gm650	0	0	F42
Prdx4	1963	713	F42
Gm15158	0	0	F42
Gm8606	0	0	F42
Ptchd1	89	22	F42
Gm15156	1	0	F42
Gm15155	0	0	F42
Gm15160	0	0	F42
Gm23404	0	0	F42
4930503H13Rik	0	0	F42
Gm7312	0	0	F42
Gm15162	0	0	F42
Gm15163	248	36	F42
Gm21364	0	0	F42
Gm14331	0	0	F42
Gm14333	0	0	F42
Gm14332	0	0	F42
Gm14334	0	0	F42
Gm14352	0	0	F42
Phex	8	2	F42
Gm14346	0	0	F42
Gm14353	0	0	F42
Gm14360	0	0	F42
Gm25795	0	0	F42
Gm14361	0	0	F42
Gm15172	0	0	F42
Gm1947	0	0	F42
Gm24281	0	0	F42
Gm14345	0	0	F42
Gm14351	0	0	F42
Gm14357	0	0	F42
Gm14359	0	0	F42
Gm14355	0	0	F42
Spin2-ps1	0	0	F42
Gm3701	0	0	F42
Gm15251	0	0	F42
Gm15257	0	0	F42
Gm3706	0	0	F42
Gm15258	0	0	F42
Gm14350	0	0	F42
Gm14349	0	0	F42
Gm14358	0	0	F42
Gm14362	0	0	F42
Gm14356	0	0	F42
Gm14347	0	0	F42
Gm10921	0	0	F42
Gm14348	0	0	F42
Gm14364	0	0	F42
Gm14368	0	0	F42
Gm15260	0	0	F42
Gm10922	0	0	F42
Gm6019	0	0	F42
Gm9427	0	0	F42
Gm15256	0	0	F42
Gm5925	0	0	F42
Gm4725	0	0	F42
Drp2	136	29	F42
Gm9498	0	0	F42
Gm15252	0	0	F42
Gm3750	0	0	F42
Gm4726	0	0	F42
Gm3757	0	0	F42
Gm15259	0	0	F42
Gm15254	0	0	F42
Sms	2811	1234	F42
Gm3763	0	0	F42
Gm14370	0	0	F42
Gm14367	0	0	F42
Gm14365	0	0	F42
Gm9428	0	0	F42
Gm5924	0	0	F42
Gm14369	0	0	F42
Gm14363	0	0	F42
Mycs	0	0	F42
Gm14366	0	0	F42
Gm14375	0	0	F42
Gm14374	0	0	F42
Gm14373	9	0	F42
Gm14452	0	0	F42
Gm14451	0	0	F42
Gm14448	0	0	F42
Gm14450	0	0	F42
Gm26618	0	0	F42
Nudt11	630	130	F42
Rpl19-ps12	0	0	F42
AU022751	2	2	F42
Nudt10	190	79	F42
Taf7l	0	0	F42
Bmp15	4	2	F42
Gm16410	11	0	F42
Gm23124	0	0	F42
Zfp280c	1237	604	F42
Timm8a1	521	5	F42
Mbtps2	1373	367	F42
Gm6568	0	0	F42
Yy2	0	0	F42
Gm15176	0	0	F42
Gm15175	0	0	F42
Gm15173	0	0	F42
Gm8644	0	0	F42
Gm15171	0	0	F42
Gm8648	0	0	F42
Shroom4	961	440	F42
Smpx	0	0	F42
Gm15169	0	0	F42
Klhl34	5	2	F42
Btk	0	0	F42
Gm15154	0	0	F42
Rpl36a	10147	0	F42
Slc25a14	212	89	F42
Gpr119	0	0	F42
Gla	462	0	F42
Rbmx2	500	275	F42
Akap4	0	0	F42
Gm14380	0	0	F42
Gm595	0	0	F42
Gm7219	0	0	F42
Hnrnph2	7075	16	F42
Gm7855	0	0	F42
Gm7857	0	0	F42
B230119M05Rik	7	0	F42
Armcx4	5312	1448	F42
Cnksr2	246	70	F42
Gm8659	0	0	F42
Gm15170	0	0	F42
Gm8662	0	0	F42
Gm15177	0	0	F42
Gm22522	0	0	F42
Gm15168	0	0	F42
Gm5764	0	0	F42
Gm15185	0	0	F42
Gm15188	0	0	F42
Gm15189	0	0	F42
Clcn5	4123	1644	F42
Gm26401	0	0	F42
Mir500	0	0	F42
Mir501	0	0	F42
Mir362	0	0	F42
Mir188	0	0	F42
Mir532	0	0	F42
Usp27x	255	76	F42
Gm14379	9	1	F42
Gm14381	0	0	F42
Gm14395	0	0	F42
Gm14394	0	0	F42
Gm23082	0	0	F42
Armcx1	813	551	F42
Gm16397	0	0	F42
RP23-316A19.7	2	0	F42
Armcx6	361	222	F42
Ppp1r3f	53	1	F42
RP23-135F22.6	2	2	F42
Ppp1r3fos	22	18	F42
Armcx3	1565	786	F42
Mir7093	0	0	F42
Irak1	3576	1221	F42
Rps6ka3	4269	912	F42
Mir5132	0	0	F42
Mir718	0	0	F42
Armcx2	4593	1829	F42
Gm7222	0	0	F42
Eif1ax	8777	4468	F42
Gm15187	0	0	F42
Mecp2	6503	1897	F42
Opn1mw	0	0	F42
Gm6758	0	0	F42
Tex28	0	0	F42
Rpl3-ps2	69	0	F42
Tktl1	0	0	F42
Map7d2	1049	387	F42
Enox2	440	159	F42
A830080D01Rik	748	170	F42
Gm15190	36	19	F42
Gm15186	10	8	F42
Gm15034	0	0	F42
Gm15036	0	0	F42
Gm14696	0	0	F42
Gm14697	0	0	F42
Arhgap36	1	1	F42
Gm15037	0	0	F42
Gm14719	409	0	F42
Olfr1320	0	0	F42
Olfr1321	0	0	F42
Foxp3	8	3	F42
Ccdc22	59	0	F42
Igsf1	0	0	F42
Olfr1322	0	0	F42
Gm15033	0	0	F42
Olfr1323	0	0	F42
Gm7803	3	2	F42
Gm14612	0	0	F42
Olfr1324	0	0	F42
Gm14620	0	0	F42
Stk26	10	2	F42
Frmd7	0	0	F42
Rap2c	2795	0	F42
Gm5387	0	0	F42
Mbnl3	305	16	F42
Gm7834	0	0	F42
Gm5388	0	0	F42
Gm14621	0	0	F42
Flna	44974	18561	F42
Hs6st2	1514	94	F42
Gm14581	0	0	F42
Usp26	2	1	F42
Gm7840	0	0	F42
Gm22539	0	0	F42
1700080O16Rik	0	0	F42
Sh3kbp1	709	306	F42
Gpc4	1651	577	F42
Gm15016	2	2	F42
Arxes2	1334	1135	F42
Emd	3410	1195	F42
Arxes1	1400	459	F42
Gm14686	0	0	F42
Bex2	3291	1209	F42
Gpc3	304	75	F42
Gm14582	0	0	F42
Mir717	0	0	F42
A630012P03Rik	0	0	F42
Map3k15	95	36	F42
Mir363	0	0	F42
Mir92-2	0	0	F42
Gm15194	0	0	F42
Gm8682	0	0	F42
Mir19b-2	0	0	F42
Mir20b	0	0	F42
Mir18b	0	0	F42
Mir106a	0	0	F42
Kis2	0	0	F42
Gm14586	18	9	F42
Gm7851	0	0	F42
Nxf3	5	3	F42
Ccdc160	16	14	F42
5730412P04Rik	1	1	F42
Bex4	769	0	F42
Pdha1	8568	2124	F42
Gm15195	0	0	F42
Gm15192	0	0	F42
Gm15196	0	0	F42
Gm15193	0	0	F42
Tceal8	3265	1106	F42
Mir6383	0	0	F42
Rpl10	35929	498	F42
Tceal5	0	0	F42
Bex1	290	110	F42
Tceal7	18	1	F42
Wbp5	2509	816	F42
Cacna1f	0	0	F42
Ngfrap1	3764	10	F42
Nsa2-ps2	0	0	F42
Gm14997	0	0	F42
Gm4917	0	0	F42
Gm7973	0	0	F42
Gm14994	0	0	F42
Gm14999	0	0	F42
Gm14998	0	0	F42
Gm14993	0	0	F42
Gm14992	0	0	F42
Gm14996	0	0	F42
Gm14990	0	0	F42
Gm14995	0	0	F42
Syp	215	21	F42
Gm14703	3	0	F42
Dnase1l1	35	16	F42
Plac1	7	5	F42
Mir7091	0	0	F42
Gm14846	0	0	F42
Kir3dl2	0	0	F42
Gm14991	0	0	F42
Prickle3	0	0	F42
Plp2	61	38	F42
Magix	3	0	F42
Gm6079	0	0	F42
Kir3dl1	0	0	F42
Gm15006	0	0	F42
Gm15003	0	0	F42
Gm15005	0	0	F42
Gm15004	0	0	F42
Gpkow	3189	1792	F42
Tceal3	0	0	F42
Gm15010	0	0	F42
Tceal1	0	0	F42
Morf4l2	16511	120	F42
BC065397	171	148	F42
Glra4	0	0	F42
Gm15009	0	0	F42
Gm14644	0	0	F42
Gm16428	0	0	F42
Gm7916	0	0	F42
Gm14598	0	0	F42
Gm6591	0	0	F42
Gm14596	0	0	F42
Gm14594	0	0	F42
Plp1	147	91	F42
Gm14590	0	0	F42
Gm16431	0	0	F42
Gm7950	0	0	F42
Gm7958	0	0	F42
Gm7974	0	0	F42
Taz	1485	445	F42
Slxl1	0	0	F42
Gm6660	0	0	F42
Gm14625	0	0	F42
Gm16404	0	0	F42
Gm14622	0	0	F42
Gm6664	0	0	F42
Gm14626	0	0	F42
Gm7927	0	0	F42
Gm14623	0	0	F42
Gm14624	0	0	F42
Gm14638	0	0	F42
3830403N18Rik	0	0	F42
Gm14639	4	4	F42
Gm773	0	0	F42
Gm14627	0	0	F42
1600025M17Rik	0	0	F42
Zfp449	419	146	F42
Gm2155	1	1	F42
6330419J24Rik	18	10	F42
Gm14633	0	0	F42
Gm2174	0	0	F42
Fam199x	2016	1081	F42
Gm25770	0	0	F42
Gm8019	0	0	F42
Gm5761	0	0	F42
Gm15039	0	0	F42
Gm15042	0	0	F42
Gm15045	0	0	F42
Gm15043	0	0	F42
Gm15044	0	0	F42
Atp6ap1	8505	46	F42
Esx1	153	118	F42
Gm15040	1	1	F42
Gm15041	0	0	F42
Gm8036	0	0	F42
Il1rapl2	4	3	F42
Gm14988	0	0	F42
Gm14989	0	0	F42
Tex13a	0	0	F42
Gm23958	0	0	F42
Gm15000	0	0	F42
Gm15001	0	0	F42
Gdi1	6923	1535	F42
Fam50a	2440	125	F42
Ddx26b	781	340	F42
Gm10477	0	0	F42
Gm648	3	3	F42
Mmgt1	6998	3128	F42
Mir5116	0	0	F42
Plxna3	2777	912	F42
Lage3	2188	850	F42
Ubl4	2038	584	F42
Slc10a3	113	18	F42
Slc9a6	1573	331	F42
Gm26312	0	0	F42
Fam3a	768	512	F42
Tbc1d8b	727	489	F42
Ripply1	0	0	F42
Gm15012	0	0	F42
Cldn2	7	2	F42
Fhl1	1469	352	F42
Gm23258	0	0	F42
Mtap7d3	143	110	F42
Wdr45	258	109	F42
Praf2	767	697	F42
Gpr112	0	0	F42
Gpr64	9	3	F42
Gm15241	0	0	F42
Ccdc120	237	65	F42
Smt3h2-ps	0	0	F42
Morc4	756	200	F42
Ikbkg	3552	1760	F42
G6pdx	7506	1790	F42
Gm6880	0	0	F42
Gm6881	0	0	F42
Gm15361	4	2	F42
Gm15362	0	0	F42
Gm15364	0	0	F42
Gm26125	0	0	F42
Rbm41	788	155	F42
Gm4989	0	0	F42
Gm15011	0	0	F42
Olfr1326-ps1	0	0	F42
Olfr1325	0	0	F42
Gm26417	0	0	F42
Gm5640	0	0	F42
Xlr5d-ps	0	0	F42
Spin2-ps2	0	0	F42
Xlr3d-ps	0	0	F42
Gm15365	0	0	F42
Gm22351	0	0	F42
Xlr4d-ps	0	0	F42
Gm6890	0	0	F42
Gm14755	0	0	F42
Olfr1327-ps1	0	0	F42
Gm14758	0	0	F42
Gm14695	0	0	F42
Phka2	702	182	F42
Gm8617	0	0	F42
Spin2-ps3	0	0	F42
Gm15243	0	0	F42
Xlr5e-ps	0	0	F42
Gm5936	0	0	F42
Gm14694	0	0	F42
Gm6897	0	0	F42
Gm14756	0	0	F42
Spin2-ps4	0	0	F42
Xlr3e-ps	0	0	F42
Xlr4e-ps	0	0	F42
Gm15363	0	0	F42
Nup62cl	20	5	F42
E230019M04Rik	1	0	F42
Gm6298	0	0	F42
Gm15046	2	0	F42
Mir3475	0	0	F42
Ppef1	3	1	F42
Gm15242	0	0	F42
Gm15244	0	0	F42
Rs1	0	0	F42
Frmpd3	95	29	F42
Gm8097	0	0	F42
Gab3	61	22	F42
Gm15367	0	0	F42
Prps1	2160	871	F42
Tsc22d3	278	130	F42
Gm15047	0	0	F42
Tfe3	4431	1820	F42
Dkc1	4742	1702	F42
Mid2	1361	795	F42
Gm23199	1	0	F42
Gm25520	6	1	F42
Eif2c5	0	0	F42
Cdkl5	1536	495	F42
Gja6	14	2	F42
Gm14630	0	0	F42
Gm5389	0	0	F42
Gm14629	0	0	F42
Gm8107	0	0	F42
Gm8111	0	0	F42
Gm14631	0	0	F42
Zic3	0	0	F42
Gm14649	0	0	F42
Gm14647	0	0	F42
Gm14645	0	0	F42
Gm16436	2	2	F42
Gm14650	0	0	F42
Gm7071	0	0	F42
Mpp1	1340	360	F42
Gm15378	0	0	F42
Fam220-ps	68	35	F42
Smim9	2	2	F42
Gm8503	1	0	F42
Fgf13	340	96	F42
Gm14887	0	0	F42
F9	0	0	F42
Gm5637	13	3	F42
Gm14891	0	0	F42
Col4a6	665	403	F42
Gm15079	0	0	F42
F8	160	85	F42
Gm6039	2	1	F42
Gm8522	0	0	F42
Fundc2	2423	282	F42
Mtcp1	70	11	F42
Nhs	227	90	F42
Gm15204	0	0	F42
Gripap1	2834	1494	F42
Mcf2	22	15	F42
Mir1198	5	0	F42
Kcnd1	155	80	F42
Reps2	596	437	F42
Gm7331	10	5	F42
Gm15206	0	0	F42
Gm15203	0	0	F42
Gm8737	0	0	F42
Gm15201	0	0	F42
Brcc3	876	450	F42
Gm15379	7	7	F42
Gm15385	2	2	F42
Gm8666	4	0	F42
Otud5	6385	823	F42
Col4a5	1920	749	F42
Gm15268	0	0	F42
Gm15282	0	0	F42
Atp11c	1435	363	F42
Irs4	28	4	F42
Gm15295	0	0	F42
Mir505	1	0	F42
Vbp1	3390	976	F42
Gm6368	2	0	F42
Gm15384	1	1	F42
Gm5762	0	0	F42
Gm6373	0	0	F42
Gm7073	0	0	F42
Rab39b	651	130	F42
Gm15063	3	0	F42
Gm25421	0	0	F42
Gm15065	0	0	F42
Rbbp7	11332	50	F42
Rpl7l1-ps1	0	0	F42
Gm14664	3	3	F42
Gm7153	19	18	F42
Gucy2f	1	1	F42
Gm6382	3	2	F42
Gm15014	0	0	F42
Gm14665	0	0	F42
Gm14666	0	0	F42
Gm14821	0	0	F42
Gm14655	0	0	F42
Nxt2	882	378	F42
Ldoc1	0	0	F42
Gm7327	22	18	F42
Gm5643	18	15	F42
Gm6743	0	0	F42
Kcne1l	103	27	F42
Gm8215	0	0	F42
Gm5390	0	0	F42
Gm14656	0	0	F42
Gm16411	0	0	F42
4933402E13Rik	0	0	F42
Txlng	1015	155	F42
Gm14680	8	5	F42
Gm8244	0	0	F42
Gm6754	0	0	F42
Gm16459	1	0	F42
Gm15207	0	0	F42
Gm14659	0	0	F42
Gm23901	0	0	F42
Gm14657	0	0	F42
Gm8260	0	0	F42
Gm6760	0	0	F42
Syap1	2573	1136	F42
Mir3473a	0	0	F42
Gm15209	1	0	F42
3830417A13Rik	0	0	F42
Slitrk4	6	3	F42
Gm24598	0	0	F42
Gm14676	0	0	F42
Gm26111	0	0	F42
Gm14667	0	0	F42
Gm14673	0	0	F42
Ctag2	0	0	F42
Gm14669	0	0	F42
Gm14670	0	0	F42
Gm14668	0	0	F42
Gm14671	0	0	F42
Gm14674	0	0	F42
4930447F04Rik	0	0	F42
Slitrk2	2139	421	F42
Gm23000	0	0	F42
Gm8310	0	0	F42
Mir743	0	0	F42
Gm14681	405	0	F42
Mir742	0	0	F42
Mir883a	0	0	F42
Mir883b	0	0	F42
Mir471	0	0	F42
Mir741	0	0	F42
Mir463	0	0	F42
Mir880	0	0	F42
Mir878	0	0	F42
Mir881	0	0	F42
Mir470	0	0	F42
Pls3	5653	1617	F42
Gm23320	0	0	F42
Mir465	0	0	F42
Gm6783	0	0	F42
Gm14682	0	0	F42
Gm8312	0	0	F42
1700036O09Rik	0	0	F42
Gm26276	0	0	F42
Gm14687	0	0	F42
Gm1140	0	0	F42
Gm14692	0	0	F42
Rpl7a-ps13	0	0	F42
4933436I01Rik	0	0	F42
Mir201	0	0	F42
Mir547	0	0	F42
Gm14688	0	0	F42
Gm4910	0	0	F42
Gm5391	0	0	F42
Gm6806	0	0	F42
Gm22332	0	0	F42
Gm14701	0	0	F42
Gm5638	0	0	F42
Tbl1x	4598	854	F42
Gm6927	0	0	F42
Gm14746	0	0	F42
Gm14748	0	0	F42
Gm8722	1	1	F42
Prkx	1027	313	F42
Gm14742	0	0	F42
Pbsn	0	0	F42
Gm14744	0	0	F42
5430402E10Rik	0	0	F42
Gm14750	0	0	F42
Gm14753	0	0	F42
Gm16458	0	0	F42
Obp1a	0	0	F42
Acsl4	1252	608	F42
Gm5938	0	0	F42
Obp1b	0	0	F42
Gm6067	0	0	F42
Gm7123	0	0	F42
Gm15031	0	0	F42
Gm25915	0	0	F42
Gm14743	0	0	F42
Gm4995	0	0	F42
Gm8749	0	0	F42
Gm15032	0	0	F42
4930480E11Rik	0	0	F42
Gm5763	167	111	F42
Gm14749	0	0	F42
Gm8754	0	0	F42
Gm14752	0	0	F42
Gm14745	0	0	F42
Prrg1	488	150	F42
Gm8757	0	0	F42
Gm8761	0	0	F42
Gm14747	0	0	F42
Fam47c	0	0	F42
Gm8770	0	0	F42
Gm5939	2	0	F42
Gm14751	0	0	F42
Rps24-ps3	22	0	F42
Gm7173	0	0	F42
Ctps2	960	369	F42
Mageb16	0	0	F42
Gm4772	0	0	F42
Gm4773	0	0	F42
Gm14760	1	0	F42
Tmem164	1762	1083	F42
Gm6952	0	0	F42
Mir652	0	0	F42
Gm14768	0	0	F42
Gm15049	0	0	F42
S100g	0	0	F42
Gm5940	4	0	F42
Gm8806	689	363	F42
Gm15215	0	0	F42
Gm6954	0	0	F42
Gm15212	0	0	F42
Gm14733	0	0	F42
Gm15214	0	0	F42
Gm26007	0	0	F42
Gm7199	0	0	F42
Ammecr1	1495	516	F42
Rgag1	5	1	F42
Grpr	1	0	F42
Gm4760	0	0	F42
Rnf138rt1	0	0	F42
Gm15213	0	0	F42
Tmem47	4030	2255	F42
Gm14754	0	0	F42
4930595M18Rik	0	0	F42
Gm8822	313	11	F42
Gm14740	0	0	F42
Gm14739	0	0	F42
Gm24470	0	0	F42
Gm14741	0	0	F42
Ap1s2	357	121	F42
Zrsr2	3607	2021	F42
Car5b	249	184	F42
Chrdl1	795	406	F42
Siah1b	865	248	F42
Gm23325	0	0	F42
Tmem27	0	0	F42
Suv39h1	3976	429	F42
Was	0	0	F42
Gm6787	1	0	F42
Psmb7-ps2	2	2	F42
Dmd	3037	491	F42
Tsga8	0	0	F42
Gm14769	0	0	F42
Gm14770	0	0	F42
Gm14771	0	0	F42
Gm16463	0	0	F42
1600014K23Rik	0	0	F42
Gm14765	0	0	F42
Tab3	757	392	F42
1110012L19Rik	420	223	F42
4930567H17Rik	0	0	F42
Gm16407	0	0	F42
Gm14704	0	0	F42
Gm6823	1	0	F42
Gm16441	0	0	F42
Gm14722	0	0	F42
Gm14721	0	0	F42
Wdr13	4418	1546	F42
Ace2	1	1	F42
BC023829	1076	236	F42
Gm14727	0	0	F42
Gm14729	0	0	F42
Gm6038	0	0	F42
Gm8401	0	0	F42
Gm14726	0	0	F42
Gm14724	0	0	F42
Gm14725	0	0	F42
Gm14728	0	0	F42
Gm14732	0	0	F42
Gm14731	0	0	F42
Rplp1-ps1	0	0	F42
Gm22785	0	0	F42
Gm8410	0	0	F42
Gm6062	0	0	F42
Bmx	15	12	F42
Mamld1	1422	565	F42
Gm14730	4	0	F42
Pir	280	100	F42
Gm22023	2	2	F42
Figf	24	17	F42
Pak3	784	242	F42
Piga	803	285	F42
Gyk	499	224	F42
Gm14767	0	0	F42
Capn6	2317	403	F42
Gm14764	0	0	F42
Gm14766	0	0	F42
Gm6964	0	0	F42
Gm14761	0	0	F42
Gm14762	0	0	F42
Rbm3	11636	5006	F42
5430427O19Rik	0	0	F42
Gm14772	0	0	F42
Asb11	0	0	F42
Gm15211	0	0	F42
Samt3	0	0	F42
Rbm3os	28	18	F42
Nr0b1	0	0	F42
Asb9	0	0	F42
Gm15216	0	0	F42
Mageb4	0	0	F42
Gm8839	0	0	F42
Mageb10-ps	0	0	F42
Gm8844	0	0	F42
Mageb8-ps	0	0	F42
Gm41	0	0	F42
Mageb6-ps	0	0	F42
Mageb7-ps	0	0	F42
Tbc1d25	280	120	F42
Il1rapl1	0	0	F42
Gm14775	0	0	F42
Gm8855	0	0	F42
Gm14776	0	0	F42
Gm24812	0	0	F42
Gm14774	0	0	F42
Gm25006	0	0	F42
Gm8858	0	0	F42
Gm14793	0	0	F42
Gm8864	0	0	F42
Gm14795	0	0	F42
Gm14792	0	0	F42
Smek3-ps	0	0	F42
Gm14794	0	0	F42
Ebp	1073	764	F42
Gm8876	0	0	F42
Gm27000	0	0	F42
Mir1906-2	0	0	F42
Gm5759	0	0	F42
Gm8880	0	0	F42
Gm16412	0	0	F42
Gm14791	0	0	F42
Gm14796	0	0	F42
Gm14797	0	0	F42
Gm649	0	0	F42
Gm14805	0	0	F42
Mospd2	988	162	F42
Pet2	0	0	F42
Dcx	1687	756	F42
Gm14804	0	0	F42
Gm6973	0	0	F42
Gm15048	0	0	F42
4932429P05Rik	0	0	F42
Gm7108	0	0	F42
A730046J19Rik	0	0	F42
Nanog-ps1	0	0	F42
4930415L06Rik	0	0	F42
Gm6027	0	0	F42
Gm4746	0	0	F42
Gm6977	0	0	F42
Gm44	0	0	F42
Gm14773	0	0	F42
Gm14786	0	0	F42
Gm8908	0	0	F42
Gm14788	0	0	F42
Mageb2	0	0	F42
Gm14783	0	0	F42
Fancb	290	203	F42
Gm5072	0	0	F42
Gm17604	0	0	F42
Gm8914	0	0	F42
Gm14787	0	0	F42
Gm8916	0	0	F42
Gm14785	0	0	F42
1700084M14Rik	0	0	F42
Mageb17-ps	0	0	F42
Gm14781	0	0	F42
Glra2	0	0	F42
Gm15236	3	3	F42
Mtm1	372	146	F42
Mageb5	0	0	F42
Gm14782	0	0	F42
Gm15224	0	0	F42
Gm7113	0	0	F42
Gm15225	0	0	F42
Gm16465	0	0	F42
Gm5071	0	0	F42
Gm14784	0	0	F42
Mageb1	0	0	F42
Gm4911	0	0	F42
Gm4912	0	0	F42
Mageb18	0	0	F42
Gm14777	0	0	F42
Gm5941	0	0	F42
Gm6982	0	0	F42
1700003E24Rik	0	0	F42
Gm24123	0	0	F42
BC061195	0	0	F42
Gm23454	0	0	F42
Gemin8	666	279	F42
Gm15227	0	0	F42
Arx	0	0	F42
Pola1	3338	1001	F42
Gm14780	2	2	F42
Gm23557	0	0	F42
Gm6985	0	0	F42
Mtmr1	1053	250	F42
Trpc5	0	0	F42
Trpc5os	0	0	F42
Gm15071	0	0	F42
Mageb16-ps1	0	0	F42
Pcyt1b	1764	536	F42
Zcchc16	0	0	F42
Gm8216	0	0	F42
Gm25097	0	0	F42
Gm15073	0	0	F42
Gm6441	0	0	F42
Lhfpl1	4	3	F42
Pdk3	1388	685	F42
Supt20-ps	0	0	F42
Gm15164	0	0	F42
Porcn	472	66	F42
AU015836	0	0	F42
Gm14790	0	0	F42
Gm15165	0	0	F42
Gm6987	0	0	F42
Gm14798	4	0	F42
Zfx	2494	301	F42
Amot	1633	777	F42
Gm5644	0	0	F42
Gm15060	0	0	F42
Gm15058	0	0	F42
Gm6446	0	0	F42
Gm15057	3	1	F42
Gm6447	0	0	F42
Gm15062	0	0	F42
Gm4918	0	0	F42
Hmgb1-ps2	6	0	F42
Cd99l2	1530	638	F42
Gm16189	0	0	F42
Gm8421	0	0	F42
Ftsj1	1141	761	F42
Eif2s3x	10473	3972	F42
Hmgb3	4080	778	F42
Klhl15	216	52	F42
Mir7673	0	0	F42
Gm5400	0	0	F42
Gm14826	0	0	F42
Gm14825	0	0	F42
4932442L08Rik	0	0	F42
Slc38a5	0	0	F42
Ssxb10	0	0	F42
Ssxb9	0	0	F42
Ssxb1	0	0	F42
Ssxb2	0	0	F42
Gpm6b	45737	18075	F42
Gm14459	0	0	F42
Ssxb6	0	0	F42
Apoo	677	45	F42
Ofd1	949	382	F42
Gm9003	0	0	F42
Gm14827	11	10	F42
Gm24595	0	0	F42
Ssxb3	0	0	F42
Gm14500	0	0	F42
Gm6797	0	0	F42
Gm6798	0	0	F42
Gm9430	0	0	F42
Trappc2	838	197	F42
Ssxb8	0	0	F42
Ssx9	0	0	F42
Ssxb5	0	0	F42
Gm14502	0	0	F42
Rab9	1722	258	F42
Gm6592	0	0	F42
Gm15229	0	0	F42
Gm15223	0	0	F42
Gm5751	0	0	F42
B630019K06Rik	472	226	F42
Gm14504	0	0	F42
Tceanc	313	185	F42
Gm5752	0	0	F42
Gm16479	0	0	F42
Gm14510	0	0	F42
Gm5634	0	0	F42
Gm14509	0	0	F42
Gm14511	0	0	F42
Gm14457	0	0	F42
Gm14458	0	0	F42
Maged1	29168	8261	F42
Gm9431	1	1	F42
Gm14865	0	0	F42
Fthl17	0	0	F42
Gm14503	0	0	F42
Gm9005	0	0	F42
Gm14499	0	0	F42
Gm14831	0	0	F42
Egfl6	1	0	F42
Gm14864	0	0	F42
Gm5401	0	0	F42
Gm15226	0	0	F42
Gm9009	0	0	F42
Gm1720	0	0	F42
Rpl7a-ps11	0	0	F42
Gspt2	775	352	F42
Gm5402	6	0	F42
Gm15230	0	0	F42
Gm15231	0	0	F42
Zxdb	194	58	F42
Gm8814	0	0	F42
Gm7061	4	4	F42
Gm14830	0	0	F42
Rpl13-ps5	0	0	F42
Zxda	4	0	F42
Gm371	0	0	F42
Gm8817	0	0	F42
Spin4	312	133	F42
Gm15228	0	0	F42
Tmsb4x	22968	130	F42
Tlr8	0	0	F42
Gm25728	0	0	F42
Gm5382	0	0	F42
Tlr7	1	0	F42
Prps2	4729	2093	F42
Dynlt3	1870	213	F42
Gm15239	0	0	F42
Gm26368	0	0	F42
Gm6744	0	0	F42
Hypm	0	0	F42
4930557A04Rik	0	0	F42
Sytl5	2	1	F42
Gm5754	0	0	F42
Frmpd4	7	0	F42
Gm15238	0	0	F42
Srpx	0	0	F42
Gm15240	0	0	F42
Gm15237	0	0	F42
Gm8832	0	0	F42
Gm7209	0	0	F42
Msl3	1689	642	F42
Gm15233	0	0	F42
Arhgap6	245	118	F42
Gm15261	0	0	F42
Amelx	0	0	F42
Hccs	2108	1710	F42
Gm15246	11	4	F42
BC022960	30	17	F42
Arhgef9	2661	772	F42
Rpgr	505	265	F42
Gm6092	0	0	F42
Gm14807	0	0	F42
Gm3712	0	0	F42
Gm14806	0	0	F42
Amer1	1194	340	F42
Otc	0	0	F42
4933416E14Rik	0	0	F42
Asb12	0	0	F42
Tspan7	2235	865	F42
Gm5931	0	0	F42
Gm14470	0	0	F42
Gm14480	0	0	F42
Mid1ip1	3405	16	F42
Gm14493	71	0	F42
Gm14473	0	0	F42
Gm14485	0	0	F42
Gm14481	0	0	F42
Gm14483	0	0	F42
Gm14474	0	0	F42
Gm14477	0	0	F42
Gm14476	0	0	F42
Gm14484	0	0	F42
Gm14479	0	0	F42
Gm14482	0	0	F42
Gm14478	0	0	F42
Gm14475	0	0	F42
Gm4906	0	0	F42
Gm14515	0	0	F42
Gm14513	108	98	F42
Gm26314	0	0	F42
Zc3h12b	301	73	F42
Rpl23a-ps13	0	0	F42
Gm14491	0	0	F42
Gm14512	0	0	F42
Gm15068	0	0	F42
Las1l	1623	218	F42
Msn	13763	6148	F42
Gm24718	0	0	F42
Gm14925	0	0	F42
Gm9051	0	0	F42
Mir223	0	0	F42
Vsig4	0	0	F42
Hsf3	1	0	F42
Gm14933	0	0	F42
Bcor	2135	589	F42
Gm14521	0	0	F42
Gm14635	0	0	F42
Rpl30-ps11	0	0	F42
Atp6ap2	3171	1256	F42
Gm9432	57	0	F42
Gm4984	0	0	F42
1810030O07Rik	1198	565	F42
Gm16265	0	0	F42
Heph	409	58	F42
Rpl17-ps8	1	0	F42
Gm14935	0	0	F42
Gpr165	0	0	F42
Med14	7407	2420	F42
Gm16394	0	0	F42
Gm14803	0	0	F42
Gm9059	0	0	F42
Gm9060	0	0	F42
Gm14634	15	10	F42
Pgr15l	0	0	F42
Gm14524	0	0	F42
Gm14800	0	0	F42
AA414768	2	2	F42
Gm14534	0	0	F42
Eda2r	7682	3202	F42
Gm9062	0	0	F42
Gm14802	0	0	F42
Ar	102	32	F42
Gm14811	0	0	F42
Gm14815	0	0	F42
Gm14810	0	0	F42
Usp9x	15138	4845	F42
Gm15027	0	0	F42
Gm14536	0	0	F42
Rpl3-ps1	3609	4	F42
Llph-ps2	261	0	F42
2010308F09Rik	6	5	F42
Gm16481	0	0	F42
Ddx3x	23387	2759	F42
Ophn1	905	449	F42
Gm5380	0	0	F42
Gm7129	0	0	F42
Gm9434	0	0	F42
Gm26000	0	0	F42
Nyx	1	1	F42
Gm14506	0	0	F42
Yipf6	4990	3092	F42
Gm14813	0	0	F42
Stard8	30	22	F42
Gm5760	0	0	F42
Efnb1	1060	283	F42
Gm14812	0	0	F42
Gm14809	0	0	F42
Pja1	1709	255	F42
Gm14816	0	0	F42
Pcna-ps1	0	0	F42
Tmem28	37	17	F42
Eda	391	153	F42
Gm14832	0	0	F42
Gm14829	0	0	F42
Gm14828	0	0	F42
Mir676	0	0	F42
Awat2	2	1	F42
Otud6a	0	0	F42
Cask	12411	3729	F42
Igbp1	3011	557	F42
Dgat2l6	1	0	F42
Gpr34	9	6	F42
Gpr82	0	0	F42
Gm5381	0	0	F42
Gm25552	0	0	F42
Awat1	0	0	F42
Gm5132	0	0	F42
Gm14867	0	0	F42
Gm6175	0	0	F42
Gm25202	0	0	F42
Gm14505	0	0	F42
Gm9435	0	0	F42
P2ry4	1	0	F42
Ppp1r2-ps9	0	0	F42
Gm14519	0	0	F42
Gm14518	0	0	F42
Gm14517	0	0	F42
Maoa	2862	440	F42
Arr3	0	0	F42
Maob	7	3	F42
Pdzd11	1923	623	F42
Ndp	989	552	F42
Efhc2	1	0	F42
Gm14514	1	0	F42
Kif4	5106	2421	F42
Fundc1	1468	468	F42
Gm5073	0	0	F42
Gm9436	0	0	F42
Gm5755	0	0	F42
Gm5123	0	0	F42
Dusp21	0	0	F42
Gdpd2	931	399	F42
Gm14866	8	3	F42
Gm14902	0	0	F42
Dlg3	550	109	F42
Kdm6a	2034	613	F42
Gm14883	0	0	F42
4930578C19Rik	0	0	F42
Gm6923	0	0	F42
Gm5383	0	0	F42
Mir221	0	0	F42
Mir222	0	0	F42
Gm22783	0	0	F42
Gm14885	0	0	F42
BC049702	0	0	F42
Gm14531	0	0	F42
Gm14530	0	0	F42
Rpl36-ps10	0	0	F42
Gm5384	0	0	F42
Chst7	6756	3604	F42
Tex11	2	0	F42
Slc9a7	1028	162	F42
Gm9083	0	0	F42
Araf	3498	874	F42
Gm15028	0	0	F42
Syn1	166	13	F42
Mir5617	0	0	F42
Timp1	13	5	F42
Gm15029	0	0	F42
Cfp	228	92	F42
Elk1	1261	529	F42
Uxt	373	110	F42
Zfp182	177	117	F42
Spaca5	0	0	F42
Zfp300	78	27	F42
Ssxa1	0	0	F42
Gm1848	12	2	F42
Gm21876	0	0	F42
4930453H23Rik	0	0	F42
Gm6938	0	0	F42
Agtr2	9	0	F42
Gm22592	0	0	F42
Gm9439	0	0	F42
Gm14558	0	0	F42
Slc6a14	0	0	F42
Gm28269	0	0	F42
Gm28268	0	0	F42
Gm24535	0	0	F42
Gm14563	0	0	F42
Gm14561	0	0	F42
Gm6071	0	0	F42
Gm25812	0	0	F42
Gm14562	0	0	F42
Gm15030	0	0	F42
Ppp1r2-ps7	0	0	F42
Gm26131	0	0	F42
Klhl13	5330	867	F42
Gm14523	6	0	F42
Gm7164	0	0	F42
Wdr44	658	0	F42
Gm9440	0	0	F42
Gm6956	0	0	F42
Gm27192	0	0	F42
Gm5934	0	0	F42
Gm4297	0	0	F42
Gm5935	0	0	F42
Gm2759	0	0	F42
Gm2768	0	0	F42
Gm5169	0	0	F42
Gm1989	0	0	F42
Gm1993	0	0	F42
Gm2003	0	0	F42
Gm7350	0	0	F42
E330010L02Rik	0	0	F42
Gm14533	0	0	F42
Gm5168	0	0	F42
Gm2012	0	0	F42
Gm2030	0	0	F42
Gm2005	0	0	F42
Slx	0	0	F42
Gm14525	0	0	F42
Gm6113	0	0	F42
Gm6121	0	0	F42
Gm7365	0	0	F42
Gm7375	0	0	F42
Taf1	8977	563	F42
Gm10230	0	0	F42
Gm2101	0	0	F42
Gm7386	0	0	F42
Gm10058	0	0	F42
Gm2117	0	0	F42
Gm7391	0	0	F42
Ogt	12112	2673	F42
Gm4836	0	0	F42
Gm7398	0	0	F42
Gm14845	129	0	F42
Gm9089	0	0	F42
Cxcr3	2	0	F42
Tpt1-ps6	4	4	F42
Gm9095	0	0	F42
Gm10147	0	0	F42
Gm4779	0	0	F42
Gm2165	0	0	F42
Gm7408	0	0	F42
8030474K03Rik	0	0	F42
Gm9097	0	0	F42
H3f3a-ps1	44	0	F42
Nhsl2	388	107	F42
Gm10096	0	0	F42
Gm25828	0	0	F42
Gm2200	0	0	F42
Gm7415	0	0	F42
Gm2066	0	0	F42
Rgag4	392	175	F42
Gm7421	0	0	F42
Gm5125	0	0	F42
Gm15432	8	0	F42
Gm14527	0	0	F42
Pin4	1105	5	F42
Gm16471	0	0	F42
Ercc6l	2486	1041	F42
Gm9103	2	2	F42
Rps4x	47993	14183	F42
Gm14859	0	0	F42
Cited1	274	80	F42
Gm14858	8	8	F42
Hdac8	363	7	F42
Phka1	2277	937	F42
Gm9109	0	0	F42
Gm14840	0	0	F42
Gm3880	0	0	F42
Gm9112	0	0	F42
Dmrtc1b	0	0	F42
Gm9115	2	0	F42
Gm14839	0	0	F42
Gm4234	0	0	F42
Gm9119	0	0	F42
Gm5166	0	0	F42
Dmrtc1c1	0	0	F42
Gm9126	0	0	F42
Gm16511	0	0	F42
Dmrtc1c2	0	0	F42
1700031F05Rik	0	0	F42
Gm9133	0	0	F42
Dmrtc1a	0	0	F42
1700011M02Rik	0	0	F42
Gm14841	0	0	F42
Gm14837	0	0	F42
Gm21998	0	0	F42
Pabpc1l2b-ps	1	0	F42
Gm9143	2	2	F42
Pabpc1l2a-ps	20	0	F42
Gm3928	0	0	F42
Gm14838	0	0	F42
Gm6206	102	3	F42
4930519F16Rik	2	0	F42
Nap1l2	73	23	F42
Gm9050	0	0	F42
Gm14847	0	0	F42
Gm19200	0	0	F42
Gm14848	0	0	F42
Gm3931	0	0	F42
Cdx4	0	0	F42
Gm9516	0	0	F42
Chic1	609	269	F42
Gm26952	0	0	F42
Tsx	0	0	F42
Gm26992	0	0	F42
Tsix	43	14	F42
Xist	45324	24014	F42
Gm14861	0	0	F42
Rps12-ps1	2	0	F42
Gm9670	4	4	F42
Gm14860	2	1	F42
Gm9785	0	0	F42
Gm9157	0	0	F42
Mir421	6	0	F42
Mir374b	4	4	F42
RP23-423B1.6	20	14	F42
Gm9159	0	0	F42
Zcchc13	0	0	F42
Gm21887	2144	0	F42
Gm15069	0	0	F42
Asmt	1	1	F42
Rhox6	0	0	F42
Rhox7a	0	0	F42
Rhox8	0	0	F42
Rhox7b	0	0	F42
Rhox9	0	0	F42
Gm15474	0	0	F42
Rhox11-ps	0	0	F42
Rhox5	6	0	F42
Cylc1	0	0	F42
Ccnb3	17	7	F42
Dgkk	1198	667	F42
Gm6088	0	0	F42
Tex13	0	0	F42
Gm7091	0	0	F42
Vsig1	0	0	F42
Psmd10	708	199	F42
Gm15077	0	0	F42
Gm15078	0	0	F42
Atg4a	344	214	F42
Gm14597	0	0	F42
Cxx1c	7	7	F42
Gm14592	0	0	F42
Gm14600	0	0	F42
Cxx1a	1133	848	F42
Cxx1b	722	691	F42
4933416I08Rik	0	0	F42
1700013H16Rik	0	0	F42
Gm6025	0	0	F42
Gm14593	0	0	F42
Zfp36l3	0	0	F42
Xlr	0	0	F42
Gm21950	0	0	F42
Gm6322	0	0	F42
Gm15013	0	0	F42
Gm15297	0	0	F42
Hmgn2l6	0	0	F42
Gm15298	0	0	F42
Gm15294	0	0	F42
Gm14661	5	4	F42
Hspa9-ps1	0	0	F42
Gm14651	0	0	F42
Gm4909	0	0	F42
Gm8163	2	2	F42
Gm14660	0	0	F42
Sox3	6164	707	F42
Gm14662	68	21	F42
Gm7076	0	0	F42
Gm715	215	198	F42
Gpr143	0	0	F42
Rpl7a-ps12	0	0	F42
Gm6472	88	0	F42
Usp51	601	105	F42
Mageh1	2746	1503	F42
9530051G07Rik	50	44	F42
Gm26174	0	0	F42
Gm22686	0	0	F42
Rpl10-ps4	0	0	F42
4930550L24Rik	0	0	F42
Gm26351	0	0	F42
Mir504	0	0	F42
Gm26487	0	0	F42
Gm14890	0	0	F42
Gm8475	0	0	F42
Shroom2	1957	587	F42
Gm24687	0	0	F42
Pgrmc1	4217	329	F42
Akap17b	2288	420	F42
Gm6274	307	0	F42
Slc25a43	0	0	F42
Gm23613	0	0	F42
Slc25a5	49262	0	F42
Ube2a	2229	0	F42
Gm14549	0	0	F42
C330007P06Rik	4557	0	F42
Gm14541	3	0	F42
Nkrf	1511	0	F42
Gm15008	0	0	F42
Sept6	1520	0	F42
Gm14542	0	0	F42
Sowahd	0	0	F42
Gm26099	0	0	F42
Gm24809	0	0	F42
Kdm5c	13067	4266	F42
Gm14663	0	0	F42
C230004F18Rik	1	0	F42
Cdr1	0	0	F42
Rps6ka6	2035	711	F42
Hdx	265	4	F42
Gm7340	0	0	F42
Gm14808	0	0	F42
Firre	372	231	F42
Gm15232	2	1	F42
[truncated: 2,783 more rows]

## Sheet: Extended Figure 1b
Gene	Chromosome	Total Counts	Allelic Ratio	Clone
RP24-306F17.2	Autosome	0	#NUM!	F42
RP23-299N6.1	Autosome	0	#NUM!	F42
Gm15178	Autosome	0	#NUM!	F42
Gm28283	Autosome	0	#NUM!	F42
RP23-5K7.4	Autosome	0	#NUM!	F42
RP23-76C20.5	Autosome	0	#NUM!	F42
Gm6679	Autosome	0	#NUM!	F42
Gm29155	Autosome	2	0.5	F42
RP23-5K7.3	Autosome	0	#NUM!	F42
Gm17847	Autosome	0	#NUM!	F42
Gm28281	Autosome	0	#NUM!	F42
Gm29157	Autosome	7	0.571429	F42
RP23-5K7.2	Autosome	0	#NUM!	F42
Gm29156	Autosome	11	0.363636	F42
Gm22159	Autosome	0	#NUM!	F42
RP23-5K7.1	Autosome	0	#NUM!	F42
Gm8141	Autosome	0	#NUM!	F42
Pcmtd1	Autosome	1068	0.462547	F42
Gm26983	Autosome	0	#NUM!	F42
WI1-817D1.2	Autosome	93	0.473118	F42
Gm9826	Autosome	0	#NUM!	F42
Nras-ps2	Autosome	0	#NUM!	F42
Gm23274	Autosome	0	#NUM!	F42
RP23-278C19.1	Autosome	0	#NUM!	F42
Gm26901	Autosome	7	0	F42
RP24-263A16.2	Autosome	0	#NUM!	F42
RP24-181G14.2	Autosome	0	#NUM!	F42
RP24-181G14.1	Autosome	0	#NUM!	F42
RP23-404K2.2	Autosome	0	#NUM!	F42
RP23-404K2.1	Autosome	0	#NUM!	F42
RP23-408B17.1	Autosome	0	#NUM!	F42
Cdh7	Autosome	0	#NUM!	F42
Gm18552	Autosome	0	#NUM!	F42
Gm3332	Autosome	0	#NUM!	F42
Gm6693	Autosome	0	#NUM!	F42
Exo1	Autosome	754	0.461538	F42
RP24-531A1.1	Autosome	0	#NUM!	F42
RP24-531A1.2	Autosome	0	#NUM!	F42
Uxs1	Autosome	855	0.519298	F42
Cdh19	Autosome	112	1	F42
RP24-222G3.2	Autosome	3	1	F42
RP24-222G3.1	Autosome	0	#NUM!	F42
Gm29088	Autosome	0	#NUM!	F42
Gm19927	Autosome	0	#NUM!	F42
Gm16103	Autosome	0	#NUM!	F42
Gm19587	Autosome	0	#NUM!	F42
Gm8173	Autosome	0	#NUM!	F42
Gm8241	Autosome	0	#NUM!	F42
RP23-4E15.1	Autosome	0	#NUM!	F42
Gm26352	Autosome	0	#NUM!	F42
Dsel	Autosome	624	0.560897	F42
Gm6028	Autosome	0	#NUM!	F42
Gm17752	Autosome	0	#NUM!	F42
Gm6717	Autosome	0	#NUM!	F42
Gm19086	Autosome	0	#NUM!	F42
Gm18406	Autosome	0	#NUM!	F42
Gm22331	Autosome	0	#NUM!	F42
Gm8204	Autosome	0	#NUM!	F42
Gm28190	Autosome	0	#NUM!	F42
Gm28189	Autosome	0	#NUM!	F42
Gm17946	Autosome	0	#NUM!	F42
Gm18181	Autosome	0	#NUM!	F42
9330185C12Rik	Autosome	0	#NUM!	F42
Gm4854	Autosome	0	#NUM!	F42
Gm17916	Autosome	0	#NUM!	F42
Gmppa	Autosome	433	0.498845	F42
Pld5	Autosome	7	0.142857	F42
B020018G12Rik	Autosome	1	0	F42
RP24-375D13.1	Autosome	0	#NUM!	F42
RP23-357C20.1	Autosome	0	#NUM!	F42
RP24-152K14.1	Autosome	0	#NUM!	F42
RP23-387L22.1	Autosome	0	#NUM!	F42
RP23-387L22.2	Autosome	0	#NUM!	F42
RP23-387L22.3	Autosome	0	#NUM!	F42
RP23-440J24.1	Autosome	0	#NUM!	F42
Gm26104	Autosome	0	#NUM!	F42
Asic4	Autosome	1	1	F42
RP24-153E5.1	Autosome	1	0	F42
Cntnap5a	Autosome	0	#NUM!	F42
Sntg1	Autosome	0	#NUM!	F42
Gm28263	Autosome	0	#NUM!	F42
RP23-241G23.1	Autosome	0	#NUM!	F42
Gm16284	Autosome	0	#NUM!	F42
RP23-311L17.1	Autosome	0	#NUM!	F42
Gm19965	Autosome	0	#NUM!	F42
RP24-442E5.1	Autosome	0	#NUM!	F42
Gm15452	Autosome	0	#NUM!	F42
RP23-397E23.1	Autosome	0	#NUM!	F42
Gm6152	Autosome	20	1	F42
RP23-200C17.1	Autosome	0	#NUM!	F42
Gm7493	Autosome	0	#NUM!	F42
RP23-331M15.1	Autosome	0	#NUM!	F42
RP23-331M15.2	Autosome	0	#NUM!	F42
RP23-411P10.1	Autosome	0	#NUM!	F42
RP23-411P10.5	Autosome	0	#NUM!	F42
RP23-411P10.3	Autosome	0	#NUM!	F42
RP23-411P10.2	Autosome	0	#NUM!	F42
Gm24765	Autosome	0	#NUM!	F42
RP24-361E12.1	Autosome	0	#NUM!	F42
Rrs1	Autosome	1378	0.460813	F42
Gm29106	Autosome	0	#NUM!	F42
Gm7200	Autosome	0	#NUM!	F42
Tsn	Autosome	3918	0.474732	F42
Nifk	Autosome	689	0.49492	F42
Gm28867	Autosome	0	#NUM!	F42
Adhfe1	Autosome	252	0.547619	F42
Gm6161	Autosome	0	#NUM!	F42
3110035E14Rik	Autosome	64	0.609375	F42
Gm29520	Autosome	0	#NUM!	F42
Cep170	Autosome	2430	0.527572	F42
RP23-440J24.5	Autosome	3	0.333333	F42
RP23-440J24.4	Autosome	1	1	F42
RP23-440J24.2	Autosome	0	#NUM!	F42
Mir350	Autosome	0	#NUM!	F42
Gm19503	Autosome	0	#NUM!	F42
Gm28181	Autosome	0	#NUM!	F42
Mybl1	Autosome	608	0.453947	F42
Vcpip1	Autosome	514	0.441634	F42
Tpp2	Autosome	1516	0.531003	F42
Sdccag8	Autosome	92	0.402174	F42
RP23-293I7.1	Autosome	0	#NUM!	F42
RP23-293I7.2	Autosome	0	#NUM!	F42
RP23-293I7.3	Autosome	0	#NUM!	F42
Mettl21c	Autosome	0	#NUM!	F42
RP23-293I7.4	Autosome	2	0	F42
Gm15423	Autosome	0	#NUM!	F42
Gm15838	Autosome	0	#NUM!	F42
RP23-293I7.7	Autosome	0	#NUM!	F42
Gm8251	Autosome	6	0.166667	F42
Fam129a	Autosome	2	0	F42
Gm15182	Autosome	0	#NUM!	F42
Gm5257	Autosome	0	#NUM!	F42
Gm29065	Autosome	0	#NUM!	F42
Gm29068	Autosome	0	#NUM!	F42
Gm29069	Autosome	0	#NUM!	F42
Gm17751	Autosome	0	#NUM!	F42
Mir6343	Autosome	0	#NUM!	F42
Gm816	Autosome	0	#NUM!	F42
RP23-59P14.1	Autosome	0	#NUM!	F42
Akt3	Autosome	368	0.475543	F42
RP23-268A12.1	Autosome	2	1	F42
RP23-268A12.2	Autosome	0	#NUM!	F42
RP23-268A12.3	Autosome	0	#NUM!	F42
RP23-379C24.1	Autosome	0	#NUM!	F42
RP23-379C24.2	Autosome	0	#NUM!	F42
RP24-501N9.1	Autosome	0	#NUM!	F42
RP24-501N9.2	Autosome	0	#NUM!	F42
Gm26801	Autosome	3	0.333333	F42
Zbtb18	Autosome	76	0.368421	F42
RP24-441N3.2	Autosome	0	#NUM!	F42
RP24-441N3.3	Autosome	0	#NUM!	F42
RP23-326H11.2	Autosome	0	#NUM!	F42
Tex30	Autosome	65	0.753846	F42
RP23-326H11.3	Autosome	0	#NUM!	F42
Edem3	Autosome	1980	0.464141	F42
Gm29247	Autosome	0	#NUM!	F42
1700016C15Rik	Autosome	0	#NUM!	F42
1700025G04Rik	Autosome	4655	0.234801	F42
Gm25279	Autosome	7	0.142857	F42
Gm28610	Autosome	4	0.25	F42
Gm8964	Autosome	0	#NUM!	F42
RP23-293F4.2	Autosome	0	#NUM!	F42
Adss	Autosome	883	0.498301	F42
Gm16585	Autosome	0	#NUM!	F42
RP23-474A1.1	Autosome	0	#NUM!	F42
Tsen15	Autosome	62	0.387097	F42
Epha4	Autosome	172	0.412791	F42
Mir6352	Autosome	0	#NUM!	F42
Colgalt2	Autosome	351	0.452991	F42
Gm28386	Autosome	1	0	F42
Gm28385	Autosome	0	#NUM!	F42
Gm26263	Autosome	0	#NUM!	F42
Gm28387	Autosome	4	0	F42
Kdelc1	Autosome	510	0.478431	F42
Gm15618	Autosome	0	#NUM!	F42
Gm16432	Autosome	41	0.463415	F42
RP23-243J5.2	Autosome	0	#NUM!	F42
RP23-393P20.1	Autosome	0	#NUM!	F42
Pax3	Autosome	130	0.446154	F42
Bivm	Autosome	692	0.407514	F42
Sgpp2	Autosome	1	1	F42
Gm28410	Autosome	0	#NUM!	F42
RP24-538F21.2	Autosome	0	#NUM!	F42
Desi2	Autosome	1305	0.403831	F42
RP24-259F2.1	Autosome	0	#NUM!	F42
4930527J03Rik	Autosome	1	0	F42
RP24-252K15.3	Autosome	0	#NUM!	F42
Cox20	Autosome	172	0.465116	F42
Ercc5	Autosome	1702	0.475911	F42
Mettl21e	Autosome	0	#NUM!	F42
Gm15833	Autosome	0	#NUM!	F42
Gm5700	Autosome	0	#NUM!	F42
Gm28893	Autosome	0	#NUM!	F42
Txn-ps1	Autosome	0	#NUM!	F42
Farsb	Autosome	1150	0.524348	F42
Gm28995	Autosome	0	#NUM!	F42
RP24-300L5.1	Autosome	0	#NUM!	F42
BC035947	Autosome	0	#NUM!	F42
Rgl1	Autosome	999	0.492492	F42
Gm15479	Autosome	0	#NUM!	F42
Gm7278	Autosome	0	#NUM!	F42
Gm28792	Autosome	0	#NUM!	F42
Apobec4	Autosome	0	#NUM!	F42
Mogat1	Autosome	0	#NUM!	F42
Arpc5	Autosome	3082	0.507787	F42
5730419F03Rik	Autosome	0	#NUM!	F42
Gm29611	Autosome	0	#NUM!	F42
Gulp1	Autosome	490	0.612245	F42
RP23-68D4.1	Autosome	1	1	F42
Gm16102	Autosome	1	1	F42
4930521E06Rik	Autosome	0	#NUM!	F42
RP24-541P18.1	Autosome	0	#NUM!	F42
Gm3489	Autosome	0	#NUM!	F42
Gm19480	Autosome	0	#NUM!	F42
Gm3496	Autosome	0	#NUM!	F42
Gm5268	Autosome	0	#NUM!	F42
Hnrnpu	Autosome	9281	0.470531	F42
RP24-252K15.4	Autosome	17	0.411765	F42
Gm24919	Autosome	0	#NUM!	F42
Efcab2	Autosome	150	0.54	F42
Acsl3	Autosome	1312	0.462652	F42
Ncf2	Autosome	4	0.5	F42
Kif26b	Autosome	40	0.6	F42
Gm24405	Autosome	0	#NUM!	F42
RP23-284K5.1	Autosome	0	#NUM!	F42
Sgk3	Autosome	794	0.487406	F42
Gm16564	Autosome	0	#NUM!	F42
Utp14b	Autosome	716	0.462291	F42
Gm6159	Autosome	1	0	F42
Gm29536	Autosome	0	#NUM!	F42
Kcne4	Autosome	10	0.7	F42
Gm29187	Autosome	0	#NUM!	F42
Gm5830	Autosome	0	#NUM!	F42
Gm6195	Autosome	0	#NUM!	F42
Scg2	Autosome	1	0	F42
Gm19027	Autosome	0	#NUM!	F42
Gm24160	Autosome	0	#NUM!	F42
Smyd3	Autosome	329	0.559271	F42
Ap1s3	Autosome	4	0.5	F42
Gm5561	Autosome	1	1	F42
RP23-337F12.2	Autosome	0	#NUM!	F42
Tfb2m	Autosome	243	0.415638	F42
Gm15480	Autosome	0	#NUM!	F42
Cnst	Autosome	466	0.461373	F42
Col3a1	Autosome	41	0.390244	F42
Mcmdc2	Autosome	1	1	F42
Snord87	Autosome	0	#NUM!	F42
Tcf24	Autosome	18	0.444444	F42
RP23-228G18.3	Autosome	0	#NUM!	F42
Sccpdh	Autosome	533	0.585366	F42
Smg7	Autosome	1202	0.451747	F42
Gm28791	Autosome	2	0	F42
RP23-258M15.3	Autosome	0	#NUM!	F42
Gm1305	Autosome	7	0.714286	F42
Gm8976	Autosome	0	#NUM!	F42
Col5a2	Autosome	6	0.5	F42
RP24-370G18.1	Autosome	0	#NUM!	F42
Wdfy1	Autosome	2249	0.462872	F42
RP23-295C23.2	Autosome	0	#NUM!	F42
Ppp1r42	Autosome	0	#NUM!	F42
Gm15818	Autosome	0	#NUM!	F42
Mrpl44	Autosome	604	0.453642	F42
Serpine2	Autosome	63304	0.381571	F42
Nmnat2	Autosome	341	0.674487	F42
Gm5529	Autosome	3	0.333333	F42
Gm28960	Autosome	0	#NUM!	F42
Gm28071	Autosome	0	#NUM!	F42
Gm28058	Autosome	0	#NUM!	F42
RP23-470G12.2	Autosome	0	#NUM!	F42
9830004L10Rik	Autosome	0	#NUM!	F42
Fam124b	Autosome	2	0	F42
RP24-193D9.2	Autosome	1	1	F42
Ahctf1	Autosome	1609	0.505904	F42
Gm10518	Autosome	13	0.461538	F42
Cops5	Autosome	999	0.442442	F42
RP23-204N23.1	Autosome	0	#NUM!	F42
Lamc2	Autosome	28	0.5	F42
Cul3	Autosome	1649	0.508187	F42
RP24-193D9.4	Autosome	7	0.714286	F42
RP24-193D9.3	Autosome	1	1	F42
Gm29125	Autosome	0	#NUM!	F42
Gm6189	Autosome	0	#NUM!	F42
Lamc1	Autosome	12494	0.445574	F42
RP24-571N3.1	Autosome	0	#NUM!	F42
Gm8818	Autosome	0	#NUM!	F42
Shcbp1l	Autosome	3	0	F42
Gm25588	Autosome	3	0	F42
RP23-1K14.2	Autosome	0	#NUM!	F42
Gm18849	Autosome	0	#NUM!	F42
Dnah7b	Autosome	0	#NUM!	F42
Dhx9	Autosome	4389	0.509911	F42
Gm8326	Autosome	0	#NUM!	F42
Npl	Autosome	620	0.974194	F42
Gm6652	Autosome	0	#NUM!	F42
Dnah7c	Autosome	0	#NUM!	F42
Slc39a10	Autosome	1532	0.505222	F42
Gm28151	Autosome	11	0.818182	F42
RP24-287C2.1	Autosome	0	#NUM!	F42
Gm28527	Autosome	0	#NUM!	F42
Gm28825	Autosome	0	#NUM!	F42
Gm28826	Autosome	0	#NUM!	F42
Gm4852	Autosome	0	#NUM!	F42
RP23-240G10.1	Autosome	0	#NUM!	F42
Mir6350	Autosome	0	#NUM!	F42
Gm18117	Autosome	0	#NUM!	F42
RP23-241J21.2	Autosome	0	#NUM!	F42
Gm8337	Autosome	2	0	F42
Gm19206	Autosome	0	#NUM!	F42
Gm5974	Autosome	0	#NUM!	F42
Gm23240	Autosome	0	#NUM!	F42
Gm28830	Autosome	0	#NUM!	F42
Gm8354	Autosome	0	#NUM!	F42
Gm19124	Autosome	0	#NUM!	F42
Gm8357	Autosome	0	#NUM!	F42
Gm28740	Autosome	0	#NUM!	F42
Cspp1	Autosome	567	0.525573	F42
Gm8367	Autosome	0	#NUM!	F42
C230029F24Rik	Autosome	0	#NUM!	F42
Gm6757	Autosome	0	#NUM!	F42
Gm3605	Autosome	0	#NUM!	F42
Gm28388	Autosome	0	#NUM!	F42
Gm8384	Autosome	0	#NUM!	F42
RP23-228G18.5	Autosome	0	#NUM!	F42
4933411E06Rik	Autosome	0	#NUM!	F42
Gm8391	Autosome	0	#NUM!	F42
Gm29665	Autosome	0	#NUM!	F42
Gm20118	Autosome	0	#NUM!	F42
Gm28321	Autosome	7	0.428571	F42
Rgs8	Autosome	561	0.877005	F42
Gm29529	Autosome	0	#NUM!	F42
RP23-184B11.5	Autosome	3	0.333333	F42
C230024C17Rik	Autosome	2	1	F42
Tmeff2	Autosome	110	0.363636	F42
Rgs16	Autosome	1015	0.734975	F42
Gm28513	Autosome	6	0.833333	F42
Gm28322	Autosome	0	#NUM!	F42
Gm28319	Autosome	0	#NUM!	F42
Gm28320	Autosome	0	#NUM!	F42
Gm29325	Autosome	0	#NUM!	F42
9330175M20Rik	Autosome	0	#NUM!	F42
Sdpr	Autosome	81	0.654321	F42
Gm5253	Autosome	0	#NUM!	F42
1700072G22Rik	Autosome	0	#NUM!	F42
Rnasel	Autosome	12	0.583333	F42
Gm28512	Autosome	0	#NUM!	F42
Arfgef1	Autosome	1301	0.50269	F42
RP24-327F2.1	Autosome	0	#NUM!	F42
Dock10	Autosome	3003	0.400932	F42
Cpa6	Autosome	0	#NUM!	F42
RP23-418C16.1	Autosome	0	#NUM!	F42
Gm15604	Autosome	0	#NUM!	F42
Rgsl1	Autosome	0	#NUM!	F42
Gm15603	Autosome	0	#NUM!	F42
RP24-88A10.2	Autosome	0	#NUM!	F42
RP23-328G14.3	Autosome	0	#NUM!	F42
RP23-328G14.2	Autosome	0	#NUM!	F42
Gm5522	Autosome	0	#NUM!	F42
RP23-328G14.1	Autosome	0	#NUM!	F42
Gm28659	Autosome	0	#NUM!	F42
Gm29124	Autosome	0	#NUM!	F42
Gm28066	Autosome	0	#NUM!	F42
Teddm2	Autosome	50	0.32	F42
Teddm1b	Autosome	0	#NUM!	F42
RP23-218F13.4	Autosome	0	#NUM!	F42
Teddm1a	Autosome	0	#NUM!	F42
Mir8114	Autosome	0	#NUM!	F42
Nabp1	Autosome	40	0.45	F42
Gm17767	Autosome	0	#NUM!	F42
RP23-273G4.2	Autosome	0	#NUM!	F42
Nyap2	Autosome	0	#NUM!	F42
RP23-424A2.1	Autosome	0	#NUM!	F42
Gm6198	Autosome	0	#NUM!	F42
Gm5530	Autosome	1	1	F42
Gm7516	Autosome	0	#NUM!	F42
RP23-322M7.1	Autosome	0	#NUM!	F42
Mir6344	Autosome	0	#NUM!	F42
Glul	Autosome	10183	0.446234	F42
Gm29290	Autosome	0	#NUM!	F42
Gm29291	Autosome	0	#NUM!	F42
Irs1	Autosome	751	0.498003	F42
Gm28286	Autosome	0	#NUM!	F42
Gm9747	Autosome	0	#NUM!	F42
Gm25336	Autosome	0	#NUM!	F42
Zfp648	Autosome	0	#NUM!	F42
Prex2	Autosome	251	0.741036	F42
4930452N14Rik	Autosome	0	#NUM!	F42
4930532M18Rik	Autosome	0	#NUM!	F42
Gm18727	Autosome	0	#NUM!	F42
Gm24173	Autosome	0	#NUM!	F42
Gm28686	Autosome	0	#NUM!	F42
RP23-366M5.2	Autosome	0	#NUM!	F42
Rhbdd1	Autosome	783	0.498084	F42
RP23-430H22.1	Autosome	1	0	F42
Gm28940	Autosome	0	#NUM!	F42
Col4a4	Autosome	23	0	F42
Col4a3	Autosome	0	#NUM!	F42
Cacna1e	Autosome	3	0.666667	F42
C430014B12Rik	Autosome	4	0	F42
Gm29282	Autosome	0	#NUM!	F42
Gm29441	Autosome	0	#NUM!	F42
Gm9530	Autosome	3	0.666667	F42
Ier5	Autosome	176	0.465909	F42
Mr1	Autosome	13	0.230769	F42
A830018L16Rik	Autosome	0	#NUM!	F42
Stx6	Autosome	1393	0.537688	F42
RP23-2K13.1	Autosome	0	#NUM!	F42
Gm29273	Autosome	0	#NUM!	F42
RP24-239K20.1	Autosome	0	#NUM!	F42
Gm7560	Autosome	0	#NUM!	F42
RP24-290D14.2	Autosome	3	0.333333	F42
Mir6341	Autosome	0	#NUM!	F42
Gm2383	Autosome	0	#NUM!	F42
Gm6216	Autosome	0	#NUM!	F42
Gm17644	Autosome	0	#NUM!	F42
Gm29663	Autosome	0	#NUM!	F42
BC034090	Autosome	239	0.456067	F42
RP23-320I7.3	Autosome	0	#NUM!	F42
Mff	Autosome	1124	0.530249	F42
Gm28941	Autosome	22	0.545455	F42
Tm4sf20	Autosome	0	#NUM!	F42
Gm19257	Autosome	0	#NUM!	F42
RP23-404A6.5	Autosome	0	#NUM!	F42
Gm28942	Autosome	1	1	F42
Gm17764	Autosome	0	#NUM!	F42
Xpr1	Autosome	1984	0.495464	F42
Myo1b	Autosome	2688	0.542039	F42
Gm29453	Autosome	0	#NUM!	F42
Gm28323	Autosome	0	#NUM!	F42
Gm8419	Autosome	0	#NUM!	F42
Gm8420	Autosome	0	#NUM!	F42
Cdc42bpa	Autosome	2012	0.508449	F42
Acbd6	Autosome	796	0.453518	F42
RP23-204N23.3	Autosome	1	1	F42
RP23-226J18.3	Autosome	2	1	F42
Lhx4	Autosome	0	#NUM!	F42
RP24-429M15.1	Autosome	0	#NUM!	F42
Stat4	Autosome	4	0.25	F42
Gm28177	Autosome	0	#NUM!	F42
Gm3940	Autosome	0	#NUM!	F42
Qsox1	Autosome	1407	0.538024	F42
RP24-429M15.2	Autosome	3	0.666667	F42
RP24-429M15.3	Autosome	0	#NUM!	F42
Sulf1	Autosome	4	0.5	F42
Cep350	Autosome	1138	0.509666	F42
RP24-429M15.5	Autosome	0	#NUM!	F42
RP24-429M15.4	Autosome	0	#NUM!	F42
RP24-310B3.2	Autosome	4	1	F42
Gm23744	Autosome	0	#NUM!	F42
RP24-310B3.1	Autosome	1	1	F42
Adck3	Autosome	50	0.52	F42
RP23-226J18.4	Autosome	0	#NUM!	F42
Slco5a1	Autosome	91	0.67033	F42
Agfg1	Autosome	2708	0.508863	F42
RP24-178B14.2	Autosome	0	#NUM!	F42
Gm5250	Autosome	0	#NUM!	F42
Gm29283	Autosome	0	#NUM!	F42
Prdm14	Autosome	0	#NUM!	F42
Gm7553	Autosome	0	#NUM!	F42
Slc19a3	Autosome	0	#NUM!	F42
Gm7539	Autosome	0	#NUM!	F42
Krtap28-10	Autosome	0	#NUM!	F42
RP24-499L20.2	Autosome	0	#NUM!	F42
Krtap28-13	Autosome	0	#NUM!	F42
Gm29518	Autosome	0	#NUM!	F42
Ccl20	Autosome	0	#NUM!	F42
Gm29519	Autosome	0	#NUM!	F42
Clasp1	Autosome	2006	0.508973	F42
Gm26080	Autosome	0	#NUM!	F42
Gm22710	Autosome	0	#NUM!	F42
Gm28466	Autosome	0	#NUM!	F42
Daw1	Autosome	0	#NUM!	F42
Gm6244	Autosome	0	#NUM!	F42
Tor1aip1	Autosome	1596	0.469925	F42
RP24-321N12.1	Autosome	26	0.615385	F42
Tfcp2l1	Autosome	13	0.538462	F42
Gm28882	Autosome	0	#NUM!	F42
Gm23497	Autosome	0	#NUM!	F42
Gm28467	Autosome	0	#NUM!	F42
Psen2	Autosome	178	0.337079	F42
Gm5069	Autosome	14	0.714286	F42
Sphkap	Autosome	0	#NUM!	F42
Gm6374	Autosome	0	#NUM!	F42
RP24-383H12.2	Autosome	0	#NUM!	F42
RP24-289K8.2	Autosome	0	#NUM!	F42
4933436I20Rik	Autosome	0	#NUM!	F42
Itpkb	Autosome	1880	0.496277	F42
RP24-74O18.2	Autosome	1	1	F42
Gm24555	Autosome	0	#NUM!	F42
RP24-74O18.3	Autosome	0	#NUM!	F42
RP24-74O18.4	Autosome	0	#NUM!	F42
6330403A02Rik	Autosome	1	0	F42
RP23-453G13.1	Autosome	0	#NUM!	F42
RP23-453G13.2	Autosome	0	#NUM!	F42
Pid1	Autosome	652	0.0843558	F42
Tor1aip2	Autosome	2916	0.429355	F42
RP23-81L22.3	Autosome	0	#NUM!	F42
Gm18304	Autosome	0	#NUM!	F42
Mir6353	Autosome	0	#NUM!	F42
Fam163a	Autosome	3	0.333333	F42
Gli2	Autosome	588	0.482993	F42
Mir6346	Autosome	0	#NUM!	F42
Gm26831	Autosome	0	#NUM!	F42
Gm8321	Autosome	0	#NUM!	F42
Gm3508	Autosome	0	#NUM!	F42
Gm29456	Autosome	0	#NUM!	F42
Gm29455	Autosome	5	1	F42
Inhbb	Autosome	325	0.489231	F42
Dner	Autosome	719	0.00834492	F42
RP23-147I4.1	Autosome	0	#NUM!	F42
RP24-208F6.1	Autosome	0	#NUM!	F42
Ncoa2	Autosome	1166	0.462264	F42
Mir5126	Autosome	0	#NUM!	F42
Ralb	Autosome	1698	0.55477	F42
Gm29454	Autosome	0	#NUM!	F42
RP23-93D12.2	Autosome	0	#NUM!	F42
Gm27184	Autosome	0	#NUM!	F42
RP23-93D12.1	Autosome	2	1	F42
RP23-125I14.4	Autosome	0	#NUM!	F42
Tmem185b	Autosome	1	1	F42
RP23-125I14.3	Autosome	0	#NUM!	F42
Gm23169	Autosome	0	#NUM!	F42
3830432H09Rik	Autosome	29	0.793103	F42
RP23-125I14.2	Autosome	1	1	F42
Gm25322	Autosome	0	#NUM!	F42
RP23-125I14.1	Autosome	0	#NUM!	F42
Gm29570	Autosome	3	1	F42
Gm7593	Autosome	0	#NUM!	F42
Parp1	Autosome	8022	0.531414	F42
Tram1	Autosome	1641	0.496648	F42
Lactb2	Autosome	1046	0.461759	F42
RP23-70F22.2	Autosome	5	0.4	F42
Xkr9	Autosome	0	#NUM!	F42
Gm26273	Autosome	0	#NUM!	F42
Gm5523	Autosome	0	#NUM!	F42
RP23-74B7.1	Autosome	1	1	F42
RP24-335B5.1	Autosome	0	#NUM!	F42
Csnk2a1	Autosome	0	#NUM!	F42
Abl2	Autosome	2903	0.68722	F42
RP23-363M8.2	Autosome	4	1	F42
Trip12	Autosome	3155	0.501743	F42
RP23-447L15.2	Autosome	0	#NUM!	F42
RP23-447L15.3	Autosome	6	0.166667	F42
Fbxo36	Autosome	8	0.375	F42
Slc16a14	Autosome	11	0.272727	F42
Gm29284	Autosome	0	#NUM!	F42
Stat1	Autosome	155	0.503226	F42
Epb4.1l5	Autosome	937	0.514408	F42
Gm18301	Autosome	0	#NUM!	F42
RP23-386K20.6	Autosome	0	#NUM!	F42
Tor3a	Autosome	700	0.981429	F42
H3f3a	Autosome	54	0.407407	F42
H3f3aos	Autosome	41	0.682927	F42
Gm24836	Autosome	0	#NUM!	F42
Sde2	Autosome	1550	0.532903	F42
C130026I21Rik	Autosome	0	#NUM!	F42
RP23-172B15.2	Autosome	0	#NUM!	F42
Rpl19-ps1	Autosome	0	#NUM!	F42
RP23-172B15.3	Autosome	0	#NUM!	F42
Gm7582	Autosome	0	#NUM!	F42
Gm2389	Autosome	0	#NUM!	F42
Fam20b	Autosome	2791	0.502329	F42
RP24-439O10.3	Autosome	11	0.909091	F42
Gm15428	Autosome	1	1	F42
Gm18342	Autosome	0	#NUM!	F42
Lefty2	Autosome	0	#NUM!	F42
Eya1	Autosome	196	0.637755	F42
RP24-291C20.1	Autosome	0	#NUM!	F42
Gm9947	Autosome	0	#NUM!	F42
A530032D15Rik	Autosome	0	#NUM!	F42
Gm10553	Autosome	0	#NUM!	F42
Pycr2	Autosome	1413	0.444444	F42
Msc	Autosome	1	1	F42
RP23-398C14.1	Autosome	0	#NUM!	F42
Smt3h2-ps4	Autosome	0	#NUM!	F42
Lefty1	Autosome	0	#NUM!	F42
Rpl5-ps1	Autosome	0	#NUM!	F42
Gm16038	Autosome	0	#NUM!	F42
Gm7592	Autosome	0	#NUM!	F42
Gm6264	Autosome	0	#NUM!	F42
Gm7609	Autosome	0	#NUM!	F42
Gm16028	Autosome	0	#NUM!	F42
Ptpn4	Autosome	412	0.475728	F42
Gm3851	Autosome	0	#NUM!	F42
RP23-274C16.4	Autosome	0	#NUM!	F42
Gm29657	Autosome	0	#NUM!	F42
Gm2619	Autosome	0	#NUM!	F42
Gm8338	Autosome	0	#NUM!	F42
Gm29658	Autosome	0	#NUM!	F42
Gm16025	Autosome	0	#NUM!	F42
Gm3551	Autosome	0	#NUM!	F42
Gm7281	Autosome	0	#NUM!	F42
Gm28209	Autosome	0	#NUM!	F42
Tmem177	Autosome	190	0.452632	F42
Gm2427	Autosome	0	#NUM!	F42
Gm16092	Autosome	0	#NUM!	F42
G530012D18Rik	Autosome	0	#NUM!	F42
Trpa1	Autosome	0	#NUM!	F42
Gm26345	Autosome	0	#NUM!	F42
Gm10566	Autosome	0	#NUM!	F42
Kcnb2	Autosome	11	1	F42
RP23-445B17.1	Autosome	0	#NUM!	F42
RP24-66C10.4	Autosome	0	#NUM!	F42
Gm25227	Autosome	0	#NUM!	F42
Tmem63a	Autosome	739	0.358593	F42
2210411M09Rik	Autosome	0	#NUM!	F42
RP23-390I1.4	Autosome	0	#NUM!	F42
Cfap221	Autosome	0	#NUM!	F42
Gm17973	Autosome	0	#NUM!	F42
Sp110	Autosome	0	#NUM!	F42
Gm16094	Autosome	0	#NUM!	F42
Sctr	Autosome	0	#NUM!	F42
Ephx1	Autosome	4020	0.555721	F42
Tmem37	Autosome	57	0.754386	F42
RP23-390I1.5	Autosome	0	#NUM!	F42
RP23-390I1.6	Autosome	0	#NUM!	F42
9130409I23Rik	Autosome	2	1	F42
RP24-242P4.1	Autosome	0	#NUM!	F42
RP23-292F19.3	Autosome	0	#NUM!	F42
RP24-242P4.3	Autosome	0	#NUM!	F42
Sp140	Autosome	0	#NUM!	F42
Gm10552	Autosome	0	#NUM!	F42
Gm17017	Autosome	0	#NUM!	F42
Nvl	Autosome	2029	0.409069	F42
RP24-242P4.5	Autosome	3	0	F42
Cnih4	Autosome	1154	0.551993	F42
Gls	Autosome	1410	0.52766	F42
Gm5975	Autosome	0	#NUM!	F42
Gm23460	Autosome	0	#NUM!	F42
Nab1	Autosome	1503	0.475715	F42
Gm5976	Autosome	0	#NUM!	F42
Rps27a-ps1	Autosome	0	#NUM!	F42
Gm553	Autosome	0	#NUM!	F42
Gm28178	Autosome	0	#NUM!	F42
Gm5527	Autosome	0	#NUM!	F42
En1	Autosome	81	0.123457	F42
2610027F03Rik	Autosome	1	0	F42
Gm29359	Autosome	0	#NUM!	F42
RP24-98O21.3	Autosome	0	#NUM!	F42
Tmem194b	Autosome	253	0.422925	F42
RP24-388H6.6	Autosome	0	#NUM!	F42
Wdr26	Autosome	5099	0.512257	F42
Insig2	Autosome	252	0.456349	F42
RP24-98O21.4	Autosome	7	0.142857	F42
A430110L20Rik	Autosome	17	0.529412	F42
2210011K15Rik	Autosome	0	#NUM!	F42
Rpl35a-ps2	Autosome	0	#NUM!	F42
RP23-292F19.4	Autosome	5	0.2	F42
Mfsd6	Autosome	198	0.5	F42
Gm29670	Autosome	0	#NUM!	F42
Gm28650	Autosome	0	#NUM!	F42
Cnih3	Autosome	36	0.444444	F42
RP24-212E3.4	Autosome	0	#NUM!	F42
Gm16547	Autosome	0	#NUM!	F42
Gm16539	Autosome	0	#NUM!	F42
Inpp1	Autosome	163	0.0245399	F42
Ccdc121	Autosome	0	#NUM!	F42
Hibch	Autosome	565	0.486726	F42
Gm16107	Autosome	0	#NUM!	F42
Ccdc93	Autosome	1452	0.512397	F42
Gm15392	Autosome	0	#NUM!	F42
Gm15393	Autosome	0	#NUM!	F42
Htr5b	Autosome	0	#NUM!	F42
Gm8217	Autosome	0	#NUM!	F42
1700019D03Rik	Autosome	54	0.0555556	F42
Mstn	Autosome	0	#NUM!	F42
Dnah14	Autosome	0	#NUM!	F42
Ddx18	Autosome	1283	0.549493	F42
RP24-294P1.2	Autosome	0	#NUM!	F42
Gm23690	Autosome	3	0.333333	F42
Gm28591	Autosome	0	#NUM!	F42
RP23-265D3.2	Autosome	2	1	F42
Gm15394	Autosome	0	#NUM!	F42
Gm8392	Autosome	0	#NUM!	F42
Gm28590	Autosome	0	#NUM!	F42
Gm24547	Autosome	0	#NUM!	F42
RP23-64O1.1	Autosome	0	#NUM!	F42
Gm25771	Autosome	0	#NUM!	F42
Gm29192	Autosome	0	#NUM!	F42
RP23-269P13.1	Autosome	0	#NUM!	F42
Gm8403	Autosome	0	#NUM!	F42
Sp100	Autosome	0	#NUM!	F42
Gm28911	Autosome	0	#NUM!	F42
Gm20058	Autosome	0	#NUM!	F42
Gm28912	Autosome	0	#NUM!	F42
Lbr	Autosome	1651	0.503331	F42
Gm5533	Autosome	0	#NUM!	F42
A630001G21Rik	Autosome	0	#NUM!	F42
Mir8096	Autosome	0	#NUM!	F42
9930111H07Rik	Autosome	0	#NUM!	F42
Cab39	Autosome	1135	0.503965	F42
Itm2c	Autosome	2739	0.438481	F42
4933407L21Rik	Autosome	89	0.730337	F42
Gm28884	Autosome	0	#NUM!	F42
Gpr55	Autosome	0	#NUM!	F42
Dpp10	Autosome	65	0.569231	F42
RP23-247F18.3	Autosome	0	#NUM!	F42
RP23-247F18.4	Autosome	0	#NUM!	F42
Gm24791	Autosome	0	#NUM!	F42
RP23-247F18.5	Autosome	0	#NUM!	F42
RP23-247F18.6	Autosome	0	#NUM!	F42
RP24-329M13.1	Autosome	0	#NUM!	F42
RP23-415F2.1	Autosome	0	#NUM!	F42
Gm28929	Autosome	0	#NUM!	F42
Gm18875	Autosome	0	#NUM!	F42
RP23-267J24.2	Autosome	0	#NUM!	F42
RP23-256H11.1	Autosome	0	#NUM!	F42
Gm25578	Autosome	0	#NUM!	F42
Gm28299	Autosome	0	#NUM!	F42
RP23-242B14.1	Autosome	0	#NUM!	F42
1700121L03Rik	Autosome	0	#NUM!	F42
Ube2w	Autosome	414	0.528986	F42
RP23-382H8.2	Autosome	4	1	F42
Dnah7a	Autosome	0	#NUM!	F42
Stk17b	Autosome	264	0.484848	F42
RP23-414N3.1	Autosome	0	#NUM!	F42
Actr3	Autosome	3370	0.430861	F42
Gm28706	Autosome	0	#NUM!	F42
Tceb1	Autosome	1183	0.509721	F42
D030040B21Rik	Autosome	1	1	F42
Gm7654	Autosome	0	#NUM!	F42
Slc35f5	Autosome	326	0.395706	F42
Tmem70	Autosome	1033	0.487899	F42
Gm18444	Autosome	0	#NUM!	F42
Gpr39	Autosome	6	0.666667	F42
Ly96	Autosome	28	0.857143	F42
Gm29649	Autosome	0	#NUM!	F42
Gm5828	Autosome	0	#NUM!	F42
Lypd1	Autosome	616	0.410714	F42
Gm28376	Autosome	0	#NUM!	F42
RP24-254D14.1	Autosome	0	#NUM!	F42
Jph1	Autosome	59	0.711864	F42
Gm28783	Autosome	0	#NUM!	F42
Gdap1	Autosome	11	0.818182	F42
Gm28784	Autosome	0	#NUM!	F42
Gm28785	Autosome	0	#NUM!	F42
Gm5251	Autosome	0	#NUM!	F42
Rbm6-ps1	Autosome	1	1	F42
Gm6075	Autosome	0	#NUM!	F42
Gm25166	Autosome	0	#NUM!	F42
Hecw2	Autosome	46	0.478261	F42
Pi15	Autosome	86	0.697674	F42
Gm28154	Autosome	0	#NUM!	F42
Mir7681	Autosome	0	#NUM!	F42
Gm24251	Autosome	0	#NUM!	F42
RP23-259O15.2	Autosome	0	#NUM!	F42
Gm16070	Autosome	0	#NUM!	F42
Crispld1	Autosome	0	#NUM!	F42
Gm28153	Autosome	0	#NUM!	F42
Gm7690	Autosome	0	#NUM!	F42
Gm18775	Autosome	0	#NUM!	F42
Gm17969	Autosome	0	#NUM!	F42
Gm28755	Autosome	0	#NUM!	F42
Gm28756	Autosome	0	#NUM!	F42
Ccdc150	Autosome	6	0.833333	F42
Crisp4	Autosome	0	#NUM!	F42
Defb44-ps	Autosome	0	#NUM!	F42
Defb18	Autosome	0	#NUM!	F42
Gtf3c3	Autosome	885	0.554802	F42
Nckap5	Autosome	782	0.492327	F42
Defb41	Autosome	0	#NUM!	F42
Gm17837	Autosome	0	#NUM!	F42
Gm5252	Autosome	0	#NUM!	F42
RP23-462P13.1	Autosome	8	0.5	F42
Gm24075	Autosome	0	#NUM!	F42
RP24-119I10.2	Autosome	0	#NUM!	F42
Gm28343	Autosome	0	#NUM!	F42
RP23-316G7.2	Autosome	0	#NUM!	F42
Gm28344	Autosome	0	#NUM!	F42
4930599A14Rik	Autosome	0	#NUM!	F42
Gm15825	Autosome	0	#NUM!	F42
Enah	Autosome	6395	0.411884	F42
Gm5261	Autosome	0	#NUM!	F42
RP23-73N8.4	Autosome	3	0.666667	F42
RP23-73N8.3	Autosome	3	0.333333	F42
RP23-73N8.2	Autosome	3	0.666667	F42
Tfap2d	Autosome	0	#NUM!	F42
RP23-73N8.1	Autosome	1	0	F42
AC098736.2	Autosome	1	1	F42
Pgap1	Autosome	1321	0.511734	F42
RP24-194G3.2	Autosome	0	#NUM!	F42
RP24-290F15.1	Autosome	1	0	F42
Gm19637	Autosome	0	#NUM!	F42
Srp9	Autosome	2250	0.283111	F42
RP24-194G3.3	Autosome	0	#NUM!	F42
Vmn1r1	Autosome	0	#NUM!	F42
Mgat5	Autosome	1318	0.395296	F42
RP23-323H18.1	Autosome	6	1	F42
Degs1	Autosome	774	0.524548	F42
RP23-323H18.2	Autosome	0	#NUM!	F42
Gm8451	Autosome	0	#NUM!	F42
Gm23734	Autosome	0	#NUM!	F42
RP23-56C10.3	Autosome	0	#NUM!	F42
Ralgps2	Autosome	4303	0.538926	F42
Tfap2b	Autosome	13	1	F42
Gm28340	Autosome	0	#NUM!	F42
Gm28341	Autosome	0	#NUM!	F42
Gm4849	Autosome	0	#NUM!	F42
RP24-132H2.1	Autosome	0	#NUM!	F42
Gm28693	Autosome	0	#NUM!	F42
Fbxo28	Autosome	1089	0.494031	F42
Gm5706	Autosome	0	#NUM!	F42
Gm10517	Autosome	3	0.333333	F42
Angptl1	Autosome	2	0.5	F42
RP24-444I15.1	Autosome	6	0.5	F42
RP24-444I15.4	Autosome	1	1	F42
4930439D14Rik	Autosome	6	1	F42
Gm28694	Autosome	0	#NUM!	F42
RP24-329K22.1	Autosome	0	#NUM!	F42
Tmem163	Autosome	3	1	F42
Acmsd	Autosome	0	#NUM!	F42
2900009J06Rik	Autosome	8	0.25	F42
Trp53bp2	Autosome	1085	0.532719	F42
Pkhd1	Autosome	0	#NUM!	F42
Gm5258	Autosome	0	#NUM!	F42
Gm28627	Autosome	0	#NUM!	F42
RP23-245C4.1	Autosome	0	#NUM!	F42
4930486I03Rik	Autosome	0	#NUM!	F42
Gm15795	Autosome	0	#NUM!	F42
Gm24162	Autosome	0	#NUM!	F42
Gm28653	Autosome	0	#NUM!	F42
Mir206	Autosome	0	#NUM!	F42
Mir133b	Autosome	0	#NUM!	F42
Il17a	Autosome	0	#NUM!	F42
Ccnt2	Autosome	888	0.487613	F42
Il17f	Autosome	5	0.8	F42
Ankrd44	Autosome	140	0.514286	F42
Ncl	Autosome	15063	0.491137	F42
4930444A19Rik	Autosome	0	#NUM!	F42
RP23-388I22.1	Autosome	0	#NUM!	F42
Snora75	Autosome	0	#NUM!	F42
RP23-68O7.2	Autosome	0	#NUM!	F42
Snord82	Autosome	0	#NUM!	F42
C130036L24Rik	Autosome	36	0.472222	F42
Capn2	Autosome	2109	0.445235	F42
RP23-67I3.4	Autosome	20	0.4	F42
RP23-67I3.5	Autosome	0	#NUM!	F42
Nmur1	Autosome	0	#NUM!	F42
1700019O17Rik	Autosome	0	#NUM!	F42
Rpl30-ps6	Autosome	0	#NUM!	F42
Map3k19	Autosome	0	#NUM!	F42
Mcm3	Autosome	3980	0.505276	F42
Gm20587	Autosome	0	#NUM!	F42
Gm28065	Autosome	0	#NUM!	F42
Gm24723	Autosome	0	#NUM!	F42
6720483E21Rik	Autosome	0	#NUM!	F42
Tex35	Autosome	0	#NUM!	F42
Sf3b1	Autosome	7275	0.546529	F42
RP23-16N14.2	Autosome	13	0.384615	F42
Ptma	Autosome	9816	0.677363	F42
Paqr8	Autosome	799	0.543179	F42
Gm24171	Autosome	0	#NUM!	F42
Gm28064	Autosome	1	0	F42
Efhc1	Autosome	18	0.444444	F42
Pde6d	Autosome	14	0.428571	F42
RP23-11K8.3	Autosome	0	#NUM!	F42
Coq10b	Autosome	545	0.433028	F42
Gm17971	Autosome	4	0.5	F42
Tram2	Autosome	482	0.414938	F42
Gm28287	Autosome	0	#NUM!	F42
Gm2693	Autosome	1	0	F42
Rab3gap1	Autosome	422	0.466825	F42
Tmem14a	Autosome	27	0.851852	F42
RP23-278E1.4	Autosome	0	#NUM!	F42
Cops7b	Autosome	452	0.526549	F42
RP23-11K8.4	Autosome	0	#NUM!	F42
Rasal2	Autosome	645	0.527132	F42
Nppc	Autosome	0	#NUM!	F42
RP24-227F14.5	Autosome	0	#NUM!	F42
RP24-227F14.4	Autosome	0	#NUM!	F42
Gm6058	Autosome	0	#NUM!	F42
RP24-227F14.1	Autosome	0	#NUM!	F42
Hspd1	Autosome	301	0.694352	F42
Hspe1	Autosome	4309	0.498259	F42
Gm5147	Autosome	3	0.666667	F42
Gm16581	Autosome	0	#NUM!	F42
Gsta3	Autosome	3	1	F42
Gm28836	Autosome	0	#NUM!	F42
Gm7094	Autosome	0	#NUM!	F42
Zranb3	Autosome	318	0.515723	F42
Gm28800	Autosome	7	0.428571	F42
RP24-338G10.1	Autosome	44	0.363636	F42
Rpl28-ps1	Autosome	0	#NUM!	F42
RP23-264E23.2	Autosome	2	0	F42
RP23-264E23.1	Autosome	0	#NUM!	F42
BC026585	Autosome	0	#NUM!	F42
Gm15486	Autosome	0	#NUM!	F42
Gm21909	Autosome	0	#NUM!	F42
Khdc1a	Autosome	0	#NUM!	F42
Gm16329	Autosome	0	#NUM!	F42
Gm16327	Autosome	0	#NUM!	F42
Khdc1c	Autosome	0	#NUM!	F42
Mob4	Autosome	541	0.497227	F42
Gm2709	Autosome	0	#NUM!	F42
Gm6822	Autosome	0	#NUM!	F42
Gm16533	Autosome	0	#NUM!	F42
Khdc1b	Autosome	0	#NUM!	F42
Gm16328	Autosome	0	#NUM!	F42
Dis3l2	Autosome	193	0.476684	F42
Gm29097	Autosome	0	#NUM!	F42
Gm29055	Autosome	0	#NUM!	F42
RP23-26I10.1	Autosome	0	#NUM!	F42
RP23-26I10.2	Autosome	5	1	F42
RP23-26I10.3	Autosome	0	#NUM!	F42
RP23-26I10.4	Autosome	0	#NUM!	F42
RP23-26I10.5	Autosome	1	0	F42
Gm6136	Autosome	0	#NUM!	F42
RP23-26I10.6	Autosome	0	#NUM!	F42
Gm28375	Autosome	0	#NUM!	F42
RP24-286D13.2	Autosome	0	#NUM!	F42
RP24-286D13.3	Autosome	4	0.5	F42
Rftn2	Autosome	891	0.757576	F42
Mars2	Autosome	358	0.399441	F42
Gm29371	Autosome	0	#NUM!	F42
Alppl2	Autosome	0	#NUM!	F42
Alpi	Autosome	0	#NUM!	F42
Gm29372	Autosome	0	#NUM!	F42
Kcnq5	Autosome	255	0.47451	F42
Akp3	Autosome	0	#NUM!	F42
Gm29374	Autosome	0	#NUM!	F42
RP24-496H1.1	Autosome	0	#NUM!	F42
Gm7658	Autosome	3	1	F42
RP23-322P13.2	Autosome	0	#NUM!	F42
Boll	Autosome	5	0.8	F42
Gm8292	Autosome	1	0	F42
Gm29138	Autosome	0	#NUM!	F42
Gm8531	Autosome	0	#NUM!	F42
Plcl1	Autosome	446	0.473094	F42
RP23-453N3.4	Autosome	3	0.666667	F42
Gm6644	Autosome	82	0	F42
R3hdm1	Autosome	509	0.520629	F42
RP23-242C11.1	Autosome	0	#NUM!	F42
Gm29383	Autosome	0	#NUM!	F42
9130227L01Rik	Autosome	1	1	F42
RP23-114N13.2	Autosome	0	#NUM!	F42
RP24-421N21.2	Autosome	0	#NUM!	F42
RP23-114N13.3	Autosome	0	#NUM!	F42
RP23-114N13.4	Autosome	0	#NUM!	F42
1700003I22Rik	Autosome	0	#NUM!	F42
Mir128-1	Autosome	0	#NUM!	F42
Gm28900	Autosome	0	#NUM!	F42
Gm28240	Autosome	0	#NUM!	F42
Hsfy2	Autosome	0	#NUM!	F42
Ecel1	Autosome	2	1	F42
Ubxn4	Autosome	1894	0.519535	F42
Prss56	Autosome	4	0	F42
Sec16b	Autosome	102	0.480392	F42
RP23-224G12.1	Autosome	0	#NUM!	F42
RP23-224G12.3	Autosome	0	#NUM!	F42
Lct	Autosome	2	1	F42
RP23-224G12.2	Autosome	0	#NUM!	F42
RP24-227F14.6	Autosome	0	#NUM!	F42
RP23-152E3.1	Autosome	2	0	F42
Brinp2	Autosome	1968	0.543191	F42
Chrnd	Autosome	0	#NUM!	F42
Mcm6	Autosome	4003	0.537347	F42
Satb2	Autosome	140	0.571429	F42
RP24-123J3.2	Autosome	0	#NUM!	F42
1700126A01Rik	Autosome	0	#NUM!	F42
BC055402	Autosome	0	#NUM!	F42
Gm5254	Autosome	0	#NUM!	F42
1700066M21Rik	Autosome	612	0.51634	F42
Dars	Autosome	2902	0.548932	F42
Gm23902	Autosome	0	#NUM!	F42
Gm29598	Autosome	0	#NUM!	F42
Gm29597	Autosome	0	#NUM!	F42
Gm25384	Autosome	0	#NUM!	F42
Chrng	Autosome	1	0	F42
Gm6170	Autosome	33	0	F42
Cxcr4	Autosome	114	0.535088	F42
Gm29599	Autosome	0	#NUM!	F42
Gm26686	Autosome	0	#NUM!	F42
Gm23056	Autosome	0	#NUM!	F42
Tyw5	Autosome	93	0.548387	F42
9430016H08Rik	Autosome	361	0.493075	F42
Gm22371	Autosome	0	#NUM!	F42
Gm8581	Autosome	0	#NUM!	F42
RP23-433B11.1	Autosome	0	#NUM!	F42
Gm17929	Autosome	0	#NUM!	F42
Thsd7b	Autosome	0	#NUM!	F42
RP23-50E17.1	Autosome	0	#NUM!	F42
RP23-50E17.2	Autosome	0	#NUM!	F42
RP24-113A5.1	Autosome	0	#NUM!	F42
Gm15790	Autosome	0	#NUM!	F42
Rpl31-ps9	Autosome	0	#NUM!	F42
RP23-322G4.1	Autosome	0	#NUM!	F42
RP23-322G4.2	Autosome	0	#NUM!	F42
RP23-322G4.3	Autosome	0	#NUM!	F42
Gm29428	Autosome	0	#NUM!	F42
Gm16081	Autosome	0	#NUM!	F42
Daf2	Autosome	0	#NUM!	F42
Gm15674	Autosome	0	#NUM!	F42
Gm15675	Autosome	0	#NUM!	F42
Gm8214	Autosome	0	#NUM!	F42
RP23-352D14.1	Autosome	0	#NUM!	F42
Cd55	Autosome	2	0	F42
RP24-187H3.1	Autosome	0	#NUM!	F42
RP24-483O2.1	Autosome	0	#NUM!	F42
RP24-187H3.2	Autosome	0	#NUM!	F42
RP24-483O2.2	Autosome	0	#NUM!	F42
Dusp10	Autosome	23	0.565217	F42
1700056E22Rik	Autosome	8	0.5	F42
RP23-172L16.3	Autosome	2	1	F42
RP23-172L16.4	Autosome	0	#NUM!	F42
RP23-172L16.2	Autosome	0	#NUM!	F42
1700112H15Rik	Autosome	0	#NUM!	F42
Gm23349	Autosome	0	#NUM!	F42
RP24-286C21.1	Autosome	0	#NUM!	F42
RP24-286C21.2	Autosome	0	#NUM!	F42
RP23-433P9.3	Autosome	0	#NUM!	F42
4930488B22Rik	Autosome	0	#NUM!	F42
Zp3r	Autosome	0	#NUM!	F42
Gm23623	Autosome	0	#NUM!	F42
Hlx	Autosome	453	0.845475	F42
RP23-433P9.4	Autosome	32	0.90625	F42
Eif4e2	Autosome	1984	0.507056	F42
Gm7761	Autosome	0	#NUM!	F42
C4bp	Autosome	0	#NUM!	F42
Gm29506	Autosome	1	1	F42
Marc1	Autosome	0	#NUM!	F42
Gm26187	Autosome	0	#NUM!	F42
4933415F23Rik	Autosome	1	1	F42
Gm24176	Autosome	0	#NUM!	F42
Gm29427	Autosome	0	#NUM!	F42
RP23-28L24.5	Autosome	0	#NUM!	F42
C4bp-ps1	Autosome	0	#NUM!	F42
Mir30a	Autosome	0	#NUM!	F42
Gm27028	Autosome	0	#NUM!	F42
Mir30c-2	Autosome	0	#NUM!	F42
Gm29107	Autosome	1	0	F42
Gm20954	Autosome	0	#NUM!	F42
Efhd1	Autosome	102	0.617647	F42
Efhd1os	Autosome	0	#NUM!	F42
Ogfrl1	Autosome	765	0.541176	F42
Gm7784	Autosome	0	#NUM!	F42
Gm28822	Autosome	0	#NUM!	F42
B3gat2	Autosome	259	0.610039	F42
Marc2	Autosome	1627	0.645974	F42
Mir1981	Autosome	0	#NUM!	F42
C130074G19Rik	Autosome	12	1	F42
Astn1	Autosome	5849	0.537357	F42
RP24-168F13.1	Autosome	2	0	F42
RP23-411L6.1	Autosome	3	0.333333	F42
Mir488	Autosome	0	#NUM!	F42
RP23-411L6.2	Autosome	1	0	F42
RP23-411L6.3	Autosome	0	#NUM!	F42
Mark1	Autosome	1062	0.491525	F42
RP24-190B16.4	Autosome	0	#NUM!	F42
RP23-450D2.2	Autosome	0	#NUM!	F42
RP23-450D2.1	Autosome	0	#NUM!	F42
RP23-450D2.3	Autosome	0	#NUM!	F42
Smap1	Autosome	609	0.486043	F42
1110058L19Rik	Autosome	404	0.655941	F42
RP24-287C19.1	Autosome	9	0.888889	F42
Pappa2	Autosome	0	#NUM!	F42
1600012P17Rik	Autosome	0	#NUM!	F42
RP23-375F6.1	Autosome	0	#NUM!	F42
Gm4953	Autosome	0	#NUM!	F42
RP23-375F6.3	Autosome	0	#NUM!	F42
Spats2l	Autosome	1740	0.542529	F42
Gm17234	Autosome	0	#NUM!	F42
Kctd18	Autosome	394	0.522843	F42
Sgol2	Autosome	1656	0.463164	F42
Rfwd2	Autosome	995	0.456281	F42
RP23-375F6.4	Autosome	4	0.75	F42
RP23-145H3.4	Autosome	0	#NUM!	F42
RP24-169M20.1	Autosome	0	#NUM!	F42
RP24-169M20.2	Autosome	0	#NUM!	F42
Rab3gap2	Autosome	763	0.51114	F42
RP23-321A12.2	Autosome	1	1	F42
Aox1	Autosome	1334	0.567466	F42
Fam135a	Autosome	669	0.575486	F42
RP23-255J24.2	Autosome	6	0.166667	F42
Gm26607	Autosome	0	#NUM!	F42
Pfkfb2	Autosome	182	0.434066	F42
Tnr	Autosome	53	0.188679	F42
RP23-430H21.1	Autosome	0	#NUM!	F42
Yod1	Autosome	258	0.484496	F42
RP24-87I22.4	Autosome	0	#NUM!	F42
Gm10530	Autosome	0	#NUM!	F42
RP23-40E2.2	Autosome	0	#NUM!	F42
Gm24719	Autosome	0	#NUM!	F42
RP23-71J17.3	Autosome	0	#NUM!	F42
AA986860	Autosome	15	0.2	F42
Gm28856	Autosome	0	#NUM!	F42
4930523C07Rik	Autosome	0	#NUM!	F42
Aox3	Autosome	2	0	F42
4930562F07Rik	Autosome	0	#NUM!	F42
Gm24548	Autosome	0	#NUM!	F42
Fcamr	Autosome	3	1	F42
Iars2	Autosome	6	0.833333	F42
RP24-150H14.2	Autosome	0	#NUM!	F42
Mir194-1	Autosome	0	#NUM!	F42
Mir215	Autosome	0	#NUM!	F42
RP24-150H14.3	Autosome	3	0.333333	F42
Pigr	Autosome	4	1	F42
Tnn	Autosome	2	0	F42
Aox4	Autosome	4	0.5	F42
Gm15759	Autosome	0	#NUM!	F42
Bpnt1	Autosome	0	#NUM!	F42
Mrps14	Autosome	5	0.6	F42
4930532G15Rik	Autosome	0	#NUM!	F42
Cacybp	Autosome	410	0.517073	F42
RP23-71J17.5	Autosome	0	#NUM!	F42
Aox2	Autosome	1	1	F42
RP24-191N24.2	Autosome	33	0.242424	F42
Il10	Autosome	0	#NUM!	F42
Col9a1	Autosome	82	0.512195	F42
Mapkapk2	Autosome	2037	0.521846	F42
Gm25549	Autosome	1	1	F42
RP23-122P5.3	Autosome	1	1	F42
Bzw1	Autosome	3682	0.533949	F42
Dyrk3	Autosome	707	0.554455	F42
Eprs	Autosome	934	0.487152	F42
9630028B13Rik	Autosome	0	#NUM!	F42
Slc30a10	Autosome	5	0.2	F42
RP24-71M17.1	Autosome	0	#NUM!	F42
RP23-155G2.1	Autosome	2	1	F42
Lyplal1	Autosome	0	#NUM!	F42
RP24-275B23.1	Autosome	0	#NUM!	F42
RP24-249K4.1	Autosome	0	#NUM!	F42
RP24-249K4.2	Autosome	0	#NUM!	F42
RP23-258C20.1	Autosome	0	#NUM!	F42
RP23-28F18.1	Autosome	0	#NUM!	F42
Gigyf2	Autosome	1507	0.47578	F42
Kcnj13	Autosome	0	#NUM!	F42
Col19a1	Autosome	15	0.733333	F42
3110079O15Rik	Autosome	0	#NUM!	F42
Gm26418	Autosome	0	#NUM!	F42
Tubb4b-ps2	Autosome	0	#NUM!	F42
Gm28439	Autosome	0	#NUM!	F42
Gm10222	Autosome	0	#NUM!	F42
Clk1	Autosome	508	0.433071	F42
Gm28438	Autosome	0	#NUM!	F42
Gm28437	Autosome	0	#NUM!	F42
Rabgap1l	Autosome	204	0.490196	F42
Gm10925	Autosome	0	#NUM!	F42
Gm28661	Autosome	0	#NUM!	F42
Gm29216	Autosome	0	#NUM!	F42
Tgfb2	Autosome	633	0.312796	F42
Gm26169	Autosome	0	#NUM!	F42
Gm29491	Autosome	8	0.5	F42
RP24-276N20.3	Autosome	0	#NUM!	F42
Rrp15	Autosome	615	0.531707	F42
A430105J06Rik	Autosome	16	0.0625	F42
RP24-540L1.1	Autosome	0	#NUM!	F42
RP23-429I18.3	Autosome	0	#NUM!	F42
Mir1927	Autosome	0	#NUM!	F42
Gm3809	Autosome	0	#NUM!	F42
RP24-540L1.3	Autosome	0	#NUM!	F42
RP23-429I18.2	Autosome	0	#NUM!	F42
RP24-540L1.2	Autosome	0	#NUM!	F42
RP24-546N2.5	Autosome	0	#NUM!	F42
D1Pas1	Autosome	0	#NUM!	F42
RP23-438D3.2	Autosome	0	#NUM!	F42
RP24-546N2.4	Autosome	0	#NUM!	F42
RP24-546N2.3	Autosome	0	#NUM!	F42
RP24-546N2.2	Autosome	0	#NUM!	F42
Gm23528	Autosome	0	#NUM!	F42
RP24-546N2.1	Autosome	0	#NUM!	F42
RP24-400M20.3	Autosome	1	1	F42
RP24-400M20.2	Autosome	0	#NUM!	F42
RP24-400M20.1	Autosome	0	#NUM!	F42
RP24-400M20.4	Autosome	0	#NUM!	F42
RP24-400M20.5	Autosome	0	#NUM!	F42
Gm24988	Autosome	0	#NUM!	F42
Gm6177	Autosome	0	#NUM!	F42
Ngef	Autosome	49	0.408163	F42
Ppil3	Autosome	378	0.431217	F42
Spata17	Autosome	12	0.333333	F42
Gm15508	Autosome	0	#NUM!	F42
Neu2	Autosome	0	#NUM!	F42
Gm15509	Autosome	0	#NUM!	F42
Gm17181	Autosome	0	#NUM!	F42
Gm6153	Autosome	3	0.333333	F42
1700007P06Rik	Autosome	0	#NUM!	F42
Lmbrd1	Autosome	948	0.501055	F42
Rc3h1	Autosome	2	0	F42
RP24-188H2.3	Autosome	0	#NUM!	F42
RP24-188H2.4	Autosome	0	#NUM!	F42
RP24-188H2.5	Autosome	0	#NUM!	F42
Gm28594	Autosome	0	#NUM!	F42
Gm28237	Autosome	0	#NUM!	F42
Gm9443	Autosome	0	#NUM!	F42
Gm29414	Autosome	0	#NUM!	F42
Nif3l1	Autosome	553	0.484629	F42
Serpinc1	Autosome	0	#NUM!	F42
RP24-188H2.6	Autosome	0	#NUM!	F42
RP24-297J20.4	Autosome	0	#NUM!	F42
Zbtb37	Autosome	420	0.52619	F42
RP24-297J20.5	Autosome	0	#NUM!	F42
Orc2	Autosome	1362	0.497797	F42
Gpatch2	Autosome	849	0.425206	F42
RP23-306B14.3	Autosome	91	0.340659	F42
Gm15834	Autosome	45	0.577778	F42
RP23-349L18.2	Autosome	0	#NUM!	F42
RP23-349L18.1	Autosome	0	#NUM!	F42
Eif2d	Autosome	720	0.509722	F42
Esrrg	Autosome	8	0.625	F42
RP24-240J15.1	Autosome	0	#NUM!	F42
RP24-177B16.1	Autosome	0	#NUM!	F42
RP23-6F21.3	Autosome	0	#NUM!	F42
RP23-6F21.1	Autosome	0	#NUM!	F42
RP23-15D21.1	Autosome	0	#NUM!	F42
Fam126b	Autosome	302	0.470199	F42
Bai3	Autosome	661	0.573374	F42
Ndufb3	Autosome	780	0.5	F42
Gm29389	Autosome	0	#NUM!	F42
Gm18802	Autosome	0	#NUM!	F42
Rassf5	Autosome	25	0.72	F42
Gm10068	Autosome	114	0	F42
Gm15702	Autosome	0	#NUM!	F42
RP23-21P2.4	Autosome	1	0	F42
Gm17796	Autosome	0	#NUM!	F42
RP23-21P2.3	Autosome	0	#NUM!	F42
RP23-21P2.2	Autosome	0	#NUM!	F42
RP23-21P2.5	Autosome	1	0	F42
RP23-21P2.6	Autosome	0	#NUM!	F42
RP23-21P2.7	Autosome	2	1	F42
RP23-21P2.8	Autosome	1	1	F42
Gm25294	Autosome	0	#NUM!	F42
RP23-347F2.2	Autosome	0	#NUM!	F42
Gm29214	Autosome	0	#NUM!	F42
RP23-347F2.1	Autosome	2	0	F42
RP23-478K4.2	Autosome	0	#NUM!	F42
RP23-478K4.1	Autosome	1	0	F42
RP23-478K4.3	Autosome	4	0.75	F42
RP23-184I13.2	Autosome	1	0	F42
RP23-184I13.3	Autosome	3	0.333333	F42
RP23-184I13.4	Autosome	0	#NUM!	F42
RP23-184I13.5	Autosome	3	0	F42
RP23-184I13.6	Autosome	3	1	F42
RP23-184I13.7	Autosome	2	1	F42
RP23-184I13.8	Autosome	0	#NUM!	F42
RP23-184I13.1	Autosome	13	0.923077	F42
Gm18443	Autosome	0	#NUM!	F42
Gm19123	Autosome	0	#NUM!	F42
Gm24064	Autosome	0	#NUM!	F42
4931408C20Rik	Autosome	0	#NUM!	F42
Gm19641	Autosome	0	#NUM!	F42
Gm18776	Autosome	0	#NUM!	F42
Gm19028	Autosome	0	#NUM!	F42
RP23-19M20.2	Autosome	0	#NUM!	F42
Gm7846	Autosome	0	#NUM!	F42
Gm597	Autosome	0	#NUM!	F42
Gm5697	Autosome	0	#NUM!	F42
Gm6462	Autosome	0	#NUM!	F42
Gm18033	Autosome	0	#NUM!	F42
Ush2a	Autosome	4	1	F42
Als2cr12	Autosome	0	#NUM!	F42
Mir6342	Autosome	0	#NUM!	F42
Gm5525	Autosome	1	0	F42
Gm28803	Autosome	0	#NUM!	F42
Gm7858	Autosome	0	#NUM!	F42
Gm25095	Autosome	0	#NUM!	F42
Gm25269	Autosome	0	#NUM!	F42
Ikbke	Autosome	49	0.612245	F42
Gm28914	Autosome	0	#NUM!	F42
Gm28913	Autosome	0	#NUM!	F42
Cflar	Autosome	454	0.555066	F42
Gm3841	Autosome	0	#NUM!	F42
Kctd3	Autosome	1316	0.534954	F42
Casp8	Autosome	2	0	F42
RP24-273P12.4	Autosome	0	#NUM!	F42
RP24-135M19.1	Autosome	0	#NUM!	F42
RP24-135M19.3	Autosome	0	#NUM!	F42
Gm28802	Autosome	0	#NUM!	F42
Gm26224	Autosome	0	#NUM!	F42
Gm22489	Autosome	0	#NUM!	F42
Gm22357	Autosome	0	#NUM!	F42
Gm23212	Autosome	0	#NUM!	F42
Gm23436	Autosome	0	#NUM!	F42
Mir5117	Autosome	0	#NUM!	F42
Gm24489	Autosome	0	#NUM!	F42
Snord47	Autosome	0	#NUM!	F42
Gm25789	Autosome	0	#NUM!	F42
RP24-342F15.1	Autosome	0	#NUM!	F42
Trak2	Autosome	2054	0.452288	F42
Gm10307	Autosome	0	#NUM!	F42
Gm23032	Autosome	0	#NUM!	F42
Gm7910	Autosome	0	#NUM!	F42
Srgap2	Autosome	5890	0.430221	F42
RP24-81A5.3	Autosome	1	1	F42
RP24-81A5.2	Autosome	0	#NUM!	F42
Gm29488	Autosome	4	0.75	F42
Gm29487	Autosome	0	#NUM!	F42
Khdrbs2	Autosome	0	#NUM!	F42
Gm25814	Autosome	0	#NUM!	F42
RP23-109J14.2	Autosome	0	#NUM!	F42
RP23-109J14.3	Autosome	0	#NUM!	F42
RP23-109J14.5	Autosome	0	#NUM!	F42
RP24-390L20.1	Autosome	0	#NUM!	F42
Fam72a	Autosome	326	0.423313	F42
RP24-390L20.5	Autosome	0	#NUM!	F42
Gm5415	Autosome	0	#NUM!	F42
Gm24732	Autosome	0	#NUM!	F42
RP23-28G12.2	Autosome	0	#NUM!	F42
Avpr1b	Autosome	1	0	F42
Kcnk2	Autosome	161	0.453416	F42
RP23-144E24.1	Autosome	0	#NUM!	F42
Gm8532	Autosome	0	#NUM!	F42
Gm28624	Autosome	0	#NUM!	F42
RP23-75G11.4	Autosome	0	#NUM!	F42
RP23-411B11.4	Autosome	0	#NUM!	F42
RP23-411B11.2	Autosome	0	#NUM!	F42
Gm7114	Autosome	0	#NUM!	F42
Gm4785	Autosome	0	#NUM!	F42
Gm24901	Autosome	0	#NUM!	F42
RP23-154N2.3	Autosome	0	#NUM!	F42
RP23-411B11.3	Autosome	4	0.25	F42
Gm2987	Autosome	0	#NUM!	F42
Gm25792	Autosome	0	#NUM!	F42
RP24-511M8.3	Autosome	4	0.75	F42
Gm18799	Autosome	0	#NUM!	F42
Gm7933	Autosome	0	#NUM!	F42
Gm23453	Autosome	0	#NUM!	F42
Dars2	Autosome	197	0.532995	F42
RP24-297J20.6	Autosome	0	#NUM!	F42
Prim2	Autosome	1088	0.40625	F42
Gm29228	Autosome	0	#NUM!	F42
RP24-423J19.3	Autosome	1	1	F42
Gm17813	Autosome	0	#NUM!	F42
RP24-423J19.7	Autosome	0	#NUM!	F42
Ctse	Autosome	0	#NUM!	F42
Cenpf	Autosome	4112	0.508998	F42
RP24-511M8.2	Autosome	0	#NUM!	F42
Stradb	Autosome	159	0.440252	F42
5430435G22Rik	Autosome	9	0.888889	F42
Rab23	Autosome	1097	0.467639	F42
Bag2	Autosome	509	0.561886	F42
RP23-32P22.1	Autosome	3	1	F42
Cenpl	Autosome	300	0.533333	F42
Als2cr11	Autosome	0	#NUM!	F42
Gm29018	Autosome	0	#NUM!	F42
Gm25502	Autosome	0	#NUM!	F42
Ptpn14	Autosome	5048	0.526149	F42
Slc26a9	Autosome	5	0.2	F42
RP23-11M24.1	Autosome	2	1	F42
Gm26574	Autosome	0	#NUM!	F42
RP24-288J3.2	Autosome	18	0.777778	F42
Zfp451	Autosome	1446	0.444675	F42
Klhl20	Autosome	206	0.524272	F42
Gm15455	Autosome	1	1	F42
Smyd2	Autosome	1049	0.533842	F42
RP24-288J3.1	Autosome	2	1	F42
Pm20d1	Autosome	4	1	F42
Ankrd45	Autosome	1	1	F42
4930469G21Rik	Autosome	0	#NUM!	F42
Slc41a1	Autosome	1335	0.515356	F42
Inpp5d	Autosome	64	0.296875	F42
Bend6	Autosome	377	0.437666	F42
RP23-32P22.2	Autosome	4	1	F42
Prox1	Autosome	471	0.558386	F42
Gm28172	Autosome	0	#NUM!	F42
RP24-240P15.1	Autosome	0	#NUM!	F42
RP24-240P15.2	Autosome	0	#NUM!	F42
Gm23153	Autosome	0	#NUM!	F42
RP24-511E9.1	Autosome	0	#NUM!	F42
Rab29	Autosome	98	0.571429	F42
Gm29105	Autosome	0	#NUM!	F42
Nucks1	Autosome	9970	0.447743	F42
RP24-325N3.3	Autosome	12	0.916667	F42
RP24-325N3.1	Autosome	4	0.5	F42
Prdx6	Autosome	2719	0.464141	F42
RP23-16I21.2	Autosome	0	#NUM!	F42
Tmem237	Autosome	561	0.504456	F42
Tnfsf4	Autosome	0	#NUM!	F42
Rps6kc1	Autosome	906	0.451435	F42
Tnfsf18	Autosome	0	#NUM!	F42
RP24-475M18.1	Autosome	0	#NUM!	F42
Gm15429	Autosome	0	#NUM!	F42
RP24-75E15.1	Autosome	0	#NUM!	F42
Fasl	Autosome	0	#NUM!	F42
RP24-75E15.5	Autosome	3	1	F42
Angel2	Autosome	1619	0.510809	F42
Suco	Autosome	1120	0.504464	F42
RP24-75E15.4	Autosome	0	#NUM!	F42
RP24-75E15.3	Autosome	0	#NUM!	F42
Vash2	Autosome	288	0.461806	F42
RP23-399N18.3	Autosome	0	#NUM!	F42
RP23-399N18.2	Autosome	3	0	F42
RP23-399N18.1	Autosome	1	0	F42
4930558K02Rik	Autosome	0	#NUM!	F42
Pigc	Autosome	444	0.536036	F42
RP24-499I2.1	Autosome	0	#NUM!	F42
Mfsd7b	Autosome	639	0.521127	F42
A230020J21Rik	Autosome	14	0.428571	F42
Spata45	Autosome	9	0.111111	F42
Atg16l1	Autosome	369	0.487805	F42
Mpp4	Autosome	12	0.5	F42
Gm25395	Autosome	3	0.333333	F42
Scarna6	Autosome	0	#NUM!	F42
Gm29017	Autosome	1	0	F42
Gm19125	Autosome	0	#NUM!	F42
Tatdn3	Autosome	161	0.465839	F42
Dnm3	Autosome	111	0.423423	F42
Nsl1	Autosome	509	0.59332	F42
2810442N19Rik	Autosome	0	#NUM!	F42
RP24-153N24.3	Autosome	0	#NUM!	F42
RP23-399N18.7	Autosome	0	#NUM!	F42
Dnm3os	Autosome	15	0.2	F42
Mir199a-2	Autosome	0	#NUM!	F42
Mir214	Autosome	0	#NUM!	F42
Gm16101	Autosome	0	#NUM!	F42
Gm10176	Autosome	0	#NUM!	F42
Batf3	Autosome	6	0.833333	F42
RP23-399N18.9	Autosome	0	#NUM!	F42
Fam71a	Autosome	0	#NUM!	F42
Sag	Autosome	0	#NUM!	F42
Atf3	Autosome	4	0.5	F42
Als2	Autosome	1828	0.481947	F42
RP24-443M8.1	Autosome	0	#NUM!	F42
Mettl13	Autosome	541	0.404806	F42
Nenf	Autosome	221	0.895928	F42
Tmem206	Autosome	538	0.414498	F42
Dgkd	Autosome	1114	0.473968	F42
Gm19582	Autosome	4	0	F42
RP23-473M13.2	Autosome	0	#NUM!	F42
RP24-398O5.2	Autosome	3	0	F42
Cdk15	Autosome	15	0.2	F42
Gm29016	Autosome	0	#NUM!	F42
RP24-149E13.2	Autosome	0	#NUM!	F42
Ppp2r5a	Autosome	363	0.487603	F42
Fzd7	Autosome	957	0.53396	F42
Dstyk	Autosome	726	0.5	F42
Gm26813	Autosome	0	#NUM!	F42
RP23-103B18.6	Autosome	0	#NUM!	F42
6030442K20Rik	Autosome	3	0.333333	F42
RP23-103B18.8	Autosome	4	0.25	F42
RP23-103B18.9	Autosome	0	#NUM!	F42
RP23-103B18.3	Autosome	0	#NUM!	F42
RP24-566B6.4	Autosome	32	0.90625	F42
Gm973	Autosome	86	0.325581	F42
Gm28411	Autosome	0	#NUM!	F42
1700122D07Rik	Autosome	0	#NUM!	F42
Sumo1	Autosome	4	0.75	F42
Vamp4	Autosome	611	0.468085	F42
RP24-147G7.2	Autosome	15	0.533333	F42
Gm5705	Autosome	0	#NUM!	F42
Gm29596	Autosome	0	#NUM!	F42
Myoc	Autosome	0	#NUM!	F42
7420461P10Rik	Autosome	0	#NUM!	F42
Dtl	Autosome	807	0.495663	F42
Rbbp5	Autosome	830	0.496386	F42
Tmem81	Autosome	91	0.483516	F42
Usp40	Autosome	850	0.476471	F42
Gm5832	Autosome	0	#NUM!	F42
Gm15375	Autosome	0	#NUM!	F42
Nop58	Autosome	1443	0.489951	F42
Snord70	Autosome	1	1	F42
Gm26293	Autosome	0	#NUM!	F42
Gm26287	Autosome	0	#NUM!	F42
Snord11	Autosome	2	0	F42
Ints7	Autosome	2153	0.500232	F42
RP24-566B6.2	Autosome	3	0	F42
Bmpr2	Autosome	5778	0.502423	F42
RP24-178N19.2	Autosome	1	1	F42
RP23-27C10.1	Autosome	0	#NUM!	F42
Ugt1a10	Autosome	0	#NUM!	F42
Gm20528	Autosome	0	#NUM!	F42
Fam117b	Autosome	819	0.512821	F42
RP23-27C10.2	Autosome	0	#NUM!	F42
Gm18829	Autosome	0	#NUM!	F42
Cntn2	Autosome	5	0.4	F42
Ugt1a9	Autosome	0	#NUM!	F42
Ugt1a8	Autosome	0	#NUM!	F42
Lpgat1	Autosome	528	0.465909	F42
Gm26203	Autosome	0	#NUM!	F42
RP24-377A16.1	Autosome	0	#NUM!	F42
RP23-355E19.1	Autosome	42	0.666667	F42
Ica1l	Autosome	86	0.848837	F42
Nek2	Autosome	1252	0.486422	F42
1700034H15Rik	Autosome	24	0.416667	F42
Slc30a1	Autosome	195	0.538462	F42
Ugt1a7c	Autosome	5	1	F42
Gm15373	Autosome	0	#NUM!	F42
Ugt1a6b	Autosome	9	0.444444	F42
Gm15372	Autosome	0	#NUM!	F42
Gm15370	Autosome	0	#NUM!	F42
Ugt1a6a	Autosome	0	#NUM!	F42
Gm15369	Autosome	0	#NUM!	F42
Gm15374	Autosome	0	#NUM!	F42
Gm15371	Autosome	0	#NUM!	F42
Ugt1a5	Autosome	0	#NUM!	F42
Gm15368	Autosome	0	#NUM!	F42
Gm15376	Autosome	0	#NUM!	F42
Wdr12	Autosome	1285	0.530739	F42
Ugt1a2	Autosome	0	#NUM!	F42
Dnajb3	Autosome	0	#NUM!	F42
Ugt1a1	Autosome	0	#NUM!	F42
Mroh2a	Autosome	0	#NUM!	F42
Prrc2c	Autosome	5701	0.527802	F42
Hjurp	Autosome	143	0.559441	F42
Gm27616	Autosome	0	#NUM!	F42
Carf	Autosome	285	0.505263	F42
Gm15464	Autosome	0	#NUM!	F42
Fmo4	Autosome	0	#NUM!	F42
Rcor3	Autosome	19	0.473684	F42
CAAA01201205.2	Autosome	0	#NUM!	F42
Gm10516	Autosome	4	0.5	F42
Fmo1	Autosome	130	0.5	F42
Trpm8	Autosome	0	#NUM!	F42
4930453O03Rik	Autosome	0	#NUM!	F42
Nfasc	Autosome	151	0.430464	F42
Nbeal1	Autosome	499	0.569138	F42
Gm10538	Autosome	0	#NUM!	F42
Gm29332	Autosome	0	#NUM!	F42
Gm22609	Autosome	0	#NUM!	F42
Lrrn2	Autosome	1892	0.419133	F42
RP23-393D20.1	Autosome	1	0	F42
Spp2	Autosome	0	#NUM!	F42
Fmo2	Autosome	9	0.777778	F42
Gm28888	Autosome	1	1	F42
Glrp1	Autosome	2	0	F42
Gm19589	Autosome	0	#NUM!	F42
RP24-108I6.1	Autosome	0	#NUM!	F42
Gm29336	Autosome	0	#NUM!	F42
Cyp20a1	Autosome	896	0.446429	F42
RP23-264G9.1	Autosome	0	#NUM!	F42
Arl4c	Autosome	2199	0.550705	F42
Gm29335	Autosome	0	#NUM!	F42
Gm29337	Autosome	0	#NUM!	F42
Kcnh1	Autosome	0	#NUM!	F42
Gm4753	Autosome	0	#NUM!	F42
1700067G17Rik	Autosome	0	#NUM!	F42
Gm18699	Autosome	0	#NUM!	F42
Fmo6	Autosome	0	#NUM!	F42
Sh3bp4	Autosome	2056	0.376946	F42
RP24-396E16.1	Autosome	0	#NUM!	F42
Gm5259	Autosome	0	#NUM!	F42
Gm28342	Autosome	0	#NUM!	F42
C030007H22Rik	Autosome	3	0	F42
Fmo3	Autosome	0	#NUM!	F42
RP24-507O16.3	Autosome	0	#NUM!	F42
Dst	Autosome	8152	0.46185	F42
Mroh9	Autosome	0	#NUM!	F42
Gm22671	Autosome	0	#NUM!	F42
RP24-357I7.1	Autosome	0	#NUM!	F42
Gm22434	Autosome	0	#NUM!	F42
Hhat	Autosome	0	#NUM!	F42
RP23-87D8.2	Autosome	3	0	F42
RP23-381K21.6	Autosome	0	#NUM!	F42
Gm28631	Autosome	0	#NUM!	F42
Gm23792	Autosome	0	#NUM!	F42
RP23-87D8.4	Autosome	2	0	F42
A730013G03Rik	Autosome	0	#NUM!	F42
1700065J18Rik	Autosome	0	#NUM!	F42
Gm26788	Autosome	8	0.25	F42
Agap1	Autosome	2465	0.446653	F42
RP24-422C24.3	Autosome	0	#NUM!	F42
RP24-152H15.5	Autosome	0	#NUM!	F42
RP23-102K8.1	Autosome	0	#NUM!	F42
RP24-152H15.4	Autosome	0	#NUM!	F42
Gm5266	Autosome	0	#NUM!	F42
Gm28499	Autosome	0	#NUM!	F42
Gm3052	Autosome	0	#NUM!	F42
Mir5103	Autosome	0	#NUM!	F42
4933400F21Rik	Autosome	2	1	F42
RP24-78E16.3	Autosome	0	#NUM!	F42
Prrx1	Autosome	1169	0.522669	F42
Ccdc115	Autosome	215	0.544186	F42
Gm20471	Autosome	0	#NUM!	F42
Gm28306	Autosome	3	1	F42
Gbx2	Autosome	572	0.798951	F42
RP24-485J8.3	Autosome	0	#NUM!	F42
Sertad4	Autosome	61	0.442623	F42
RP23-381K21.5	Autosome	0	#NUM!	F42
Gorab	Autosome	357	0.467787	F42
Gm24940	Autosome	0	#NUM!	F42
Gm29500	Autosome	0	#NUM!	F42
Rpsa-ps1	Autosome	8	1	F42
Mettl11b	Autosome	1	0	F42
Gm2343	Autosome	0	#NUM!	F42
Asb18	Autosome	1	0	F42
Abi2	Autosome	1374	0.487627	F42
Mdm4	Autosome	3474	0.453656	F42
Gm29257	Autosome	0	#NUM!	F42
Syt14	Autosome	93	0.268817	F42
RP23-95L22.1	Autosome	0	#NUM!	F42
RP23-95L22.2	Autosome	0	#NUM!	F42
Imp4	Autosome	1789	0.507546	F42
Iqca	Autosome	0	#NUM!	F42
4930434B07Rik	Autosome	0	#NUM!	F42
Ackr3	Autosome	84	0.654762	F42
RP24-548K2.1	Autosome	0	#NUM!	F42
Raph1	Autosome	351	0.524217	F42
Gm28721	Autosome	0	#NUM!	F42
Gm28723	Autosome	0	#NUM!	F42
Gm11575	Autosome	2	0	F42
Gm11576	Autosome	0	#NUM!	F42
Pik3c2b	Autosome	350	0.528571	F42
Gm11578	Autosome	0	#NUM!	F42
RP23-17F2.6	Autosome	0	#NUM!	F42
Gm28722	Autosome	0	#NUM!	F42
RP24-393L8.1	Autosome	0	#NUM!	F42
Gm11577	Autosome	0	#NUM!	F42
Eif4a-ps4	Autosome	18	0	F42
RP23-304O9.1	Autosome	34	0.411765	F42
Ptpn18	Autosome	13	0.923077	F42
Ppp1r15b	Autosome	2989	0.481097	F42
Cd28	Autosome	1	1	F42
Gm11579	Autosome	0	#NUM!	F42
RP23-157N11.10	Autosome	0	#NUM!	F42
Gm11609	Autosome	0	#NUM!	F42
Gm11581	Autosome	0	#NUM!	F42
RP23-157N11.11	Autosome	0	#NUM!	F42
Kifap3	Autosome	760	0.593421	F42
Cops8	Autosome	735	0.487075	F42
Prss39	Autosome	0	#NUM!	F42
Gm28416	Autosome	0	#NUM!	F42
Gm9991	Autosome	0	#NUM!	F42
Cfc1	Autosome	0	#NUM!	F42
Gm28419	Autosome	0	#NUM!	F42
Ctla4	Autosome	0	#NUM!	F42
Rpl18-ps1	Autosome	0	#NUM!	F42
Gm11582	Autosome	0	#NUM!	F42
Prss40	Autosome	0	#NUM!	F42
1700101I19Rik	Autosome	0	#NUM!	F42
Amer3	Autosome	0	#NUM!	F42
Gm28418	Autosome	0	#NUM!	F42
RP24-70I14.5	Autosome	0	#NUM!	F42
RP24-70I14.6	Autosome	0	#NUM!	F42
RP24-70I14.4	Autosome	0	#NUM!	F42
Icos	Autosome	0	#NUM!	F42
RP23-148E7.2	Autosome	0	#NUM!	F42
Rpl17-ps1	Autosome	0	#NUM!	F42
Gm11590	Autosome	0	#NUM!	F42
Gm11591	Autosome	0	#NUM!	F42
Gm28083	Autosome	0	#NUM!	F42
Gm11587	Autosome	0	#NUM!	F42
9530026F06Rik	Autosome	0	#NUM!	F42
Gm11588	Autosome	0	#NUM!	F42
Gm28449	Autosome	0	#NUM!	F42
RP23-280M7.4	Autosome	0	#NUM!	F42
Gm28094	Autosome	0	#NUM!	F42
4930587A21Rik	Autosome	0	#NUM!	F42
Scyl3	Autosome	313	0.539936	F42
Pard3b	Autosome	475	0.503158	F42
RP23-327M13.2	Autosome	0	#NUM!	F42
RP23-327M13.3	Autosome	0	#NUM!	F42
RP23-327M13.4	Autosome	0	#NUM!	F42
Pard3bos1	Autosome	2	0	F42
RP23-327M13.6	Autosome	0	#NUM!	F42
Gm29640	Autosome	0	#NUM!	F42
Gm29641	Autosome	0	#NUM!	F42
Pard3bos2	Autosome	0	#NUM!	F42
RP23-26A10.3	Autosome	0	#NUM!	F42
Pard3bos3	Autosome	0	#NUM!	F42
Gm29084	Autosome	0	#NUM!	F42
Gm11600	Autosome	0	#NUM!	F42
Gm11599	Autosome	0	#NUM!	F42
Col6a3	Autosome	1	0	F42
Arhgef4	Autosome	2941	0.656239	F42
RP23-324F10.1	Autosome	0	#NUM!	F42
RP23-324F10.2	Autosome	0	#NUM!	F42
RP23-166L24.2	Autosome	0	#NUM!	F42
RP23-348C6.5	Autosome	0	#NUM!	F42
RP23-348C6.3	Autosome	34	0.441176	F42
Plekha6	Autosome	37	0.648649	F42
BC055324	Autosome	395	0.518987	F42
Fam168b	Autosome	7818	0.501919	F42
Lamb3	Autosome	40	0.325	F42
RP23-348C6.1	Autosome	0	#NUM!	F42
Plekhb2	Autosome	224	0.964286	F42
RP23-348C6.4	Autosome	0	#NUM!	F42
RP23-348C6.6	Autosome	1	0	F42
RP23-348C6.7	Autosome	0	#NUM!	F42
RP23-309D5.1	Autosome	0	#NUM!	F42
Gm25096	Autosome	0	#NUM!	F42
RP24-550I15.1	Autosome	0	#NUM!	F42
Gm25634	Autosome	0	#NUM!	F42
Gm28415	Autosome	0	#NUM!	F42
Hsd11b1	Autosome	4	1	F42
RP24-72B22.1	Autosome	0	#NUM!	F42
RP23-59N15.2	Autosome	0	#NUM!	F42
RP24-72B22.2	Autosome	0	#NUM!	F42
RP24-424K5.3	Autosome	0	#NUM!	F42
G0s2	Autosome	70	0.314286	F42
RP23-59N15.4	Autosome	1	0	F42
RP24-424K5.1	Autosome	0	#NUM!	F42
RP24-424K5.2	Autosome	1	0	F42
RP23-59N15.5	Autosome	0	#NUM!	F42
Hs6st1	Autosome	1153	0.454467	F42
RP24-424K5.5	Autosome	2	0	F42
Camk1g	Autosome	228	0.535088	F42
RP23-59N15.7	Autosome	0	#NUM!	F42
RP23-392F1.2	Autosome	0	#NUM!	F42
RP23-392F1.3	Autosome	0	#NUM!	F42
4631405K08Rik	Autosome	0	#NUM!	F42
Mir205	Autosome	0	#NUM!	F42
RP24-404L18.2	Autosome	0	#NUM!	F42
RP23-204C6.1	Autosome	0	#NUM!	F42
F5	Autosome	18	0.333333	F42
Gm16588	Autosome	0	#NUM!	F42
Slc19a2	Autosome	2170	0.487558	F42
Uggt1	Autosome	4164	0.483189	F42
Plxna2	Autosome	2542	0.495673	F42
Ccdc181	Autosome	170	0.505882	F42
Mir6897	Autosome	0	#NUM!	F42
RP23-288J11.1	Autosome	2	0.5	F42
RP23-288J11.2	Autosome	0	#NUM!	F42
RP23-288J11.3	Autosome	0	#NUM!	F42
RP24-84B18.2	Autosome	0	#NUM!	F42
Neurl3	Autosome	0	#NUM!	F42
RP24-84B18.1	Autosome	0	#NUM!	F42
Mir3962	Autosome	0	#NUM!	F42
Blzf1	Autosome	291	0.319588	F42
Lrrfip1	Autosome	4922	0.543275	F42
Cd34	Autosome	0	#NUM!	F42
Gm16897	Autosome	4	1	F42
RP23-445K23.7	Autosome	0	#NUM!	F42
RP23-445K23.3	Autosome	0	#NUM!	F42
RP23-445K23.5	Autosome	0	#NUM!	F42
Rbm44	Autosome	10	1	F42
Gm7776	Autosome	0	#NUM!	F42
Ramp1	Autosome	1	0	F42
Nme7	Autosome	282	0.531915	F42
RP24-73O16.3	Autosome	6	0.5	F42
Cd46	Autosome	40	0.425	F42
Mir29b-2	Autosome	0	#NUM!	F42
Mir29c	Autosome	0	#NUM!	F42
RP23-82P18.3	Autosome	0	#NUM!	F42
RP23-82P18.4	Autosome	1	0	F42
Atp1b1	Autosome	212	0.518868	F42
RP24-272N10.4	Autosome	0	#NUM!	F42
Gm26685	Autosome	0	#NUM!	F42
RP24-272N10.6	Autosome	0	#NUM!	F42
RP23-260J11.2	Autosome	0	#NUM!	F42
RP23-260J11.3	Autosome	0	#NUM!	F42
Nrp2	Autosome	249	0.425703	F42
RP23-260J11.4	Autosome	0	#NUM!	F42
Gm29083	Autosome	0	#NUM!	F42
Dpt	Autosome	1	0	F42
RP23-149A5.4	Autosome	0	#NUM!	F42
RP23-152I6.2	Autosome	0	#NUM!	F42
RP23-152I6.3	Autosome	65	0.0923077	F42
RP23-152I6.4	Autosome	0	#NUM!	F42
Xcl1	Autosome	0	#NUM!	F42
1700029M03Rik	Autosome	0	#NUM!	F42
RP23-187M7.3	Autosome	0	#NUM!	F42
Ube2f	Autosome	387	0.501292	F42
Gm7785	Autosome	12	0.166667	F42
Tbx19	Autosome	0	#NUM!	F42
Gm16550	Autosome	0	#NUM!	F42
Arid5a	Autosome	89	0.325843	F42
RP23-134L6.5	Autosome	0	#NUM!	F42
Cr1l	Autosome	279	0.519713	F42
Sft2d2	Autosome	882	0.236961	F42
Tiprl	Autosome	464	0.435345	F42
RP23-187M7.5	Autosome	33	0.333333	F42
Gpr161	Autosome	1085	0.496774	F42
Scly	Autosome	266	0.680451	F42
Gm17090	Autosome	2	0.5	F42
Espnl	Autosome	7	0.285714	F42
Dcaf6	Autosome	561	0.56328	F42
RP23-294I9.3	Autosome	0	#NUM!	F42
Gm24637	Autosome	0	#NUM!	F42
RP24-323I23.1	Autosome	0	#NUM!	F42
Klhl30	Autosome	0	#NUM!	F42
Cr2	Autosome	0	#NUM!	F42
Mpc2	Autosome	458	0.50655	F42
RP24-323I23.2	Autosome	0	#NUM!	F42
RP23-109O14.1	Autosome	0	#NUM!	F42
RP23-109O14.2	Autosome	0	#NUM!	F42
RP23-442A6.1	Autosome	0	#NUM!	F42
Fam132b	Autosome	30	0.566667	F42
Kansl3	Autosome	1476	0.506098	F42
Mir6898	Autosome	0	#NUM!	F42
Optc	Autosome	3	0.333333	F42
Gm15851	Autosome	2	1	F42
Fer1l5	Autosome	0	#NUM!	F42
Prelp	Autosome	201	0.21393	F42
Ilkap	Autosome	884	0.430995	F42
1700020N18Rik	Autosome	0	#NUM!	F42
Hes6	Autosome	1097	0.330902	F42
Lman2l	Autosome	623	0.483146	F42
Cnnm4	Autosome	71	0.352113	F42
RP23-294I17.4	Autosome	1	0	F42
Per2	Autosome	443	0.455982	F42
Gm28381	Autosome	0	#NUM!	F42
Gm28382	Autosome	0	#NUM!	F42
Gm19085	Autosome	0	#NUM!	F42
Traf3ip1	Autosome	270	0.574074	F42
Cnnm3	Autosome	1241	0.503626	F42
RP23-294I17.6	Autosome	0	#NUM!	F42
RP23-434D24.3	Autosome	0	#NUM!	F42
Gm11608	Autosome	0	#NUM!	F42
Asb1	Autosome	658	0.56383	F42
Gm28380	Autosome	0	#NUM!	F42
Gm29100	Autosome	0	#NUM!	F42
Twist2	Autosome	0	#NUM!	F42
Adcy10	Autosome	1	1	F42
Zdbf2	Autosome	12	0.75	F42
Gm29101	Autosome	0	#NUM!	F42
Ankrd23	Autosome	24	0.541667	F42
RP23-309A8.1	Autosome	0	#NUM!	F42
RP23-469D21.2	Autosome	0	#NUM!	F42
RP23-469D21.1	Autosome	0	#NUM!	F42
RP23-469D21.3	Autosome	0	#NUM!	F42
Myog	Autosome	0	#NUM!	F42
Ankrd39	Autosome	126	0.52381	F42
Mpzl1	Autosome	3182	0.490572	F42
RP23-469D21.5	Autosome	5	0.8	F42
RP23-469D21.6	Autosome	0	#NUM!	F42
Hdac4	Autosome	1063	0.524929	F42
RP23-309A8.4	Autosome	0	#NUM!	F42
RP23-309A8.3	Autosome	1	1	F42
Gm29099	Autosome	0	#NUM!	F42
Gm7837	Autosome	0	#NUM!	F42
Rcsd1	Autosome	18	0.277778	F42
Ppfia4	Autosome	7	0.142857	F42
RP23-132G24.2	Autosome	0	#NUM!	F42
RP23-132G24.3	Autosome	0	#NUM!	F42
Ndufa10	Autosome	2837	0.475855	F42
Mir6900	Autosome	0	#NUM!	F42
Creg1	Autosome	538	0.492565	F42
Tmem183a	Autosome	1712	0.474883	F42
RP23-132G24.4	Autosome	0	#NUM!	F42
Olfr1416	Autosome	0	#NUM!	F42
Gm16565	Autosome	4	0	F42
4933406M09Rik	Autosome	1	1	F42
Olfr1415	Autosome	0	#NUM!	F42
Olfr1414	Autosome	0	#NUM!	F42
Olfr1413	Autosome	0	#NUM!	F42
Sema4c	Autosome	532	0.505639	F42
1700054K02Rik	Autosome	0	#NUM!	F42
Gm28478	Autosome	0	#NUM!	F42
Olfr1412	Autosome	0	#NUM!	F42
D430040D24Rik	Autosome	75	0.693333	F42
Olfr1411	Autosome	0	#NUM!	F42
Olfr1410	Autosome	1	0	F42
Olfr12	Autosome	1	0	F42
Myeov2	Autosome	11	0.545455	F42
Cyb5r1	Autosome	219	0.511416	F42
Otos	Autosome	0	#NUM!	F42
Fam178b	Autosome	8	0	F42
Gm29482	Autosome	0	#NUM!	F42
Gm29481	Autosome	0	#NUM!	F42
Gm6428	Autosome	0	#NUM!	F42
Cox5b	Autosome	2838	0.477097	F42
Gpc1	Autosome	1942	0.468589	F42
Gm29480	Autosome	0	#NUM!	F42
Mir149	Autosome	0	#NUM!	F42
Adipor1	Autosome	2041	0.604116	F42
Gm29643	Autosome	1	1	F42
RP24-547I3.2	Autosome	0	#NUM!	F42
Actr1b	Autosome	2289	0.479249	F42
RP23-247A1.6	Autosome	0	#NUM!	F42
RP23-247A1.7	Autosome	0	#NUM!	F42
Ankmy1	Autosome	3	0.333333	F42
Cd247	Autosome	1	1	F42
Dusp28	Autosome	36	0.0277778	F42
5033417F24Rik	Autosome	38	0.736842	F42
RP23-36P10.11	Autosome	0	#NUM!	F42
Klhl12	Autosome	469	0.560768	F42
RP23-36P10.10	Autosome	0	#NUM!	F42
RP23-36P10.9	Autosome	0	#NUM!	F42
Rabif	Autosome	311	0.514469	F42
Gm25612	Autosome	0	#NUM!	F42
Gm15454	Autosome	0	#NUM!	F42
Gm29376	Autosome	1	0	F42
Zap70	Autosome	0	#NUM!	F42
Mgat4e	Autosome	0	#NUM!	F42
Gm18828	Autosome	0	#NUM!	F42
Rnpepl1	Autosome	1020	0.460784	F42
9430060I03Rik	Autosome	3	0	F42
Capn10	Autosome	277	0.458484	F42
Gpr35	Autosome	2	0.5	F42
Tmem131	Autosome	3157	0.466582	F42
Gm18697	Autosome	0	#NUM!	F42
Aqp12	Autosome	0	#NUM!	F42
Kdm5b	Autosome	1593	0.52103	F42
RP23-328J8.4	Autosome	0	#NUM!	F42
RP23-328J8.2	Autosome	0	#NUM!	F42
RP23-328J8.3	Autosome	1	1	F42
Rpl12-ps1	Autosome	0	#NUM!	F42
Gm26783	Autosome	0	#NUM!	F42
Syt2	Autosome	12	0.5	F42
Klf7	Autosome	375	0.357333	F42
Gm13748	Autosome	2	1	F42
Gm13750	Autosome	0	#NUM!	F42
Gm28981	Autosome	0	#NUM!	F42
Gm28980	Autosome	0	#NUM!	F42
Vwa3b	Autosome	0	#NUM!	F42
RP23-259P18.1	Autosome	0	#NUM!	F42
Cnga3	Autosome	2	0	F42
RP23-271C13.1	Autosome	0	#NUM!	F42
Ppp1r12b	Autosome	684	0.454678	F42
RP24-541A5.3	Autosome	0	#NUM!	F42
RP24-541A5.1	Autosome	18	0.222222	F42
Gm28892	Autosome	2	0.5	F42
Ube2t	Autosome	296	0.52027	F42
Lgr6	Autosome	19	0.526316	F42
Creb1	Autosome	1130	0.541593	F42
Mettl21a	Autosome	262	0.461832	F42
Gm28982	Autosome	5	0.4	F42
Gm29152	Autosome	0	#NUM!	F42
Ccnyl1	Autosome	767	0.431551	F42
Fzd5	Autosome	169	0.47929	F42
RP24-388P13.2	Autosome	0	#NUM!	F42
Gm4204	Autosome	1	0	F42
Gm26642	Autosome	0	#NUM!	F42
Pou2f1	Autosome	705	0.507801	F42
Plekhm3	Autosome	237	0.514768	F42
Gm17976	Autosome	0	#NUM!	F42
Gm26665	Autosome	0	#NUM!	F42
RP24-147G10.2	Autosome	0	#NUM!	F42
RP24-147G10.4	Autosome	0	#NUM!	F42
Elf3	Autosome	0	#NUM!	F42
Dusp27	Autosome	27	0.296296	F42
Gpa33	Autosome	0	#NUM!	F42
Rnpep	Autosome	528	0.507576	F42
Timm17a	Autosome	1283	0.458301	F42
Mael	Autosome	0	#NUM!	F42
Lmod1	Autosome	2	0.5	F42
Shisa4	Autosome	560	0.573214	F42
Kif1a	Autosome	6751	0.478744	F42
Gm28086	Autosome	0	#NUM!	F42
Agxt	Autosome	0	#NUM!	F42
2310007B03Rik	Autosome	0	#NUM!	F42
E030010N08Rik	Autosome	4	0	F42
Ipo9	Autosome	5791	0.46037	F42
Gm28277	Autosome	0	#NUM!	F42
Ildr2	Autosome	667	0.0209895	F42
5330438I03Rik	Autosome	19	0	F42
RP24-229G16.1	Autosome	63	0.412698	F42
Tada1	Autosome	780	0.491026	F42
Sned1	Autosome	673	0.364042	F42
Mir6901	Autosome	0	#NUM!	F42
Pogk	Autosome	2140	0.366355	F42
Gm16418	Autosome	0	#NUM!	F42
RP24-229G16.2	Autosome	0	#NUM!	F42
Gm4846	Autosome	0	#NUM!	F42
Mterf4	Autosome	168	0.47619	F42
Gm7867	Autosome	0	#NUM!	F42
Gm4847	Autosome	0	#NUM!	F42
Pask	Autosome	363	0.465565	F42
Fmo9	Autosome	0	#NUM!	F42
Gm4954	Autosome	0	#NUM!	F42
RP24-72P6.1	Autosome	0	#NUM!	F42
Gm6286	Autosome	0	#NUM!	F42
RP24-192L21.1	Autosome	2	1	F42
Pth2r	Autosome	2	1	F42
Gm16701	Autosome	40	0.8	F42
Gm28927	Autosome	0	#NUM!	F42
Gm28926	Autosome	0	#NUM!	F42
Gm28925	Autosome	0	#NUM!	F42
Gm28923	Autosome	0	#NUM!	F42
Gm28922	Autosome	0	#NUM!	F42
Gm28728	Autosome	0	#NUM!	F42
Gm5255	Autosome	0	#NUM!	F42
Gm8805	Autosome	0	#NUM!	F42
Fam78b	Autosome	151	0.701987	F42
RP24-128E5.1	Autosome	0	#NUM!	F42
RP23-79H24.1	Autosome	0	#NUM!	F42
Crygf	Autosome	0	#NUM!	F42
Gm8809	Autosome	0	#NUM!	F42
Gm15659	Autosome	0	#NUM!	F42
Gm8812	Autosome	0	#NUM!	F42
Ppp1r7	Autosome	1269	0.506698	F42
Mir6345	Autosome	0	#NUM!	F42
Nav1	Autosome	2101	0.414089	F42
Gm26446	Autosome	0	#NUM!	F42
Mir1231	Autosome	0	#NUM!	F42
RP23-2M16.4	Autosome	0	#NUM!	F42
RP24-331B5.1	Autosome	4	0.75	F42
Gm4793	Autosome	5	0.4	F42
Csrp1	Autosome	138	0.188406	F42
Phlda3	Autosome	579	0.16753	F42
Uck2	Autosome	3892	0.467369	F42
RP23-79H24.3	Autosome	0	#NUM!	F42
Inpp4a	Autosome	242	0.508264	F42
RP23-79H24.4	Autosome	1	1	F42
Mir6347	Autosome	0	#NUM!	F42
RP23-125E16.1	Autosome	0	#NUM!	F42
4930439A04Rik	Autosome	0	#NUM!	F42
RP23-271C13.2	Autosome	0	#NUM!	F42
Coa5	Autosome	2263	0.478126	F42
Ano7	Autosome	0	#NUM!	F42
Tmco1	Autosome	6	0.666667	F42
Aldh9a1	Autosome	762	0.400262	F42
Unc50	Autosome	3	0	F42
Mgst3	Autosome	47	0.404255	F42
Lrrc52	Autosome	1	0	F42
Tnni1	Autosome	3	0	F42
Lad1	Autosome	0	#NUM!	F42
Rxrg	Autosome	0	#NUM!	F42
Lmx1a	Autosome	0	#NUM!	F42
Gm20711	Autosome	0	#NUM!	F42
Mgat4a	Autosome	11	0.181818	F42
RP23-285H9.2	Autosome	0	#NUM!	F42
4930594C11Rik	Autosome	0	#NUM!	F42
2010300C02Rik	Autosome	0	#NUM!	F42
4930556I23Rik	Autosome	0	#NUM!	F42
RP23-402K6.2	Autosome	0	#NUM!	F42
RP23-21P10.1	Autosome	0	#NUM!	F42
Pbx1	Autosome	2525	0.473663	F42
RP24-93F24.2	Autosome	0	#NUM!	F42
RP24-93F24.1	Autosome	0	#NUM!	F42
Mir6348	Autosome	0	#NUM!	F42
[truncated: 76,631 more rows]

## Sheet: Extended Figure 1c
Gene	Total Counts	Allelic Ratio	Clone
Gm14874	0	#NUM!	F42
Gm15061	0	#NUM!	F42
Gm3657	0	#NUM!	F42
Gm26151	0	#NUM!	F42
Gm14875	0	#NUM!	F42
Gm15076	0	#NUM!	F42
Gm3943	0	#NUM!	F42
Gm8261	0	#NUM!	F42
Gpr50	19	0	F42
Gm15075	0	#NUM!	F42
Gm15074	0	#NUM!	F42
Gm14723	0	#NUM!	F42
Gm3669	0	#NUM!	F42
Rpl30-ps10	0	#NUM!	F42
Gm4996	0	#NUM!	F42
Slc16a2	2333	0.0115731	F42
Gm6222	0	#NUM!	F42
RP23-273N4.8	0	#NUM!	F42
Gm10488	0	#NUM!	F42
Gm14893	0	#NUM!	F42
Gm9164	0	#NUM!	F42
Gm3677	0	#NUM!	F42
Gm9166	0	#NUM!	F42
Gm3681	0	#NUM!	F42
Vma21	1519	0.0118499	F42
Gm14632	0	#NUM!	F42
Gm7437	0	#NUM!	F42
Gm14974	0	#NUM!	F42
Gm7438	0	#NUM!	F42
Htr2c	0	#NUM!	F42
Rlim	2039	0.00980873	F42
Snora35	0	#NUM!	F42
Gm22650	0	#NUM!	F42
Gm14892	0	#NUM!	F42
Mir764	0	#NUM!	F42
Gm23378	0	#NUM!	F42
Mir1912	0	#NUM!	F42
Gm1141	17	0	F42
Gm22266	0	#NUM!	F42
Mir1264	0	#NUM!	F42
Mir1298	0	#NUM!	F42
Gm24627	0	#NUM!	F42
Mir448	0	#NUM!	F42
Gm10487	0	#NUM!	F42
Gm21447	0	#NUM!	F42
Prrg3	102	0.0196078	F42
Spin2f	0	#NUM!	F42
C77370	632	0.00474684	F42
Mir672	0	#NUM!	F42
Gm15280	0	#NUM!	F42
Gm15276	0	#NUM!	F42
Spin2e	0	#NUM!	F42
Fate1	1	0	F42
Gm21637	0	#NUM!	F42
Il13ra2	0	#NUM!	F42
Cnga2	0	#NUM!	F42
Gm2799	0	#NUM!	F42
Magea4	0	#NUM!	F42
Abcb7	696	0.00431034	F42
Gm5926	0	#NUM!	F42
Vcp-rs	0	#NUM!	F42
Gm6238	0	#NUM!	F42
Gm21951	0	#NUM!	F42
Uprt	332	0.00301205	F42
Gabre	1	0	F42
Mir224	0	#NUM!	F42
Mir452	0	#NUM!	F42
Spin2-ps6	0	#NUM!	F42
Gm15275	0	#NUM!	F42
Gm15274	0	#NUM!	F42
Gm2863	0	#NUM!	F42
Gm2182	0	#NUM!	F42
Magea10	0	#NUM!	F42
Gm21979	0	#NUM!	F42
Gm21990	0	#NUM!	F42
Gm2892	0	#NUM!	F42
Gm2223	0	#NUM!	F42
Gm2231	0	#NUM!	F42
Gm2913	0	#NUM!	F42
Gm15273	0	#NUM!	F42
Gm15281	0	#NUM!	F42
Gm15279	0	#NUM!	F42
Zdhhc15	348	0.00287356	F42
Gm7023	0	#NUM!	F42
Gm22430	0	#NUM!	F42
Gm2927	0	#NUM!	F42
Gm14822	0	#NUM!	F42
1700121L16Rik	0	#NUM!	F42
Gm2933	0	#NUM!	F42
Magee2	5	0	F42
Gm2964	0	#NUM!	F42
Gm6285	0	#NUM!	F42
Gm22090	0	#NUM!	F42
Gm9673	0	#NUM!	F42
Spin2-ps5	0	#NUM!	F42
Gm2288	0	#NUM!	F42
Gm14552	0	#NUM!	F42
Gabra3	5	0	F42
Gm14735	0	#NUM!	F42
Mir767	0	#NUM!	F42
Mir105	0	#NUM!	F42
Gm14736	0	#NUM!	F42
Gm10486	0	#NUM!	F42
Gm2309	0	#NUM!	F42
Gm2318	0	#NUM!	F42
Gm14553	0	#NUM!	F42
Gabrq	0	#NUM!	F42
Magea9-ps	0	#NUM!	F42
Gm14819	0	#NUM!	F42
Gm4764	0	#NUM!	F42
Gm14554	0	#NUM!	F42
Gm25624	0	#NUM!	F42
Cetn2	330	0.0242424	F42
Lrch2	905	0.00883978	F42
Gm16400	0	#NUM!	F42
Gm15167	0	#NUM!	F42
Pbdc1	817	0.483476	F42
Nsdhl	926	0.0205184	F42
Gm8289	0	#NUM!	F42
Magee1	716	0.00558659	F42
Gm6292	0	#NUM!	F42
E530001F21Rik	2	0	F42
Rpl30-ps9	0	#NUM!	F42
Gm14824	8	0	F42
Mir384	0	#NUM!	F42
Gm15128	0	#NUM!	F42
Gm15081	0	#NUM!	F42
Mir325	0	#NUM!	F42
Rab9b-ps1	0	#NUM!	F42
Gm15080	0	#NUM!	F42
Gm15108	0	#NUM!	F42
Gm15110	0	#NUM!	F42
Gm14855	0	#NUM!	F42
Gm14854	0	#NUM!	F42
Gm8303	0	#NUM!	F42
Gm7117	0	#NUM!	F42
Fgf16	0	#NUM!	F42
Gm15107	0	#NUM!	F42
Gm15109	0	#NUM!	F42
Gm15111	0	#NUM!	F42
Gm15113	0	#NUM!	F42
Gm8320	0	#NUM!	F42
Gm15114	0	#NUM!	F42
Gm15106	0	#NUM!	F42
Gm15112	0	#NUM!	F42
Gm8331	0	#NUM!	F42
Gm8334	0	#NUM!	F42
Gm15127	0	#NUM!	F42
Gm15125	0	#NUM!	F42
Gm15126	0	#NUM!	F42
Kars-ps1	0	#NUM!	F42
Luzp4	0	#NUM!	F42
Gm15099	0	#NUM!	F42
Gm15084	0	#NUM!	F42
Gm15094	0	#NUM!	F42
Gm15096	0	#NUM!	F42
Dock11	57	0.0526316	F42
Ott	0	#NUM!	F42
Gm15092	0	#NUM!	F42
Gm15088	0	#NUM!	F42
Gm15090	0	#NUM!	F42
Gm8346	0	#NUM!	F42
Gm15093	0	#NUM!	F42
Gm15098	0	#NUM!	F42
Gm15089	0	#NUM!	F42
Gm8366	0	#NUM!	F42
Gm15100	0	#NUM!	F42
Gm15085	0	#NUM!	F42
Gm15086	0	#NUM!	F42
Gm10439	0	#NUM!	F42
Xlr5a	0	#NUM!	F42
Gm15101	0	#NUM!	F42
Gm8383	0	#NUM!	F42
Gm15097	0	#NUM!	F42
Gm15095	0	#NUM!	F42
Gm15087	0	#NUM!	F42
Gm15091	0	#NUM!	F42
Gm15102	0	#NUM!	F42
Gm15103	0	#NUM!	F42
Atrx	3953	0.00683026	F42
Gm8402	0	#NUM!	F42
Gm5946	0	#NUM!	F42
Gm15104	0	#NUM!	F42
Gm26020	0	#NUM!	F42
Gm15105	0	#NUM!	F42
Gm14853	1	0	F42
Gm23656	0	#NUM!	F42
Tmem29	39	0.0769231	F42
Gm15129	0	#NUM!	F42
3110067C02Rik	13	0.0769231	F42
Magt1	2339	0.0534416	F42
Cox7b	52	0.25	F42
Apex2	256	0.0117188	F42
Xlr5c	0	#NUM!	F42
Gm5639	0	#NUM!	F42
Gm8501	0	#NUM!	F42
Alas2	0	#NUM!	F42
Mir3620	0	#NUM!	F42
Atp7a	244	0.0286885	F42
Tlr13	0	#NUM!	F42
Zfp275	395	0	F42
Gm14856	0	#NUM!	F42
Gm18336	3	0	F42
Gm26726	0	#NUM!	F42
RP23-95K12.11	0	#NUM!	F42
Zfp92	0	#NUM!	F42
Pgk1	2037	0.00932744	F42
Trex2	0	#NUM!	F42
Taf9b	0	#NUM!	F42
Pfkfb1	22	0	F42
Haus7	273	0.043956	F42
Rpl39	0	#NUM!	F42
Snora69	0	#NUM!	F42
Fnd3c2	0	#NUM!	F42
Gm14852	0	#NUM!	F42
Gm14857	0	#NUM!	F42
Gm5133	0	#NUM!	F42
Gm14876	0	#NUM!	F42
Upf3b	102	0.284314	F42
Gm6325	0	#NUM!	F42
Nkap	1078	0.424861	F42
Akap14	0	#NUM!	F42
Ndufa1	0	#NUM!	F42
Rnf113a1	0	#NUM!	F42
Bgn	0	#NUM!	F42
Gm9	0	#NUM!	F42
Rhox1	0	#NUM!	F42
Rhox2a	0	#NUM!	F42
Fndc3c1	84	0	F42
Cysltr1	0	#NUM!	F42
Rhox3a	0	#NUM!	F42
Rhox4a	0	#NUM!	F42
Gm5127	0	#NUM!	F42
Gm24622	0	#NUM!	F42
Gm14877	0	#NUM!	F42
Gm14878	0	#NUM!	F42
Gm14879	0	#NUM!	F42
Gm9200	0	#NUM!	F42
Gm24491	0	#NUM!	F42
Gm14882	0	#NUM!	F42
Rhox3a2	0	#NUM!	F42
Gm14881	0	#NUM!	F42
Gm14880	0	#NUM!	F42
Rhox4a2	0	#NUM!	F42
Zcchc5	0	#NUM!	F42
Rhox2b	0	#NUM!	F42
Rhox3b-ps	0	#NUM!	F42
Lpar4	206	0.00970874	F42
Rhox4b	0	#NUM!	F42
P2ry10	0	#NUM!	F42
Rhox2c	0	#NUM!	F42
A630033H20Rik	0	#NUM!	F42
Gm14834	0	#NUM!	F42
Gm14836	0	#NUM!	F42
Rhox3c	0	#NUM!	F42
Rhox4c	0	#NUM!	F42
Tro	238	0.00420168	F42
Atp2b3	2	0	F42
Rhox2d	0	#NUM!	F42
Rhox3d-ps	0	#NUM!	F42
Rhox4d	0	#NUM!	F42
Dusp9	2	0	F42
Gm15132	0	#NUM!	F42
Gpr174	0	#NUM!	F42
Gm15131	0	#NUM!	F42
Gm9208	0	#NUM!	F42
Gm14833	0	#NUM!	F42
Gm5392	0	#NUM!	F42
Rhox2e	0	#NUM!	F42
Itm2a	263	0.00380228	F42
Gm14835	0	#NUM!	F42
4933401B06Rik	0	#NUM!	F42
Rhox3e	0	#NUM!	F42
Rhox4e	0	#NUM!	F42
Rhox2f	0	#NUM!	F42
Rhox3f	0	#NUM!	F42
Rhox4f	0	#NUM!	F42
Rhox3g	0	#NUM!	F42
Dppa3-ps	0	#NUM!	F42
Rhox2g	0	#NUM!	F42
Tbx22	0	#NUM!	F42
Rhox4g	0	#NUM!	F42
2610002M06Rik	307	0	F42
Rhox3h	0	#NUM!	F42
Gm24147	0	#NUM!	F42
Rhox2h	0	#NUM!	F42
Gm6310	0	#NUM!	F42
Fam46d	0	#NUM!	F42
Gm732	0	#NUM!	F42
Gm14849	0	#NUM!	F42
Gm378	0	#NUM!	F42
Maged2	2702	0.00555144	F42
Gm9218	0	#NUM!	F42
Gm24907	0	#NUM!	F42
Gm379	0	#NUM!	F42
Pnck	0	#NUM!	F42
Gm27191	0	#NUM!	F42
Gm8424	0	#NUM!	F42
Brwd3	833	0.00720288	F42
Gnl3l	2601	0.00768935	F42
Gm15152	0	#NUM!	F42
Gm14870	0	#NUM!	F42
5730416F02Rik	1	0	F42
Hmgn5	568	0.00528169	F42
Gm23322	0	#NUM!	F42
Sh3bgrl	5483	0.00510669	F42
Gm14869	0	#NUM!	F42
Tmem255a	23	0	F42
Gm6377	0	#NUM!	F42
Rhox7-ps	0	#NUM!	F42
Gm14868	0	#NUM!	F42
Gm4784	0	#NUM!	F42
Gm4991	0	#NUM!	F42
Gm7134	0	#NUM!	F42
Gm9225	0	#NUM!	F42
Gm14886	0	#NUM!	F42
Fgd1	713	0.00420757	F42
Gm26108	0	#NUM!	F42
Pou3f4	447	0.0134228	F42
Gm10112	0	#NUM!	F42
Atp1b4	0	#NUM!	F42
Tsr2	433	0.00923788	F42
Gm40	0	#NUM!	F42
Gm15149	0	#NUM!	F42
Gm4853	0	#NUM!	F42
Rps12-ps7	0	#NUM!	F42
Gm15138	0	#NUM!	F42
Wnk3	285	0.00350877	F42
Rpl21-ps15	0	#NUM!	F42
Slc6a8	393	0.259542	F42
Gm26441	0	#NUM!	F42
Lamp2	2415	0.284886	F42
Bcap31	2029	0.361755	F42
Gm7598	2	0	F42
Fam120c	648	0.00462963	F42
Gm22248	0	#NUM!	F42
Abcd1	101	0.356436	F42
Gm6451	0	#NUM!	F42
Gm15148	2	0	F42
Gm25226	0	#NUM!	F42
Plxnb3	87	0.275862	F42
Srpk3	4	0	F42
Idh3g	2814	0.410448	F42
Ssr4	75	0.373333	F42
Gm14898	0	#NUM!	F42
Gm14899	0	#NUM!	F42
Tex16	0	#NUM!	F42
Gm14900	0	#NUM!	F42
Pdzd4	281	0.145907	F42
Gm6335	0	#NUM!	F42
Gm14817	5	0	F42
Gm23615	0	#NUM!	F42
4933403O08Rik	0	#NUM!	F42
Gm5393	0	#NUM!	F42
Cul4b	2	0	F42
Apool	0	#NUM!	F42
Mcts1	78	0.410256	F42
Satl1	0	#NUM!	F42
Gm6418	0	#NUM!	F42
Gm14908	0	#NUM!	F42
C1galt1c1	0	#NUM!	F42
Ap3s1-ps1	0	#NUM!	F42
Gm14565	0	#NUM!	F42
Gm14564	0	#NUM!	F42
6030498E09Rik	0	#NUM!	F42
Gm6024	0	#NUM!	F42
Gm14567	0	#NUM!	F42
Gm16423	0	#NUM!	F42
Gm14551	0	#NUM!	F42
Gm14566	0	#NUM!	F42
Gm26437	0	#NUM!	F42
2010106E10Rik	0	#NUM!	F42
Gm14643	0	#NUM!	F42
Gm14575	0	#NUM!	F42
Gm14574	0	#NUM!	F42
Gm14576	0	#NUM!	F42
Gm5385	0	#NUM!	F42
Gm14577	0	#NUM!	F42
Zfp711	0	#NUM!	F42
Pof1b	0	#NUM!	F42
Gm14921	0	#NUM!	F42
Gm14922	0	#NUM!	F42
Gm14923	0	#NUM!	F42
Gm6427	0	#NUM!	F42
Gm6429	0	#NUM!	F42
Gm14937	0	#NUM!	F42
Gm14938	0	#NUM!	F42
Gm14936	0	#NUM!	F42
Gm14939	0	#NUM!	F42
Chm	401	0.206983	F42
Mir361	0	#NUM!	F42
Gm7405	0	#NUM!	F42
Phf8	478	0.0041841	F42
L1cam	0	#NUM!	F42
Gm24460	0	#NUM!	F42
Gm5395	0	#NUM!	F42
Gm15151	0	#NUM!	F42
Gm4919	0	#NUM!	F42
Gm15161	0	#NUM!	F42
Gria3	698	0	F42
Gm14614	0	#NUM!	F42
Gm14613	0	#NUM!	F42
Dach2	0	#NUM!	F42
Gm24831	0	#NUM!	F42
Gm23985	0	#NUM!	F42
Gm4915	0	#NUM!	F42
Gm14896	0	#NUM!	F42
Gm7416	0	#NUM!	F42
Gm7146	0	#NUM!	F42
Thoc2	0	#NUM!	F42
Gm7657	0	#NUM!	F42
Gm5135	0	#NUM!	F42
Xiap	1232	0.00974026	F42
Klhl4	0	#NUM!	F42
Gm14615	0	#NUM!	F42
RP23-295D9.3	0	#NUM!	F42
Gm14895	0	#NUM!	F42
Gm1866	0	#NUM!	F42
Gm14894	0	#NUM!	F42
Gm5942	0	#NUM!	F42
Gm14897	0	#NUM!	F42
Ube2dnl1	0	#NUM!	F42
Ube2dnl2	0	#NUM!	F42
4930555B12Rik	0	#NUM!	F42
Gm4914	0	#NUM!	F42
Gm7429	0	#NUM!	F42
Gm5943	0	#NUM!	F42
Gm14905	0	#NUM!	F42
Gm27414	0	#NUM!	F42
Gm6461	0	#NUM!	F42
Gm5944	0	#NUM!	F42
Gm14903	0	#NUM!	F42
Gm14906	0	#NUM!	F42
Gm14907	0	#NUM!	F42
Gm14904	0	#NUM!	F42
Gm24624	0	#NUM!	F42
Cpxcr1	0	#NUM!	F42
H2afb2	0	#NUM!	F42
Gm16373	0	#NUM!	F42
Gm14919	0	#NUM!	F42
Gm14920	0	#NUM!	F42
Gm14918	0	#NUM!	F42
Gm14913	0	#NUM!	F42
Gm6491	0	#NUM!	F42
Gm28579	0	#NUM!	F42
Gm14911	0	#NUM!	F42
Gm14914	0	#NUM!	F42
Gm14917	0	#NUM!	F42
Gm6500	0	#NUM!	F42
Gm14916	0	#NUM!	F42
Gm14912	0	#NUM!	F42
Gm14915	0	#NUM!	F42
Gm14909	0	#NUM!	F42
Gm14910	0	#NUM!	F42
Tgif2lx2	0	#NUM!	F42
Tgif2lx1	0	#NUM!	F42
Gm7485	0	#NUM!	F42
Gm14926	0	#NUM!	F42
Gm26182	0	#NUM!	F42
Gm14929	0	#NUM!	F42
Pabpc5	8	0	F42
Gm4913	0	#NUM!	F42
Gm16420	0	#NUM!	F42
Gm5863	0	#NUM!	F42
Gm14928	0	#NUM!	F42
Pcdh11x	124	0	F42
H2afb3	0	#NUM!	F42
Gm14931	0	#NUM!	F42
Gm14927	0	#NUM!	F42
Gm14930	0	#NUM!	F42
Gm4993	0	#NUM!	F42
Gm22590	0	#NUM!	F42
Gm5394	0	#NUM!	F42
Gm5648	0	#NUM!	F42
Gm14932	0	#NUM!	F42
Gm23277	0	#NUM!	F42
Gm14943	0	#NUM!	F42
Gm14945	0	#NUM!	F42
Gm4992	0	#NUM!	F42
Gm16421	0	#NUM!	F42
Gm14946	0	#NUM!	F42
Gm14942	1	0	F42
Nap1l3	107	0.0186916	F42
Gm14947	0	#NUM!	F42
Gm14983	0	#NUM!	F42
Stag2	47	0	F42
Gm14619	0	#NUM!	F42
Sh2d1a	0	#NUM!	F42
Diap2	65	0	F42
Gm14984	0	#NUM!	F42
Gm14987	0	#NUM!	F42
Gm7781	0	#NUM!	F42
Gm14982	0	#NUM!	F42
Huwe1	6147	0.321132	F42
Gm25170	0	#NUM!	F42
Gm14976	0	#NUM!	F42
Gm7790	0	#NUM!	F42
Gm14977	0	#NUM!	F42
Gm4994	0	#NUM!	F42
Gm7058	0	#NUM!	F42
Gm14981	0	#NUM!	F42
Gm26406	0	#NUM!	F42
Gm23768	0	#NUM!	F42
Gm7820	0	#NUM!	F42
Gm7821	0	#NUM!	F42
Mir3113	0	#NUM!	F42
Gm7823	0	#NUM!	F42
Gm14979	0	#NUM!	F42
Gm14980	0	#NUM!	F42
Arhgap4	9	0.888889	F42
Tenm1	0	#NUM!	F42
Gm23705	0	#NUM!	F42
Gm14578	0	#NUM!	F42
Gm24763	0	#NUM!	F42
Gm14587	0	#NUM!	F42
Gm14588	0	#NUM!	F42
Gm14579	0	#NUM!	F42
Avpr2	0	#NUM!	F42
Gm362	0	#NUM!	F42
Gm14580	0	#NUM!	F42
Pcdh19	16	0	F42
Gm14628	0	#NUM!	F42
Gm14603	0	#NUM!	F42
Dcaf12l2	0	#NUM!	F42
Itpa-ps3	0	#NUM!	F42
Gm14602	0	#NUM!	F42
Dcaf12l1	0	#NUM!	F42
Gm7700	0	#NUM!	F42
Tnmd	0	#NUM!	F42
Prr32	0	#NUM!	F42
Gm14606	0	#NUM!	F42
Gm14605	0	#NUM!	F42
Gm5386	0	#NUM!	F42
Gm14652	0	#NUM!	F42
Gm14653	0	#NUM!	F42
4930515L19Rik	0	#NUM!	F42
Actrt1	0	#NUM!	F42
Gm14654	0	#NUM!	F42
Gm4987	0	#NUM!	F42
Gm29242	0	#NUM!	F42
Gm7722	0	#NUM!	F42
Gm14609	0	#NUM!	F42
Gm14610	0	#NUM!	F42
Gm4908	0	#NUM!	F42
Gm14608	0	#NUM!	F42
Gm6480	0	#NUM!	F42
Tspan6	6	0	F42
4930570D08Rik	0	#NUM!	F42
Srpx2	4	0	F42
Naa10	464	0.431034	F42
Smarca1	22	0.0454545	F42
Gm14648	2	0	F42
Sytl4	21	0	F42
Gm7841	0	#NUM!	F42
Ocrl	792	0.010101	F42
Renbp	222	0.274775	F42
Apln	3898	0.00897896	F42
Cstf2	535	0.272897	F42
Mir3112	0	#NUM!	F42
Xpnpep2	1	0	F42
Sash3	0	#NUM!	F42
Hcfc1	4246	0.354922	F42
Gm8545	0	#NUM!	F42
3010001F23Rik	0	#NUM!	F42
Gm4750	0	#NUM!	F42
Gm8464	0	#NUM!	F42
Gm7157	0	#NUM!	F42
Gm7158	0	#NUM!	F42
Zdhhc9	1475	0.00745763	F42
Gm24038	0	#NUM!	F42
Nox1	0	#NUM!	F42
Xkrx	0	#NUM!	F42
Arl13a	0	#NUM!	F42
Utp14a	1231	0.35987	F42
Gm5396	0	#NUM!	F42
Gm7212	0	#NUM!	F42
Gm26960	0	#NUM!	F42
Foxr2	5	0	F42
Rragb	124	0.00806452	F42
Gm15153	0	#NUM!	F42
Klf8	13	0	F42
Gm7150	0	#NUM!	F42
Kctd12b	486	0.00205761	F42
2210013O21Rik	209	0.0143541	F42
Smt3h1-ps	0	#NUM!	F42
Bcorl1	227	0.0220264	F42
Spin2c	49	0	F42
Trmt2b	38	0.0789474	F42
Tmem35	0	#NUM!	F42
Elf4	2	0	F42
Gm15142	0	#NUM!	F42
Gm22359	0	#NUM!	F42
Gm8577	0	#NUM!	F42
Gm16390	0	#NUM!	F42
Magea6	0	#NUM!	F42
Magea3	0	#NUM!	F42
Gm6645	0	#NUM!	F42
Magea8	0	#NUM!	F42
Magea2	0	#NUM!	F42
Magea5	0	#NUM!	F42
Magea1	0	#NUM!	F42
1700042B14Rik	0	#NUM!	F42
Gm25429	0	#NUM!	F42
Gm4997	0	#NUM!	F42
Amd-ps1	0	#NUM!	F42
Gm8595	0	#NUM!	F42
Gm15157	0	#NUM!	F42
Aifm1	23	0	F42
Rab33a	1	0	F42
Sat1	142	0.0140845	F42
Gm15159	0	#NUM!	F42
Cenpi	316	0.139241	F42
Acot9	113	0	F42
Gm650	0	#NUM!	F42
Prdx4	713	0.00841515	F42
Gm15158	0	#NUM!	F42
Gm8606	0	#NUM!	F42
Ptchd1	22	0	F42
Gm15156	0	#NUM!	F42
Gm15155	0	#NUM!	F42
Gm15160	0	#NUM!	F42
Gm23404	0	#NUM!	F42
4930503H13Rik	0	#NUM!	F42
Gm7312	0	#NUM!	F42
Gm15162	0	#NUM!	F42
Gm15163	36	0	F42
Gm21364	0	#NUM!	F42
Gm14331	0	#NUM!	F42
Gm14333	0	#NUM!	F42
Gm14332	0	#NUM!	F42
Gm14334	0	#NUM!	F42
Gm14352	0	#NUM!	F42
Phex	2	0	F42
Gm14346	0	#NUM!	F42
Gm14353	0	#NUM!	F42
Gm14360	0	#NUM!	F42
Gm25795	0	#NUM!	F42
Gm14361	0	#NUM!	F42
Gm15172	0	#NUM!	F42
Gm1947	0	#NUM!	F42
Gm24281	0	#NUM!	F42
Gm14345	0	#NUM!	F42
Gm14351	0	#NUM!	F42
Gm14357	0	#NUM!	F42
Gm14359	0	#NUM!	F42
Gm14355	0	#NUM!	F42
Spin2-ps1	0	#NUM!	F42
Gm3701	0	#NUM!	F42
Gm15251	0	#NUM!	F42
Gm15257	0	#NUM!	F42
Gm3706	0	#NUM!	F42
Gm15258	0	#NUM!	F42
Gm14350	0	#NUM!	F42
Gm14349	0	#NUM!	F42
Gm14358	0	#NUM!	F42
Gm14362	0	#NUM!	F42
Gm14356	0	#NUM!	F42
Gm14347	0	#NUM!	F42
Gm10921	0	#NUM!	F42
Gm14348	0	#NUM!	F42
Gm14364	0	#NUM!	F42
Gm14368	0	#NUM!	F42
Gm15260	0	#NUM!	F42
Gm10922	0	#NUM!	F42
Gm6019	0	#NUM!	F42
Gm9427	0	#NUM!	F42
Gm15256	0	#NUM!	F42
Gm5925	0	#NUM!	F42
Gm4725	0	#NUM!	F42
Drp2	29	0.0689655	F42
Gm9498	0	#NUM!	F42
Gm15252	0	#NUM!	F42
Gm3750	0	#NUM!	F42
Gm4726	0	#NUM!	F42
Gm3757	0	#NUM!	F42
Gm15259	0	#NUM!	F42
Gm15254	0	#NUM!	F42
Sms	1234	0.00729335	F42
Gm3763	0	#NUM!	F42
Gm14370	0	#NUM!	F42
Gm14367	0	#NUM!	F42
Gm14365	0	#NUM!	F42
Gm9428	0	#NUM!	F42
Gm5924	0	#NUM!	F42
Gm14369	0	#NUM!	F42
Gm14363	0	#NUM!	F42
Mycs	0	#NUM!	F42
Gm14366	0	#NUM!	F42
Gm14375	0	#NUM!	F42
Gm14374	0	#NUM!	F42
Gm14373	0	#NUM!	F42
Gm14452	0	#NUM!	F42
Gm14451	0	#NUM!	F42
Gm14448	0	#NUM!	F42
Gm14450	0	#NUM!	F42
Gm26618	0	#NUM!	F42
Nudt11	130	0	F42
Rpl19-ps12	0	#NUM!	F42
AU022751	2	0	F42
Nudt10	79	0	F42
Taf7l	0	#NUM!	F42
Bmp15	2	0	F42
Gm16410	0	#NUM!	F42
Gm23124	0	#NUM!	F42
Zfp280c	604	0.00993377	F42
Timm8a1	5	0	F42
Mbtps2	367	0.00817439	F42
Gm6568	0	#NUM!	F42
Yy2	0	#NUM!	F42
Gm15176	0	#NUM!	F42
Gm15175	0	#NUM!	F42
Gm15173	0	#NUM!	F42
Gm8644	0	#NUM!	F42
Gm15171	0	#NUM!	F42
Gm8648	0	#NUM!	F42
Shroom4	440	0.00454545	F42
Smpx	0	#NUM!	F42
Gm15169	0	#NUM!	F42
Klhl34	2	0	F42
Btk	0	#NUM!	F42
Gm15154	0	#NUM!	F42
Rpl36a	0	#NUM!	F42
Slc25a14	89	0	F42
Gpr119	0	#NUM!	F42
Gla	0	#NUM!	F42
Rbmx2	275	0.109091	F42
Akap4	0	#NUM!	F42
Gm14380	0	#NUM!	F42
Gm595	0	#NUM!	F42
Gm7219	0	#NUM!	F42
Hnrnph2	16	0.5	F42
Gm7855	0	#NUM!	F42
Gm7857	0	#NUM!	F42
B230119M05Rik	0	#NUM!	F42
Armcx4	1448	0.00276243	F42
Cnksr2	70	0	F42
Gm8659	0	#NUM!	F42
Gm15170	0	#NUM!	F42
Gm8662	0	#NUM!	F42
Gm15177	0	#NUM!	F42
Gm22522	0	#NUM!	F42
Gm15168	0	#NUM!	F42
Gm5764	0	#NUM!	F42
Gm15185	0	#NUM!	F42
Gm15188	0	#NUM!	F42
Gm15189	0	#NUM!	F42
Clcn5	1644	0.00729927	F42
Gm26401	0	#NUM!	F42
Mir500	0	#NUM!	F42
Mir501	0	#NUM!	F42
Mir362	0	#NUM!	F42
Mir188	0	#NUM!	F42
Mir532	0	#NUM!	F42
Usp27x	76	0	F42
Gm14379	1	0	F42
Gm14381	0	#NUM!	F42
Gm14395	0	#NUM!	F42
Gm14394	0	#NUM!	F42
Gm23082	0	#NUM!	F42
Armcx1	551	0.00544465	F42
Gm16397	0	#NUM!	F42
RP23-316A19.7	0	#NUM!	F42
Armcx6	222	0.00900901	F42
Ppp1r3f	1	0	F42
RP23-135F22.6	2	0.5	F42
Ppp1r3fos	18	0.555556	F42
Armcx3	786	0.00763359	F42
Mir7093	0	#NUM!	F42
Irak1	1221	0.8362	F42
Rps6ka3	912	0.00219298	F42
Mir5132	0	#NUM!	F42
Mir718	0	#NUM!	F42
Armcx2	1829	0.00710771	F42
Gm7222	0	#NUM!	F42
Eif1ax	4468	0.151298	F42
Gm15187	0	#NUM!	F42
Mecp2	1897	0.331576	F42
Opn1mw	0	#NUM!	F42
Gm6758	0	#NUM!	F42
Tex28	0	#NUM!	F42
Rpl3-ps2	0	#NUM!	F42
Tktl1	0	#NUM!	F42
Map7d2	387	0.0155039	F42
Enox2	159	0.0188679	F42
A830080D01Rik	170	0.141176	F42
Gm15190	19	0	F42
Gm15186	8	0	F42
Gm15034	0	#NUM!	F42
Gm15036	0	#NUM!	F42
Gm14696	0	#NUM!	F42
Gm14697	0	#NUM!	F42
Arhgap36	1	0	F42
Gm15037	0	#NUM!	F42
Gm14719	0	#NUM!	F42
Olfr1320	0	#NUM!	F42
Olfr1321	0	#NUM!	F42
Foxp3	3	0	F42
Ccdc22	0	#NUM!	F42
Igsf1	0	#NUM!	F42
Olfr1322	0	#NUM!	F42
Gm15033	0	#NUM!	F42
Olfr1323	0	#NUM!	F42
Gm7803	2	0	F42
Gm14612	0	#NUM!	F42
Olfr1324	0	#NUM!	F42
Gm14620	0	#NUM!	F42
Stk26	2	0	F42
Frmd7	0	#NUM!	F42
Rap2c	0	#NUM!	F42
Gm5387	0	#NUM!	F42
Mbnl3	16	0	F42
Gm7834	0	#NUM!	F42
Gm5388	0	#NUM!	F42
Gm14621	0	#NUM!	F42
Flna	18561	0.374926	F42
Hs6st2	94	0	F42
Gm14581	0	#NUM!	F42
Usp26	1	0	F42
Gm7840	0	#NUM!	F42
Gm22539	0	#NUM!	F42
1700080O16Rik	0	#NUM!	F42
Sh3kbp1	306	0.00326797	F42
Gpc4	577	0.00866551	F42
Gm15016	2	0	F42
Arxes2	1135	0.00969163	F42
Emd	1195	0.461925	F42
Arxes1	459	0.0130719	F42
Gm14686	0	#NUM!	F42
Bex2	1209	0.00413565	F42
Gpc3	75	0	F42
Gm14582	0	#NUM!	F42
Mir717	0	#NUM!	F42
A630012P03Rik	0	#NUM!	F42
Map3k15	36	0.0277778	F42
Mir363	0	#NUM!	F42
Mir92-2	0	#NUM!	F42
Gm15194	0	#NUM!	F42
Gm8682	0	#NUM!	F42
Mir19b-2	0	#NUM!	F42
Mir20b	0	#NUM!	F42
Mir18b	0	#NUM!	F42
Mir106a	0	#NUM!	F42
Kis2	0	#NUM!	F42
Gm14586	9	0.888889	F42
Gm7851	0	#NUM!	F42
Nxf3	3	0	F42
Ccdc160	14	0	F42
5730412P04Rik	1	0	F42
Bex4	0	#NUM!	F42
Pdha1	2124	0.0047081	F42
Gm15195	0	#NUM!	F42
Gm15192	0	#NUM!	F42
Gm15196	0	#NUM!	F42
Gm15193	0	#NUM!	F42
Tceal8	1106	0.00180832	F42
Mir6383	0	#NUM!	F42
Rpl10	498	0.638554	F42
Tceal5	0	#NUM!	F42
Bex1	110	0.00909091	F42
Tceal7	1	0	F42
Wbp5	816	0.00122549	F42
Cacna1f	0	#NUM!	F42
Ngfrap1	10	0	F42
Nsa2-ps2	0	#NUM!	F42
Gm14997	0	#NUM!	F42
Gm4917	0	#NUM!	F42
Gm7973	0	#NUM!	F42
Gm14994	0	#NUM!	F42
Gm14999	0	#NUM!	F42
Gm14998	0	#NUM!	F42
Gm14993	0	#NUM!	F42
Gm14992	0	#NUM!	F42
Gm14996	0	#NUM!	F42
Gm14990	0	#NUM!	F42
Gm14995	0	#NUM!	F42
Syp	21	0.047619	F42
Gm14703	0	#NUM!	F42
Dnase1l1	16	0.25	F42
Plac1	5	0	F42
Mir7091	0	#NUM!	F42
Gm14846	0	#NUM!	F42
Kir3dl2	0	#NUM!	F42
Gm14991	0	#NUM!	F42
Prickle3	0	#NUM!	F42
Plp2	38	0.0263158	F42
Magix	0	#NUM!	F42
Gm6079	0	#NUM!	F42
Kir3dl1	0	#NUM!	F42
Gm15006	0	#NUM!	F42
Gm15003	0	#NUM!	F42
Gm15005	0	#NUM!	F42
Gm15004	0	#NUM!	F42
Gpkow	1792	0.268973	F42
Tceal3	0	#NUM!	F42
Gm15010	0	#NUM!	F42
Tceal1	0	#NUM!	F42
Morf4l2	120	0.408333	F42
BC065397	148	0.304054	F42
Glra4	0	#NUM!	F42
Gm15009	0	#NUM!	F42
Gm14644	0	#NUM!	F42
Gm16428	0	#NUM!	F42
Gm7916	0	#NUM!	F42
Gm14598	0	#NUM!	F42
Gm6591	0	#NUM!	F42
Gm14596	0	#NUM!	F42
Gm14594	0	#NUM!	F42
Plp1	91	0.21978	F42
Gm14590	0	#NUM!	F42
Gm16431	0	#NUM!	F42
Gm7950	0	#NUM!	F42
Gm7958	0	#NUM!	F42
Gm7974	0	#NUM!	F42
Taz	445	0.447191	F42
Slxl1	0	#NUM!	F42
Gm6660	0	#NUM!	F42
Gm14625	0	#NUM!	F42
Gm16404	0	#NUM!	F42
Gm14622	0	#NUM!	F42
Gm6664	0	#NUM!	F42
Gm14626	0	#NUM!	F42
Gm7927	0	#NUM!	F42
Gm14623	0	#NUM!	F42
Gm14624	0	#NUM!	F42
Gm14638	0	#NUM!	F42
3830403N18Rik	0	#NUM!	F42
Gm14639	4	0.25	F42
Gm773	0	#NUM!	F42
Gm14627	0	#NUM!	F42
1600025M17Rik	0	#NUM!	F42
Zfp449	146	0	F42
Gm2155	1	0	F42
6330419J24Rik	10	0	F42
Gm14633	0	#NUM!	F42
Gm2174	0	#NUM!	F42
Fam199x	1081	0.00462535	F42
Gm25770	0	#NUM!	F42
Gm8019	0	#NUM!	F42
Gm5761	0	#NUM!	F42
Gm15039	0	#NUM!	F42
Gm15042	0	#NUM!	F42
Gm15045	0	#NUM!	F42
Gm15043	0	#NUM!	F42
Gm15044	0	#NUM!	F42
Atp6ap1	46	0.391304	F42
Esx1	118	0	F42
Gm15040	1	0	F42
Gm15041	0	#NUM!	F42
Gm8036	0	#NUM!	F42
Il1rapl2	3	0	F42
Gm14988	0	#NUM!	F42
Gm14989	0	#NUM!	F42
Tex13a	0	#NUM!	F42
Gm23958	0	#NUM!	F42
Gm15000	0	#NUM!	F42
Gm15001	0	#NUM!	F42
Gdi1	1535	0.398697	F42
Fam50a	125	0.488	F42
Ddx26b	340	0.00294118	F42
Gm10477	0	#NUM!	F42
Gm648	3	0.333333	F42
Mmgt1	3128	0.356138	F42
Mir5116	0	#NUM!	F42
Plxna3	912	0.391447	F42
Lage3	850	0.444706	F42
Ubl4	584	0.232877	F42
Slc10a3	18	0.166667	F42
Slc9a6	331	0.229607	F42
Gm26312	0	#NUM!	F42
Fam3a	512	0.517578	F42
Tbc1d8b	489	0	F42
Ripply1	0	#NUM!	F42
Gm15012	0	#NUM!	F42
Cldn2	2	0	F42
Fhl1	352	0.00568182	F42
Gm23258	0	#NUM!	F42
Mtap7d3	110	0	F42
Wdr45	109	0.477064	F42
Praf2	697	0.398852	F42
Gpr112	0	#NUM!	F42
Gpr64	3	0	F42
Gm15241	0	#NUM!	F42
Ccdc120	65	0.276923	F42
Smt3h2-ps	0	#NUM!	F42
Morc4	200	0.01	F42
Ikbkg	1760	0.349432	F42
G6pdx	1790	0.445251	F42
Gm6880	0	#NUM!	F42
Gm6881	0	#NUM!	F42
Gm15361	2	0	F42
Gm15362	0	#NUM!	F42
Gm15364	0	#NUM!	F42
Gm26125	0	#NUM!	F42
Rbm41	155	0.387097	F42
Gm4989	0	#NUM!	F42
Gm15011	0	#NUM!	F42
Olfr1326-ps1	0	#NUM!	F42
Olfr1325	0	#NUM!	F42
Gm26417	0	#NUM!	F42
Gm5640	0	#NUM!	F42
Xlr5d-ps	0	#NUM!	F42
Spin2-ps2	0	#NUM!	F42
Xlr3d-ps	0	#NUM!	F42
Gm15365	0	#NUM!	F42
Gm22351	0	#NUM!	F42
Xlr4d-ps	0	#NUM!	F42
Gm6890	0	#NUM!	F42
Gm14755	0	#NUM!	F42
Olfr1327-ps1	0	#NUM!	F42
Gm14758	0	#NUM!	F42
Gm14695	0	#NUM!	F42
Phka2	182	0.010989	F42
Gm8617	0	#NUM!	F42
Spin2-ps3	0	#NUM!	F42
Gm15243	0	#NUM!	F42
Xlr5e-ps	0	#NUM!	F42
Gm5936	0	#NUM!	F42
Gm14694	0	#NUM!	F42
Gm6897	0	#NUM!	F42
Gm14756	0	#NUM!	F42
Spin2-ps4	0	#NUM!	F42
Xlr3e-ps	0	#NUM!	F42
Xlr4e-ps	0	#NUM!	F42
Gm15363	0	#NUM!	F42
Nup62cl	5	0	F42
E230019M04Rik	0	#NUM!	F42
Gm6298	0	#NUM!	F42
Gm15046	0	#NUM!	F42
Mir3475	0	#NUM!	F42
Ppef1	1	0	F42
Gm15242	0	#NUM!	F42
Gm15244	0	#NUM!	F42
Rs1	0	#NUM!	F42
Frmpd3	29	0	F42
Gm8097	0	#NUM!	F42
Gab3	22	0.0909091	F42
Gm15367	0	#NUM!	F42
Prps1	871	0.00574053	F42
Tsc22d3	130	0.00769231	F42
Gm15047	0	#NUM!	F42
Tfe3	1820	0.385714	F42
Dkc1	1702	0.225029	F42
Mid2	795	0.00503145	F42
Gm23199	0	#NUM!	F42
Gm25520	1	1	F42
Eif2c5	0	#NUM!	F42
Cdkl5	495	0.0161616	F42
Gja6	2	0	F42
Gm14630	0	#NUM!	F42
Gm5389	0	#NUM!	F42
Gm14629	0	#NUM!	F42
Gm8107	0	#NUM!	F42
Gm8111	0	#NUM!	F42
Gm14631	0	#NUM!	F42
Zic3	0	#NUM!	F42
Gm14649	0	#NUM!	F42
Gm14647	0	#NUM!	F42
Gm14645	0	#NUM!	F42
Gm16436	2	0	F42
Gm14650	0	#NUM!	F42
Gm7071	0	#NUM!	F42
Mpp1	360	0.00555556	F42
Gm15378	0	#NUM!	F42
Fam220-ps	35	0	F42
Smim9	2	0	F42
Gm8503	0	#NUM!	F42
Fgf13	96	0	F42
Gm14887	0	#NUM!	F42
F9	0	#NUM!	F42
Gm5637	3	1	F42
Gm14891	0	#NUM!	F42
Col4a6	403	0	F42
Gm15079	0	#NUM!	F42
F8	85	0	F42
Gm6039	1	1	F42
Gm8522	0	#NUM!	F42
Fundc2	282	0.0070922	F42
Mtcp1	11	0	F42
Nhs	90	0.0222222	F42
Gm15204	0	#NUM!	F42
Gripap1	1494	0.392905	F42
Mcf2	15	0	F42
Mir1198	0	#NUM!	F42
Kcnd1	80	0.1375	F42
Reps2	437	0.0800915	F42
Gm7331	5	0.2	F42
Gm15206	0	#NUM!	F42
Gm15203	0	#NUM!	F42
Gm8737	0	#NUM!	F42
Gm15201	0	#NUM!	F42
Brcc3	450	0.00222222	F42
Gm15379	7	0	F42
Gm15385	2	0	F42
Gm8666	0	#NUM!	F42
Otud5	823	0.419198	F42
Col4a5	749	0.00267023	F42
Gm15268	0	#NUM!	F42
Gm15282	0	#NUM!	F42
Atp11c	363	0.00826446	F42
Irs4	4	0	F42
Gm15295	0	#NUM!	F42
Mir505	0	#NUM!	F42
Vbp1	976	0.196721	F42
Gm6368	0	#NUM!	F42
Gm15384	1	0	F42
Gm5762	0	#NUM!	F42
Gm6373	0	#NUM!	F42
Gm7073	0	#NUM!	F42
Rab39b	130	0.0230769	F42
Gm15063	0	#NUM!	F42
Gm25421	0	#NUM!	F42
Gm15065	0	#NUM!	F42
Rbbp7	50	0.28	F42
Rpl7l1-ps1	0	#NUM!	F42
Gm14664	3	0	F42
Gm7153	18	0	F42
Gucy2f	1	0	F42
Gm6382	2	0	F42
Gm15014	0	#NUM!	F42
Gm14665	0	#NUM!	F42
Gm14666	0	#NUM!	F42
Gm14821	0	#NUM!	F42
Gm14655	0	#NUM!	F42
Nxt2	378	0.0026455	F42
Ldoc1	0	#NUM!	F42
Gm7327	18	0	F42
Gm5643	15	0	F42
Gm6743	0	#NUM!	F42
Kcne1l	27	0.037037	F42
Gm8215	0	#NUM!	F42
Gm5390	0	#NUM!	F42
Gm14656	0	#NUM!	F42
Gm16411	0	#NUM!	F42
4933402E13Rik	0	#NUM!	F42
Txlng	155	0.36129	F42
Gm14680	5	0.6	F42
Gm8244	0	#NUM!	F42
Gm6754	0	#NUM!	F42
Gm16459	0	#NUM!	F42
Gm15207	0	#NUM!	F42
Gm14659	0	#NUM!	F42
Gm23901	0	#NUM!	F42
Gm14657	0	#NUM!	F42
Gm8260	0	#NUM!	F42
Gm6760	0	#NUM!	F42
Syap1	1136	0.379401	F42
Mir3473a	0	#NUM!	F42
Gm15209	0	#NUM!	F42
3830417A13Rik	0	#NUM!	F42
Slitrk4	3	0	F42
Gm24598	0	#NUM!	F42
Gm14676	0	#NUM!	F42
Gm26111	0	#NUM!	F42
Gm14667	0	#NUM!	F42
Gm14673	0	#NUM!	F42
Ctag2	0	#NUM!	F42
Gm14669	0	#NUM!	F42
Gm14670	0	#NUM!	F42
Gm14668	0	#NUM!	F42
Gm14671	0	#NUM!	F42
Gm14674	0	#NUM!	F42
4930447F04Rik	0	#NUM!	F42
Slitrk2	421	0.00712589	F42
Gm23000	0	#NUM!	F42
Gm8310	0	#NUM!	F42
Mir743	0	#NUM!	F42
Gm14681	0	#NUM!	F42
Mir742	0	#NUM!	F42
Mir883a	0	#NUM!	F42
Mir883b	0	#NUM!	F42
Mir471	0	#NUM!	F42
Mir741	0	#NUM!	F42
Mir463	0	#NUM!	F42
Mir880	0	#NUM!	F42
Mir878	0	#NUM!	F42
Mir881	0	#NUM!	F42
Mir470	0	#NUM!	F42
Pls3	1617	0.00123686	F42
Gm23320	0	#NUM!	F42
Mir465	0	#NUM!	F42
Gm6783	0	#NUM!	F42
Gm14682	0	#NUM!	F42
Gm8312	0	#NUM!	F42
1700036O09Rik	0	#NUM!	F42
Gm26276	0	#NUM!	F42
Gm14687	0	#NUM!	F42
Gm1140	0	#NUM!	F42
Gm14692	0	#NUM!	F42
Rpl7a-ps13	0	#NUM!	F42
4933436I01Rik	0	#NUM!	F42
Mir201	0	#NUM!	F42
Mir547	0	#NUM!	F42
Gm14688	0	#NUM!	F42
Gm4910	0	#NUM!	F42
Gm5391	0	#NUM!	F42
Gm6806	0	#NUM!	F42
Gm22332	0	#NUM!	F42
Gm14701	0	#NUM!	F42
Gm5638	0	#NUM!	F42
Tbl1x	854	0.00819672	F42
Gm6927	0	#NUM!	F42
Gm14746	0	#NUM!	F42
Gm14748	0	#NUM!	F42
Gm8722	1	0	F42
Prkx	313	0	F42
Gm14742	0	#NUM!	F42
Pbsn	0	#NUM!	F42
Gm14744	0	#NUM!	F42
5430402E10Rik	0	#NUM!	F42
Gm14750	0	#NUM!	F42
Gm14753	0	#NUM!	F42
Gm16458	0	#NUM!	F42
Obp1a	0	#NUM!	F42
Acsl4	608	0.0131579	F42
Gm5938	0	#NUM!	F42
Obp1b	0	#NUM!	F42
Gm6067	0	#NUM!	F42
Gm7123	0	#NUM!	F42
Gm15031	0	#NUM!	F42
Gm25915	0	#NUM!	F42
Gm14743	0	#NUM!	F42
Gm4995	0	#NUM!	F42
Gm8749	0	#NUM!	F42
Gm15032	0	#NUM!	F42
4930480E11Rik	0	#NUM!	F42
Gm5763	111	0	F42
Gm14749	0	#NUM!	F42
Gm8754	0	#NUM!	F42
Gm14752	0	#NUM!	F42
Gm14745	0	#NUM!	F42
Prrg1	150	0	F42
Gm8757	0	#NUM!	F42
Gm8761	0	#NUM!	F42
Gm14747	0	#NUM!	F42
Fam47c	0	#NUM!	F42
Gm8770	0	#NUM!	F42
Gm5939	0	#NUM!	F42
Gm14751	0	#NUM!	F42
Rps24-ps3	0	#NUM!	F42
Gm7173	0	#NUM!	F42
Ctps2	369	0.00813008	F42
Mageb16	0	#NUM!	F42
Gm4772	0	#NUM!	F42
Gm4773	0	#NUM!	F42
Gm14760	0	#NUM!	F42
Tmem164	1083	0.00369344	F42
Gm6952	0	#NUM!	F42
Mir652	0	#NUM!	F42
Gm14768	0	#NUM!	F42
Gm15049	0	#NUM!	F42
S100g	0	#NUM!	F42
Gm5940	0	#NUM!	F42
Gm8806	363	0	F42
Gm15215	0	#NUM!	F42
Gm6954	0	#NUM!	F42
Gm15212	0	#NUM!	F42
Gm14733	0	#NUM!	F42
Gm15214	0	#NUM!	F42
Gm26007	0	#NUM!	F42
Gm7199	0	#NUM!	F42
Ammecr1	516	0.00387597	F42
Rgag1	1	0	F42
Grpr	0	#NUM!	F42
Gm4760	0	#NUM!	F42
Rnf138rt1	0	#NUM!	F42
Gm15213	0	#NUM!	F42
Tmem47	2255	0.00354767	F42
Gm14754	0	#NUM!	F42
4930595M18Rik	0	#NUM!	F42
Gm8822	11	0.727273	F42
Gm14740	0	#NUM!	F42
Gm14739	0	#NUM!	F42
Gm24470	0	#NUM!	F42
Gm14741	0	#NUM!	F42
Ap1s2	121	0.0330579	F42
Zrsr2	2021	0.422068	F42
Car5b	184	0.0217391	F42
Chrdl1	406	0.00492611	F42
Siah1b	248	0.403226	F42
Gm23325	0	#NUM!	F42
Tmem27	0	#NUM!	F42
Suv39h1	429	0.361305	F42
Was	0	#NUM!	F42
Gm6787	0	#NUM!	F42
Psmb7-ps2	2	0	F42
Dmd	491	0.0142566	F42
Tsga8	0	#NUM!	F42
Gm14769	0	#NUM!	F42
Gm14770	0	#NUM!	F42
Gm14771	0	#NUM!	F42
Gm16463	0	#NUM!	F42
1600014K23Rik	0	#NUM!	F42
Gm14765	0	#NUM!	F42
Tab3	392	0.00255102	F42
1110012L19Rik	223	0.0044843	F42
4930567H17Rik	0	#NUM!	F42
Gm16407	0	#NUM!	F42
Gm14704	0	#NUM!	F42
Gm6823	0	#NUM!	F42
Gm16441	0	#NUM!	F42
Gm14722	0	#NUM!	F42
Gm14721	0	#NUM!	F42
Wdr13	1546	0.402329	F42
Ace2	1	0	F42
BC023829	236	0.00423729	F42
Gm14727	0	#NUM!	F42
Gm14729	0	#NUM!	F42
Gm6038	0	#NUM!	F42
Gm8401	0	#NUM!	F42
Gm14726	0	#NUM!	F42
Gm14724	0	#NUM!	F42
Gm14725	0	#NUM!	F42
Gm14728	0	#NUM!	F42
Gm14732	0	#NUM!	F42
Gm14731	0	#NUM!	F42
Rplp1-ps1	0	#NUM!	F42
Gm22785	0	#NUM!	F42
Gm8410	0	#NUM!	F42
Gm6062	0	#NUM!	F42
Bmx	12	0	F42
Mamld1	565	0	F42
Gm14730	0	#NUM!	F42
Pir	100	0	F42
Gm22023	2	0	F42
Figf	17	0.0588235	F42
Pak3	242	0.00413223	F42
Piga	285	0.259649	F42
Gyk	224	0.00446429	F42
Gm14767	0	#NUM!	F42
Capn6	403	0	F42
Gm14764	0	#NUM!	F42
Gm14766	0	#NUM!	F42
Gm6964	0	#NUM!	F42
Gm14761	0	#NUM!	F42
Gm14762	0	#NUM!	F42
Rbm3	5006	0.553136	F42
5430427O19Rik	0	#NUM!	F42
Gm14772	0	#NUM!	F42
Asb11	0	#NUM!	F42
Gm15211	0	#NUM!	F42
Samt3	0	#NUM!	F42
Rbm3os	18	0.555556	F42
Nr0b1	0	#NUM!	F42
Asb9	0	#NUM!	F42
Gm15216	0	#NUM!	F42
Mageb4	0	#NUM!	F42
Gm8839	0	#NUM!	F42
Mageb10-ps	0	#NUM!	F42
Gm8844	0	#NUM!	F42
Mageb8-ps	0	#NUM!	F42
Gm41	0	#NUM!	F42
Mageb6-ps	0	#NUM!	F42
Mageb7-ps	0	#NUM!	F42
Tbc1d25	120	0.375	F42
Il1rapl1	0	#NUM!	F42
Gm14775	0	#NUM!	F42
Gm8855	0	#NUM!	F42
Gm14776	0	#NUM!	F42
Gm24812	0	#NUM!	F42
Gm14774	0	#NUM!	F42
Gm25006	0	#NUM!	F42
Gm8858	0	#NUM!	F42
Gm14793	0	#NUM!	F42
Gm8864	0	#NUM!	F42
Gm14795	0	#NUM!	F42
Gm14792	0	#NUM!	F42
Smek3-ps	0	#NUM!	F42
Gm14794	0	#NUM!	F42
Ebp	764	0.422775	F42
Gm8876	0	#NUM!	F42
Gm27000	0	#NUM!	F42
Mir1906-2	0	#NUM!	F42
Gm5759	0	#NUM!	F42
Gm8880	0	#NUM!	F42
Gm16412	0	#NUM!	F42
Gm14791	0	#NUM!	F42
Gm14796	0	#NUM!	F42
Gm14797	0	#NUM!	F42
Gm649	0	#NUM!	F42
Gm14805	0	#NUM!	F42
Mospd2	162	0.0493827	F42
Pet2	0	#NUM!	F42
Dcx	756	0.00661376	F42
Gm14804	0	#NUM!	F42
Gm6973	0	#NUM!	F42
Gm15048	0	#NUM!	F42
4932429P05Rik	0	#NUM!	F42
Gm7108	0	#NUM!	F42
A730046J19Rik	0	#NUM!	F42
Nanog-ps1	0	#NUM!	F42
4930415L06Rik	0	#NUM!	F42
Gm6027	0	#NUM!	F42
Gm4746	0	#NUM!	F42
Gm6977	0	#NUM!	F42
Gm44	0	#NUM!	F42
Gm14773	0	#NUM!	F42
Gm14786	0	#NUM!	F42
Gm8908	0	#NUM!	F42
Gm14788	0	#NUM!	F42
Mageb2	0	#NUM!	F42
Gm14783	0	#NUM!	F42
Fancb	203	0.0738916	F42
Gm5072	0	#NUM!	F42
Gm17604	0	#NUM!	F42
Gm8914	0	#NUM!	F42
Gm14787	0	#NUM!	F42
Gm8916	0	#NUM!	F42
Gm14785	0	#NUM!	F42
1700084M14Rik	0	#NUM!	F42
Mageb17-ps	0	#NUM!	F42
Gm14781	0	#NUM!	F42
Glra2	0	#NUM!	F42
Gm15236	3	0	F42
Mtm1	146	0.00684932	F42
Mageb5	0	#NUM!	F42
Gm14782	0	#NUM!	F42
Gm15224	0	#NUM!	F42
Gm7113	0	#NUM!	F42
Gm15225	0	#NUM!	F42
Gm16465	0	#NUM!	F42
Gm5071	0	#NUM!	F42
Gm14784	0	#NUM!	F42
Mageb1	0	#NUM!	F42
Gm4911	0	#NUM!	F42
Gm4912	0	#NUM!	F42
Mageb18	0	#NUM!	F42
Gm14777	0	#NUM!	F42
Gm5941	0	#NUM!	F42
Gm6982	0	#NUM!	F42
1700003E24Rik	0	#NUM!	F42
Gm24123	0	#NUM!	F42
BC061195	0	#NUM!	F42
Gm23454	0	#NUM!	F42
Gemin8	279	0.541219	F42
Gm15227	0	#NUM!	F42
Arx	0	#NUM!	F42
Pola1	1001	0.004995	F42
Gm14780	2	0	F42
Gm23557	0	#NUM!	F42
Gm6985	0	#NUM!	F42
Mtmr1	250	0.008	F42
Trpc5	0	#NUM!	F42
Trpc5os	0	#NUM!	F42
Gm15071	0	#NUM!	F42
Mageb16-ps1	0	#NUM!	F42
Pcyt1b	536	0	F42
Zcchc16	0	#NUM!	F42
Gm8216	0	#NUM!	F42
Gm25097	0	#NUM!	F42
Gm15073	0	#NUM!	F42
Gm6441	0	#NUM!	F42
Lhfpl1	3	0	F42
Pdk3	685	0.00145985	F42
Supt20-ps	0	#NUM!	F42
Gm15164	0	#NUM!	F42
Porcn	66	0.166667	F42
AU015836	0	#NUM!	F42
Gm14790	0	#NUM!	F42
Gm15165	0	#NUM!	F42
Gm6987	0	#NUM!	F42
Gm14798	0	#NUM!	F42
Zfx	301	0.00332226	F42
Amot	777	0.00900901	F42
Gm5644	0	#NUM!	F42
Gm15060	0	#NUM!	F42
Gm15058	0	#NUM!	F42
Gm6446	0	#NUM!	F42
Gm15057	1	1	F42
Gm6447	0	#NUM!	F42
Gm15062	0	#NUM!	F42
Gm4918	0	#NUM!	F42
Hmgb1-ps2	0	#NUM!	F42
Cd99l2	638	0.00470219	F42
Gm16189	0	#NUM!	F42
Gm8421	0	#NUM!	F42
Ftsj1	761	0.406045	F42
Eif2s3x	3972	0.280463	F42
Hmgb3	778	0.00257069	F42
Klhl15	52	0.0192308	F42
Mir7673	0	#NUM!	F42
Gm5400	0	#NUM!	F42
Gm14826	0	#NUM!	F42
Gm14825	0	#NUM!	F42
4932442L08Rik	0	#NUM!	F42
Slc38a5	0	#NUM!	F42
Ssxb10	0	#NUM!	F42
Ssxb9	0	#NUM!	F42
Ssxb1	0	#NUM!	F42
Ssxb2	0	#NUM!	F42
Gpm6b	18075	0.212337	F42
Gm14459	0	#NUM!	F42
Ssxb6	0	#NUM!	F42
Apoo	45	0	F42
Ofd1	382	0.353403	F42
Gm9003	0	#NUM!	F42
Gm14827	10	0	F42
Gm24595	0	#NUM!	F42
Ssxb3	0	#NUM!	F42
Gm14500	0	#NUM!	F42
Gm6797	0	#NUM!	F42
Gm6798	0	#NUM!	F42
Gm9430	0	#NUM!	F42
Trappc2	197	0.345178	F42
Ssxb8	0	#NUM!	F42
Ssx9	0	#NUM!	F42
Ssxb5	0	#NUM!	F42
Gm14502	0	#NUM!	F42
Rab9	258	0.232558	F42
Gm6592	0	#NUM!	F42
Gm15229	0	#NUM!	F42
Gm15223	0	#NUM!	F42
Gm5751	0	#NUM!	F42
B630019K06Rik	226	0	F42
Gm14504	0	#NUM!	F42
Tceanc	185	0.286486	F42
Gm5752	0	#NUM!	F42
Gm16479	0	#NUM!	F42
Gm14510	0	#NUM!	F42
Gm5634	0	#NUM!	F42
Gm14509	0	#NUM!	F42
Gm14511	0	#NUM!	F42
Gm14457	0	#NUM!	F42
Gm14458	0	#NUM!	F42
Maged1	8261	0.00641569	F42
Gm9431	1	1	F42
Gm14865	0	#NUM!	F42
Fthl17	0	#NUM!	F42
Gm14503	0	#NUM!	F42
Gm9005	0	#NUM!	F42
Gm14499	0	#NUM!	F42
Gm14831	0	#NUM!	F42
Egfl6	0	#NUM!	F42
Gm14864	0	#NUM!	F42
Gm5401	0	#NUM!	F42
Gm15226	0	#NUM!	F42
Gm9009	0	#NUM!	F42
Gm1720	0	#NUM!	F42
Rpl7a-ps11	0	#NUM!	F42
Gspt2	352	0.00284091	F42
Gm5402	0	#NUM!	F42
Gm15230	0	#NUM!	F42
Gm15231	0	#NUM!	F42
Zxdb	58	0	F42
Gm8814	0	#NUM!	F42
Gm7061	4	0	F42
Gm14830	0	#NUM!	F42
Rpl13-ps5	0	#NUM!	F42
Zxda	0	#NUM!	F42
Gm371	0	#NUM!	F42
Gm8817	0	#NUM!	F42
Spin4	133	0	F42
Gm15228	0	#NUM!	F42
Tmsb4x	130	0	F42
Tlr8	0	#NUM!	F42
Gm25728	0	#NUM!	F42
Gm5382	0	#NUM!	F42
Tlr7	0	#NUM!	F42
Prps2	2093	0.0124224	F42
Dynlt3	213	0.00469484	F42
Gm15239	0	#NUM!	F42
Gm26368	0	#NUM!	F42
Gm6744	0	#NUM!	F42
Hypm	0	#NUM!	F42
4930557A04Rik	0	#NUM!	F42
Sytl5	1	0	F42
Gm5754	0	#NUM!	F42
Frmpd4	0	#NUM!	F42
Gm15238	0	#NUM!	F42
Srpx	0	#NUM!	F42
Gm15240	0	#NUM!	F42
Gm15237	0	#NUM!	F42
Gm8832	0	#NUM!	F42
Gm7209	0	#NUM!	F42
Msl3	642	0.0046729	F42
Gm15233	0	#NUM!	F42
Arhgap6	118	0.00847458	F42
Gm15261	0	#NUM!	F42
Amelx	0	#NUM!	F42
Hccs	1710	0.435673	F42
Gm15246	4	0.5	F42
BC022960	17	0	F42
Arhgef9	772	0.00518135	F42
Rpgr	265	0.354717	F42
Gm6092	0	#NUM!	F42
Gm14807	0	#NUM!	F42
Gm3712	0	#NUM!	F42
Gm14806	0	#NUM!	F42
Amer1	340	0.00294118	F42
Otc	0	#NUM!	F42
4933416E14Rik	0	#NUM!	F42
Asb12	0	#NUM!	F42
Tspan7	865	0.0104046	F42
Gm5931	0	#NUM!	F42
Gm14470	0	#NUM!	F42
Gm14480	0	#NUM!	F42
Mid1ip1	16	0	F42
Gm14493	0	#NUM!	F42
Gm14473	0	#NUM!	F42
Gm14485	0	#NUM!	F42
Gm14481	0	#NUM!	F42
Gm14483	0	#NUM!	F42
Gm14474	0	#NUM!	F42
Gm14477	0	#NUM!	F42
Gm14476	0	#NUM!	F42
Gm14484	0	#NUM!	F42
Gm14479	0	#NUM!	F42
Gm14482	0	#NUM!	F42
Gm14478	0	#NUM!	F42
Gm14475	0	#NUM!	F42
Gm4906	0	#NUM!	F42
Gm14515	0	#NUM!	F42
Gm14513	98	0	F42
Gm26314	0	#NUM!	F42
Zc3h12b	73	0.0136986	F42
Rpl23a-ps13	0	#NUM!	F42
Gm14491	0	#NUM!	F42
Gm14512	0	#NUM!	F42
Gm15068	0	#NUM!	F42
Las1l	218	0	F42
Msn	6148	0.00341574	F42
Gm24718	0	#NUM!	F42
Gm14925	0	#NUM!	F42
Gm9051	0	#NUM!	F42
Mir223	0	#NUM!	F42
Vsig4	0	#NUM!	F42
Hsf3	0	#NUM!	F42
Gm14933	0	#NUM!	F42
Bcor	589	0.00509338	F42
Gm14521	0	#NUM!	F42
Gm14635	0	#NUM!	F42
Rpl30-ps11	0	#NUM!	F42
Atp6ap2	1256	0.318471	F42
Gm9432	0	#NUM!	F42
Gm4984	0	#NUM!	F42
1810030O07Rik	565	0.713274	F42
Gm16265	0	#NUM!	F42
Heph	58	0	F42
Rpl17-ps8	0	#NUM!	F42
Gm14935	0	#NUM!	F42
Gpr165	0	#NUM!	F42
Med14	2420	0.392975	F42
Gm16394	0	#NUM!	F42
Gm14803	0	#NUM!	F42
Gm9059	0	#NUM!	F42
Gm9060	0	#NUM!	F42
Gm14634	10	0.1	F42
Pgr15l	0	#NUM!	F42
Gm14524	0	#NUM!	F42
Gm14800	0	#NUM!	F42
AA414768	2	0	F42
Gm14534	0	#NUM!	F42
Eda2r	3202	0.105247	F42
Gm9062	0	#NUM!	F42
Gm14802	0	#NUM!	F42
Ar	32	0	F42
Gm14811	0	#NUM!	F42
Gm14815	0	#NUM!	F42
Gm14810	0	#NUM!	F42
Usp9x	4845	0.383075	F42
Gm15027	0	#NUM!	F42
Gm14536	0	#NUM!	F42
Rpl3-ps1	4	1	F42
Llph-ps2	0	#NUM!	F42
2010308F09Rik	5	0.2	F42
Gm16481	0	#NUM!	F42
Ddx3x	2759	0.345053	F42
Ophn1	449	0.00222717	F42
Gm5380	0	#NUM!	F42
Gm7129	0	#NUM!	F42
Gm9434	0	#NUM!	F42
Gm26000	0	#NUM!	F42
Nyx	1	0	F42
Gm14506	0	#NUM!	F42
Yipf6	3092	0.407503	F42
Gm14813	0	#NUM!	F42
Stard8	22	0	F42
Gm5760	0	#NUM!	F42
Efnb1	283	0.00706714	F42
Gm14812	0	#NUM!	F42
Gm14809	0	#NUM!	F42
Pja1	255	0.0117647	F42
Gm14816	0	#NUM!	F42
Pcna-ps1	0	#NUM!	F42
Tmem28	17	0	F42
Eda	153	0	F42
Gm14832	0	#NUM!	F42
Gm14829	0	#NUM!	F42
Gm14828	0	#NUM!	F42
Mir676	0	#NUM!	F42
Awat2	1	0	F42
Otud6a	0	#NUM!	F42
Cask	3729	0.00375436	F42
Igbp1	557	0.436266	F42
Dgat2l6	0	#NUM!	F42
Gpr34	6	0	F42
Gpr82	0	#NUM!	F42
Gm5381	0	#NUM!	F42
Gm25552	0	#NUM!	F42
Awat1	0	#NUM!	F42
Gm5132	0	#NUM!	F42
Gm14867	0	#NUM!	F42
Gm6175	0	#NUM!	F42
Gm25202	0	#NUM!	F42
Gm14505	0	#NUM!	F42
Gm9435	0	#NUM!	F42
P2ry4	0	#NUM!	F42
Ppp1r2-ps9	0	#NUM!	F42
Gm14519	0	#NUM!	F42
Gm14518	0	#NUM!	F42
Gm14517	0	#NUM!	F42
Maoa	440	0.00681818	F42
Arr3	0	#NUM!	F42
Maob	3	0	F42
Pdzd11	623	0.345104	F42
Ndp	552	0.00724638	F42
Efhc2	0	#NUM!	F42
Gm14514	0	#NUM!	F42
Kif4	2421	0.360182	F42
Fundc1	468	0.0598291	F42
Gm5073	0	#NUM!	F42
Gm9436	0	#NUM!	F42
Gm5755	0	#NUM!	F42
Gm5123	0	#NUM!	F42
Dusp21	0	#NUM!	F42
Gdpd2	399	0.0827068	F42
Gm14866	3	0	F42
Gm14902	0	#NUM!	F42
Dlg3	109	0	F42
Kdm6a	613	0.381729	F42
Gm14883	0	#NUM!	F42
4930578C19Rik	0	#NUM!	F42
Gm6923	0	#NUM!	F42
Gm5383	0	#NUM!	F42
Mir221	0	#NUM!	F42
Mir222	0	#NUM!	F42
Gm22783	0	#NUM!	F42
Gm14885	0	#NUM!	F42
BC049702	0	#NUM!	F42
Gm14531	0	#NUM!	F42
Gm14530	0	#NUM!	F42
Rpl36-ps10	0	#NUM!	F42
Gm5384	0	#NUM!	F42
Chst7	3604	0.00582686	F42
Tex11	0	#NUM!	F42
Slc9a7	162	0.0246914	F42
Gm9083	0	#NUM!	F42
Araf	874	0.344394	F42
Gm15028	0	#NUM!	F42
Syn1	13	0.307692	F42
Mir5617	0	#NUM!	F42
Timp1	5	0	F42
Gm15029	0	#NUM!	F42
Cfp	92	0.0326087	F42
Elk1	529	0.0812854	F42
Uxt	110	0.172727	F42
Zfp182	117	0	F42
Spaca5	0	#NUM!	F42
Zfp300	27	0	F42
Ssxa1	0	#NUM!	F42
Gm1848	2	0.5	F42
Gm21876	0	#NUM!	F42
4930453H23Rik	0	#NUM!	F42
Gm6938	0	#NUM!	F42
Agtr2	0	#NUM!	F42
Gm22592	0	#NUM!	F42
Gm9439	0	#NUM!	F42
Gm14558	0	#NUM!	F42
Slc6a14	0	#NUM!	F42
Gm28269	0	#NUM!	F42
Gm28268	0	#NUM!	F42
Gm24535	0	#NUM!	F42
Gm14563	0	#NUM!	F42
Gm14561	0	#NUM!	F42
Gm6071	0	#NUM!	F42
Gm25812	0	#NUM!	F42
Gm14562	0	#NUM!	F42
Gm15030	0	#NUM!	F42
Ppp1r2-ps7	0	#NUM!	F42
Gm26131	0	#NUM!	F42
Klhl13	867	0.0103806	F42
Gm14523	0	#NUM!	F42
Gm7164	0	#NUM!	F42
Wdr44	0	#NUM!	F42
Gm9440	0	#NUM!	F42
Gm6956	0	#NUM!	F42
Gm27192	0	#NUM!	F42
Gm5934	0	#NUM!	F42
Gm4297	0	#NUM!	F42
Gm5935	0	#NUM!	F42
Gm2759	0	#NUM!	F42
Gm2768	0	#NUM!	F42
Gm5169	0	#NUM!	F42
Gm1989	0	#NUM!	F42
Gm1993	0	#NUM!	F42
Gm2003	0	#NUM!	F42
Gm7350	0	#NUM!	F42
E330010L02Rik	0	#NUM!	F42
Gm14533	0	#NUM!	F42
Gm5168	0	#NUM!	F42
Gm2012	0	#NUM!	F42
Gm2030	0	#NUM!	F42
Gm2005	0	#NUM!	F42
Slx	0	#NUM!	F42
Gm14525	0	#NUM!	F42
Gm6113	0	#NUM!	F42
Gm6121	0	#NUM!	F42
Gm7365	0	#NUM!	F42
Gm7375	0	#NUM!	F42
Taf1	563	0.328597	F42
Gm10230	0	#NUM!	F42
Gm2101	0	#NUM!	F42
Gm7386	0	#NUM!	F42
Gm10058	0	#NUM!	F42
Gm2117	0	#NUM!	F42
Gm7391	0	#NUM!	F42
Ogt	2673	0.447437	F42
Gm4836	0	#NUM!	F42
Gm7398	0	#NUM!	F42
Gm14845	0	#NUM!	F42
Gm9089	0	#NUM!	F42
Cxcr3	0	#NUM!	F42
Tpt1-ps6	4	1	F42
Gm9095	0	#NUM!	F42
Gm10147	0	#NUM!	F42
Gm4779	0	#NUM!	F42
Gm2165	0	#NUM!	F42
Gm7408	0	#NUM!	F42
8030474K03Rik	0	#NUM!	F42
Gm9097	0	#NUM!	F42
H3f3a-ps1	0	#NUM!	F42
Nhsl2	107	0.00934579	F42
Gm10096	0	#NUM!	F42
Gm25828	0	#NUM!	F42
Gm2200	0	#NUM!	F42
Gm7415	0	#NUM!	F42
Gm2066	0	#NUM!	F42
Rgag4	175	0.00571429	F42
Gm7421	0	#NUM!	F42
Gm5125	0	#NUM!	F42
Gm15432	0	#NUM!	F42
Gm14527	0	#NUM!	F42
Pin4	5	0.6	F42
Gm16471	0	#NUM!	F42
Ercc6l	1041	0.363112	F42
Gm9103	2	0	F42
Rps4x	14183	0.385461	F42
Gm14859	0	#NUM!	F42
Cited1	80	0	F42
Gm14858	8	0	F42
Hdac8	7	0	F42
Phka1	937	0.00426894	F42
Gm9109	0	#NUM!	F42
Gm14840	0	#NUM!	F42
Gm3880	0	#NUM!	F42
Gm9112	0	#NUM!	F42
Dmrtc1b	0	#NUM!	F42
Gm9115	0	#NUM!	F42
Gm14839	0	#NUM!	F42
Gm4234	0	#NUM!	F42
Gm9119	0	#NUM!	F42
Gm5166	0	#NUM!	F42
Dmrtc1c1	0	#NUM!	F42
Gm9126	0	#NUM!	F42
Gm16511	0	#NUM!	F42
Dmrtc1c2	0	#NUM!	F42
1700031F05Rik	0	#NUM!	F42
Gm9133	0	#NUM!	F42
Dmrtc1a	0	#NUM!	F42
1700011M02Rik	0	#NUM!	F42
Gm14841	0	#NUM!	F42
Gm14837	0	#NUM!	F42
Gm21998	0	#NUM!	F42
Pabpc1l2b-ps	0	#NUM!	F42
Gm9143	2	0	F42
Pabpc1l2a-ps	0	#NUM!	F42
Gm3928	0	#NUM!	F42
Gm14838	0	#NUM!	F42
Gm6206	3	1	F42
4930519F16Rik	0	#NUM!	F42
Nap1l2	23	0	F42
Gm9050	0	#NUM!	F42
Gm14847	0	#NUM!	F42
Gm19200	0	#NUM!	F42
Gm14848	0	#NUM!	F42
Gm3931	0	#NUM!	F42
Cdx4	0	#NUM!	F42
Gm9516	0	#NUM!	F42
Chic1	269	0.0297398	F42
Gm26952	0	#NUM!	F42
Tsx	0	#NUM!	F42
Gm26992	0	#NUM!	F42
Tsix	14	1	F42
Xist	24014	0.99671	F42
Gm14861	0	#NUM!	F42
Rps12-ps1	0	#NUM!	F42
Gm9670	4	0.75	F42
Gm14860	1	1	F42
Gm9785	0	#NUM!	F42
Gm9157	0	#NUM!	F42
Mir421	0	#NUM!	F42
Mir374b	4	0.25	F42
RP23-423B1.6	14	0	F42
Gm9159	0	#NUM!	F42
Zcchc13	0	#NUM!	F42
Gm21887	0	#NUM!	F42
Gm15069	0	#NUM!	F42
Asmt	1	1	F42
Rhox6	0	#NUM!	F42
Rhox7a	0	#NUM!	F42
Rhox8	0	#NUM!	F42
Rhox7b	0	#NUM!	F42
Rhox9	0	#NUM!	F42
Gm15474	0	#NUM!	F42
Rhox11-ps	0	#NUM!	F42
Rhox5	0	#NUM!	F42
Cylc1	0	#NUM!	F42
Ccnb3	7	0	F42
Dgkk	667	0.00449775	F42
Gm6088	0	#NUM!	F42
Tex13	0	#NUM!	F42
Gm7091	0	#NUM!	F42
Vsig1	0	#NUM!	F42
Psmd10	199	0	F42
Gm15077	0	#NUM!	F42
Gm15078	0	#NUM!	F42
Atg4a	214	0.0280374	F42
Gm14597	0	#NUM!	F42
Cxx1c	7	0	F42
Gm14592	0	#NUM!	F42
Gm14600	0	#NUM!	F42
Cxx1a	848	0.00117925	F42
Cxx1b	691	0	F42
4933416I08Rik	0	#NUM!	F42
1700013H16Rik	0	#NUM!	F42
Gm6025	0	#NUM!	F42
Gm14593	0	#NUM!	F42
Zfp36l3	0	#NUM!	F42
Xlr	0	#NUM!	F42
Gm21950	0	#NUM!	F42
Gm6322	0	#NUM!	F42
Gm15013	0	#NUM!	F42
Gm15297	0	#NUM!	F42
Hmgn2l6	0	#NUM!	F42
Gm15298	0	#NUM!	F42
Gm15294	0	#NUM!	F42
Gm14661	4	0	F42
Hspa9-ps1	0	#NUM!	F42
Gm14651	0	#NUM!	F42
Gm4909	0	#NUM!	F42
Gm8163	2	0	F42
Gm14660	0	#NUM!	F42
Sox3	707	0.0155587	F42
Gm14662	21	0	F42
Gm7076	0	#NUM!	F42
Gm715	198	0.00505051	F42
Gpr143	0	#NUM!	F42
Rpl7a-ps12	0	#NUM!	F42
Gm6472	0	#NUM!	F42
Usp51	105	0.0285714	F42
Mageh1	1503	0.00332668	F42
9530051G07Rik	44	0	F42
Gm26174	0	#NUM!	F42
Gm22686	0	#NUM!	F42
Rpl10-ps4	0	#NUM!	F42
4930550L24Rik	0	#NUM!	F42
Gm26351	0	#NUM!	F42
Mir504	0	#NUM!	F42
Gm26487	0	#NUM!	F42
Gm14890	0	#NUM!	F42
Gm8475	0	#NUM!	F42
Shroom2	587	0.00170358	F42
Gm24687	0	#NUM!	F42
Pgrmc1	329	0.0212766	F42
Akap17b	420	0.0642857	F42
Gm6274	0	#NUM!	F42
Slc25a43	0	#NUM!	F42
Gm23613	0	#NUM!	F42
Slc25a5	0	#NUM!	F42
Ube2a	0	#NUM!	F42
Gm14549	0	#NUM!	F42
C330007P06Rik	0	#NUM!	F42
Gm14541	0	#NUM!	F42
Nkrf	0	#NUM!	F42
Gm15008	0	#NUM!	F42
Sept6	0	#NUM!	F42
Gm14542	0	#NUM!	F42
Sowahd	0	#NUM!	F42
Gm26099	0	#NUM!	F42
Gm24809	0	#NUM!	F42
Kdm5c	4266	0.406704	F42
Gm14663	0	#NUM!	F42
C230004F18Rik	0	#NUM!	F42
Cdr1	0	#NUM!	F42
Rps6ka6	711	0.00421941	F42
Hdx	4	0	F42
Gm7340	0	#NUM!	F42
Gm14808	0	#NUM!	F42
Firre	231	0.0779221	F42
Gm15232	1	0	F42
[truncated: 2,783 more rows]

## Sheet: Extended Figure 1d
Gene	Sample	Allelic Ratio	Escapes in all clones
Pbdc1	CL_F23	0.470588	TRUE
Upf3b	CL_F23	0.356725	FALSE
Nkap	CL_F23	0.432129	FALSE
Lamp2	CL_F23	0.165913	FALSE
Mcts1	CL_F23	0.285714	FALSE
Hcfc1	CL_F23	0.208458	FALSE
Utp14a	CL_F23	0.284377	TRUE
Shroom4	CL_F23	0.245487	FALSE
RP23-135F22.6	CL_F23	0.72	FALSE
Ppp1r3fos	CL_F23	0.375	FALSE
Irak1	CL_F23	0.203822	FALSE
Mecp2	CL_F23	0.262433	FALSE
Flna	CL_F23	0.302076	FALSE
Emd	CL_F23	0.337323	FALSE
Rpl10	CL_F23	0.547094	FALSE
Syp	CL_F23	0.2	FALSE
Dnase1l1	CL_F23	0.142857	FALSE
Gpkow	CL_F23	0.259029	FALSE
Taz	CL_F23	0.414443	FALSE
Atp6ap1	CL_F23	0.356322	FALSE
Gdi1	CL_F23	0.314152	FALSE
Fam50a	CL_F23	0.281879	FALSE
Mmgt1	CL_F23	0.256433	FALSE
Lage3	CL_F23	0.286223	FALSE
Fam3a	CL_F23	0.21447	FALSE
Wdr45	CL_F23	0.383648	FALSE
Praf2	CL_F23	0.333333	FALSE
Ccdc120	CL_F23	0.27957	FALSE
Ikbkg	CL_F23	0.196755	FALSE
G6pdx	CL_F23	0.133261	FALSE
Tfe3	CL_F23	0.361479	FALSE
Gripap1	CL_F23	0.395719	FALSE
Kcnd1	CL_F23	0.554688	FALSE
Otud5	CL_F23	0.415155	TRUE
Vbp1	CL_F23	0.157173	FALSE
Gm8822	CL_F23	0.307692	FALSE
Zrsr2	CL_F23	0.290825	FALSE
Siah1b	CL_F23	0.257009	FALSE
Suv39h1	CL_F23	0.361596	TRUE
Wdr13	CL_F23	0.354024	FALSE
Rbm3	CL_F23	0.493797	FALSE
Rbm3os	CL_F23	0.7	FALSE
Tbc1d25	CL_F23	0.276423	FALSE
Ebp	CL_F23	0.358273	FALSE
Gemin8	CL_F23	0.295276	TRUE
Porcn	CL_F23	0.204301	FALSE
Ftsj1	CL_F23	0.37426	FALSE
Eif2s3x	CL_F23	0.267068	TRUE
Gpm6b	CL_F23	0.123395	FALSE
Ofd1	CL_F23	0.155882	FALSE
Trappc2	CL_F23	0.230366	FALSE
Dynlt3	CL_F23	0.125424	FALSE
Rpgr	CL_F23	0.204545	FALSE
Mid1ip1	CL_F23	0.441176	FALSE
Bcor	CL_F23	0.281034	FALSE
Atp6ap2	CL_F23	0.343566	FALSE
1810030O07Rik	CL_F23	0.606061	TRUE
Med14	CL_F23	0.373022	FALSE
Gm14634	CL_F23	0.411765	FALSE
Eda2r	CL_F23	0.119197	FALSE
Usp9x	CL_F23	0.346741	TRUE
Ddx3x	CL_F23	0.309969	TRUE
Yipf6	CL_F23	0.14813	FALSE
Igbp1	CL_F23	0.372093	FALSE
Kdm6a	CL_F23	0.400911	TRUE
Araf	CL_F23	0.370347	TRUE
Cfp	CL_F23	0.107784	FALSE
Elk1	CL_F23	0.144399	FALSE
Uxt	CL_F23	0.247619	FALSE
Zfp182	CL_F23	0.261803	FALSE
Taf1	CL_F23	0.228758	FALSE
Ogt	CL_F23	0.349148	FALSE
Pin4	CL_F23	0.4	FALSE
Ercc6l	CL_F23	0.286052	FALSE
Rps4x	CL_F23	0.285056	FALSE
Hdac8	CL_F23	0.111111	FALSE
RP23-423B1.6	CL_F23	0.352941	FALSE
Psmd10	CL_F23	0.143836	FALSE
Atg4a	CL_F23	0.139159	FALSE
Kdm5c	CL_F23	0.129404	FALSE
Jpx	CL_F23	0.418919	TRUE
Ftx	CL_F23	0.184358	FALSE
5730405O15Rik	CL_F23	0.535714	FALSE
5530601H04Rik	CL_F23	0.37092	TRUE
Ndufb11	CL_F23	0.39467	TRUE
Rbm10	CL_F23	0.283784	TRUE
Uba1	CL_F23	0.395081	TRUE
Cdk16	CL_F23	0.359799	TRUE
Usp11	CL_F23	0.299384	TRUE
Xk	CL_F23	0.483871	FALSE
Snx12	CL_F23	0.203448	TRUE
Pim2	CL_F23	0.296875	TRUE
Slc35a2	CL_F23	0.358079	TRUE
Pqbp1	CL_F23	0.37625	TRUE
Hdac6	CL_F23	0.266857	FALSE
Timm17b	CL_F23	0.44675	TRUE
Pbdc1	CL_F24	0.498925	TRUE
Upf3b	CL_F24	0.258824	FALSE
Nkap	CL_F24	0.381769	FALSE
Lamp2	CL_F24	0.194266	FALSE
Idh3g	CL_F24	0.320869	FALSE
Ssr4	CL_F24	0.438202	FALSE
Mcts1	CL_F24	0.448276	FALSE
Hcfc1	CL_F24	0.262415	FALSE
Utp14a	CL_F24	0.380705	TRUE
Shroom4	CL_F24	0.184211	FALSE
RP23-135F22.6	CL_F24	0.467742	FALSE
Ppp1r3fos	CL_F24	0.257143	FALSE
Irak1	CL_F24	0.272579	FALSE
Mecp2	CL_F24	0.29863	FALSE
Flna	CL_F24	0.331489	FALSE
Emd	CL_F24	0.386598	FALSE
Rpl10	CL_F24	0.697819	FALSE
Dnase1l1	CL_F24	0.290323	FALSE
Gpkow	CL_F24	0.306452	FALSE
Taz	CL_F24	0.44591	FALSE
Atp6ap1	CL_F24	0.543689	FALSE
Gdi1	CL_F24	0.412305	FALSE
Fam50a	CL_F24	0.40146	FALSE
Mmgt1	CL_F24	0.320614	FALSE
Plxna3	CL_F24	0.123345	FALSE
Lage3	CL_F24	0.324484	FALSE
Wdr45	CL_F24	0.486264	FALSE
Praf2	CL_F24	0.40533	FALSE
Ccdc120	CL_F24	0.333333	FALSE
Ikbkg	CL_F24	0.163546	FALSE
G6pdx	CL_F24	0.175115	FALSE
Tfe3	CL_F24	0.391407	FALSE
Gripap1	CL_F24	0.425103	FALSE
Kcnd1	CL_F24	0.344086	FALSE
Otud5	CL_F24	0.432348	TRUE
Vbp1	CL_F24	0.167606	FALSE
Gm8822	CL_F24	0.454545	FALSE
Zrsr2	CL_F24	0.187874	FALSE
Suv39h1	CL_F24	0.316364	TRUE
Wdr13	CL_F24	0.379224	FALSE
Rbm3	CL_F24	0.548718	FALSE
Rbm3os	CL_F24	0.375	FALSE
Tbc1d25	CL_F24	0.278846	FALSE
Ebp	CL_F24	0.293598	FALSE
Gemin8	CL_F24	0.19305	TRUE
Porcn	CL_F24	0.224335	FALSE
Ftsj1	CL_F24	0.433812	FALSE
Eif2s3x	CL_F24	0.244249	TRUE
Dynlt3	CL_F24	0.232759	FALSE
Rpgr	CL_F24	0.387234	FALSE
Mid1ip1	CL_F24	0.458333	FALSE
Bcor	CL_F24	0.394118	FALSE
Atp6ap2	CL_F24	0.393315	FALSE
1810030O07Rik	CL_F24	0.617524	TRUE
Med14	CL_F24	0.489022	FALSE
Gm14634	CL_F24	0.565217	FALSE
Usp9x	CL_F24	0.432599	TRUE
Ddx3x	CL_F24	0.389709	TRUE
Igbp1	CL_F24	0.367886	FALSE
Fundc1	CL_F24	0.272611	FALSE
Kdm6a	CL_F24	0.351807	TRUE
Araf	CL_F24	0.338521	TRUE
Cfp	CL_F24	0.15608	FALSE
Elk1	CL_F24	0.160418	FALSE
Uxt	CL_F24	0.279279	FALSE
Zfp182	CL_F24	0.403509	FALSE
Taf1	CL_F24	0.269585	FALSE
Ogt	CL_F24	0.424363	FALSE
Ercc6l	CL_F24	0.356902	FALSE
Rps4x	CL_F24	0.391031	FALSE
RP23-423B1.6	CL_F24	0.333333	FALSE
Psmd10	CL_F24	0.179104	FALSE
Atg4a	CL_F24	0.145833	FALSE
Jpx	CL_F24	0.321033	TRUE
A230072C01Rik	CL_F24	0.138462	FALSE
Ftx	CL_F24	0.198795	FALSE
5730405O15Rik	CL_F24	0.368421	FALSE
5530601H04Rik	CL_F24	0.315789	TRUE
Ndufb11	CL_F24	0.399721	TRUE
Rbm10	CL_F24	0.475	TRUE
Uba1	CL_F24	0.408333	TRUE
Cdk16	CL_F24	0.37088	TRUE
Usp11	CL_F24	0.408701	TRUE
Lancl3	CL_F24	0.2125	FALSE
Xk	CL_F24	0.26506	FALSE
Snx12	CL_F24	0.156364	TRUE
Pim2	CL_F24	0.375	TRUE
Slc35a2	CL_F24	0.494403	TRUE
Pqbp1	CL_F24	0.448403	TRUE
Pcsk1n	CL_F24	0.182679	FALSE
Hdac6	CL_F24	0.306096	FALSE
Timm17b	CL_F24	0.38482	TRUE
Pbdc1	CL_F25	0.440653	TRUE
Tmem29	CL_F25	0.2	FALSE
Upf3b	CL_F25	0.291667	FALSE
Nkap	CL_F25	0.41893	FALSE
Utp14a	CL_F25	0.26607	TRUE
RP23-135F22.6	CL_F25	0.230769	FALSE
Gpkow	CL_F25	0.162162	FALSE
Mmgt1	CL_F25	0.314833	FALSE
Wdr45	CL_F25	0.391667	FALSE
Praf2	CL_F25	0.169776	FALSE
Rbm41	CL_F25	0.107438	FALSE
Tfe3	CL_F25	0.254545	FALSE
Gripap1	CL_F25	0.330341	FALSE
Kcnd1	CL_F25	0.103659	FALSE
Otud5	CL_F25	0.409389	TRUE
Gm8822	CL_F25	0.272727	FALSE
Zrsr2	CL_F25	0.201308	FALSE
Siah1b	CL_F25	0.219512	FALSE
Suv39h1	CL_F25	0.265101	TRUE
Gemin8	CL_F25	0.225941	TRUE
Ftsj1	CL_F25	0.327172	FALSE
Eif2s3x	CL_F25	0.274943	TRUE
Atp6ap2	CL_F25	0.238424	FALSE
1810030O07Rik	CL_F25	0.599662	TRUE
Med14	CL_F25	0.356346	FALSE
Gm14634	CL_F25	0.416667	FALSE
Usp9x	CL_F25	0.320745	TRUE
Ddx3x	CL_F25	0.249678	TRUE
Yipf6	CL_F25	0.44096	FALSE
Igbp1	CL_F25	0.410486	FALSE
Kdm6a	CL_F25	0.338631	TRUE
Araf	CL_F25	0.369802	TRUE
Uxt	CL_F25	0.247525	FALSE
Taf1	CL_F25	0.389503	FALSE
Ogt	CL_F25	0.449213	FALSE
RP23-423B1.6	CL_F25	0.2	FALSE
Kdm5c	CL_F25	0.307101	FALSE
Jpx	CL_F25	1	TRUE
Ftx	CL_F25	0.381944	FALSE
5730405O15Rik	CL_F25	0.130435	FALSE
5530601H04Rik	CL_F25	0.371681	TRUE
Ndufb11	CL_F25	0.411046	TRUE
Rbm10	CL_F25	0.264706	TRUE
Uba1	CL_F25	0.403226	TRUE
Cdk16	CL_F25	0.362428	TRUE
Usp11	CL_F25	0.339982	TRUE
Snx12	CL_F25	0.142308	TRUE
Pim2	CL_F25	0.243243	TRUE
Slc35a2	CL_F25	0.411765	TRUE
Pqbp1	CL_F25	0.34629	TRUE
Hdac6	CL_F25	0.165194	FALSE
Timm17b	CL_F25	0.375587	TRUE
Pbdc1	CL_F26	0.467879	TRUE
Tmem29	CL_F26	0.137255	FALSE
Magt1	CL_F26	0.191943	FALSE
Cox7b	CL_F26	0.381579	FALSE
Atp7a	CL_F26	0.135135	FALSE
Upf3b	CL_F26	0.433155	FALSE
Nkap	CL_F26	0.422406	FALSE
Slc6a8	CL_F26	0.270732	FALSE
Lamp2	CL_F26	0.268875	FALSE
Bcap31	CL_F26	0.344317	FALSE
Abcd1	CL_F26	0.356522	FALSE
Plxnb3	CL_F26	0.311258	FALSE
Srpk3	CL_F26	0.125	FALSE
Idh3g	CL_F26	0.378471	FALSE
Ssr4	CL_F26	0.411429	FALSE
Pdzd4	CL_F26	0.179402	FALSE
Mcts1	CL_F26	0.333333	FALSE
Huwe1	CL_F26	0.307104	FALSE
Arhgap4	CL_F26	0.5	FALSE
Naa10	CL_F26	0.289668	FALSE
Renbp	CL_F26	0.110497	FALSE
Cstf2	CL_F26	0.310861	FALSE
Hcfc1	CL_F26	0.34475	FALSE
Utp14a	CL_F26	0.329662	TRUE
Trmt2b	CL_F26	0.354167	FALSE
Cenpi	CL_F26	0.275362	FALSE
Drp2	CL_F26	0.132353	FALSE
Hnrnph2	CL_F26	0.233333	FALSE
RP23-135F22.6	CL_F26	0.4	FALSE
Ppp1r3fos	CL_F26	0.571429	FALSE
Irak1	CL_F26	0.681409	FALSE
Mecp2	CL_F26	0.308307	FALSE
Flna	CL_F26	0.354056	FALSE
Emd	CL_F26	0.399048	FALSE
Rpl10	CL_F26	0.548708	FALSE
Dnase1l1	CL_F26	0.2	FALSE
Gpkow	CL_F26	0.271639	FALSE
Morf4l2	CL_F26	0.272189	FALSE
BC065397	CL_F26	0.194595	FALSE
Plp1	CL_F26	0.116129	FALSE
Taz	CL_F26	0.430684	FALSE
Atp6ap1	CL_F26	0.34375	FALSE
Gdi1	CL_F26	0.37075	FALSE
Fam50a	CL_F26	0.361111	FALSE
Mmgt1	CL_F26	0.364057	FALSE
Plxna3	CL_F26	0.33871	FALSE
Lage3	CL_F26	0.374616	FALSE
Ubl4	CL_F26	0.337156	FALSE
Slc10a3	CL_F26	0.153846	FALSE
Slc9a6	CL_F26	0.219512	FALSE
Fam3a	CL_F26	0.448819	FALSE
Wdr45	CL_F26	0.436242	FALSE
Praf2	CL_F26	0.362069	FALSE
Ikbkg	CL_F26	0.337753	FALSE
G6pdx	CL_F26	0.3875	FALSE
Rbm41	CL_F26	0.376404	FALSE
Tfe3	CL_F26	0.347668	FALSE
Gripap1	CL_F26	0.37276	FALSE
Kcnd1	CL_F26	0.16	FALSE
Otud5	CL_F26	0.424808	TRUE
Vbp1	CL_F26	0.181471	FALSE
Rbbp7	CL_F26	0.195122	FALSE
Txlng	CL_F26	0.337748	FALSE
Syap1	CL_F26	0.364695	FALSE
Acsl4	CL_F26	0.130178	FALSE
Zrsr2	CL_F26	0.424214	FALSE
Siah1b	CL_F26	0.359477	FALSE
Suv39h1	CL_F26	0.422819	TRUE
Wdr13	CL_F26	0.376744	FALSE
Piga	CL_F26	0.257576	FALSE
Rbm3	CL_F26	0.512948	FALSE
Rbm3os	CL_F26	0.75	FALSE
Tbc1d25	CL_F26	0.182692	FALSE
Ebp	CL_F26	0.352174	FALSE
Gemin8	CL_F26	0.464789	TRUE
Porcn	CL_F26	0.25	FALSE
Ftsj1	CL_F26	0.4361	FALSE
Eif2s3x	CL_F26	0.259339	TRUE
Gpm6b	CL_F26	0.178879	FALSE
Ofd1	CL_F26	0.245342	FALSE
Trappc2	CL_F26	0.285156	FALSE
Rab9	CL_F26	0.17027	FALSE
Tceanc	CL_F26	0.162304	FALSE
Hccs	CL_F26	0.38475	FALSE
BC022960	CL_F26	0.230769	FALSE
Rpgr	CL_F26	0.165563	FALSE
Atp6ap2	CL_F26	0.349458	FALSE
1810030O07Rik	CL_F26	0.724083	TRUE
Med14	CL_F26	0.372324	FALSE
Gm14634	CL_F26	0.307692	FALSE
Usp9x	CL_F26	0.328399	TRUE
Ddx3x	CL_F26	0.322629	TRUE
Yipf6	CL_F26	0.443872	FALSE
Igbp1	CL_F26	0.346509	FALSE
Kdm6a	CL_F26	0.440461	TRUE
Araf	CL_F26	0.428784	TRUE
Cfp	CL_F26	0.105	FALSE
Elk1	CL_F26	0.1904	FALSE
Uxt	CL_F26	0.264706	FALSE
Taf1	CL_F26	0.275391	FALSE
Ogt	CL_F26	0.371508	FALSE
Pin4	CL_F26	0.5	FALSE
Ercc6l	CL_F26	0.34728	FALSE
Rps4x	CL_F26	0.362039	FALSE
RP23-423B1.6	CL_F26	0.190476	FALSE
Pgrmc1	CL_F26	0.260956	FALSE
Akap17b	CL_F26	0.323529	FALSE
Kdm5c	CL_F26	0.402132	FALSE
Jpx	CL_F26	0.431718	TRUE
Ftx	CL_F26	0.210762	FALSE
5730405O15Rik	CL_F26	0.285714	FALSE
5530601H04Rik	CL_F26	0.344051	TRUE
Zbtb33	CL_F26	0.335586	FALSE
Armcx5	CL_F26	0.186992	FALSE
Gprasp1	CL_F26	0.144335	FALSE
Ndufb11	CL_F26	0.426219	TRUE
Rbm10	CL_F26	0.328358	TRUE
Uba1	CL_F26	0.44221	TRUE
Cdk16	CL_F26	0.4249	TRUE
Usp11	CL_F26	0.388437	TRUE
Htatsf1	CL_F26	0.210601	FALSE
Gm364	CL_F26	0.5	FALSE
Ribc1	CL_F26	0.296875	FALSE
Smc1a	CL_F26	0.338378	FALSE
Alg13	CL_F26	0.271147	FALSE
Snx12	CL_F26	0.251592	TRUE
Zmym3	CL_F26	0.237102	FALSE
Nono	CL_F26	0.445088	FALSE
Itgb1bp2	CL_F26	0.272727	FALSE
Pim2	CL_F26	0.348416	TRUE
Slc35a2	CL_F26	0.43133	TRUE
Pqbp1	CL_F26	0.406286	TRUE
Hdac6	CL_F26	0.337849	FALSE
Timm17b	CL_F26	0.456747	TRUE
Pbdc1	CL_F27	0.501906	TRUE
Tmem29	CL_F27	0.192308	FALSE
3110067C02Rik	CL_F27	0.235294	FALSE
Upf3b	CL_F27	0.29798	FALSE
Nkap	CL_F27	0.424188	FALSE
Hcfc1	CL_F27	0.107242	FALSE
Utp14a	CL_F27	0.304868	TRUE
Rbm41	CL_F27	0.37788	FALSE
Gab3	CL_F27	0.111111	FALSE
Otud5	CL_F27	0.358396	TRUE
Txlng	CL_F27	0.349727	FALSE
Syap1	CL_F27	0.395902	FALSE
Gm8822	CL_F27	0.142857	FALSE
Zrsr2	CL_F27	0.31565	FALSE
Siah1b	CL_F27	0.287582	FALSE
Suv39h1	CL_F27	0.376947	TRUE
Wdr13	CL_F27	0.307876	FALSE
Rbm3	CL_F27	0.484257	FALSE
Rbm3os	CL_F27	0.777778	FALSE
Tbc1d25	CL_F27	0.131148	FALSE
Gemin8	CL_F27	0.111628	TRUE
Ftsj1	CL_F27	0.365696	FALSE
Eif2s3x	CL_F27	0.25615	TRUE
1810030O07Rik	CL_F27	0.670404	TRUE
Med14	CL_F27	0.311384	FALSE
Gm14634	CL_F27	0.875	FALSE
Eda2r	CL_F27	0.12412	FALSE
Usp9x	CL_F27	0.323652	TRUE
Ddx3x	CL_F27	0.243596	TRUE
Igbp1	CL_F27	0.382022	FALSE
Kdm6a	CL_F27	0.360852	TRUE
Araf	CL_F27	0.3563	TRUE
Uxt	CL_F27	0.177778	FALSE
Taf1	CL_F27	0.309717	FALSE
Ogt	CL_F27	0.441704	FALSE
Pin4	CL_F27	0.5	FALSE
Ercc6l	CL_F27	0.262794	FALSE
Kdm5c	CL_F27	0.341303	FALSE
Jpx	CL_F27	0.269663	TRUE
Ftx	CL_F27	0.271523	FALSE
5530601H04Rik	CL_F27	0.324042	TRUE
Armcx5	CL_F27	0.308244	FALSE
Gprasp1	CL_F27	0.188235	FALSE
Ndufb11	CL_F27	0.413143	TRUE
Rbm10	CL_F27	0.375	TRUE
Uba1	CL_F27	0.410554	TRUE
Cdk16	CL_F27	0.368056	TRUE
Usp11	CL_F27	0.313981	TRUE
Snx12	CL_F27	0.2	TRUE
Pim2	CL_F27	0.180282	TRUE
Slc35a2	CL_F27	0.419469	TRUE
Pqbp1	CL_F27	0.36631	TRUE
Hdac6	CL_F27	0.121593	FALSE
Timm17b	CL_F27	0.386824	TRUE
Pbdc1	CL_F29	0.409583	TRUE
Upf3b	CL_F29	0.314286	FALSE
Nkap	CL_F29	0.396367	FALSE
Lamp2	CL_F29	0.102083	FALSE
Bcap31	CL_F29	0.197937	FALSE
Abcd1	CL_F29	0.201342	FALSE
Idh3g	CL_F29	0.384243	FALSE
Ssr4	CL_F29	0.474684	FALSE
Mcts1	CL_F29	0.222222	FALSE
Arhgap4	CL_F29	0.285714	FALSE
Naa10	CL_F29	0.307229	FALSE
Hcfc1	CL_F29	0.309945	FALSE
Utp14a	CL_F29	0.306761	TRUE
RP23-135F22.6	CL_F29	0.458333	FALSE
Ppp1r3fos	CL_F29	0.368421	FALSE
Irak1	CL_F29	0.11692	FALSE
Mecp2	CL_F29	0.370604	FALSE
Flna	CL_F29	0.374649	FALSE
Emd	CL_F29	0.441379	FALSE
Rpl10	CL_F29	0.610345	FALSE
Syp	CL_F29	0.276923	FALSE
Dnase1l1	CL_F29	0.358974	FALSE
Gpkow	CL_F29	0.308416	FALSE
Taz	CL_F29	0.468571	FALSE
Atp6ap1	CL_F29	0.574468	FALSE
Gdi1	CL_F29	0.426958	FALSE
Fam50a	CL_F29	0.526946	FALSE
Mmgt1	CL_F29	0.294362	FALSE
Plxna3	CL_F29	0.359578	FALSE
Lage3	CL_F29	0.428044	FALSE
Ubl4	CL_F29	0.365912	FALSE
Fam3a	CL_F29	0.403298	FALSE
Wdr45	CL_F29	0.386473	FALSE
Praf2	CL_F29	0.482166	FALSE
Ccdc120	CL_F29	0.22807	FALSE
Ikbkg	CL_F29	0.188705	FALSE
Rbm41	CL_F29	0.239521	FALSE
Tfe3	CL_F29	0.410065	FALSE
Gripap1	CL_F29	0.440756	FALSE
Kcnd1	CL_F29	0.367647	FALSE
Otud5	CL_F29	0.493346	TRUE
Vbp1	CL_F29	0.180876	FALSE
Txlng	CL_F29	0.138211	FALSE
Gm8822	CL_F29	0.2	FALSE
Zrsr2	CL_F29	0.141079	FALSE
Suv39h1	CL_F29	0.425258	TRUE
Wdr13	CL_F29	0.433261	FALSE
Rbm3	CL_F29	0.57453	FALSE
Rbm3os	CL_F29	0.75	FALSE
Tbc1d25	CL_F29	0.335616	FALSE
Ebp	CL_F29	0.426506	FALSE
Gemin8	CL_F29	0.311966	TRUE
Porcn	CL_F29	0.290076	FALSE
Ftsj1	CL_F29	0.466903	FALSE
Eif2s3x	CL_F29	0.251228	TRUE
Gpm6b	CL_F29	0.111329	FALSE
Dynlt3	CL_F29	0.329843	FALSE
Rpgr	CL_F29	0.354545	FALSE
Mid1ip1	CL_F29	0.5625	FALSE
Bcor	CL_F29	0.36635	FALSE
Atp6ap2	CL_F29	0.407282	FALSE
1810030O07Rik	CL_F29	0.65616	TRUE
Med14	CL_F29	0.45451	FALSE
Gm14634	CL_F29	0.636364	FALSE
Eda2r	CL_F29	0.113012	FALSE
Usp9x	CL_F29	0.457221	TRUE
Ddx3x	CL_F29	0.427373	TRUE
Cask	CL_F29	0.209561	FALSE
Igbp1	CL_F29	0.38482	FALSE
Fundc1	CL_F29	0.235832	FALSE
Kdm6a	CL_F29	0.3663	TRUE
Araf	CL_F29	0.401693	TRUE
Cfp	CL_F29	0.152466	FALSE
Elk1	CL_F29	0.249715	FALSE
Uxt	CL_F29	0.313433	FALSE
Zfp182	CL_F29	0.322476	FALSE
Taf1	CL_F29	0.32716	FALSE
Ogt	CL_F29	0.441265	FALSE
Pin4	CL_F29	0.636364	FALSE
Ercc6l	CL_F29	0.405345	FALSE
Rps4x	CL_F29	0.363611	FALSE
Psmd10	CL_F29	0.118143	FALSE
Atg4a	CL_F29	0.16208	FALSE
Jpx	CL_F29	0.336683	TRUE
A230072C01Rik	CL_F29	0.133929	FALSE
Ftx	CL_F29	0.254902	FALSE
5730405O15Rik	CL_F29	0.171429	FALSE
5530601H04Rik	CL_F29	0.3125	TRUE
Ndufb11	CL_F29	0.414619	TRUE
Rbm10	CL_F29	0.397436	TRUE
Uba1	CL_F29	0.42162	TRUE
Cdk16	CL_F29	0.3859	TRUE
Usp11	CL_F29	0.353149	TRUE
Lancl3	CL_F29	0.333333	FALSE
Xk	CL_F29	0.211538	FALSE
Snx12	CL_F29	0.132203	TRUE
Pim2	CL_F29	0.34891	TRUE
Slc35a2	CL_F29	0.450886	TRUE
Pqbp1	CL_F29	0.453321	TRUE
Pcsk1n	CL_F29	0.239569	FALSE
Hdac6	CL_F29	0.362724	FALSE
Timm17b	CL_F29	0.491803	TRUE
Pbdc1	CL_F32	0.439324	TRUE
Upf3b	CL_F32	0.327273	FALSE
Nkap	CL_F32	0.393531	FALSE
Mcts1	CL_F32	0.225352	FALSE
Huwe1	CL_F32	0.248577	FALSE
Arhgap4	CL_F32	0.285714	FALSE
Naa10	CL_F32	0.165138	FALSE
Hcfc1	CL_F32	0.242328	FALSE
Utp14a	CL_F32	0.277037	TRUE
Irak1	CL_F32	0.346667	FALSE
Mecp2	CL_F32	0.325397	FALSE
Flna	CL_F32	0.387861	FALSE
Emd	CL_F32	0.432536	FALSE
Rpl10	CL_F32	0.616776	FALSE
Taz	CL_F32	0.457243	FALSE
Atp6ap1	CL_F32	0.481928	FALSE
Gdi1	CL_F32	0.430401	FALSE
Fam50a	CL_F32	0.472826	FALSE
Plxna3	CL_F32	0.398321	FALSE
Lage3	CL_F32	0.497712	FALSE
Ubl4	CL_F32	0.386364	FALSE
Slc10a3	CL_F32	0.333333	FALSE
Fam3a	CL_F32	0.529412	FALSE
Ikbkg	CL_F32	0.365919	FALSE
G6pdx	CL_F32	0.394788	FALSE
Otud5	CL_F32	0.224384	TRUE
Vbp1	CL_F32	0.149826	FALSE
Txlng	CL_F32	0.258278	FALSE
Syap1	CL_F32	0.308247	FALSE
Gm8822	CL_F32	0.333333	FALSE
Zrsr2	CL_F32	0.355853	FALSE
Siah1b	CL_F32	0.363184	FALSE
Suv39h1	CL_F32	0.268908	TRUE
Gemin8	CL_F32	0.312775	TRUE
Eif2s3x	CL_F32	0.248792	TRUE
Trappc2	CL_F32	0.148936	FALSE
1810030O07Rik	CL_F32	0.119658	TRUE
Eda2r	CL_F32	0.213265	FALSE
Usp9x	CL_F32	0.261759	TRUE
Ddx3x	CL_F32	0.200811	TRUE
Stard8	CL_F32	0.117647	FALSE
Igbp1	CL_F32	0.354254	FALSE
Kdm6a	CL_F32	0.316757	TRUE
Araf	CL_F32	0.299926	TRUE
Taf1	CL_F32	0.263499	FALSE
Ogt	CL_F32	0.420583	FALSE
Pin4	CL_F32	0.666667	FALSE
Ercc6l	CL_F32	0.319544	FALSE
Rps4x	CL_F32	0.357353	FALSE
RP23-423B1.6	CL_F32	0.45	FALSE
Kdm5c	CL_F32	0.35622	FALSE
Jpx	CL_F32	0.3125	TRUE
Ftx	CL_F32	0.193333	FALSE
5730405O15Rik	CL_F32	0.25	FALSE
5530601H04Rik	CL_F32	0.329268	TRUE
Ndufb11	CL_F32	0.372013	TRUE
Rbm10	CL_F32	0.241935	TRUE
Uba1	CL_F32	0.384725	TRUE
Cdk16	CL_F32	0.303177	TRUE
Usp11	CL_F32	0.256497	TRUE
Htatsf1	CL_F32	0.17947	FALSE
Arhgef6	CL_F32	0.333333	FALSE
Fmr1	CL_F32	0.107868	FALSE
Hsd17b10	CL_F32	0.180624	FALSE
Ribc1	CL_F32	0.287879	FALSE
Smc1a	CL_F32	0.327195	FALSE
Snx12	CL_F32	0.106796	TRUE
Gm21986	CL_F32	0.111111	FALSE
Nono	CL_F32	0.100357	FALSE
Pim2	CL_F32	0.132911	TRUE
Slc35a2	CL_F32	0.316384	TRUE
Pqbp1	CL_F32	0.274168	TRUE
Timm17b	CL_F32	0.262982	TRUE
Vma21	CL_F34	0.406489	FALSE
Gm1141	CL_F34	0.5	FALSE
Pbdc1	CL_F34	0.436796	TRUE
Tmem29	CL_F34	0.137931	FALSE
Cox7b	CL_F34	0.125	FALSE
Upf3b	CL_F34	0.371429	FALSE
Nkap	CL_F34	0.400897	FALSE
Bcap31	CL_F34	0.321077	FALSE
Abcd1	CL_F34	0.279412	FALSE
Plxnb3	CL_F34	0.12381	FALSE
Idh3g	CL_F34	0.405255	FALSE
Ssr4	CL_F34	0.417647	FALSE
Chm	CL_F34	0.184713	FALSE
Huwe1	CL_F34	0.362677	FALSE
Arhgap4	CL_F34	0.5	FALSE
Pcdh19	CL_F34	0.25	FALSE
Naa10	CL_F34	0.373355	FALSE
Renbp	CL_F34	0.467626	FALSE
Cstf2	CL_F34	0.349398	FALSE
Hcfc1	CL_F34	0.35209	FALSE
Utp14a	CL_F34	0.294631	TRUE
Trmt2b	CL_F34	0.358974	FALSE
Cenpi	CL_F34	0.395181	FALSE
Drp2	CL_F34	0.583333	FALSE
RP23-135F22.6	CL_F34	0.565217	FALSE
Ppp1r3fos	CL_F34	0.25	FALSE
Irak1	CL_F34	0.375505	FALSE
Mecp2	CL_F34	0.391155	FALSE
Flna	CL_F34	0.39549	FALSE
Emd	CL_F34	0.47644	FALSE
Rpl10	CL_F34	0.708065	FALSE
Gpkow	CL_F34	0.320561	FALSE
Taz	CL_F34	0.455752	FALSE
Atp6ap1	CL_F34	0.445455	FALSE
Gdi1	CL_F34	0.45545	FALSE
Fam50a	CL_F34	0.5	FALSE
Mmgt1	CL_F34	0.328807	FALSE
Plxna3	CL_F34	0.405738	FALSE
Lage3	CL_F34	0.493225	FALSE
Ubl4	CL_F34	0.383938	FALSE
Slc10a3	CL_F34	0.26087	FALSE
Fam3a	CL_F34	0.402116	FALSE
Wdr45	CL_F34	0.385135	FALSE
Praf2	CL_F34	0.408356	FALSE
Gab3	CL_F34	0.181818	FALSE
Tfe3	CL_F34	0.45008	FALSE
Gripap1	CL_F34	0.452368	FALSE
Kcnd1	CL_F34	0.402878	FALSE
Otud5	CL_F34	0.460255	TRUE
Vbp1	CL_F34	0.198864	FALSE
Rbbp7	CL_F34	0.1625	FALSE
Txlng	CL_F34	0.396985	FALSE
Syap1	CL_F34	0.447257	FALSE
Gm8822	CL_F34	0.428571	FALSE
Zrsr2	CL_F34	0.406916	FALSE
Siah1b	CL_F34	0.396923	FALSE
Suv39h1	CL_F34	0.422833	TRUE
Wdr13	CL_F34	0.47898	FALSE
Piga	CL_F34	0.3375	FALSE
Capn6	CL_F34	0.169811	FALSE
Rbm3	CL_F34	0.591874	FALSE
Rbm3os	CL_F34	0.3	FALSE
Tbc1d25	CL_F34	0.311111	FALSE
Ebp	CL_F34	0.354994	FALSE
Gemin8	CL_F34	0.560714	TRUE
Porcn	CL_F34	0.106796	FALSE
Ftsj1	CL_F34	0.450563	FALSE
Eif2s3x	CL_F34	0.274109	TRUE
Gpm6b	CL_F34	0.266698	FALSE
Apoo	CL_F34	0.16129	FALSE
Ofd1	CL_F34	0.36381	FALSE
Trappc2	CL_F34	0.415323	FALSE
Rab9	CL_F34	0.346821	FALSE
Tceanc	CL_F34	0.412162	FALSE
Hccs	CL_F34	0.436512	FALSE
Gm15246	CL_F34	0.1875	FALSE
Rpgr	CL_F34	0.183007	FALSE
Atp6ap2	CL_F34	0.297386	FALSE
1810030O07Rik	CL_F34	0.593939	TRUE
Med14	CL_F34	0.382528	FALSE
Gm14634	CL_F34	0.181818	FALSE
Eda2r	CL_F34	0.231231	FALSE
Usp9x	CL_F34	0.370753	TRUE
Ddx3x	CL_F34	0.318452	TRUE
Igbp1	CL_F34	0.381065	FALSE
Kdm6a	CL_F34	0.351926	TRUE
Araf	CL_F34	0.387898	TRUE
Elk1	CL_F34	0.130037	FALSE
Uxt	CL_F34	0.318519	FALSE
Zfp182	CL_F34	0.359281	FALSE
Taf1	CL_F34	0.279167	FALSE
Ogt	CL_F34	0.458574	FALSE
Pin4	CL_F34	0.5	FALSE
Ercc6l	CL_F34	0.372849	FALSE
Rps4x	CL_F34	0.400607	FALSE
RP23-423B1.6	CL_F34	0.266667	FALSE
Kdm5c	CL_F34	0.395856	FALSE
Jpx	CL_F34	0.389908	TRUE
Ftx	CL_F34	0.153285	FALSE
5730405O15Rik	CL_F34	0.5	FALSE
5530601H04Rik	CL_F34	0.378378	TRUE
Armcx5	CL_F34	0.33815	FALSE
Gprasp1	CL_F34	0.157047	FALSE
Ndufb11	CL_F34	0.415605	TRUE
Rbm10	CL_F34	0.448276	TRUE
Uba1	CL_F34	0.434357	TRUE
Cdk16	CL_F34	0.38015	TRUE
Usp11	CL_F34	0.392268	TRUE
Htatsf1	CL_F34	0.264967	FALSE
Hsd17b10	CL_F34	0.28	FALSE
Ribc1	CL_F34	0.344828	FALSE
Smc1a	CL_F34	0.37526	FALSE
Snx12	CL_F34	0.171548	TRUE
Pim2	CL_F34	0.400673	TRUE
Slc35a2	CL_F34	0.469979	TRUE
Pqbp1	CL_F34	0.479369	TRUE
Pcsk1n	CL_F34	0.105572	FALSE
Hdac6	CL_F34	0.313228	FALSE
Timm17b	CL_F34	0.470452	TRUE
Pbdc1	CL_F35	0.464828	TRUE
Cox7b	CL_F35	0.2	FALSE
Chm	CL_F35	0.168122	FALSE
Hcfc1	CL_F35	0.11967	FALSE
Utp14a	CL_F35	0.27577	TRUE
RP23-135F22.6	CL_F35	0.478261	FALSE
Gpkow	CL_F35	0.16366	FALSE
Wdr45	CL_F35	0.298246	FALSE
Rbm41	CL_F35	0.247368	FALSE
Tfe3	CL_F35	0.291054	FALSE
Gripap1	CL_F35	0.412471	FALSE
Kcnd1	CL_F35	0.246575	FALSE
Otud5	CL_F35	0.455767	TRUE
Vbp1	CL_F35	0.130484	FALSE
Gm8822	CL_F35	0.466667	FALSE
Zrsr2	CL_F35	0.424989	FALSE
Siah1b	CL_F35	0.418462	FALSE
Suv39h1	CL_F35	0.3475	TRUE
Wdr13	CL_F35	0.408587	FALSE
Piga	CL_F35	0.257812	FALSE
Rbm3	CL_F35	0.999385	FALSE
Rbm3os	CL_F35	0.774194	FALSE
Tbc1d25	CL_F35	0.362637	FALSE
Ebp	CL_F35	0.321145	FALSE
Gemin8	CL_F35	0.467153	TRUE
Ftsj1	CL_F35	0.416552	FALSE
Eif2s3x	CL_F35	0.267678	TRUE
Gpm6b	CL_F35	0.129637	FALSE
Ofd1	CL_F35	0.191257	FALSE
Trappc2	CL_F35	0.194286	FALSE
1810030O07Rik	CL_F35	0.493127	TRUE
Med14	CL_F35	0.282846	FALSE
Gm14634	CL_F35	0.333333	FALSE
Eda2r	CL_F35	0.191022	FALSE
Usp9x	CL_F35	0.308104	TRUE
Ddx3x	CL_F35	0.243026	TRUE
Igbp1	CL_F35	0.131783	FALSE
Kdm6a	CL_F35	0.355911	TRUE
Araf	CL_F35	0.364542	TRUE
Uxt	CL_F35	0.133929	FALSE
RP23-423B1.6	CL_F35	0.5	FALSE
Psmd10	CL_F35	0.172691	FALSE
Atg4a	CL_F35	0.138686	FALSE
Jpx	CL_F35	1	TRUE
Ftx	CL_F35	0.374046	FALSE
5530601H04Rik	CL_F35	0.37574	TRUE
Ndufb11	CL_F35	0.400366	TRUE
Rbm10	CL_F35	0.4	TRUE
Uba1	CL_F35	0.389925	TRUE
Cdk16	CL_F35	0.349831	TRUE
Usp11	CL_F35	0.288989	TRUE
Snx12	CL_F35	0.163987	TRUE
Pim2	CL_F35	0.276596	TRUE
Slc35a2	CL_F35	0.457965	TRUE
Pqbp1	CL_F35	0.390041	TRUE
Hdac6	CL_F35	0.244344	FALSE
Timm17b	CL_F35	0.424886	TRUE
Pbdc1	CL_F37	0.447861	TRUE
Cox7b	CL_F37	0.12766	FALSE
Upf3b	CL_F37	0.367568	FALSE
Nkap	CL_F37	0.442765	FALSE
Slc6a8	CL_F37	0.163227	FALSE
Bcap31	CL_F37	0.284108	FALSE
Abcd1	CL_F37	0.252941	FALSE
Plxnb3	CL_F37	0.286052	FALSE
Srpk3	CL_F37	0.282051	FALSE
Idh3g	CL_F37	0.409519	FALSE
Ssr4	CL_F37	0.437158	FALSE
Mcts1	CL_F37	0.376471	FALSE
Xiap	CL_F37	0.291914	FALSE
Stag2	CL_F37	0.294118	FALSE
Arhgap4	CL_F37	0.235294	FALSE
Naa10	CL_F37	0.389545	FALSE
Hcfc1	CL_F37	0.338559	FALSE
Utp14a	CL_F37	0.363472	TRUE
RP23-135F22.6	CL_F37	0.592593	FALSE
Ppp1r3fos	CL_F37	0.44186	FALSE
Irak1	CL_F37	0.12812	FALSE
Mecp2	CL_F37	0.385338	FALSE
Flna	CL_F37	0.410062	FALSE
Emd	CL_F37	0.441466	FALSE
Rpl10	CL_F37	0.612179	FALSE
Dnase1l1	CL_F37	0.241379	FALSE
Gpkow	CL_F37	0.301046	FALSE
Taz	CL_F37	0.510229	FALSE
Atp6ap1	CL_F37	0.467391	FALSE
Gdi1	CL_F37	0.464067	FALSE
Fam50a	CL_F37	0.527363	FALSE
Mmgt1	CL_F37	0.337052	FALSE
Plxna3	CL_F37	0.411248	FALSE
Lage3	CL_F37	0.347781	FALSE
Ubl4	CL_F37	0.351064	FALSE
Slc9a6	CL_F37	0.103152	FALSE
Fam3a	CL_F37	0.5	FALSE
Wdr45	CL_F37	0.371859	FALSE
Praf2	CL_F37	0.338101	FALSE
Ccdc120	CL_F37	0.164384	FALSE
Ikbkg	CL_F37	0.396651	FALSE
G6pdx	CL_F37	0.430475	FALSE
Gab3	CL_F37	0.157895	FALSE
Tfe3	CL_F37	0.39486	FALSE
Gripap1	CL_F37	0.40803	FALSE
Kcnd1	CL_F37	0.216667	FALSE
Otud5	CL_F37	0.446429	TRUE
Vbp1	CL_F37	0.19746	FALSE
Gm8822	CL_F37	0.272727	FALSE
Suv39h1	CL_F37	0.409341	TRUE
Wdr13	CL_F37	0.446451	FALSE
Rbm3	CL_F37	0.594276	FALSE
Rbm3os	CL_F37	0.8	FALSE
Tbc1d25	CL_F37	0.3125	FALSE
Ebp	CL_F37	0.401857	FALSE
Gemin8	CL_F37	0.193384	TRUE
Porcn	CL_F37	0.264957	FALSE
Ftsj1	CL_F37	0.455594	FALSE
Eif2s3x	CL_F37	0.232235	TRUE
Rpgr	CL_F37	0.34657	FALSE
Mid1ip1	CL_F37	0.444444	FALSE
Bcor	CL_F37	0.397866	FALSE
Atp6ap2	CL_F37	0.415482	FALSE
1810030O07Rik	CL_F37	0.667874	TRUE
Med14	CL_F37	0.456148	FALSE
Gm14634	CL_F37	0.521739	FALSE
Eda2r	CL_F37	0.10964	FALSE
Usp9x	CL_F37	0.450531	TRUE
Ddx3x	CL_F37	0.381423	TRUE
Igbp1	CL_F37	0.384798	FALSE
Fundc1	CL_F37	0.130435	FALSE
Kdm6a	CL_F37	0.353627	TRUE
Araf	CL_F37	0.421611	TRUE
Cfp	CL_F37	0.114679	FALSE
Elk1	CL_F37	0.241594	FALSE
Uxt	CL_F37	0.398148	FALSE
Zfp182	CL_F37	0.375	FALSE
Taf1	CL_F37	0.267361	FALSE
Ogt	CL_F37	0.421921	FALSE
Pin4	CL_F37	0.4	FALSE
Ercc6l	CL_F37	0.42924	FALSE
Rps4x	CL_F37	0.37828	FALSE
RP23-423B1.6	CL_F37	0.1875	FALSE
Jpx	CL_F37	0.310484	TRUE
A230072C01Rik	CL_F37	0.136842	FALSE
Ftx	CL_F37	0.259669	FALSE
5730405O15Rik	CL_F37	0.428571	FALSE
5530601H04Rik	CL_F37	0.312281	TRUE
Ndufb11	CL_F37	0.427637	TRUE
Rbm10	CL_F37	0.465909	TRUE
Uba1	CL_F37	0.441101	TRUE
Cdk16	CL_F37	0.387387	TRUE
Usp11	CL_F37	0.382307	TRUE
Snx12	CL_F37	0.11976	TRUE
Pim2	CL_F37	0.352313	TRUE
Slc35a2	CL_F37	0.433239	TRUE
Pqbp1	CL_F37	0.467186	TRUE
Hdac6	CL_F37	0.32066	FALSE
Timm17b	CL_F37	0.44863	TRUE
Vma21	CL_F38	0.391532	FALSE
Gm1141	CL_F38	0.2	FALSE
Pbdc1	CL_F38	0.445902	TRUE
Tmem29	CL_F38	0.155172	FALSE
Cox7b	CL_F38	0.177778	FALSE
Upf3b	CL_F38	0.388235	FALSE
Nkap	CL_F38	0.442406	FALSE
Bcap31	CL_F38	0.331172	FALSE
Abcd1	CL_F38	0.29771	FALSE
Plxnb3	CL_F38	0.125	FALSE
Idh3g	CL_F38	0.406834	FALSE
Ssr4	CL_F38	0.497207	FALSE
Chm	CL_F38	0.229323	FALSE
Huwe1	CL_F38	0.383265	FALSE
Arhgap4	CL_F38	0.647059	FALSE
Naa10	CL_F38	0.39251	FALSE
Renbp	CL_F38	0.409756	FALSE
Cstf2	CL_F38	0.356557	FALSE
Hcfc1	CL_F38	0.350887	FALSE
Utp14a	CL_F38	0.334302	TRUE
Trmt2b	CL_F38	0.290598	FALSE
Cenpi	CL_F38	0.375258	FALSE
Drp2	CL_F38	0.416667	FALSE
RP23-135F22.6	CL_F38	0.458333	FALSE
Irak1	CL_F38	0.314365	FALSE
Mecp2	CL_F38	0.369225	FALSE
Flna	CL_F38	0.38776	FALSE
Emd	CL_F38	0.464093	FALSE
Rpl10	CL_F38	0.693642	FALSE
Dnase1l1	CL_F38	0.217391	FALSE
Gpkow	CL_F38	0.293569	FALSE
BC065397	CL_F38	0.108247	FALSE
Taz	CL_F38	0.534077	FALSE
Atp6ap1	CL_F38	0.481203	FALSE
Gdi1	CL_F38	0.466102	FALSE
Fam50a	CL_F38	0.495614	FALSE
Mmgt1	CL_F38	0.32808	FALSE
Plxna3	CL_F38	0.423104	FALSE
Lage3	CL_F38	0.458298	FALSE
Ubl4	CL_F38	0.425051	FALSE
Slc10a3	CL_F38	0.319149	FALSE
Fam3a	CL_F38	0.395462	FALSE
Wdr45	CL_F38	0.519048	FALSE
Praf2	CL_F38	0.413514	FALSE
Tfe3	CL_F38	0.436307	FALSE
Mtcp1	CL_F38	0.103448	FALSE
Gripap1	CL_F38	0.490411	FALSE
Kcnd1	CL_F38	0.432203	FALSE
Otud5	CL_F38	0.477898	TRUE
Vbp1	CL_F38	0.222494	FALSE
Rbbp7	CL_F38	0.321839	FALSE
Txlng	CL_F38	0.397906	FALSE
Syap1	CL_F38	0.404176	FALSE
Zrsr2	CL_F38	0.419705	FALSE
Siah1b	CL_F38	0.375321	FALSE
Suv39h1	CL_F38	0.402647	TRUE
Tab3	CL_F38	0.111753	FALSE
Wdr13	CL_F38	0.46988	FALSE
Piga	CL_F38	0.213793	FALSE
Rbm3	CL_F38	0.596075	FALSE
Rbm3os	CL_F38	0.724138	FALSE
Tbc1d25	CL_F38	0.368056	FALSE
Ebp	CL_F38	0.374454	FALSE
Gemin8	CL_F38	0.50165	TRUE
Porcn	CL_F38	0.152672	FALSE
Ftsj1	CL_F38	0.452103	FALSE
Eif2s3x	CL_F38	0.274423	TRUE
Gpm6b	CL_F38	0.23773	FALSE
Apoo	CL_F38	0.220339	FALSE
Ofd1	CL_F38	0.381022	FALSE
Trappc2	CL_F38	0.439024	FALSE
Rab9	CL_F38	0.321678	FALSE
Tceanc	CL_F38	0.378205	FALSE
Hccs	CL_F38	0.44883	FALSE
BC022960	CL_F38	0.244444	FALSE
Rpgr	CL_F38	0.211144	FALSE
Atp6ap2	CL_F38	0.296804	FALSE
1810030O07Rik	CL_F38	0.580563	TRUE
Med14	CL_F38	0.383436	FALSE
Gm14634	CL_F38	0.230769	FALSE
Eda2r	CL_F38	0.235695	FALSE
Usp9x	CL_F38	0.360141	TRUE
Ddx3x	CL_F38	0.302598	TRUE
Igbp1	CL_F38	0.428899	FALSE
Kdm6a	CL_F38	0.353288	TRUE
Araf	CL_F38	0.407363	TRUE
Elk1	CL_F38	0.114754	FALSE
Uxt	CL_F38	0.304878	FALSE
Zfp182	CL_F38	0.415094	FALSE
Taf1	CL_F38	0.298137	FALSE
Ogt	CL_F38	0.437649	FALSE
Pin4	CL_F38	0.833333	FALSE
Ercc6l	CL_F38	0.383099	FALSE
Rps4x	CL_F38	0.384966	FALSE
RP23-423B1.6	CL_F38	0.25	FALSE
Kdm5c	CL_F38	0.398062	FALSE
Firre	CL_F38	0.118329	FALSE
Jpx	CL_F38	0.339535	TRUE
Ftx	CL_F38	0.283019	FALSE
5530601H04Rik	CL_F38	0.395349	TRUE
Armcx5	CL_F38	0.334873	FALSE
Gprasp1	CL_F38	0.154361	FALSE
Ndufb11	CL_F38	0.417458	TRUE
Rbm10	CL_F38	0.378049	TRUE
Uba1	CL_F38	0.417905	TRUE
Cdk16	CL_F38	0.378937	TRUE
Usp11	CL_F38	0.382576	TRUE
Htatsf1	CL_F38	0.260772	FALSE
Hsd17b10	CL_F38	0.247875	FALSE
Ribc1	CL_F38	0.459184	FALSE
Smc1a	CL_F38	0.403482	FALSE
Snx12	CL_F38	0.1673	TRUE
Pim2	CL_F38	0.363636	TRUE
Slc35a2	CL_F38	0.467742	TRUE
Pqbp1	CL_F38	0.433794	TRUE
Hdac6	CL_F38	0.313636	FALSE
Timm17b	CL_F38	0.471639	TRUE
Pbdc1	CL_F42	0.483476	TRUE
Cox7b	CL_F42	0.25	FALSE
Upf3b	CL_F42	0.284314	FALSE
Nkap	CL_F42	0.424861	FALSE
Slc6a8	CL_F42	0.259542	FALSE
Lamp2	CL_F42	0.284886	FALSE
Bcap31	CL_F42	0.361755	FALSE
Abcd1	CL_F42	0.356436	FALSE
Plxnb3	CL_F42	0.275862	FALSE
Idh3g	CL_F42	0.410448	FALSE
Ssr4	CL_F42	0.373333	FALSE
Pdzd4	CL_F42	0.145907	FALSE
Mcts1	CL_F42	0.410256	FALSE
Chm	CL_F42	0.206983	FALSE
Huwe1	CL_F42	0.321132	FALSE
Arhgap4	CL_F42	0.888889	FALSE
Naa10	CL_F42	0.431034	FALSE
Renbp	CL_F42	0.274775	FALSE
Cstf2	CL_F42	0.272897	FALSE
Hcfc1	CL_F42	0.354922	FALSE
Utp14a	CL_F42	0.35987	TRUE
Cenpi	CL_F42	0.139241	FALSE
Rbmx2	CL_F42	0.109091	FALSE
Hnrnph2	CL_F42	0.5	FALSE
RP23-135F22.6	CL_F42	0.5	FALSE
Ppp1r3fos	CL_F42	0.555556	FALSE
Irak1	CL_F42	0.8362	FALSE
Eif1ax	CL_F42	0.151298	FALSE
Mecp2	CL_F42	0.331576	FALSE
A830080D01Rik	CL_F42	0.141176	FALSE
Flna	CL_F42	0.374926	FALSE
Emd	CL_F42	0.461925	FALSE
Rpl10	CL_F42	0.638554	FALSE
Dnase1l1	CL_F42	0.25	FALSE
Gpkow	CL_F42	0.268973	FALSE
Morf4l2	CL_F42	0.408333	FALSE
BC065397	CL_F42	0.304054	FALSE
Plp1	CL_F42	0.21978	FALSE
Taz	CL_F42	0.447191	FALSE
Atp6ap1	CL_F42	0.391304	FALSE
Gdi1	CL_F42	0.398697	FALSE
Fam50a	CL_F42	0.488	FALSE
Mmgt1	CL_F42	0.356138	FALSE
Plxna3	CL_F42	0.391447	FALSE
Lage3	CL_F42	0.444706	FALSE
Ubl4	CL_F42	0.232877	FALSE
Slc10a3	CL_F42	0.166667	FALSE
Slc9a6	CL_F42	0.229607	FALSE
Fam3a	CL_F42	0.517578	FALSE
Wdr45	CL_F42	0.477064	FALSE
Praf2	CL_F42	0.398852	FALSE
Ccdc120	CL_F42	0.276923	FALSE
Ikbkg	CL_F42	0.349432	FALSE
G6pdx	CL_F42	0.445251	FALSE
Rbm41	CL_F42	0.387097	FALSE
Tfe3	CL_F42	0.385714	FALSE
Dkc1	CL_F42	0.225029	FALSE
Gripap1	CL_F42	0.392905	FALSE
Kcnd1	CL_F42	0.1375	FALSE
Otud5	CL_F42	0.419198	TRUE
Vbp1	CL_F42	0.196721	FALSE
Rbbp7	CL_F42	0.28	FALSE
Txlng	CL_F42	0.36129	FALSE
Syap1	CL_F42	0.379401	FALSE
Gm8822	CL_F42	0.727273	FALSE
Zrsr2	CL_F42	0.422068	FALSE
Siah1b	CL_F42	0.403226	FALSE
Suv39h1	CL_F42	0.361305	TRUE
Wdr13	CL_F42	0.402329	FALSE
Piga	CL_F42	0.259649	FALSE
Rbm3	CL_F42	0.553136	FALSE
Rbm3os	CL_F42	0.555556	FALSE
Tbc1d25	CL_F42	0.375	FALSE
Ebp	CL_F42	0.422775	FALSE
Gemin8	CL_F42	0.541219	TRUE
Porcn	CL_F42	0.166667	FALSE
Ftsj1	CL_F42	0.406045	FALSE
Eif2s3x	CL_F42	0.280463	TRUE
Gpm6b	CL_F42	0.212337	FALSE
Ofd1	CL_F42	0.353403	FALSE
Trappc2	CL_F42	0.345178	FALSE
Rab9	CL_F42	0.232558	FALSE
Tceanc	CL_F42	0.286486	FALSE
Hccs	CL_F42	0.435673	FALSE
Gm15246	CL_F42	0.5	FALSE
Rpgr	CL_F42	0.354717	FALSE
Atp6ap2	CL_F42	0.318471	FALSE
1810030O07Rik	CL_F42	0.713274	TRUE
Med14	CL_F42	0.392975	FALSE
Eda2r	CL_F42	0.105247	FALSE
Usp9x	CL_F42	0.383075	TRUE
Ddx3x	CL_F42	0.345053	TRUE
Yipf6	CL_F42	0.407503	FALSE
Igbp1	CL_F42	0.436266	FALSE
Pdzd11	CL_F42	0.345104	FALSE
Kif4	CL_F42	0.360182	FALSE
Kdm6a	CL_F42	0.381729	TRUE
Araf	CL_F42	0.344394	TRUE
Syn1	CL_F42	0.307692	FALSE
Uxt	CL_F42	0.172727	FALSE
Taf1	CL_F42	0.328597	FALSE
Ogt	CL_F42	0.447437	FALSE
Pin4	CL_F42	0.6	FALSE
Ercc6l	CL_F42	0.363112	FALSE
Rps4x	CL_F42	0.385461	FALSE
Kdm5c	CL_F42	0.406704	FALSE
Jpx	CL_F42	0.432749	TRUE
Ftx	CL_F42	0.172414	FALSE
5730405O15Rik	CL_F42	0.166667	FALSE
5530601H04Rik	CL_F42	0.380228	TRUE
Zbtb33	CL_F42	0.369973	FALSE
Armcx5	CL_F42	0.270042	FALSE
Gprasp1	CL_F42	0.13673	FALSE
Ndufb11	CL_F42	0.425482	TRUE
Rbm10	CL_F42	0.372549	TRUE
Uba1	CL_F42	0.424059	TRUE
Cdk16	CL_F42	0.402465	TRUE
Usp11	CL_F42	0.334179	TRUE
Htatsf1	CL_F42	0.253005	FALSE
Gm364	CL_F42	0.142857	FALSE
Arhgef6	CL_F42	0.222222	FALSE
Fmr1	CL_F42	0.10582	FALSE
Ribc1	CL_F42	0.169231	FALSE
Smc1a	CL_F42	0.337455	FALSE
Tspyl2	CL_F42	0.155786	FALSE
Alg13	CL_F42	0.279639	FALSE
Snx12	CL_F42	0.217791	TRUE
Zmym3	CL_F42	0.137602	FALSE
Nono	CL_F42	0.327666	FALSE
Itgb1bp2	CL_F42	0.375	FALSE
Pim2	CL_F42	0.288235	TRUE
Slc35a2	CL_F42	0.394022	TRUE
Pqbp1	CL_F42	0.423267	TRUE
Pcsk1n	CL_F42	0.279197	FALSE
Hdac6	CL_F42	0.352125	FALSE
Timm17b	CL_F42	0.431619	TRUE
Pbdc1	CL_F47	0.426626	TRUE
Upf3b	CL_F47	0.33121	FALSE
Nkap	CL_F47	0.394049	FALSE
Bcap31	CL_F47	0.301096	FALSE
Abcd1	CL_F47	0.133333	FALSE
Plxnb3	CL_F47	0.158491	FALSE
Srpk3	CL_F47	0.111111	FALSE
Idh3g	CL_F47	0.399061	FALSE
Ssr4	CL_F47	0.458333	FALSE
Mcts1	CL_F47	0.347222	FALSE
Huwe1	CL_F47	0.27735	FALSE
Arhgap4	CL_F47	0.56	FALSE
Naa10	CL_F47	0.267423	FALSE
Cstf2	CL_F47	0.270089	FALSE
Hcfc1	CL_F47	0.328143	FALSE
Utp14a	CL_F47	0.28065	TRUE
Irak1	CL_F47	0.405914	FALSE
Mecp2	CL_F47	0.358217	FALSE
Flna	CL_F47	0.409832	FALSE
Emd	CL_F47	0.508447	FALSE
Ccdc160	CL_F47	0.166667	FALSE
Rpl10	CL_F47	0.674927	FALSE
Dnase1l1	CL_F47	0.346154	FALSE
Taz	CL_F47	0.521512	FALSE
Atp6ap1	CL_F47	0.372549	FALSE
Gdi1	CL_F47	0.454545	FALSE
Fam50a	CL_F47	0.453659	FALSE
Mmgt1	CL_F47	0.302388	FALSE
Plxna3	CL_F47	0.437053	FALSE
Lage3	CL_F47	0.455331	FALSE
Ubl4	CL_F47	0.210287	FALSE
Slc10a3	CL_F47	0.446809	FALSE
Fam3a	CL_F47	0.53504	FALSE
Ikbkg	CL_F47	0.411833	FALSE
G6pdx	CL_F47	0.41145	FALSE
Otud5	CL_F47	0.335177	TRUE
Vbp1	CL_F47	0.134872	FALSE
Txlng	CL_F47	0.163793	FALSE
Syap1	CL_F47	0.138922	FALSE
Gm8822	CL_F47	0.272727	FALSE
Zrsr2	CL_F47	0.381069	FALSE
Siah1b	CL_F47	0.37037	FALSE
Suv39h1	CL_F47	0.280206	TRUE
Wdr13	CL_F47	0.410218	FALSE
Capn6	CL_F47	0.206897	FALSE
Rbm3	CL_F47	0.557511	FALSE
Rbm3os	CL_F47	0.6	FALSE
Gemin8	CL_F47	0.223529	TRUE
Ftsj1	CL_F47	0.367713	FALSE
Eif2s3x	CL_F47	0.246864	TRUE
Ofd1	CL_F47	0.12987	FALSE
1810030O07Rik	CL_F47	0.526559	TRUE
Med14	CL_F47	0.233751	FALSE
Eda2r	CL_F47	0.223572	FALSE
Usp9x	CL_F47	0.315064	TRUE
Ddx3x	CL_F47	0.240173	TRUE
Yipf6	CL_F47	0.414935	FALSE
Tmem28	CL_F47	0.2	FALSE
Igbp1	CL_F47	0.367209	FALSE
Kdm6a	CL_F47	0.302892	TRUE
Araf	CL_F47	0.353612	TRUE
Timp1	CL_F47	0.8	FALSE
Taf1	CL_F47	0.308585	FALSE
Ogt	CL_F47	0.405936	FALSE
Pin4	CL_F47	0.65	FALSE
Ercc6l	CL_F47	0.322704	FALSE
Rps4x	CL_F47	0.377856	FALSE
RP23-423B1.6	CL_F47	0.4	FALSE
Kdm5c	CL_F47	0.381864	FALSE
Jpx	CL_F47	0.317269	TRUE
Ftx	CL_F47	0.223404	FALSE
5530601H04Rik	CL_F47	0.337607	TRUE
Armcx5	CL_F47	0.236994	FALSE
Gprasp1	CL_F47	0.150065	FALSE
Ndufb11	CL_F47	0.383015	TRUE
Rbm10	CL_F47	0.258621	TRUE
Uba1	CL_F47	0.392167	TRUE
Cdk16	CL_F47	0.386171	TRUE
Usp11	CL_F47	0.316162	TRUE
Hsd17b10	CL_F47	0.222417	FALSE
Ribc1	CL_F47	0.298851	FALSE
Smc1a	CL_F47	0.364567	FALSE
Snx12	CL_F47	0.159609	TRUE
Zmym3	CL_F47	0.199794	FALSE
Nono	CL_F47	0.477817	FALSE
Itgb1bp2	CL_F47	0.355556	FALSE
Pim2	CL_F47	0.225989	TRUE
Slc35a2	CL_F47	0.428246	TRUE
Pqbp1	CL_F47	0.391304	TRUE
Timm17b	CL_F47	0.342618	TRUE
Pbdc1	CL_F49	0.446304	TRUE
Cox7b	CL_F49	0.226415	FALSE
Chm	CL_F49	0.189723	FALSE
Hcfc1	CL_F49	0.118495	FALSE
Utp14a	CL_F49	0.365105	TRUE
RP23-135F22.6	CL_F49	0.382353	FALSE
Gpkow	CL_F49	0.202364	FALSE
Wdr45	CL_F49	0.33758	FALSE
Ikbkg	CL_F49	0.112412	FALSE
G6pdx	CL_F49	0.121563	FALSE
Tfe3	CL_F49	0.298146	FALSE
Gripap1	CL_F49	0.379246	FALSE
Kcnd1	CL_F49	0.355263	FALSE
Otud5	CL_F49	0.432302	TRUE
Vbp1	CL_F49	0.128895	FALSE
Gm8822	CL_F49	0.269231	FALSE
Zrsr2	CL_F49	0.433247	FALSE
Siah1b	CL_F49	0.429293	FALSE
Suv39h1	CL_F49	0.352584	TRUE
Wdr13	CL_F49	0.378366	FALSE
Piga	CL_F49	0.278261	FALSE
Rbm3	CL_F49	1	FALSE
Rbm3os	CL_F49	0.461538	FALSE
Tbc1d25	CL_F49	0.330357	FALSE
Ebp	CL_F49	0.383128	FALSE
Gemin8	CL_F49	0.702652	TRUE
Ftsj1	CL_F49	0.391181	FALSE
Eif2s3x	CL_F49	0.226293	TRUE
Gpm6b	CL_F49	0.347732	FALSE
Ofd1	CL_F49	0.488479	FALSE
Trappc2	CL_F49	0.587007	FALSE
Atp6ap2	CL_F49	0.109063	FALSE
1810030O07Rik	CL_F49	0.591667	TRUE
Med14	CL_F49	0.317383	FALSE
Gm14634	CL_F49	0.307692	FALSE
Eda2r	CL_F49	0.103732	FALSE
Usp9x	CL_F49	0.32842	TRUE
Ddx3x	CL_F49	0.231485	TRUE
Igbp1	CL_F49	0.384078	FALSE
Kdm6a	CL_F49	0.366857	TRUE
Araf	CL_F49	0.382801	TRUE
Uxt	CL_F49	0.109091	FALSE
Pin4	CL_F49	0.2	FALSE
RP23-423B1.6	CL_F49	0.5	FALSE
Psmd10	CL_F49	0.140426	FALSE
Atg4a	CL_F49	0.223022	FALSE
Jpx	CL_F49	1	TRUE
Ftx	CL_F49	0.175	FALSE
5530601H04Rik	CL_F49	0.335849	TRUE
Ndufb11	CL_F49	0.391283	TRUE
Rbm10	CL_F49	0.352941	TRUE
Uba1	CL_F49	0.400754	TRUE
Cdk16	CL_F49	0.379352	TRUE
Usp11	CL_F49	0.367537	TRUE
Snx12	CL_F49	0.240458	TRUE
Pim2	CL_F49	0.442308	TRUE
Slc35a2	CL_F49	0.411067	TRUE
Pqbp1	CL_F49	0.423687	TRUE
Pcsk1n	CL_F49	0.11086	FALSE
Hdac6	CL_F49	0.269353	FALSE
Timm17b	CL_F49	0.467787	TRUE
Vma21	CL_F54	0.340366	FALSE
Gm1141	CL_F54	0.173913	FALSE
Pbdc1	CL_F54	0.473071	TRUE
Tmem29	CL_F54	0.303571	FALSE
3110067C02Rik	CL_F54	0.111111	FALSE
Cox7b	CL_F54	0.159091	FALSE
Upf3b	CL_F54	0.449735	FALSE
Nkap	CL_F54	0.422295	FALSE
Bcap31	CL_F54	0.251074	FALSE
Abcd1	CL_F54	0.254902	FALSE
Plxnb3	CL_F54	0.138211	FALSE
Idh3g	CL_F54	0.35241	FALSE
Ssr4	CL_F54	0.413333	FALSE
Chm	CL_F54	0.107221	FALSE
Huwe1	CL_F54	0.302498	FALSE
Arhgap4	CL_F54	0.642857	FALSE
Naa10	CL_F54	0.347032	FALSE
Renbp	CL_F54	0.173913	FALSE
Cstf2	CL_F54	0.279387	FALSE
Hcfc1	CL_F54	0.311323	FALSE
Utp14a	CL_F54	0.28777	TRUE
Trmt2b	CL_F54	0.166667	FALSE
Cenpi	CL_F54	0.351899	FALSE
Drp2	CL_F54	0.145833	FALSE
RP23-135F22.6	CL_F54	0.214286	FALSE
Irak1	CL_F54	0.302005	FALSE
Mecp2	CL_F54	0.297494	FALSE
Flna	CL_F54	0.323136	FALSE
Emd	CL_F54	0.414035	FALSE
Rpl10	CL_F54	0.599369	FALSE
Dnase1l1	CL_F54	0.166667	FALSE
Gpkow	CL_F54	0.245022	FALSE
Taz	CL_F54	0.438083	FALSE
Atp6ap1	CL_F54	0.363636	FALSE
Gdi1	CL_F54	0.39167	FALSE
Fam50a	CL_F54	0.446154	FALSE
Mmgt1	CL_F54	0.337138	FALSE
Plxna3	CL_F54	0.337788	FALSE
Lage3	CL_F54	0.412952	FALSE
Ubl4	CL_F54	0.332512	FALSE
Slc10a3	CL_F54	0.22449	FALSE
Slc9a6	CL_F54	0.114391	FALSE
Fam3a	CL_F54	0.362126	FALSE
Wdr45	CL_F54	0.50365	FALSE
Praf2	CL_F54	0.342149	FALSE
Ccdc120	CL_F54	0.193878	FALSE
Gab3	CL_F54	0.153846	FALSE
Tfe3	CL_F54	0.374373	FALSE
Gripap1	CL_F54	0.483871	FALSE
Kcnd1	CL_F54	0.222222	FALSE
Otud5	CL_F54	0.455744	TRUE
Vbp1	CL_F54	0.157062	FALSE
Rbbp7	CL_F54	0.177419	FALSE
Txlng	CL_F54	0.264045	FALSE
Syap1	CL_F54	0.342762	FALSE
Zrsr2	CL_F54	0.410301	FALSE
Siah1b	CL_F54	0.421769	FALSE
Suv39h1	CL_F54	0.42891	TRUE
Wdr13	CL_F54	0.378289	FALSE
Piga	CL_F54	0.234875	FALSE
Rbm3	CL_F54	0.540155	FALSE
Rbm3os	CL_F54	0.434783	FALSE
Tbc1d25	CL_F54	0.353448	FALSE
Ebp	CL_F54	0.314433	FALSE
Gemin8	CL_F54	0.488764	TRUE
Porcn	CL_F54	0.134146	FALSE
Ftsj1	CL_F54	0.409379	FALSE
Eif2s3x	CL_F54	0.25527	TRUE
Gpm6b	CL_F54	0.311667	FALSE
Ofd1	CL_F54	0.356574	FALSE
Trappc2	CL_F54	0.426056	FALSE
Rab9	CL_F54	0.308333	FALSE
Tceanc	CL_F54	0.396154	FALSE
Hccs	CL_F54	0.400852	FALSE
Gm15246	CL_F54	0.166667	FALSE
BC022960	CL_F54	0.243243	FALSE
Rpgr	CL_F54	0.216117	FALSE
Atp6ap2	CL_F54	0.212712	FALSE
1810030O07Rik	CL_F54	0.568149	TRUE
Med14	CL_F54	0.337354	FALSE
Gm14634	CL_F54	0.25	FALSE
Eda2r	CL_F54	0.256163	FALSE
Usp9x	CL_F54	0.336657	TRUE
Ddx3x	CL_F54	0.276611	TRUE
Yipf6	CL_F54	0.145768	FALSE
Igbp1	CL_F54	0.387634	FALSE
Kdm6a	CL_F54	0.32497	TRUE
Araf	CL_F54	0.396972	TRUE
Uxt	CL_F54	0.276596	FALSE
Zfp182	CL_F54	0.302905	FALSE
Taf1	CL_F54	0.279245	FALSE
Ogt	CL_F54	0.448077	FALSE
Pin4	CL_F54	0.4	FALSE
Ercc6l	CL_F54	0.373557	FALSE
Rps4x	CL_F54	0.343044	FALSE
RP23-423B1.6	CL_F54	0.153846	FALSE
Kdm5c	CL_F54	0.369985	FALSE
Jpx	CL_F54	0.330612	TRUE
Ftx	CL_F54	0.191406	FALSE
5730405O15Rik	CL_F54	0.4	FALSE
5530601H04Rik	CL_F54	0.39185	TRUE
Armcx5	CL_F54	0.20132	FALSE
Gprasp1	CL_F54	0.130228	FALSE
Ndufb11	CL_F54	0.412021	TRUE
Rbm10	CL_F54	0.347826	TRUE
Uba1	CL_F54	0.419517	TRUE
Cdk16	CL_F54	0.381346	TRUE
Usp11	CL_F54	0.360009	TRUE
Htatsf1	CL_F54	0.199226	FALSE
Hsd17b10	CL_F54	0.242921	FALSE
Ribc1	CL_F54	0.489796	FALSE
Smc1a	CL_F54	0.318655	FALSE
Snx12	CL_F54	0.179104	TRUE
Pim2	CL_F54	0.340741	TRUE
Slc35a2	CL_F54	0.445783	TRUE
Pqbp1	CL_F54	0.441624	TRUE
Hdac6	CL_F54	0.293829	FALSE
Timm17b	CL_F54	0.458515	TRUE
Pbdc1	CL_F66	0.416965	TRUE
Tmem29	CL_F66	0.14	FALSE
Upf3b	CL_F66	0.257812	FALSE
Nkap	CL_F66	0.357854	FALSE
Idh3g	CL_F66	0.365543	FALSE
Ssr4	CL_F66	0.492647	FALSE
Arhgap4	CL_F66	0.3	FALSE
Naa10	CL_F66	0.27963	FALSE
Renbp	CL_F66	0.103896	FALSE
Cstf2	CL_F66	0.337838	FALSE
Hcfc1	CL_F66	0.309724	FALSE
Utp14a	CL_F66	0.278465	TRUE
Mbtps2	CL_F66	0.393617	FALSE
RP23-135F22.6	CL_F66	0.384615	FALSE
Irak1	CL_F66	0.355841	FALSE
Eif1ax	CL_F66	0.299798	FALSE
Mecp2	CL_F66	0.361373	FALSE
A830080D01Rik	CL_F66	0.209016	FALSE
Flna	CL_F66	0.412085	FALSE
Emd	CL_F66	0.424132	FALSE
Rpl10	CL_F66	0.648817	FALSE
Dnase1l1	CL_F66	0.414634	FALSE
Gpkow	CL_F66	0.213478	FALSE
Taz	CL_F66	0.479833	FALSE
Atp6ap1	CL_F66	0.419355	FALSE
Gdi1	CL_F66	0.45375	FALSE
Fam50a	CL_F66	0.336323	FALSE
Mmgt1	CL_F66	0.319265	FALSE
Plxna3	CL_F66	0.363158	FALSE
Lage3	CL_F66	0.457217	FALSE
Ubl4	CL_F66	0.411123	FALSE
Slc10a3	CL_F66	0.525	FALSE
Fam3a	CL_F66	0.495601	FALSE
Wdr45	CL_F66	0.366071	FALSE
Praf2	CL_F66	0.256098	FALSE
Ikbkg	CL_F66	0.38	FALSE
G6pdx	CL_F66	0.391433	FALSE
Tfe3	CL_F66	0.297578	FALSE
Fundc2	CL_F66	1	FALSE
Gripap1	CL_F66	0.396024	FALSE
Kcnd1	CL_F66	0.288136	FALSE
Otud5	CL_F66	0.393096	TRUE
Vbp1	CL_F66	0.167396	FALSE
Txlng	CL_F66	0.221477	FALSE
Syap1	CL_F66	0.163736	FALSE
Zrsr2	CL_F66	0.419338	FALSE
Siah1b	CL_F66	0.380805	FALSE
Suv39h1	CL_F66	0.415789	TRUE
Wdr13	CL_F66	0.455228	FALSE
Rbm3	CL_F66	0.56837	FALSE
Rbm3os	CL_F66	0.636364	FALSE
Tbc1d25	CL_F66	0.212963	FALSE
Ebp	CL_F66	0.205776	FALSE
Gemin8	CL_F66	0.115385	TRUE
Ftsj1	CL_F66	0.455975	FALSE
Eif2s3x	CL_F66	0.255846	TRUE
1810030O07Rik	CL_F66	0.598174	TRUE
Med14	CL_F66	0.348943	FALSE
Gm14634	CL_F66	0.285714	FALSE
Usp9x	CL_F66	0.330407	TRUE
Ddx3x	CL_F66	0.294787	TRUE
Kdm6a	CL_F66	0.342676	TRUE
Araf	CL_F66	0.303898	TRUE
Syn1	CL_F66	0.181818	FALSE
Uxt	CL_F66	0.183673	FALSE
Taf1	CL_F66	0.386266	FALSE
Ogt	CL_F66	0.419265	FALSE
Pin4	CL_F66	0.411765	FALSE
Ercc6l	CL_F66	0.359884	FALSE
Rps4x	CL_F66	0.370938	FALSE
Kdm5c	CL_F66	0.315673	FALSE
Jpx	CL_F66	0.307377	TRUE
5730405O15Rik	CL_F66	0.190476	FALSE
5530601H04Rik	CL_F66	0.30504	TRUE
Ndufb11	CL_F66	0.413594	TRUE
Rbm10	CL_F66	0.333333	TRUE
Uba1	CL_F66	0.408007	TRUE
Cdk16	CL_F66	0.385589	TRUE
Usp11	CL_F66	0.345238	TRUE
Htatsf1	CL_F66	0.241752	FALSE
Fmr1	CL_F66	0.121599	FALSE
Snx12	CL_F66	0.107246	TRUE
Pim2	CL_F66	0.327586	TRUE
Slc35a2	CL_F66	0.441118	TRUE
Pqbp1	CL_F66	0.465257	TRUE
Hdac6	CL_F66	0.292523	FALSE
Timm17b	CL_F66	0.433121	TRUE
Pbdc1	CL_F69	0.450562	TRUE
Tmem29	CL_F69	0.216216	FALSE
Upf3b	CL_F69	0.305699	FALSE
Nkap	CL_F69	0.393316	FALSE
Bcap31	CL_F69	0.217735	FALSE
Abcd1	CL_F69	0.166667	FALSE
Idh3g	CL_F69	0.389246	FALSE
Ssr4	CL_F69	0.393258	FALSE
Mcts1	CL_F69	0.12963	FALSE
Huwe1	CL_F69	0.26788	FALSE
Arhgap4	CL_F69	0.5	FALSE
Naa10	CL_F69	0.288316	FALSE
Cstf2	CL_F69	0.150847	FALSE
Hcfc1	CL_F69	0.32469	FALSE
Utp14a	CL_F69	0.300179	TRUE
Irak1	CL_F69	0.39428	FALSE
Mecp2	CL_F69	0.323128	FALSE
Flna	CL_F69	0.395938	FALSE
Emd	CL_F69	0.440532	FALSE
Rpl10	CL_F69	0.6702	FALSE
Dnase1l1	CL_F69	0.571429	FALSE
Taz	CL_F69	0.54073	FALSE
Atp6ap1	CL_F69	0.470588	FALSE
Gdi1	CL_F69	0.447514	FALSE
Fam50a	CL_F69	0.43871	FALSE
Mmgt1	CL_F69	0.282798	FALSE
Plxna3	CL_F69	0.3651	FALSE
Lage3	CL_F69	0.438513	FALSE
Ubl4	CL_F69	0.133583	FALSE
Slc10a3	CL_F69	0.241379	FALSE
Fam3a	CL_F69	0.5792	FALSE
Ikbkg	CL_F69	0.349807	FALSE
G6pdx	CL_F69	0.425866	FALSE
Col4a6	CL_F69	0.136364	FALSE
Otud5	CL_F69	0.353763	TRUE
Vbp1	CL_F69	0.182796	FALSE
Txlng	CL_F69	0.12987	FALSE
Zrsr2	CL_F69	0.364162	FALSE
Siah1b	CL_F69	0.441088	FALSE
Suv39h1	CL_F69	0.324649	TRUE
Wdr13	CL_F69	0.421897	FALSE
Rbm3	CL_F69	0.523148	FALSE
Rbm3os	CL_F69	0.361111	FALSE
Gemin8	CL_F69	0.243386	TRUE
Ftsj1	CL_F69	0.325887	FALSE
Eif2s3x	CL_F69	0.260791	TRUE
1810030O07Rik	CL_F69	0.597015	TRUE
Med14	CL_F69	0.219329	FALSE
Eda2r	CL_F69	0.191313	FALSE
Usp9x	CL_F69	0.306167	TRUE
Ddx3x	CL_F69	0.251743	TRUE
Yipf6	CL_F69	0.379237	FALSE
Igbp1	CL_F69	0.374065	FALSE
Kdm6a	CL_F69	0.372756	TRUE
Araf	CL_F69	0.313282	TRUE
Taf1	CL_F69	0.259813	FALSE
Ogt	CL_F69	0.43482	FALSE
Pin4	CL_F69	0.411765	FALSE
Ercc6l	CL_F69	0.360384	FALSE
Rps4x	CL_F69	0.362281	FALSE
Kdm5c	CL_F69	0.365563	FALSE
Jpx	CL_F69	0.309764	TRUE
Ftx	CL_F69	0.129964	FALSE
5730405O15Rik	CL_F69	0.230769	FALSE
5530601H04Rik	CL_F69	0.314421	TRUE
Armcx5	CL_F69	0.291878	FALSE
Gprasp1	CL_F69	0.110388	FALSE
Ndufb11	CL_F69	0.375789	TRUE
Rbm10	CL_F69	0.36	TRUE
Uba1	CL_F69	0.393051	TRUE
Cdk16	CL_F69	0.366523	TRUE
Usp11	CL_F69	0.283005	TRUE
Hsd17b10	CL_F69	0.173494	FALSE
Ribc1	CL_F69	0.209677	FALSE
Smc1a	CL_F69	0.342701	FALSE
Snx12	CL_F69	0.167598	TRUE
Zmym3	CL_F69	0.122098	FALSE
Nono	CL_F69	0.453123	FALSE
Itgb1bp2	CL_F69	0.318182	FALSE
Pim2	CL_F69	0.135922	TRUE
Slc35a2	CL_F69	0.303621	TRUE
Pqbp1	CL_F69	0.374107	TRUE
Timm17b	CL_F69	0.360656	TRUE
Pbdc1	CL_F74	0.486318	TRUE
Tmem29	CL_F74	0.2	FALSE
Upf3b	CL_F74	0.416149	FALSE
Nkap	CL_F74	0.432773	FALSE
Huwe1	CL_F74	0.348631	FALSE
Naa10	CL_F74	0.20524	FALSE
Hcfc1	CL_F74	0.271989	FALSE
Utp14a	CL_F74	0.282718	TRUE
RP23-135F22.6	CL_F74	0.173913	FALSE
Mecp2	CL_F74	0.358754	FALSE
Flna	CL_F74	0.410552	FALSE
Emd	CL_F74	0.488829	FALSE
Rpl10	CL_F74	0.625641	FALSE
Dnase1l1	CL_F74	0.25	FALSE
Gpkow	CL_F74	0.166469	FALSE
Taz	CL_F74	0.472779	FALSE
Atp6ap1	CL_F74	0.439189	FALSE
Gdi1	CL_F74	0.435738	FALSE
Fam50a	CL_F74	0.480447	FALSE
Mmgt1	CL_F74	0.344814	FALSE
Plxna3	CL_F74	0.418731	FALSE
Lage3	CL_F74	0.48853	FALSE
Ubl4	CL_F74	0.404949	FALSE
Slc10a3	CL_F74	0.389831	FALSE
Slc9a6	CL_F74	0.118012	FALSE
Fam3a	CL_F74	0.218018	FALSE
Wdr45	CL_F74	0.3875	FALSE
Praf2	CL_F74	0.149451	FALSE
Ikbkg	CL_F74	0.397844	FALSE
G6pdx	CL_F74	0.398722	FALSE
Tfe3	CL_F74	0.260957	FALSE
Gripap1	CL_F74	0.367849	FALSE
Otud5	CL_F74	0.440945	TRUE
Vbp1	CL_F74	0.221945	FALSE
Gm8822	CL_F74	0.266667	FALSE
Zrsr2	CL_F74	0.29668	FALSE
Siah1b	CL_F74	0.156863	FALSE
Suv39h1	CL_F74	0.315152	TRUE
Gemin8	CL_F74	0.253589	TRUE
Ftsj1	CL_F74	0.297297	FALSE
Eif2s3x	CL_F74	0.274275	TRUE
Ofd1	CL_F74	0.101695	FALSE
1810030O07Rik	CL_F74	0.563238	TRUE
Med14	CL_F74	0.310187	FALSE
Gm14634	CL_F74	0.333333	FALSE
Eda2r	CL_F74	0.289199	FALSE
Usp9x	CL_F74	0.331819	TRUE
Ddx3x	CL_F74	0.284537	TRUE
Yipf6	CL_F74	0.42745	FALSE
Igbp1	CL_F74	0.401361	FALSE
Kif4	CL_F74	0.158477	FALSE
Fundc1	CL_F74	0.111538	FALSE
Kdm6a	CL_F74	0.39759	TRUE
Araf	CL_F74	0.370195	TRUE
Taf1	CL_F74	0.443223	FALSE
Ogt	CL_F74	0.451005	FALSE
Pin4	CL_F74	0.818182	FALSE
Ercc6l	CL_F74	0.429154	FALSE
Rps4x	CL_F74	0.396508	FALSE
RP23-423B1.6	CL_F74	0.518519	FALSE
Kdm5c	CL_F74	0.393546	FALSE
Jpx	CL_F74	0.372549	TRUE
Ftx	CL_F74	0.258216	FALSE
5530601H04Rik	CL_F74	0.408163	TRUE
Armcx5	CL_F74	0.252078	FALSE
Gprasp1	CL_F74	0.168868	FALSE
Ndufb11	CL_F74	0.407166	TRUE
Rbm10	CL_F74	0.291262	TRUE
Uba1	CL_F74	0.428813	TRUE
Cdk16	CL_F74	0.386567	TRUE
Usp11	CL_F74	0.36002	TRUE
Hsd17b10	CL_F74	0.26177	FALSE
Ribc1	CL_F74	0.5	FALSE
Smc1a	CL_F74	0.36093	FALSE
Snx12	CL_F74	0.141026	TRUE
Zmym3	CL_F74	0.234349	FALSE
Nono	CL_F74	0.511924	FALSE
Itgb1bp2	CL_F74	0.354839	FALSE
Pim2	CL_F74	0.252212	TRUE
Slc35a2	CL_F74	0.396947	TRUE
Pqbp1	CL_F74	0.386681	TRUE
Hdac6	CL_F74	0.234879	FALSE
Timm17b	CL_F74	0.380952	TRUE
Vma21	CL_F75	0.375727	FALSE
Gm1141	CL_F75	0.172414	FALSE
Pbdc1	CL_F75	0.433566	TRUE
Tmem29	CL_F75	0.213115	FALSE
Cox7b	CL_F75	0.139535	FALSE
Upf3b	CL_F75	0.41844	FALSE
Nkap	CL_F75	0.395706	FALSE
Bcap31	CL_F75	0.32745	FALSE
Abcd1	CL_F75	0.33913	FALSE
Plxnb3	CL_F75	0.121359	FALSE
Idh3g	CL_F75	0.392216	FALSE
Ssr4	CL_F75	0.471591	FALSE
Chm	CL_F75	0.188082	FALSE
Huwe1	CL_F75	0.38259	FALSE
Arhgap4	CL_F75	0.555556	FALSE
Naa10	CL_F75	0.408964	FALSE
Renbp	CL_F75	0.427692	FALSE
Cstf2	CL_F75	0.403535	FALSE
Hcfc1	CL_F75	0.351654	FALSE
Utp14a	CL_F75	0.319003	TRUE
Trmt2b	CL_F75	0.401639	FALSE
Cenpi	CL_F75	0.449064	FALSE
Drp2	CL_F75	0.444444	FALSE
RP23-135F22.6	CL_F75	0.241379	FALSE
Ppp1r3fos	CL_F75	0.117647	FALSE
Irak1	CL_F75	0.359406	FALSE
Mecp2	CL_F75	0.358664	FALSE
Flna	CL_F75	0.385628	FALSE
Emd	CL_F75	0.522232	FALSE
Rpl10	CL_F75	0.677419	FALSE
Dnase1l1	CL_F75	0.4	FALSE
Gpkow	CL_F75	0.289684	FALSE
Taz	CL_F75	0.511838	FALSE
Atp6ap1	CL_F75	0.421875	FALSE
Gdi1	CL_F75	0.472304	FALSE
Fam50a	CL_F75	0.482213	FALSE
Mmgt1	CL_F75	0.328058	FALSE
Plxna3	CL_F75	0.430954	FALSE
Lage3	CL_F75	0.422689	FALSE
Ubl4	CL_F75	0.381633	FALSE
Slc10a3	CL_F75	0.324324	FALSE
Fam3a	CL_F75	0.337727	FALSE
Wdr45	CL_F75	0.344828	FALSE
Praf2	CL_F75	0.381526	FALSE
Tfe3	CL_F75	0.404656	FALSE
Gripap1	CL_F75	0.425717	FALSE
Kcnd1	CL_F75	0.256881	FALSE
Otud5	CL_F75	0.47502	TRUE
Vbp1	CL_F75	0.211881	FALSE
Rbbp7	CL_F75	0.179775	FALSE
Txlng	CL_F75	0.353982	FALSE
Syap1	CL_F75	0.449253	FALSE
Zrsr2	CL_F75	0.428809	FALSE
Siah1b	CL_F75	0.435821	FALSE
Suv39h1	CL_F75	0.392	TRUE
Wdr13	CL_F75	0.440566	FALSE
Piga	CL_F75	0.320513	FALSE
Capn6	CL_F75	0.26087	FALSE
Rbm3	CL_F75	0.580223	FALSE
Rbm3os	CL_F75	0.625	FALSE
Tbc1d25	CL_F75	0.325	FALSE
Ebp	CL_F75	0.356643	FALSE
Gemin8	CL_F75	0.56962	TRUE
Ftsj1	CL_F75	0.462736	FALSE
Eif2s3x	CL_F75	0.272033	TRUE
Gpm6b	CL_F75	0.306865	FALSE
Ofd1	CL_F75	0.412727	FALSE
Trappc2	CL_F75	0.507205	FALSE
Rab9	CL_F75	0.366379	FALSE
Tceanc	CL_F75	0.468227	FALSE
Hccs	CL_F75	0.442918	FALSE
Gm15246	CL_F75	0.357143	FALSE
BC022960	CL_F75	0.157895	FALSE
Rpgr	CL_F75	0.222543	FALSE
Atp6ap2	CL_F75	0.251326	FALSE
1810030O07Rik	CL_F75	0.571823	TRUE
Med14	CL_F75	0.360719	FALSE
Gm14634	CL_F75	0.3	FALSE
Eda2r	CL_F75	0.27357	FALSE
Usp9x	CL_F75	0.351493	TRUE
Ddx3x	CL_F75	0.309789	TRUE
Tmem28	CL_F75	0.25	FALSE
Igbp1	CL_F75	0.392484	FALSE
Kdm6a	CL_F75	0.362233	TRUE
Araf	CL_F75	0.379874	TRUE
Elk1	CL_F75	0.104566	FALSE
Uxt	CL_F75	0.380208	FALSE
Zfp182	CL_F75	0.378092	FALSE
Taf1	CL_F75	0.298373	FALSE
Ogt	CL_F75	0.450258	FALSE
Pin4	CL_F75	0.375	FALSE
Ercc6l	CL_F75	0.391773	FALSE
Rps4x	CL_F75	0.403484	FALSE
Kdm5c	CL_F75	0.407028	FALSE
Jpx	CL_F75	0.373134	TRUE
Ftx	CL_F75	0.1673	FALSE
5530601H04Rik	CL_F75	0.336336	TRUE
Armcx5	CL_F75	0.304545	FALSE
Gprasp1	CL_F75	0.163464	FALSE
Ndufb11	CL_F75	0.402697	TRUE
Rbm10	CL_F75	0.342857	TRUE
Uba1	CL_F75	0.420764	TRUE
Cdk16	CL_F75	0.382971	TRUE
Usp11	CL_F75	0.391115	TRUE
Htatsf1	CL_F75	0.262552	FALSE
Hsd17b10	CL_F75	0.286465	FALSE
Ribc1	CL_F75	0.45122	FALSE
Smc1a	CL_F75	0.411637	FALSE
Snx12	CL_F75	0.212121	TRUE
Pim2	CL_F75	0.338462	TRUE
Slc35a2	CL_F75	0.465195	TRUE
Pqbp1	CL_F75	0.487052	TRUE
Hdac6	CL_F75	0.309091	FALSE
Timm17b	CL_F75	0.466411	TRUE
Vma21	CL_F77	0.373843	FALSE
Gm1141	CL_F77	0.296296	FALSE
Pbdc1	CL_F77	0.458743	TRUE
Tmem29	CL_F77	0.367347	FALSE
Cox7b	CL_F77	0.163636	FALSE
Upf3b	CL_F77	0.259414	FALSE
Nkap	CL_F77	0.437861	FALSE
Bcap31	CL_F77	0.290822	FALSE
Abcd1	CL_F77	0.264706	FALSE
Idh3g	CL_F77	0.414731	FALSE
Ssr4	CL_F77	0.534314	FALSE
Chm	CL_F77	0.157676	FALSE
Huwe1	CL_F77	0.352107	FALSE
Arhgap4	CL_F77	0.375	FALSE
Naa10	CL_F77	0.404255	FALSE
Renbp	CL_F77	0.23125	FALSE
Cstf2	CL_F77	0.396825	FALSE
Hcfc1	CL_F77	0.352182	FALSE
Utp14a	CL_F77	0.308962	TRUE
Trmt2b	CL_F77	0.387097	FALSE
Cenpi	CL_F77	0.361423	FALSE
Drp2	CL_F77	0.431818	FALSE
RP23-135F22.6	CL_F77	0.766667	FALSE
Irak1	CL_F77	0.352212	FALSE
Mecp2	CL_F77	0.328295	FALSE
Flna	CL_F77	0.394779	FALSE
Emd	CL_F77	0.445448	FALSE
Rpl10	CL_F77	0.645309	FALSE
Dnase1l1	CL_F77	0.307692	FALSE
Gpkow	CL_F77	0.28273	FALSE
Taz	CL_F77	0.500678	FALSE
Atp6ap1	CL_F77	0.468254	FALSE
Gdi1	CL_F77	0.44594	FALSE
Fam50a	CL_F77	0.4875	FALSE
Mmgt1	CL_F77	0.325365	FALSE
Plxna3	CL_F77	0.409701	FALSE
Lage3	CL_F77	0.485329	FALSE
Ubl4	CL_F77	0.400848	FALSE
Slc10a3	CL_F77	0.241379	FALSE
Fam3a	CL_F77	0.354839	FALSE
Wdr45	CL_F77	0.413043	FALSE
Praf2	CL_F77	0.324284	FALSE
Ccdc120	CL_F77	0.22619	FALSE
Tfe3	CL_F77	0.440405	FALSE
Gripap1	CL_F77	0.495467	FALSE
Kcnd1	CL_F77	0.52	FALSE
Otud5	CL_F77	0.451422	TRUE
Vbp1	CL_F77	0.191364	FALSE
Rbbp7	CL_F77	0.311475	FALSE
Txlng	CL_F77	0.299492	FALSE
Syap1	CL_F77	0.424875	FALSE
Gm8822	CL_F77	0.214286	FALSE
Zrsr2	CL_F77	0.429249	FALSE
Siah1b	CL_F77	0.449686	FALSE
Suv39h1	CL_F77	0.416071	TRUE
Tab3	CL_F77	0.102564	FALSE
Wdr13	CL_F77	0.458602	FALSE
Piga	CL_F77	0.221289	FALSE
Rbm3	CL_F77	0.584631	FALSE
Rbm3os	CL_F77	0.585366	FALSE
Tbc1d25	CL_F77	0.330275	FALSE
Ebp	CL_F77	0.287582	FALSE
Gemin8	CL_F77	0.460938	TRUE
Porcn	CL_F77	0.102564	FALSE
Ftsj1	CL_F77	0.403614	FALSE
Eif2s3x	CL_F77	0.275081	TRUE
Gpm6b	CL_F77	0.25407	FALSE
Ofd1	CL_F77	0.371634	FALSE
Trappc2	CL_F77	0.426621	FALSE
Rab9	CL_F77	0.359589	FALSE
Tceanc	CL_F77	0.279817	FALSE
Hccs	CL_F77	0.440189	FALSE
Gm15246	CL_F77	0.411765	FALSE
BC022960	CL_F77	0.176471	FALSE
Rpgr	CL_F77	0.162234	FALSE
Atp6ap2	CL_F77	0.254011	FALSE
1810030O07Rik	CL_F77	0.595577	TRUE
Med14	CL_F77	0.352177	FALSE
Gm14634	CL_F77	0.333333	FALSE
Eda2r	CL_F77	0.252352	FALSE
Usp9x	CL_F77	0.365591	TRUE
Ddx3x	CL_F77	0.344363	TRUE
Igbp1	CL_F77	0.432964	FALSE
Kdm6a	CL_F77	0.39576	TRUE
Araf	CL_F77	0.367971	TRUE
Cfp	CL_F77	0.102564	FALSE
Elk1	CL_F77	0.136012	FALSE
Uxt	CL_F77	0.430303	FALSE
Zfp182	CL_F77	0.375	FALSE
Taf1	CL_F77	0.310997	FALSE
Ogt	CL_F77	0.44963	FALSE
Pin4	CL_F77	0.5	FALSE
Ercc6l	CL_F77	0.400155	FALSE
Rps4x	CL_F77	0.397759	FALSE
RP23-423B1.6	CL_F77	0.172414	FALSE
Kdm5c	CL_F77	0.385553	FALSE
Firre	CL_F77	0.105556	FALSE
Jpx	CL_F77	0.349315	TRUE
A230072C01Rik	CL_F77	0.101818	FALSE
Ftx	CL_F77	0.16895	FALSE
5530601H04Rik	CL_F77	0.35474	TRUE
Armcx5	CL_F77	0.244444	FALSE
Gprasp1	CL_F77	0.141471	FALSE
Ndufb11	CL_F77	0.427852	TRUE
Rbm10	CL_F77	0.360465	TRUE
Uba1	CL_F77	0.433743	TRUE
Cdk16	CL_F77	0.371737	TRUE
Usp11	CL_F77	0.356381	TRUE
Htatsf1	CL_F77	0.243526	FALSE
Hsd17b10	CL_F77	0.23817	FALSE
Ribc1	CL_F77	0.479167	FALSE
Smc1a	CL_F77	0.388078	FALSE
Snx12	CL_F77	0.133562	TRUE
Pim2	CL_F77	0.520161	TRUE
Slc35a2	CL_F77	0.49262	TRUE
Pqbp1	CL_F77	0.462398	TRUE
Hdac6	CL_F77	0.292769	FALSE
Timm17b	CL_F77	0.442641	TRUE
Pbdc1	CL_F85	0.488539	TRUE
Tmem29	CL_F85	0.257143	FALSE
Cox7b	CL_F85	0.2	FALSE
Upf3b	CL_F85	0.443548	FALSE
Nkap	CL_F85	0.454319	FALSE
Naa10	CL_F85	0.19375	FALSE
Hcfc1	CL_F85	0.332653	FALSE
Utp14a	CL_F85	0.302872	TRUE
Irak1	CL_F85	0.432221	FALSE
Mecp2	CL_F85	0.368964	FALSE
Flna	CL_F85	0.426183	FALSE
Emd	CL_F85	0.450754	FALSE
Rpl10	CL_F85	0.660405	FALSE
Dnase1l1	CL_F85	0.25	FALSE
Taz	CL_F85	0.486413	FALSE
Atp6ap1	CL_F85	0.411765	FALSE
Gdi1	CL_F85	0.461016	FALSE
Fam50a	CL_F85	0.434211	FALSE
Plxna3	CL_F85	0.406768	FALSE
Lage3	CL_F85	0.512324	FALSE
Ubl4	CL_F85	0.420993	FALSE
Slc10a3	CL_F85	0.333333	FALSE
Fam3a	CL_F85	0.571429	FALSE
Wdr45	CL_F85	0.138298	FALSE
Ikbkg	CL_F85	0.39779	FALSE
G6pdx	CL_F85	0.460943	FALSE
Gripap1	CL_F85	0.190742	FALSE
Otud5	CL_F85	0.416378	TRUE
Vbp1	CL_F85	0.212928	FALSE
Txlng	CL_F85	0.38255	FALSE
Syap1	CL_F85	0.398292	FALSE
Gm8822	CL_F85	0.461538	FALSE
Zrsr2	CL_F85	0.404435	FALSE
Siah1b	CL_F85	0.385159	FALSE
Suv39h1	CL_F85	0.378307	TRUE
Wdr13	CL_F85	0.308026	FALSE
Piga	CL_F85	0.258427	FALSE
Capn6	CL_F85	0.15625	FALSE
Rbm3	CL_F85	0.385074	FALSE
Rbm3os	CL_F85	0.419355	FALSE
Gemin8	CL_F85	0.389474	TRUE
Ftsj1	CL_F85	0.361465	FALSE
Eif2s3x	CL_F85	0.277303	TRUE
Gpm6b	CL_F85	0.112246	FALSE
Ofd1	CL_F85	0.219653	FALSE
Trappc2	CL_F85	0.225108	FALSE
Tceanc	CL_F85	0.150685	FALSE
Gm15246	CL_F85	0.111111	FALSE
1810030O07Rik	CL_F85	0.598891	TRUE
Med14	CL_F85	0.310598	FALSE
Gm14634	CL_F85	0.142857	FALSE
Eda2r	CL_F85	0.139361	FALSE
Usp9x	CL_F85	0.319425	TRUE
Ddx3x	CL_F85	0.251145	TRUE
Igbp1	CL_F85	0.185393	FALSE
Kdm6a	CL_F85	0.324622	TRUE
Araf	CL_F85	0.394018	TRUE
Timp1	CL_F85	0.25	FALSE
Taf1	CL_F85	0.351562	FALSE
Ogt	CL_F85	0.446787	FALSE
Pin4	CL_F85	0.333333	FALSE
Ercc6l	CL_F85	0.364734	FALSE
Rps4x	CL_F85	0.437387	FALSE
RP23-423B1.6	CL_F85	0.5	FALSE
Kdm5c	CL_F85	0.346227	FALSE
Jpx	CL_F85	0.354978	TRUE
Ftx	CL_F85	0.198413	FALSE
5530601H04Rik	CL_F85	0.407666	TRUE
Armcx5	CL_F85	0.229102	FALSE
Gprasp1	CL_F85	0.20199	FALSE
Ndufb11	CL_F85	0.418296	TRUE
Rbm10	CL_F85	0.275862	TRUE
Uba1	CL_F85	0.407427	TRUE
Cdk16	CL_F85	0.375465	TRUE
Usp11	CL_F85	0.317867	TRUE
Snx12	CL_F85	0.132653	TRUE
Zmym3	CL_F85	0.204426	FALSE
Nono	CL_F85	0.524113	FALSE
Itgb1bp2	CL_F85	0.344828	FALSE
Pim2	CL_F85	0.295154	TRUE
Slc35a2	CL_F85	0.422509	TRUE
Pqbp1	CL_F85	0.41768	TRUE
Hdac6	CL_F85	0.167854	FALSE
Timm17b	CL_F85	0.415714	TRUE

## Sheet: Extended Figure 1f
Gene	Clone	Condition	Position	Allelic Ratio
Gm26618	CL30 - Rep1	Control	6027056	0
Nudt11	CL30 - Rep1	Control	6047453	0
Nudt10	CL30 - Rep1	Control	6168696	0
Shroom4	CL30 - Rep1	Control	6399854	0.00591716
Dgkk	CL30 - Rep1	Control	6779306	0
Clcn5	CL30 - Rep1	Control	7153810	0
Usp27x	CL30 - Rep1	Control	7371276	0
RP23-135F22.6	CL30 - Rep1	Control	7558602	0
Syp	CL30 - Rep1	Control	7638471	0
Gpkow	CL30 - Rep1	Control	7697131	0.27326
Wdr45	CL30 - Rep1	Control	7721973	0.302817
Praf2	CL30 - Rep1	Control	7728439	0.00576369
Ccdc120	CL30 - Rep1	Control	7731714	0
Tfe3	CL30 - Rep1	Control	7762560	0.00115075
Gripap1	CL30 - Rep1	Control	7789765	0
Kcnd1	CL30 - Rep1	Control	7822289	0
Otud5	CL30 - Rep1	Control	7841364	0.00738007
Pim2	CL30 - Rep1	Control	7878262	0
Slc35a2	CL30 - Rep1	Control	7884041	0.0568562
Pqbp1	CL30 - Rep1	Control	7894519	0.00518135
Timm17b	CL30 - Rep1	Control	7899357	0.0178042
Pcsk1n	CL30 - Rep1	Control	7919822	0
Hdac6	CL30 - Rep1	Control	7930120	0.00381194
Suv39h1	CL30 - Rep1	Control	8061171	0.310127
Wdr13	CL30 - Rep1	Control	8123301	0.00140449
Rbm3	CL30 - Rep1	Control	8138975	0.00143062
Tbc1d25	CL30 - Rep1	Control	8154472	0
Ebp	CL30 - Rep1	Control	8185329	0.00666667
Porcn	CL30 - Rep1	Control	8193848	0
Ftsj1	CL30 - Rep1	Control	8238668	0.462185
B630019K06Rik	CL30 - Rep1	Control	8892382	0
Lancl3	CL30 - Rep1	Control	9199902	0
Xk	CL30 - Rep1	Control	9272756	0
Rpgr	CL30 - Rep1	Control	10073621	0.00636943
Tspan7	CL30 - Rep1	Control	10485158	0.000847458
Mid1ip1	CL30 - Rep1	Control	10715013	0
Gm14513	CL30 - Rep1	Control	11684002	0
Bcor	CL30 - Rep1	Control	12036740	0
Atp6ap2	CL30 - Rep1	Control	12587801	0.000707714
1810030O07Rik	CL30 - Rep1	Control	12654879	0.699074
Med14	CL30 - Rep1	Control	12675369	0.453716
Gm14634	CL30 - Rep1	Control	12762278	0.4
5730405O15Rik	CL30 - Rep1	Control	13042015	0.153846
Usp9x	CL30 - Rep1	Control	13071498	0.459987
Llph-ps2	CL30 - Rep1	Control	13218210	0
Ddx3x	CL30 - Rep1	Control	13280970	0.358974
Gm9434	CL30 - Rep1	Control	13377866	0.0625
Cask	CL30 - Rep1	Control	13517080	0
Gm14519	CL30 - Rep1	Control	15365179	0
Maoa	CL30 - Rep1	Control	16619698	0
Ndp	CL30 - Rep1	Control	16885521	0.00222717
Fundc1	CL30 - Rep1	Control	17556564	0.00717703
Kdm6a	CL30 - Rep1	Control	18162575	0.425234
Chst7	CL30 - Rep1	Control	20059560	0
Slc9a7	CL30 - Rep1	Control	20105755	0
Rp2h	CL30 - Rep1	Control	20364481	0
Jade3	CL30 - Rep1	Control	20425688	0
Gm14539	CL30 - Rep1	Control	20581141	0.644338
Ndufb11	CL30 - Rep1	Control	20615326	0.153409
Rbm10	CL30 - Rep1	Control	20617503	0.153846
Uba1	CL30 - Rep1	Control	20658326	0.406872
Cdk16	CL30 - Rep1	Control	20687954	0.123433
Usp11	CL30 - Rep1	Control	20703906	0.00246914
Araf	CL30 - Rep1	Control	20797814	0.346304
Syn1	CL30 - Rep1	Control	20860511	0
Timp1	CL30 - Rep1	Control	20870166	0
Cfp	CL30 - Rep1	Control	20925454	0.0933333
Elk1	CL30 - Rep1	Control	20933395	0.0936864
Uxt	CL30 - Rep1	Control	20941722	0.240741
A230072C01Rik	CL30 - Rep1	Control	20961684	0.0982143
Zfp182	CL30 - Rep1	Control	21028939	0
Zfp300	CL30 - Rep1	Control	21079174	0
Klhl13	CL30 - Rep1	Control	23219271	0
Dock11	CL30 - Rep1	Control	35888832	0
Pgrmc1	CL30 - Rep1	Control	36598206	0
Akap17b	CL30 - Rep1	Control	36608314	0
Upf3b	CL30 - Rep1	Control	37091678	0
Nkap	CL30 - Rep1	Control	37126795	0
Zbtb33	CL30 - Rep1	Control	38189793	0
Tmem255a	CL30 - Rep1	Control	38196573	0
Lamp2	CL30 - Rep1	Control	38401357	0.0197568
Cul4b	CL30 - Rep1	Control	38533274	0
Gria3	CL30 - Rep1	Control	41400854	0
Xiap	CL30 - Rep1	Control	42059679	0.00478469
Stag2	CL30 - Rep1	Control	42149317	0
Smarca1	CL30 - Rep1	Control	47809368	0
Ocrl	CL30 - Rep1	Control	47912387	0.364183
Apln	CL30 - Rep1	Control	48025146	0.00103428
Zdhhc9	CL30 - Rep1	Control	48171969	0.524118
Utp14a	CL30 - Rep1	Control	48256862	0.54485
Bcorl1	CL30 - Rep1	Control	48341358	0.42623
Elf4	CL30 - Rep1	Control	48411046	0
Aifm1	CL30 - Rep1	Control	48474944	0
Zfp280c	CL30 - Rep1	Control	48541625	0
Slc25a14	CL30 - Rep1	Control	48623413	0
Rbmx2	CL30 - Rep1	Control	48695004	0.0149254
Enox2	CL30 - Rep1	Control	49009707	0
Firre	CL30 - Rep1	Control	50555744	0.314961
Gpc4	CL30 - Rep1	Control	52053021	0
Gpc3	CL30 - Rep1	Control	52272426	0
Ccdc160	CL30 - Rep1	Control	52791200	0
Phf6	CL30 - Rep1	Control	52912266	0
Hprt	CL30 - Rep1	Control	52988137	0.00289017
C430049B03Rik	CL30 - Rep1	Control	53055046	0
Fam122b	CL30 - Rep1	Control	53243415	0
Mospd1	CL30 - Rep1	Control	53344598	0
Cxx1c	CL30 - Rep1	Control	53608032	0
Cxx1b	CL30 - Rep1	Control	53669177	0.0116667
Zfp449	CL30 - Rep1	Control	56346400	0
Ddx26b	CL30 - Rep1	Control	56454857	0
Mmgt1	CL30 - Rep1	Control	56585512	0.447329
Slc9a6	CL30 - Rep1	Control	56609757	0.378723
Fhl1	CL30 - Rep1	Control	56731787	0
Htatsf1	CL30 - Rep1	Control	57053583	0.364308
Arhgef6	CL30 - Rep1	Control	57231485	0
Rbmx	CL30 - Rep1	Control	57383530	0
Atp11c	CL30 - Rep1	Control	60223290	0
Gm715	CL30 - Rep1	Control	60548019	0.0461538
Sox3	CL30 - Rep1	Control	60891366	0
Gm14662	CL30 - Rep1	Control	60893653	0
Gm7327	CL30 - Rep1	Control	61785381	0
Gm14680	CL30 - Rep1	Control	62775585	0.25
Slitrk2	CL30 - Rep1	Control	66649318	0
Fmr1	CL30 - Rep1	Control	68678541	0.608434
Aff2	CL30 - Rep1	Control	69360294	0.00877193
Gm8172	CL30 - Rep1	Control	69605496	0
Ids	CL30 - Rep1	Control	70343069	0
1110012L19Rik	CL30 - Rep1	Control	70385877	0
BC023829	CL30 - Rep1	Control	70459753	0
Mamld1	CL30 - Rep1	Control	71050256	0
Mtm1	CL30 - Rep1	Control	71210767	0
Mtmr1	CL30 - Rep1	Control	71364760	0.00609756
Cd99l2	CL30 - Rep1	Control	71420060	0
Hmgb3	CL30 - Rep1	Control	71555918	0.0182648
Vma21	CL30 - Rep1	Control	71815924	0
Gm1141	CL30 - Rep1	Control	71928816	0
Prrg3	CL30 - Rep1	Control	71962624	0.00772201
Cetn2	CL30 - Rep1	Control	72913532	0
Nsdhl	CL30 - Rep1	Control	72918557	0.00873908
F8a	CL30 - Rep1	Control	73228291	0
Zfp275	CL30 - Rep1	Control	73342621	0
Haus7	CL30 - Rep1	Control	73437315	0
Bgn	CL30 - Rep1	Control	73483602	0
Slc6a8	CL30 - Rep1	Control	73673150	0.245361
Bcap31	CL30 - Rep1	Control	73686178	0.476302
Abcd1	CL30 - Rep1	Control	73716597	0.367876
Plxnb3	CL30 - Rep1	Control	73757090	0.2625
Srpk3	CL30 - Rep1	Control	73774405	0
Idh3g	CL30 - Rep1	Control	73778963	0.43734
Ssr4	CL30 - Rep1	Control	73787028	0.4
Pdzd4	CL30 - Rep1	Control	73793359	0.0185185
Arhgap4	CL30 - Rep1	Control	73891442	0
Naa10	CL30 - Rep1	Control	73916873	0.00699301
Renbp	CL30 - Rep1	Control	73922121	0
Hcfc1	CL30 - Rep1	Control	73942792	0.368726
Irak1	CL30 - Rep1	Control	74013914	0.00121065
Mecp2	CL30 - Rep1	Control	74026592	0.41185
Flna	CL30 - Rep1	Control	74223461	0.0042048
Emd	CL30 - Rep1	Control	74254687	0.00206186
Rpl10	CL30 - Rep1	Control	74270812	0
Dnase1l1	CL30 - Rep1	Control	74273217	0
Taz	CL30 - Rep1	Control	74281912	0.0144928
Atp6ap1	CL30 - Rep1	Control	74297097	0
Gdi1	CL30 - Rep1	Control	74304998	0.0421128
Fam50a	CL30 - Rep1	Control	74313033	0
Plxna3	CL30 - Rep1	Control	74329066	0
Lage3	CL30 - Rep1	Control	74351276	0.02457
Ubl4	CL30 - Rep1	Control	74365718	0
Slc10a3	CL30 - Rep1	Control	74369217	0
Ikbkg	CL30 - Rep1	Control	74393290	0
G6pdx	CL30 - Rep1	Control	74409483	0.33945
Gab3	CL30 - Rep1	Control	74966843	0.181818
Dkc1	CL30 - Rep1	Control	75095854	0
Mpp1	CL30 - Rep1	Control	75109733	0
F8	CL30 - Rep1	Control	75172715	0
Fundc2	CL30 - Rep1	Control	75382399	0
Mtcp1	CL30 - Rep1	Control	75404846	0
Brcc3	CL30 - Rep1	Control	75416628	0
Vbp1	CL30 - Rep1	Control	75514299	0.0232108
Rab39b	CL30 - Rep1	Control	75572046	0
4933407K13Rik	CL30 - Rep1	Control	75706932	0.0322581
Pls3	CL30 - Rep1	Control	75785654	0.000567215
Tbl1x	CL30 - Rep1	Control	77511013	0.0020202
Prkx	CL30 - Rep1	Control	77761411	0
Prrg1	CL30 - Rep1	Control	78449613	0
Rps24-ps3	CL30 - Rep1	Control	79195047	0.0434783
Gm8806	CL30 - Rep1	Control	80533745	0
Tmem47	CL30 - Rep1	Control	81070698	0
Gm8822	CL30 - Rep1	Control	81820384	0.411765
Dmd	CL30 - Rep1	Control	82948870	0.00413223
Tab3	CL30 - Rep1	Control	85574022	0
Gyk	CL30 - Rep1	Control	85701937	0
Pola1	CL30 - Rep1	Control	93304767	0
Pcyt1b	CL30 - Rep1	Control	93654863	0
Pdk3	CL30 - Rep1	Control	93764607	0
Zfx	CL30 - Rep1	Control	94074631	0
Eif2s3x	CL30 - Rep1	Control	94188707	0.135618
Klhl15	CL30 - Rep1	Control	94234599	0
Apoo	CL30 - Rep1	Control	94367117	0.4
Maged1	CL30 - Rep1	Control	94535474	0.0440367
Gspt2	CL30 - Rep1	Control	94636069	0
Zxdb	CL30 - Rep1	Control	94724569	0
Spin4	CL30 - Rep1	Control	95022510	0.0212766
Arhgef9	CL30 - Rep1	Control	95048935	0
Amer1	CL30 - Rep1	Control	95420318	0.0163934
Zc4h2	CL30 - Rep1	Control	95639193	0
Las1l	CL30 - Rep1	Control	95935335	0
Msn	CL30 - Rep1	Control	96096042	0.000773036
Heph	CL30 - Rep1	Control	96455359	0
Eda2r	CL30 - Rep1	Control	97333840	0.394056
Ar	CL30 - Rep1	Control	98149721	0
Ophn1	CL30 - Rep1	Control	98554277	0
Yipf6	CL30 - Rep1	Control	98936316	0.000922509
Stard8	CL30 - Rep1	Control	99003248	0
Efnb1	CL30 - Rep1	Control	99136130	0
Pja1	CL30 - Rep1	Control	99465734	0
Eda	CL30 - Rep1	Control	99975606	0.00675676
Igbp1	CL30 - Rep1	Control	100494291	0.175676
Pdzd11	CL30 - Rep1	Control	100622883	0.00502513
Kif4	CL30 - Rep1	Control	100625737	0
Gdpd2	CL30 - Rep1	Control	100729873	0.00290135
Dlg3	CL30 - Rep1	Control	100767722	0
Snx12	CL30 - Rep1	Control	101097786	0
Foxo4	CL30 - Rep1	Control	101254528	0
Med12	CL30 - Rep1	Control	101274030	0
Nlgn3	CL30 - Rep1	Control	101299168	0
Zmym3	CL30 - Rep1	Control	101404384	0
Nono	CL30 - Rep1	Control	101429318	0.00364166
Itgb1bp2	CL30 - Rep1	Control	101449088	0
Taf1	CL30 - Rep1	Control	101532734	0
Ogt	CL30 - Rep1	Control	101640060	0.0010929
Nhsl2	CL30 - Rep1	Control	101849385	0
Rgag4	CL30 - Rep1	Control	102066544	0
Ercc6l	CL30 - Rep1	Control	102141716	0.302158
Rps4x	CL30 - Rep1	Control	102184941	0.000227273
Cited1	CL30 - Rep1	Control	102247381	0
Hdac8	CL30 - Rep1	Control	102284639	0
Phka1	CL30 - Rep1	Control	102513975	0
Nap1l2	CL30 - Rep1	Control	103184176	0
Chic1	CL30 - Rep1	Control	103356476	0
Jpx	CL30 - Rep1	Control	103493558	0.53125
Ftx	CL30 - Rep1	Control	103560907	0.361111
Slc16a2	CL30 - Rep1	Control	103697414	0.00793418
Rlim	CL30 - Rep1	Control	103957163	0.0197802
C77370	CL30 - Rep1	Control	104077434	0
Abcb7	CL30 - Rep1	Control	104280657	0.014218
Uprt	CL30 - Rep1	Control	104482818	0
Zdhhc15	CL30 - Rep1	Control	104536969	0
5530601H04Rik	CL30 - Rep1	Control	105037197	0.42487
Pbdc1	CL30 - Rep1	Control	105079756	0.532313
Magee1	CL30 - Rep1	Control	105120378	0.0120968
5330434G04Rik	CL30 - Rep1	Control	105348282	0
Atrx	CL30 - Rep1	Control	105797615	0.00184332
Magt1	CL30 - Rep1	Control	105968084	0.00279135
Cox7b	CL30 - Rep1	Control	106015700	0
Atp7a	CL30 - Rep1	Control	106027276	0.037037
Pgk1	CL30 - Rep1	Control	106187100	0.00485909
Taf9b	CL30 - Rep1	Control	106206883	0
Lpar4	CL30 - Rep1	Control	106920625	0
Itm2a	CL30 - Rep1	Control	107397099	0
2610002M06Rik	CL30 - Rep1	Control	107782751	0
Brwd3	CL30 - Rep1	Control	108737016	0
2810403D21Rik	CL30 - Rep1	Control	108834478	0
Hmgn5	CL30 - Rep1	Control	109004534	0.00530504
Sh3bgrl	CL30 - Rep1	Control	109095365	0.000582751
Pou3f4	CL30 - Rep1	Control	110814280	0
Rps6ka6	CL30 - Rep1	Control	111388192	0
Chm	CL30 - Rep1	Control	113040593	0.424581
Pabpc5	CL30 - Rep1	Control	119927196	0
Pcdh11x	CL30 - Rep1	Control	120290259	0
Nap1l3	CL30 - Rep1	Control	122394565	0
Mdm4-ps	CL30 - Rep1	Control	128261411	0.2
Diap2	CL30 - Rep1	Control	129749742	0
Srpx2	CL30 - Rep1	Control	133908426	0
Sytl4	CL30 - Rep1	Control	133936385	0
Cstf2	CL30 - Rep1	Control	134059187	0
Trmt2b	CL30 - Rep1	Control	134222339	0
Tmem35	CL30 - Rep1	Control	134295225	0
Cenpi	CL30 - Rep1	Control	134308084	0
Drp2	CL30 - Rep1	Control	134404551	0
Gm16410	CL30 - Rep1	Control	134489370	0
Gla	CL30 - Rep1	Control	134588149	0
Hnrnph2	CL30 - Rep1	Control	134601179	0
Armcx4	CL30 - Rep1	Control	134686519	0.00203252
Armcx1	CL30 - Rep1	Control	134717963	0.00357143
Armcx6	CL30 - Rep1	Control	134748461	0
Armcx3	CL30 - Rep1	Control	134756595	0.00325733
Armcx2	CL30 - Rep1	Control	134804145	0
Zmat1	CL30 - Rep1	Control	134971372	0
Gprasp1	CL30 - Rep1	Control	135742733	0.0234818
Armcx5	CL30 - Rep1	Control	135742733	0.04
Bhlhb9	CL30 - Rep1	Control	135885851	0
Gprasp2	CL30 - Rep1	Control	135839034	0
Arxes2	CL30 - Rep1	Control	135993824	0
Arxes1	CL30 - Rep1	Control	136033367	0
Bex2	CL30 - Rep1	Control	136066564	0
Bex4	CL30 - Rep1	Control	136138996	0
Tceal8	CL30 - Rep1	Control	136168984	0.00294551
Bex1	CL30 - Rep1	Control	136213972	0
Wbp5	CL30 - Rep1	Control	136245079	0.010118
Ngfrap1	CL30 - Rep1	Control	136270253	0
Morf4l2	CL30 - Rep1	Control	136732942	0.46988
BC065397	CL30 - Rep1	Control	136741824	0.427673
Plp1	CL30 - Rep1	Control	136822671	0.166271
Tmsb15b2	CL30 - Rep1	Control	136955265	0
Slc25a53	CL30 - Rep1	Control	136981116	0
Zcchc18	CL30 - Rep1	Control	136993155	0
Fam199x	CL30 - Rep1	Control	137049594	0.0436364
Esx1	CL30 - Rep1	Control	137115397	0
Nrk	CL30 - Rep1	Control	138914430	0
Mum1l1	CL30 - Rep1	Control	139210042	0.0204082
Rnf128	CL30 - Rep1	Control	139563316	0
Tbc1d8b	CL30 - Rep1	Control	139684996	0.00766284
Morc4	CL30 - Rep1	Control	139821632	0
Rbm41	CL30 - Rep1	Control	139889511	0.304348
Frmpd3	CL30 - Rep1	Control	140367494	0
Prps1	CL30 - Rep1	Control	140456613	0
Tsc22d3	CL30 - Rep1	Control	140539528	0
Mid2	CL30 - Rep1	Control	140664599	0
Psmd10	CL30 - Rep1	Control	140948429	0.320285
Atg4a	CL30 - Rep1	Control	140956907	0.354949
Col4a6	CL30 - Rep1	Control	141165403	0
Col4a5	CL30 - Rep1	Control	141475385	0.000591716
Nxt2	CL30 - Rep1	Control	142226770	0.0015361
Kcne1l	CL30 - Rep1	Control	142304752	0.00182482
Acsl4	CL30 - Rep1	Control	142317993	0.0428016
Tmem164	CL30 - Rep1	Control	142681406	0
Ammecr1	CL30 - Rep1	Control	142851146	0
Chrdl1	CL30 - Rep1	Control	143285674	0
Pak3	CL30 - Rep1	Control	143518591	0
Dcx	CL30 - Rep1	Control	143855842	0
Alg13	CL30 - Rep1	Control	144317812	0
Amot	CL30 - Rep1	Control	145446425	0.00249377
Lrch2	CL30 - Rep1	Control	147470375	0.00352113
Tmem29	CL30 - Rep1	Control	150397773	0.235294
3110067C02Rik	CL30 - Rep1	Control	150463726	0.347826
Apex2	CL30 - Rep1	Control	150519519	0
Pfkfb1	CL30 - Rep1	Control	150588229	0
Tro	CL30 - Rep1	Control	150645304	0
Maged2	CL30 - Rep1	Control	150806370	0.00172861
Gnl3l	CL30 - Rep1	Control	150983141	0
Fgd1	CL30 - Rep1	Control	151046150	0
Tsr2	CL30 - Rep1	Control	151087094	0
Wnk3	CL30 - Rep1	Control	151198078	0
Fam120c	CL30 - Rep1	Control	151344175	0
Phf8	CL30 - Rep1	Control	151520672	0
Huwe1	CL30 - Rep1	Control	151800807	0
Hsd17b10	CL30 - Rep1	Control	152001845	0
Ribc1	CL30 - Rep1	Control	152004582	0.0540541
Smc1a	CL30 - Rep1	Control	152016428	0.0699029
Iqsec2	CL30 - Rep1	Control	152144268	0
Kdm5c	CL30 - Rep1	Control	152233020	0.389313
Kantr	CL30 - Rep1	Control	152298500	0
Tspyl2	CL30 - Rep1	Control	152336852	0.00389864
Gpr173	CL30 - Rep1	Control	152343598	0
Shroom2	CL30 - Rep1	Control	152609509	0
Gm6472	CL30 - Rep1	Control	152909505	0
Usp51	CL30 - Rep1	Control	153006469	0
Mageh1	CL30 - Rep1	Control	153036166	0.0531006
9530051G07Rik	CL30 - Rep1	Control	153037629	0.292308
Rragb	CL30 - Rep1	Control	153139981	0
Klf8	CL30 - Rep1	Control	153237466	0
Ubqln2	CL30 - Rep1	Control	153498227	0
Kctd12b	CL30 - Rep1	Control	153685154	0.00828729
2210013O21Rik	CL30 - Rep1	Control	153723590	0.00757576
Spin2c	CL30 - Rep1	Control	153832225	0
Sat1	CL30 - Rep1	Control	155213132	0
Acot9	CL30 - Rep1	Control	155262443	0
Prdx4	CL30 - Rep1	Control	155323918	0
Gm15163	CL30 - Rep1	Control	157016229	0.102564
Sms	CL30 - Rep1	Control	157443855	0
Mbtps2	CL30 - Rep1	Control	157535371	0.00436681
Cnksr2	CL30 - Rep1	Control	157821436	0
Rps6ka3	CL30 - Rep1	Control	159210307	0
Eif1ax	CL30 - Rep1	Control	159372178	0.016092
Map7d2	CL30 - Rep1	Control	159414572	0
A830080D01Rik	CL30 - Rep1	Control	159526688	0
Gm15190	CL30 - Rep1	Control	159584783	0
Sh3kbp1	CL30 - Rep1	Control	159627272	0
Map3k15	CL30 - Rep1	Control	159988433	0
Pdha1	CL30 - Rep1	Control	160122209	0.000403063
Phka2	CL30 - Rep1	Control	160502166	0.0877193
Cdkl5	CL30 - Rep1	Control	160784308	0
Rai2	CL30 - Rep1	Control	161717069	0.0480769
Nhs	CL30 - Rep1	Control	161833296	0.0416667
Reps2	CL30 - Rep1	Control	162411954	0.0168919
Rbbp7	CL30 - Rep1	Control	162760402	0.428571
Txlng	CL30 - Rep1	Control	162778919	0.441176
Syap1	CL30 - Rep1	Control	162857057	0.49058
Ctps2	CL30 - Rep1	Control	162901238	0.116337
Ap1s2	CL30 - Rep1	Control	163909017	0.382353
Zrsr2	CL30 - Rep1	Control	163935443	0.478105
Car5b	CL30 - Rep1	Control	163976822	0.0194647
Siah1b	CL30 - Rep1	Control	164070705	0.407643
Piga	CL30 - Rep1	Control	164419793	0.378947
Mospd2	CL30 - Rep1	Control	164936169	0
Fancb	CL30 - Rep1	Control	164980592	0
Gemin8	CL30 - Rep1	Control	166170454	0.555319
Gpm6b	CL30 - Rep1	Control	166238911	0.502558
Ofd1	CL30 - Rep1	Control	166390033	0.513196
Trappc2	CL30 - Rep1	Control	166440574	0.746032
Rab9	CL30 - Rep1	Control	166457253	0
Tceanc	CL30 - Rep1	Control	166499812	0.550459
Tmsb4x	CL30 - Rep1	Control	167207093	0.014218
Prps2	CL30 - Rep1	Control	167346322	0
Msl3	CL30 - Rep1	Control	168654117	0
Arhgap6	CL30 - Rep1	Control	168795099	0
Hccs	CL30 - Rep1	Control	169250193	0.00117647
BC022960	CL30 - Rep1	Control	169368189	0
Mid1	CL30 - Rep1	Control	169685199	0.0656455
G530011O06Rik	CL30 - Rep1	Control	169975043	0.368421
Gm15247	CL30 - Rep1	Control	169985801	0
Gm26618	CL31 - Rep1	Control	6027056	0
Nudt11	CL31 - Rep1	Control	6047453	0
Nudt10	CL31 - Rep1	Control	6168696	0
Shroom4	CL31 - Rep1	Control	6399854	0
Dgkk	CL31 - Rep1	Control	6779306	0
Clcn5	CL31 - Rep1	Control	7153810	0
Usp27x	CL31 - Rep1	Control	7371276	0
RP23-135F22.6	CL31 - Rep1	Control	7558602	0
Syp	CL31 - Rep1	Control	7638471	0
Gpkow	CL31 - Rep1	Control	7697131	0.0016247
Wdr45	CL31 - Rep1	Control	7721973	0
Praf2	CL31 - Rep1	Control	7728439	0.00240964
Ccdc120	CL31 - Rep1	Control	7731714	0
Tfe3	CL31 - Rep1	Control	7762560	0
Gripap1	CL31 - Rep1	Control	7789765	0
Kcnd1	CL31 - Rep1	Control	7822289	0
Otud5	CL31 - Rep1	Control	7841364	0
Pim2	CL31 - Rep1	Control	7878262	0
Slc35a2	CL31 - Rep1	Control	7884041	0
Pqbp1	CL31 - Rep1	Control	7894519	0.00567108
Timm17b	CL31 - Rep1	Control	7899357	0.00655022
Pcsk1n	CL31 - Rep1	Control	7919822	0
Hdac6	CL31 - Rep1	Control	7930120	0.00252207
Suv39h1	CL31 - Rep1	Control	8061171	0
Wdr13	CL31 - Rep1	Control	8123301	0
Rbm3	CL31 - Rep1	Control	8138975	0
Tbc1d25	CL31 - Rep1	Control	8154472	0
Ebp	CL31 - Rep1	Control	8185329	0
Porcn	CL31 - Rep1	Control	8193848	0
Ftsj1	CL31 - Rep1	Control	8238668	0.0912779
B630019K06Rik	CL31 - Rep1	Control	8892382	0
Lancl3	CL31 - Rep1	Control	9199902	0
Xk	CL31 - Rep1	Control	9272756	0
Rpgr	CL31 - Rep1	Control	10073621	0
Tspan7	CL31 - Rep1	Control	10485158	0.00101163
Mid1ip1	CL31 - Rep1	Control	10715013	0.0121951
Gm14513	CL31 - Rep1	Control	11684002	0
Bcor	CL31 - Rep1	Control	12036740	0
Atp6ap2	CL31 - Rep1	Control	12587801	0.00153846
1810030O07Rik	CL31 - Rep1	Control	12654879	0.719547
Med14	CL31 - Rep1	Control	12675369	0.419496
Gm14634	CL31 - Rep1	Control	12762278	0.384615
5730405O15Rik	CL31 - Rep1	Control	13042015	1
Usp9x	CL31 - Rep1	Control	13071498	0.465357
Llph-ps2	CL31 - Rep1	Control	13218210	0
Ddx3x	CL31 - Rep1	Control	13280970	0.307597
Gm9434	CL31 - Rep1	Control	13377866	0.0909091
Cask	CL31 - Rep1	Control	13517080	0.00186654
Gm14519	CL31 - Rep1	Control	15365179	0
Maoa	CL31 - Rep1	Control	16619698	0
Ndp	CL31 - Rep1	Control	16885521	0
Fundc1	CL31 - Rep1	Control	17556564	0.00224719
Kdm6a	CL31 - Rep1	Control	18162575	0.398374
Chst7	CL31 - Rep1	Control	20059560	0.00241741
Slc9a7	CL31 - Rep1	Control	20105755	0
Rp2h	CL31 - Rep1	Control	20364481	0
Jade3	CL31 - Rep1	Control	20425688	0
Gm14539	CL31 - Rep1	Control	20581141	0.639209
Ndufb11	CL31 - Rep1	Control	20615326	0.071122
Rbm10	CL31 - Rep1	Control	20617503	0
Uba1	CL31 - Rep1	Control	20658326	0.401621
Cdk16	CL31 - Rep1	Control	20687954	0.351655
Usp11	CL31 - Rep1	Control	20703906	0.0114833
Araf	CL31 - Rep1	Control	20797814	0.226158
Syn1	CL31 - Rep1	Control	20860511	0
Timp1	CL31 - Rep1	Control	20870166	0
Cfp	CL31 - Rep1	Control	20925454	0.0188679
Elk1	CL31 - Rep1	Control	20933395	0.0107527
Uxt	CL31 - Rep1	Control	20941722	0.0120482
A230072C01Rik	CL31 - Rep1	Control	20961684	0.0239521
Zfp182	CL31 - Rep1	Control	21028939	0
Zfp300	CL31 - Rep1	Control	21079174	0
Klhl13	CL31 - Rep1	Control	23219271	0
Dock11	CL31 - Rep1	Control	35888832	0
Pgrmc1	CL31 - Rep1	Control	36598206	0.00729927
Akap17b	CL31 - Rep1	Control	36608314	0
Upf3b	CL31 - Rep1	Control	37091678	0
Nkap	CL31 - Rep1	Control	37126795	0.00528169
Zbtb33	CL31 - Rep1	Control	38189793	0
Tmem255a	CL31 - Rep1	Control	38196573	0
Lamp2	CL31 - Rep1	Control	38401357	0.00557926
Cul4b	CL31 - Rep1	Control	38533274	0
Gria3	CL31 - Rep1	Control	41400854	0.00559701
Xiap	CL31 - Rep1	Control	42059679	0.00725689
Stag2	CL31 - Rep1	Control	42149317	0.0526316
Smarca1	CL31 - Rep1	Control	47809368	0
Ocrl	CL31 - Rep1	Control	47912387	0.0485269
Apln	CL31 - Rep1	Control	48025146	0.0104042
Zdhhc9	CL31 - Rep1	Control	48171969	0.17862
Utp14a	CL31 - Rep1	Control	48256862	0.41844
Bcorl1	CL31 - Rep1	Control	48341358	0.0344828
Elf4	CL31 - Rep1	Control	48411046	0
Aifm1	CL31 - Rep1	Control	48474944	0
Zfp280c	CL31 - Rep1	Control	48541625	0
Slc25a14	CL31 - Rep1	Control	48623413	0
Rbmx2	CL31 - Rep1	Control	48695004	0.0538117
Enox2	CL31 - Rep1	Control	49009707	0
Firre	CL31 - Rep1	Control	50555744	0.205674
Gpc4	CL31 - Rep1	Control	52053021	0
Gpc3	CL31 - Rep1	Control	52272426	0
Ccdc160	CL31 - Rep1	Control	52791200	0
Phf6	CL31 - Rep1	Control	52912266	0.0021097
Hprt	CL31 - Rep1	Control	52988137	0
C430049B03Rik	CL31 - Rep1	Control	53055046	0
Fam122b	CL31 - Rep1	Control	53243415	0
Mospd1	CL31 - Rep1	Control	53344598	0.00436681
Cxx1c	CL31 - Rep1	Control	53608032	0
Cxx1b	CL31 - Rep1	Control	53669177	0.00834725
Zfp449	CL31 - Rep1	Control	56346400	0
Ddx26b	CL31 - Rep1	Control	56454857	0
Mmgt1	CL31 - Rep1	Control	56585512	0.436082
Slc9a6	CL31 - Rep1	Control	56609757	0.427451
Fhl1	CL31 - Rep1	Control	56731787	0
Htatsf1	CL31 - Rep1	Control	57053583	0.349962
Arhgef6	CL31 - Rep1	Control	57231485	0
Rbmx	CL31 - Rep1	Control	57383530	0.001287
Atp11c	CL31 - Rep1	Control	60223290	0
Gm715	CL31 - Rep1	Control	60548019	0
Sox3	CL31 - Rep1	Control	60891366	0
Gm14662	CL31 - Rep1	Control	60893653	0
Gm7327	CL31 - Rep1	Control	61785381	0
Gm14680	CL31 - Rep1	Control	62775585	0
Slitrk2	CL31 - Rep1	Control	66649318	0
Fmr1	CL31 - Rep1	Control	68678541	0.554688
Aff2	CL31 - Rep1	Control	69360294	0
Gm8172	CL31 - Rep1	Control	69605496	0
Ids	CL31 - Rep1	Control	70343069	0.00285171
1110012L19Rik	CL31 - Rep1	Control	70385877	0
BC023829	CL31 - Rep1	Control	70459753	0
Mamld1	CL31 - Rep1	Control	71050256	0
Mtm1	CL31 - Rep1	Control	71210767	0
Mtmr1	CL31 - Rep1	Control	71364760	0
Cd99l2	CL31 - Rep1	Control	71420060	0
Hmgb3	CL31 - Rep1	Control	71555918	0.01983
Vma21	CL31 - Rep1	Control	71815924	0
Gm1141	CL31 - Rep1	Control	71928816	0
Prrg3	CL31 - Rep1	Control	71962624	0.00319489
Cetn2	CL31 - Rep1	Control	72913532	0.0380623
Nsdhl	CL31 - Rep1	Control	72918557	0.0205429
F8a	CL31 - Rep1	Control	73228291	0
Zfp275	CL31 - Rep1	Control	73342621	0
Haus7	CL31 - Rep1	Control	73437315	0.00923077
Bgn	CL31 - Rep1	Control	73483602	0.030303
Slc6a8	CL31 - Rep1	Control	73673150	0.315789
Bcap31	CL31 - Rep1	Control	73686178	0.459974
Abcd1	CL31 - Rep1	Control	73716597	0.369492
Plxnb3	CL31 - Rep1	Control	73757090	0.258427
Srpk3	CL31 - Rep1	Control	73774405	0.333333
Idh3g	CL31 - Rep1	Control	73778963	0.457493
Ssr4	CL31 - Rep1	Control	73787028	0.422535
Pdzd4	CL31 - Rep1	Control	73793359	0.00990099
Arhgap4	CL31 - Rep1	Control	73891442	0
Naa10	CL31 - Rep1	Control	73916873	0.00574713
Renbp	CL31 - Rep1	Control	73922121	0
Hcfc1	CL31 - Rep1	Control	73942792	0.367527
Irak1	CL31 - Rep1	Control	74013914	0.00107066
Mecp2	CL31 - Rep1	Control	74026592	0.40509
Flna	CL31 - Rep1	Control	74223461	0.00840504
Emd	CL31 - Rep1	Control	74254687	0.0015674
Rpl10	CL31 - Rep1	Control	74270812	0
Dnase1l1	CL31 - Rep1	Control	74273217	0
Taz	CL31 - Rep1	Control	74281912	0
Atp6ap1	CL31 - Rep1	Control	74297097	0.166667
Gdi1	CL31 - Rep1	Control	74304998	0.145665
Fam50a	CL31 - Rep1	Control	74313033	0
Plxna3	CL31 - Rep1	Control	74329066	0.0676471
Lage3	CL31 - Rep1	Control	74351276	0.0760668
Ubl4	CL31 - Rep1	Control	74365718	0
Slc10a3	CL31 - Rep1	Control	74369217	0
Ikbkg	CL31 - Rep1	Control	74393290	0.00141243
G6pdx	CL31 - Rep1	Control	74409483	0.296296
Gab3	CL31 - Rep1	Control	74966843	0.05
Dkc1	CL31 - Rep1	Control	75095854	0.0743902
Mpp1	CL31 - Rep1	Control	75109733	0
F8	CL31 - Rep1	Control	75172715	0
Fundc2	CL31 - Rep1	Control	75382399	0
Mtcp1	CL31 - Rep1	Control	75404846	0
Brcc3	CL31 - Rep1	Control	75416628	0
Vbp1	CL31 - Rep1	Control	75514299	0.0225464
Rab39b	CL31 - Rep1	Control	75572046	0
4933407K13Rik	CL31 - Rep1	Control	75706932	0.107143
Pls3	CL31 - Rep1	Control	75785654	0
Tbl1x	CL31 - Rep1	Control	77511013	0
Prkx	CL31 - Rep1	Control	77761411	0.008
Prrg1	CL31 - Rep1	Control	78449613	0
Rps24-ps3	CL31 - Rep1	Control	79195047	0
Gm8806	CL31 - Rep1	Control	80533745	0.0121457
Tmem47	CL31 - Rep1	Control	81070698	0.00294365
Gm8822	CL31 - Rep1	Control	81820384	0.25
Dmd	CL31 - Rep1	Control	82948870	0
Tab3	CL31 - Rep1	Control	85574022	0
Gyk	CL31 - Rep1	Control	85701937	0
Pola1	CL31 - Rep1	Control	93304767	0
Pcyt1b	CL31 - Rep1	Control	93654863	0
Pdk3	CL31 - Rep1	Control	93764607	0
Zfx	CL31 - Rep1	Control	94074631	0
Eif2s3x	CL31 - Rep1	Control	94188707	0.153374
Klhl15	CL31 - Rep1	Control	94234599	0
Apoo	CL31 - Rep1	Control	94367117	0
Maged1	CL31 - Rep1	Control	94535474	0.000424268
Gspt2	CL31 - Rep1	Control	94636069	0
Zxdb	CL31 - Rep1	Control	94724569	0
Spin4	CL31 - Rep1	Control	95022510	0
Arhgef9	CL31 - Rep1	Control	95048935	0
Amer1	CL31 - Rep1	Control	95420318	0
Zc4h2	CL31 - Rep1	Control	95639193	0
Las1l	CL31 - Rep1	Control	95935335	0
Msn	CL31 - Rep1	Control	96096042	0.000963972
Heph	CL31 - Rep1	Control	96455359	0
Eda2r	CL31 - Rep1	Control	97333840	0.227273
Ar	CL31 - Rep1	Control	98149721	0
Ophn1	CL31 - Rep1	Control	98554277	0
Yipf6	CL31 - Rep1	Control	98936316	0
Stard8	CL31 - Rep1	Control	99003248	0
Efnb1	CL31 - Rep1	Control	99136130	0.010989
Pja1	CL31 - Rep1	Control	99465734	0
Eda	CL31 - Rep1	Control	99975606	0
Igbp1	CL31 - Rep1	Control	100494291	0.304598
Pdzd11	CL31 - Rep1	Control	100622883	0.00344828
Kif4	CL31 - Rep1	Control	100625737	0.00534045
Gdpd2	CL31 - Rep1	Control	100729873	0.00888889
Dlg3	CL31 - Rep1	Control	100767722	0
Snx12	CL31 - Rep1	Control	101097786	0
Foxo4	CL31 - Rep1	Control	101254528	0
Med12	CL31 - Rep1	Control	101274030	0
Nlgn3	CL31 - Rep1	Control	101299168	0
Zmym3	CL31 - Rep1	Control	101404384	0
Nono	CL31 - Rep1	Control	101429318	0.00211977
Itgb1bp2	CL31 - Rep1	Control	101449088	0
Taf1	CL31 - Rep1	Control	101532734	0
Ogt	CL31 - Rep1	Control	101640060	0.00963597
Nhsl2	CL31 - Rep1	Control	101849385	0
Rgag4	CL31 - Rep1	Control	102066544	0
Ercc6l	CL31 - Rep1	Control	102141716	0.0961098
Rps4x	CL31 - Rep1	Control	102184941	0.00785995
Cited1	CL31 - Rep1	Control	102247381	0
Hdac8	CL31 - Rep1	Control	102284639	0
Phka1	CL31 - Rep1	Control	102513975	0.00265252
Nap1l2	CL31 - Rep1	Control	103184176	0
Chic1	CL31 - Rep1	Control	103356476	0
Jpx	CL31 - Rep1	Control	103493558	0.413793
Ftx	CL31 - Rep1	Control	103560907	0.403846
Slc16a2	CL31 - Rep1	Control	103697414	0.00680483
Rlim	CL31 - Rep1	Control	103957163	0.00358423
C77370	CL31 - Rep1	Control	104077434	0
Abcb7	CL31 - Rep1	Control	104280657	0
Uprt	CL31 - Rep1	Control	104482818	0
Zdhhc15	CL31 - Rep1	Control	104536969	0
5530601H04Rik	CL31 - Rep1	Control	105037197	0.426471
Pbdc1	CL31 - Rep1	Control	105079756	0.510234
Magee1	CL31 - Rep1	Control	105120378	0.00533333
5330434G04Rik	CL31 - Rep1	Control	105348282	0
Atrx	CL31 - Rep1	Control	105797615	0
Magt1	CL31 - Rep1	Control	105968084	0.00812128
Cox7b	CL31 - Rep1	Control	106015700	0.047619
Atp7a	CL31 - Rep1	Control	106027276	0.0125
Pgk1	CL31 - Rep1	Control	106187100	0
Taf9b	CL31 - Rep1	Control	106206883	0
Lpar4	CL31 - Rep1	Control	106920625	0
Itm2a	CL31 - Rep1	Control	107397099	0
2610002M06Rik	CL31 - Rep1	Control	107782751	0
Brwd3	CL31 - Rep1	Control	108737016	0
2810403D21Rik	CL31 - Rep1	Control	108834478	0
Hmgn5	CL31 - Rep1	Control	109004534	0.00204082
Sh3bgrl	CL31 - Rep1	Control	109095365	0.000259471
Pou3f4	CL31 - Rep1	Control	110814280	0.00263852
Rps6ka6	CL31 - Rep1	Control	111388192	0
Chm	CL31 - Rep1	Control	113040593	0.382284
Pabpc5	CL31 - Rep1	Control	119927196	0
Pcdh11x	CL31 - Rep1	Control	120290259	0
Nap1l3	CL31 - Rep1	Control	122394565	0
Mdm4-ps	CL31 - Rep1	Control	128261411	0.714286
Diap2	CL31 - Rep1	Control	129749742	0
Srpx2	CL31 - Rep1	Control	133908426	0.00952381
Sytl4	CL31 - Rep1	Control	133936385	0
Cstf2	CL31 - Rep1	Control	134059187	0
Trmt2b	CL31 - Rep1	Control	134222339	0
Tmem35	CL31 - Rep1	Control	134295225	0
Cenpi	CL31 - Rep1	Control	134308084	0.00543478
Drp2	CL31 - Rep1	Control	134404551	0.00840336
Gm16410	CL31 - Rep1	Control	134489370	0
Gla	CL31 - Rep1	Control	134588149	0
Hnrnph2	CL31 - Rep1	Control	134601179	0
Armcx4	CL31 - Rep1	Control	134686519	0
Armcx1	CL31 - Rep1	Control	134717963	0
Armcx6	CL31 - Rep1	Control	134748461	0
Armcx3	CL31 - Rep1	Control	134756595	0
Armcx2	CL31 - Rep1	Control	134804145	0
Zmat1	CL31 - Rep1	Control	134971372	0
Gprasp1	CL31 - Rep1	Control	135742733	0
Armcx5	CL31 - Rep1	Control	135742733	0
Bhlhb9	CL31 - Rep1	Control	135885851	0
Gprasp2	CL31 - Rep1	Control	135839034	0.00589971
Arxes2	CL31 - Rep1	Control	135993824	0
Arxes1	CL31 - Rep1	Control	136033367	0
Bex2	CL31 - Rep1	Control	136066564	0
Bex4	CL31 - Rep1	Control	136138996	0
Tceal8	CL31 - Rep1	Control	136168984	0.00131926
Bex1	CL31 - Rep1	Control	136213972	0
Wbp5	CL31 - Rep1	Control	136245079	0.0200148
Ngfrap1	CL31 - Rep1	Control	136270253	0
Morf4l2	CL31 - Rep1	Control	136732942	0.0151515
BC065397	CL31 - Rep1	Control	136741824	0.0540541
Plp1	CL31 - Rep1	Control	136822671	0.0325834
Tmsb15b2	CL31 - Rep1	Control	136955265	0
Slc25a53	CL31 - Rep1	Control	136981116	0
Zcchc18	CL31 - Rep1	Control	136993155	0
Fam199x	CL31 - Rep1	Control	137049594	0.0108696
Esx1	CL31 - Rep1	Control	137115397	0
Nrk	CL31 - Rep1	Control	138914430	0
Mum1l1	CL31 - Rep1	Control	139210042	0
Rnf128	CL31 - Rep1	Control	139563316	0
Tbc1d8b	CL31 - Rep1	Control	139684996	0
Morc4	CL31 - Rep1	Control	139821632	0.0106383
Rbm41	CL31 - Rep1	Control	139889511	0.216495
Frmpd3	CL31 - Rep1	Control	140367494	0
Prps1	CL31 - Rep1	Control	140456613	0.00207469
Tsc22d3	CL31 - Rep1	Control	140539528	0
Mid2	CL31 - Rep1	Control	140664599	0
Psmd10	CL31 - Rep1	Control	140948429	0.0849421
Atg4a	CL31 - Rep1	Control	140956907	0.127049
Col4a6	CL31 - Rep1	Control	141165403	0
Col4a5	CL31 - Rep1	Control	141475385	0
Nxt2	CL31 - Rep1	Control	142226770	0
Kcne1l	CL31 - Rep1	Control	142304752	0
Acsl4	CL31 - Rep1	Control	142317993	0
Tmem164	CL31 - Rep1	Control	142681406	0.0014652
Ammecr1	CL31 - Rep1	Control	142851146	0
Chrdl1	CL31 - Rep1	Control	143285674	0
Pak3	CL31 - Rep1	Control	143518591	0
Dcx	CL31 - Rep1	Control	143855842	0
Alg13	CL31 - Rep1	Control	144317812	0
Amot	CL31 - Rep1	Control	145446425	0.00417537
Lrch2	CL31 - Rep1	Control	147470375	0.00954654
Tmem29	CL31 - Rep1	Control	150397773	0.461538
3110067C02Rik	CL31 - Rep1	Control	150463726	0.1875
Apex2	CL31 - Rep1	Control	150519519	0
Pfkfb1	CL31 - Rep1	Control	150588229	0
Tro	CL31 - Rep1	Control	150645304	0
Maged2	CL31 - Rep1	Control	150806370	0.000739372
Gnl3l	CL31 - Rep1	Control	150983141	0.00153139
Fgd1	CL31 - Rep1	Control	151046150	0
Tsr2	CL31 - Rep1	Control	151087094	0
Wnk3	CL31 - Rep1	Control	151198078	0
Fam120c	CL31 - Rep1	Control	151344175	0
Phf8	CL31 - Rep1	Control	151520672	0
Huwe1	CL31 - Rep1	Control	151800807	0.00110497
Hsd17b10	CL31 - Rep1	Control	152001845	0.00192678
Ribc1	CL31 - Rep1	Control	152004582	0
Smc1a	CL31 - Rep1	Control	152016428	0.00146843
Iqsec2	CL31 - Rep1	Control	152144268	0.00401606
Kdm5c	CL31 - Rep1	Control	152233020	0.369824
Kantr	CL31 - Rep1	Control	152298500	0
Tspyl2	CL31 - Rep1	Control	152336852	0.0019305
Gpr173	CL31 - Rep1	Control	152343598	0
Shroom2	CL31 - Rep1	Control	152609509	0
Gm6472	CL31 - Rep1	Control	152909505	0.0526316
Usp51	CL31 - Rep1	Control	153006469	0
Mageh1	CL31 - Rep1	Control	153036166	0.00108421
9530051G07Rik	CL31 - Rep1	Control	153037629	0.175439
Rragb	CL31 - Rep1	Control	153139981	0
Klf8	CL31 - Rep1	Control	153237466	0
Ubqln2	CL31 - Rep1	Control	153498227	0.000819001
Kctd12b	CL31 - Rep1	Control	153685154	0.00789889
2210013O21Rik	CL31 - Rep1	Control	153723590	0
Spin2c	CL31 - Rep1	Control	153832225	0
Sat1	CL31 - Rep1	Control	155213132	0.00722022
Acot9	CL31 - Rep1	Control	155262443	0
Prdx4	CL31 - Rep1	Control	155323918	0
Gm15163	CL31 - Rep1	Control	157016229	0.223881
Sms	CL31 - Rep1	Control	157443855	0
Mbtps2	CL31 - Rep1	Control	157535371	0.00278552
Cnksr2	CL31 - Rep1	Control	157821436	0
Rps6ka3	CL31 - Rep1	Control	159210307	0
Eif1ax	CL31 - Rep1	Control	159372178	0.0542833
Map7d2	CL31 - Rep1	Control	159414572	0
A830080D01Rik	CL31 - Rep1	Control	159526688	0.0825688
Gm15190	CL31 - Rep1	Control	159584783	0
Sh3kbp1	CL31 - Rep1	Control	159627272	0
Map3k15	CL31 - Rep1	Control	159988433	0
Pdha1	CL31 - Rep1	Control	160122209	0
Phka2	CL31 - Rep1	Control	160502166	0
Cdkl5	CL31 - Rep1	Control	160784308	0
Rai2	CL31 - Rep1	Control	161717069	0
Nhs	CL31 - Rep1	Control	161833296	0
Reps2	CL31 - Rep1	Control	162411954	0
Rbbp7	CL31 - Rep1	Control	162760402	0.37037
Txlng	CL31 - Rep1	Control	162778919	0.561905
Syap1	CL31 - Rep1	Control	162857057	0.45283
Ctps2	CL31 - Rep1	Control	162901238	0.0217918
Ap1s2	CL31 - Rep1	Control	163909017	0
Zrsr2	CL31 - Rep1	Control	163935443	0.305556
Car5b	CL31 - Rep1	Control	163976822	0
Siah1b	CL31 - Rep1	Control	164070705	0.129032
Piga	CL31 - Rep1	Control	164419793	0.202899
Mospd2	CL31 - Rep1	Control	164936169	0
Fancb	CL31 - Rep1	Control	164980592	0
Gemin8	CL31 - Rep1	Control	166170454	0.68
Gpm6b	CL31 - Rep1	Control	166238911	0.503056
Ofd1	CL31 - Rep1	Control	166390033	0.526042
Trappc2	CL31 - Rep1	Control	166440574	0.57767
Rab9	CL31 - Rep1	Control	166457253	0.00201207
Tceanc	CL31 - Rep1	Control	166499812	0.471264
Tmsb4x	CL31 - Rep1	Control	167207093	0
Prps2	CL31 - Rep1	Control	167346322	0.000387447
Msl3	CL31 - Rep1	Control	168654117	0.00273224
Arhgap6	CL31 - Rep1	Control	168795099	0
Hccs	CL31 - Rep1	Control	169250193	0.0818094
BC022960	CL31 - Rep1	Control	169368189	0
Mid1	CL31 - Rep1	Control	169685199	0.0773639
G530011O06Rik	CL31 - Rep1	Control	169975043	0.368421
Gm15247	CL31 - Rep1	Control	169985801	0
Gm26618	E6 - Rep0	Control	6027056	0
Nudt11	E6 - Rep0	Control	6047453	0
Nudt10	E6 - Rep0	Control	6168696	0
Shroom4	E6 - Rep0	Control	6399854	0
Dgkk	E6 - Rep0	Control	6779306	0.00220264
Clcn5	E6 - Rep0	Control	7153810	0
Usp27x	E6 - Rep0	Control	7371276	0
RP23-135F22.6	E6 - Rep0	Control	7558602	0.375
Syp	E6 - Rep0	Control	7638471	0
Gpkow	E6 - Rep0	Control	7697131	0.371596
Wdr45	E6 - Rep0	Control	7721973	0.420366
Praf2	E6 - Rep0	Control	7728439	0.459785
Ccdc120	E6 - Rep0	Control	7731714	0.156863
Tfe3	E6 - Rep0	Control	7762560	0.438416
Gripap1	E6 - Rep0	Control	7789765	0.426623
Kcnd1	E6 - Rep0	Control	7822289	0.303681
Otud5	E6 - Rep0	Control	7841364	0.45034
Pim2	E6 - Rep0	Control	7878262	0.374593
Slc35a2	E6 - Rep0	Control	7884041	0.491877
Pqbp1	E6 - Rep0	Control	7894519	0.478325
Timm17b	E6 - Rep0	Control	7899357	0.486093
Pcsk1n	E6 - Rep0	Control	7919822	0.192449
Hdac6	E6 - Rep0	Control	7930120	0.374355
Suv39h1	E6 - Rep0	Control	8061171	0.390374
Wdr13	E6 - Rep0	Control	8123301	0.438807
Rbm3	E6 - Rep0	Control	8138975	0.568966
Tbc1d25	E6 - Rep0	Control	8154472	0.3125
Ebp	E6 - Rep0	Control	8185329	0.185841
Porcn	E6 - Rep0	Control	8193848	0.277955
Ftsj1	E6 - Rep0	Control	8238668	0.46537
B630019K06Rik	E6 - Rep0	Control	8892382	0
Lancl3	E6 - Rep0	Control	9199902	0
Xk	E6 - Rep0	Control	9272756	0
Rpgr	E6 - Rep0	Control	10073621	0.336777
Tspan7	E6 - Rep0	Control	10485158	0.00424383
Mid1ip1	E6 - Rep0	Control	10715013	0.474138
Gm14513	E6 - Rep0	Control	11684002	1
Bcor	E6 - Rep0	Control	12036740	0.452756
Atp6ap2	E6 - Rep0	Control	12587801	0.460139
1810030O07Rik	E6 - Rep0	Control	12654879	0.667161
Med14	E6 - Rep0	Control	12675369	0.47799
Gm14634	E6 - Rep0	Control	12762278	0.694444
5730405O15Rik	E6 - Rep0	Control	13042015	0.530303
Usp9x	E6 - Rep0	Control	13071498	0.484854
Llph-ps2	E6 - Rep0	Control	13218210	0.214286
Ddx3x	E6 - Rep0	Control	13280970	0.413299
Gm9434	E6 - Rep0	Control	13377866	0
Cask	E6 - Rep0	Control	13517080	0.00209644
Gm14519	E6 - Rep0	Control	15365179	0
Maoa	E6 - Rep0	Control	16619698	0
Ndp	E6 - Rep0	Control	16885521	0.000745712
Fundc1	E6 - Rep0	Control	17556564	0.269969
Kdm6a	E6 - Rep0	Control	18162575	0.397531
Chst7	E6 - Rep0	Control	20059560	0.000648088
Slc9a7	E6 - Rep0	Control	20105755	0
Rp2h	E6 - Rep0	Control	20364481	0.0011274
Jade3	E6 - Rep0	Control	20425688	0
Gm14539	E6 - Rep0	Control	20581141	0.583333
Ndufb11	E6 - Rep0	Control	20615326	0.439217
Rbm10	E6 - Rep0	Control	20617503	0.402778
Uba1	E6 - Rep0	Control	20658326	0.450979
Cdk16	E6 - Rep0	Control	20687954	0.422074
Usp11	E6 - Rep0	Control	20703906	0.45428
Araf	E6 - Rep0	Control	20797814	0.459684
Syn1	E6 - Rep0	Control	20860511	0.0833333
Timp1	E6 - Rep0	Control	20870166	0.04
Cfp	E6 - Rep0	Control	20925454	0.26616
Elk1	E6 - Rep0	Control	20933395	0.316027
Uxt	E6 - Rep0	Control	20941722	0.351485
A230072C01Rik	E6 - Rep0	Control	20961684	0.214925
Zfp182	E6 - Rep0	Control	21028939	0
Zfp300	E6 - Rep0	Control	21079174	0.0135135
Klhl13	E6 - Rep0	Control	23219271	0.000635324
Dock11	E6 - Rep0	Control	35888832	0
Pgrmc1	E6 - Rep0	Control	36598206	0
Akap17b	E6 - Rep0	Control	36608314	0.360526
Upf3b	E6 - Rep0	Control	37091678	0.413043
Nkap	E6 - Rep0	Control	37126795	0.447761
Zbtb33	E6 - Rep0	Control	38189793	0
Tmem255a	E6 - Rep0	Control	38196573	0.00469484
Lamp2	E6 - Rep0	Control	38401357	0.00496614
Cul4b	E6 - Rep0	Control	38533274	0
Gria3	E6 - Rep0	Control	41400854	0.001638
Xiap	E6 - Rep0	Control	42059679	0.00685938
Stag2	E6 - Rep0	Control	42149317	0.0196078
Smarca1	E6 - Rep0	Control	47809368	0
Ocrl	E6 - Rep0	Control	47912387	0.000806452
Apln	E6 - Rep0	Control	48025146	0.00223048
Zdhhc9	E6 - Rep0	Control	48171969	0.0026003
Utp14a	E6 - Rep0	Control	48256862	0.432414
Bcorl1	E6 - Rep0	Control	48341358	0.00473934
Elf4	E6 - Rep0	Control	48411046	0
Aifm1	E6 - Rep0	Control	48474944	0
Zfp280c	E6 - Rep0	Control	48541625	0.00125786
Slc25a14	E6 - Rep0	Control	48623413	0
Rbmx2	E6 - Rep0	Control	48695004	0.058296
Enox2	E6 - Rep0	Control	49009707	0
Firre	E6 - Rep0	Control	50555744	0.18427
Gpc4	E6 - Rep0	Control	52053021	0
Gpc3	E6 - Rep0	Control	52272426	0
Ccdc160	E6 - Rep0	Control	52791200	0
Phf6	E6 - Rep0	Control	52912266	0.000893655
Hprt	E6 - Rep0	Control	52988137	0
C430049B03Rik	E6 - Rep0	Control	53055046	0
Fam122b	E6 - Rep0	Control	53243415	0
Mospd1	E6 - Rep0	Control	53344598	0
Cxx1c	E6 - Rep0	Control	53608032	0.0029873
Cxx1b	E6 - Rep0	Control	53669177	0.00653595
Zfp449	E6 - Rep0	Control	56346400	0
Ddx26b	E6 - Rep0	Control	56454857	0.00118624
Mmgt1	E6 - Rep0	Control	56585512	0.419587
Slc9a6	E6 - Rep0	Control	56609757	0.330869
Fhl1	E6 - Rep0	Control	56731787	0
Htatsf1	E6 - Rep0	Control	57053583	0.385403
Arhgef6	E6 - Rep0	Control	57231485	0.0625
Rbmx	E6 - Rep0	Control	57383530	0.35002
Atp11c	E6 - Rep0	Control	60223290	0.0016
Gm715	E6 - Rep0	Control	60548019	0
Sox3	E6 - Rep0	Control	60891366	0.00203114
Gm14662	E6 - Rep0	Control	60893653	0
Gm7327	E6 - Rep0	Control	61785381	0.0454545
Gm14680	E6 - Rep0	Control	62775585	0.666667
Slitrk2	E6 - Rep0	Control	66649318	0
Fmr1	E6 - Rep0	Control	68678541	0.34625
Aff2	E6 - Rep0	Control	69360294	0
Gm8172	E6 - Rep0	Control	69605496	0.000600962
Ids	E6 - Rep0	Control	70343069	0
1110012L19Rik	E6 - Rep0	Control	70385877	0.0015674
BC023829	E6 - Rep0	Control	70459753	0
Mamld1	E6 - Rep0	Control	71050256	0
Mtm1	E6 - Rep0	Control	71210767	0
Mtmr1	E6 - Rep0	Control	71364760	0
Cd99l2	E6 - Rep0	Control	71420060	0.000500751
Hmgb3	E6 - Rep0	Control	71555918	0.00843373
Vma21	E6 - Rep0	Control	71815924	0
Gm1141	E6 - Rep0	Control	71928816	0
Prrg3	E6 - Rep0	Control	71962624	0.00184162
Cetn2	E6 - Rep0	Control	72913532	0.0334029
Nsdhl	E6 - Rep0	Control	72918557	0.0196731
F8a	E6 - Rep0	Control	73228291	0
Zfp275	E6 - Rep0	Control	73342621	0
Haus7	E6 - Rep0	Control	73437315	0.00454545
Bgn	E6 - Rep0	Control	73483602	0
Slc6a8	E6 - Rep0	Control	73673150	0.302198
Bcap31	E6 - Rep0	Control	73686178	0.447999
Abcd1	E6 - Rep0	Control	73716597	0.394097
Plxnb3	E6 - Rep0	Control	73757090	0.35479
Srpk3	E6 - Rep0	Control	73774405	0.236979
Idh3g	E6 - Rep0	Control	73778963	0.462236
Ssr4	E6 - Rep0	Control	73787028	0.546296
Pdzd4	E6 - Rep0	Control	73793359	0.424497
Arhgap4	E6 - Rep0	Control	73891442	0.818182
Naa10	E6 - Rep0	Control	73916873	0.454913
Renbp	E6 - Rep0	Control	73922121	0.746667
Hcfc1	E6 - Rep0	Control	73942792	0.375682
Irak1	E6 - Rep0	Control	74013914	0.00535236
Mecp2	E6 - Rep0	Control	74026592	0.438115
Flna	E6 - Rep0	Control	74223461	0.427694
Emd	E6 - Rep0	Control	74254687	0.485284
Rpl10	E6 - Rep0	Control	74270812	0.90365
Dnase1l1	E6 - Rep0	Control	74273217	0.183099
Taz	E6 - Rep0	Control	74281912	0.523553
Atp6ap1	E6 - Rep0	Control	74297097	0.490909
Gdi1	E6 - Rep0	Control	74304998	0.487896
Fam50a	E6 - Rep0	Control	74313033	0.529563
Plxna3	E6 - Rep0	Control	74329066	0.44233
Lage3	E6 - Rep0	Control	74351276	0.494737
Ubl4	E6 - Rep0	Control	74365718	0.483986
Slc10a3	E6 - Rep0	Control	74369217	0.169014
Ikbkg	E6 - Rep0	Control	74393290	0.430996
G6pdx	E6 - Rep0	Control	74409483	0.482545
Gab3	E6 - Rep0	Control	74966843	0
Dkc1	E6 - Rep0	Control	75095854	0.0870647
Mpp1	E6 - Rep0	Control	75109733	0.00161031
F8	E6 - Rep0	Control	75172715	0
Fundc2	E6 - Rep0	Control	75382399	0
Mtcp1	E6 - Rep0	Control	75404846	0
Brcc3	E6 - Rep0	Control	75416628	0
Vbp1	E6 - Rep0	Control	75514299	0.325694
Rab39b	E6 - Rep0	Control	75572046	0.00847458
4933407K13Rik	E6 - Rep0	Control	75706932	0.028777
Pls3	E6 - Rep0	Control	75785654	0
Tbl1x	E6 - Rep0	Control	77511013	0
Prkx	E6 - Rep0	Control	77761411	0.0025974
Prrg1	E6 - Rep0	Control	78449613	0.00248139
Rps24-ps3	E6 - Rep0	Control	79195047	0.023622
Gm8806	E6 - Rep0	Control	80533745	0.00410678
Tmem47	E6 - Rep0	Control	81070698	0.00120627
Gm8822	E6 - Rep0	Control	81820384	0.555556
Dmd	E6 - Rep0	Control	82948870	0
Tab3	E6 - Rep0	Control	85574022	0
Gyk	E6 - Rep0	Control	85701937	0
Pola1	E6 - Rep0	Control	93304767	0.00227531
Pcyt1b	E6 - Rep0	Control	93654863	0
Pdk3	E6 - Rep0	Control	93764607	0.0028169
Zfx	E6 - Rep0	Control	94074631	0
Eif2s3x	E6 - Rep0	Control	94188707	0.147686
Klhl15	E6 - Rep0	Control	94234599	0.0344828
Apoo	E6 - Rep0	Control	94367117	0.0588235
Maged1	E6 - Rep0	Control	94535474	0.00050882
Gspt2	E6 - Rep0	Control	94636069	0
Zxdb	E6 - Rep0	Control	94724569	0
Spin4	E6 - Rep0	Control	95022510	0
Arhgef9	E6 - Rep0	Control	95048935	0
Amer1	E6 - Rep0	Control	95420318	0.00520833
Zc4h2	E6 - Rep0	Control	95639193	0.00197239
Las1l	E6 - Rep0	Control	95935335	0
Msn	E6 - Rep0	Control	96096042	0.000704155
Heph	E6 - Rep0	Control	96455359	0
Eda2r	E6 - Rep0	Control	97333840	0.0700599
Ar	E6 - Rep0	Control	98149721	0
Ophn1	E6 - Rep0	Control	98554277	0.000943396
Yipf6	E6 - Rep0	Control	98936316	0.00141243
Stard8	E6 - Rep0	Control	99003248	0
Efnb1	E6 - Rep0	Control	99136130	0
Pja1	E6 - Rep0	Control	99465734	0
Eda	E6 - Rep0	Control	99975606	0
Igbp1	E6 - Rep0	Control	100494291	0.415834
Pdzd11	E6 - Rep0	Control	100622883	0
Kif4	E6 - Rep0	Control	100625737	0
Gdpd2	E6 - Rep0	Control	100729873	0.000626959
Dlg3	E6 - Rep0	Control	100767722	0
Snx12	E6 - Rep0	Control	101097786	0
Foxo4	E6 - Rep0	Control	101254528	0.00212615
Med12	E6 - Rep0	Control	101274030	0
Nlgn3	E6 - Rep0	Control	101299168	0
Zmym3	E6 - Rep0	Control	101404384	0.00326797
Nono	E6 - Rep0	Control	101429318	0.00851703
Itgb1bp2	E6 - Rep0	Control	101449088	0
Taf1	E6 - Rep0	Control	101532734	0.437788
Ogt	E6 - Rep0	Control	101640060	0.376387
Nhsl2	E6 - Rep0	Control	101849385	0.0102041
Rgag4	E6 - Rep0	Control	102066544	0.0225141
Ercc6l	E6 - Rep0	Control	102141716	0.565926
Rps4x	E6 - Rep0	Control	102184941	0.500594
Cited1	E6 - Rep0	Control	102247381	0.04
Hdac8	E6 - Rep0	Control	102284639	0.0754717
Phka1	E6 - Rep0	Control	102513975	0
Nap1l2	E6 - Rep0	Control	103184176	0
Chic1	E6 - Rep0	Control	103356476	0
Jpx	E6 - Rep0	Control	103493558	0.399441
Ftx	E6 - Rep0	Control	103560907	0.296296
Slc16a2	E6 - Rep0	Control	103697414	0.00479329
Rlim	E6 - Rep0	Control	103957163	0.00085034
C77370	E6 - Rep0	Control	104077434	0
Abcb7	E6 - Rep0	Control	104280657	0
Uprt	E6 - Rep0	Control	104482818	0
Zdhhc15	E6 - Rep0	Control	104536969	0.00167785
5530601H04Rik	E6 - Rep0	Control	105037197	0.38756
Pbdc1	E6 - Rep0	Control	105079756	0.488399
Magee1	E6 - Rep0	Control	105120378	0.0271399
5330434G04Rik	E6 - Rep0	Control	105348282	0
Atrx	E6 - Rep0	Control	105797615	0.00021004
Magt1	E6 - Rep0	Control	105968084	0.159866
Cox7b	E6 - Rep0	Control	106015700	0.314286
Atp7a	E6 - Rep0	Control	106027276	0.0387755
Pgk1	E6 - Rep0	Control	106187100	0.00617156
Taf9b	E6 - Rep0	Control	106206883	0
Lpar4	E6 - Rep0	Control	106920625	0
Itm2a	E6 - Rep0	Control	107397099	0
2610002M06Rik	E6 - Rep0	Control	107782751	0
Brwd3	E6 - Rep0	Control	108737016	0
2810403D21Rik	E6 - Rep0	Control	108834478	0
Hmgn5	E6 - Rep0	Control	109004534	0.00302115
Sh3bgrl	E6 - Rep0	Control	109095365	0.000286697
Pou3f4	E6 - Rep0	Control	110814280	0.00141643
Rps6ka6	E6 - Rep0	Control	111388192	0
Chm	E6 - Rep0	Control	113040593	0.269978
Pabpc5	E6 - Rep0	Control	119927196	0
Pcdh11x	E6 - Rep0	Control	120290259	0
Nap1l3	E6 - Rep0	Control	122394565	0
Mdm4-ps	E6 - Rep0	Control	128261411	0.619048
Diap2	E6 - Rep0	Control	129749742	0
Srpx2	E6 - Rep0	Control	133908426	0
Sytl4	E6 - Rep0	Control	133936385	0
Cstf2	E6 - Rep0	Control	134059187	0.382456
Trmt2b	E6 - Rep0	Control	134222339	0.275229
Tmem35	E6 - Rep0	Control	134295225	0.00540541
Cenpi	E6 - Rep0	Control	134308084	0.39172
Drp2	E6 - Rep0	Control	134404551	0.255952
Gm16410	E6 - Rep0	Control	134489370	0
Gla	E6 - Rep0	Control	134588149	0.00806452
Hnrnph2	E6 - Rep0	Control	134601179	0.0169492
Armcx4	E6 - Rep0	Control	134686519	0.00171306
Armcx1	E6 - Rep0	Control	134717963	0.00121065
Armcx6	E6 - Rep0	Control	134748461	0
Armcx3	E6 - Rep0	Control	134756595	0.00105374
Armcx2	E6 - Rep0	Control	134804145	0
Zmat1	E6 - Rep0	Control	134971372	0
Gprasp1	E6 - Rep0	Control	135742733	0.260778
Armcx5	E6 - Rep0	Control	135742733	0.382353
Bhlhb9	E6 - Rep0	Control	135885851	0.0010433
Gprasp2	E6 - Rep0	Control	135839034	0.00986842
Arxes2	E6 - Rep0	Control	135993824	0.00102302
Arxes1	E6 - Rep0	Control	136033367	0
Bex2	E6 - Rep0	Control	136066564	0
Bex4	E6 - Rep0	Control	136138996	0
Tceal8	E6 - Rep0	Control	136168984	0.0014892
Bex1	E6 - Rep0	Control	136213972	0
Wbp5	E6 - Rep0	Control	136245079	0.0146972
Ngfrap1	E6 - Rep0	Control	136270253	0
Morf4l2	E6 - Rep0	Control	136732942	0
BC065397	E6 - Rep0	Control	136741824	0
Plp1	E6 - Rep0	Control	136822671	0.000905797
Tmsb15b2	E6 - Rep0	Control	136955265	0
Slc25a53	E6 - Rep0	Control	136981116	0.000859845
Zcchc18	E6 - Rep0	Control	136993155	0
Fam199x	E6 - Rep0	Control	137049594	0
Esx1	E6 - Rep0	Control	137115397	0
Nrk	E6 - Rep0	Control	138914430	0.00204499
Mum1l1	E6 - Rep0	Control	139210042	0
Rnf128	E6 - Rep0	Control	139563316	0
Tbc1d8b	E6 - Rep0	Control	139684996	0.00329761
Morc4	E6 - Rep0	Control	139821632	0
Rbm41	E6 - Rep0	Control	139889511	0.0238095
Frmpd3	E6 - Rep0	Control	140367494	0
Prps1	E6 - Rep0	Control	140456613	0.00352734
Tsc22d3	E6 - Rep0	Control	140539528	0
Mid2	E6 - Rep0	Control	140664599	0
Psmd10	E6 - Rep0	Control	140948429	0.41573
Atg4a	E6 - Rep0	Control	140956907	0.408547
Col4a6	E6 - Rep0	Control	141165403	0
Col4a5	E6 - Rep0	Control	141475385	0
Nxt2	E6 - Rep0	Control	142226770	0.00153531
Kcne1l	E6 - Rep0	Control	142304752	0.00493523
Acsl4	E6 - Rep0	Control	142317993	0.184007
Tmem164	E6 - Rep0	Control	142681406	0.000401768
Ammecr1	E6 - Rep0	Control	142851146	0.00204082
Chrdl1	E6 - Rep0	Control	143285674	0
Pak3	E6 - Rep0	Control	143518591	0
Dcx	E6 - Rep0	Control	143855842	0
Alg13	E6 - Rep0	Control	144317812	0.367713
Amot	E6 - Rep0	Control	145446425	0.00106838
Lrch2	E6 - Rep0	Control	147470375	0.00817661
Tmem29	E6 - Rep0	Control	150397773	0.342105
3110067C02Rik	E6 - Rep0	Control	150463726	0.421053
Apex2	E6 - Rep0	Control	150519519	0
Pfkfb1	E6 - Rep0	Control	150588229	0.047619
Tro	E6 - Rep0	Control	150645304	0
Maged2	E6 - Rep0	Control	150806370	0.000310607
Gnl3l	E6 - Rep0	Control	150983141	0.00346821
Fgd1	E6 - Rep0	Control	151046150	0
Tsr2	E6 - Rep0	Control	151087094	0
Wnk3	E6 - Rep0	Control	151198078	0
Fam120c	E6 - Rep0	Control	151344175	0.000821693
Phf8	E6 - Rep0	Control	151520672	0.453012
Huwe1	E6 - Rep0	Control	151800807	0.414442
Hsd17b10	E6 - Rep0	Control	152001845	0.466438
Ribc1	E6 - Rep0	Control	152004582	0.443243
Smc1a	E6 - Rep0	Control	152016428	0.44154
Iqsec2	E6 - Rep0	Control	152144268	0.335859
Kdm5c	E6 - Rep0	Control	152233020	0.454105
Kantr	E6 - Rep0	Control	152298500	0.413333
Tspyl2	E6 - Rep0	Control	152336852	0.455867
Gpr173	E6 - Rep0	Control	152343598	0.0600462
Shroom2	E6 - Rep0	Control	152609509	0.00169779
Gm6472	E6 - Rep0	Control	152909505	0
Usp51	E6 - Rep0	Control	153006469	0
Mageh1	E6 - Rep0	Control	153036166	0.404678
9530051G07Rik	E6 - Rep0	Control	153037629	0.305556
Rragb	E6 - Rep0	Control	153139981	0
Klf8	E6 - Rep0	Control	153237466	0
Ubqln2	E6 - Rep0	Control	153498227	0.0592885
Kctd12b	E6 - Rep0	Control	153685154	0.00702001
2210013O21Rik	E6 - Rep0	Control	153723590	0.18599
Spin2c	E6 - Rep0	Control	153832225	0
Sat1	E6 - Rep0	Control	155213132	0.0595238
Acot9	E6 - Rep0	Control	155262443	0.00374532
Prdx4	E6 - Rep0	Control	155323918	0.362765
Gm15163	E6 - Rep0	Control	157016229	0.161616
Sms	E6 - Rep0	Control	157443855	0.363303
Mbtps2	E6 - Rep0	Control	157535371	0.483942
Cnksr2	E6 - Rep0	Control	157821436	0
Rps6ka3	E6 - Rep0	Control	159210307	0.00369004
Eif1ax	E6 - Rep0	Control	159372178	0.391461
Map7d2	E6 - Rep0	Control	159414572	0.0535714
A830080D01Rik	E6 - Rep0	Control	159526688	0.39661
Gm15190	E6 - Rep0	Control	159584783	0
Sh3kbp1	E6 - Rep0	Control	159627272	0.0154578
Map3k15	E6 - Rep0	Control	159988433	0.227273
Pdha1	E6 - Rep0	Control	160122209	0.350071
Phka2	E6 - Rep0	Control	160502166	0.324786
Cdkl5	E6 - Rep0	Control	160784308	0.014658
Rai2	E6 - Rep0	Control	161717069	0
Nhs	E6 - Rep0	Control	161833296	0
Reps2	E6 - Rep0	Control	162411954	0.0385775
Rbbp7	E6 - Rep0	Control	162760402	0.485714
Txlng	E6 - Rep0	Control	162778919	0.465753
Syap1	E6 - Rep0	Control	162857057	0.464818
Ctps2	E6 - Rep0	Control	162901238	0.321134
Ap1s2	E6 - Rep0	Control	163909017	0.185484
Zrsr2	E6 - Rep0	Control	163935443	0.473767
Car5b	E6 - Rep0	Control	163976822	0.0950276
Siah1b	E6 - Rep0	Control	164070705	0.340909
Piga	E6 - Rep0	Control	164419793	0.402827
Mospd2	E6 - Rep0	Control	164936169	0
Fancb	E6 - Rep0	Control	164980592	0
Gemin8	E6 - Rep0	Control	166170454	0.572003
Gpm6b	E6 - Rep0	Control	166238911	0.462962
Ofd1	E6 - Rep0	Control	166390033	0.534418
Trappc2	E6 - Rep0	Control	166440574	0.58284
Rab9	E6 - Rep0	Control	166457253	0.516438
Tceanc	E6 - Rep0	Control	166499812	0.539376
Tmsb4x	E6 - Rep0	Control	167207093	0.499266
Prps2	E6 - Rep0	Control	167346322	0.00200884
Msl3	E6 - Rep0	Control	168654117	0.0206612
Arhgap6	E6 - Rep0	Control	168795099	0
Hccs	E6 - Rep0	Control	169250193	0.473813
BC022960	E6 - Rep0	Control	169368189	0.420455
Mid1	E6 - Rep0	Control	169685199	0.0372984
G530011O06Rik	E6 - Rep0	Control	169975043	0.159091
Gm15247	E6 - Rep0	Control	169985801	0.0909091
Gm26618	E6 - Rep1	Control	6027056	0
Nudt11	E6 - Rep1	Control	6047453	0
Nudt10	E6 - Rep1	Control	6168696	0
Shroom4	E6 - Rep1	Control	6399854	0
Dgkk	E6 - Rep1	Control	6779306	0
Clcn5	E6 - Rep1	Control	7153810	0.000743494
Usp27x	E6 - Rep1	Control	7371276	0
RP23-135F22.6	E6 - Rep1	Control	7558602	0.433333
Syp	E6 - Rep1	Control	7638471	0
Gpkow	E6 - Rep1	Control	7697131	0.385281
Wdr45	E6 - Rep1	Control	7721973	0.488235
Praf2	E6 - Rep1	Control	7728439	0.398801
Ccdc120	E6 - Rep1	Control	7731714	0.111111
Tfe3	E6 - Rep1	Control	7762560	0.450024
Gripap1	E6 - Rep1	Control	7789765	0.452652
Kcnd1	E6 - Rep1	Control	7822289	0.31
Otud5	E6 - Rep1	Control	7841364	0.463694
Pim2	E6 - Rep1	Control	7878262	0.349138
Slc35a2	E6 - Rep1	Control	7884041	0.464924
Pqbp1	E6 - Rep1	Control	7894519	0.5
Timm17b	E6 - Rep1	Control	7899357	0.44382
Pcsk1n	E6 - Rep1	Control	7919822	0.124711
Hdac6	E6 - Rep1	Control	7930120	0.387145
Suv39h1	E6 - Rep1	Control	8061171	0.466518
Wdr13	E6 - Rep1	Control	8123301	0.457047
Rbm3	E6 - Rep1	Control	8138975	0.517361
Tbc1d25	E6 - Rep1	Control	8154472	0.484375
Ebp	E6 - Rep1	Control	8185329	0.148214
Porcn	E6 - Rep1	Control	8193848	0.235294
Ftsj1	E6 - Rep1	Control	8238668	0.499624
B630019K06Rik	E6 - Rep1	Control	8892382	0
Lancl3	E6 - Rep1	Control	9199902	0
Xk	E6 - Rep1	Control	9272756	0
Rpgr	E6 - Rep1	Control	10073621	0.330377
Tspan7	E6 - Rep1	Control	10485158	0
Mid1ip1	E6 - Rep1	Control	10715013	0.466667
Gm14513	E6 - Rep1	Control	11684002	0.235294
Bcor	E6 - Rep1	Control	12036740	0.452781
Atp6ap2	E6 - Rep1	Control	12587801	0.481141
1810030O07Rik	E6 - Rep1	Control	12654879	0.719403
Med14	E6 - Rep1	Control	12675369	0.51559
Gm14634	E6 - Rep1	Control	12762278	0.533333
5730405O15Rik	E6 - Rep1	Control	13042015	0.52381
Usp9x	E6 - Rep1	Control	13071498	0.483103
Llph-ps2	E6 - Rep1	Control	13218210	0
Ddx3x	E6 - Rep1	Control	13280970	0.420531
Gm9434	E6 - Rep1	Control	13377866	0.347826
Cask	E6 - Rep1	Control	13517080	0.000857143
Gm14519	E6 - Rep1	Control	15365179	0
Maoa	E6 - Rep1	Control	16619698	0
Ndp	E6 - Rep1	Control	16885521	0
Fundc1	E6 - Rep1	Control	17556564	0.210797
Kdm6a	E6 - Rep1	Control	18162575	0.409774
Chst7	E6 - Rep1	Control	20059560	0
Slc9a7	E6 - Rep1	Control	20105755	0
Rp2h	E6 - Rep1	Control	20364481	0
Jade3	E6 - Rep1	Control	20425688	0
Gm14539	E6 - Rep1	Control	20581141	0.759912
Ndufb11	E6 - Rep1	Control	20615326	0.423546
Rbm10	E6 - Rep1	Control	20617503	0.415385
Uba1	E6 - Rep1	Control	20658326	0.46354
Cdk16	E6 - Rep1	Control	20687954	0.425405
Usp11	E6 - Rep1	Control	20703906	0.419325
Araf	E6 - Rep1	Control	20797814	0.444359
Syn1	E6 - Rep1	Control	20860511	0
Timp1	E6 - Rep1	Control	20870166	0
Cfp	E6 - Rep1	Control	20925454	0.257812
Elk1	E6 - Rep1	Control	20933395	0.320557
Uxt	E6 - Rep1	Control	20941722	0.296774
A230072C01Rik	E6 - Rep1	Control	20961684	0.228571
Zfp182	E6 - Rep1	Control	21028939	0
Zfp300	E6 - Rep1	Control	21079174	0
Klhl13	E6 - Rep1	Control	23219271	0.00259291
Dock11	E6 - Rep1	Control	35888832	0
Pgrmc1	E6 - Rep1	Control	36598206	0
Akap17b	E6 - Rep1	Control	36608314	0.367837
Upf3b	E6 - Rep1	Control	37091678	0.524752
Nkap	E6 - Rep1	Control	37126795	0.446164
Zbtb33	E6 - Rep1	Control	38189793	0
Tmem255a	E6 - Rep1	Control	38196573	0
Lamp2	E6 - Rep1	Control	38401357	0.0164968
Cul4b	E6 - Rep1	Control	38533274	0
Gria3	E6 - Rep1	Control	41400854	0.00104932
Xiap	E6 - Rep1	Control	42059679	0.00783972
Stag2	E6 - Rep1	Control	42149317	0
Smarca1	E6 - Rep1	Control	47809368	0
Ocrl	E6 - Rep1	Control	47912387	0
Apln	E6 - Rep1	Control	48025146	0.00187647
Zdhhc9	E6 - Rep1	Control	48171969	0
Utp14a	E6 - Rep1	Control	48256862	0.376585
Bcorl1	E6 - Rep1	Control	48341358	0
Elf4	E6 - Rep1	Control	48411046	0
Aifm1	E6 - Rep1	Control	48474944	0
Zfp280c	E6 - Rep1	Control	48541625	0
Slc25a14	E6 - Rep1	Control	48623413	0
Rbmx2	E6 - Rep1	Control	48695004	0.01983
Enox2	E6 - Rep1	Control	49009707	0
Firre	E6 - Rep1	Control	50555744	0.237037
Gpc4	E6 - Rep1	Control	52053021	0
Gpc3	E6 - Rep1	Control	52272426	0
Ccdc160	E6 - Rep1	Control	52791200	0
Phf6	E6 - Rep1	Control	52912266	0
Hprt	E6 - Rep1	Control	52988137	0
C430049B03Rik	E6 - Rep1	Control	53055046	0
Fam122b	E6 - Rep1	Control	53243415	0
Mospd1	E6 - Rep1	Control	53344598	0
Cxx1c	E6 - Rep1	Control	53608032	0
Cxx1b	E6 - Rep1	Control	53669177	0.00486618
Zfp449	E6 - Rep1	Control	56346400	0
Ddx26b	E6 - Rep1	Control	56454857	0
Mmgt1	E6 - Rep1	Control	56585512	0.428214
Slc9a6	E6 - Rep1	Control	56609757	0.295652
Fhl1	E6 - Rep1	Control	56731787	0
Htatsf1	E6 - Rep1	Control	57053583	0.354987
Arhgef6	E6 - Rep1	Control	57231485	0.0434783
Rbmx	E6 - Rep1	Control	57383530	0.361121
Atp11c	E6 - Rep1	Control	60223290	0
Gm715	E6 - Rep1	Control	60548019	0.00961538
Sox3	E6 - Rep1	Control	60891366	0.00204082
Gm14662	E6 - Rep1	Control	60893653	0
Gm7327	E6 - Rep1	Control	61785381	0.0277778
Gm14680	E6 - Rep1	Control	62775585	0.4375
Slitrk2	E6 - Rep1	Control	66649318	0
Fmr1	E6 - Rep1	Control	68678541	0.25908
Aff2	E6 - Rep1	Control	69360294	0
Gm8172	E6 - Rep1	Control	69605496	0
Ids	E6 - Rep1	Control	70343069	0.00113314
1110012L19Rik	E6 - Rep1	Control	70385877	0
BC023829	E6 - Rep1	Control	70459753	0
Mamld1	E6 - Rep1	Control	71050256	0.0038835
Mtm1	E6 - Rep1	Control	71210767	0
Mtmr1	E6 - Rep1	Control	71364760	0
Cd99l2	E6 - Rep1	Control	71420060	0
Hmgb3	E6 - Rep1	Control	71555918	0.00461538
Vma21	E6 - Rep1	Control	71815924	0.00314465
Gm1141	E6 - Rep1	Control	71928816	0
Prrg3	E6 - Rep1	Control	71962624	0
Cetn2	E6 - Rep1	Control	72913532	0.00277778
Nsdhl	E6 - Rep1	Control	72918557	0.00524659
F8a	E6 - Rep1	Control	73228291	0
Zfp275	E6 - Rep1	Control	73342621	0
Haus7	E6 - Rep1	Control	73437315	0
Bgn	E6 - Rep1	Control	73483602	0
Slc6a8	E6 - Rep1	Control	73673150	0.270096
Bcap31	E6 - Rep1	Control	73686178	0.44152
Abcd1	E6 - Rep1	Control	73716597	0.383764
Plxnb3	E6 - Rep1	Control	73757090	0.481752
Srpk3	E6 - Rep1	Control	73774405	0.321429
Idh3g	E6 - Rep1	Control	73778963	0.434858
Ssr4	E6 - Rep1	Control	73787028	0.475676
Pdzd4	E6 - Rep1	Control	73793359	0.322751
Arhgap4	E6 - Rep1	Control	73891442	0.583333
Naa10	E6 - Rep1	Control	73916873	0.460422
Renbp	E6 - Rep1	Control	73922121	0.723485
Hcfc1	E6 - Rep1	Control	73942792	0.395333
Irak1	E6 - Rep1	Control	74013914	0.00128949
Mecp2	E6 - Rep1	Control	74026592	0.432755
Flna	E6 - Rep1	Control	74223461	0.449059
Emd	E6 - Rep1	Control	74254687	0.47235
Rpl10	E6 - Rep1	Control	74270812	0.703364
Dnase1l1	E6 - Rep1	Control	74273217	0.243902
Taz	E6 - Rep1	Control	74281912	0.498871
Atp6ap1	E6 - Rep1	Control	74297097	0.518519
Gdi1	E6 - Rep1	Control	74304998	0.424233
Fam50a	E6 - Rep1	Control	74313033	0.427729
Plxna3	E6 - Rep1	Control	74329066	0.462016
Lage3	E6 - Rep1	Control	74351276	0.472495
Ubl4	E6 - Rep1	Control	74365718	0.437956
Slc10a3	E6 - Rep1	Control	74369217	0.266667
Ikbkg	E6 - Rep1	Control	74393290	0.43683
G6pdx	E6 - Rep1	Control	74409483	0.476138
Gab3	E6 - Rep1	Control	74966843	0.0555556
Dkc1	E6 - Rep1	Control	75095854	0.0666227
Mpp1	E6 - Rep1	Control	75109733	0
F8	E6 - Rep1	Control	75172715	0
Fundc2	E6 - Rep1	Control	75382399	0
Mtcp1	E6 - Rep1	Control	75404846	0
Brcc3	E6 - Rep1	Control	75416628	0
Vbp1	E6 - Rep1	Control	75514299	0.278229
Rab39b	E6 - Rep1	Control	75572046	0
4933407K13Rik	E6 - Rep1	Control	75706932	0.00540541
Pls3	E6 - Rep1	Control	75785654	0
Tbl1x	E6 - Rep1	Control	77511013	0
Prkx	E6 - Rep1	Control	77761411	0
Prrg1	E6 - Rep1	Control	78449613	0
Rps24-ps3	E6 - Rep1	Control	79195047	0
Gm8806	E6 - Rep1	Control	80533745	0.00615385
Tmem47	E6 - Rep1	Control	81070698	0.00125839
Gm8822	E6 - Rep1	Control	81820384	0.44
Dmd	E6 - Rep1	Control	82948870	0
Tab3	E6 - Rep1	Control	85574022	0
Gyk	E6 - Rep1	Control	85701937	0
Pola1	E6 - Rep1	Control	93304767	0.00247729
Pcyt1b	E6 - Rep1	Control	93654863	0
Pdk3	E6 - Rep1	Control	93764607	0
Zfx	E6 - Rep1	Control	94074631	0
Eif2s3x	E6 - Rep1	Control	94188707	0.137687
Klhl15	E6 - Rep1	Control	94234599	0
Apoo	E6 - Rep1	Control	94367117	0.0666667
Maged1	E6 - Rep1	Control	94535474	0.00039185
Gspt2	E6 - Rep1	Control	94636069	0
Zxdb	E6 - Rep1	Control	94724569	0
Spin4	E6 - Rep1	Control	95022510	0
Arhgef9	E6 - Rep1	Control	95048935	0.00130378
Amer1	E6 - Rep1	Control	95420318	0
Zc4h2	E6 - Rep1	Control	95639193	0.00588235
Las1l	E6 - Rep1	Control	95935335	0
Msn	E6 - Rep1	Control	96096042	0.00102482
Heph	E6 - Rep1	Control	96455359	0
Eda2r	E6 - Rep1	Control	97333840	0.0507868
Ar	E6 - Rep1	Control	98149721	0
Ophn1	E6 - Rep1	Control	98554277	0
Yipf6	E6 - Rep1	Control	98936316	0
Stard8	E6 - Rep1	Control	99003248	0
Efnb1	E6 - Rep1	Control	99136130	0
Pja1	E6 - Rep1	Control	99465734	0.00625
Eda	E6 - Rep1	Control	99975606	0
Igbp1	E6 - Rep1	Control	100494291	0.422648
Pdzd11	E6 - Rep1	Control	100622883	0.00274725
Kif4	E6 - Rep1	Control	100625737	0.00156822
Gdpd2	E6 - Rep1	Control	100729873	0.00250313
Dlg3	E6 - Rep1	Control	100767722	0
Snx12	E6 - Rep1	Control	101097786	0
Foxo4	E6 - Rep1	Control	101254528	0
Med12	E6 - Rep1	Control	101274030	0.00129366
Nlgn3	E6 - Rep1	Control	101299168	0
Zmym3	E6 - Rep1	Control	101404384	0.00125786
Nono	E6 - Rep1	Control	101429318	0.00762037
Itgb1bp2	E6 - Rep1	Control	101449088	0
Taf1	E6 - Rep1	Control	101532734	0.422018
Ogt	E6 - Rep1	Control	101640060	0.381679
Nhsl2	E6 - Rep1	Control	101849385	0.0204082
Rgag4	E6 - Rep1	Control	102066544	0.015873
Ercc6l	E6 - Rep1	Control	102141716	0.459336
Rps4x	E6 - Rep1	Control	102184941	0.493733
Cited1	E6 - Rep1	Control	102247381	0
Hdac8	E6 - Rep1	Control	102284639	0.105263
Phka1	E6 - Rep1	Control	102513975	0
Nap1l2	E6 - Rep1	Control	103184176	0
Chic1	E6 - Rep1	Control	103356476	0
Jpx	E6 - Rep1	Control	103493558	0.335294
Ftx	E6 - Rep1	Control	103560907	0.245283
Slc16a2	E6 - Rep1	Control	103697414	0.00777847
Rlim	E6 - Rep1	Control	103957163	0.000818331
C77370	E6 - Rep1	Control	104077434	0
Abcb7	E6 - Rep1	Control	104280657	0
Uprt	E6 - Rep1	Control	104482818	0
Zdhhc15	E6 - Rep1	Control	104536969	0
5530601H04Rik	E6 - Rep1	Control	105037197	0.495169
Pbdc1	E6 - Rep1	Control	105079756	0.530538
Magee1	E6 - Rep1	Control	105120378	0.0423729
5330434G04Rik	E6 - Rep1	Control	105348282	0
Atrx	E6 - Rep1	Control	105797615	0.00106195
Magt1	E6 - Rep1	Control	105968084	0.104283
Cox7b	E6 - Rep1	Control	106015700	0.242424
Atp7a	E6 - Rep1	Control	106027276	0.00722022
Pgk1	E6 - Rep1	Control	106187100	0.000736377
Taf9b	E6 - Rep1	Control	106206883	0
Lpar4	E6 - Rep1	Control	106920625	0
Itm2a	E6 - Rep1	Control	107397099	0
2610002M06Rik	E6 - Rep1	Control	107782751	0
Brwd3	E6 - Rep1	Control	108737016	0
2810403D21Rik	E6 - Rep1	Control	108834478	0
Hmgn5	E6 - Rep1	Control	109004534	0.00210084
Sh3bgrl	E6 - Rep1	Control	109095365	0.000167729
Pou3f4	E6 - Rep1	Control	110814280	0.0045045
Rps6ka6	E6 - Rep1	Control	111388192	0
Chm	E6 - Rep1	Control	113040593	0.313929
Pabpc5	E6 - Rep1	Control	119927196	0
Pcdh11x	E6 - Rep1	Control	120290259	0
Nap1l3	E6 - Rep1	Control	122394565	0
Mdm4-ps	E6 - Rep1	Control	128261411	0.5
Diap2	E6 - Rep1	Control	129749742	0
Srpx2	E6 - Rep1	Control	133908426	0
Sytl4	E6 - Rep1	Control	133936385	0
Cstf2	E6 - Rep1	Control	134059187	0.459538
Trmt2b	E6 - Rep1	Control	134222339	0.427184
Tmem35	E6 - Rep1	Control	134295225	0
Cenpi	E6 - Rep1	Control	134308084	0.419847
Drp2	E6 - Rep1	Control	134404551	0.226667
Gm16410	E6 - Rep1	Control	134489370	0
Gla	E6 - Rep1	Control	134588149	0
Hnrnph2	E6 - Rep1	Control	134601179	0.047619
Armcx4	E6 - Rep1	Control	134686519	0
Armcx1	E6 - Rep1	Control	134717963	0
Armcx6	E6 - Rep1	Control	134748461	0.00621118
Armcx3	E6 - Rep1	Control	134756595	0
Armcx2	E6 - Rep1	Control	134804145	0.00138376
Zmat1	E6 - Rep1	Control	134971372	0
Gprasp1	E6 - Rep1	Control	135742733	0.251485
Armcx5	E6 - Rep1	Control	135742733	0.446735
Bhlhb9	E6 - Rep1	Control	135885851	0
Gprasp2	E6 - Rep1	Control	135839034	0.0213904
Arxes2	E6 - Rep1	Control	135993824	0.000809717
Arxes1	E6 - Rep1	Control	136033367	0
Bex2	E6 - Rep1	Control	136066564	0
Bex4	E6 - Rep1	Control	136138996	0
Tceal8	E6 - Rep1	Control	136168984	0.000882613
Bex1	E6 - Rep1	Control	136213972	0
Wbp5	E6 - Rep1	Control	136245079	0.00107991
Ngfrap1	E6 - Rep1	Control	136270253	0
Morf4l2	E6 - Rep1	Control	136732942	0
BC065397	E6 - Rep1	Control	136741824	0
Plp1	E6 - Rep1	Control	136822671	0.012
Tmsb15b2	E6 - Rep1	Control	136955265	0
Slc25a53	E6 - Rep1	Control	136981116	0
Zcchc18	E6 - Rep1	Control	136993155	0
Fam199x	E6 - Rep1	Control	137049594	0
Esx1	E6 - Rep1	Control	137115397	0.00680272
Nrk	E6 - Rep1	Control	138914430	0
Mum1l1	E6 - Rep1	Control	139210042	0
Rnf128	E6 - Rep1	Control	139563316	0
Tbc1d8b	E6 - Rep1	Control	139684996	0
Morc4	E6 - Rep1	Control	139821632	0.00456621
Rbm41	E6 - Rep1	Control	139889511	0.00746269
Frmpd3	E6 - Rep1	Control	140367494	0
Prps1	E6 - Rep1	Control	140456613	0
Tsc22d3	E6 - Rep1	Control	140539528	0
Mid2	E6 - Rep1	Control	140664599	0
Psmd10	E6 - Rep1	Control	140948429	0.407332
Atg4a	E6 - Rep1	Control	140956907	0.294595
Col4a6	E6 - Rep1	Control	141165403	0
Col4a5	E6 - Rep1	Control	141475385	0.000598086
Nxt2	E6 - Rep1	Control	142226770	0.00104493
Kcne1l	E6 - Rep1	Control	142304752	0.00215517
Acsl4	E6 - Rep1	Control	142317993	0.146703
Tmem164	E6 - Rep1	Control	142681406	0
Ammecr1	E6 - Rep1	Control	142851146	0.00829876
Chrdl1	E6 - Rep1	Control	143285674	0
Pak3	E6 - Rep1	Control	143518591	0
Dcx	E6 - Rep1	Control	143855842	0
Alg13	E6 - Rep1	Control	144317812	0.373602
Amot	E6 - Rep1	Control	145446425	0
Lrch2	E6 - Rep1	Control	147470375	0.00113895
Tmem29	E6 - Rep1	Control	150397773	0.403846
3110067C02Rik	E6 - Rep1	Control	150463726	0.304348
Apex2	E6 - Rep1	Control	150519519	0
Pfkfb1	E6 - Rep1	Control	150588229	0
Tro	E6 - Rep1	Control	150645304	0
Maged2	E6 - Rep1	Control	150806370	0
Gnl3l	E6 - Rep1	Control	150983141	0.00129983
Fgd1	E6 - Rep1	Control	151046150	0
Tsr2	E6 - Rep1	Control	151087094	0.00400802
Wnk3	E6 - Rep1	Control	151198078	0
Fam120c	E6 - Rep1	Control	151344175	0.00338983
Phf8	E6 - Rep1	Control	151520672	0.435572
Huwe1	E6 - Rep1	Control	151800807	0.435567
Hsd17b10	E6 - Rep1	Control	152001845	0.445055
Ribc1	E6 - Rep1	Control	152004582	0.517857
Smc1a	E6 - Rep1	Control	152016428	0.444626
Iqsec2	E6 - Rep1	Control	152144268	0.376289
Kdm5c	E6 - Rep1	Control	152233020	0.464584
Kantr	E6 - Rep1	Control	152298500	0.519231
Tspyl2	E6 - Rep1	Control	152336852	0.461105
Gpr173	E6 - Rep1	Control	152343598	0.0394089
Shroom2	E6 - Rep1	Control	152609509	0.00207039
Gm6472	E6 - Rep1	Control	152909505	0
Usp51	E6 - Rep1	Control	153006469	0
Mageh1	E6 - Rep1	Control	153036166	0.325856
9530051G07Rik	E6 - Rep1	Control	153037629	0.229167
Rragb	E6 - Rep1	Control	153139981	0
Klf8	E6 - Rep1	Control	153237466	0
Ubqln2	E6 - Rep1	Control	153498227	0.0390852
Kctd12b	E6 - Rep1	Control	153685154	0.00134409
2210013O21Rik	E6 - Rep1	Control	153723590	0.23166
Spin2c	E6 - Rep1	Control	153832225	0
Sat1	E6 - Rep1	Control	155213132	0.0186916
Acot9	E6 - Rep1	Control	155262443	0
Prdx4	E6 - Rep1	Control	155323918	0.344223
Gm15163	E6 - Rep1	Control	157016229	0.29
Sms	E6 - Rep1	Control	157443855	0.426885
Mbtps2	E6 - Rep1	Control	157535371	0.508118
Cnksr2	E6 - Rep1	Control	157821436	0
Rps6ka3	E6 - Rep1	Control	159210307	0
Eif1ax	E6 - Rep1	Control	159372178	0.370467
Map7d2	E6 - Rep1	Control	159414572	0.021978
A830080D01Rik	E6 - Rep1	Control	159526688	0.370031
Gm15190	E6 - Rep1	Control	159584783	0
Sh3kbp1	E6 - Rep1	Control	159627272	0.0150892
Map3k15	E6 - Rep1	Control	159988433	0
Pdha1	E6 - Rep1	Control	160122209	0.355556
Phka2	E6 - Rep1	Control	160502166	0.429224
Cdkl5	E6 - Rep1	Control	160784308	0
Rai2	E6 - Rep1	Control	161717069	0
Nhs	E6 - Rep1	Control	161833296	0
Reps2	E6 - Rep1	Control	162411954	0.00315457
Rbbp7	E6 - Rep1	Control	162760402	0.353846
Txlng	E6 - Rep1	Control	162778919	0.390411
Syap1	E6 - Rep1	Control	162857057	0.502618
Ctps2	E6 - Rep1	Control	162901238	0.372905
Ap1s2	E6 - Rep1	Control	163909017	0.191781
Zrsr2	E6 - Rep1	Control	163935443	0.502875
Car5b	E6 - Rep1	Control	163976822	0.0989583
Siah1b	E6 - Rep1	Control	164070705	0.391192
Piga	E6 - Rep1	Control	164419793	0.411765
Mospd2	E6 - Rep1	Control	164936169	0
Fancb	E6 - Rep1	Control	164980592	0
Gemin8	E6 - Rep1	Control	166170454	0.635812
Gpm6b	E6 - Rep1	Control	166238911	0.480757
Ofd1	E6 - Rep1	Control	166390033	0.533602
Trappc2	E6 - Rep1	Control	166440574	0.558824
Rab9	E6 - Rep1	Control	166457253	0.490781
Tceanc	E6 - Rep1	Control	166499812	0.507853
Tmsb4x	E6 - Rep1	Control	167207093	0.442809
Prps2	E6 - Rep1	Control	167346322	0.00187196
Msl3	E6 - Rep1	Control	168654117	0.00361664
Arhgap6	E6 - Rep1	Control	168795099	0
Hccs	E6 - Rep1	Control	169250193	0.477141
BC022960	E6 - Rep1	Control	169368189	0.447917
Mid1	E6 - Rep1	Control	169685199	0.0455696
G530011O06Rik	E6 - Rep1	Control	169975043	0.0952381
Gm15247	E6 - Rep1	Control	169985801	0
Gm26618	E6 - Rep2	Control	6027056	0
Nudt11	E6 - Rep2	Control	6047453	0
Nudt10	E6 - Rep2	Control	6168696	0
Shroom4	E6 - Rep2	Control	6399854	0
Dgkk	E6 - Rep2	Control	6779306	0
Clcn5	E6 - Rep2	Control	7153810	0
Usp27x	E6 - Rep2	Control	7371276	0
RP23-135F22.6	E6 - Rep2	Control	7558602	0.230769
Syp	E6 - Rep2	Control	7638471	0
Gpkow	E6 - Rep2	Control	7697131	0.334388
Wdr45	E6 - Rep2	Control	7721973	0.321608
Praf2	E6 - Rep2	Control	7728439	0.370927
Ccdc120	E6 - Rep2	Control	7731714	0.151515
Tfe3	E6 - Rep2	Control	7762560	0.403733
Gripap1	E6 - Rep2	Control	7789765	0.401
Kcnd1	E6 - Rep2	Control	7822289	0.305344
Otud5	E6 - Rep2	Control	7841364	0.466425
Pim2	E6 - Rep2	Control	7878262	0.377863
Slc35a2	E6 - Rep2	Control	7884041	0.459272
Pqbp1	E6 - Rep2	Control	7894519	0.438967
Timm17b	E6 - Rep2	Control	7899357	0.480233
Pcsk1n	E6 - Rep2	Control	7919822	0.260163
Hdac6	E6 - Rep2	Control	7930120	0.31829
Suv39h1	E6 - Rep2	Control	8061171	0.352657
Wdr13	E6 - Rep2	Control	8123301	0.379078
Rbm3	E6 - Rep2	Control	8138975	0.479512
Tbc1d25	E6 - Rep2	Control	8154472	0.47451
Ebp	E6 - Rep2	Control	8185329	0.338667
Porcn	E6 - Rep2	Control	8193848	0.24
Ftsj1	E6 - Rep2	Control	8238668	0.425926
B630019K06Rik	E6 - Rep2	Control	8892382	0
Lancl3	E6 - Rep2	Control	9199902	0
Xk	E6 - Rep2	Control	9272756	0
Rpgr	E6 - Rep2	Control	10073621	0.344045
Tspan7	E6 - Rep2	Control	10485158	0.017387
Mid1ip1	E6 - Rep2	Control	10715013	0.5
Gm14513	E6 - Rep2	Control	11684002	0.0909091
Bcor	E6 - Rep2	Control	12036740	0.435146
Atp6ap2	E6 - Rep2	Control	12587801	0.431211
1810030O07Rik	E6 - Rep2	Control	12654879	0.711615
Med14	E6 - Rep2	Control	12675369	0.44714
Gm14634	E6 - Rep2	Control	12762278	0.238095
5730405O15Rik	E6 - Rep2	Control	13042015	0.333333
Usp9x	E6 - Rep2	Control	13071498	0.438044
Llph-ps2	E6 - Rep2	Control	13218210	0.0526316
Ddx3x	E6 - Rep2	Control	13280970	0.378203
Gm9434	E6 - Rep2	Control	13377866	0.21875
Cask	E6 - Rep2	Control	13517080	0.00501792
Gm14519	E6 - Rep2	Control	15365179	0
Maoa	E6 - Rep2	Control	16619698	0.00369004
Ndp	E6 - Rep2	Control	16885521	0
Fundc1	E6 - Rep2	Control	17556564	0.328372
Kdm6a	E6 - Rep2	Control	18162575	0.300156
Chst7	E6 - Rep2	Control	20059560	0.00168634
Slc9a7	E6 - Rep2	Control	20105755	0
Rp2h	E6 - Rep2	Control	20364481	0.00802139
Jade3	E6 - Rep2	Control	20425688	0
Gm14539	E6 - Rep2	Control	20581141	0.674545
Ndufb11	E6 - Rep2	Control	20615326	0.401748
Rbm10	E6 - Rep2	Control	20617503	0.434211
Uba1	E6 - Rep2	Control	20658326	0.443518
Cdk16	E6 - Rep2	Control	20687954	0.429155
Usp11	E6 - Rep2	Control	20703906	0.503091
Araf	E6 - Rep2	Control	20797814	0.449952
Syn1	E6 - Rep2	Control	20860511	0.0238095
Timp1	E6 - Rep2	Control	20870166	0.380952
Cfp	E6 - Rep2	Control	20925454	0.173913
Elk1	E6 - Rep2	Control	20933395	0.269601
Uxt	E6 - Rep2	Control	20941722	0.331606
A230072C01Rik	E6 - Rep2	Control	20961684	0.203774
Zfp182	E6 - Rep2	Control	21028939	0
Zfp300	E6 - Rep2	Control	21079174	0
Klhl13	E6 - Rep2	Control	23219271	0
Dock11	E6 - Rep2	Control	35888832	0
Pgrmc1	E6 - Rep2	Control	36598206	0
Akap17b	E6 - Rep2	Control	36608314	0.368512
Upf3b	E6 - Rep2	Control	37091678	0.47619
Nkap	E6 - Rep2	Control	37126795	0.398959
Zbtb33	E6 - Rep2	Control	38189793	0
Tmem255a	E6 - Rep2	Control	38196573	0
Lamp2	E6 - Rep2	Control	38401357	0.0227409
Cul4b	E6 - Rep2	Control	38533274	0
Gria3	E6 - Rep2	Control	41400854	0
Xiap	E6 - Rep2	Control	42059679	0.0367261
Stag2	E6 - Rep2	Control	42149317	0
Smarca1	E6 - Rep2	Control	47809368	0
Ocrl	E6 - Rep2	Control	47912387	0.00446429
Apln	E6 - Rep2	Control	48025146	0.00124301
Zdhhc9	E6 - Rep2	Control	48171969	0.00881286
Utp14a	E6 - Rep2	Control	48256862	0.413506
Bcorl1	E6 - Rep2	Control	48341358	0
Elf4	E6 - Rep2	Control	48411046	0
Aifm1	E6 - Rep2	Control	48474944	0
Zfp280c	E6 - Rep2	Control	48541625	0.00223714
Slc25a14	E6 - Rep2	Control	48623413	0.0129032
Rbmx2	E6 - Rep2	Control	48695004	0.0756757
Enox2	E6 - Rep2	Control	49009707	0
Firre	E6 - Rep2	Control	50555744	0.187234
Gpc4	E6 - Rep2	Control	52053021	0
Gpc3	E6 - Rep2	Control	52272426	0
Ccdc160	E6 - Rep2	Control	52791200	0
Phf6	E6 - Rep2	Control	52912266	0
Hprt	E6 - Rep2	Control	52988137	0
C430049B03Rik	E6 - Rep2	Control	53055046	0
Fam122b	E6 - Rep2	Control	53243415	0
Mospd1	E6 - Rep2	Control	53344598	0
Cxx1c	E6 - Rep2	Control	53608032	0
Cxx1b	E6 - Rep2	Control	53669177	0.00386847
Zfp449	E6 - Rep2	Control	56346400	0
Ddx26b	E6 - Rep2	Control	56454857	0.00309598
Mmgt1	E6 - Rep2	Control	56585512	0.41518
Slc9a6	E6 - Rep2	Control	56609757	0.28655
Fhl1	E6 - Rep2	Control	56731787	0
Htatsf1	E6 - Rep2	Control	57053583	0.306014
Arhgef6	E6 - Rep2	Control	57231485	0
Rbmx	E6 - Rep2	Control	57383530	0.284038
Atp11c	E6 - Rep2	Control	60223290	0
Gm715	E6 - Rep2	Control	60548019	0
Sox3	E6 - Rep2	Control	60891366	0
Gm14662	E6 - Rep2	Control	60893653	0
Gm7327	E6 - Rep2	Control	61785381	0.0277778
Gm14680	E6 - Rep2	Control	62775585	0.411765
Slitrk2	E6 - Rep2	Control	66649318	0
Fmr1	E6 - Rep2	Control	68678541	0.325153
Aff2	E6 - Rep2	Control	69360294	0
Gm8172	E6 - Rep2	Control	69605496	0
Ids	E6 - Rep2	Control	70343069	0
1110012L19Rik	E6 - Rep2	Control	70385877	0
BC023829	E6 - Rep2	Control	70459753	0
Mamld1	E6 - Rep2	Control	71050256	0.00051573
Mtm1	E6 - Rep2	Control	71210767	0
Mtmr1	E6 - Rep2	Control	71364760	0
Cd99l2	E6 - Rep2	Control	71420060	0
Hmgb3	E6 - Rep2	Control	71555918	0.00260417
Vma21	E6 - Rep2	Control	71815924	0.000493827
Gm1141	E6 - Rep2	Control	71928816	0
Prrg3	E6 - Rep2	Control	71962624	0.00423729
Cetn2	E6 - Rep2	Control	72913532	0
Nsdhl	E6 - Rep2	Control	72918557	0.00223881
F8a	E6 - Rep2	Control	73228291	0
Zfp275	E6 - Rep2	Control	73342621	0.0130435
Haus7	E6 - Rep2	Control	73437315	0.00913242
Bgn	E6 - Rep2	Control	73483602	0
Slc6a8	E6 - Rep2	Control	73673150	0.223
Bcap31	E6 - Rep2	Control	73686178	0.438958
Abcd1	E6 - Rep2	Control	73716597	0.409357
Plxnb3	E6 - Rep2	Control	73757090	0.333942
Srpk3	E6 - Rep2	Control	73774405	0.0666667
Idh3g	E6 - Rep2	Control	73778963	0.444534
Ssr4	E6 - Rep2	Control	73787028	0.451923
Pdzd4	E6 - Rep2	Control	73793359	0.289888
Arhgap4	E6 - Rep2	Control	73891442	0.54023
Naa10	E6 - Rep2	Control	73916873	0.328629
Renbp	E6 - Rep2	Control	73922121	0.607843
Hcfc1	E6 - Rep2	Control	73942792	0.329865
Irak1	E6 - Rep2	Control	74013914	0.00677201
Mecp2	E6 - Rep2	Control	74026592	0.425464
Flna	E6 - Rep2	Control	74223461	0.438069
Emd	E6 - Rep2	Control	74254687	0.465366
Rpl10	E6 - Rep2	Control	74270812	0.76124
Dnase1l1	E6 - Rep2	Control	74273217	0.442308
Taz	E6 - Rep2	Control	74281912	0.57563
Atp6ap1	E6 - Rep2	Control	74297097	0.504762
Gdi1	E6 - Rep2	Control	74304998	0.436735
Fam50a	E6 - Rep2	Control	74313033	0.492308
Plxna3	E6 - Rep2	Control	74329066	0.400673
Lage3	E6 - Rep2	Control	74351276	0.455923
Ubl4	E6 - Rep2	Control	74365718	0.389619
Slc10a3	E6 - Rep2	Control	74369217	0.079096
Ikbkg	E6 - Rep2	Control	74393290	0.422599
G6pdx	E6 - Rep2	Control	74409483	0.448819
Gab3	E6 - Rep2	Control	74966843	0
Dkc1	E6 - Rep2	Control	75095854	0.0103806
Mpp1	E6 - Rep2	Control	75109733	0.00938967
F8	E6 - Rep2	Control	75172715	0
Fundc2	E6 - Rep2	Control	75382399	0
Mtcp1	E6 - Rep2	Control	75404846	0
Brcc3	E6 - Rep2	Control	75416628	0
Vbp1	E6 - Rep2	Control	75514299	0.312556
Rab39b	E6 - Rep2	Control	75572046	0.005
4933407K13Rik	E6 - Rep2	Control	75706932	0
Pls3	E6 - Rep2	Control	75785654	0.00084317
Tbl1x	E6 - Rep2	Control	77511013	0
Prkx	E6 - Rep2	Control	77761411	0.00283822
Prrg1	E6 - Rep2	Control	78449613	0
Rps24-ps3	E6 - Rep2	Control	79195047	0.0277778
Gm8806	E6 - Rep2	Control	80533745	0.00367647
Tmem47	E6 - Rep2	Control	81070698	0.00039968
Gm8822	E6 - Rep2	Control	81820384	0.137931
Dmd	E6 - Rep2	Control	82948870	0
Tab3	E6 - Rep2	Control	85574022	0
Gyk	E6 - Rep2	Control	85701937	0.00900901
Pola1	E6 - Rep2	Control	93304767	0
Pcyt1b	E6 - Rep2	Control	93654863	0
Pdk3	E6 - Rep2	Control	93764607	0
Zfx	E6 - Rep2	Control	94074631	0
Eif2s3x	E6 - Rep2	Control	94188707	0.140555
Klhl15	E6 - Rep2	Control	94234599	0
Apoo	E6 - Rep2	Control	94367117	0.222222
Maged1	E6 - Rep2	Control	94535474	0.0317411
Gspt2	E6 - Rep2	Control	94636069	0
Zxdb	E6 - Rep2	Control	94724569	0
Spin4	E6 - Rep2	Control	95022510	0
Arhgef9	E6 - Rep2	Control	95048935	0.00320513
Amer1	E6 - Rep2	Control	95420318	0.00348432
Zc4h2	E6 - Rep2	Control	95639193	0
Las1l	E6 - Rep2	Control	95935335	0
Msn	E6 - Rep2	Control	96096042	0.000502976
Heph	E6 - Rep2	Control	96455359	0
Eda2r	E6 - Rep2	Control	97333840	0.0101059
Ar	E6 - Rep2	Control	98149721	0
Ophn1	E6 - Rep2	Control	98554277	0.00140845
Yipf6	E6 - Rep2	Control	98936316	0
Stard8	E6 - Rep2	Control	99003248	0
Efnb1	E6 - Rep2	Control	99136130	0
Pja1	E6 - Rep2	Control	99465734	0
Eda	E6 - Rep2	Control	99975606	0
Igbp1	E6 - Rep2	Control	100494291	0.417241
Pdzd11	E6 - Rep2	Control	100622883	0.0119403
Kif4	E6 - Rep2	Control	100625737	0
Gdpd2	E6 - Rep2	Control	100729873	0.00316081
Dlg3	E6 - Rep2	Control	100767722	0
Snx12	E6 - Rep2	Control	101097786	0
Foxo4	E6 - Rep2	Control	101254528	0
Med12	E6 - Rep2	Control	101274030	0
Nlgn3	E6 - Rep2	Control	101299168	0
Zmym3	E6 - Rep2	Control	101404384	0.0027972
Nono	E6 - Rep2	Control	101429318	0.00824842
Itgb1bp2	E6 - Rep2	Control	101449088	0
Taf1	E6 - Rep2	Control	101532734	0.0609756
Ogt	E6 - Rep2	Control	101640060	0.0537418
Nhsl2	E6 - Rep2	Control	101849385	0
Rgag4	E6 - Rep2	Control	102066544	0.00531915
Ercc6l	E6 - Rep2	Control	102141716	0.164179
Rps4x	E6 - Rep2	Control	102184941	0.514274
Cited1	E6 - Rep2	Control	102247381	0.00176678
Hdac8	E6 - Rep2	Control	102284639	0.116279
Phka1	E6 - Rep2	Control	102513975	0
Nap1l2	E6 - Rep2	Control	103184176	0
Chic1	E6 - Rep2	Control	103356476	0
Jpx	E6 - Rep2	Control	103493558	0.396825
Ftx	E6 - Rep2	Control	103560907	0.253968
Slc16a2	E6 - Rep2	Control	103697414	0.00676183
Rlim	E6 - Rep2	Control	103957163	0.00656814
C77370	E6 - Rep2	Control	104077434	0
Abcb7	E6 - Rep2	Control	104280657	0
Uprt	E6 - Rep2	Control	104482818	0
Zdhhc15	E6 - Rep2	Control	104536969	0
5530601H04Rik	E6 - Rep2	Control	105037197	0.403042
Pbdc1	E6 - Rep2	Control	105079756	0.447075
Magee1	E6 - Rep2	Control	105120378	0.0164706
5330434G04Rik	E6 - Rep2	Control	105348282	0
Atrx	E6 - Rep2	Control	105797615	0.000381388
Magt1	E6 - Rep2	Control	105968084	0.10936
Cox7b	E6 - Rep2	Control	106015700	0.237288
Atp7a	E6 - Rep2	Control	106027276	0.0115607
Pgk1	E6 - Rep2	Control	106187100	0.0104341
Taf9b	E6 - Rep2	Control	106206883	0
Lpar4	E6 - Rep2	Control	106920625	0
Itm2a	E6 - Rep2	Control	107397099	0
2610002M06Rik	E6 - Rep2	Control	107782751	0
Brwd3	E6 - Rep2	Control	108737016	0
2810403D21Rik	E6 - Rep2	Control	108834478	0
Hmgn5	E6 - Rep2	Control	109004534	0.00625
Sh3bgrl	E6 - Rep2	Control	109095365	0.00100536
Pou3f4	E6 - Rep2	Control	110814280	0.00569801
Rps6ka6	E6 - Rep2	Control	111388192	0
Chm	E6 - Rep2	Control	113040593	0.268761
Pabpc5	E6 - Rep2	Control	119927196	0
Pcdh11x	E6 - Rep2	Control	120290259	0
Nap1l3	E6 - Rep2	Control	122394565	0
Mdm4-ps	E6 - Rep2	Control	128261411	0.333333
Diap2	E6 - Rep2	Control	129749742	0
Srpx2	E6 - Rep2	Control	133908426	0
Sytl4	E6 - Rep2	Control	133936385	0
Cstf2	E6 - Rep2	Control	134059187	0.235897
Trmt2b	E6 - Rep2	Control	134222339	0.0810811
Tmem35	E6 - Rep2	Control	134295225	0
Cenpi	E6 - Rep2	Control	134308084	0.304348
Drp2	E6 - Rep2	Control	134404551	0.0382514
Gm16410	E6 - Rep2	Control	134489370	0
Gla	E6 - Rep2	Control	134588149	0
Hnrnph2	E6 - Rep2	Control	134601179	0
Armcx4	E6 - Rep2	Control	134686519	0.00113895
Armcx1	E6 - Rep2	Control	134717963	0
Armcx6	E6 - Rep2	Control	134748461	0
Armcx3	E6 - Rep2	Control	134756595	0
Armcx2	E6 - Rep2	Control	134804145	0
Zmat1	E6 - Rep2	Control	134971372	0
Gprasp1	E6 - Rep2	Control	135742733	0.217202
Armcx5	E6 - Rep2	Control	135742733	0.35905
Bhlhb9	E6 - Rep2	Control	135885851	0.000572082
Gprasp2	E6 - Rep2	Control	135839034	0.0115741
Arxes2	E6 - Rep2	Control	135993824	0.00539447
Arxes1	E6 - Rep2	Control	136033367	0
Bex2	E6 - Rep2	Control	136066564	0
Bex4	E6 - Rep2	Control	136138996	0
Tceal8	E6 - Rep2	Control	136168984	0
Bex1	E6 - Rep2	Control	136213972	0.00588235
Wbp5	E6 - Rep2	Control	136245079	0.0106717
Ngfrap1	E6 - Rep2	Control	136270253	0
Morf4l2	E6 - Rep2	Control	136732942	0.0163934
BC065397	E6 - Rep2	Control	136741824	0
Plp1	E6 - Rep2	Control	136822671	0.00798258
Tmsb15b2	E6 - Rep2	Control	136955265	0
Slc25a53	E6 - Rep2	Control	136981116	0.00161551
Zcchc18	E6 - Rep2	Control	136993155	0
Fam199x	E6 - Rep2	Control	137049594	0.000747384
Esx1	E6 - Rep2	Control	137115397	0
Nrk	E6 - Rep2	Control	138914430	0
Mum1l1	E6 - Rep2	Control	139210042	0
Rnf128	E6 - Rep2	Control	139563316	0
Tbc1d8b	E6 - Rep2	Control	139684996	0
Morc4	E6 - Rep2	Control	139821632	0.0104849
Rbm41	E6 - Rep2	Control	139889511	0.0122699
Frmpd3	E6 - Rep2	Control	140367494	0
Prps1	E6 - Rep2	Control	140456613	0
Tsc22d3	E6 - Rep2	Control	140539528	0
Mid2	E6 - Rep2	Control	140664599	0
Psmd10	E6 - Rep2	Control	140948429	0.120172
Atg4a	E6 - Rep2	Control	140956907	0.0694981
Col4a6	E6 - Rep2	Control	141165403	0.00182315
Col4a5	E6 - Rep2	Control	141475385	0
Nxt2	E6 - Rep2	Control	142226770	0.000928505
Kcne1l	E6 - Rep2	Control	142304752	0.00382653
Acsl4	E6 - Rep2	Control	142317993	0.00243309
Tmem164	E6 - Rep2	Control	142681406	0.004329
Ammecr1	E6 - Rep2	Control	142851146	0
Chrdl1	E6 - Rep2	Control	143285674	0
Pak3	E6 - Rep2	Control	143518591	0
Dcx	E6 - Rep2	Control	143855842	0
Alg13	E6 - Rep2	Control	144317812	0.25779
Amot	E6 - Rep2	Control	145446425	0
Lrch2	E6 - Rep2	Control	147470375	0.0115163
Tmem29	E6 - Rep2	Control	150397773	0.315789
3110067C02Rik	E6 - Rep2	Control	150463726	0.1
Apex2	E6 - Rep2	Control	150519519	0
Pfkfb1	E6 - Rep2	Control	150588229	0
Tro	E6 - Rep2	Control	150645304	0
Maged2	E6 - Rep2	Control	150806370	0.00032457
Gnl3l	E6 - Rep2	Control	150983141	0
Fgd1	E6 - Rep2	Control	151046150	0
Tsr2	E6 - Rep2	Control	151087094	0
Wnk3	E6 - Rep2	Control	151198078	0
Fam120c	E6 - Rep2	Control	151344175	0
Phf8	E6 - Rep2	Control	151520672	0.0405797
Huwe1	E6 - Rep2	Control	151800807	0.371443
Hsd17b10	E6 - Rep2	Control	152001845	0.394142
Ribc1	E6 - Rep2	Control	152004582	0.28125
Smc1a	E6 - Rep2	Control	152016428	0.362917
Iqsec2	E6 - Rep2	Control	152144268	0.308
[truncated: 2,533 more rows]

## Sheet: Extended Figure 1g
Gene	Clone	Condition	Escapes in all clones	Escape Status	Allelic Ratio
Gm14539	CL30 - Rep1	Control	TRUE	NPC-specific	0.644338
1810030O07Rik	CL30 - Rep1	Control	TRUE	Constitutive	0.699074
Gemin8	CL30 - Rep1	Control	TRUE	Facultative	0.555319
Trappc2	CL30 - Rep1	Control	TRUE	Facultative	0.746032
Ofd1	CL30 - Rep1	Control	TRUE	Facultative	0.513196
Tceanc	CL30 - Rep1	Control	TRUE	Facultative	0.550459
Pbdc1	CL30 - Rep1	Control	TRUE	Constitutive	0.532313
Gpm6b	CL30 - Rep1	Control	TRUE	Facultative	0.502558
Txlng	CL30 - Rep1	Control	TRUE	Facultative	0.441176
Syap1	CL30 - Rep1	Control	TRUE	Facultative	0.49058
Usp9x	CL30 - Rep1	Control	TRUE	Facultative	0.459987
Bcap31	CL30 - Rep1	Control	TRUE	Facultative	0.476302
Idh3g	CL30 - Rep1	Control	TRUE	Facultative	0.43734
Ssr4	CL30 - Rep1	Control	TRUE	Facultative	0.4
Zrsr2	CL30 - Rep1	Control	TRUE	Facultative	0.478105
Gm14634	CL30 - Rep1	Control	TRUE	Facultative	0.4
Fmr1	CL30 - Rep1	Control	TRUE	Facultative	0.608434
Utp14a	CL30 - Rep1	Control	TRUE	Constitutive	0.54485
Med14	CL30 - Rep1	Control	TRUE	Facultative	0.453716
Uba1	CL30 - Rep1	Control	TRUE	Facultative	0.406872
Mmgt1	CL30 - Rep1	Control	TRUE	Facultative	0.447329
5730405O15Rik	CL30 - Rep1	Control	FALSE	NPC-specific	0.153846
Araf	CL30 - Rep1	Control	TRUE	Facultative	0.346304
Mdm4-ps	CL30 - Rep1	Control	TRUE	NPC-specific	0.2
Kdm6a	CL30 - Rep1	Control	TRUE	Constitutive	0.425234
Mecp2	CL30 - Rep1	Control	TRUE	Facultative	0.41185
Kdm5c	CL30 - Rep1	Control	TRUE	Constitutive	0.389313
Abcd1	CL30 - Rep1	Control	TRUE	NPC-specific	0.367876
5530601H04Rik	CL30 - Rep1	Control	TRUE	Constitutive	0.42487
Rbbp7	CL30 - Rep1	Control	TRUE	Facultative	0.428571
Jpx	CL30 - Rep1	Control	TRUE	Constitutive	0.53125
G6pdx	CL30 - Rep1	Control	TRUE	Facultative	0.33945
Ercc6l	CL30 - Rep1	Control	FALSE	Facultative	0.302158
Hcfc1	CL30 - Rep1	Control	TRUE	Facultative	0.368726
Htatsf1	CL30 - Rep1	Control	TRUE	NPC-specific	0.364308
Ddx3x	CL30 - Rep1	Control	TRUE	Constitutive	0.358974
Slc9a6	CL30 - Rep1	Control	TRUE	NPC-specific	0.378723
Tmem29	CL30 - Rep1	Control	TRUE	Constitutive	0.235294
Chm	CL30 - Rep1	Control	TRUE	Facultative	0.424581
Piga	CL30 - Rep1	Control	FALSE	Facultative	0.378947
Plxnb3	CL30 - Rep1	Control	TRUE	NPC-specific	0.2625
Gm8822	CL30 - Rep1	Control	FALSE	NPC-specific	0.411765
Ftx	CL30 - Rep1	Control	TRUE	Constitutive	0.361111
Ftsj1	CL30 - Rep1	Control	FALSE	Facultative	0.462185
Igbp1	CL30 - Rep1	Control	FALSE	Facultative	0.175676
Siah1b	CL30 - Rep1	Control	FALSE	Facultative	0.407643
Cdk16	CL30 - Rep1	Control	FALSE	Facultative	0.123433
3110067C02Rik	CL30 - Rep1	Control	FALSE	NPC-specific	0.347826
Eda2r	CL30 - Rep1	Control	FALSE	Facultative	0.394056
Ndufb11	CL30 - Rep1	Control	FALSE	Facultative	0.153409
Suv39h1	CL30 - Rep1	Control	FALSE	Facultative	0.310127
Slc6a8	CL30 - Rep1	Control	TRUE	NPC-specific	0.245361
Psmd10	CL30 - Rep1	Control	FALSE	NPC-specific	0.320285
Rbm10	CL30 - Rep1	Control	FALSE	NPC-specific	0.153846
Gm14680	CL30 - Rep1	Control	FALSE	NPC-specific	0.25
Zdhhc9	CL30 - Rep1	Control	FALSE	NPC-specific	0.524118
Atg4a	CL30 - Rep1	Control	FALSE	NPC-specific	0.354949
Uxt	CL30 - Rep1	Control	FALSE	Facultative	0.240741
Firre	CL30 - Rep1	Control	FALSE	Constitutive	0.314961
Ap1s2	CL30 - Rep1	Control	FALSE	Facultative	0.382353
G530011O06Rik	CL30 - Rep1	Control	FALSE	Facultative	0.368421
Rbm41	CL30 - Rep1	Control	FALSE	Facultative	0.304348
Wdr45	CL30 - Rep1	Control	FALSE	Facultative	0.302817
9530051G07Rik	CL30 - Rep1	Control	FALSE	NPC-specific	0.292308
Gpkow	CL30 - Rep1	Control	FALSE	Facultative	0.27326
Ctps2	CL30 - Rep1	Control	FALSE	Facultative	0.116337
Morf4l2	CL30 - Rep1	Control	FALSE	Facultative	0.46988
BC065397	CL30 - Rep1	Control	FALSE	NPC-specific	0.427673
Gm15163	CL30 - Rep1	Control	FALSE	NPC-specific	0.102564
Eif2s3x	CL30 - Rep1	Control	FALSE	Constitutive	0.135618
Ocrl	CL30 - Rep1	Control	FALSE	Facultative	0.364183
Bcorl1	CL30 - Rep1	Control	FALSE	NPC-specific	0.42623
Plp1	CL30 - Rep1	Control	FALSE	Facultative	0.166271
Apoo	CL30 - Rep1	Control	FALSE	NPC-specific	0.4
Gab3	CL30 - Rep1	Control	FALSE	NPC-specific	0.181818
Gm14539	CL31 - Rep1	Control	TRUE	NPC-specific	0.639209
1810030O07Rik	CL31 - Rep1	Control	TRUE	Constitutive	0.719547
Gemin8	CL31 - Rep1	Control	TRUE	Facultative	0.68
Trappc2	CL31 - Rep1	Control	TRUE	Facultative	0.57767
Ofd1	CL31 - Rep1	Control	TRUE	Facultative	0.526042
Tceanc	CL31 - Rep1	Control	TRUE	Facultative	0.471264
Pbdc1	CL31 - Rep1	Control	TRUE	Constitutive	0.510234
Gpm6b	CL31 - Rep1	Control	TRUE	Facultative	0.503056
Txlng	CL31 - Rep1	Control	TRUE	Facultative	0.561905
Syap1	CL31 - Rep1	Control	TRUE	Facultative	0.45283
Usp9x	CL31 - Rep1	Control	TRUE	Facultative	0.465357
Bcap31	CL31 - Rep1	Control	TRUE	Facultative	0.459974
Idh3g	CL31 - Rep1	Control	TRUE	Facultative	0.457493
Ssr4	CL31 - Rep1	Control	TRUE	Facultative	0.422535
Zrsr2	CL31 - Rep1	Control	TRUE	Facultative	0.305556
Gm14634	CL31 - Rep1	Control	TRUE	Facultative	0.384615
Fmr1	CL31 - Rep1	Control	TRUE	Facultative	0.554688
Utp14a	CL31 - Rep1	Control	TRUE	Constitutive	0.41844
Med14	CL31 - Rep1	Control	TRUE	Facultative	0.419496
Uba1	CL31 - Rep1	Control	TRUE	Facultative	0.401621
Mmgt1	CL31 - Rep1	Control	TRUE	Facultative	0.436082
5730405O15Rik	CL31 - Rep1	Control	FALSE	NPC-specific	1
Araf	CL31 - Rep1	Control	TRUE	Facultative	0.226158
Mdm4-ps	CL31 - Rep1	Control	TRUE	NPC-specific	0.714286
Kdm6a	CL31 - Rep1	Control	TRUE	Constitutive	0.398374
Mecp2	CL31 - Rep1	Control	TRUE	Facultative	0.40509
Kdm5c	CL31 - Rep1	Control	TRUE	Constitutive	0.369824
Abcd1	CL31 - Rep1	Control	TRUE	NPC-specific	0.369492
5530601H04Rik	CL31 - Rep1	Control	TRUE	Constitutive	0.426471
Rbbp7	CL31 - Rep1	Control	TRUE	Facultative	0.37037
Jpx	CL31 - Rep1	Control	TRUE	Constitutive	0.413793
G6pdx	CL31 - Rep1	Control	TRUE	Facultative	0.296296
Hcfc1	CL31 - Rep1	Control	TRUE	Facultative	0.367527
Htatsf1	CL31 - Rep1	Control	TRUE	NPC-specific	0.349962
Ddx3x	CL31 - Rep1	Control	TRUE	Constitutive	0.307597
Slc9a6	CL31 - Rep1	Control	TRUE	NPC-specific	0.427451
Tmem29	CL31 - Rep1	Control	TRUE	Constitutive	0.461538
Chm	CL31 - Rep1	Control	TRUE	Facultative	0.382284
Piga	CL31 - Rep1	Control	FALSE	Facultative	0.202899
Plxnb3	CL31 - Rep1	Control	TRUE	NPC-specific	0.258427
Gm8822	CL31 - Rep1	Control	FALSE	NPC-specific	0.25
Ftx	CL31 - Rep1	Control	TRUE	Constitutive	0.403846
Igbp1	CL31 - Rep1	Control	FALSE	Facultative	0.304598
Siah1b	CL31 - Rep1	Control	FALSE	Facultative	0.129032
Cdk16	CL31 - Rep1	Control	FALSE	Facultative	0.351655
3110067C02Rik	CL31 - Rep1	Control	FALSE	NPC-specific	0.1875
Eda2r	CL31 - Rep1	Control	FALSE	Facultative	0.227273
Slc6a8	CL31 - Rep1	Control	TRUE	NPC-specific	0.315789
Zdhhc9	CL31 - Rep1	Control	FALSE	NPC-specific	0.17862
Atg4a	CL31 - Rep1	Control	FALSE	NPC-specific	0.127049
Firre	CL31 - Rep1	Control	FALSE	Constitutive	0.205674
G530011O06Rik	CL31 - Rep1	Control	FALSE	Facultative	0.368421
Rbm41	CL31 - Rep1	Control	FALSE	Facultative	0.216495
9530051G07Rik	CL31 - Rep1	Control	FALSE	NPC-specific	0.175439
Srpk3	CL31 - Rep1	Control	FALSE	Facultative	0.333333
Atp6ap1	CL31 - Rep1	Control	FALSE	NPC-specific	0.166667
Gdi1	CL31 - Rep1	Control	FALSE	Facultative	0.145665
Gm15163	CL31 - Rep1	Control	FALSE	NPC-specific	0.223881
Eif2s3x	CL31 - Rep1	Control	FALSE	Constitutive	0.153374
4933407K13Rik	CL31 - Rep1	Control	FALSE	NPC-specific	0.107143
Gm14539	E6 - Rep0	Control	TRUE	NPC-specific	0.583333
1810030O07Rik	E6 - Rep0	Control	TRUE	Constitutive	0.667161
Gemin8	E6 - Rep0	Control	TRUE	Facultative	0.572003
Trappc2	E6 - Rep0	Control	TRUE	Facultative	0.58284
Ofd1	E6 - Rep0	Control	TRUE	Facultative	0.534418
Tceanc	E6 - Rep0	Control	TRUE	Facultative	0.539376
Pbdc1	E6 - Rep0	Control	TRUE	Constitutive	0.488399
Gpm6b	E6 - Rep0	Control	TRUE	Facultative	0.462962
Txlng	E6 - Rep0	Control	TRUE	Facultative	0.465753
Syap1	E6 - Rep0	Control	TRUE	Facultative	0.464818
Usp9x	E6 - Rep0	Control	TRUE	Facultative	0.484854
Bcap31	E6 - Rep0	Control	TRUE	Facultative	0.447999
Idh3g	E6 - Rep0	Control	TRUE	Facultative	0.462236
Ssr4	E6 - Rep0	Control	TRUE	Facultative	0.546296
Zrsr2	E6 - Rep0	Control	TRUE	Facultative	0.473767
Gm14634	E6 - Rep0	Control	TRUE	Facultative	0.694444
Fmr1	E6 - Rep0	Control	TRUE	Facultative	0.34625
Utp14a	E6 - Rep0	Control	TRUE	Constitutive	0.432414
Med14	E6 - Rep0	Control	TRUE	Facultative	0.47799
Uba1	E6 - Rep0	Control	TRUE	Facultative	0.450979
Mmgt1	E6 - Rep0	Control	TRUE	Facultative	0.419587
5730405O15Rik	E6 - Rep0	Control	FALSE	NPC-specific	0.530303
Araf	E6 - Rep0	Control	TRUE	Facultative	0.459684
Mdm4-ps	E6 - Rep0	Control	TRUE	NPC-specific	0.619048
Kdm6a	E6 - Rep0	Control	TRUE	Constitutive	0.397531
Mecp2	E6 - Rep0	Control	TRUE	Facultative	0.438115
Kdm5c	E6 - Rep0	Control	TRUE	Constitutive	0.454105
Abcd1	E6 - Rep0	Control	TRUE	NPC-specific	0.394097
5530601H04Rik	E6 - Rep0	Control	TRUE	Constitutive	0.38756
Rbbp7	E6 - Rep0	Control	TRUE	Facultative	0.485714
Jpx	E6 - Rep0	Control	TRUE	Constitutive	0.399441
G6pdx	E6 - Rep0	Control	TRUE	Facultative	0.482545
Ercc6l	E6 - Rep0	Control	FALSE	Facultative	0.565926
Hcfc1	E6 - Rep0	Control	TRUE	Facultative	0.375682
Htatsf1	E6 - Rep0	Control	TRUE	NPC-specific	0.385403
Ddx3x	E6 - Rep0	Control	TRUE	Constitutive	0.413299
Slc9a6	E6 - Rep0	Control	TRUE	NPC-specific	0.330869
Tmem29	E6 - Rep0	Control	TRUE	Constitutive	0.342105
Chm	E6 - Rep0	Control	TRUE	Facultative	0.269978
Piga	E6 - Rep0	Control	FALSE	Facultative	0.402827
Plxnb3	E6 - Rep0	Control	TRUE	NPC-specific	0.35479
Gm8822	E6 - Rep0	Control	FALSE	NPC-specific	0.555556
Ftx	E6 - Rep0	Control	TRUE	Constitutive	0.296296
Ftsj1	E6 - Rep0	Control	FALSE	Facultative	0.46537
Igbp1	E6 - Rep0	Control	FALSE	Facultative	0.415834
Siah1b	E6 - Rep0	Control	FALSE	Facultative	0.340909
Cdk16	E6 - Rep0	Control	FALSE	Facultative	0.422074
3110067C02Rik	E6 - Rep0	Control	FALSE	NPC-specific	0.421053
Ndufb11	E6 - Rep0	Control	FALSE	Facultative	0.439217
Suv39h1	E6 - Rep0	Control	FALSE	Facultative	0.390374
Slc6a8	E6 - Rep0	Control	TRUE	NPC-specific	0.302198
Renbp	E6 - Rep0	Control	FALSE	NPC-specific	0.746667
Psmd10	E6 - Rep0	Control	FALSE	NPC-specific	0.41573
Rbm10	E6 - Rep0	Control	FALSE	NPC-specific	0.402778
Gm14680	E6 - Rep0	Control	FALSE	NPC-specific	0.666667
Rpl10	E6 - Rep0	Control	FALSE	Facultative	0.90365
Atg4a	E6 - Rep0	Control	FALSE	NPC-specific	0.408547
Uxt	E6 - Rep0	Control	FALSE	Facultative	0.351485
Phka2	E6 - Rep0	Control	FALSE	Facultative	0.324786
Firre	E6 - Rep0	Control	FALSE	Constitutive	0.18427
Ap1s2	E6 - Rep0	Control	FALSE	Facultative	0.185484
Elk1	E6 - Rep0	Control	FALSE	NPC-specific	0.316027
G530011O06Rik	E6 - Rep0	Control	FALSE	Facultative	0.159091
Gm14513	E6 - Rep0	Control	FALSE	NPC-specific	1
Arhgap4	E6 - Rep0	Control	FALSE	Facultative	0.818182
Wdr45	E6 - Rep0	Control	FALSE	Facultative	0.420366
9530051G07Rik	E6 - Rep0	Control	FALSE	NPC-specific	0.305556
Srpk3	E6 - Rep0	Control	FALSE	Facultative	0.236979
Gpkow	E6 - Rep0	Control	FALSE	Facultative	0.371596
Ctps2	E6 - Rep0	Control	FALSE	Facultative	0.321134
Rps4x	E6 - Rep0	Control	FALSE	Facultative	0.500594
Atp6ap1	E6 - Rep0	Control	FALSE	NPC-specific	0.490909
Taz	E6 - Rep0	Control	FALSE	Facultative	0.523553
Rbm3	E6 - Rep0	Control	FALSE	Facultative	0.568966
Rab9	E6 - Rep0	Control	FALSE	Facultative	0.516438
Gdi1	E6 - Rep0	Control	FALSE	Facultative	0.487896
Lage3	E6 - Rep0	Control	FALSE	Facultative	0.494737
Cfp	E6 - Rep0	Control	FALSE	Facultative	0.26616
Mbtps2	E6 - Rep0	Control	FALSE	Facultative	0.483942
Gm15163	E6 - Rep0	Control	FALSE	NPC-specific	0.161616
Slc35a2	E6 - Rep0	Control	FALSE	Facultative	0.491877
Usp11	E6 - Rep0	Control	FALSE	Facultative	0.45428
Pdzd4	E6 - Rep0	Control	FALSE	NPC-specific	0.424497
Hccs	E6 - Rep0	Control	FALSE	Facultative	0.473813
Mid1ip1	E6 - Rep0	Control	FALSE	NPC-specific	0.474138
Emd	E6 - Rep0	Control	FALSE	Facultative	0.485284
Fam50a	E6 - Rep0	Control	FALSE	Facultative	0.529563
Timm17b	E6 - Rep0	Control	FALSE	Facultative	0.486093
Pqbp1	E6 - Rep0	Control	FALSE	Facultative	0.478325
Upf3b	E6 - Rep0	Control	FALSE	Facultative	0.413043
Otud5	E6 - Rep0	Control	FALSE	Facultative	0.45034
Eif2s3x	E6 - Rep0	Control	FALSE	Constitutive	0.147686
Plxna3	E6 - Rep0	Control	FALSE	Facultative	0.44233
Tmsb4x	E6 - Rep0	Control	FALSE	Facultative	0.499266
Atp6ap2	E6 - Rep0	Control	FALSE	Facultative	0.460139
Bcor	E6 - Rep0	Control	FALSE	NPC-specific	0.452756
Ribc1	E6 - Rep0	Control	FALSE	Facultative	0.443243
A230072C01Rik	E6 - Rep0	Control	FALSE	Facultative	0.214925
Flna	E6 - Rep0	Control	FALSE	Facultative	0.427694
Ikbkg	E6 - Rep0	Control	FALSE	Facultative	0.430996
Smc1a	E6 - Rep0	Control	FALSE	Facultative	0.44154
Hsd17b10	E6 - Rep0	Control	FALSE	NPC-specific	0.466438
Ubl4	E6 - Rep0	Control	FALSE	Facultative	0.483986
Kantr	E6 - Rep0	Control	FALSE	NPC-specific	0.413333
Nkap	E6 - Rep0	Control	FALSE	Facultative	0.447761
Naa10	E6 - Rep0	Control	FALSE	Facultative	0.454913
Tfe3	E6 - Rep0	Control	FALSE	Facultative	0.438416
A830080D01Rik	E6 - Rep0	Control	FALSE	NPC-specific	0.39661
Gripap1	E6 - Rep0	Control	FALSE	Facultative	0.426623
Wdr13	E6 - Rep0	Control	FALSE	Facultative	0.438807
Tspyl2	E6 - Rep0	Control	FALSE	NPC-specific	0.455867
Tbc1d25	E6 - Rep0	Control	FALSE	Facultative	0.3125
Praf2	E6 - Rep0	Control	FALSE	Facultative	0.459785
Armcx5	E6 - Rep0	Control	FALSE	NPC-specific	0.382353
Huwe1	E6 - Rep0	Control	FALSE	Facultative	0.414442
Eif1ax	E6 - Rep0	Control	FALSE	Facultative	0.391461
BC022960	E6 - Rep0	Control	FALSE	Facultative	0.420455
Sms	E6 - Rep0	Control	FALSE	Facultative	0.363303
Cenpi	E6 - Rep0	Control	FALSE	Facultative	0.39172
Akap17b	E6 - Rep0	Control	FALSE	NPC-specific	0.360526
Pim2	E6 - Rep0	Control	FALSE	NPC-specific	0.374593
Cstf2	E6 - Rep0	Control	FALSE	NPC-specific	0.382456
Hdac6	E6 - Rep0	Control	FALSE	Facultative	0.374355
Rpgr	E6 - Rep0	Control	FALSE	NPC-specific	0.336777
RP23-135F22.6	E6 - Rep0	Control	FALSE	NPC-specific	0.375
Iqsec2	E6 - Rep0	Control	FALSE	NPC-specific	0.335859
Rbmx	E6 - Rep0	Control	FALSE	NPC-specific	0.35002
Alg13	E6 - Rep0	Control	FALSE	Facultative	0.367713
Vbp1	E6 - Rep0	Control	FALSE	Facultative	0.325694
Prdx4	E6 - Rep0	Control	FALSE	NPC-specific	0.362765
Phf8	E6 - Rep0	Control	FALSE	NPC-specific	0.453012
Taf1	E6 - Rep0	Control	FALSE	Facultative	0.437788
Kcnd1	E6 - Rep0	Control	FALSE	NPC-specific	0.303681
Dnase1l1	E6 - Rep0	Control	FALSE	Facultative	0.183099
Cox7b	E6 - Rep0	Control	FALSE	NPC-specific	0.314286
Mageh1	E6 - Rep0	Control	FALSE	Facultative	0.404678
Ogt	E6 - Rep0	Control	FALSE	Facultative	0.376387
Fundc1	E6 - Rep0	Control	FALSE	NPC-specific	0.269969
Porcn	E6 - Rep0	Control	FALSE	Facultative	0.277955
Trmt2b	E6 - Rep0	Control	FALSE	Facultative	0.275229
Gprasp1	E6 - Rep0	Control	FALSE	Facultative	0.260778
Pdha1	E6 - Rep0	Control	FALSE	Facultative	0.350071
Ebp	E6 - Rep0	Control	FALSE	Facultative	0.185841
Pcsk1n	E6 - Rep0	Control	FALSE	NPC-specific	0.192449
Drp2	E6 - Rep0	Control	FALSE	Facultative	0.255952
Llph-ps2	E6 - Rep0	Control	FALSE	NPC-specific	0.214286
Slc10a3	E6 - Rep0	Control	FALSE	Facultative	0.169014
Ccdc120	E6 - Rep0	Control	FALSE	NPC-specific	0.156863
2210013O21Rik	E6 - Rep0	Control	FALSE	Facultative	0.18599
Magt1	E6 - Rep0	Control	FALSE	Facultative	0.159866
Acsl4	E6 - Rep0	Control	FALSE	NPC-specific	0.184007
Map3k15	E6 - Rep0	Control	FALSE	NPC-specific	0.227273
Gm14539	E6 - Rep1	Control	TRUE	NPC-specific	0.759912
1810030O07Rik	E6 - Rep1	Control	TRUE	Constitutive	0.719403
Gemin8	E6 - Rep1	Control	TRUE	Facultative	0.635812
Trappc2	E6 - Rep1	Control	TRUE	Facultative	0.558824
Ofd1	E6 - Rep1	Control	TRUE	Facultative	0.533602
Tceanc	E6 - Rep1	Control	TRUE	Facultative	0.507853
Pbdc1	E6 - Rep1	Control	TRUE	Constitutive	0.530538
Gpm6b	E6 - Rep1	Control	TRUE	Facultative	0.480757
Txlng	E6 - Rep1	Control	TRUE	Facultative	0.390411
Syap1	E6 - Rep1	Control	TRUE	Facultative	0.502618
Usp9x	E6 - Rep1	Control	TRUE	Facultative	0.483103
Bcap31	E6 - Rep1	Control	TRUE	Facultative	0.44152
Idh3g	E6 - Rep1	Control	TRUE	Facultative	0.434858
Ssr4	E6 - Rep1	Control	TRUE	Facultative	0.475676
Zrsr2	E6 - Rep1	Control	TRUE	Facultative	0.502875
Gm14634	E6 - Rep1	Control	TRUE	Facultative	0.533333
Fmr1	E6 - Rep1	Control	TRUE	Facultative	0.25908
Utp14a	E6 - Rep1	Control	TRUE	Constitutive	0.376585
Med14	E6 - Rep1	Control	TRUE	Facultative	0.51559
Uba1	E6 - Rep1	Control	TRUE	Facultative	0.46354
Mmgt1	E6 - Rep1	Control	TRUE	Facultative	0.428214
5730405O15Rik	E6 - Rep1	Control	FALSE	NPC-specific	0.52381
Araf	E6 - Rep1	Control	TRUE	Facultative	0.444359
Mdm4-ps	E6 - Rep1	Control	TRUE	NPC-specific	0.5
Kdm6a	E6 - Rep1	Control	TRUE	Constitutive	0.409774
Mecp2	E6 - Rep1	Control	TRUE	Facultative	0.432755
Kdm5c	E6 - Rep1	Control	TRUE	Constitutive	0.464584
Abcd1	E6 - Rep1	Control	TRUE	NPC-specific	0.383764
5530601H04Rik	E6 - Rep1	Control	TRUE	Constitutive	0.495169
Rbbp7	E6 - Rep1	Control	TRUE	Facultative	0.353846
Jpx	E6 - Rep1	Control	TRUE	Constitutive	0.335294
G6pdx	E6 - Rep1	Control	TRUE	Facultative	0.476138
Ercc6l	E6 - Rep1	Control	FALSE	Facultative	0.459336
Hcfc1	E6 - Rep1	Control	TRUE	Facultative	0.395333
Htatsf1	E6 - Rep1	Control	TRUE	NPC-specific	0.354987
Ddx3x	E6 - Rep1	Control	TRUE	Constitutive	0.420531
Slc9a6	E6 - Rep1	Control	TRUE	NPC-specific	0.295652
Tmem29	E6 - Rep1	Control	TRUE	Constitutive	0.403846
Chm	E6 - Rep1	Control	TRUE	Facultative	0.313929
Piga	E6 - Rep1	Control	FALSE	Facultative	0.411765
Plxnb3	E6 - Rep1	Control	TRUE	NPC-specific	0.481752
Gm8822	E6 - Rep1	Control	FALSE	NPC-specific	0.44
Ftx	E6 - Rep1	Control	TRUE	Constitutive	0.245283
Ftsj1	E6 - Rep1	Control	FALSE	Facultative	0.499624
Igbp1	E6 - Rep1	Control	FALSE	Facultative	0.422648
Siah1b	E6 - Rep1	Control	FALSE	Facultative	0.391192
Cdk16	E6 - Rep1	Control	FALSE	Facultative	0.425405
3110067C02Rik	E6 - Rep1	Control	FALSE	NPC-specific	0.304348
Ndufb11	E6 - Rep1	Control	FALSE	Facultative	0.423546
Suv39h1	E6 - Rep1	Control	FALSE	Facultative	0.466518
Slc6a8	E6 - Rep1	Control	TRUE	NPC-specific	0.270096
Renbp	E6 - Rep1	Control	FALSE	NPC-specific	0.723485
Psmd10	E6 - Rep1	Control	FALSE	NPC-specific	0.407332
Rbm10	E6 - Rep1	Control	FALSE	NPC-specific	0.415385
Gm14680	E6 - Rep1	Control	FALSE	NPC-specific	0.4375
Rpl10	E6 - Rep1	Control	FALSE	Facultative	0.703364
Atg4a	E6 - Rep1	Control	FALSE	NPC-specific	0.294595
Gm9434	E6 - Rep1	Control	FALSE	NPC-specific	0.347826
Uxt	E6 - Rep1	Control	FALSE	Facultative	0.296774
Phka2	E6 - Rep1	Control	FALSE	Facultative	0.429224
Firre	E6 - Rep1	Control	FALSE	Constitutive	0.237037
Ap1s2	E6 - Rep1	Control	FALSE	Facultative	0.191781
Elk1	E6 - Rep1	Control	FALSE	NPC-specific	0.320557
Gm14513	E6 - Rep1	Control	FALSE	NPC-specific	0.235294
Arhgap4	E6 - Rep1	Control	FALSE	Facultative	0.583333
Wdr45	E6 - Rep1	Control	FALSE	Facultative	0.488235
9530051G07Rik	E6 - Rep1	Control	FALSE	NPC-specific	0.229167
Srpk3	E6 - Rep1	Control	FALSE	Facultative	0.321429
Gpkow	E6 - Rep1	Control	FALSE	Facultative	0.385281
Ctps2	E6 - Rep1	Control	FALSE	Facultative	0.372905
Rps4x	E6 - Rep1	Control	FALSE	Facultative	0.493733
Atp6ap1	E6 - Rep1	Control	FALSE	NPC-specific	0.518519
Taz	E6 - Rep1	Control	FALSE	Facultative	0.498871
Rbm3	E6 - Rep1	Control	FALSE	Facultative	0.517361
Rab9	E6 - Rep1	Control	FALSE	Facultative	0.490781
Gdi1	E6 - Rep1	Control	FALSE	Facultative	0.424233
Lage3	E6 - Rep1	Control	FALSE	Facultative	0.472495
Cfp	E6 - Rep1	Control	FALSE	Facultative	0.257812
Mbtps2	E6 - Rep1	Control	FALSE	Facultative	0.508118
Gm15163	E6 - Rep1	Control	FALSE	NPC-specific	0.29
Slc35a2	E6 - Rep1	Control	FALSE	Facultative	0.464924
Usp11	E6 - Rep1	Control	FALSE	Facultative	0.419325
Pdzd4	E6 - Rep1	Control	FALSE	NPC-specific	0.322751
Hccs	E6 - Rep1	Control	FALSE	Facultative	0.477141
Mid1ip1	E6 - Rep1	Control	FALSE	NPC-specific	0.466667
Emd	E6 - Rep1	Control	FALSE	Facultative	0.47235
Fam50a	E6 - Rep1	Control	FALSE	Facultative	0.427729
Timm17b	E6 - Rep1	Control	FALSE	Facultative	0.44382
Pqbp1	E6 - Rep1	Control	FALSE	Facultative	0.5
Upf3b	E6 - Rep1	Control	FALSE	Facultative	0.524752
Otud5	E6 - Rep1	Control	FALSE	Facultative	0.463694
Eif2s3x	E6 - Rep1	Control	FALSE	Constitutive	0.137687
Plxna3	E6 - Rep1	Control	FALSE	Facultative	0.462016
Tmsb4x	E6 - Rep1	Control	FALSE	Facultative	0.442809
Atp6ap2	E6 - Rep1	Control	FALSE	Facultative	0.481141
Bcor	E6 - Rep1	Control	FALSE	NPC-specific	0.452781
Ribc1	E6 - Rep1	Control	FALSE	Facultative	0.517857
A230072C01Rik	E6 - Rep1	Control	FALSE	Facultative	0.228571
Flna	E6 - Rep1	Control	FALSE	Facultative	0.449059
Ikbkg	E6 - Rep1	Control	FALSE	Facultative	0.43683
Smc1a	E6 - Rep1	Control	FALSE	Facultative	0.444626
Hsd17b10	E6 - Rep1	Control	FALSE	NPC-specific	0.445055
Ubl4	E6 - Rep1	Control	FALSE	Facultative	0.437956
Kantr	E6 - Rep1	Control	FALSE	NPC-specific	0.519231
Nkap	E6 - Rep1	Control	FALSE	Facultative	0.446164
Naa10	E6 - Rep1	Control	FALSE	Facultative	0.460422
Tfe3	E6 - Rep1	Control	FALSE	Facultative	0.450024
A830080D01Rik	E6 - Rep1	Control	FALSE	NPC-specific	0.370031
Gripap1	E6 - Rep1	Control	FALSE	Facultative	0.452652
Wdr13	E6 - Rep1	Control	FALSE	Facultative	0.457047
Tspyl2	E6 - Rep1	Control	FALSE	NPC-specific	0.461105
Tbc1d25	E6 - Rep1	Control	FALSE	Facultative	0.484375
Praf2	E6 - Rep1	Control	FALSE	Facultative	0.398801
Armcx5	E6 - Rep1	Control	FALSE	NPC-specific	0.446735
Huwe1	E6 - Rep1	Control	FALSE	Facultative	0.435567
Eif1ax	E6 - Rep1	Control	FALSE	Facultative	0.370467
BC022960	E6 - Rep1	Control	FALSE	Facultative	0.447917
Sms	E6 - Rep1	Control	FALSE	Facultative	0.426885
Cenpi	E6 - Rep1	Control	FALSE	Facultative	0.419847
Akap17b	E6 - Rep1	Control	FALSE	NPC-specific	0.367837
Pim2	E6 - Rep1	Control	FALSE	NPC-specific	0.349138
Cstf2	E6 - Rep1	Control	FALSE	NPC-specific	0.459538
Hdac6	E6 - Rep1	Control	FALSE	Facultative	0.387145
Rpgr	E6 - Rep1	Control	FALSE	NPC-specific	0.330377
RP23-135F22.6	E6 - Rep1	Control	FALSE	NPC-specific	0.433333
Iqsec2	E6 - Rep1	Control	FALSE	NPC-specific	0.376289
Rbmx	E6 - Rep1	Control	FALSE	NPC-specific	0.361121
Alg13	E6 - Rep1	Control	FALSE	Facultative	0.373602
Vbp1	E6 - Rep1	Control	FALSE	Facultative	0.278229
Prdx4	E6 - Rep1	Control	FALSE	NPC-specific	0.344223
Phf8	E6 - Rep1	Control	FALSE	NPC-specific	0.435572
Taf1	E6 - Rep1	Control	FALSE	Facultative	0.422018
Kcnd1	E6 - Rep1	Control	FALSE	NPC-specific	0.31
Dnase1l1	E6 - Rep1	Control	FALSE	Facultative	0.243902
Cox7b	E6 - Rep1	Control	FALSE	NPC-specific	0.242424
Mageh1	E6 - Rep1	Control	FALSE	Facultative	0.325856
Ogt	E6 - Rep1	Control	FALSE	Facultative	0.381679
Fundc1	E6 - Rep1	Control	FALSE	NPC-specific	0.210797
Porcn	E6 - Rep1	Control	FALSE	Facultative	0.235294
Trmt2b	E6 - Rep1	Control	FALSE	Facultative	0.427184
Gprasp1	E6 - Rep1	Control	FALSE	Facultative	0.251485
Pdha1	E6 - Rep1	Control	FALSE	Facultative	0.355556
Ebp	E6 - Rep1	Control	FALSE	Facultative	0.148214
Pcsk1n	E6 - Rep1	Control	FALSE	NPC-specific	0.124711
Drp2	E6 - Rep1	Control	FALSE	Facultative	0.226667
Slc10a3	E6 - Rep1	Control	FALSE	Facultative	0.266667
Ccdc120	E6 - Rep1	Control	FALSE	NPC-specific	0.111111
2210013O21Rik	E6 - Rep1	Control	FALSE	Facultative	0.23166
Magt1	E6 - Rep1	Control	FALSE	Facultative	0.104283
Acsl4	E6 - Rep1	Control	FALSE	NPC-specific	0.146703
Hdac8	E6 - Rep1	Control	FALSE	NPC-specific	0.105263
Gm14539	E6 - Rep2	Control	TRUE	NPC-specific	0.674545
1810030O07Rik	E6 - Rep2	Control	TRUE	Constitutive	0.711615
Gemin8	E6 - Rep2	Control	TRUE	Facultative	0.423729
Trappc2	E6 - Rep2	Control	TRUE	Facultative	0.479638
Ofd1	E6 - Rep2	Control	TRUE	Facultative	0.499293
Tceanc	E6 - Rep2	Control	TRUE	Facultative	0.526786
Pbdc1	E6 - Rep2	Control	TRUE	Constitutive	0.447075
Gpm6b	E6 - Rep2	Control	TRUE	Facultative	0.368383
Txlng	E6 - Rep2	Control	TRUE	Facultative	0.477273
Syap1	E6 - Rep2	Control	TRUE	Facultative	0.446829
Usp9x	E6 - Rep2	Control	TRUE	Facultative	0.438044
Bcap31	E6 - Rep2	Control	TRUE	Facultative	0.438958
Idh3g	E6 - Rep2	Control	TRUE	Facultative	0.444534
Ssr4	E6 - Rep2	Control	TRUE	Facultative	0.451923
Zrsr2	E6 - Rep2	Control	TRUE	Facultative	0.465865
Gm14634	E6 - Rep2	Control	TRUE	Facultative	0.238095
Fmr1	E6 - Rep2	Control	TRUE	Facultative	0.325153
Utp14a	E6 - Rep2	Control	TRUE	Constitutive	0.413506
Med14	E6 - Rep2	Control	TRUE	Facultative	0.44714
Uba1	E6 - Rep2	Control	TRUE	Facultative	0.443518
Mmgt1	E6 - Rep2	Control	TRUE	Facultative	0.41518
5730405O15Rik	E6 - Rep2	Control	FALSE	NPC-specific	0.333333
Araf	E6 - Rep2	Control	TRUE	Facultative	0.449952
Mdm4-ps	E6 - Rep2	Control	TRUE	NPC-specific	0.333333
Kdm6a	E6 - Rep2	Control	TRUE	Constitutive	0.300156
Mecp2	E6 - Rep2	Control	TRUE	Facultative	0.425464
Kdm5c	E6 - Rep2	Control	TRUE	Constitutive	0.420958
Abcd1	E6 - Rep2	Control	TRUE	NPC-specific	0.409357
5530601H04Rik	E6 - Rep2	Control	TRUE	Constitutive	0.403042
Rbbp7	E6 - Rep2	Control	TRUE	Facultative	0.285714
Jpx	E6 - Rep2	Control	TRUE	Constitutive	0.396825
G6pdx	E6 - Rep2	Control	TRUE	Facultative	0.448819
Ercc6l	E6 - Rep2	Control	FALSE	Facultative	0.164179
Hcfc1	E6 - Rep2	Control	TRUE	Facultative	0.329865
Htatsf1	E6 - Rep2	Control	TRUE	NPC-specific	0.306014
Ddx3x	E6 - Rep2	Control	TRUE	Constitutive	0.378203
Slc9a6	E6 - Rep2	Control	TRUE	NPC-specific	0.28655
Tmem29	E6 - Rep2	Control	TRUE	Constitutive	0.315789
Chm	E6 - Rep2	Control	TRUE	Facultative	0.268761
Piga	E6 - Rep2	Control	FALSE	Facultative	0.535211
Plxnb3	E6 - Rep2	Control	TRUE	NPC-specific	0.333942
Gm8822	E6 - Rep2	Control	FALSE	NPC-specific	0.137931
Ftx	E6 - Rep2	Control	TRUE	Constitutive	0.253968
Ftsj1	E6 - Rep2	Control	FALSE	Facultative	0.425926
Igbp1	E6 - Rep2	Control	FALSE	Facultative	0.417241
Siah1b	E6 - Rep2	Control	FALSE	Facultative	0.384615
Cdk16	E6 - Rep2	Control	FALSE	Facultative	0.429155
Ndufb11	E6 - Rep2	Control	FALSE	Facultative	0.401748
Suv39h1	E6 - Rep2	Control	FALSE	Facultative	0.352657
Slc6a8	E6 - Rep2	Control	TRUE	NPC-specific	0.223
Renbp	E6 - Rep2	Control	FALSE	NPC-specific	0.607843
Psmd10	E6 - Rep2	Control	FALSE	NPC-specific	0.120172
Rbm10	E6 - Rep2	Control	FALSE	NPC-specific	0.434211
Gm14680	E6 - Rep2	Control	FALSE	NPC-specific	0.411765
Rpl10	E6 - Rep2	Control	FALSE	Facultative	0.76124
Gm9434	E6 - Rep2	Control	FALSE	NPC-specific	0.21875
Uxt	E6 - Rep2	Control	FALSE	Facultative	0.331606
Firre	E6 - Rep2	Control	FALSE	Constitutive	0.187234
Ap1s2	E6 - Rep2	Control	FALSE	Facultative	0.117284
Elk1	E6 - Rep2	Control	FALSE	NPC-specific	0.269601
Arhgap4	E6 - Rep2	Control	FALSE	Facultative	0.54023
Timp1	E6 - Rep2	Control	FALSE	Facultative	0.380952
Wdr45	E6 - Rep2	Control	FALSE	Facultative	0.321608
Gpkow	E6 - Rep2	Control	FALSE	Facultative	0.334388
Ctps2	E6 - Rep2	Control	FALSE	Facultative	0.246869
Rps4x	E6 - Rep2	Control	FALSE	Facultative	0.514274
Atp6ap1	E6 - Rep2	Control	FALSE	NPC-specific	0.504762
Taz	E6 - Rep2	Control	FALSE	Facultative	0.57563
Rbm3	E6 - Rep2	Control	FALSE	Facultative	0.479512
Rab9	E6 - Rep2	Control	FALSE	Facultative	0.550737
Gdi1	E6 - Rep2	Control	FALSE	Facultative	0.436735
Lage3	E6 - Rep2	Control	FALSE	Facultative	0.455923
Cfp	E6 - Rep2	Control	FALSE	Facultative	0.173913
Mbtps2	E6 - Rep2	Control	FALSE	Facultative	0.490421
Gm15163	E6 - Rep2	Control	FALSE	NPC-specific	0.113924
Slc35a2	E6 - Rep2	Control	FALSE	Facultative	0.459272
Usp11	E6 - Rep2	Control	FALSE	Facultative	0.503091
Pdzd4	E6 - Rep2	Control	FALSE	NPC-specific	0.289888
Hccs	E6 - Rep2	Control	FALSE	Facultative	0.417031
Mid1ip1	E6 - Rep2	Control	FALSE	NPC-specific	0.5
Emd	E6 - Rep2	Control	FALSE	Facultative	0.465366
Fam50a	E6 - Rep2	Control	FALSE	Facultative	0.492308
Timm17b	E6 - Rep2	Control	FALSE	Facultative	0.480233
Pqbp1	E6 - Rep2	Control	FALSE	Facultative	0.438967
Upf3b	E6 - Rep2	Control	FALSE	Facultative	0.47619
Otud5	E6 - Rep2	Control	FALSE	Facultative	0.466425
Eif2s3x	E6 - Rep2	Control	FALSE	Constitutive	0.140555
Plxna3	E6 - Rep2	Control	FALSE	Facultative	0.400673
Tmsb4x	E6 - Rep2	Control	FALSE	Facultative	0.393888
Atp6ap2	E6 - Rep2	Control	FALSE	Facultative	0.431211
Bcor	E6 - Rep2	Control	FALSE	NPC-specific	0.435146
Ribc1	E6 - Rep2	Control	FALSE	Facultative	0.28125
A230072C01Rik	E6 - Rep2	Control	FALSE	Facultative	0.203774
Flna	E6 - Rep2	Control	FALSE	Facultative	0.438069
Ikbkg	E6 - Rep2	Control	FALSE	Facultative	0.422599
Smc1a	E6 - Rep2	Control	FALSE	Facultative	0.362917
Hsd17b10	E6 - Rep2	Control	FALSE	NPC-specific	0.394142
Ubl4	E6 - Rep2	Control	FALSE	Facultative	0.389619
Kantr	E6 - Rep2	Control	FALSE	NPC-specific	0.369565
Nkap	E6 - Rep2	Control	FALSE	Facultative	0.398959
Naa10	E6 - Rep2	Control	FALSE	Facultative	0.328629
Tfe3	E6 - Rep2	Control	FALSE	Facultative	0.403733
A830080D01Rik	E6 - Rep2	Control	FALSE	NPC-specific	0.3867
Gripap1	E6 - Rep2	Control	FALSE	Facultative	0.401
Wdr13	E6 - Rep2	Control	FALSE	Facultative	0.379078
Tspyl2	E6 - Rep2	Control	FALSE	NPC-specific	0.359736
Tbc1d25	E6 - Rep2	Control	FALSE	Facultative	0.47451
Mid1	E6 - Rep2	Control	FALSE	Constitutive	0.207071
Praf2	E6 - Rep2	Control	FALSE	Facultative	0.370927
Armcx5	E6 - Rep2	Control	FALSE	NPC-specific	0.35905
Huwe1	E6 - Rep2	Control	FALSE	Facultative	0.371443
Eif1ax	E6 - Rep2	Control	FALSE	Facultative	0.363131
BC022960	E6 - Rep2	Control	FALSE	Facultative	0.263889
Sms	E6 - Rep2	Control	FALSE	Facultative	0.329963
Cenpi	E6 - Rep2	Control	FALSE	Facultative	0.304348
Akap17b	E6 - Rep2	Control	FALSE	NPC-specific	0.368512
Pim2	E6 - Rep2	Control	FALSE	NPC-specific	0.377863
Cstf2	E6 - Rep2	Control	FALSE	NPC-specific	0.235897
Hdac6	E6 - Rep2	Control	FALSE	Facultative	0.31829
Rpgr	E6 - Rep2	Control	FALSE	NPC-specific	0.344045
Gm15247	E6 - Rep2	Control	FALSE	NPC-specific	0.2
RP23-135F22.6	E6 - Rep2	Control	FALSE	NPC-specific	0.230769
Iqsec2	E6 - Rep2	Control	FALSE	NPC-specific	0.308
Rbmx	E6 - Rep2	Control	FALSE	NPC-specific	0.284038
Alg13	E6 - Rep2	Control	FALSE	Facultative	0.25779
Vbp1	E6 - Rep2	Control	FALSE	Facultative	0.312556
Prdx4	E6 - Rep2	Control	FALSE	NPC-specific	0.24812
Kcnd1	E6 - Rep2	Control	FALSE	NPC-specific	0.305344
Dnase1l1	E6 - Rep2	Control	FALSE	Facultative	0.442308
Cox7b	E6 - Rep2	Control	FALSE	NPC-specific	0.237288
Fundc1	E6 - Rep2	Control	FALSE	NPC-specific	0.328372
Porcn	E6 - Rep2	Control	FALSE	Facultative	0.24
Gprasp1	E6 - Rep2	Control	FALSE	Facultative	0.217202
Apoo	E6 - Rep2	Control	FALSE	NPC-specific	0.222222
Ebp	E6 - Rep2	Control	FALSE	Facultative	0.338667
Pcsk1n	E6 - Rep2	Control	FALSE	NPC-specific	0.260163
Car5b	E6 - Rep2	Control	FALSE	Facultative	0.200577
Ccdc120	E6 - Rep2	Control	FALSE	NPC-specific	0.151515
Msl3	E6 - Rep2	Control	FALSE	NPC-specific	0.393798
Magt1	E6 - Rep2	Control	FALSE	Facultative	0.10936
Hdac8	E6 - Rep2	Control	FALSE	NPC-specific	0.116279
Rai2	E6 - Rep2	Control	FALSE	NPC-specific	0.185484
Gm14539	CL31.16 - Rep2	Control	TRUE	NPC-specific	0.687575
1810030O07Rik	CL31.16 - Rep2	Control	TRUE	Constitutive	0.726201
Gemin8	CL31.16 - Rep2	Control	TRUE	Facultative	0.636139
Trappc2	CL31.16 - Rep2	Control	TRUE	Facultative	0.608696
Ofd1	CL31.16 - Rep2	Control	TRUE	Facultative	0.539037
Tceanc	CL31.16 - Rep2	Control	TRUE	Facultative	0.548544
Pbdc1	CL31.16 - Rep2	Control	TRUE	Constitutive	0.517463
Gpm6b	CL31.16 - Rep2	Control	TRUE	Facultative	0.494198
Txlng	CL31.16 - Rep2	Control	TRUE	Facultative	0.442982
Syap1	CL31.16 - Rep2	Control	TRUE	Facultative	0.425908
Usp9x	CL31.16 - Rep2	Control	TRUE	Facultative	0.447261
Bcap31	CL31.16 - Rep2	Control	TRUE	Facultative	0.458083
Idh3g	CL31.16 - Rep2	Control	TRUE	Facultative	0.444522
Ssr4	CL31.16 - Rep2	Control	TRUE	Facultative	0.514925
Zrsr2	CL31.16 - Rep2	Control	TRUE	Facultative	0.421943
Gm14634	CL31.16 - Rep2	Control	TRUE	Facultative	0.266667
Fmr1	CL31.16 - Rep2	Control	TRUE	Facultative	0.497849
Utp14a	CL31.16 - Rep2	Control	TRUE	Constitutive	0.377069
Med14	CL31.16 - Rep2	Control	TRUE	Facultative	0.438606
Uba1	CL31.16 - Rep2	Control	TRUE	Facultative	0.461821
Mmgt1	CL31.16 - Rep2	Control	TRUE	Facultative	0.433619
5730405O15Rik	CL31.16 - Rep2	Control	FALSE	NPC-specific	0.3125
Araf	CL31.16 - Rep2	Control	TRUE	Facultative	0.475918
Mdm4-ps	CL31.16 - Rep2	Control	TRUE	NPC-specific	0.724138
Kdm6a	CL31.16 - Rep2	Control	TRUE	Constitutive	0.448333
Mecp2	CL31.16 - Rep2	Control	TRUE	Facultative	0.410959
Kdm5c	CL31.16 - Rep2	Control	TRUE	Constitutive	0.363925
Abcd1	CL31.16 - Rep2	Control	TRUE	NPC-specific	0.458886
5530601H04Rik	CL31.16 - Rep2	Control	TRUE	Constitutive	0.361486
Rbbp7	CL31.16 - Rep2	Control	TRUE	Facultative	0.329412
Jpx	CL31.16 - Rep2	Control	TRUE	Constitutive	0.389121
G6pdx	CL31.16 - Rep2	Control	TRUE	Facultative	0.325843
Ercc6l	CL31.16 - Rep2	Control	FALSE	Facultative	0.389375
Hcfc1	CL31.16 - Rep2	Control	TRUE	Facultative	0.368089
Htatsf1	CL31.16 - Rep2	Control	TRUE	NPC-specific	0.344521
Ddx3x	CL31.16 - Rep2	Control	TRUE	Constitutive	0.316569
Slc9a6	CL31.16 - Rep2	Control	TRUE	NPC-specific	0.357702
Tmem29	CL31.16 - Rep2	Control	TRUE	Constitutive	0.444444
Chm	CL31.16 - Rep2	Control	TRUE	Facultative	0.340461
Plxnb3	CL31.16 - Rep2	Control	TRUE	NPC-specific	0.368966
Gm8822	CL31.16 - Rep2	Control	FALSE	NPC-specific	0.341463
Ftx	CL31.16 - Rep2	Control	TRUE	Constitutive	0.375
Igbp1	CL31.16 - Rep2	Control	FALSE	Facultative	0.425314
Cdk16	CL31.16 - Rep2	Control	FALSE	Facultative	0.400197
3110067C02Rik	CL31.16 - Rep2	Control	FALSE	NPC-specific	0.454545
Eda2r	CL31.16 - Rep2	Control	FALSE	Facultative	0.367074
Ndufb11	CL31.16 - Rep2	Control	FALSE	Facultative	0.437483
Slc6a8	CL31.16 - Rep2	Control	TRUE	NPC-specific	0.194719
Rbm10	CL31.16 - Rep2	Control	FALSE	NPC-specific	0.2
Gm14680	CL31.16 - Rep2	Control	FALSE	NPC-specific	0.333333
Gm9434	CL31.16 - Rep2	Control	FALSE	NPC-specific	0.14
G530011O06Rik	CL31.16 - Rep2	Control	FALSE	Facultative	0.157895
Gm14513	CL31.16 - Rep2	Control	FALSE	NPC-specific	0.111111
Srpk3	CL31.16 - Rep2	Control	FALSE	Facultative	0.245283
Gm15163	CL31.16 - Rep2	Control	FALSE	NPC-specific	0.111111
Pdzd4	CL31.16 - Rep2	Control	FALSE	NPC-specific	0.117318
Eif2s3x	CL31.16 - Rep2	Control	FALSE	Constitutive	0.133393
Mid1	CL31.16 - Rep2	Control	FALSE	Constitutive	0.115152
Gm14539	CL30.7 - Rep2	Control	TRUE	NPC-specific	0.695946
1810030O07Rik	CL30.7 - Rep2	Control	TRUE	Constitutive	0.629598
Gemin8	CL30.7 - Rep2	Control	TRUE	Facultative	0.66539
Trappc2	CL30.7 - Rep2	Control	TRUE	Facultative	0.55643
Ofd1	CL30.7 - Rep2	Control	TRUE	Facultative	0.55595
Tceanc	CL30.7 - Rep2	Control	TRUE	Facultative	0.580756
Pbdc1	CL30.7 - Rep2	Control	TRUE	Constitutive	0.526641
Gpm6b	CL30.7 - Rep2	Control	TRUE	Facultative	0.457492
Txlng	CL30.7 - Rep2	Control	TRUE	Facultative	0.468619
Syap1	CL30.7 - Rep2	Control	TRUE	Facultative	0.466837
Usp9x	CL30.7 - Rep2	Control	TRUE	Facultative	0.43687
Bcap31	CL30.7 - Rep2	Control	TRUE	Facultative	0.453937
Idh3g	CL30.7 - Rep2	Control	TRUE	Facultative	0.442404
Ssr4	CL30.7 - Rep2	Control	TRUE	Facultative	0.503448
Zrsr2	CL30.7 - Rep2	Control	TRUE	Facultative	0.484708
Gm14634	CL30.7 - Rep2	Control	TRUE	Facultative	0.571429
Fmr1	CL30.7 - Rep2	Control	TRUE	Facultative	0.414855
Utp14a	CL30.7 - Rep2	Control	TRUE	Constitutive	0.467444
Med14	CL30.7 - Rep2	Control	TRUE	Facultative	0.441061
Uba1	CL30.7 - Rep2	Control	TRUE	Facultative	0.41038
Mmgt1	CL30.7 - Rep2	Control	TRUE	Facultative	0.449575
5730405O15Rik	CL30.7 - Rep2	Control	FALSE	NPC-specific	0.470588
Araf	CL30.7 - Rep2	Control	TRUE	Facultative	0.457895
Mdm4-ps	CL30.7 - Rep2	Control	TRUE	NPC-specific	0.5
Kdm6a	CL30.7 - Rep2	Control	TRUE	Constitutive	0.423636
Mecp2	CL30.7 - Rep2	Control	TRUE	Facultative	0.377076
Kdm5c	CL30.7 - Rep2	Control	TRUE	Constitutive	0.381358
Abcd1	CL30.7 - Rep2	Control	TRUE	NPC-specific	0.324
5530601H04Rik	CL30.7 - Rep2	Control	TRUE	Constitutive	0.360731
Rbbp7	CL30.7 - Rep2	Control	TRUE	Facultative	0.44186
Jpx	CL30.7 - Rep2	Control	TRUE	Constitutive	0.371257
G6pdx	CL30.7 - Rep2	Control	TRUE	Facultative	0.280156
Ercc6l	CL30.7 - Rep2	Control	FALSE	Facultative	0.403569
Hcfc1	CL30.7 - Rep2	Control	TRUE	Facultative	0.338908
Htatsf1	CL30.7 - Rep2	Control	TRUE	NPC-specific	0.351845
Ddx3x	CL30.7 - Rep2	Control	TRUE	Constitutive	0.38326
Slc9a6	CL30.7 - Rep2	Control	TRUE	NPC-specific	0.307432
Tmem29	CL30.7 - Rep2	Control	TRUE	Constitutive	0.293333
Chm	CL30.7 - Rep2	Control	TRUE	Facultative	0.304042
Piga	CL30.7 - Rep2	Control	FALSE	Facultative	0.424947
Plxnb3	CL30.7 - Rep2	Control	TRUE	NPC-specific	0.210826
Gm8822	CL30.7 - Rep2	Control	FALSE	NPC-specific	0.351852
Ftx	CL30.7 - Rep2	Control	TRUE	Constitutive	0.325
Ftsj1	CL30.7 - Rep2	Control	FALSE	Facultative	0.401968
Siah1b	CL30.7 - Rep2	Control	FALSE	Facultative	0.417073
3110067C02Rik	CL30.7 - Rep2	Control	FALSE	NPC-specific	0.140351
Eda2r	CL30.7 - Rep2	Control	FALSE	Facultative	0.387611
Suv39h1	CL30.7 - Rep2	Control	FALSE	Facultative	0.439807
Slc6a8	CL30.7 - Rep2	Control	TRUE	NPC-specific	0.240809
Psmd10	CL30.7 - Rep2	Control	FALSE	NPC-specific	0.391156
Zdhhc9	CL30.7 - Rep2	Control	FALSE	NPC-specific	0.507942
Atg4a	CL30.7 - Rep2	Control	FALSE	NPC-specific	0.358051
Gm9434	CL30.7 - Rep2	Control	FALSE	NPC-specific	0.227273
Uxt	CL30.7 - Rep2	Control	FALSE	Facultative	0.328947
Phka2	CL30.7 - Rep2	Control	FALSE	Facultative	0.471947
Firre	CL30.7 - Rep2	Control	FALSE	Constitutive	0.259386
Ap1s2	CL30.7 - Rep2	Control	FALSE	Facultative	0.314607
Elk1	CL30.7 - Rep2	Control	FALSE	NPC-specific	0.355351
Rbm41	CL30.7 - Rep2	Control	FALSE	Facultative	0.384615
Timp1	CL30.7 - Rep2	Control	FALSE	Facultative	0.5
Wdr45	CL30.7 - Rep2	Control	FALSE	Facultative	0.2
9530051G07Rik	CL30.7 - Rep2	Control	FALSE	NPC-specific	0.405405
Srpk3	CL30.7 - Rep2	Control	FALSE	Facultative	0.14
Gpkow	CL30.7 - Rep2	Control	FALSE	Facultative	0.153126
Ctps2	CL30.7 - Rep2	Control	FALSE	Facultative	0.319497
Morf4l2	CL30.7 - Rep2	Control	FALSE	Facultative	0.344595
BC065397	CL30.7 - Rep2	Control	FALSE	NPC-specific	0.336478
Cfp	CL30.7 - Rep2	Control	FALSE	Facultative	0.207547
Gm15163	CL30.7 - Rep2	Control	FALSE	NPC-specific	0.15
Eif2s3x	CL30.7 - Rep2	Control	FALSE	Constitutive	0.13
Ocrl	CL30.7 - Rep2	Control	FALSE	Facultative	0.338059
A230072C01Rik	CL30.7 - Rep2	Control	FALSE	Facultative	0.106897
Mid1	CL30.7 - Rep2	Control	FALSE	Constitutive	0.134118
Bcorl1	CL30.7 - Rep2	Control	FALSE	NPC-specific	0.245161
Plp1	CL30.7 - Rep2	Control	FALSE	Facultative	0.262774
Cdkl5	CL30.7 - Rep2	Control	FALSE	Facultative	0.333333
Gm14539	CL31.16 - Rep4	Control	TRUE	NPC-specific	0.741935
1810030O07Rik	CL31.16 - Rep4	Control	TRUE	Constitutive	0.726316
Gemin8	CL31.16 - Rep4	Control	TRUE	Facultative	0.530917
Trappc2	CL31.16 - Rep4	Control	TRUE	Facultative	0.695513
Ofd1	CL31.16 - Rep4	Control	TRUE	Facultative	0.650264
Tceanc	CL31.16 - Rep4	Control	TRUE	Facultative	0.553903
Pbdc1	CL31.16 - Rep4	Control	TRUE	Constitutive	0.549153
Gpm6b	CL31.16 - Rep4	Control	TRUE	Facultative	0.488086
Txlng	CL31.16 - Rep4	Control	TRUE	Facultative	0.520408
Syap1	CL31.16 - Rep4	Control	TRUE	Facultative	0.445351
Usp9x	CL31.16 - Rep4	Control	TRUE	Facultative	0.494484
Bcap31	CL31.16 - Rep4	Control	TRUE	Facultative	0.454485
Idh3g	CL31.16 - Rep4	Control	TRUE	Facultative	0.45344
Ssr4	CL31.16 - Rep4	Control	TRUE	Facultative	0.48
Zrsr2	CL31.16 - Rep4	Control	TRUE	Facultative	0.429658
Gm14634	CL31.16 - Rep4	Control	TRUE	Facultative	0.5
Fmr1	CL31.16 - Rep4	Control	TRUE	Facultative	0.408696
Utp14a	CL31.16 - Rep4	Control	TRUE	Constitutive	0.409051
Med14	CL31.16 - Rep4	Control	TRUE	Facultative	0.388693
Uba1	CL31.16 - Rep4	Control	TRUE	Facultative	0.440202
Mmgt1	CL31.16 - Rep4	Control	TRUE	Facultative	0.417288
5730405O15Rik	CL31.16 - Rep4	Control	FALSE	NPC-specific	0.555556
Araf	CL31.16 - Rep4	Control	TRUE	Facultative	0.482517
Mdm4-ps	CL31.16 - Rep4	Control	TRUE	NPC-specific	0.166667
Kdm6a	CL31.16 - Rep4	Control	TRUE	Constitutive	0.422037
Mecp2	CL31.16 - Rep4	Control	TRUE	Facultative	0.393077
Kdm5c	CL31.16 - Rep4	Control	TRUE	Constitutive	0.402665
Abcd1	CL31.16 - Rep4	Control	TRUE	NPC-specific	0.469194
5530601H04Rik	CL31.16 - Rep4	Control	TRUE	Constitutive	0.455696
Rbbp7	CL31.16 - Rep4	Control	TRUE	Facultative	0.416667
Jpx	CL31.16 - Rep4	Control	TRUE	Constitutive	0.335052
G6pdx	CL31.16 - Rep4	Control	TRUE	Facultative	0.424242
Ercc6l	CL31.16 - Rep4	Control	FALSE	Facultative	0.428571
Hcfc1	CL31.16 - Rep4	Control	TRUE	Facultative	0.316964
Htatsf1	CL31.16 - Rep4	Control	TRUE	NPC-specific	0.378759
Ddx3x	CL31.16 - Rep4	Control	TRUE	Constitutive	0.265739
Slc9a6	CL31.16 - Rep4	Control	TRUE	NPC-specific	0.326733
Tmem29	CL31.16 - Rep4	Control	TRUE	Constitutive	0.409091
Chm	CL31.16 - Rep4	Control	TRUE	Facultative	0.358314
Piga	CL31.16 - Rep4	Control	FALSE	Facultative	0.222222
Plxnb3	CL31.16 - Rep4	Control	TRUE	NPC-specific	0.262925
Gm8822	CL31.16 - Rep4	Control	FALSE	NPC-specific	0.142857
Ftx	CL31.16 - Rep4	Control	TRUE	Constitutive	0.322581
Igbp1	CL31.16 - Rep4	Control	FALSE	Facultative	0.472915
Cdk16	CL31.16 - Rep4	Control	FALSE	Facultative	0.38814
3110067C02Rik	CL31.16 - Rep4	Control	FALSE	NPC-specific	0.153846
Eda2r	CL31.16 - Rep4	Control	FALSE	Facultative	0.269187
Ndufb11	CL31.16 - Rep4	Control	FALSE	Facultative	0.419407
Slc6a8	CL31.16 - Rep4	Control	TRUE	NPC-specific	0.247813
Rbm10	CL31.16 - Rep4	Control	FALSE	NPC-specific	0.469388
Gm9434	CL31.16 - Rep4	Control	FALSE	NPC-specific	0.2
Firre	CL31.16 - Rep4	Control	FALSE	Constitutive	0.161417
G530011O06Rik	CL31.16 - Rep4	Control	FALSE	Facultative	0.266667
Gm14513	CL31.16 - Rep4	Control	FALSE	NPC-specific	0.125
Srpk3	CL31.16 - Rep4	Control	FALSE	Facultative	0.12963
Rps4x	CL31.16 - Rep4	Control	FALSE	Facultative	0.101474
Gm15163	CL31.16 - Rep4	Control	FALSE	NPC-specific	0.145455
Eif2s3x	CL31.16 - Rep4	Control	FALSE	Constitutive	0.138801
Gm15247	CL31.16 - Rep4	Control	FALSE	NPC-specific	0.666667
Gm14539	CL30.7 - Rep4	Control	TRUE	NPC-specific	0.778884
1810030O07Rik	CL30.7 - Rep4	Control	TRUE	Constitutive	0.699842
Gemin8	CL30.7 - Rep4	Control	TRUE	Facultative	0.671506
Trappc2	CL30.7 - Rep4	Control	TRUE	Facultative	0.57554
Ofd1	CL30.7 - Rep4	Control	TRUE	Facultative	0.517504
Tceanc	CL30.7 - Rep4	Control	TRUE	Facultative	0.518293
Pbdc1	CL30.7 - Rep4	Control	TRUE	Constitutive	0.504532
Gpm6b	CL30.7 - Rep4	Control	TRUE	Facultative	0.511634
Txlng	CL30.7 - Rep4	Control	TRUE	Facultative	0.467456
Syap1	CL30.7 - Rep4	Control	TRUE	Facultative	0.457813
Usp9x	CL30.7 - Rep4	Control	TRUE	Facultative	0.426618
Bcap31	CL30.7 - Rep4	Control	TRUE	Facultative	0.447133
Idh3g	CL30.7 - Rep4	Control	TRUE	Facultative	0.453625
Ssr4	CL30.7 - Rep4	Control	TRUE	Facultative	0.438356
Zrsr2	CL30.7 - Rep4	Control	TRUE	Facultative	0.473503
Gm14634	CL30.7 - Rep4	Control	TRUE	Facultative	0.363636
Fmr1	CL30.7 - Rep4	Control	TRUE	Facultative	0.450549
Utp14a	CL30.7 - Rep4	Control	TRUE	Constitutive	0.443988
Med14	CL30.7 - Rep4	Control	TRUE	Facultative	0.39617
Uba1	CL30.7 - Rep4	Control	TRUE	Facultative	0.419462
Mmgt1	CL30.7 - Rep4	Control	TRUE	Facultative	0.431234
Araf	CL30.7 - Rep4	Control	TRUE	Facultative	0.445344
Mdm4-ps	CL30.7 - Rep4	Control	TRUE	NPC-specific	0.230769
Kdm6a	CL30.7 - Rep4	Control	TRUE	Constitutive	0.403315
Mecp2	CL30.7 - Rep4	Control	TRUE	Facultative	0.36876
Kdm5c	CL30.7 - Rep4	Control	TRUE	Constitutive	0.396334
Abcd1	CL30.7 - Rep4	Control	TRUE	NPC-specific	0.343511
5530601H04Rik	CL30.7 - Rep4	Control	TRUE	Constitutive	0.281938
Rbbp7	CL30.7 - Rep4	Control	TRUE	Facultative	0.507463
Jpx	CL30.7 - Rep4	Control	TRUE	Constitutive	0.342723
G6pdx	CL30.7 - Rep4	Control	TRUE	Facultative	0.408377
Ercc6l	CL30.7 - Rep4	Control	FALSE	Facultative	0.403678
Hcfc1	CL30.7 - Rep4	Control	TRUE	Facultative	0.32
Htatsf1	CL30.7 - Rep4	Control	TRUE	NPC-specific	0.342497
Ddx3x	CL30.7 - Rep4	Control	TRUE	Constitutive	0.359423
Slc9a6	CL30.7 - Rep4	Control	TRUE	NPC-specific	0.422619
Tmem29	CL30.7 - Rep4	Control	TRUE	Constitutive	0.254237
Chm	CL30.7 - Rep4	Control	TRUE	Facultative	0.341216
Piga	CL30.7 - Rep4	Control	FALSE	Facultative	0.43617
Plxnb3	CL30.7 - Rep4	Control	TRUE	NPC-specific	0.242857
Gm8822	CL30.7 - Rep4	Control	FALSE	NPC-specific	0.341463
Ftx	CL30.7 - Rep4	Control	TRUE	Constitutive	0.220339
Ftsj1	CL30.7 - Rep4	Control	FALSE	Facultative	0.429929
Siah1b	CL30.7 - Rep4	Control	FALSE	Facultative	0.453659
3110067C02Rik	CL30.7 - Rep4	Control	FALSE	NPC-specific	0.3
Eda2r	CL30.7 - Rep4	Control	FALSE	Facultative	0.345287
Suv39h1	CL30.7 - Rep4	Control	FALSE	Facultative	0.401639
Slc6a8	CL30.7 - Rep4	Control	TRUE	NPC-specific	0.202429
Psmd10	CL30.7 - Rep4	Control	FALSE	NPC-specific	0.351955
Zdhhc9	CL30.7 - Rep4	Control	FALSE	NPC-specific	0.367347
Atg4a	CL30.7 - Rep4	Control	FALSE	NPC-specific	0.363333
Gm9434	CL30.7 - Rep4	Control	FALSE	NPC-specific	0.351852
Uxt	CL30.7 - Rep4	Control	FALSE	Facultative	0.397849
Phka2	CL30.7 - Rep4	Control	FALSE	Facultative	0.397849
Firre	CL30.7 - Rep4	Control	FALSE	Constitutive	0.237288
Ap1s2	CL30.7 - Rep4	Control	FALSE	Facultative	0.315789
Elk1	CL30.7 - Rep4	Control	FALSE	NPC-specific	0.359677
Gm14513	CL30.7 - Rep4	Control	FALSE	NPC-specific	0.235294
Rbm41	CL30.7 - Rep4	Control	FALSE	Facultative	0.385714
9530051G07Rik	CL30.7 - Rep4	Control	FALSE	NPC-specific	0.18
Gpkow	CL30.7 - Rep4	Control	FALSE	Facultative	0.135662
Ctps2	CL30.7 - Rep4	Control	FALSE	Facultative	0.230769
Morf4l2	CL30.7 - Rep4	Control	FALSE	Facultative	0.419689
BC065397	CL30.7 - Rep4	Control	FALSE	NPC-specific	0.321429
Cfp	CL30.7 - Rep4	Control	FALSE	Facultative	0.28
Ocrl	CL30.7 - Rep4	Control	FALSE	Facultative	0.315261
A230072C01Rik	CL30.7 - Rep4	Control	FALSE	Facultative	0.117647
Mid1	CL30.7 - Rep4	Control	FALSE	Constitutive	0.126761
Plp1	CL30.7 - Rep4	Control	FALSE	Facultative	0.273885
Cdkl5	CL30.7 - Rep4	Control	FALSE	Facultative	0.217252
Gm14539	CL31.16 - Rep5	Control	TRUE	NPC-specific	0.742739
1810030O07Rik	CL31.16 - Rep5	Control	TRUE	Constitutive	0.686684
Gemin8	CL31.16 - Rep5	Control	TRUE	Facultative	0.699728
Trappc2	CL31.16 - Rep5	Control	TRUE	Facultative	0.620192
Ofd1	CL31.16 - Rep5	Control	TRUE	Facultative	0.577586
Tceanc	CL31.16 - Rep5	Control	TRUE	Facultative	0.493377
Pbdc1	CL31.16 - Rep5	Control	TRUE	Constitutive	0.505521
Gpm6b	CL31.16 - Rep5	Control	TRUE	Facultative	0.522426
Txlng	CL31.16 - Rep5	Control	TRUE	Facultative	0.47644
Syap1	CL31.16 - Rep5	Control	TRUE	Facultative	0.470896
Usp9x	CL31.16 - Rep5	Control	TRUE	Facultative	0.471169
Bcap31	CL31.16 - Rep5	Control	TRUE	Facultative	0.483305
Idh3g	CL31.16 - Rep5	Control	TRUE	Facultative	0.481036
Ssr4	CL31.16 - Rep5	Control	TRUE	Facultative	0.443925
Zrsr2	CL31.16 - Rep5	Control	TRUE	Facultative	0.443912
Gm14634	CL31.16 - Rep5	Control	TRUE	Facultative	0.363636
Fmr1	CL31.16 - Rep5	Control	TRUE	Facultative	0.490196
Utp14a	CL31.16 - Rep5	Control	TRUE	Constitutive	0.415871
Med14	CL31.16 - Rep5	Control	TRUE	Facultative	0.411969
Uba1	CL31.16 - Rep5	Control	TRUE	Facultative	0.460742
Mmgt1	CL31.16 - Rep5	Control	TRUE	Facultative	0.434335
5730405O15Rik	CL31.16 - Rep5	Control	FALSE	NPC-specific	0.6
Araf	CL31.16 - Rep5	Control	TRUE	Facultative	0.470228
Mdm4-ps	CL31.16 - Rep5	Control	TRUE	NPC-specific	0.321429
Kdm6a	CL31.16 - Rep5	Control	TRUE	Constitutive	0.444444
Mecp2	CL31.16 - Rep5	Control	TRUE	Facultative	0.40107
Kdm5c	CL31.16 - Rep5	Control	TRUE	Constitutive	0.413687
Abcd1	CL31.16 - Rep5	Control	TRUE	NPC-specific	0.432056
5530601H04Rik	CL31.16 - Rep5	Control	TRUE	Constitutive	0.4125
Rbbp7	CL31.16 - Rep5	Control	TRUE	Facultative	0.333333
Jpx	CL31.16 - Rep5	Control	TRUE	Constitutive	0.373444
G6pdx	CL31.16 - Rep5	Control	TRUE	Facultative	0.382353
Ercc6l	CL31.16 - Rep5	Control	FALSE	Facultative	0.412516
Hcfc1	CL31.16 - Rep5	Control	TRUE	Facultative	0.377791
Htatsf1	CL31.16 - Rep5	Control	TRUE	NPC-specific	0.342577
Ddx3x	CL31.16 - Rep5	Control	TRUE	Constitutive	0.319126
Slc9a6	CL31.16 - Rep5	Control	TRUE	NPC-specific	0.362205
Tmem29	CL31.16 - Rep5	Control	TRUE	Constitutive	0.111111
Chm	CL31.16 - Rep5	Control	TRUE	Facultative	0.399449
Plxnb3	CL31.16 - Rep5	Control	TRUE	NPC-specific	0.371758
Gm8822	CL31.16 - Rep5	Control	FALSE	NPC-specific	0.307692
Ftx	CL31.16 - Rep5	Control	TRUE	Constitutive	0.297619
Igbp1	CL31.16 - Rep5	Control	FALSE	Facultative	0.409266
Cdk16	CL31.16 - Rep5	Control	FALSE	Facultative	0.438499
Eda2r	CL31.16 - Rep5	Control	FALSE	Facultative	0.348905
Ndufb11	CL31.16 - Rep5	Control	FALSE	Facultative	0.438559
Slc6a8	CL31.16 - Rep5	Control	TRUE	NPC-specific	0.142857
Rbm10	CL31.16 - Rep5	Control	FALSE	NPC-specific	0.378049
Gm14680	CL31.16 - Rep5	Control	FALSE	NPC-specific	0.142857
Zdhhc9	CL31.16 - Rep5	Control	FALSE	NPC-specific	0.132916
Gm9434	CL31.16 - Rep5	Control	FALSE	NPC-specific	0.363636
Firre	CL31.16 - Rep5	Control	FALSE	Constitutive	0.193237
Ap1s2	CL31.16 - Rep5	Control	FALSE	Facultative	0.18
G530011O06Rik	CL31.16 - Rep5	Control	FALSE	Facultative	0.366667
Timp1	CL31.16 - Rep5	Control	FALSE	Facultative	1
Srpk3	CL31.16 - Rep5	Control	FALSE	Facultative	0.113636
Pdzd4	CL31.16 - Rep5	Control	FALSE	NPC-specific	0.1875
Eif2s3x	CL31.16 - Rep5	Control	FALSE	Constitutive	0.106691
Mid1	CL31.16 - Rep5	Control	FALSE	Constitutive	0.191358
Gm14539	CL30.7 - Rep5	Control	TRUE	NPC-specific	0.755906
1810030O07Rik	CL30.7 - Rep5	Control	TRUE	Constitutive	0.665248
Gemin8	CL30.7 - Rep5	Control	TRUE	Facultative	0.647528
Trappc2	CL30.7 - Rep5	Control	TRUE	Facultative	0.547278
Ofd1	CL30.7 - Rep5	Control	TRUE	Facultative	0.558524
Tceanc	CL30.7 - Rep5	Control	TRUE	Facultative	0.597701
Pbdc1	CL30.7 - Rep5	Control	TRUE	Constitutive	0.522213
Gpm6b	CL30.7 - Rep5	Control	TRUE	Facultative	0.496891
Txlng	CL30.7 - Rep5	Control	TRUE	Facultative	0.440171
Syap1	CL30.7 - Rep5	Control	TRUE	Facultative	0.499305
Usp9x	CL30.7 - Rep5	Control	TRUE	Facultative	0.428897
Bcap31	CL30.7 - Rep5	Control	TRUE	Facultative	0.460271
Idh3g	CL30.7 - Rep5	Control	TRUE	Facultative	0.475936
Ssr4	CL30.7 - Rep5	Control	TRUE	Facultative	0.304833
Zrsr2	CL30.7 - Rep5	Control	TRUE	Facultative	0.45678
Gm14634	CL30.7 - Rep5	Control	TRUE	Facultative	0.6
Fmr1	CL30.7 - Rep5	Control	TRUE	Facultative	0.434272
Utp14a	CL30.7 - Rep5	Control	TRUE	Constitutive	0.489966
Med14	CL30.7 - Rep5	Control	TRUE	Facultative	0.398297
Uba1	CL30.7 - Rep5	Control	TRUE	Facultative	0.408094
Mmgt1	CL30.7 - Rep5	Control	TRUE	Facultative	0.447786
5730405O15Rik	CL30.7 - Rep5	Control	FALSE	NPC-specific	0.25
Araf	CL30.7 - Rep5	Control	TRUE	Facultative	0.453947
Mdm4-ps	CL30.7 - Rep5	Control	TRUE	NPC-specific	0.352941
Kdm6a	CL30.7 - Rep5	Control	TRUE	Constitutive	0.467213
Mecp2	CL30.7 - Rep5	Control	TRUE	Facultative	0.409735
Kdm5c	CL30.7 - Rep5	Control	TRUE	Constitutive	0.399128
Abcd1	CL30.7 - Rep5	Control	TRUE	NPC-specific	0.44385
5530601H04Rik	CL30.7 - Rep5	Control	TRUE	Constitutive	0.369004
Rbbp7	CL30.7 - Rep5	Control	TRUE	Facultative	0.3875
Jpx	CL30.7 - Rep5	Control	TRUE	Constitutive	0.413793
G6pdx	CL30.7 - Rep5	Control	TRUE	Facultative	0.360417
Ercc6l	CL30.7 - Rep5	Control	FALSE	Facultative	0.39978
Hcfc1	CL30.7 - Rep5	Control	TRUE	Facultative	0.358842
Htatsf1	CL30.7 - Rep5	Control	TRUE	NPC-specific	0.37993
Ddx3x	CL30.7 - Rep5	Control	TRUE	Constitutive	0.378023
Slc9a6	CL30.7 - Rep5	Control	TRUE	NPC-specific	0.385455
Tmem29	CL30.7 - Rep5	Control	TRUE	Constitutive	0.5
Chm	CL30.7 - Rep5	Control	TRUE	Facultative	0.360335
Piga	CL30.7 - Rep5	Control	FALSE	Facultative	0.367133
Plxnb3	CL30.7 - Rep5	Control	TRUE	NPC-specific	0.372093
Ftx	CL30.7 - Rep5	Control	TRUE	Constitutive	0.225564
Ftsj1	CL30.7 - Rep5	Control	FALSE	Facultative	0.417018
Siah1b	CL30.7 - Rep5	Control	FALSE	Facultative	0.535032
3110067C02Rik	CL30.7 - Rep5	Control	FALSE	NPC-specific	0.386364
Eda2r	CL30.7 - Rep5	Control	FALSE	Facultative	0.385689
Suv39h1	CL30.7 - Rep5	Control	FALSE	Facultative	0.391304
Slc6a8	CL30.7 - Rep5	Control	TRUE	NPC-specific	0.272189
Renbp	CL30.7 - Rep5	Control	FALSE	NPC-specific	0.5
Psmd10	CL30.7 - Rep5	Control	FALSE	NPC-specific	0.351893
Gm14680	CL30.7 - Rep5	Control	FALSE	NPC-specific	0.111111
Zdhhc9	CL30.7 - Rep5	Control	FALSE	NPC-specific	0.478558
Atg4a	CL30.7 - Rep5	Control	FALSE	NPC-specific	0.333333
Gm9434	CL30.7 - Rep5	Control	FALSE	NPC-specific	0.311111
Uxt	CL30.7 - Rep5	Control	FALSE	Facultative	0.322751
Phka2	CL30.7 - Rep5	Control	FALSE	Facultative	0.453376
Firre	CL30.7 - Rep5	Control	FALSE	Constitutive	0.151639
Ap1s2	CL30.7 - Rep5	Control	FALSE	Facultative	0.462366
Elk1	CL30.7 - Rep5	Control	FALSE	NPC-specific	0.361354
G530011O06Rik	CL30.7 - Rep5	Control	FALSE	Facultative	0.111111
Gm14513	CL30.7 - Rep5	Control	FALSE	NPC-specific	0.133333
Rbm41	CL30.7 - Rep5	Control	FALSE	Facultative	0.414141
Wdr45	CL30.7 - Rep5	Control	FALSE	Facultative	0.118182
9530051G07Rik	CL30.7 - Rep5	Control	FALSE	NPC-specific	0.275862
Srpk3	CL30.7 - Rep5	Control	FALSE	Facultative	0.294118
Gpkow	CL30.7 - Rep5	Control	FALSE	Facultative	0.204148
Ctps2	CL30.7 - Rep5	Control	FALSE	Facultative	0.201629
Morf4l2	CL30.7 - Rep5	Control	FALSE	Facultative	0.387324
BC065397	CL30.7 - Rep5	Control	FALSE	NPC-specific	0.447699
Cfp	CL30.7 - Rep5	Control	FALSE	Facultative	0.229572
Ocrl	CL30.7 - Rep5	Control	FALSE	Facultative	0.317178
A230072C01Rik	CL30.7 - Rep5	Control	FALSE	Facultative	0.25969
Mid1	CL30.7 - Rep5	Control	FALSE	Constitutive	0.197324
Bcorl1	CL30.7 - Rep5	Control	FALSE	NPC-specific	0.27907
Plp1	CL30.7 - Rep5	Control	FALSE	Facultative	0.267399
Cdkl5	CL30.7 - Rep5	Control	FALSE	Facultative	0.292683
Llph-ps2	CL30.7 - Rep5	Control	FALSE	NPC-specific	0.25
Rps24-ps3	CL30.7 - Rep5	Control	FALSE	NPC-specific	0.133333

## Sheet: Extended Figure 1h
Ensembl ID	Gene Symbol	Studies detected	Fraction of studies in which gene escapes
ENSMUSG00000000003	Pbsn	1	0
ENSMUSG00000000037	Scml2	3	0
ENSMUSG00000025332	Kdm5c	16	1
ENSMUSG00000035150	Eif2s3x	16	0.9375
ENSMUSG00000000266	Mid2	7	0
ENSMUSG00000037369	Kdm6a	16	0.9375
ENSMUSG00000000402	Egfl6	2	0
ENSMUSG00000086503	Xist	14	1
ENSMUSG00000031226	Pbdc1	14	0.857143
ENSMUSG00000000881	Dlg3	6	0
ENSMUSG00000000787	Ddx3x	14	0.857143
ENSMUSG00000044148	1810030O07Rik	14	0.785714
ENSMUSG00000087174	5530601H04Rik	11	1
ENSMUSG00000063785	Utp14a	13	0.615385
ENSMUSG00000001173	Ocrl	9	0.111111
ENSMUSG00000001924	Uba1	12	0.5
ENSMUSG00000034160	Ogt	13	0.461538
ENSMUSG00000035299	Mid1	7	0.857143
ENSMUSG00000001986	Gria3	5	0
ENSMUSG00000002006	Pdzd4	6	0
ENSMUSG00000016409	Nkap	11	0.454545
ENSMUSG00000031314	Taf1	10	0.5
ENSMUSG00000002012	Pnck	4	0
ENSMUSG00000031320	Rps4x	11	0.454545
ENSMUSG00000085396	Firre	8	0.625
ENSMUSG00000097571	Jpx	6	1
ENSMUSG00000031342	Gpm6b	8	0.5
ENSMUSG00000005696	Sh2d1a	1	0
ENSMUSG00000005864	Cnga2	1	0
ENSMUSG00000006200	Rhox6	0	#NUM!
ENSMUSG00000006373	Pgrmc1	8	0
ENSMUSG00000006423	C330007P06Rik	2	0
ENSMUSG00000006678	Pola1	8	0
ENSMUSG00000008035	Mid1ip1	4	0
ENSMUSG00000086370	Ftx	6	0.833333
ENSMUSG00000009406	Elk1	8	0
ENSMUSG00000009596	Taf7l	1	0
ENSMUSG00000009670	Tex11	2	0
ENSMUSG00000009731	Kcnd1	6	0
ENSMUSG00000009941	Nxf2	3	0
ENSMUSG00000002010	Idh3g	13	0.307692
ENSMUSG00000015214	Mtmr1	6	0
ENSMUSG00000031153	Gripap1	11	0.363636
ENSMUSG00000031167	Rbm3	11	0.363636
ENSMUSG00000031171	Ftsj1	11	0.363636
ENSMUSG00000031370	Zrsr2	10	0.4
ENSMUSG00000031386	Hcfc1	12	0.333333
ENSMUSG00000015342	Xk	7	0
ENSMUSG00000015401	Tmem27	0	#NUM!
ENSMUSG00000015405	Ace2	2	0
ENSMUSG00000015665	Awat1	1	0
ENSMUSG00000015668	Pdzd11	10	0
ENSMUSG00000016150	Tenm1	1	0
ENSMUSG00000016239	Lonrf3	1	0
ENSMUSG00000016308	Ube2a	2	0
ENSMUSG00000016319	Slc25a5	2	0
ENSMUSG00000016327	Atp1b4	1	0
ENSMUSG00000047694	Yipf6	11	0.363636
ENSMUSG00000001127	Araf	11	0.272727
ENSMUSG00000016427	Ndufa1	1	0
ENSMUSG00000015289	Lage3	8	0.375
ENSMUSG00000017057	Il13ra1	5	0
ENSMUSG00000018589	Glra2	2	0
ENSMUSG00000018595	Glra4	2	0
ENSMUSG00000019087	Atp6ap1	7	0
ENSMUSG00000023092	Fhl1	12	0.25
ENSMUSG00000019359	Gdpd2	4	0
ENSMUSG00000019558	Slc6a8	8	0
ENSMUSG00000023070	Rgn	2	0
ENSMUSG00000023074	Mospd1	8	0
ENSMUSG00000025261	Huwe1	12	0.25
ENSMUSG00000023165	Ssxb2	1	0
ENSMUSG00000023257	Cypt1	1	0
ENSMUSG00000031010	Usp9x	12	0.25
ENSMUSG00000023443	Esx1	3	0
ENSMUSG00000025037	Maoa	8	0
ENSMUSG00000025038	Efhc2	3	0
ENSMUSG00000025040	Fundc1	8	0
ENSMUSG00000025043	Dusp21	1	0
ENSMUSG00000025051	Samt4	0	#NUM!
ENSMUSG00000025056	Nr0b1	3	0
ENSMUSG00000031059	Ndufb11	9	0.333333
ENSMUSG00000025059	Gyk	5	0
ENSMUSG00000031065	Cdk16	11	0.272727
ENSMUSG00000025246	Tbl1x	8	0
ENSMUSG00000031156	Slc35a2	7	0.428571
ENSMUSG00000025260	Hsd17b10	9	0
ENSMUSG00000031158	Timm17b	12	0.25
ENSMUSG00000031166	Wdr13	10	0.3
ENSMUSG00000031299	Pdha1	12	0.25
ENSMUSG00000025265	Fgd1	7	0
ENSMUSG00000031328	Flna	12	0.333333
ENSMUSG00000031373	Car5b	8	0.375
ENSMUSG00000031392	Irak1	13	0.230769
ENSMUSG00000031438	Rnf128	9	0.333333
ENSMUSG00000025271	Pfkfb1	5	0
ENSMUSG00000025272	Tro	5	0
ENSMUSG00000040749	Siah1b	8	0.375
ENSMUSG00000025287	Acot9	9	0
ENSMUSG00000025288	4933436I01Rik	1	0
ENSMUSG00000025289	Prdx4	8	0
ENSMUSG00000041353	Tmem29	7	0.571429
ENSMUSG00000025333	Gpr143	1	0
ENSMUSG00000025525	Apool	2	0
ENSMUSG00000025527	Satl1	1	0
ENSMUSG00000025528	2010106E10Rik	1	0
ENSMUSG00000025529	Zfp711	1	0
ENSMUSG00000051220	Ercc6l	9	0.333333
ENSMUSG00000025592	Dach2	1	0
ENSMUSG00000025597	Klhl4	1	0
ENSMUSG00000061273	Mmgt1	10	0.3
ENSMUSG00000064127	Med14	9	0.444444
ENSMUSG00000025656	Arhgef9	6	0
ENSMUSG00000025658	Cnksr2	3	0
ENSMUSG00000025665	Rps6ka6	1	0
ENSMUSG00000000134	Tfe3	10	0.2
ENSMUSG00000025742	Prps2	7	0
ENSMUSG00000025860	Xiap	10	0
ENSMUSG00000000838	Fmr1	9	0.222222
ENSMUSG00000001962	Fam50a	10	0.2
ENSMUSG00000002014	Ssr4	8	0.25
ENSMUSG00000031012	Cask	8	0
ENSMUSG00000008682	Rpl10	7	0.285714
ENSMUSG00000031060	Rbm10	6	0
ENSMUSG00000015291	Gdi1	10	0.3
ENSMUSG00000019088	Dnase1l1	8	0.25
ENSMUSG00000031079	Zfp300	4	0
ENSMUSG00000031089	Slc6a14	1	0
ENSMUSG00000031093	Dock11	6	0
ENSMUSG00000025531	Chm	8	0.25
ENSMUSG00000031099	Smarca1	5	0
ENSMUSG00000031101	Sash3	3	0
ENSMUSG00000031103	Elf4	7	0
ENSMUSG00000031104	Rab33a	2	0
ENSMUSG00000031105	Slc25a14	8	0
ENSMUSG00000031107	Rbmx2	10	0
ENSMUSG00000031066	Usp11	8	0.25
ENSMUSG00000031111	Igsf1	2	0
ENSMUSG00000031112	Stk26	1	0
ENSMUSG00000031118	1700080O16Rik	1	0
ENSMUSG00000031119	Gpc4	10	0
ENSMUSG00000031125	3830403N18Rik	0	#NUM!
ENSMUSG00000031130	Brs3	1	0
ENSMUSG00000031131	Vgll1	2	0
ENSMUSG00000031132	Cd40lg	1	0
ENSMUSG00000031133	Arhgef6	7	0
ENSMUSG00000031134	Rbmx	9	0
ENSMUSG00000031144	Syp	7	0.285714
ENSMUSG00000031138	F9	1	0
ENSMUSG00000031139	Mcf2	2	0
ENSMUSG00000031142	Cacna1f	1	0
ENSMUSG00000031143	Ccdc22	5	0
ENSMUSG00000031148	Gpkow	10	0.3
ENSMUSG00000031145	Prickle3	8	0
ENSMUSG00000031157	Pqbp1	11	0.181818
ENSMUSG00000031147	Magix	1	0
ENSMUSG00000031168	Ebp	8	0.25
ENSMUSG00000031169	Porcn	7	0.285714
ENSMUSG00000031150	Ccdc120	6	0
ENSMUSG00000031197	Vbp1	11	0.181818
ENSMUSG00000031221	Igbp1	11	0.181818
ENSMUSG00000031155	Pim2	7	0
ENSMUSG00000031246	Sh3bgrl	9	0.222222
ENSMUSG00000031357	Syap1	9	0.222222
ENSMUSG00000031375	Bgn	7	0.285714
ENSMUSG00000031160	Eras	2	0
ENSMUSG00000031380	Figf	7	0.285714
ENSMUSG00000031162	Gata1	3	0
ENSMUSG00000031163	Glod5	2	0
ENSMUSG00000031165	Was	2	0
ENSMUSG00000031388	Naa10	11	0.181818
ENSMUSG00000031393	Mecp2	11	0.181818
ENSMUSG00000031399	Fam3a	9	0.222222
ENSMUSG00000031425	Plp1	8	0.25
ENSMUSG00000031433	Rbm41	6	0.333333
ENSMUSG00000034311	Kif4	11	0.181818
ENSMUSG00000031173	Otc	2	0
ENSMUSG00000031174	Rpgr	8	0
ENSMUSG00000031176	Dynlt3	6	0
ENSMUSG00000031179	3830417A13Rik	2	0
ENSMUSG00000031181	Ctag2	1	0
ENSMUSG00000031182	4930447F04Rik	0	#NUM!
ENSMUSG00000031189	Aff2	5	0
ENSMUSG00000031194	4931400O07Rik	0	#NUM!
ENSMUSG00000034457	Eda2r	8	0.25
ENSMUSG00000036782	Klhl13	9	0.222222
ENSMUSG00000031198	Fundc2	6	0
ENSMUSG00000031200	Mtcp1	4	0
ENSMUSG00000036932	Aifm1	7	0.285714
ENSMUSG00000031202	Rab39b	4	0
ENSMUSG00000031204	Asb12	1	0
ENSMUSG00000031207	Msn	9	0
ENSMUSG00000031209	Heph	5	0
ENSMUSG00000031210	Gpr165	1	0
ENSMUSG00000031212	Pgr15l	1	0
ENSMUSG00000031214	Ophn1	7	0
ENSMUSG00000038344	Txlng	7	0.285714
ENSMUSG00000031217	Efnb1	5	0
ENSMUSG00000031220	Awat2	3	0
ENSMUSG00000039231	Suv39h1	9	0.222222
ENSMUSG00000031224	Magee2	2	0
ENSMUSG00000039382	Wdr45	10	0.2
ENSMUSG00000031227	Magee1	7	0
ENSMUSG00000040586	Ofd1	9	0.222222
ENSMUSG00000031230	Fgf16	1	0
ENSMUSG00000031231	Cox7b	5	0
ENSMUSG00000041133	Smc1a	10	0.2
ENSMUSG00000041718	Alg13	8	0.25
ENSMUSG00000031241	Tbx22	1	0
ENSMUSG00000031242	2610002M06Rik	7	0
ENSMUSG00000031245	Hmgn5	7	0
ENSMUSG00000042595	Fam199x	9	0.222222
ENSMUSG00000031250	Tnmd	2	0
ENSMUSG00000042712	Wbp5	5	0.4
ENSMUSG00000031255	Sytl4	4	0
ENSMUSG00000031256	Cstf2	5	0
ENSMUSG00000031257	Nox1	1	0
ENSMUSG00000031258	Xkrx	2	0
ENSMUSG00000043384	Gprasp1	10	0.2
ENSMUSG00000031264	Btk	2	0
ENSMUSG00000031266	Gla	6	0
ENSMUSG00000031270	4930513O06Rik	0	#NUM!
ENSMUSG00000031271	Serpina7	2	0
ENSMUSG00000031273	Col4a6	1	0
ENSMUSG00000031274	Col4a5	6	0
ENSMUSG00000031278	Acsl4	8	0
ENSMUSG00000031283	Chrdl1	3	0
ENSMUSG00000031284	Pak3	6	0
ENSMUSG00000031285	Dcx	4	0
ENSMUSG00000031289	Il13ra2	2	0
ENSMUSG00000031290	Lrch2	7	0
ENSMUSG00000045103	Dmd	8	0.25
ENSMUSG00000031293	Rs1	2	0
ENSMUSG00000046032	Snx12	12	0.166667
ENSMUSG00000031297	Slc7a3	6	0
ENSMUSG00000031298	Gpr64	1	0
ENSMUSG00000046873	Mbtps2	9	0.222222
ENSMUSG00000031302	Nlgn3	4	0
ENSMUSG00000031303	Map3k15	6	0
ENSMUSG00000031304	Il2rg	3	0
ENSMUSG00000031309	Rps6ka3	7	0
ENSMUSG00000047045	Tmem164	9	0.222222
ENSMUSG00000049775	Tmsb4x	7	0.285714
ENSMUSG00000055188	Rbm3os	4	0.5
ENSMUSG00000067369	Trmt2b	4	0.5
ENSMUSG00000068270	Shroom4	8	0.25
ENSMUSG00000031323	Dmrtc1a	1	0
ENSMUSG00000031325	4930519F16Rik	3	0.333333
ENSMUSG00000031326	Cdx4	1	0
ENSMUSG00000031327	Chic1	8	0
ENSMUSG00000071708	Sms	9	0.222222
ENSMUSG00000031329	Tsx	3	0
ENSMUSG00000031330	Zcchc13	1	0
ENSMUSG00000031333	Abcb7	7	0
ENSMUSG00000031337	Mtm1	7	0
ENSMUSG00000031340	Gabre	4	0
ENSMUSG00000072955	Tmsb15l	5	0.4
ENSMUSG00000031343	Gabra3	5	0
ENSMUSG00000031344	Gabrq	1	0
ENSMUSG00000079316	Rab9	9	0.222222
ENSMUSG00000031349	Nsdhl	10	0
ENSMUSG00000031351	Zfp185	5	0
ENSMUSG00000073294	AU022751	1	1
ENSMUSG00000079871	Gm4984	1	1
ENSMUSG00000031354	Amelx	1	0
ENSMUSG00000031355	Arhgap6	4	0
ENSMUSG00000081137	BC022960	1	1
ENSMUSG00000031358	Msl3	7	0
ENSMUSG00000082090	Gm16481	1	1
ENSMUSG00000031362	Xlr4c	1	0
ENSMUSG00000031364	Grpr	1	0
ENSMUSG00000031365	Zfp275	7	0
ENSMUSG00000100714	2010308F09Rik	1	1
ENSMUSG00000000223	Drp2	5	0.2
ENSMUSG00000000355	Mcts1	5	0.2
ENSMUSG00000031372	Trex2	1	0
ENSMUSG00000001128	Cfp	7	0.142857
ENSMUSG00000031374	Zfp92	1	0
ENSMUSG00000001131	Timp1	7	0.142857
ENSMUSG00000001134	Uxt	9	0.111111
ENSMUSG00000031377	Bmx	1	0
ENSMUSG00000031378	Abcd1	6	0
ENSMUSG00000001964	Emd	10	0.1
ENSMUSG00000002007	Srpk3	3	0.333333
ENSMUSG00000002015	Bcap31	11	0.0909091
ENSMUSG00000004221	Ikbkg	8	0.125
ENSMUSG00000031383	Dusp9	5	0
ENSMUSG00000031384	Asb9	2	0
ENSMUSG00000031385	Plxnb3	1	0
ENSMUSG00000004317	Clcn5	9	0.111111
ENSMUSG00000031387	Renbp	7	0
ENSMUSG00000009995	Taz	10	0.1
ENSMUSG00000015217	Hmgb3	9	0.111111
ENSMUSG00000031390	Avpr2	2	0
ENSMUSG00000031391	L1cam	6	0
ENSMUSG00000015290	Ubl4	4	0.25
ENSMUSG00000015340	Cybb	4	0.25
ENSMUSG00000031394	Opn1mw	1	0
ENSMUSG00000016382	Pls3	9	0.111111
ENSMUSG00000016534	Lamp2	12	0.0833333
ENSMUSG00000023279	Bmp15	2	0.5
ENSMUSG00000025058	5430427O19Rik	3	0.333333
ENSMUSG00000025151	Maged1	9	0.111111
ENSMUSG00000025257	Ribc1	5	0.2
ENSMUSG00000031409	Tceal6	1	0
ENSMUSG00000031410	Nxf7	2	0
ENSMUSG00000031411	Prame	1	0
ENSMUSG00000025262	Fam120c	7	0.142857
ENSMUSG00000031424	Kir3dl1	1	0
ENSMUSG00000025264	Tsr2	9	0.111111
ENSMUSG00000031428	Zcchc18	4	0
ENSMUSG00000031429	Psmd10	8	0
ENSMUSG00000031430	Vsig1	1	0
ENSMUSG00000031431	Tsc22d3	6	0
ENSMUSG00000025266	Gnl3l	10	0.1
ENSMUSG00000025268	Maged2	9	0.111111
ENSMUSG00000025269	Apex2	8	0.125
ENSMUSG00000025270	Alas2	3	0.333333
ENSMUSG00000032750	Gab3	4	0
ENSMUSG00000025283	Sat1	10	0.1
ENSMUSG00000032894	1700031F05Rik	1	0
ENSMUSG00000033343	Magea4	1	0
ENSMUSG00000033361	Prrg3	5	0
ENSMUSG00000033436	Armcx2	6	0
ENSMUSG00000033460	Armcx1	6	0
ENSMUSG00000033578	Tmem35	0	#NUM!
ENSMUSG00000033737	Fndc3c1	2	0
ENSMUSG00000033777	Tlr13	2	0
ENSMUSG00000033792	Atp7a	8	0
ENSMUSG00000033906	Zdhhc15	5	0
ENSMUSG00000025626	Phf6	9	0.111111
ENSMUSG00000025630	Hprt	12	0.0833333
ENSMUSG00000025666	Tmem47	8	0.125
ENSMUSG00000025862	Stag2	7	0.142857
ENSMUSG00000034403	Pja1	10	0
ENSMUSG00000031007	Atp6ap2	10	0.1
ENSMUSG00000034480	Diap2	5	0
ENSMUSG00000034551	Hdx	2	0
ENSMUSG00000034555	Tex16	1	0
ENSMUSG00000034607	Pof1b	1	0
ENSMUSG00000034732	Pabpc5	1	0
ENSMUSG00000034755	Pcdh11x	2	0
ENSMUSG00000035045	Zc3h12b	6	0
ENSMUSG00000031095	Cul4b	8	0.125
ENSMUSG00000031109	Enox2	9	0.111111
ENSMUSG00000035232	Pdk3	8	0
ENSMUSG00000035246	Pcyt1b	6	0
ENSMUSG00000035277	Arx	3	0
ENSMUSG00000031137	Fgf13	5	0.2
ENSMUSG00000035371	Ssx9	1	0
ENSMUSG00000035387	4930415L06Rik	1	0
ENSMUSG00000035395	Pet2	0	#NUM!
ENSMUSG00000035427	Mageb4	1	0
ENSMUSG00000035454	Samt3	0	#NUM!
ENSMUSG00000031146	Plp2	8	0.125
ENSMUSG00000035491	1600014K23Rik	1	0
ENSMUSG00000035522	Tsga8	0	#NUM!
ENSMUSG00000035651	4930480E11Rik	1	0
ENSMUSG00000035725	Prkx	8	0
ENSMUSG00000031149	Praf2	8	0.125
ENSMUSG00000031154	Otud5	9	0.222222
ENSMUSG00000035967	Ddx26b	4	0
ENSMUSG00000036013	Fam122c	1	0
ENSMUSG00000036022	Fam122b	7	0
ENSMUSG00000036109	Mbnl3	6	0
ENSMUSG00000036131	Frmd7	1	0
ENSMUSG00000036198	Arhgap36	3	0
ENSMUSG00000036357	Gpr101	1	0
ENSMUSG00000036502	Tmem255a	1	0
ENSMUSG00000036537	Rnf113a1	2	0
ENSMUSG00000031161	Hdac6	10	0.1
ENSMUSG00000031170	Slc38a5	3	0.333333
ENSMUSG00000036699	Zcchc12	2	0
ENSMUSG00000036769	Wdr44	3	0
ENSMUSG00000031196	F8	6	0.166667
ENSMUSG00000036790	Slitrk2	3	0
ENSMUSG00000036916	Zfp280c	8	0
ENSMUSG00000031201	Brcc3	10	0.1
ENSMUSG00000036959	Bcorl1	6	0
ENSMUSG00000036985	Zdhhc9	8	0
ENSMUSG00000037005	Xpnpep2	2	0
ENSMUSG00000037010	Apln	6	0
ENSMUSG00000037086	Prr32	0	#NUM!
ENSMUSG00000037167	Spaca5	1	0
ENSMUSG00000031216	Stard8	6	0.166667
ENSMUSG00000037315	Jade3	5	0
ENSMUSG00000031229	Atrx	9	0.111111
ENSMUSG00000037347	Chst7	6	0
ENSMUSG00000037358	4930578C19Rik	0	#NUM!
ENSMUSG00000031232	Magt1	10	0.1
ENSMUSG00000037475	Thoc2	3	0
ENSMUSG00000037636	Slc25a43	1	0
ENSMUSG00000031239	Itm2a	5	0.2
ENSMUSG00000031253	Srpx2	4	0.25
ENSMUSG00000031262	Cenpi	8	0.125
ENSMUSG00000039278	Pcsk1n	4	0
ENSMUSG00000031292	Cdkl5	7	0.142857
ENSMUSG00000039521	Foxp3	2	0
ENSMUSG00000039545	Ppp1r3fos	3	0
ENSMUSG00000039556	Ppp1r3f	3	0
ENSMUSG00000040138	Ndp	1	0
ENSMUSG00000031295	Phka2	8	0.125
ENSMUSG00000040229	Gpr34	3	0
ENSMUSG00000040363	Bcor	9	0
ENSMUSG00000040456	Hypm	0	#NUM!
ENSMUSG00000040522	Tlr8	2	0
ENSMUSG00000031310	Zmym3	10	0.1
ENSMUSG00000031311	Nono	11	0.181818
ENSMUSG00000031312	Itgb1bp2	6	0.166667
ENSMUSG00000040808	S100g	3	0
ENSMUSG00000031347	Cetn2	11	0.0909091
ENSMUSG00000040990	Sh3kbp1	7	0
ENSMUSG00000041020	Map7d2	3	0
ENSMUSG00000041096	Tspyl2	8	0
ENSMUSG00000041115	Iqsec2	3	0
ENSMUSG00000031352	Hccs	10	0.1
ENSMUSG00000041229	Phf8	7	0
ENSMUSG00000041245	Wnk3	3	0
ENSMUSG00000031353	Rbbp7	7	0.142857
ENSMUSG00000041380	Htr2c	1	0
ENSMUSG00000031360	Ctps2	9	0.111111
ENSMUSG00000041552	Ptchd1	3	0
ENSMUSG00000041633	Kctd12b	4	0
ENSMUSG00000041649	Klf8	5	0
ENSMUSG00000041658	Rragb	4	0
ENSMUSG00000031367	Ap1s2	7	0.142857
ENSMUSG00000041700	Lhfpl1	3	0
ENSMUSG00000041710	Trpc5	2	0
ENSMUSG00000031371	Haus7	10	0.1
ENSMUSG00000042225	Ammecr1	6	0
ENSMUSG00000042271	Nxt2	6	0
ENSMUSG00000042282	Gucy2f	1	0
ENSMUSG00000042386	Tex13	1	0
ENSMUSG00000042425	Frmpd3	2	0
ENSMUSG00000042433	E230019M04Rik	0	#NUM!
ENSMUSG00000042473	Tbc1d8b	6	0
ENSMUSG00000042498	D330045A20Rik	2	0
ENSMUSG00000042515	Mum1l1	5	0
ENSMUSG00000042525	4933428M09Rik	0	#NUM!
ENSMUSG00000031376	Atp2b3	3	0.333333
ENSMUSG00000031379	Pir	5	0.2
ENSMUSG00000031381	Piga	6	0.166667
ENSMUSG00000042903	Foxo4	6	0
ENSMUSG00000043295	Gm16373	0	#NUM!
ENSMUSG00000031382	Asb11	2	0.5
ENSMUSG00000043453	Magea10	1	0
ENSMUSG00000043463	Rab9b	2	0
ENSMUSG00000043518	Rai2	2	0
ENSMUSG00000043549	4932442L08Rik	1	0
ENSMUSG00000043569	4930412D23Rik	0	#NUM!
ENSMUSG00000043661	Gm9785	0	#NUM!
ENSMUSG00000043715	Olfr1326-ps1	0	#NUM!
ENSMUSG00000043929	Klhl15	7	0
ENSMUSG00000044121	5430402E10Rik	1	0
ENSMUSG00000031389	Arhgap4	6	0.166667
ENSMUSG00000044149	Nkrf	2	0
ENSMUSG00000044150	A830080D01Rik	4	0
ENSMUSG00000031397	Tktl1	4	0.25
ENSMUSG00000044348	Slc25a53	4	0
ENSMUSG00000044359	P2ry4	1	0
ENSMUSG00000044400	Sowahd	0	#NUM!
ENSMUSG00000044550	Tceal3	2	0
ENSMUSG00000044583	Tlr7	2	0
ENSMUSG00000044597	Mycs	1	0
ENSMUSG00000045010	Gm4779	0	#NUM!
ENSMUSG00000031398	Plxna3	9	0.111111
ENSMUSG00000031400	G6pdx	9	0.111111
ENSMUSG00000045180	Shroom2	6	0
ENSMUSG00000045217	Ppp1r2-ps9	0	#NUM!
ENSMUSG00000031402	Mpp1	10	0.1
ENSMUSG00000045284	Dcaf12l1	2	0
ENSMUSG00000045330	4933402E13Rik	1	0
ENSMUSG00000045427	Hnrnph2	5	0
ENSMUSG00000045694	Gm4997	1	0
ENSMUSG00000045797	4930402K13Rik	0	#NUM!
ENSMUSG00000045802	Hsf3	2	0
ENSMUSG00000031403	Dkc1	11	0.0909091
ENSMUSG00000046180	4930550L24Rik	1	0
ENSMUSG00000046269	Usp27x	4	0
ENSMUSG00000046287	Pnma3	2	0
ENSMUSG00000046432	Ngfrap1	1	0
ENSMUSG00000046449	C77370	2	0
ENSMUSG00000046532	Ar	5	0
ENSMUSG00000046550	Spin2c	1	0
ENSMUSG00000046615	Actrt1	1	0
ENSMUSG00000046699	Slitrk4	4	0
ENSMUSG00000046774	8030474K03Rik	0	#NUM!
ENSMUSG00000031422	Morf4l2	7	0.142857
ENSMUSG00000046942	Mageb16	3	0
ENSMUSG00000046993	Gm5637	1	0
ENSMUSG00000031432	Prps1	10	0.1
ENSMUSG00000047079	Ube2dnl2	0	#NUM!
ENSMUSG00000047230	Cldn2	2	0
ENSMUSG00000031434	Morc4	8	0.125
ENSMUSG00000047242	Taf9b	6	0
ENSMUSG00000047344	Lancl3	6	0
ENSMUSG00000047485	Klhl34	1	0
ENSMUSG00000047678	Gpr82	2	0
ENSMUSG00000047686	Zcchc5	0	#NUM!
ENSMUSG00000032806	Slc10a3	5	0.2
ENSMUSG00000047757	Fancb	7	0
ENSMUSG00000047797	Gjb1	2	0
ENSMUSG00000033965	Slc16a2	6	0.166667
ENSMUSG00000047996	Prrg1	6	0
ENSMUSG00000034055	Phka1	8	0.125
ENSMUSG00000035062	Zc4h2	8	0.125
ENSMUSG00000048047	Zbtb33	6	0
ENSMUSG00000048155	H2bfm	0	#NUM!
ENSMUSG00000048173	Olfr1324	1	0
ENSMUSG00000048355	Arxes1	5	0
ENSMUSG00000048573	Cypt3	1	0
ENSMUSG00000048592	Gm5946	0	#NUM!
ENSMUSG00000048600	Gm5763	0	#NUM!
ENSMUSG00000048621	Gm6377	3	0
ENSMUSG00000048709	Gm8666	0	#NUM!
ENSMUSG00000048949	Gm6206	0	#NUM!
ENSMUSG00000048970	C1galt1c1	2	0
ENSMUSG00000048994	4930557A04Rik	0	#NUM!
ENSMUSG00000049047	Armcx3	4	0
ENSMUSG00000049176	Frmpd4	2	0
ENSMUSG00000049191	Rgag4	2	0
ENSMUSG00000049536	Tceal1	4	0
ENSMUSG00000035476	Tab3	10	0.1
ENSMUSG00000049804	Armcx4	3	0
ENSMUSG00000049815	4921511C20Rik	1	0
ENSMUSG00000049929	Lpar4	4	0
ENSMUSG00000050029	Rap2c	2	0
ENSMUSG00000050071	Bex1	4	0
ENSMUSG00000050089	Akap4	1	0
ENSMUSG00000050148	Ubqln2	7	0
ENSMUSG00000050197	Rhox13	1	0
ENSMUSG00000050232	Cxcr3	2	0
ENSMUSG00000050332	Amer1	5	0
ENSMUSG00000050379	Sept6	0	#NUM!
ENSMUSG00000050394	Armcx6	3	0
ENSMUSG00000050424	Pnma5	4	0
ENSMUSG00000050435	Ube2dnl1	0	#NUM!
ENSMUSG00000050504	Olfr1323	1	0
ENSMUSG00000050900	Gm7327	0	#NUM!
ENSMUSG00000050921	P2ry10	1	0
ENSMUSG00000050926	Dcaf12l2	1	0
ENSMUSG00000051038	Rhox11	1	0
ENSMUSG00000051159	Cited1	5	0
ENSMUSG00000051209	Gpr119	1	0
ENSMUSG00000035776	Cd99l2	8	0.125
ENSMUSG00000035847	Ids	10	0.1
ENSMUSG00000051228	Nyx	1	0
ENSMUSG00000051257	Trap1a	4	0
ENSMUSG00000051323	Pcdh19	3	0
ENSMUSG00000051361	6030498E09Rik	1	0
ENSMUSG00000051537	Gm5124	2	0
ENSMUSG00000051579	Tceal8	6	0
ENSMUSG00000051582	Otud6a	1	0
ENSMUSG00000051592	Ccnb3	0	#NUM!
ENSMUSG00000051706	Olfr1325	1	0
ENSMUSG00000051827	Rhox2a	1	0
ENSMUSG00000051851	Cxx1c	2	0
ENSMUSG00000052025	Ppp1r2-ps7	0	#NUM!
ENSMUSG00000052157	Gm650	0	#NUM!
ENSMUSG00000052364	B630019K06Rik	5	0
ENSMUSG00000052372	Il1rapl1	2	0
ENSMUSG00000052549	Arl13a	1	0
ENSMUSG00000052676	Zmat1	5	0
ENSMUSG00000052821	Cysltr1	3	0
ENSMUSG00000052854	Nrk	4	0
ENSMUSG00000053593	Fate1	1	0
ENSMUSG00000053852	Gpr112	0	#NUM!
ENSMUSG00000053909	Rhox10	1	0
ENSMUSG00000036551	Akap14	3	0.333333
ENSMUSG00000054293	A630033H20Rik	1	0
ENSMUSG00000054453	Sytl5	4	0
ENSMUSG00000054626	Xlr	3	0
ENSMUSG00000054667	Irs4	2	0
ENSMUSG00000054727	1700013H16Rik	0	#NUM!
ENSMUSG00000054737	Zfp182	7	0
ENSMUSG00000054850	6330419J24Rik	2	0
ENSMUSG00000054994	AV320801	1	0
ENSMUSG00000055109	Gm15155	0	#NUM!
ENSMUSG00000055110	A630012P03Rik	1	0
ENSMUSG00000036572	Upf3b	7	0.142857
ENSMUSG00000055357	4933400A11Rik	2	0
ENSMUSG00000055555	4930502E18Rik	1	0
ENSMUSG00000055653	Gpc3	6	0
ENSMUSG00000055691	Gja6	2	0
ENSMUSG00000055700	4933401B06Rik	1	0
ENSMUSG00000055733	Nap1l3	5	0
ENSMUSG00000055746	Magea2	1	0
ENSMUSG00000055780	Usp26	1	0
ENSMUSG00000056281	Olfr1322	1	0
ENSMUSG00000056380	Gpr50	3	0
ENSMUSG00000037217	Syn1	5	0.2
ENSMUSG00000056679	Gpr173	4	0
ENSMUSG00000056815	Gm6812	1	0
ENSMUSG00000056854	Pou3f4	2	0
ENSMUSG00000057000	Nxf3	2	0
ENSMUSG00000057402	1700042B14Rik	0	#NUM!
ENSMUSG00000037341	Slc9a7	6	0.166667
ENSMUSG00000057439	Kir3dl2	0	#NUM!
ENSMUSG00000057457	Phex	2	0
ENSMUSG00000057615	Ldoc1	1	0
ENSMUSG00000057805	1700084M14Rik	0	#NUM!
ENSMUSG00000057836	Xlr3a	2	0
ENSMUSG00000058147	Xlr3c	2	0
ENSMUSG00000058252	1700008I05Rik	0	#NUM!
ENSMUSG00000039201	Tbc1d25	7	0.142857
ENSMUSG00000058328	Xlr5a	1	0
ENSMUSG00000058670	4932411N23Rik	1	0
ENSMUSG00000058932	Gm2174	0	#NUM!
ENSMUSG00000059203	Il1rapl2	1	0
ENSMUSG00000059327	Eda	5	0
ENSMUSG00000059334	Zfp36l3	2	0
ENSMUSG00000059401	Mamld1	5	0
ENSMUSG00000059461	Gm7331	0	#NUM!
ENSMUSG00000059493	Nhs	5	0
ENSMUSG00000059626	Rhox3e	0	#NUM!
ENSMUSG00000059663	4930524N10Rik	0	#NUM!
ENSMUSG00000059690	1700020N15Rik	0	#NUM!
ENSMUSG00000059708	Akap17b	5	0
ENSMUSG00000059972	Gm14773	0	#NUM!
ENSMUSG00000060090	Rp2h	5	0
ENSMUSG00000060673	4930595M18Rik	1	0
ENSMUSG00000060681	Slc9a6	8	0
ENSMUSG00000060685	Gm14511	0	#NUM!
ENSMUSG00000060726	Tmsb15a	1	0
ENSMUSG00000060890	Arr3	1	0
ENSMUSG00000060967	Etd	0	#NUM!
ENSMUSG00000061065	Gm5382	0	#NUM!
ENSMUSG00000061082	Plac1	4	0
ENSMUSG00000040147	Maob	4	0.25
ENSMUSG00000061392	Mageb5	1	0
ENSMUSG00000040621	Gemin8	7	0.142857
ENSMUSG00000040855	Reps2	8	0.125
ENSMUSG00000062162	Mageb1	1	0
ENSMUSG00000062168	Ppef1	2	0
ENSMUSG00000062170	Fmr1nb	4	0
ENSMUSG00000062184	Hs6st2	4	0
ENSMUSG00000062226	Gm10112	0	#NUM!
ENSMUSG00000062393	Dgkk	5	0
ENSMUSG00000062564	Tex28	1	0
ENSMUSG00000062791	Gm382	1	0
ENSMUSG00000062814	Ssxa1	0	#NUM!
ENSMUSG00000062949	Atp11c	2	0
ENSMUSG00000063018	2010204K13Rik	2	0
ENSMUSG00000063442	Gm7117	1	0
ENSMUSG00000041476	Smpx	2	0.5
ENSMUSG00000063728	Magea6	1	0
ENSMUSG00000041688	Amot	9	0.111111
ENSMUSG00000063816	Gm4987	1	0
ENSMUSG00000042750	Bex2	4	0.25
ENSMUSG00000044206	Vsig4	2	0.5
ENSMUSG00000064129	Gm14781	0	#NUM!
ENSMUSG00000064137	Rhox8	0	#NUM!
ENSMUSG00000064398	Gm23628	0	#NUM!
ENSMUSG00000064416	Gm22248	0	#NUM!
ENSMUSG00000064428	Gm22746	0	#NUM!
ENSMUSG00000064464	Gm25078	0	#NUM!
ENSMUSG00000064477	Gm23404	0	#NUM!
ENSMUSG00000064497	Gm22062	0	#NUM!
ENSMUSG00000064524	Gm26441	0	#NUM!
ENSMUSG00000064529	Gm26437	0	#NUM!
ENSMUSG00000064530	Gm23613	0	#NUM!
ENSMUSG00000064536	Gm23615	0	#NUM!
ENSMUSG00000064551	Gm24624	0	#NUM!
ENSMUSG00000064553	Gm24622	0	#NUM!
ENSMUSG00000064574	Gm25797	0	#NUM!
ENSMUSG00000064659	Gm26131	0	#NUM!
ENSMUSG00000064665	Gm24460	0	#NUM!
ENSMUSG00000064685	Gm25812	0	#NUM!
ENSMUSG00000064697	Gm24147	0	#NUM!
ENSMUSG00000064728	Gm25851	0	#NUM!
ENSMUSG00000064740	Gm24706	0	#NUM!
ENSMUSG00000064772	Gm25202	0	#NUM!
ENSMUSG00000064781	Gm22686	0	#NUM!
ENSMUSG00000064806	Gm24038	0	#NUM!
ENSMUSG00000064818	Gm22359	0	#NUM!
ENSMUSG00000064876	Gm23378	0	#NUM!
ENSMUSG00000064981	Snora70	1	0
ENSMUSG00000064999	Gm26035	0	#NUM!
ENSMUSG00000065031	Gm22364	0	#NUM!
ENSMUSG00000065068	n-R5s5	0	#NUM!
ENSMUSG00000065074	Gm24535	0	#NUM!
ENSMUSG00000065088	Gm26494	0	#NUM!
ENSMUSG00000065091	Gm23678	0	#NUM!
ENSMUSG00000065095	Gm23679	0	#NUM!
ENSMUSG00000065110	Snord61	2	0
ENSMUSG00000065155	Gm25481	0	#NUM!
ENSMUSG00000065199	Gm23461	0	#NUM!
ENSMUSG00000065221	Gm25793	0	#NUM!
ENSMUSG00000065242	Gm22294	0	#NUM!
ENSMUSG00000065266	Gm23454	0	#NUM!
ENSMUSG00000065291	Gm26125	0	#NUM!
ENSMUSG00000065314	Gm26065	0	#NUM!
ENSMUSG00000065321	Gm22057	0	#NUM!
ENSMUSG00000065398	Mir188	1	0
ENSMUSG00000065404	Mir201	1	0
ENSMUSG00000065418	Mir322	1	0
ENSMUSG00000065422	Mir221	2	0.5
ENSMUSG00000065425	Mir325	1	0
ENSMUSG00000065450	Mir448	1	0
ENSMUSG00000065456	Mir106a	1	0
ENSMUSG00000065471	Mir222	1	0
ENSMUSG00000065473	Mir19b-2	1	0
ENSMUSG00000065486	Mir450-1	1	0
ENSMUSG00000065499	Mir384	1	0
ENSMUSG00000065503	Mir351	2	0
ENSMUSG00000065509	Mir421	1	0
ENSMUSG00000065510	Mir361	1	0
ENSMUSG00000065536	Mir98	1	0
ENSMUSG00000065542	Mir224	1	0
ENSMUSG00000065602	Mirlet7f-2	1	0
ENSMUSG00000065613	Mir92-2	1	0
ENSMUSG00000065622	Gm24763	0	#NUM!
ENSMUSG00000065642	Snora69	1	0
ENSMUSG00000065648	Gm25895	0	#NUM!
ENSMUSG00000065661	Gm22580	0	#NUM!
ENSMUSG00000065689	n-R5s7	0	#NUM!
ENSMUSG00000065716	Gm25651	0	#NUM!
ENSMUSG00000065719	n-R5s12	0	#NUM!
ENSMUSG00000065733	Gm24491	0	#NUM!
ENSMUSG00000065739	Gm24493	0	#NUM!
ENSMUSG00000065747	Gm25006	0	#NUM!
ENSMUSG00000065758	n-R5s10	0	#NUM!
ENSMUSG00000065813	n-R5s3	0	#NUM!
ENSMUSG00000065825	Gm26314	0	#NUM!
ENSMUSG00000065828	Gm26317	0	#NUM!
ENSMUSG00000065859	Gm22351	0	#NUM!
ENSMUSG00000065898	Gm24522	0	#NUM!
ENSMUSG00000065903	Gm26111	0	#NUM!
ENSMUSG00000065907	Gm26108	0	#NUM!
ENSMUSG00000065935	Gm25629	0	#NUM!
ENSMUSG00000065943	Gm23794	0	#NUM!
ENSMUSG00000067147	Rpl7a-ps11	0	#NUM!
ENSMUSG00000045179	Sox3	3	0.333333
ENSMUSG00000067215	Usp51	2	0
ENSMUSG00000067262	Vmn1r239-ps	1	0
ENSMUSG00000067276	Capn6	3	0
ENSMUSG00000067360	Pramel3	1	0
ENSMUSG00000045237	1110012L19Rik	8	0.125
ENSMUSG00000067377	Tspan6	2	0
ENSMUSG00000067441	Gm14920	0	#NUM!
ENSMUSG00000067561	Dmrtc1c2	0	#NUM!
ENSMUSG00000067562	Dmrtc1c1	0	#NUM!
ENSMUSG00000067567	Hdac8	7	0
ENSMUSG00000067597	Dgat2l6	1	0
ENSMUSG00000067649	Mageb18	1	0
ENSMUSG00000067679	Obp1b	0	#NUM!
ENSMUSG00000067684	Obp1a	1	0
ENSMUSG00000067764	Xlr5c	1	0
ENSMUSG00000067768	Xlr4b	1	0
ENSMUSG00000067771	Gm14685	1	0
ENSMUSG00000067835	Gm14661	0	#NUM!
ENSMUSG00000067860	Zic3	3	0
ENSMUSG00000067873	Htatsf1	10	0
ENSMUSG00000067878	Mtap7d3	4	0
ENSMUSG00000067909	Slxl1	1	0
ENSMUSG00000067924	Cxx1b	3	0
ENSMUSG00000067925	Cxx1a	0	#NUM!
ENSMUSG00000067971	Olfr1321	1	0
ENSMUSG00000068014	Gm14648	0	#NUM!
ENSMUSG00000068048	Rhox9	0	#NUM!
ENSMUSG00000068113	Gm4907	1	0
ENSMUSG00000068122	Agtr2	1	0
ENSMUSG00000068149	BC049702	0	#NUM!
ENSMUSG00000068173	Btg1-ps1	0	#NUM!
ENSMUSG00000068200	Gm5931	0	#NUM!
ENSMUSG00000068218	Ssxb9	1	0
ENSMUSG00000068219	Ssxb10	1	0
ENSMUSG00000068243	Gm7079	0	#NUM!
ENSMUSG00000047238	Mageh1	7	0.142857
ENSMUSG00000069038	Gm4906	0	#NUM!
ENSMUSG00000070071	Mir465	1	0
ENSMUSG00000070073	Mir470	1	0
ENSMUSG00000070078	Mir463	1	0
ENSMUSG00000070081	Mir505	1	0
ENSMUSG00000070100	Mir362	1	0
ENSMUSG00000070104	Mir471	1	0
ENSMUSG00000070106	Mir363	1	0
ENSMUSG00000070108	Mir500	1	0
ENSMUSG00000070110	Mir504	1	0
ENSMUSG00000070138	Mir452	1	0
ENSMUSG00000070139	Mir532	1	0
ENSMUSG00000070219	n-R5s13	0	#NUM!
ENSMUSG00000070240	Gm23516	0	#NUM!
ENSMUSG00000070258	Gm25207	0	#NUM!
ENSMUSG00000070641	Gm16410	0	#NUM!
ENSMUSG00000071665	Foxr2	1	0
ENSMUSG00000071679	Zcchc16	1	0
ENSMUSG00000071680	Gm7123	0	#NUM!
ENSMUSG00000071686	Tex13a	1	0
ENSMUSG00000047844	Bex4	2	0.5
ENSMUSG00000071719	Tmem28	2	0
ENSMUSG00000071721	1700010D01Rik	1	0
ENSMUSG00000071722	Spin4	6	0
ENSMUSG00000071723	Gspt2	7	0
ENSMUSG00000071726	Gm5941	1	0
ENSMUSG00000071738	Gm4937	0	#NUM!
ENSMUSG00000071745	DXBay18	0	#NUM!
ENSMUSG00000071748	Gm14698	0	#NUM!
ENSMUSG00000071753	C230004F18Rik	0	#NUM!
ENSMUSG00000071763	4933416I08Rik	0	#NUM!
ENSMUSG00000071764	Olfr1320	1	0
ENSMUSG00000071766	Rhox12	1	0
ENSMUSG00000071767	Rhox7a	0	#NUM!
ENSMUSG00000071769	Rhox3h	1	0
ENSMUSG00000071770	Rhox4e	1	0
ENSMUSG00000071771	Rhox4b	1	0
ENSMUSG00000071772	Rhox3a	1	0
ENSMUSG00000071773	Rhox1	1	0
ENSMUSG00000071788	Gm14525	0	#NUM!
ENSMUSG00000071815	Fthl17	1	0
ENSMUSG00000071816	Ssxb5	1	0
ENSMUSG00000072049	Vmn2r121	0	#NUM!
ENSMUSG00000072100	Gm16390	0	#NUM!
ENSMUSG00000072249	Gm5635	0	#NUM!
ENSMUSG00000072479	Xlr5b	1	0
ENSMUSG00000048007	Timm8a1	3	0.333333
ENSMUSG00000072888	Samt2	0	#NUM!
ENSMUSG00000072923	Gm10439	0	#NUM!
ENSMUSG00000072929	Gm15109	0	#NUM!
ENSMUSG00000072930	Gm15107	0	#NUM!
ENSMUSG00000072931	Gm15080	0	#NUM!
ENSMUSG00000072934	Trpc5os	2	0
ENSMUSG00000072944	Nup62cl	2	0
ENSMUSG00000072945	Ripply1	2	0
ENSMUSG00000048040	Arxes2	7	0.142857
ENSMUSG00000072964	Bhlhb9	8	0
ENSMUSG00000072966	Gprasp2	5	0
ENSMUSG00000072969	Armcx5	4	0
ENSMUSG00000072995	Cpxcr1	1	0
ENSMUSG00000073001	Cylc1	1	0
ENSMUSG00000073006	Gm732	1	0
ENSMUSG00000073007	Fam46d	1	0
ENSMUSG00000073008	Gpr174	1	0
ENSMUSG00000073010	Gm5127	1	0
ENSMUSG00000073012	Fnd3c2	2	0
ENSMUSG00000073016	Uprt	6	0
ENSMUSG00000073027	Dmrtc1b	1	0
ENSMUSG00000073051	Gm14812	1	0
ENSMUSG00000073060	Zxda	2	0
ENSMUSG00000073062	Zxdb	7	0
ENSMUSG00000073069	Mageb2	1	0
ENSMUSG00000073077	Gm7173	1	0
ENSMUSG00000073085	4930428D18Rik	0	#NUM!
ENSMUSG00000073094	Smim9	0	#NUM!
ENSMUSG00000073125	Xlr3b	1	0
ENSMUSG00000073130	Gm1141	3	0
ENSMUSG00000051224	Tceanc	7	0.142857
ENSMUSG00000073139	BC023829	6	0
ENSMUSG00000073141	4930567H17Rik	1	0
ENSMUSG00000073173	Gm10477	0	#NUM!
ENSMUSG00000073176	Zfp449	7	0
ENSMUSG00000073177	Gm773	1	0
ENSMUSG00000073207	Ccdc160	2	0
ENSMUSG00000073243	Gm9	2	0
ENSMUSG00000073245	Gm14819	0	#NUM!
ENSMUSG00000073247	Gm10486	0	#NUM!
ENSMUSG00000073255	Gm14632	0	#NUM!
ENSMUSG00000073257	Gm10488	0	#NUM!
ENSMUSG00000073267	Gm1993	0	#NUM!
ENSMUSG00000073274	Gm14636	0	#NUM!
ENSMUSG00000073290	Gm10490	0	#NUM!
ENSMUSG00000073291	Gm10491	0	#NUM!
ENSMUSG00000073293	Nudt10	4	0
ENSMUSG00000054034	Tceal5	4	0.25
ENSMUSG00000073295	Nudt11	5	0
ENSMUSG00000075918	n-R5s2	0	#NUM!
ENSMUSG00000076005	Mir547	1	0
ENSMUSG00000076011	Mir652	1	0
ENSMUSG00000076041	Mir20b	1	0
ENSMUSG00000076050	Mir450b	1	0
ENSMUSG00000076066	Mir223	1	0
ENSMUSG00000076117	Mir680-2	1	0
ENSMUSG00000076122	Mir503	1	0
ENSMUSG00000076127	Mir718	0	#NUM!
ENSMUSG00000076140	Mir542	1	0
ENSMUSG00000076214	Mir717	1	0
ENSMUSG00000076251	Mir501	1	0
ENSMUSG00000076269	Mir374b	0	#NUM!
ENSMUSG00000076286	Mir672	1	0
ENSMUSG00000076371	Gm22368	0	#NUM!
ENSMUSG00000076398	Mir676	1	0
ENSMUSG00000076399	Mir450-2	1	0
ENSMUSG00000076455	Mir767	0	#NUM!
ENSMUSG00000076458	Mir764	1	0
ENSMUSG00000077040	Gm26209	0	#NUM!
ENSMUSG00000077092	Mir742	1	0
ENSMUSG00000077111	Mir18b	1	0
ENSMUSG00000077119	Mir741	1	0
ENSMUSG00000077127	Mir743	1	0
ENSMUSG00000077199	Gm22266	0	#NUM!
ENSMUSG00000077230	Gm25097	0	#NUM!
ENSMUSG00000077275	Gm22785	0	#NUM!
ENSMUSG00000077277	Gm22783	0	#NUM!
ENSMUSG00000077294	Gm24123	0	#NUM!
ENSMUSG00000077303	Gm22472	0	#NUM!
ENSMUSG00000077309	n-R5s8	0	#NUM!
ENSMUSG00000077379	Gm25170	0	#NUM!
ENSMUSG00000077406	Gm25421	0	#NUM!
ENSMUSG00000077422	Gm24281	0	#NUM!
ENSMUSG00000077430	Gm22592	0	#NUM!
ENSMUSG00000077435	Gm22590	0	#NUM!
ENSMUSG00000077453	Gm25915	0	#NUM!
ENSMUSG00000077462	Gm26417	0	#NUM!
ENSMUSG00000077542	Gm22023	0	#NUM!
ENSMUSG00000077558	Gm23705	0	#NUM!
ENSMUSG00000077609	Gm25795	0	#NUM!
ENSMUSG00000077620	n-R5s9	0	#NUM!
ENSMUSG00000077628	Gm23768	0	#NUM!
ENSMUSG00000077650	Gm23320	0	#NUM!
ENSMUSG00000077652	Gm23322	0	#NUM!
ENSMUSG00000077674	Gm24470	0	#NUM!
ENSMUSG00000077713	Gm25728	0	#NUM!
ENSMUSG00000077743	n-R5s16	0	#NUM!
ENSMUSG00000077767	Snora35	1	0
ENSMUSG00000077847	Mir105	1	0
ENSMUSG00000077857	Gm25061	0	#NUM!
ENSMUSG00000077858	Gm25063	0	#NUM!
ENSMUSG00000077872	Mir878	1	0
ENSMUSG00000078002	Mir880	1	0
ENSMUSG00000078017	Mir883a	1	0
ENSMUSG00000078024	Mir883b	1	0
ENSMUSG00000078034	Gm24683	0	#NUM!
ENSMUSG00000078038	Mir881	1	0
ENSMUSG00000078122	F630028O10Rik	1	0
ENSMUSG00000078123	Gm5071	0	#NUM!
ENSMUSG00000078206	Gm14458	0	#NUM!
ENSMUSG00000078208	Gm5634	0	#NUM!
ENSMUSG00000078210	Gm5924	0	#NUM!
ENSMUSG00000078212	Gm3757	0	#NUM!
ENSMUSG00000078213	Gm3750	0	#NUM!
ENSMUSG00000078214	Gm5925	0	#NUM!
ENSMUSG00000078218	Gm3706	0	#NUM!
ENSMUSG00000078314	Gm14762	0	#NUM!
ENSMUSG00000078315	Fam47c	0	#NUM!
ENSMUSG00000078317	F8a	6	0
ENSMUSG00000078320	Gm362	0	#NUM!
ENSMUSG00000078324	Gm2933	0	#NUM!
ENSMUSG00000078346	Gm5132	0	#NUM!
ENSMUSG00000079297	Gm2223	0	#NUM!
ENSMUSG00000056537	Rlim	11	0.0909091
ENSMUSG00000057421	Las1l	11	0.0909091
ENSMUSG00000079349	Magea5	1	0
ENSMUSG00000079350	Magea8	1	0
ENSMUSG00000079374	Gm8334	0	#NUM!
ENSMUSG00000079387	Luzp4	1	0
ENSMUSG00000079395	Gm15114	0	#NUM!
ENSMUSG00000079418	Atg4a	6	0
ENSMUSG00000058254	Tspan7	9	0.111111
ENSMUSG00000079432	Gm15023	1	0
ENSMUSG00000061778	Mospd2	7	0.142857
ENSMUSG00000079450	3110007F17Rik	0	#NUM!
ENSMUSG00000079460	4933403O08Rik	1	0
ENSMUSG00000079476	1700011M02Rik	0	#NUM!
ENSMUSG00000062070	Pgk1	11	0.0909091
ENSMUSG00000079480	Pin4	4	0
ENSMUSG00000079481	Nhsl2	5	0
ENSMUSG00000079487	Med12	9	0
ENSMUSG00000079508	Apoo	10	0
ENSMUSG00000079509	Zfx	7	0
ENSMUSG00000079513	4932429P05Rik	1	0
ENSMUSG00000079519	Gm14743	1	0
ENSMUSG00000079521	Gm5938	1	0
ENSMUSG00000079522	Gm14744	1	0
ENSMUSG00000079525	4930468A15Rik	0	#NUM!
ENSMUSG00000079531	Gm5936	1	0
ENSMUSG00000079532	Gm6890	0	#NUM!
ENSMUSG00000079534	Gm5640	1	0
ENSMUSG00000079536	Gm6880	0	#NUM!
ENSMUSG00000079566	Spin2d	0	#NUM!
ENSMUSG00000079577	Gm14692	0	#NUM!
ENSMUSG00000079578	Gm1140	1	0
ENSMUSG00000079579	Gm6760	1	0
ENSMUSG00000079583	Gm7073	0	#NUM!
ENSMUSG00000063663	Brwd3	7	0.142857
ENSMUSG00000079593	Gm14597	1	0
ENSMUSG00000079600	Gm17604	0	#NUM!
ENSMUSG00000079606	Gm595	0	#NUM!
ENSMUSG00000079619	Cypt15	1	0
ENSMUSG00000079626	Rhox7b	0	#NUM!
ENSMUSG00000079627	Rhox2h	1	0
ENSMUSG00000079628	Rhox4g	2	0
ENSMUSG00000079629	Rhox2g	1	0
ENSMUSG00000079630	Rhox4f	1	0
ENSMUSG00000079633	Rhox4d	0	#NUM!
ENSMUSG00000079635	Rhox4c	1	0
ENSMUSG00000079636	Rhox3c	0	#NUM!
ENSMUSG00000079637	Rhox2c	1	0
ENSMUSG00000079638	Rhox2b	0	#NUM!
ENSMUSG00000079639	Rhox4a	1	0
ENSMUSG00000064016	Gm648	3	0.333333
ENSMUSG00000079642	Gm6268	0	#NUM!
ENSMUSG00000079649	Gm2892	0	#NUM!
ENSMUSG00000079655	Gm5168	1	0
ENSMUSG00000079694	Gm14862	1	0
ENSMUSG00000079697	Gm5751	0	#NUM!
ENSMUSG00000079699	Gm6592	1	0
ENSMUSG00000067194	Eif1ax	9	0.111111
ENSMUSG00000079702	Ssxb6	0	#NUM!
ENSMUSG00000079703	Ssxb8	1	0
ENSMUSG00000079704	Gm14459	1	0
ENSMUSG00000079705	Ssxb1	1	0
ENSMUSG00000079845	Xlr4a	0	#NUM!
ENSMUSG00000072844	G530011O06Rik	3	0.333333
ENSMUSG00000079963	Gm7146	0	#NUM!
ENSMUSG00000079965	Gm14853	0	#NUM!
ENSMUSG00000080046	Gm15108	0	#NUM!
ENSMUSG00000080050	Gm14864	0	#NUM!
ENSMUSG00000080051	Gm14510	0	#NUM!
ENSMUSG00000080069	Gm41	0	#NUM!
ENSMUSG00000080071	Gm15125	0	#NUM!
ENSMUSG00000080072	Spin2-ps2	0	#NUM!
ENSMUSG00000080073	Gm9427	0	#NUM!
ENSMUSG00000080155	Gm14777	0	#NUM!
ENSMUSG00000080186	Gm14448	0	#NUM!
ENSMUSG00000080193	Gm14756	0	#NUM!
ENSMUSG00000080241	Dppa3-ps	0	#NUM!
ENSMUSG00000080250	Gm16400	0	#NUM!
ENSMUSG00000080254	Fam220-ps	0	#NUM!
ENSMUSG00000080266	Gm14772	0	#NUM!
ENSMUSG00000080283	Gm14806	0	#NUM!
ENSMUSG00000080298	Gm14807	0	#NUM!
ENSMUSG00000080299	Gm14350	0	#NUM!
ENSMUSG00000080300	Spin2-ps1	0	#NUM!
ENSMUSG00000080321	Gm14644	0	#NUM!
ENSMUSG00000080331	Mir1298	0	#NUM!
ENSMUSG00000080380	Gm22102	0	#NUM!
ENSMUSG00000080383	Gm22103	0	#NUM!
ENSMUSG00000080394	Gm23786	0	#NUM!
ENSMUSG00000080419	Gm26475	0	#NUM!
ENSMUSG00000080427	Gm24835	0	#NUM!
ENSMUSG00000080428	Gm24831	0	#NUM!
ENSMUSG00000080498	Gm26302	0	#NUM!
ENSMUSG00000080555	Gm24396	0	#NUM!
ENSMUSG00000080582	Gm24907	0	#NUM!
ENSMUSG00000080645	Mir1198	0	#NUM!
ENSMUSG00000080695	Gm5394	0	#NUM!
ENSMUSG00000080710	Gm8107	0	#NUM!
ENSMUSG00000080714	Gm14602	0	#NUM!
ENSMUSG00000080718	Gm8019	0	#NUM!
ENSMUSG00000080725	Gm6121	0	#NUM!
ENSMUSG00000080733	Gm14867	0	#NUM!
ENSMUSG00000080737	Gm6982	0	#NUM!
ENSMUSG00000080743	Gm7150	0	#NUM!
ENSMUSG00000080755	Gm15062	0	#NUM!
ENSMUSG00000080757	Gm15029	0	#NUM!
ENSMUSG00000080758	Gm5392	0	#NUM!
ENSMUSG00000080764	Gm14606	0	#NUM!
ENSMUSG00000080765	Gm8908	0	#NUM!
ENSMUSG00000080774	Gm9143	0	#NUM!
ENSMUSG00000080775	Gm6368	0	#NUM!
ENSMUSG00000080777	Gm15365	0	#NUM!
ENSMUSG00000080778	Gm7199	0	#NUM!
ENSMUSG00000080788	Gm7841	0	#NUM!
ENSMUSG00000080792	Gm14367	0	#NUM!
ENSMUSG00000080795	Gm6783	0	#NUM!
ENSMUSG00000073131	Vma21	8	0.125
ENSMUSG00000080798	Gm5135	0	#NUM!
ENSMUSG00000080799	Gm15166	0	#NUM!
ENSMUSG00000080811	Gm14513	0	#NUM!
ENSMUSG00000080813	Gm14828	0	#NUM!
ENSMUSG00000080818	Gm9434	0	#NUM!
ENSMUSG00000080819	Gm2005	0	#NUM!
ENSMUSG00000080822	Gm14694	0	#NUM!
ENSMUSG00000080825	Gm14892	0	#NUM!
ENSMUSG00000080828	Gm14669	0	#NUM!
ENSMUSG00000080829	Gm8545	0	#NUM!
ENSMUSG00000080834	Gm15216	0	#NUM!
ENSMUSG00000080841	Gm14880	0	#NUM!
ENSMUSG00000080843	Gm14726	0	#NUM!
ENSMUSG00000080845	Gm9115	0	#NUM!
ENSMUSG00000080847	Gm4773	0	#NUM!
ENSMUSG00000080852	Gm14918	0	#NUM!
ENSMUSG00000080862	Gm14523	0	#NUM!
ENSMUSG00000080863	Gm14787	0	#NUM!
ENSMUSG00000080874	Gm15010	0	#NUM!
ENSMUSG00000080876	Gm14332	0	#NUM!
ENSMUSG00000080877	Rpl22-ps1	0	#NUM!
ENSMUSG00000080886	Gm14847	0	#NUM!
ENSMUSG00000080887	Gm14831	0	#NUM!
ENSMUSG00000080889	Gm7974	0	#NUM!
ENSMUSG00000080890	Gm16458	0	#NUM!
ENSMUSG00000080896	Gm14567	0	#NUM!
ENSMUSG00000080897	Gm14500	0	#NUM!
ENSMUSG00000080898	Gm14836	0	#NUM!
ENSMUSG00000080899	Gm9109	0	#NUM!
ENSMUSG00000080903	Gm16383	0	#NUM!
ENSMUSG00000080910	Gm14821	0	#NUM!
ENSMUSG00000080914	Gm7129	0	#NUM!
ENSMUSG00000080915	Gm6446	0	#NUM!
ENSMUSG00000080922	Gm2214	0	#NUM!
ENSMUSG00000080923	Gm5400	0	#NUM!
ENSMUSG00000080933	Rhox3g	0	#NUM!
ENSMUSG00000080938	Gm6062	0	#NUM!
ENSMUSG00000080939	Gm9208	0	#NUM!
ENSMUSG00000080942	Zfp36l1-ps	0	#NUM!
ENSMUSG00000080948	Gm14481	0	#NUM!
ENSMUSG00000080952	Gm5379	0	#NUM!
ENSMUSG00000080953	Gm15025	0	#NUM!
ENSMUSG00000080954	Gm14919	0	#NUM!
ENSMUSG00000080959	Gm2003	0	#NUM!
ENSMUSG00000080965	Gm6461	0	#NUM!
ENSMUSG00000080968	Gm1862	0	#NUM!
ENSMUSG00000080974	Gm9009	0	#NUM!
ENSMUSG00000080983	Gm5419	0	#NUM!
ENSMUSG00000080995	Gm15165	0	#NUM!
ENSMUSG00000080996	Gm4986	0	#NUM!
ENSMUSG00000080998	Gm5384	0	#NUM!
ENSMUSG00000081001	Gm14678	0	#NUM!
ENSMUSG00000081004	Gm9157	1	0
ENSMUSG00000081012	Gm15224	0	#NUM!
ENSMUSG00000081017	Gm15000	0	#NUM!
ENSMUSG00000081018	Gm15012	0	#NUM!
ENSMUSG00000081020	Gm14509	0	#NUM!
ENSMUSG00000081024	Gm14627	0	#NUM!
ENSMUSG00000081029	Gm15077	0	#NUM!
ENSMUSG00000081033	Gm14797	0	#NUM!
ENSMUSG00000081034	Gm5944	0	#NUM!
ENSMUSG00000081036	Gm14628	0	#NUM!
ENSMUSG00000081042	Psmb7-ps2	1	0
ENSMUSG00000079317	Trappc2	8	0.125
ENSMUSG00000081049	Rps24-ps3	0	#NUM!
ENSMUSG00000081055	Gm6987	0	#NUM!
ENSMUSG00000081061	Gm14712	0	#NUM!
ENSMUSG00000081064	Gm6071	0	#NUM!
ENSMUSG00000081072	Gm14977	0	#NUM!
ENSMUSG00000081081	Gm14856	0	#NUM!
ENSMUSG00000081082	Gm14937	0	#NUM!
ENSMUSG00000081083	Gm6079	0	#NUM!
ENSMUSG00000081084	Gm5638	0	#NUM!
ENSMUSG00000081089	Gm14624	0	#NUM!
ENSMUSG00000081095	Gm14946	0	#NUM!
ENSMUSG00000081100	Gm14630	0	#NUM!
ENSMUSG00000081106	Gm7155	0	#NUM!
ENSMUSG00000081108	Gm4234	0	#NUM!
ENSMUSG00000081118	Gm6758	0	#NUM!
ENSMUSG00000081119	Gm14601	0	#NUM!
ENSMUSG00000081124	Gm14906	0	#NUM!
ENSMUSG00000081129	Gm14605	0	#NUM!
ENSMUSG00000081131	Gm14833	0	#NUM!
ENSMUSG00000081133	Rhox11-ps	0	#NUM!
ENSMUSG00000081134	Gm14913	0	#NUM!
ENSMUSG00000081135	Gm14800	0	#NUM!
ENSMUSG00000079428	Tceal7	2	0.5
ENSMUSG00000081145	Gm14585	0	#NUM!
ENSMUSG00000081146	Gm6207	0	#NUM!
ENSMUSG00000081147	Gm6024	0	#NUM!
ENSMUSG00000081159	Gm6023	0	#NUM!
ENSMUSG00000081160	Gm14897	0	#NUM!
ENSMUSG00000081164	Gm8722	0	#NUM!
ENSMUSG00000081167	Gm8880	0	#NUM!
ENSMUSG00000081171	Gm7485	0	#NUM!
ENSMUSG00000081175	Gm5793	0	#NUM!
ENSMUSG00000081180	Gm7212	0	#NUM!
ENSMUSG00000081182	Gm14935	0	#NUM!
ENSMUSG00000081187	3110067C02Rik	0	#NUM!
ENSMUSG00000081188	Gm14621	0	#NUM!
ENSMUSG00000081194	Gm8424	0	#NUM!
ENSMUSG00000081195	Gm6310	0	#NUM!
ENSMUSG00000081197	Gm15076	0	#NUM!
ENSMUSG00000081199	Gm16407	0	#NUM!
ENSMUSG00000081205	Gm5940	0	#NUM!
ENSMUSG00000081209	Gm14890	0	#NUM!
ENSMUSG00000081211	Gm14886	0	#NUM!
ENSMUSG00000081212	Gm6964	0	#NUM!
ENSMUSG00000081216	Gm6744	0	#NUM!
ENSMUSG00000081217	Gm15268	0	#NUM!
ENSMUSG00000081218	Gm4297	1	0
ENSMUSG00000081220	Gm14542	0	#NUM!
ENSMUSG00000081221	Gm14760	0	#NUM!
ENSMUSG00000081222	Gm15173	0	#NUM!
ENSMUSG00000081224	Gm2066	0	#NUM!
ENSMUSG00000081230	Gm9097	0	#NUM!
ENSMUSG00000081232	Gm14373	0	#NUM!
ENSMUSG00000081235	Gm14788	0	#NUM!
ENSMUSG00000081240	Gm16511	0	#NUM!
ENSMUSG00000081253	Gm8501	0	#NUM!
ENSMUSG00000081255	Gm5380	0	#NUM!
ENSMUSG00000081263	Gm14859	0	#NUM!
ENSMUSG00000081268	Gm14909	0	#NUM!
ENSMUSG00000081269	Gm14659	0	#NUM!
ENSMUSG00000081271	Gm14883	0	#NUM!
ENSMUSG00000081280	Gm9516	0	#NUM!
ENSMUSG00000081281	Gm6274	0	#NUM!
ENSMUSG00000081286	Gm14995	0	#NUM!
ENSMUSG00000081289	Gm14857	0	#NUM!
ENSMUSG00000081292	Gm15018	0	#NUM!
ENSMUSG00000081295	Gm6275	0	#NUM!
ENSMUSG00000081298	Gm14622	0	#NUM!
ENSMUSG00000081300	Gm14587	0	#NUM!
ENSMUSG00000081306	Gm15266	0	#NUM!
ENSMUSG00000081308	Gm14480	0	#NUM!
ENSMUSG00000081312	Gm14520	0	#NUM!
ENSMUSG00000081320	Gm15034	0	#NUM!
ENSMUSG00000081323	Rpl7l1-ps1	0	#NUM!
ENSMUSG00000081324	Gm14550	0	#NUM!
ENSMUSG00000081331	Gm15151	0	#NUM!
ENSMUSG00000081336	Gm15073	0	#NUM!
ENSMUSG00000081341	Gm14891	0	#NUM!
ENSMUSG00000081349	Gm15041	0	#NUM!
ENSMUSG00000081350	Gm5388	0	#NUM!
ENSMUSG00000081354	Gm14894	0	#NUM!
ENSMUSG00000081357	Xlr4e-ps	0	#NUM!
ENSMUSG00000081358	Gm14746	0	#NUM!
ENSMUSG00000081364	Gm8595	0	#NUM!
ENSMUSG00000081365	Gm15031	0	#NUM!
ENSMUSG00000081373	Gm16436	0	#NUM!
ENSMUSG00000081374	Gm15011	0	#NUM!
ENSMUSG00000081375	Gm14686	0	#NUM!
ENSMUSG00000081379	Gm14771	0	#NUM!
ENSMUSG00000081381	Gm5752	0	#NUM!
ENSMUSG00000081386	Gm15160	0	#NUM!
ENSMUSG00000081390	Gm14538	0	#NUM!
ENSMUSG00000081395	Gm14879	0	#NUM!
ENSMUSG00000081396	Gm15132	0	#NUM!
ENSMUSG00000081397	Gm14815	0	#NUM!
ENSMUSG00000081398	Gm7657	0	#NUM!
ENSMUSG00000081399	Gm14921	0	#NUM!
ENSMUSG00000081407	Gm14568	0	#NUM!
ENSMUSG00000081408	Gm15047	0	#NUM!
ENSMUSG00000081409	Gm8215	0	#NUM!
ENSMUSG00000081410	Gm6797	0	#NUM!
ENSMUSG00000081414	Gm3943	0	#NUM!
ENSMUSG00000081415	Gm15176	0	#NUM!
ENSMUSG00000081418	Gm14830	0	#NUM!
ENSMUSG00000081424	Gm14774	0	#NUM!
ENSMUSG00000081439	Gm7840	0	#NUM!
ENSMUSG00000081442	Gm14682	0	#NUM!
ENSMUSG00000081443	Gm3880	0	#NUM!
ENSMUSG00000081452	Gm14761	0	#NUM!
ENSMUSG00000081456	Gm7781	0	#NUM!
ENSMUSG00000081458	Gm14796	0	#NUM!
ENSMUSG00000081461	Rpl30-ps11	0	#NUM!
ENSMUSG00000081463	Gm15049	0	#NUM!
ENSMUSG00000081464	Gm14732	0	#NUM!
ENSMUSG00000081466	Gm14912	0	#NUM!
ENSMUSG00000081471	Gm14735	0	#NUM!
ENSMUSG00000081473	Gm4853	0	#NUM!
ENSMUSG00000081475	Gm14558	0	#NUM!
ENSMUSG00000081477	Gm7916	0	#NUM!
ENSMUSG00000081486	Gm14452	0	#NUM!
ENSMUSG00000081500	Gm15233	0	#NUM!
ENSMUSG00000081502	Gm5646	0	#NUM!
ENSMUSG00000081505	Gm8644	0	#NUM!
ENSMUSG00000081507	Gm14993	0	#NUM!
ENSMUSG00000081514	Gm14673	0	#NUM!
ENSMUSG00000081526	Gm7219	0	#NUM!
ENSMUSG00000081529	Gm14884	0	#NUM!
ENSMUSG00000081533	Gm15111	0	#NUM!
ENSMUSG00000081536	Gm15193	0	#NUM!
ENSMUSG00000081546	Gm14927	0	#NUM!
ENSMUSG00000081551	Gm14654	0	#NUM!
ENSMUSG00000081555	Gm6427	0	#NUM!
ENSMUSG00000081560	Gm9218	0	#NUM!
ENSMUSG00000081567	Gm14838	0	#NUM!
ENSMUSG00000081568	Gm15032	0	#NUM!
ENSMUSG00000081573	Gm15164	0	#NUM!
ENSMUSG00000081583	Gm14769	0	#NUM!
ENSMUSG00000081587	Gm14926	0	#NUM!
ENSMUSG00000081589	Gm14353	0	#NUM!
ENSMUSG00000081597	Gm14506	0	#NUM!
ENSMUSG00000081598	Gm8312	0	#NUM!
ENSMUSG00000081603	Gm14681	0	#NUM!
ENSMUSG00000081606	Gm9059	0	#NUM!
ENSMUSG00000081607	Gm15294	1	0
ENSMUSG00000081612	Xlr5e-ps	0	#NUM!
ENSMUSG00000081614	Gm9436	0	#NUM!
ENSMUSG00000081620	Gm14633	0	#NUM!
ENSMUSG00000081622	Gm5937	0	#NUM!
ENSMUSG00000081625	Rps12-ps7	0	#NUM!
ENSMUSG00000081626	Gm14369	0	#NUM!
ENSMUSG00000081628	Gm14804	0	#NUM!
ENSMUSG00000081633	Gm8522	0	#NUM!
ENSMUSG00000081635	Gm15071	0	#NUM!
ENSMUSG00000081638	Gm14594	0	#NUM!
ENSMUSG00000081639	Gm14973	0	#NUM!
ENSMUSG00000081641	Gm9439	0	#NUM!
ENSMUSG00000081646	Gm15060	0	#NUM!
ENSMUSG00000081654	Gm5383	0	#NUM!
ENSMUSG00000081659	Gm14917	0	#NUM!
ENSMUSG00000081661	Gm14450	0	#NUM!
ENSMUSG00000081673	Gm14794	0	#NUM!
ENSMUSG00000081674	Gm6184	0	#NUM!
ENSMUSG00000081680	Gm14473	0	#NUM!
ENSMUSG00000081681	Gm14868	0	#NUM!
ENSMUSG00000081684	Rps2-ps13	0	#NUM!
ENSMUSG00000081689	Gm9166	0	#NUM!
ENSMUSG00000081697	Gm14714	0	#NUM!
ENSMUSG00000081699	Gm15213	0	#NUM!
ENSMUSG00000081703	Gm6285	0	#NUM!
ENSMUSG00000081704	Gm14603	0	#NUM!
ENSMUSG00000081706	Gm7927	0	#NUM!
ENSMUSG00000081709	Gm15022	0	#NUM!
ENSMUSG00000081716	Gm14839	0	#NUM!
ENSMUSG00000081718	Gm8261	0	#NUM!
ENSMUSG00000081728	Gm14930	0	#NUM!
ENSMUSG00000081729	Hspa9-ps1	0	#NUM!
ENSMUSG00000081735	Gm14530	0	#NUM!
ENSMUSG00000081736	Gm14971	0	#NUM!
ENSMUSG00000081738	Hmgb1-ps2	0	#NUM!
ENSMUSG00000081739	Mdm4-ps	0	#NUM!
ENSMUSG00000081742	Gm9051	0	#NUM!
ENSMUSG00000081743	Gm4911	0	#NUM!
ENSMUSG00000081748	Gm14870	0	#NUM!
ENSMUSG00000081750	Gm4995	0	#NUM!
ENSMUSG00000081752	Gm14680	0	#NUM!
ENSMUSG00000081761	Gm6298	0	#NUM!
ENSMUSG00000081763	Gm9435	1	0
ENSMUSG00000081765	Gm14677	0	#NUM!
ENSMUSG00000081778	Gm6325	1	0
ENSMUSG00000081779	Gm21998	0	#NUM!
ENSMUSG00000081781	Gm14753	0	#NUM!
ENSMUSG00000081782	Gm15152	0	#NUM!
ENSMUSG00000079435	Rpl36a	4	0.25
ENSMUSG00000081796	Gm9005	0	#NUM!
ENSMUSG00000081797	Gm8662	1	0
ENSMUSG00000081803	Gm15282	0	#NUM!
ENSMUSG00000081804	Xlr5d-ps	0	#NUM!
ENSMUSG00000081806	Gm14901	0	#NUM!
ENSMUSG00000081807	Gm14849	0	#NUM!
ENSMUSG00000081812	Gm4789	0	#NUM!
ENSMUSG00000081814	Gm14695	0	#NUM!
ENSMUSG00000081821	Gm15158	0	#NUM!
ENSMUSG00000081827	Gm15103	0	#NUM!
ENSMUSG00000081831	Gm7405	0	#NUM!
ENSMUSG00000081832	Gm6897	0	#NUM!
ENSMUSG00000081837	Gm14649	0	#NUM!
ENSMUSG00000081843	Gm7851	0	#NUM!
ENSMUSG00000081845	Prkaca-ps1	0	#NUM!
ENSMUSG00000081848	Gm14925	0	#NUM!
ENSMUSG00000081856	Gm14580	0	#NUM!
ENSMUSG00000081858	Gm14514	0	#NUM!
ENSMUSG00000081869	Gm15002	0	#NUM!
ENSMUSG00000081870	Gm15141	0	#NUM!
ENSMUSG00000081874	Gm14983	0	#NUM!
ENSMUSG00000081875	Gm15223	0	#NUM!
ENSMUSG00000081877	Gm8858	0	#NUM!
ENSMUSG00000081880	Gm5385	0	#NUM!
ENSMUSG00000081881	Gm14752	0	#NUM!
ENSMUSG00000081886	Gm6175	0	#NUM!
ENSMUSG00000081891	Gm14660	0	#NUM!
ENSMUSG00000081892	Gm8864	0	#NUM!
ENSMUSG00000081896	Gm5389	0	#NUM!
ENSMUSG00000081897	Gm15067	1	0
ENSMUSG00000081898	Gm5754	0	#NUM!
ENSMUSG00000081900	Gm14985	0	#NUM!
ENSMUSG00000081917	Gm15209	0	#NUM!
ENSMUSG00000081918	Gm14613	0	#NUM!
ENSMUSG00000081923	Gm9062	0	#NUM!
ENSMUSG00000081928	Gm15105	0	#NUM!
ENSMUSG00000081931	Gm15211	0	#NUM!
ENSMUSG00000081933	Gm14767	0	#NUM!
ENSMUSG00000081937	Gm14599	0	#NUM!
ENSMUSG00000081938	Gm15039	0	#NUM!
ENSMUSG00000081940	Xlr3e-ps	0	#NUM!
ENSMUSG00000081942	Gm15149	0	#NUM!
ENSMUSG00000081943	Gm9078	0	#NUM!
ENSMUSG00000081947	Gm14512	0	#NUM!
ENSMUSG00000081959	Gm16480	0	#NUM!
ENSMUSG00000081960	Mageb17-ps	0	#NUM!
ENSMUSG00000081969	Gm16471	0	#NUM!
ENSMUSG00000081972	Gm16397	0	#NUM!
ENSMUSG00000081976	Gm14823	0	#NUM!
ENSMUSG00000081978	Gm14895	0	#NUM!
ENSMUSG00000081986	Gm14841	0	#NUM!
ENSMUSG00000081993	Gm8475	0	#NUM!
ENSMUSG00000081994	Gm14517	0	#NUM!
ENSMUSG00000081996	Gm7153	0	#NUM!
ENSMUSG00000082002	Gm6568	1	1
ENSMUSG00000082005	Gm7189	0	#NUM!
ENSMUSG00000082007	Gm15206	0	#NUM!
ENSMUSG00000082011	Gm15043	0	#NUM!
ENSMUSG00000082018	Gm6322	0	#NUM!
ENSMUSG00000082019	Gm15231	0	#NUM!
ENSMUSG00000082021	Gm14991	0	#NUM!
ENSMUSG00000082025	Gm14359	0	#NUM!
ENSMUSG00000082026	Gm5764	1	0
ENSMUSG00000082031	Gm8097	0	#NUM!
ENSMUSG00000082033	Mageb10-ps	0	#NUM!
ENSMUSG00000082035	Rpl17-ps8	0	#NUM!
ENSMUSG00000082054	Psmb6-ps	0	#NUM!
ENSMUSG00000082060	Gm15048	0	#NUM!
ENSMUSG00000082070	Gm1866	0	#NUM!
ENSMUSG00000082071	Pramel	0	#NUM!
ENSMUSG00000082076	Gm8659	0	#NUM!
ENSMUSG00000082081	Gm14358	0	#NUM!
ENSMUSG00000082083	Gm14728	0	#NUM!
ENSMUSG00000082085	Gm6441	0	#NUM!
ENSMUSG00000079479	Gm9112	2	0.5
ENSMUSG00000082092	Gm14665	0	#NUM!
ENSMUSG00000082106	Mageb16-ps1	0	#NUM!
ENSMUSG00000082109	Rpl19-ps12	0	#NUM!
ENSMUSG00000082117	Gm4994	0	#NUM!
ENSMUSG00000082121	Gm8199	0	#NUM!
ENSMUSG00000082125	Gm14679	0	#NUM!
ENSMUSG00000082126	Gm14975	0	#NUM!
ENSMUSG00000082129	Gm14502	0	#NUM!
ENSMUSG00000082134	Gm15236	0	#NUM!
ENSMUSG00000082135	Gm14988	0	#NUM!
ENSMUSG00000082139	Gm16463	0	#NUM!
ENSMUSG00000082146	Rpl23a-ps13	0	#NUM!
ENSMUSG00000082147	Gm14570	0	#NUM!
ENSMUSG00000082155	Gm7164	0	#NUM!
ENSMUSG00000082162	Gm14701	0	#NUM!
ENSMUSG00000082165	Gm7091	0	#NUM!
ENSMUSG00000082167	Gm14360	0	#NUM!
ENSMUSG00000082168	Gm14656	0	#NUM!
ENSMUSG00000082170	Gm8617	0	#NUM!
ENSMUSG00000082172	Gm14835	0	#NUM!
ENSMUSG00000082174	Gm14877	0	#NUM!
ENSMUSG00000082175	Gm14563	0	#NUM!
ENSMUSG00000082188	Gm2768	0	#NUM!
ENSMUSG00000082189	Gm4784	0	#NUM!
ENSMUSG00000082191	Gm5166	0	#NUM!
ENSMUSG00000082192	Gm14719	0	#NUM!
ENSMUSG00000082197	Gm8577	0	#NUM!
ENSMUSG00000082198	Gm14504	0	#NUM!
ENSMUSG00000082202	Gm4910	0	#NUM!
ENSMUSG00000082204	Gm7722	0	#NUM!
ENSMUSG00000082205	Gm7058	0	#NUM!
ENSMUSG00000082208	Gm15379	0	#NUM!
ENSMUSG00000082214	Gm15009	0	#NUM!
ENSMUSG00000082222	Gm14865	0	#NUM!
ENSMUSG00000082223	Gm15079	0	#NUM!
ENSMUSG00000082226	Gm715	0	#NUM!
ENSMUSG00000082228	Gm8344	0	#NUM!
ENSMUSG00000082229	Nap1l2	5	0
ENSMUSG00000082240	Gm14380	0	#NUM!
ENSMUSG00000082244	Gm8503	0	#NUM!
ENSMUSG00000082245	Gm6292	0	#NUM!
ENSMUSG00000082253	Gm14639	0	#NUM!
ENSMUSG00000082260	Gm7429	0	#NUM!
ENSMUSG00000082261	Gm14999	0	#NUM!
ENSMUSG00000082262	Gm14730	0	#NUM!
ENSMUSG00000082269	Gm14676	0	#NUM!
ENSMUSG00000082270	Gm14375	0	#NUM!
ENSMUSG00000082275	Gm14854	0	#NUM!
ENSMUSG00000082284	H3f3a-ps1	0	#NUM!
ENSMUSG00000082288	Gm14755	0	#NUM!
ENSMUSG00000082291	Gm5762	0	#NUM!
ENSMUSG00000082297	Rhox3d-ps	0	#NUM!
ENSMUSG00000082311	Gm14791	0	#NUM!
ENSMUSG00000082317	Gm14933	0	#NUM!
ENSMUSG00000082319	Gm8822	0	#NUM!
ENSMUSG00000082322	Gm9164	0	#NUM!
ENSMUSG00000082324	Gm14615	0	#NUM!
ENSMUSG00000082326	Gm14366	0	#NUM!
ENSMUSG00000082336	Gm8401	0	#NUM!
ENSMUSG00000082337	Gm14723	0	#NUM!
ENSMUSG00000082342	Gm5395	0	#NUM!
ENSMUSG00000082346	Gm6952	0	#NUM!
ENSMUSG00000082347	Gm15036	0	#NUM!
ENSMUSG00000082354	Gm378	0	#NUM!
ENSMUSG00000082358	Gm14990	0	#NUM!
ENSMUSG00000082360	Gm8814	0	#NUM!
ENSMUSG00000082371	Gm3712	0	#NUM!
ENSMUSG00000082372	Gm4772	0	#NUM!
ENSMUSG00000082382	Gm14970	0	#NUM!
ENSMUSG00000082383	Gm9670	0	#NUM!
ENSMUSG00000082392	Gm14938	0	#NUM!
ENSMUSG00000082393	Gm15028	0	#NUM!
ENSMUSG00000082397	Gm14803	0	#NUM!
ENSMUSG00000082403	Gm14916	0	#NUM!
ENSMUSG00000082404	Gm14799	0	#NUM!
ENSMUSG00000082406	Gm5401	0	#NUM!
ENSMUSG00000082421	Gm15004	0	#NUM!
ENSMUSG00000082422	Gm6973	0	#NUM!
ENSMUSG00000082423	Gm15148	0	#NUM!
ENSMUSG00000082426	Gm14610	0	#NUM!
ENSMUSG00000082427	Olfr1327-ps1	0	#NUM!
ENSMUSG00000082440	Gm4914	0	#NUM!
ENSMUSG00000082444	Gm14709	0	#NUM!
ENSMUSG00000082447	Gm15364	0	#NUM!
ENSMUSG00000082449	Gm15244	0	#NUM!
ENSMUSG00000082450	Mageb7-ps	0	#NUM!
ENSMUSG00000082458	Gm9430	0	#NUM!
ENSMUSG00000082461	Gm8844	0	#NUM!
ENSMUSG00000082462	Gm15147	0	#NUM!
ENSMUSG00000082464	Rab9b-ps1	0	#NUM!
ENSMUSG00000082467	Gm6743	0	#NUM!
ENSMUSG00000082479	Gm4746	0	#NUM!
ENSMUSG00000082482	H2afb2	0	#NUM!
ENSMUSG00000082489	Gm14356	0	#NUM!
ENSMUSG00000082496	Gm6798	0	#NUM!
ENSMUSG00000082497	Gm40	0	#NUM!
ENSMUSG00000082500	Gm15195	0	#NUM!
ENSMUSG00000082504	Gm15003	0	#NUM!
ENSMUSG00000082505	Gm14816	0	#NUM!
ENSMUSG00000082511	Gm4915	0	#NUM!
ENSMUSG00000082517	Gm5757	0	#NUM!
ENSMUSG00000082537	Gm14981	0	#NUM!
ENSMUSG00000082538	Gm14704	0	#NUM!
ENSMUSG00000082539	Gm15207	0	#NUM!
ENSMUSG00000082541	Gm9095	0	#NUM!
ENSMUSG00000082546	Gm14898	0	#NUM!
ENSMUSG00000082549	Gm14813	0	#NUM!
ENSMUSG00000082551	Gm15065	0	#NUM!
ENSMUSG00000082556	Gm5387	0	#NUM!
ENSMUSG00000082560	Gm15157	0	#NUM!
ENSMUSG00000082563	Gm15026	0	#NUM!
ENSMUSG00000082567	Gm14896	0	#NUM!
ENSMUSG00000082571	Gm8737	0	#NUM!
ENSMUSG00000082584	Gm8569	0	#NUM!
ENSMUSG00000082590	Gm14943	0	#NUM!
ENSMUSG00000082594	Gm15074	0	#NUM!
ENSMUSG00000082595	Gm14793	0	#NUM!
ENSMUSG00000082598	Gm15212	0	#NUM!
ENSMUSG00000082600	Gm9673	0	#NUM!
ENSMUSG00000082602	Gm15021	0	#NUM!
ENSMUSG00000082606	Gm14638	0	#NUM!
ENSMUSG00000082611	Gm7746	0	#NUM!
ENSMUSG00000082612	4930503H13Rik	0	#NUM!
ENSMUSG00000082616	Gm6025	0	#NUM!
ENSMUSG00000082617	Smt3h2-ps	0	#NUM!
ENSMUSG00000082618	Gm14852	0	#NUM!
ENSMUSG00000082620	Gm8244	0	#NUM!
ENSMUSG00000082621	Rpl7a-ps13	0	#NUM!
ENSMUSG00000082625	Gm15204	0	#NUM!
ENSMUSG00000082629	Gm5639	0	#NUM!
ENSMUSG00000082630	Gm14834	0	#NUM!
ENSMUSG00000082635	Gm14750	0	#NUM!
ENSMUSG00000082636	Gm14923	0	#NUM!
ENSMUSG00000082639	Gm2012	0	#NUM!
ENSMUSG00000082652	Gm14725	1	0
ENSMUSG00000082655	Gm7857	0	#NUM!
ENSMUSG00000082657	Gm14736	0	#NUM!
ENSMUSG00000082660	Gm14612	0	#NUM!
ENSMUSG00000082664	Gm8761	0	#NUM!
ENSMUSG00000082669	Gm5393	0	#NUM!
ENSMUSG00000082675	Gm6382	0	#NUM!
ENSMUSG00000082680	Gm14885	0	#NUM!
ENSMUSG00000082690	Gm14972	0	#NUM!
ENSMUSG00000082693	Gm15190	0	#NUM!
ENSMUSG00000082696	Gm15040	0	#NUM!
ENSMUSG00000082707	Gm6881	0	#NUM!
ENSMUSG00000082708	Gm15172	0	#NUM!
ENSMUSG00000082713	Gm14721	0	#NUM!
ENSMUSG00000082718	Gm14928	0	#NUM!
ENSMUSG00000082723	Gm14564	0	#NUM!
ENSMUSG00000082728	Supt20-ps	0	#NUM!
ENSMUSG00000082729	Gm14845	0	#NUM!
ENSMUSG00000082733	Gm15153	0	#NUM!
ENSMUSG00000082734	Gm15474	0	#NUM!
ENSMUSG00000082735	Gm16394	0	#NUM!
ENSMUSG00000082736	Gm5381	0	#NUM!
ENSMUSG00000082746	Rps12-ps1	0	#NUM!
ENSMUSG00000082751	Gm6620	0	#NUM!
ENSMUSG00000082752	Gm14899	0	#NUM!
ENSMUSG00000082755	Gm8692	0	#NUM!
ENSMUSG00000082757	Gm6923	0	#NUM!
ENSMUSG00000082759	Gm14826	0	#NUM!
ENSMUSG00000082770	Gm14722	0	#NUM!
ENSMUSG00000082772	Gm381	0	#NUM!
ENSMUSG00000082773	Gm15058	0	#NUM!
ENSMUSG00000082775	Itpa-ps3	0	#NUM!
ENSMUSG00000082776	Gm7061	0	#NUM!
ENSMUSG00000082778	Gm15191	0	#NUM!
ENSMUSG00000082783	Gm9126	0	#NUM!
ENSMUSG00000082794	Gm6806	0	#NUM!
ENSMUSG00000082799	Gm14554	0	#NUM!
ENSMUSG00000082807	Gm14782	0	#NUM!
ENSMUSG00000082810	Gm8682	0	#NUM!
ENSMUSG00000082812	Gm14860	0	#NUM!
ENSMUSG00000082817	Gm16428	0	#NUM!
ENSMUSG00000082822	Gm14731	0	#NUM!
ENSMUSG00000082824	Gm14716	0	#NUM!
ENSMUSG00000082827	Gm5397	0	#NUM!
ENSMUSG00000082832	Gm14786	0	#NUM!
ENSMUSG00000082838	Gm14519	0	#NUM!
ENSMUSG00000082839	Gm14588	0	#NUM!
ENSMUSG00000082840	Gm16421	0	#NUM!
ENSMUSG00000082842	Gm14748	0	#NUM!
ENSMUSG00000082847	Gm5759	0	#NUM!
ENSMUSG00000082853	Gm7134	1	0
ENSMUSG00000082855	Gm14537	0	#NUM!
ENSMUSG00000082856	Gm15106	0	#NUM!
ENSMUSG00000082863	Gm14674	0	#NUM!
ENSMUSG00000082865	Gm14745	0	#NUM!
ENSMUSG00000082873	Gm15367	0	#NUM!
ENSMUSG00000082886	Gm5386	0	#NUM!
ENSMUSG00000082887	Gm14607	0	#NUM!
ENSMUSG00000082890	Gm15014	0	#NUM!
ENSMUSG00000082894	Gm6480	0	#NUM!
ENSMUSG00000082905	Gm7823	0	#NUM!
ENSMUSG00000082906	Smt3h1-ps	0	#NUM!
ENSMUSG00000082907	Gm14832	0	#NUM!
ENSMUSG00000082910	Gm14758	0	#NUM!
ENSMUSG00000082912	Gm8770	0	#NUM!
ENSMUSG00000082913	Gm14739	0	#NUM!
ENSMUSG00000082915	Gm15240	0	#NUM!
ENSMUSG00000082926	Gm8172	0	#NUM!
ENSMUSG00000082927	Gm5863	0	#NUM!
ENSMUSG00000082929	Gm6067	0	#NUM!
ENSMUSG00000082933	Gm14811	0	#NUM!
ENSMUSG00000082937	Gm15095	0	#NUM!
ENSMUSG00000082939	Gm14881	0	#NUM!
ENSMUSG00000082950	Gm7834	0	#NUM!
ENSMUSG00000082955	Gm8036	0	#NUM!
ENSMUSG00000082961	Gm15131	0	#NUM!
ENSMUSG00000082964	Rpl13-ps5	0	#NUM!
ENSMUSG00000082965	Gm6754	0	#NUM!
ENSMUSG00000082966	Gm14614	0	#NUM!
ENSMUSG00000082968	Gm14581	0	#NUM!
ENSMUSG00000082970	Gm15214	0	#NUM!
ENSMUSG00000082974	Gm15129	0	#NUM!
ENSMUSG00000082975	Gm14363	0	#NUM!
ENSMUSG00000082995	Gm15126	0	#NUM!
ENSMUSG00000082996	Gm6238	0	#NUM!
ENSMUSG00000083010	Gm14687	0	#NUM!
ENSMUSG00000083019	Gm6222	2	0
ENSMUSG00000083024	Gm14982	0	#NUM!
ENSMUSG00000083026	Gm6373	0	#NUM!
ENSMUSG00000083030	Gm14561	0	#NUM!
ENSMUSG00000083031	Gm14910	0	#NUM!
ENSMUSG00000083033	Gm9083	0	#NUM!
ENSMUSG00000083037	Gm14900	0	#NUM!
ENSMUSG00000083046	Gm14699	0	#NUM!
ENSMUSG00000083049	Gm14822	0	#NUM!
ENSMUSG00000083053	Gm15001	0	#NUM!
ENSMUSG00000083058	Gm14795	0	#NUM!
ENSMUSG00000083060	Gm14533	0	#NUM!
ENSMUSG00000083062	Gm14980	0	#NUM!
ENSMUSG00000083063	Gm14882	0	#NUM!
ENSMUSG00000083067	Gm14751	0	#NUM!
ENSMUSG00000083069	Gm16431	0	#NUM!
ENSMUSG00000083074	Gm14670	0	#NUM!
ENSMUSG00000083084	Gm14667	0	#NUM!
ENSMUSG00000083089	Gm4760	1	0
ENSMUSG00000083093	Gm15385	0	#NUM!
ENSMUSG00000083094	Gm4908	0	#NUM!
ENSMUSG00000083098	Gm14578	0	#NUM!
ENSMUSG00000083099	Gm4732	0	#NUM!
ENSMUSG00000083103	Gm6429	0	#NUM!
ENSMUSG00000083112	Gm14620	0	#NUM!
ENSMUSG00000083113	Rpl10-ps4	0	#NUM!
ENSMUSG00000083114	Gm14790	0	#NUM!
ENSMUSG00000083117	Gm15171	0	#NUM!
ENSMUSG00000083119	Gm14724	0	#NUM!
ENSMUSG00000083123	Gm6826	0	#NUM!
ENSMUSG00000083127	Gm15189	0	#NUM!
ENSMUSG00000083130	Gm14560	0	#NUM!
ENSMUSG00000083136	Gm15170	0	#NUM!
ENSMUSG00000083140	Gm5073	0	#NUM!
ENSMUSG00000083144	Gm14334	0	#NUM!
ENSMUSG00000083151	Gm4913	0	#NUM!
ENSMUSG00000083158	Gm14655	0	#NUM!
ENSMUSG00000083162	Gm4917	0	#NUM!
ENSMUSG00000083166	Gm8648	0	#NUM!
ENSMUSG00000083174	Gm7190	0	#NUM!
ENSMUSG00000083177	Gm7820	0	#NUM!
ENSMUSG00000083180	Gm15007	0	#NUM!
ENSMUSG00000083199	Gm9432	1	0
ENSMUSG00000083200	Gm15066	0	#NUM!
ENSMUSG00000083205	Gm7821	0	#NUM!
ENSMUSG00000083207	Gm14780	0	#NUM!
ENSMUSG00000083210	Gm14869	0	#NUM!
ENSMUSG00000083213	Gm14875	0	#NUM!
ENSMUSG00000083223	Gm15016	0	#NUM!
ENSMUSG00000083225	Gm15215	0	#NUM!
ENSMUSG00000083231	Gm15096	0	#NUM!
ENSMUSG00000083236	Gm7222	0	#NUM!
ENSMUSG00000083243	Gm14668	0	#NUM!
ENSMUSG00000083249	Gm14623	0	#NUM!
ENSMUSG00000083250	Gm5403	0	#NUM!
ENSMUSG00000083253	Gm7108	0	#NUM!
ENSMUSG00000083256	Kars-ps1	0	#NUM!
ENSMUSG00000083258	Gm5939	0	#NUM!
ENSMUSG00000083262	Gm14470	0	#NUM!
ENSMUSG00000083263	Gm14874	0	#NUM!
ENSMUSG00000083275	Gm4993	0	#NUM!
ENSMUSG00000083278	Gm14589	0	#NUM!
ENSMUSG00000083283	Gm15361	0	#NUM!
ENSMUSG00000083288	Csnk2a1-ps	0	#NUM!
ENSMUSG00000083290	Gm15030	0	#NUM!
ENSMUSG00000083294	Gm14957	0	#NUM!
ENSMUSG00000083307	AA414768	1	0
ENSMUSG00000083310	Gm5760	0	#NUM!
ENSMUSG00000083311	Gm5643	0	#NUM!
ENSMUSG00000083316	Gm15185	0	#NUM!
ENSMUSG00000083318	Gm15192	0	#NUM!
ENSMUSG00000083321	Gm14931	0	#NUM!
ENSMUSG00000083324	Gm14997	0	#NUM!
ENSMUSG00000083327	Vcp-rs	0	#NUM!
ENSMUSG00000083333	Magea7-ps	0	#NUM!
ENSMUSG00000083343	Gm14666	0	#NUM!
ENSMUSG00000083345	Gm6491	0	#NUM!
ENSMUSG00000083346	Gm8260	0	#NUM!
ENSMUSG00000083350	Gm9060	0	#NUM!
ENSMUSG00000083352	Gm14907	0	#NUM!
ENSMUSG00000083362	Gm8606	0	#NUM!
ENSMUSG00000083364	Llph-ps2	0	#NUM!
ENSMUSG00000083366	Gm14887	0	#NUM!
ENSMUSG00000083367	Gm8806	0	#NUM!
ENSMUSG00000083375	Gm15057	0	#NUM!
ENSMUSG00000083379	Gm4919	0	#NUM!
ENSMUSG00000083392	Gm6335	0	#NUM!
ENSMUSG00000083393	Gm15194	0	#NUM!
ENSMUSG00000083399	Gm15033	0	#NUM!
ENSMUSG00000083402	Gm14394	0	#NUM!
ENSMUSG00000083406	Gm8410	0	#NUM!
ENSMUSG00000083411	Rpl30-ps10	0	#NUM!
ENSMUSG00000083414	Gm14840	0	#NUM!
ENSMUSG00000083416	Gm15378	0	#NUM!
ENSMUSG00000083419	Gm14485	0	#NUM!
ENSMUSG00000083421	Gm14776	0	#NUM!
ENSMUSG00000083428	Gm14591	0	#NUM!
ENSMUSG00000083432	Gm14878	0	#NUM!
ENSMUSG00000083437	Gm15187	0	#NUM!
ENSMUSG00000083438	Gm5402	0	#NUM!
ENSMUSG00000083439	Gm14491	0	#NUM!
ENSMUSG00000083440	Rpl7a-ps12	0	#NUM!
ENSMUSG00000083444	Gm14768	0	#NUM!
ENSMUSG00000083445	Gm15038	0	#NUM!
ENSMUSG00000083448	Gm8749	0	#NUM!
ENSMUSG00000083450	Gm14619	0	#NUM!
ENSMUSG00000083452	Gm14905	0	#NUM!
ENSMUSG00000083455	Gm15037	0	#NUM!
ENSMUSG00000083463	Gm4909	0	#NUM!
ENSMUSG00000083466	Gm15225	0	#NUM!
ENSMUSG00000083468	Gm9431	0	#NUM!
ENSMUSG00000083470	Nsa2-ps2	0	#NUM!
ENSMUSG00000083474	Gm15267	0	#NUM!
ENSMUSG00000083475	Gm9440	0	#NUM!
ENSMUSG00000083482	Gm14706	0	#NUM!
ENSMUSG00000083484	Gm14574	0	#NUM!
ENSMUSG00000083486	Gm14521	0	#NUM!
ENSMUSG00000083488	Gm8534	0	#NUM!
ENSMUSG00000083490	Gm14940	0	#NUM!
ENSMUSG00000083492	Gm14515	0	#NUM!
ENSMUSG00000083493	Gm15044	0	#NUM!
ENSMUSG00000083499	Gm14609	0	#NUM!
ENSMUSG00000083502	Gm14861	0	#NUM!
ENSMUSG00000083508	Gm6027	0	#NUM!
ENSMUSG00000083515	Gm14577	0	#NUM!
ENSMUSG00000083516	Gm15196	0	#NUM!
ENSMUSG00000083517	Gm14998	0	#NUM!
ENSMUSG00000083518	Gm9429	0	#NUM!
ENSMUSG00000083520	Gm6418	0	#NUM!
ENSMUSG00000083535	Gm14381	0	#NUM!
ENSMUSG00000083537	Gm14942	0	#NUM!
ENSMUSG00000083543	Gm14663	0	#NUM!
ENSMUSG00000083544	Oat-rs1	0	#NUM!
ENSMUSG00000083551	Gm14516	0	#NUM!
ENSMUSG00000083554	Gm6645	0	#NUM!
ENSMUSG00000083556	Gm9043	0	#NUM!
ENSMUSG00000083560	Gm14939	0	#NUM!
ENSMUSG00000083561	Gm5942	0	#NUM!
ENSMUSG00000083566	Gm14711	0	#NUM!
ENSMUSG00000083570	Gm14671	0	#NUM!
ENSMUSG00000083573	Gm7312	0	#NUM!
ENSMUSG00000083576	Gm16411	0	#NUM!
ENSMUSG00000083587	Gm14741	0	#NUM!
ENSMUSG00000083595	Gm9200	0	#NUM!
ENSMUSG00000083596	Rpl21-ps15	0	#NUM!
ENSMUSG00000083597	Gm14805	0	#NUM!
ENSMUSG00000083598	Gm14579	0	#NUM!
ENSMUSG00000083602	Gm14911	0	#NUM!
ENSMUSG00000083603	Gm14810	0	#NUM!
ENSMUSG00000083605	Gm14893	0	#NUM!
ENSMUSG00000083608	Gm14863	0	#NUM!
ENSMUSG00000083611	Gm8832	0	#NUM!
ENSMUSG00000083616	H2afb3	0	#NUM!
ENSMUSG00000083617	Gm5390	0	#NUM!
ENSMUSG00000083621	Gm14586	0	#NUM!
ENSMUSG00000083625	Gm15188	0	#NUM!
ENSMUSG00000083628	Gm2030	0	#NUM!
ENSMUSG00000083636	Gm15175	0	#NUM!
ENSMUSG00000083637	Gm14754	0	#NUM!
ENSMUSG00000083640	Gm8876	0	#NUM!
ENSMUSG00000083641	Gm9225	0	#NUM!
ENSMUSG00000083646	Gm6088	0	#NUM!
ENSMUSG00000083663	Gm14903	0	#NUM!
ENSMUSG00000083665	Gm14575	0	#NUM!
ENSMUSG00000083668	Gm5648	1	0
ENSMUSG00000083670	Gm6829	0	#NUM!
ENSMUSG00000083680	Gm9119	0	#NUM!
ENSMUSG00000083682	Pcna-ps1	0	#NUM!
ENSMUSG00000083683	Gm6539	0	#NUM!
ENSMUSG00000083687	Gm15154	0	#NUM!
ENSMUSG00000083695	Rnf138rt1	0	#NUM!
ENSMUSG00000083699	Gm14932	0	#NUM!
ENSMUSG00000083701	Gm4912	0	#NUM!
ENSMUSG00000083709	Gm14688	0	#NUM!
ENSMUSG00000083710	Gm15078	0	#NUM!
ENSMUSG00000083711	Gm3931	0	#NUM!
ENSMUSG00000083714	Gm14499	0	#NUM!
ENSMUSG00000083719	Gm15161	0	#NUM!
ENSMUSG00000083721	Gm7700	0	#NUM!
ENSMUSG00000083736	Gm6039	0	#NUM!
ENSMUSG00000083738	Gm14592	0	#NUM!
ENSMUSG00000083741	Gm15297	0	#NUM!
ENSMUSG00000083744	Gm14824	0	#NUM!
ENSMUSG00000083747	Gm14727	0	#NUM!
ENSMUSG00000083751	Gm14534	0	#NUM!
ENSMUSG00000083754	Gm7803	0	#NUM!
ENSMUSG00000083755	Gm14559	0	#NUM!
ENSMUSG00000083760	Gm14524	0	#NUM!
ENSMUSG00000083763	Gm9050	0	#NUM!
ENSMUSG00000083768	Gm15362	0	#NUM!
ENSMUSG00000083775	Gm14837	0	#NUM!
ENSMUSG00000083778	Gm15094	0	#NUM!
ENSMUSG00000083779	Gm14775	0	#NUM!
ENSMUSG00000083781	Gm14842	0	#NUM!
ENSMUSG00000083784	Gm14729	0	#NUM!
ENSMUSG00000083789	Gm6092	0	#NUM!
ENSMUSG00000083798	Gm14584	0	#NUM!
ENSMUSG00000083805	Gm14848	0	#NUM!
ENSMUSG00000083809	Gm15110	0	#NUM!
ENSMUSG00000083810	Gm14713	0	#NUM!
ENSMUSG00000083814	Gm5133	0	#NUM!
ENSMUSG00000083818	Gm14908	0	#NUM!
ENSMUSG00000083821	Gm14631	0	#NUM!
ENSMUSG00000083823	Amd-ps1	0	#NUM!
ENSMUSG00000083828	Gm15006	0	#NUM!
ENSMUSG00000083830	Gm8839	0	#NUM!
ENSMUSG00000083839	Gm14765	0	#NUM!
ENSMUSG00000083841	Gm1947	0	#NUM!
ENSMUSG00000083843	Gm7071	0	#NUM!
ENSMUSG00000083845	Gm14571	0	#NUM!
ENSMUSG00000083847	Xlr3d-ps	0	#NUM!
ENSMUSG00000083858	Gm14979	0	#NUM!
ENSMUSG00000083871	Gm16479	0	#NUM!
ENSMUSG00000083877	Gm14740	0	#NUM!
ENSMUSG00000083889	E530001F21Rik	0	#NUM!
ENSMUSG00000083892	Gm1848	0	#NUM!
ENSMUSG00000083897	Gm14843	0	#NUM!
ENSMUSG00000083898	Gm7340	0	#NUM!
ENSMUSG00000083906	Gm15186	0	#NUM!
ENSMUSG00000083908	Gm6447	0	#NUM!
ENSMUSG00000083912	Gm5391	0	#NUM!
ENSMUSG00000083918	Gm14352	0	#NUM!
ENSMUSG00000083920	Gm14987	0	#NUM!
ENSMUSG00000083923	Gm649	0	#NUM!
ENSMUSG00000083926	Gm14783	0	#NUM!
ENSMUSG00000083927	Gm14749	0	#NUM!
ENSMUSG00000083928	Gm4991	0	#NUM!
ENSMUSG00000083931	Gm14518	0	#NUM!
ENSMUSG00000083936	Gm14829	0	#NUM!
ENSMUSG00000083939	Gm14451	0	#NUM!
ENSMUSG00000083944	Gm14733	0	#NUM!
ENSMUSG00000083945	Gm15242	0	#NUM!
ENSMUSG00000083948	Gm7158	0	#NUM!
ENSMUSG00000083955	Gm14785	0	#NUM!
ENSMUSG00000083960	Gm4918	0	#NUM!
ENSMUSG00000083963	Gm15203	0	#NUM!
ENSMUSG00000083970	Gm15081	0	#NUM!
ENSMUSG00000083971	Gm5943	0	#NUM!
ENSMUSG00000083972	Gm14802	0	#NUM!
ENSMUSG00000083977	Mageb8-ps	0	#NUM!
ENSMUSG00000083978	Gm5060	0	#NUM!
ENSMUSG00000083981	Gm15363	0	#NUM!
ENSMUSG00000083982	Gm14650	0	#NUM!
ENSMUSG00000083994	Gm16465	0	#NUM!
ENSMUSG00000083999	Gm7790	0	#NUM!
ENSMUSG00000084000	Gm14653	0	#NUM!
ENSMUSG00000084001	Gm15113	0	#NUM!
ENSMUSG00000084007	Gm9003	0	#NUM!
ENSMUSG00000084009	Rhox7-ps	0	#NUM!
ENSMUSG00000084014	Gm7209	0	#NUM!
ENSMUSG00000084019	Gm8754	0	#NUM!
ENSMUSG00000084022	Gm16459	0	#NUM!
ENSMUSG00000084029	Gm8855	0	#NUM!
ENSMUSG00000084030	Gm16423	0	#NUM!
ENSMUSG00000084031	Gm7416	0	#NUM!
ENSMUSG00000084039	Gm14551	0	#NUM!
ENSMUSG00000084044	Gm14647	0	#NUM!
ENSMUSG00000084047	Gm14984	0	#NUM!
ENSMUSG00000084053	Gm14904	0	#NUM!
ENSMUSG00000084054	Gm14945	0	#NUM!
ENSMUSG00000084056	Rhox3b-ps	0	#NUM!
ENSMUSG00000084057	Gm8916	0	#NUM!
ENSMUSG00000084060	Gm16412	0	#NUM!
ENSMUSG00000084061	Gm4996	0	#NUM!
ENSMUSG00000084063	Gm5934	1	0
ENSMUSG00000084065	Gm15159	0	#NUM!
ENSMUSG00000084066	Xlr4d-ps	0	#NUM!
ENSMUSG00000084070	Gm6591	0	#NUM!
ENSMUSG00000084074	Gm8310	0	#NUM!
ENSMUSG00000084076	Gm14600	0	#NUM!
ENSMUSG00000084080	Gm15227	0	#NUM!
ENSMUSG00000084086	Gm5761	0	#NUM!
ENSMUSG00000084097	Gm14922	0	#NUM!
ENSMUSG00000084103	Gm14629	0	#NUM!
ENSMUSG00000084110	Gm4992	0	#NUM!
ENSMUSG00000084112	Gm15112	0	#NUM!
ENSMUSG00000084114	Gm8421	0	#NUM!
ENSMUSG00000084118	Gm14989	1	0
ENSMUSG00000084125	Gm8757	0	#NUM!
ENSMUSG00000084131	Rpl3-ps2	1	0
ENSMUSG00000084137	Gm9085	0	#NUM!
ENSMUSG00000084138	Gm14915	0	#NUM!
ENSMUSG00000084142	Gm9103	0	#NUM!
ENSMUSG00000084147	Gm15075	0	#NUM!
ENSMUSG00000084150	Gm14395	0	#NUM!
ENSMUSG00000084155	Gm7113	0	#NUM!
ENSMUSG00000084158	Gm14652	0	#NUM!
ENSMUSG00000084161	Gm15061	0	#NUM!
ENSMUSG00000084166	Gm6451	0	#NUM!
ENSMUSG00000084172	Gm16420	0	#NUM!
ENSMUSG00000084180	Gm15237	0	#NUM!
ENSMUSG00000084185	Rplp1-ps1	0	#NUM!
ENSMUSG00000084186	Rpl36-ps10	0	#NUM!
ENSMUSG00000084191	Gm15167	0	#NUM!
ENSMUSG00000084193	Gm6823	0	#NUM!
ENSMUSG00000084197	Gm9089	0	#NUM!
ENSMUSG00000084202	Gm5398	0	#NUM!
ENSMUSG00000084205	Gm8061	0	#NUM!
ENSMUSG00000084210	Gm15168	0	#NUM!
ENSMUSG00000084214	Gm14825	0	#NUM!
ENSMUSG00000084216	Gm7973	0	#NUM!
ENSMUSG00000084219	Gm14876	0	#NUM!
ENSMUSG00000084245	Gm14994	0	#NUM!
ENSMUSG00000084246	Gm15162	0	#NUM!
ENSMUSG00000084247	Gm14566	0	#NUM!
ENSMUSG00000084256	Gm14976	0	#NUM!
ENSMUSG00000084265	Gm14541	0	#NUM!
ENSMUSG00000084269	Gm14784	0	#NUM!
ENSMUSG00000084270	Gm15177	0	#NUM!
ENSMUSG00000084271	Gm14846	0	#NUM!
ENSMUSG00000084275	Gm5396	0	#NUM!
ENSMUSG00000084281	Gm14770	0	#NUM!
ENSMUSG00000084283	Gm14914	0	#NUM!
ENSMUSG00000084284	Tpt1-ps6	1	0
ENSMUSG00000084287	Gm14576	0	#NUM!
ENSMUSG00000084289	Gm6977	0	#NUM!
ENSMUSG00000084298	Gm14331	0	#NUM!
ENSMUSG00000084300	Gm6954	0	#NUM!
ENSMUSG00000084303	Gm8216	0	#NUM!
ENSMUSG00000084305	Gm14645	0	#NUM!
ENSMUSG00000084308	Gm14593	0	#NUM!
ENSMUSG00000084324	Gm6500	0	#NUM!
ENSMUSG00000084327	Gm14531	0	#NUM!
ENSMUSG00000084330	Gm15019	0	#NUM!
ENSMUSG00000084331	Gm8163	0	#NUM!
ENSMUSG00000084337	Gm14986	0	#NUM!
ENSMUSG00000084340	Gm14766	0	#NUM!
ENSMUSG00000084341	Gm3928	0	#NUM!
ENSMUSG00000084348	Gm14608	0	#NUM!
ENSMUSG00000084349	Rpl3-ps1	0	#NUM!
ENSMUSG00000084355	Gm14792	0	#NUM!
ENSMUSG00000084361	Gm8202	0	#NUM!
ENSMUSG00000084363	Gm2288	0	#NUM!
ENSMUSG00000084367	Gm15142	0	#NUM!
ENSMUSG00000084369	Gm14626	0	#NUM!
ENSMUSG00000084376	Gm14855	0	#NUM!
ENSMUSG00000084378	Gm15238	0	#NUM!
ENSMUSG00000084394	Gm8111	0	#NUM!
ENSMUSG00000084395	Gm15087	0	#NUM!
ENSMUSG00000084396	Gm14657	0	#NUM!
ENSMUSG00000084397	Gm9133	0	#NUM!
ENSMUSG00000084421	Gm25107	0	#NUM!
ENSMUSG00000084450	Gm24595	0	#NUM!
ENSMUSG00000084459	Gm24598	0	#NUM!
ENSMUSG00000084559	Mir1906-2	0	#NUM!
ENSMUSG00000084575	Gm23656	0	#NUM!
ENSMUSG00000084584	n-R5s15	0	#NUM!
ENSMUSG00000084598	Gm23867	0	#NUM!
ENSMUSG00000084612	n-R5s6	0	#NUM!
ENSMUSG00000084616	Gm25047	0	#NUM!
ENSMUSG00000084637	n-R5s14	0	#NUM!
ENSMUSG00000084645	Gm24380	0	#NUM!
ENSMUSG00000084678	Gm26020	0	#NUM!
ENSMUSG00000084683	Gm22025	0	#NUM!
ENSMUSG00000084689	n-R5s18	0	#NUM!
ENSMUSG00000084713	Gm24627	0	#NUM!
ENSMUSG00000084771	A230072E10Rik	2	0
ENSMUSG00000084776	Gm14951	0	#NUM!
ENSMUSG00000084806	Gm15232	0	#NUM!
ENSMUSG00000084830	Gm14539	0	#NUM!
ENSMUSG00000084831	Gm14710	0	#NUM!
ENSMUSG00000084842	Pabpc1l2b-ps	0	#NUM!
ENSMUSG00000084875	4930570D08Rik	0	#NUM!
ENSMUSG00000084885	3010001F23Rik	0	#NUM!
ENSMUSG00000084904	Gm14827	1	0
ENSMUSG00000084907	Gm14505	0	#NUM!
ENSMUSG00000084920	Gm15230	0	#NUM!
ENSMUSG00000084932	Gm15156	0	#NUM!
ENSMUSG00000084944	Gm14684	0	#NUM!
ENSMUSG00000084955	Gm14349	0	#NUM!
ENSMUSG00000084963	Gm14936	0	#NUM!
ENSMUSG00000084982	Gm15275	0	#NUM!
ENSMUSG00000084990	Gm14549	0	#NUM!
ENSMUSG00000085000	Gm14553	0	#NUM!
ENSMUSG00000085053	Gm14809	0	#NUM!
ENSMUSG00000085060	Gm3677	0	#NUM!
ENSMUSG00000085066	Gm4989	0	#NUM!
ENSMUSG00000085073	Gm14562	0	#NUM!
ENSMUSG00000085107	Gm4764	0	#NUM!
ENSMUSG00000079584	Gm364	3	0.333333
ENSMUSG00000085139	A730046J19Rik	0	#NUM!
ENSMUSG00000085146	Eif2c5	0	#NUM!
ENSMUSG00000085157	4930515L19Rik	0	#NUM!
ENSMUSG00000085226	Gm7855	0	#NUM!
ENSMUSG00000085284	Gm16189	0	#NUM!
ENSMUSG00000085314	Gm14866	0	#NUM!
ENSMUSG00000085325	Gm14974	0	#NUM!
ENSMUSG00000079641	Rpl39	2	0.5
ENSMUSG00000085441	Gm8289	0	#NUM!
ENSMUSG00000085466	Hmgn2l6	0	#NUM!
ENSMUSG00000085489	Gm3669	0	#NUM!
[truncated: 548 more rows]

## Sheet: Extended Figure 1i
Gene	Clone	Condition	Escapes in all clones	Escape Status	Allelic Ratio
Gm14539	CL30 - Rep1	Control	TRUE	NPC-specific	0.644338
1810030O07Rik	CL30 - Rep1	Control	TRUE	Constitutive	0.699074
Gemin8	CL30 - Rep1	Control	TRUE	Facultative	0.555319
Trappc2	CL30 - Rep1	Control	TRUE	Facultative	0.746032
Ofd1	CL30 - Rep1	Control	TRUE	Facultative	0.513196
Tceanc	CL30 - Rep1	Control	TRUE	Facultative	0.550459
Pbdc1	CL30 - Rep1	Control	TRUE	Constitutive	0.532313
Gpm6b	CL30 - Rep1	Control	TRUE	Facultative	0.502558
Txlng	CL30 - Rep1	Control	TRUE	Facultative	0.441176
Syap1	CL30 - Rep1	Control	TRUE	Facultative	0.49058
Usp9x	CL30 - Rep1	Control	TRUE	Facultative	0.459987
Bcap31	CL30 - Rep1	Control	TRUE	Facultative	0.476302
Idh3g	CL30 - Rep1	Control	TRUE	Facultative	0.43734
Ssr4	CL30 - Rep1	Control	TRUE	Facultative	0.4
Zrsr2	CL30 - Rep1	Control	TRUE	Facultative	0.478105
Gm14634	CL30 - Rep1	Control	TRUE	Facultative	0.4
Fmr1	CL30 - Rep1	Control	TRUE	Facultative	0.608434
Utp14a	CL30 - Rep1	Control	TRUE	Constitutive	0.54485
Med14	CL30 - Rep1	Control	TRUE	Facultative	0.453716
Uba1	CL30 - Rep1	Control	TRUE	Facultative	0.406872
Mmgt1	CL30 - Rep1	Control	TRUE	Facultative	0.447329
5730405O15Rik	CL30 - Rep1	Control	FALSE	NPC-specific	0.153846
Araf	CL30 - Rep1	Control	TRUE	Facultative	0.346304
Mdm4-ps	CL30 - Rep1	Control	TRUE	NPC-specific	0.2
Kdm6a	CL30 - Rep1	Control	TRUE	Constitutive	0.425234
Mecp2	CL30 - Rep1	Control	TRUE	Facultative	0.41185
Kdm5c	CL30 - Rep1	Control	TRUE	Constitutive	0.389313
Abcd1	CL30 - Rep1	Control	TRUE	NPC-specific	0.367876
5530601H04Rik	CL30 - Rep1	Control	TRUE	Constitutive	0.42487
Rbbp7	CL30 - Rep1	Control	TRUE	Facultative	0.428571
Jpx	CL30 - Rep1	Control	TRUE	Constitutive	0.53125
G6pdx	CL30 - Rep1	Control	TRUE	Facultative	0.33945
Ercc6l	CL30 - Rep1	Control	FALSE	Facultative	0.302158
Hcfc1	CL30 - Rep1	Control	TRUE	Facultative	0.368726
Htatsf1	CL30 - Rep1	Control	TRUE	NPC-specific	0.364308
Ddx3x	CL30 - Rep1	Control	TRUE	Constitutive	0.358974
Slc9a6	CL30 - Rep1	Control	TRUE	NPC-specific	0.378723
Tmem29	CL30 - Rep1	Control	TRUE	Constitutive	0.235294
Chm	CL30 - Rep1	Control	TRUE	Facultative	0.424581
Piga	CL30 - Rep1	Control	FALSE	Facultative	0.378947
Plxnb3	CL30 - Rep1	Control	TRUE	NPC-specific	0.2625
Gm8822	CL30 - Rep1	Control	FALSE	NPC-specific	0.411765
Ftx	CL30 - Rep1	Control	TRUE	Constitutive	0.361111
Ftsj1	CL30 - Rep1	Control	FALSE	Facultative	0.462185
Igbp1	CL30 - Rep1	Control	FALSE	Facultative	0.175676
Siah1b	CL30 - Rep1	Control	FALSE	Facultative	0.407643
Cdk16	CL30 - Rep1	Control	FALSE	Facultative	0.123433
3110067C02Rik	CL30 - Rep1	Control	FALSE	NPC-specific	0.347826
Eda2r	CL30 - Rep1	Control	FALSE	Facultative	0.394056
Ndufb11	CL30 - Rep1	Control	FALSE	Facultative	0.153409
Suv39h1	CL30 - Rep1	Control	FALSE	Facultative	0.310127
Slc6a8	CL30 - Rep1	Control	TRUE	NPC-specific	0.245361
Psmd10	CL30 - Rep1	Control	FALSE	NPC-specific	0.320285
Rbm10	CL30 - Rep1	Control	FALSE	NPC-specific	0.153846
Gm14680	CL30 - Rep1	Control	FALSE	NPC-specific	0.25
Zdhhc9	CL30 - Rep1	Control	FALSE	NPC-specific	0.524118
Atg4a	CL30 - Rep1	Control	FALSE	NPC-specific	0.354949
Uxt	CL30 - Rep1	Control	FALSE	Facultative	0.240741
Firre	CL30 - Rep1	Control	FALSE	Constitutive	0.314961
Ap1s2	CL30 - Rep1	Control	FALSE	Facultative	0.382353
G530011O06Rik	CL30 - Rep1	Control	FALSE	Facultative	0.368421
Rbm41	CL30 - Rep1	Control	FALSE	Facultative	0.304348
Wdr45	CL30 - Rep1	Control	FALSE	Facultative	0.302817
9530051G07Rik	CL30 - Rep1	Control	FALSE	NPC-specific	0.292308
Gpkow	CL30 - Rep1	Control	FALSE	Facultative	0.27326
Ctps2	CL30 - Rep1	Control	FALSE	Facultative	0.116337
Morf4l2	CL30 - Rep1	Control	FALSE	Facultative	0.46988
BC065397	CL30 - Rep1	Control	FALSE	NPC-specific	0.427673
Gm15163	CL30 - Rep1	Control	FALSE	NPC-specific	0.102564
Eif2s3x	CL30 - Rep1	Control	FALSE	Constitutive	0.135618
Ocrl	CL30 - Rep1	Control	FALSE	Facultative	0.364183
Bcorl1	CL30 - Rep1	Control	FALSE	NPC-specific	0.42623
Plp1	CL30 - Rep1	Control	FALSE	Facultative	0.166271
Apoo	CL30 - Rep1	Control	FALSE	NPC-specific	0.4
Gab3	CL30 - Rep1	Control	FALSE	NPC-specific	0.181818
Gm14539	CL31 - Rep1	Control	TRUE	NPC-specific	0.639209
1810030O07Rik	CL31 - Rep1	Control	TRUE	Constitutive	0.719547
Gemin8	CL31 - Rep1	Control	TRUE	Facultative	0.68
Trappc2	CL31 - Rep1	Control	TRUE	Facultative	0.57767
Ofd1	CL31 - Rep1	Control	TRUE	Facultative	0.526042
Tceanc	CL31 - Rep1	Control	TRUE	Facultative	0.471264
Pbdc1	CL31 - Rep1	Control	TRUE	Constitutive	0.510234
Gpm6b	CL31 - Rep1	Control	TRUE	Facultative	0.503056
Txlng	CL31 - Rep1	Control	TRUE	Facultative	0.561905
Syap1	CL31 - Rep1	Control	TRUE	Facultative	0.45283
Usp9x	CL31 - Rep1	Control	TRUE	Facultative	0.465357
Bcap31	CL31 - Rep1	Control	TRUE	Facultative	0.459974
Idh3g	CL31 - Rep1	Control	TRUE	Facultative	0.457493
Ssr4	CL31 - Rep1	Control	TRUE	Facultative	0.422535
Zrsr2	CL31 - Rep1	Control	TRUE	Facultative	0.305556
[truncated: 890 more rows]
