# Supplementary material for: Escape from X inactivation is directly modulated by Xist noncoding RNA
Source: Nat Cell Biol. 2025 Dec 15;28(1):166–81. doi: 10.1038/s41556-025-01823-6 (PMC12807875; doi:10.1038/s41556-025-01823-6)
Supplement: Supplementary file 15 — Numerical source data. [file 41556_2025_1823_MOESM15_ESM.xlsx]

## Sheet: Figure S2a
Gene

## Sheet: Figure S2b
Gene

## Sheet: Figure S2c
Gene

## Sheet: Figure S2d
Gene

## Sheet: Figure S2e
Clone

## Sheet: Figure S2f
Gene

## Sheet: Figure S2g
Gene

## Sheet: Figure S2h
Gene

## Sheet: Figure S2i
Gene
