# Supplementary material for: Escape from X inactivation is directly modulated by Xist noncoding RNA
Source: Nat Cell Biol. 2025 Dec 15;28(1):166–81. doi: 10.1038/s41556-025-01823-6 (PMC12807875; doi:10.1038/s41556-025-01823-6)
Supplement: Supplementary file 16 — Numerical source data. [file 41556_2025_1823_MOESM16_ESM.xlsx]

## Sheet: Extended Figure 3a
Gene	Escape Status	BIC_native	BIC_offset
1810030O07Rik	Constitutive	-34.954	-32.389
Gemin8	Facultative	-12.5421	-9.9772
Trappc2	Facultative	-16.4839	-13.919
Ofd1	Facultative	-22.2531	-19.6881
Tceanc	Facultative	-23.1056	-20.5406
Pbdc1	Constitutive	-24.5683	-46.0257
Gpm6b	Facultative	-29.5179	-26.9529
Txlng	Facultative	-41.4531	-41.7523
Syap1	Facultative	-31.5961	-31.2748
Usp9x	Facultative	-60.8213	-58.2564
Bcap31	Facultative	-58.214	-56.4131
Idh3g	Facultative	-47.5717	-45.0067
Ssr4	Facultative	-30.4548	-27.9724
Zrsr2	Facultative	-26.1969	-33.1104
Gm14634	Facultative	-9.06469	-9.11358
Fmr1	Facultative	-46.3343	-43.7723
Utp14a	Constitutive	-31.5797	-48.0928
Med14	Facultative	-52.681	-50.1669
Uba1	Facultative	-50.2924	-55.7219
Mmgt1	Facultative	-58.7593	-59.6092
5730405O15Rik	NPC-specific	-14.3977	-24.1448
Araf	Facultative	-41.6601	-40.8948
Kdm6a	Constitutive	-38.3331	-35.8513
Mecp2	Facultative	-56.1977	-54.2186
Kdm5c	Constitutive	-38.3376	-54.4928
Abcd1	NPC-specific	-64.0311	-68.5353
Rbbp7	Facultative	-34.8924	-34.4221
G6pdx	Facultative	-11.9823	-13.8181
Ercc6l	Facultative	-19.494	-16.929
Hcfc1	Facultative	-45.3899	-52.6133
Htatsf1	NPC-specific	-55.8587	-54.578
Ddx3x	Constitutive	-55.2262	-56.1653
Slc9a6	NPC-specific	-67.0338	-70.4541
Tmem29	Constitutive	-21.8979	-21.6018
Chm	Facultative	-64.736	-62.6028
Piga	Facultative	-46.4066	-44.4834
Plxnb3	NPC-specific	-44.5468	-42.4754
Ftx	Constitutive	-36.7779	-45.3426
Ftsj1	Facultative	-51.9084	-49.3434
Igbp1	Facultative	-25.891	-33.6128
Siah1b	Facultative	-34.4966	-44.5916
Cdk16	Facultative	-53.9632	-52.8205
Ndufb11	Facultative	-46.2656	-43.7007
Suv39h1	Facultative	-42.4433	-39.9182
Slc6a8	NPC-specific	-59.9782	-58.2663
Renbp	NPC-specific	-19.2472	-16.6891
Psmd10	NPC-specific	-19.9921	-17.4421
Rbm10	NPC-specific	-30.4653	-30.8153
Rpl10	Facultative	0.392553	2.9575
Uxt	Facultative	-64.595	-66.3048
Firre	Constitutive	-35.4429	-32.8779
Elk1	NPC-specific	-71.4977	-69.147
Arhgap4	Facultative	-19.0299	-18.0344
Wdr45	Facultative	-39.5049	-37.341
Gpkow	Facultative	-62.567	-60.4566
Ctps2	Facultative	-51.2536	-48.9107
Rps4x	Facultative	-47.5072	-44.9544
Atp6ap1	NPC-specific	-19.7553	-17.1903
Taz	Facultative	-32.3887	-29.8238
Rbm3	Facultative	-27.3278	-24.7628
Rab9	Facultative	-28.1611	-25.5961
Gdi1	Facultative	-41.9566	-39.3917
Lage3	Facultative	-29.4321	-26.8671
Cfp	Facultative	-56.5808	-55.2524
Mbtps2	Facultative	-35.7425	-33.1775
Slc35a2	Facultative	-41.4491	-38.8842
Usp11	Facultative	-47.7801	-45.2179
Pdzd4	NPC-specific	-48.4814	-46.2587
Hccs	Facultative	-47.8463	-45.3442
Mid1ip1	NPC-specific	-48.9414	-48.5026
Emd	Facultative	-33.5243	-30.9593
Fam50a	Facultative	-30.3099	-27.745
Timm17b	Facultative	-53.4176	-50.9891
Pqbp1	Facultative	-50.6119	-48.047
Upf3b	Facultative	-26.3377	-31.1272
Otud5	Facultative	-50.9915	-48.4316
Plxna3	Facultative	-48.2338	-45.7991
Tmsb4x	Facultative	-39.163	-36.598
Atp6ap2	Facultative	-47.9918	-45.4269
Bcor	NPC-specific	-67.392	-65.4328
Ribc1	Facultative	-34.486	-33.6107
Flna	Facultative	-48.6684	-46.4135
Ikbkg	Facultative	-35.2377	-32.6727
Smc1a	Facultative	-42.0109	-45.529
Hsd17b10	NPC-specific	-58.5958	-56.1274
Ubl4	Facultative	-39.421	-36.8561
Kantr	NPC-specific	-38.3703	-40.1014
Nkap	Facultative	-24.5865	-22.1654
Naa10	Facultative	-38.1831	-35.6487
Tfe3	Facultative	-46.5052	-43.9403
A830080D01Rik	NPC-specific	-68.4098	-72.8637
Gripap1	Facultative	-47.0334	-44.4684
Wdr13	Facultative	-49.059	-46.4941
Tspyl2	NPC-specific	-47.4079	-44.8602
Tbc1d25	Facultative	-36.8339	-34.8925
Praf2	Facultative	-54.2404	-51.7094
Armcx5	NPC-specific	-37.6379	-42.0578
Huwe1	Facultative	-45.3815	-43.4507
Eif1ax	Facultative	-87.2389	-85.0076
BC022960	Facultative	-33.2115	-32.043
Sms	Facultative	-57.4111	-55.0693
Cenpi	Facultative	-50.2234	-47.9552
Akap17b	NPC-specific	-65.9122	-64.5399
Pim2	NPC-specific	-52.2806	-56.2176
Cstf2	NPC-specific	-35.5956	-33.2524
Hdac6	Facultative	-61.2245	-58.7345
Rpgr	NPC-specific	-82.4718	-81.6581
RP23-135F22.6	NPC-specific	-28.6904	-32.4738
Iqsec2	NPC-specific	-65.6283	-63.5344
Rbmx	NPC-specific	-60.9347	-58.7247
Alg13	Facultative	-50.3865	-47.8656
Vbp1	Facultative	-61.5258	-61.9851
Prdx4	NPC-specific	-52.2742	-49.7358
Kcnd1	NPC-specific	-70.0901	-70.8509
Dnase1l1	Facultative	-27.2011	-26.6611
Fundc1	NPC-specific	-52.8981	-50.5196
Porcn	Facultative	-57.2461	-68.0175
Gprasp1	Facultative	-47.0759	-57.0282
Ebp	Facultative	-36.8783	-34.4044
Pcsk1n	NPC-specific	-49.6042	-47.1719
Ccdc120	NPC-specific	-58.9766	-63.6512
Magt1	Facultative	-70.1509	-67.7553

## Sheet: Extended Figure 3b
Gene	Replicate	Timepoint (Days)	Counts (active X)	Counts (inactive X)	Allelic ratio
Mecp2	Rep0	0	1599	1247	0.438159
Mecp2	Rep0	7	1520	172	0.101655
Mecp2	Rep0	3	1453	310	0.175837
Mecp2	Rep1	3	986	225	0.185797
Mecp2	Rep1	7	909	84	0.0845921
Mecp2	Rep1	0	1047	799	0.432828
Mecp2	Rep2	14	993	5	0.00501002
Mecp2	Rep2	7	983	71	0.0673624
Mecp2	Rep2	0	1269	940	0.425532
Mecp2	Rep2	21	1042	4	0.00382409
Mecp2	Rep3	3	1141	171	0.130335
Mecp2	Rep3	14	935	1	0.00106838
Mecp2	Rep2	21	977	2	0.0020429
Pbdc1	Rep0	0	442	422	0.488426
Pbdc1	Rep0	7	646	210	0.245327
Pbdc1	Rep0	3	357	138	0.278788
Pbdc1	Rep1	3	272	127	0.318296
Pbdc1	Rep1	7	379	115	0.232794
Pbdc1	Rep1	0	516	583	0.530482
Pbdc1	Rep2	14	443	150	0.252951
Pbdc1	Rep2	7	475	143	0.231392
Pbdc1	Rep2	0	398	322	0.447222
Pbdc1	Rep2	21	357	89	0.199552
Pbdc1	Rep3	3	466	142	0.233553
Pbdc1	Rep3	14	456	159	0.258537
Pbdc1	Rep2	21	401	104	0.205941

## Sheet: Extended Figure 3c
Gene	Escape Status	Expression level X total	Difference in allelic ratio
Gm14539	NPC-specific	1550.82	0.0195229
1810030O07Rik	Constitutive	2634.91	-0.472967
Gemin8	Facultative	1743.55	-0.085749
Trappc2	Facultative	1652.73	-0.131848
Ofd1	Facultative	2555.09	-0.142784
Tceanc	Facultative	568.545	-0.124497
Pbdc1	Constitutive	3749.09	-0.217949
Gpm6b	Facultative	139405	-0.153708
Txlng	Facultative	1963.27	-0.312049
Syap1	Facultative	5718.36	-0.221127
Usp9x	Facultative	15230.9	-0.305544
Bcap31	Facultative	9794.18	-0.342906
Idh3g	Facultative	11949.5	-0.244399
Ssr4	Facultative	4217.27	-0.199199
Zrsr2	Facultative	4180.64	-0.203746
Gm14634	Facultative	44.1818	-0.446896
Fmr1	Facultative	6486.73	-0.343103
Utp14a	Constitutive	4308.18	-0.193902
Med14	Facultative	8122.82	-0.385117
Uba1	Facultative	56898.5	-0.192351
Mmgt1	Facultative	8979.18	-0.262591
5730405O15Rik	NPC-specific	52.1818	-0.39125
Araf	Facultative	6146.82	-0.188797
Mdm4-ps	NPC-specific	95.6364	0.0402577
Kdm6a	Constitutive	3174.45	-0.225678
Mecp2	Facultative	8268.36	-0.333114
Kdm5c	Constitutive	14596.5	-0.168024
Abcd1	NPC-specific	2336.09	-0.369197
5530601H04Rik	Constitutive	905.273	-0.156526
Rbbp7	Facultative	17407.1	-0.385327
Jpx	Constitutive	488.364	-0.27117
G6pdx	Facultative	3734.45	-0.0727101
Ercc6l	Facultative	3163.55	-0.208455
Hcfc1	Facultative	14672.8	-0.262628
Htatsf1	NPC-specific	7051.64	-0.303855
Ddx3x	Constitutive	38257.4	-0.241887
Slc9a6	NPC-specific	2941.73	-0.345562
Tmem29	Constitutive	1391.82	-0.25888
Chm	Facultative	4665.09	-0.332259
Piga	Facultative	1216.64	-0.298537
Plxnb3	NPC-specific	2166.18	-0.30457
Gm8822	NPC-specific	669.818	-0.0208014
Ftx	Constitutive	312.636	-0.223648
Ftsj1	Facultative	1668.45	-0.207487
Igbp1	Facultative	5577	-0.126439
Siah1b	Facultative	963.636	-0.13905
Cdk16	Facultative	14274.5	-0.172523
3110067C02Rik	NPC-specific	39.9091	-0.228856
Ndufb11	Facultative	6577.09	-0.111234
Suv39h1	Facultative	4452.36	-0.137721
Slc6a8	NPC-specific	3886.18	-0.230772
Renbp	NPC-specific	968.455	#NUM!
Psmd10	NPC-specific	1860.64	-0.138473
Rbm10	NPC-specific	5236.82	-0.0932494
Gm14680	NPC-specific	73	-0.0176794
Rpl10	Facultative	22409.5	-0.00377175
Atg4a	NPC-specific	707.727	-0.116033
Uxt	Facultative	510.091	-0.199407
Phka2	Facultative	1919.18	-0.198022
Firre	Constitutive	501.364	-0.103218
Ap1s2	Facultative	277.818	-0.189062
Elk1	NPC-specific	2728.55	-0.189223
G530011O06Rik	Facultative	95.8182	-0.0802235
Gm14513	NPC-specific	20	0.0436421
Arhgap4	Facultative	122	-0.157849
Wdr45	Facultative	802.909	-0.172936
9530051G07Rik	NPC-specific	66.1818	-0.169511
Srpk3	Facultative	288.091	-0.165325
Gpkow	Facultative	4104.55	-0.16596
Ctps2	Facultative	2009.73	-0.166311
Rps4x	Facultative	40854.8	-0.110147
Atp6ap1	NPC-specific	12282.2	-0.0544426
Taz	Facultative	2201.82	-0.058902
Rbm3	Facultative	9749.64	-0.0628747
Rab9	Facultative	3839.64	-0.0482134
Gdi1	Facultative	12795.8	-0.0785951
Lage3	Facultative	2474.64	-0.0526036
Cfp	Facultative	526.545	-0.138206
Mbtps2	Facultative	2775.82	-0.0594582
Gm15163	NPC-specific	608.545	-0.00436458
Slc35a2	Facultative	1810.91	-0.090853
Usp11	Facultative	5581.27	-0.116749
Pdzd4	NPC-specific	1596.91	-0.130887
Hccs	Facultative	2538.64	-0.0917014
Mid1ip1	NPC-specific	13060.9	-0.112975
Emd	Facultative	3633.91	-0.0569149
Fam50a	Facultative	3561	-0.0469785
Timm17b	Facultative	2016.64	-0.11286
Pqbp1	Facultative	3562	-0.0998395
Upf3b	Facultative	3889.09	-0.107332
Otud5	Facultative	6598.27	-0.0986011
Eif2s3x	Constitutive	4667.82	-0.0338061
Plxna3	Facultative	3401.64	-0.092899
Tmsb4x	Facultative	102349	-0.113372
Atp6ap2	Facultative	6013.91	-0.112593
Bcor	NPC-specific	3079.82	-0.112295
Ribc1	Facultative	188.727	-0.110631
A230072C01Rik	Facultative	417.455	-0.0763048
Flna	Facultative	42659.1	-0.0904373
Ikbkg	Facultative	3584.64	-0.0453526
Smc1a	Facultative	15604.3	-0.0963395
Hsd17b10	NPC-specific	3530.45	-0.11811
Ubl4	Facultative	3497.18	-0.0684887
Kantr	NPC-specific	346.545	-0.116652
Nkap	Facultative	2236.55	-0.0423825
Naa10	Facultative	1551.09	-0.09392
Tfe3	Facultative	3798.73	-0.113587
A830080D01Rik	NPC-specific	1262.82	-0.108401
Gripap1	Facultative	3829.91	-0.0956124
Wdr13	Facultative	5956.91	-0.0796542
Tspyl2	NPC-specific	3145.73	-0.115742
Tbc1d25	Facultative	323.909	-0.114498
Praf2	Facultative	1242.27	-0.112773
Armcx5	NPC-specific	662.091	-0.0668124
Huwe1	Facultative	21303	-0.0816121
Eif1ax	Facultative	11635.1	-0.109852
BC022960	Facultative	128.273	-0.100457
Sms	Facultative	1968.55	-0.100403
Cenpi	Facultative	2149.73	-0.0785057
Akap17b	NPC-specific	2905.82	-0.0965765
Pim2	NPC-specific	708.273	-0.092007
Cstf2	NPC-specific	7912.73	-0.0940406
Hdac6	Facultative	2925.55	-0.0969745
Rpgr	NPC-specific	820.909	-0.0945435
RP23-135F22.6	NPC-specific	29.5455	-0.0894134
Iqsec2	NPC-specific	1939.82	-0.0933276
Rbmx	NPC-specific	6437	-0.089459
Alg13	Facultative	1650.18	-0.0903222
Vbp1	Facultative	4793.55	-0.0765044
Prdx4	NPC-specific	4116.36	-0.0833481
Phf8	NPC-specific	2036.09	-0.064638
Taf1	Facultative	7538	-0.0555262
Kcnd1	NPC-specific	508.909	-0.0824967
Dnase1l1	Facultative	167	-0.0579242
Cox7b	NPC-specific	5656.55	-0.0294458
Mageh1	Facultative	5992.09	-0.0768196
Ogt	Facultative	12858.8	-0.0332519
Fundc1	NPC-specific	3231.09	-0.0729402
Porcn	Facultative	937	-0.0709826
Trmt2b	Facultative	484.545	-0.0690623
Gprasp1	Facultative	6387.18	-0.0435527
Pdha1	Facultative	18372.5	-0.0681724
Ebp	Facultative	1294.18	-0.0594307
Pcsk1n	NPC-specific	1482.55	-0.0509209
Drp2	Facultative	558.909	-0.0328866
Llph-ps2	NPC-specific	336.909	#NUM!
Slc10a3	Facultative	352.818	-0.0377442
Ccdc120	NPC-specific	310	-0.0384632
2210013O21Rik	Facultative	818.818	-0.0398077
Magt1	Facultative	8277	-0.0343675
Acsl4	NPC-specific	2939.55	-0.0342994
Map3k15	NPC-specific	118.636	-0.0166208
Gm9434	NPC-specific	29.3636	-0.00493459
Hdac8	NPC-specific	1216	-0.0270013
Timp1	Facultative	146.636	#NUM!
Mid1	Constitutive	737.091	-0.0340051
Gm15247	NPC-specific	15.6364	#NUM!
Apoo	NPC-specific	370	-0.041134
Car5b	Facultative	658.273	-0.0441356
Msl3	NPC-specific	2496.82	-0.0320653
Rai2	NPC-specific	1026.91	-0.0224424

## Sheet: Extended Figure 3d
Gene	Escape Status	Expression level X inactive	Difference in allelic ratio
Gm14539	NPC-specific	395.545	0.0195229
1810030O07Rik	Constitutive	591.455	-0.472967
Gemin8	Facultative	401.364	-0.085749
Trappc2	Facultative	178	-0.131848
Ofd1	Facultative	385	-0.142784
Tceanc	Facultative	130	-0.124497
Pbdc1	Constitutive	448.091	-0.217949
Gpm6b	Facultative	18172.8	-0.153708
Txlng	Facultative	82.2727	-0.312049
Syap1	Facultative	766.818	-0.221127
Usp9x	Facultative	1463.36	-0.305544
Bcap31	Facultative	2025.91	-0.342906
Idh3g	Facultative	1789.82	-0.244399
Ssr4	Facultative	64.7273	-0.199199
Zrsr2	Facultative	824.818	-0.203746
Gm14634	Facultative	9.09091	-0.446896
Fmr1	Facultative	220.727	-0.343103
Utp14a	Constitutive	732.545	-0.193902
Med14	Facultative	717	-0.385117
Uba1	Facultative	4407	-0.192351
Mmgt1	Facultative	1174	-0.262591
5730405O15Rik	NPC-specific	8.45455	-0.39125
Araf	Facultative	450.455	-0.188797
Mdm4-ps	NPC-specific	8.72727	0.0402577
Kdm6a	Constitutive	219.455	-0.225678
Mecp2	Facultative	690.273	-0.333114
Kdm5c	Constitutive	1130.64	-0.168024
Abcd1	NPC-specific	107.818	-0.369197
5530601H04Rik	Constitutive	116.182	-0.156526
Rbbp7	Facultative	23.2727	-0.385327
Jpx	Constitutive	80.4545	-0.27117
G6pdx	Facultative	255.091	-0.0727101
Ercc6l	Facultative	324.909	-0.208455
Hcfc1	Facultative	1148	-0.262628
Htatsf1	NPC-specific	648.273	-0.303855
Ddx3x	Constitutive	1195.82	-0.241887
Slc9a6	NPC-specific	100.545	-0.345562
Tmem29	Constitutive	13.2727	-0.25888
Chm	Facultative	168.636	-0.332259
Piga	Facultative	73	-0.298537
Plxnb3	NPC-specific	167.636	-0.30457
Gm8822	NPC-specific	10.8182	-0.0208014
Ftx	Constitutive	30.7273	-0.223648
Ftsj1	Facultative	331.091	-0.207487
Igbp1	Facultative	238.273	-0.126439
Siah1b	Facultative	64.8182	-0.13905
Cdk16	Facultative	649.727	-0.172523
3110067C02Rik	NPC-specific	7	-0.228856
Ndufb11	Facultative	946	-0.111234
Suv39h1	Facultative	98	-0.137721
Slc6a8	NPC-specific	140.909	-0.230772
Renbp	NPC-specific	55.0909	#NUM!
Psmd10	NPC-specific	103.182	-0.138473
Rbm10	NPC-specific	14.4545	-0.0932494
Gm14680	NPC-specific	4	-0.0176794
Rpl10	Facultative	187.455	-0.00377175
Atg4a	NPC-specific	84.3636	-0.116033
Uxt	Facultative	38	-0.199407
Phka2	Facultative	101	-0.198022
Firre	Constitutive	45.4545	-0.103218
Ap1s2	Facultative	15.9091	-0.189062
Elk1	NPC-specific	175.091	-0.189223
G530011O06Rik	Facultative	6.45455	-0.0802235
Gm14513	NPC-specific	2.63636	0.0436421
Arhgap4	Facultative	9.27273	-0.157849
Wdr45	Facultative	35.8182	-0.172936
9530051G07Rik	NPC-specific	10.5455	-0.169511
Srpk3	Facultative	15.1818	-0.165325
Gpkow	Facultative	382.545	-0.16596
Ctps2	Facultative	116.182	-0.166311
Rps4x	Facultative	3493	-0.110147
Atp6ap1	NPC-specific	11.6364	-0.0544426
Taz	Facultative	68.0909	-0.058902
Rbm3	Facultative	531.818	-0.0628747
Rab9	Facultative	212	-0.0482134
Gdi1	Facultative	519.182	-0.0785951
Lage3	Facultative	155.727	-0.0526036
Cfp	Facultative	28.0909	-0.138206
Mbtps2	Facultative	136.091	-0.0594582
Gm15163	NPC-specific	12.4545	-0.00436458
Slc35a2	Facultative	106.545	-0.090853
Usp11	Facultative	611.091	-0.116749
Pdzd4	NPC-specific	54.6364	-0.130887
Hccs	Facultative	328.273	-0.0917014
Mid1ip1	NPC-specific	18.2727	-0.112975
Emd	Facultative	231.091	-0.0569149
Fam50a	Facultative	40.6364	-0.0469785
Timm17b	Facultative	141.545	-0.11286
Pqbp1	Facultative	169.182	-0.0998395
Upf3b	Facultative	9.18182	-0.107332
Otud5	Facultative	141	-0.0986011
Eif2s3x	Constitutive	118.182	-0.0338061
Plxna3	Facultative	169.727	-0.092899
Tmsb4x	Facultative	119.727	-0.113372
Atp6ap2	Facultative	317.364	-0.112593
Bcor	NPC-specific	72.8182	-0.112295
Ribc1	Facultative	13.9091	-0.110631
A230072C01Rik	Facultative	30.4545	-0.0763048
Flna	Facultative	2738.36	-0.0904373
Ikbkg	Facultative	243.545	-0.0453526
Smc1a	Facultative	224.273	-0.0963395
Hsd17b10	NPC-specific	240.727	-0.11811
Ubl4	Facultative	103.273	-0.0684887
Kantr	NPC-specific	20.6364	-0.116652
Nkap	Facultative	195.455	-0.0423825
Naa10	Facultative	78	-0.09392
Tfe3	Facultative	227.182	-0.113587
A830080D01Rik	NPC-specific	37.5455	-0.108401
Gripap1	Facultative	239.091	-0.0956124
Wdr13	Facultative	320.909	-0.0796542
Tspyl2	NPC-specific	201.455	-0.115742
Tbc1d25	Facultative	22.0909	-0.114498
Praf2	Facultative	117.545	-0.112773
Armcx5	NPC-specific	32.6364	-0.0668124
Huwe1	Facultative	494.364	-0.0816121
Eif1ax	Facultative	648.364	-0.109852
BC022960	Facultative	9.18182	-0.100457
Sms	Facultative	135.364	-0.100403
Cenpi	Facultative	31.9091	-0.0785057
Akap17b	NPC-specific	50.1818	-0.0965765
Pim2	NPC-specific	37.2727	-0.092007
Cstf2	NPC-specific	28.7273	-0.0940406
Hdac6	Facultative	199	-0.0969745
Rpgr	NPC-specific	62	-0.0945435
RP23-135F22.6	NPC-specific	3.18182	-0.0894134
Iqsec2	NPC-specific	51.6364	-0.0933276
Rbmx	NPC-specific	200.818	-0.089459
Alg13	Facultative	68.8182	-0.0903222
Vbp1	Facultative	112.545	-0.0765044
Prdx4	NPC-specific	176.091	-0.0833481
Phf8	NPC-specific	74.5455	-0.064638
Taf1	Facultative	30.9091	-0.0555262
Kcnd1	NPC-specific	18.2727	-0.0824967
Dnase1l1	Facultative	4.18182	-0.0579242
Cox7b	NPC-specific	5	-0.0294458
Mageh1	Facultative	457.545	-0.0768196
Ogt	Facultative	271.182	-0.0332519
Fundc1	NPC-specific	87.6364	-0.0729402
Porcn	Facultative	14.2727	-0.0709826
Trmt2b	Facultative	9.72727	-0.0690623
Gprasp1	Facultative	272.091	-0.0435527
Pdha1	Facultative	494.909	-0.0681724
Ebp	Facultative	31.8182	-0.0594307
Pcsk1n	NPC-specific	44.3636	-0.0509209
Drp2	Facultative	7.72727	-0.0328866
Llph-ps2	NPC-specific	0.545455	#NUM!
Slc10a3	Facultative	4.90909	-0.0377442
Ccdc120	NPC-specific	3.09091	-0.0384632
2210013O21Rik	Facultative	12.8182	-0.0398077
Magt1	Facultative	137	-0.0343675
Acsl4	NPC-specific	41.6364	-0.0342994
Map3k15	NPC-specific	2.81818	-0.0166208
Gm9434	NPC-specific	6.72727	-0.00493459
Hdac8	NPC-specific	1	-0.0270013
Timp1	Facultative	5.45455	#NUM!
Mid1	Constitutive	53.5455	-0.0340051
Gm15247	NPC-specific	0.636364	#NUM!
Apoo	NPC-specific	0.909091	-0.041134
Car5b	Facultative	24.2727	-0.0441356
Msl3	NPC-specific	25.5455	-0.0320653
Rai2	NPC-specific	3.72727	-0.0224424

## Sheet: Extended Figure 3e
Condition	Difference in halftime
Random genes	3.64979
Random genes	3.00061
Random genes	0.436354
Random genes	1.68809
Random genes	1.39902
Random genes	3.72217
Adjacent genes	1.59942
Random genes	1.56688
Random genes	3.62814
Random genes	0.987598
Random genes	3.488
Random genes	3.63546
Random genes	2.42409
Random genes	2.7231
Random genes	3.50385
Random genes	1.78755
Random genes	0.700085
Random genes	3.04938
Random genes	1.44147
Random genes	0.379112
Random genes	2.38831
Random genes	1.24241
Random genes	4.93948
Adjacent genes	1.98658
Random genes	3.04325
Random genes	3.89881
Random genes	2.40629
Random genes	1.08975
Random genes	2.29296
Random genes	3.14146
Random genes	3.06322
Random genes	1.06996
Random genes	2.7855
Random genes	3.46443
Random genes	3.42646
Random genes	3.15692
Random genes	0.972613
Random genes	2.5844
Random genes	2.30064
Random genes	1.71514
Adjacent genes	1.64059
Random genes	1.28043
Random genes	1.32115
Random genes	1.39729
Random genes	3.21199
Random genes	4.26939
Random genes	1.19511
Random genes	3.19563
Random genes	3.58823
Random genes	2.96937
Random genes	1.17593
Random genes	3.09374
Random genes	3.62795
Random genes	0.858954
Random genes	3.01081
Random genes	2.87348
Random genes	3.1007
Random genes	1.2871
Random genes	1.72637
Random genes	2.21506
Random genes	3.14408
Random genes	5.94716
Random genes	0.417244
Random genes	0.0316234
Random genes	3.04601
Random genes	3.466
Random genes	2.56141
Random genes	3.42554
Random genes	1.455
Random genes	0.549847
Random genes	0.432361
Random genes	2.43328
Random genes	2.87809
Random genes	4.86122
Random genes	2.2697
Random genes	1.70952
Random genes	4.34261
Random genes	2.96597
Random genes	2.07788
Random genes	0.857845
Random genes	0.88831
Random genes	2.92606
Random genes	1.79994
Random genes	0.890759
Random genes	3.05765
Random genes	0.48924
Random genes	2.67709
Random genes	3.64979
Random genes	0.649179
Random genes	4.08615
Random genes	1.9617
Random genes	2.25077
Random genes	7.37196
Random genes	2.05037
Random genes	2.08292
Random genes	0.0216504
Random genes	2.66219
Random genes	0.161797
Random genes	0.014331
Random genes	1.22571
Random genes	0.926693
Random genes	0.14594
Random genes	5.43734
Random genes	4.34988
Random genes	6.69917
Random genes	2.20832
Random genes	3.27068
Random genes	1.26149
Random genes	4.89221
Random genes	8.58928
Random genes	1.66321
Random genes	0.606542
Random genes	7.5486
Random genes	1.24351
Random genes	2.56004
Random genes	1.35683
Random genes	0.508327
Random genes	0.586567
Random genes	4.71975
Random genes	6.4353
Random genes	0.185363
Random genes	0.22333
Random genes	0.492872
Random genes	2.67718
Random genes	6.23419
Random genes	5.95043
Random genes	1.93465
Random genes	2.0092
Random genes	2.36936
Random genes	2.32864
Random genes	5.04708
Random genes	6.86178
Random genes	7.91918
Random genes	2.45468
Random genes	0.454162
Random genes	0.0615573
Random genes	0.680427
Random genes	2.47386
Random genes	0.556051
Random genes	0.0218457
Random genes	2.79084
Random genes	0.638982
Random genes	6.52327
Random genes	0.549089
Random genes	2.36269
Random genes	5.37616
Random genes	1.43474
Random genes	0.505712
Random genes	9.59696
Random genes	3.23255
Random genes	3.61817
Random genes	0.603778
Random genes	0.18379
Random genes	1.08838
Random genes	0.224254
Random genes	5.10479
Random genes	4.19964
Random genes	4.08215
Random genes	6.08307
Random genes	0.7717
Random genes	8.51101
Random genes	1.38009
Random genes	1.94027
Random genes	7.9924
Random genes	0.683825
Random genes	1.57191
Random genes	4.50764
Random genes	4.5381
Random genes	0.723732
Random genes	1.84985
Adjacent genes	2.75903
Random genes	0.592139
Random genes	3.16055
Random genes	0.972698
Random genes	3.00061
Random genes	0.649179
Random genes	3.43697
Adjacent genes	1.31252
Random genes	1.60159
Random genes	6.72278
Random genes	1.40119
Adjacent genes	1.43374
Random genes	0.627529
Random genes	2.01301
Random genes	0.487383
Random genes	0.634848
Random genes	0.576526
Random genes	0.277514
Random genes	0.503239
Random genes	4.78816
Random genes	3.7007
Random genes	6.04999
Random genes	1.55914
Random genes	2.6215
Random genes	0.612306
Random genes	4.24303
Random genes	7.9401
Random genes	1.01403
Random genes	0.0426374
Random genes	6.89942
Random genes	0.594326
Random genes	1.91086
Adjacent genes	0.707652
Random genes	0.140852
Random genes	0.0626116
Adjacent genes	4.07057
Random genes	5.78612
Random genes	0.463816
Random genes	0.425849
Random genes	0.156307
Random genes	2.028
Random genes	5.58501
Random genes	5.30126
Adjacent genes	1.28547
Random genes	1.36002
Random genes	1.72018
Adjacent genes	1.67946
Random genes	4.39791
Random genes	6.2126
Random genes	7.27
Random genes	1.8055
Random genes	0.195017
Adjacent genes	0.587622
Random genes	0.0312475
Random genes	1.82469
Adjacent genes	0.093128
Random genes	0.627333
Random genes	2.14166
Random genes	0.0101972
Random genes	5.87409
Random genes	0.10009
Random genes	1.71351
Random genes	4.72698
Adjacent genes	0.785557
Random genes	0.143467
Random genes	8.94778
Random genes	2.58337
Random genes	2.96899
Adjacent genes	0.0454014
Random genes	0.465389
Random genes	0.439201
Random genes	0.424925
Adjacent genes	4.45562
Random genes	3.55046
Random genes	3.43297
Random genes	5.43389
Random genes	0.12252
Random genes	7.86183
Random genes	0.73091
Random genes	1.29109
Random genes	7.34323
Random genes	0.0346454
Random genes	0.922736
Random genes	3.85846
Random genes	3.88892
Random genes	0.0745526
Random genes	1.20068
Random genes	2.10985
Random genes	0.0570396
Random genes	2.51137
Random genes	0.323519
Random genes	0.436354
Random genes	4.08615
Random genes	3.43697
Random genes	2.12445
Random genes	1.83537
Random genes	3.28581
Random genes	2.03578
Random genes	2.00323
Random genes	4.0645
Adjacent genes	1.42395
Random genes	3.92435
Random genes	4.07182
Random genes	2.86044
Random genes	3.15945
Random genes	3.94021
Random genes	1.3512
Random genes	0.26373
Random genes	2.61302
Random genes	1.87782
Random genes	0.815467
Random genes	2.82466
Random genes	0.80606
Random genes	4.50313
Random genes	2.42293
Random genes	3.4796
Random genes	3.46245
Random genes	2.84264
Random genes	1.5261
Random genes	2.72932
Random genes	3.57782
Random genes	3.49958
Random genes	0.633605
Random genes	2.34915
Random genes	3.90078
Random genes	3.86282
Random genes	3.59327
Random genes	1.40897
Random genes	2.14804
Random genes	1.86429
Random genes	2.1515
Random genes	2.07694
Random genes	1.71678
Random genes	1.7575
Adjacent genes	0.960938
Random genes	2.77564
Random genes	3.83303
Random genes	1.63146
Random genes	3.63198
Random genes	4.02459
Random genes	3.40572
Random genes	1.61228
Random genes	3.53009
Random genes	4.0643
Random genes	1.29531
Random genes	3.44716
Random genes	2.43713
Random genes	3.53706
Adjacent genes	1.72346
Random genes	1.29001
Random genes	2.65141
Random genes	3.58043
Random genes	5.51081
Random genes	0.853598
Random genes	0.467978
Random genes	3.48237
Random genes	3.90236
Random genes	2.99777
Random genes	3.86189
Random genes	1.01865
Random genes	0.113492
Random genes	0.00399333
Random genes	1.99693
Random genes	3.31445
Random genes	4.42487
Random genes	2.70606
Random genes	2.14587
Random genes	3.90626
Random genes	3.40232
Random genes	2.51423
Adjacent genes	0.421491
Random genes	0.451956
Random genes	3.36241
Adjacent genes	2.23629
Random genes	1.32711
Random genes	3.49401
Random genes	0.925594
Random genes	3.11345
Random genes	1.68809
Random genes	1.9617
Adjacent genes	1.31252
Random genes	2.12445
Random genes	0.289072
Random genes	5.41026
Random genes	0.0886693
Adjacent genes	0.121216
Random genes	1.94005
Random genes	0.700493
Random genes	1.7999
Random genes	1.94737
Random genes	0.735995
Random genes	1.03501
Random genes	1.81576
Random genes	3.47564
Random genes	2.38818
Random genes	4.73747
Random genes	0.246623
Random genes	1.30898
Random genes	0.700215
Random genes	2.93051
Random genes	6.62758
Random genes	0.298489
Random genes	1.35516
Random genes	5.5869
Random genes	0.718196
Random genes	0.598342
Adjacent genes	0.60487
Random genes	1.45337
Random genes	1.37513
Adjacent genes	2.75805
Random genes	4.47359
Random genes	1.77634
Random genes	1.73837
Random genes	1.46883
Random genes	0.715478
Random genes	4.27249
Random genes	3.98873
Adjacent genes	0.0270526
Random genes	0.0475016
Random genes	0.407663
Adjacent genes	0.366941
Random genes	3.08538
Random genes	4.90008
Random genes	5.95748
Random genes	0.492982
Random genes	1.50754
Adjacent genes	1.90014
Random genes	1.28127
Random genes	0.512164
Adjacent genes	1.40565
Random genes	1.93986
Random genes	0.829137
Random genes	1.32272
Random genes	4.56157
Random genes	1.41261
Random genes	0.400988
Random genes	3.41446
Adjacent genes	0.526965
Random genes	1.45599
Random genes	7.63525
Random genes	1.27085
Random genes	1.65647
Adjacent genes	1.35792
Random genes	1.77791
Random genes	0.87332
Random genes	1.73745
Adjacent genes	3.14309
Random genes	2.23794
Random genes	2.12045
Random genes	4.12137
Random genes	1.19
Random genes	6.54931
Random genes	0.581612
Random genes	0.0214291
Random genes	6.0307
Random genes	1.27788
Random genes	0.389786
Random genes	2.54594
Random genes	2.5764
Random genes	1.23797
Random genes	0.111847
Random genes	0.797332
Random genes	1.36956
Random genes	1.19885
Random genes	0.989003
Random genes	1.39902
Random genes	2.25077
Random genes	1.60159
Random genes	1.83537
Random genes	0.289072
Random genes	5.12119
Random genes	0.200403
Random genes	0.167856
Random genes	2.22912
Random genes	0.411421
Random genes	2.08898
Random genes	2.23644
Random genes	1.02507
Random genes	1.32408
Random genes	2.10483
Random genes	3.18657
Random genes	2.0991
Random genes	4.4484
Random genes	0.0424497
Random genes	1.01991
Random genes	0.989288
Random genes	2.64143
Random genes	6.3385
Random genes	0.587561
Random genes	1.64423
Random genes	5.29782
Adjacent genes	1.00727
Random genes	0.30927
Random genes	0.893942
Random genes	1.74245
Random genes	1.66421
Random genes	2.46898
Random genes	4.18452
Random genes	2.06541
Random genes	2.02744
Random genes	1.7579
Random genes	0.426406
Random genes	3.98342
Random genes	3.69966
Random genes	0.316125
Random genes	0.241571
Random genes	0.118591
Random genes	0.0778691
Random genes	2.79631
Random genes	4.61101
Random genes	5.66841
Random genes	0.20391
Random genes	1.79661
Random genes	2.18922
Random genes	1.57035
Random genes	0.223092
Random genes	1.69472
Random genes	2.22893
Random genes	0.540065
Random genes	1.61179
Random genes	4.2725
Random genes	1.70168
Random genes	0.111916
Random genes	3.12539
Random genes	0.816037
Random genes	1.74506
Random genes	7.34618
Random genes	0.981775
Random genes	1.3674
Random genes	1.647
Random genes	2.06698
Random genes	1.16239
Random genes	2.02652
Random genes	2.85402
Random genes	1.94887
Random genes	1.83138
Random genes	3.8323
Random genes	1.47907
Random genes	6.26024
Random genes	0.870684
Random genes	0.310501
Random genes	5.74163
Random genes	1.56695
Random genes	0.678858
Random genes	2.25686
Random genes	2.28733
Random genes	1.52704
Random genes	0.400919
Random genes	0.50826
Random genes	1.65863
Random genes	0.909779
Random genes	1.27808
Random genes	3.72217
Random genes	7.37196
Random genes	6.72278
Random genes	3.28581
Random genes	5.41026
Random genes	5.12119
Random genes	5.32159
Random genes	5.28904
Random genes	7.35031
Random genes	4.70976
Random genes	7.21016
Random genes	7.35763
Adjacent genes	6.14625
Random genes	6.44527
Random genes	7.22602
Adjacent genes	1.93462
Random genes	3.02208
Adjacent genes	0.672791
Adjacent genes	5.16364
Random genes	4.10128
Adjacent genes	6.11047
Adjacent genes	2.47975
Random genes	1.21732
Random genes	5.70875
Random genes	6.76542
Random genes	0.176639
Random genes	6.12845
Random genes	4.81192
Random genes	6.01513
Random genes	6.86363
Random genes	6.78539
Random genes	2.65221
Adjacent genes	0.936663
Random genes	7.1866
Random genes	7.14863
Random genes	6.87909
Random genes	4.69478
Adjacent genes	1.13777
Random genes	1.42152
Random genes	5.43731
Random genes	5.36276
Random genes	5.00259
Random genes	5.04332
Random genes	2.32487
Random genes	0.510178
Random genes	0.547221
Random genes	4.91728
Random genes	6.9178
Random genes	7.3104
Random genes	6.69153
Adjacent genes	4.89809
Random genes	6.81591
Random genes	7.35011
Random genes	4.58112
Random genes	6.73298
Random genes	0.848686
Random genes	6.82287
Random genes	5.00927
Random genes	1.9958
Random genes	5.93722
Random genes	6.86625
Adjacent genes	2.225
Random genes	4.13941
Random genes	3.75379
Random genes	6.76818
Random genes	7.18817
Random genes	6.28358
Random genes	7.1477
Random genes	2.26716
Random genes	3.17232
Random genes	3.28981
Adjacent genes	1.28888
Random genes	6.60026
Random genes	1.13905
Random genes	5.99187
Random genes	5.43169
Random genes	0.620446
Random genes	6.68813
Random genes	5.80004
Random genes	2.86432
Adjacent genes	2.83386
Random genes	6.64823
Random genes	5.5221
Random genes	4.61293
Random genes	6.77982
Random genes	4.21141
Random genes	6.39926
Adjacent genes	1.59942
Random genes	2.05037
Random genes	1.40119
Random genes	2.03578
Random genes	0.0886693
Random genes	0.200403
Random genes	5.32159
Random genes	0.0325467
Random genes	2.02872
Random genes	0.611824
Random genes	1.88857
Random genes	2.03604
Random genes	0.824665
Random genes	1.12368
Random genes	1.90443
Random genes	3.38697
Random genes	2.29951
Random genes	4.6488
Random genes	0.157953
Random genes	1.22031
Random genes	0.788885
Random genes	2.84184
Random genes	6.53891
Adjacent genes	0.387158
Random genes	1.44383
Random genes	5.49823
Random genes	0.806865
Random genes	0.509673
Random genes	0.693539
Random genes	1.54204
Random genes	1.4638
Random genes	2.66938
Random genes	4.38493
Random genes	1.86501
Random genes	1.82704
Random genes	1.5575
Random genes	0.626809
Random genes	4.18382
Random genes	3.90006
Random genes	0.115722
Adjacent genes	0.0411676
Random genes	0.318994
Random genes	0.278272
Random genes	2.99671
Random genes	4.81141
Random genes	5.86881
Random genes	0.404313
Random genes	1.59621
Random genes	1.98881
Random genes	1.36994
Random genes	0.423495
Random genes	1.49432
Random genes	2.02852
Random genes	0.740468
Random genes	1.41139
Random genes	4.4729
Random genes	1.50128
Random genes	0.312319
Random genes	3.32579
Random genes	0.615634
Random genes	1.54466
Random genes	7.54659
Random genes	1.18218
Random genes	1.5678
Random genes	1.44659
Random genes	1.86658
Random genes	0.96199
Random genes	1.82612
Random genes	3.05442
Random genes	2.14927
Random genes	2.03178
Random genes	4.0327
Random genes	1.27867
Random genes	6.46064
Random genes	0.670281
Random genes	0.110098
Random genes	5.94203
Random genes	1.36655
Random genes	0.478455
Random genes	2.45727
Random genes	2.48773
Random genes	1.32664
Random genes	0.200516
Random genes	0.708663
Random genes	1.45823
Random genes	1.11018
Random genes	1.07767
Random genes	1.56688
Random genes	2.08292
Adjacent genes	1.43374
Random genes	2.00323
Adjacent genes	0.121216
Random genes	0.167856
Random genes	5.28904
Random genes	0.0325467
Random genes	2.06127
Random genes	0.579277
Random genes	1.92112
Random genes	2.06859
Random genes	0.857211
Random genes	1.15622
Random genes	1.93698
Random genes	3.35443
Random genes	2.26696
Random genes	4.61625
Random genes	0.125407
Random genes	1.18776
Random genes	0.821431
Random genes	2.80929
Random genes	6.50636
Random genes	0.419705
Random genes	1.47638
Random genes	5.46568
Random genes	0.839412
Random genes	0.477126
Adjacent genes	0.726086
Random genes	1.57459
Random genes	1.49635
Adjacent genes	2.63683
Random genes	4.35238
Random genes	1.89755
Random genes	1.85959
Random genes	1.59004
Random genes	0.594262
Random genes	4.15127
Random genes	3.86752
Adjacent genes	0.148269
Random genes	0.0737143
Random genes	0.286447
Adjacent genes	0.245725
Random genes	2.96417
Random genes	4.77886
Random genes	5.83626
Random genes	0.371766
Random genes	1.62875
Adjacent genes	2.02136
Random genes	1.40249
Random genes	0.390948
Adjacent genes	1.52687
Random genes	2.06107
Random genes	0.707921
Random genes	1.44393
Random genes	4.44036
Random genes	1.53383
Random genes	0.279772
Random genes	3.29324
Adjacent genes	0.648181
Random genes	1.5772
Random genes	7.51404
Random genes	1.14963
Random genes	1.53525
Adjacent genes	1.47914
Random genes	1.89913
Random genes	0.994536
Random genes	1.85866
Adjacent genes	3.02188
Random genes	2.11672
Random genes	1.99924
Random genes	4.00016
Random genes	1.31122
Random genes	6.4281
Random genes	0.702828
Random genes	0.142645
Random genes	5.90949
Random genes	1.39909
Random genes	0.511002
Random genes	2.42472
Random genes	2.45518
Random genes	1.35919
Random genes	0.233063
Random genes	0.676116
Random genes	1.49078
Random genes	1.07764
Random genes	1.11022
Random genes	3.62814
Random genes	0.0216504
Random genes	0.627529
Random genes	4.0645
Random genes	1.94005
Random genes	2.22912
Random genes	7.35031
Random genes	2.02872
Random genes	2.06127
Random genes	2.64054
Random genes	0.140146
Random genes	0.00731947
Random genes	1.20405
Random genes	0.905043
Random genes	0.124289
Random genes	5.41569
Random genes	4.32823
Random genes	6.67752
Random genes	2.18667
Random genes	3.24903
Random genes	1.23984
Random genes	4.87056
Random genes	8.56763
Random genes	1.64156
Adjacent genes	0.584891
Random genes	7.52695
Random genes	1.22185
Adjacent genes	2.53839
Random genes	1.33518
Adjacent genes	0.486677
Random genes	0.564917
Random genes	4.6981
Random genes	6.41364
Random genes	0.163713
Random genes	0.20168
Adjacent genes	0.471221
Random genes	2.65553
Random genes	6.21254
Random genes	5.92878
Random genes	1.913
Random genes	1.98755
Random genes	2.34771
Random genes	2.30699
Random genes	5.02543
Random genes	6.84013
Random genes	7.89753
Adjacent genes	2.43303
Adjacent genes	0.432512
Random genes	0.0399069
Adjacent genes	0.658776
Random genes	2.45221
Random genes	0.534401
Random genes	0.000195243
Adjacent genes	2.76919
Adjacent genes	0.617331
Random genes	6.50162
Random genes	0.527439
Random genes	2.34104
Random genes	5.35451
Random genes	1.41309
Random genes	0.484061
Random genes	9.5753
Random genes	3.2109
Adjacent genes	3.59652
Random genes	0.582127
Random genes	0.16214
Random genes	1.06673
Random genes	0.202603
Random genes	5.08314
Random genes	4.17799
Random genes	4.0605
Random genes	6.06142
Random genes	0.750049
Random genes	8.48936
Adjacent genes	1.35844
Adjacent genes	1.91862
Random genes	7.97075
Random genes	0.662174
Random genes	1.55026
Random genes	4.48599
Random genes	4.51645
Random genes	0.702081
Random genes	1.8282
Random genes	2.73738
Random genes	0.570489
Random genes	3.1389
Adjacent genes	0.951047
Random genes	0.987598
Random genes	2.66219
Random genes	2.01301
Adjacent genes	1.42395
Random genes	0.700493
Random genes	0.411421
Random genes	4.70976
Random genes	0.611824
Random genes	0.579277
Random genes	2.64054
Random genes	2.5004
Random genes	2.64786
Random genes	1.43649
Random genes	1.7355
Random genes	2.51625
Random genes	2.77515
Random genes	1.68768
Random genes	4.03697
Random genes	0.453871
Random genes	0.608485
Random genes	1.40071
Random genes	2.23001
Random genes	5.92708
Random genes	0.998982
Random genes	2.05565
Random genes	4.8864
Random genes	1.41869
Random genes	0.102151
Random genes	1.30536
Random genes	2.15387
Random genes	2.07563
Random genes	2.05756
Random genes	3.7731
Random genes	2.47683
Random genes	2.43886
Random genes	2.16932
Random genes	0.0149845
Random genes	3.57199
Random genes	3.28824
Random genes	0.727546
Random genes	0.652992
Random genes	0.29283
Random genes	0.333552
Adjacent genes	2.38489
Random genes	4.19959
Random genes	5.25699
Random genes	0.207511
Random genes	2.20803
Random genes	2.60064
Random genes	1.98177
Random genes	0.188329
Random genes	2.10614
Random genes	2.64035
Random genes	0.128644
Random genes	2.02321
Random genes	3.86108
Random genes	2.1131
Adjacent genes	0.299505
Random genes	2.71397
Random genes	1.22746
Random genes	2.15648
Random genes	6.93476
Random genes	0.570354
Random genes	0.955974
Random genes	2.05842
Random genes	2.4784
Random genes	1.57381
Random genes	2.43794
Random genes	2.4426
Random genes	1.53744
Random genes	1.41996
Random genes	3.42088
Random genes	1.89049
Random genes	5.84882
Random genes	1.28211
Random genes	0.721922
Random genes	5.33021
Random genes	1.97837
Random genes	1.09028
Adjacent genes	1.84544
Random genes	1.87591
Random genes	1.93846
Adjacent genes	0.81234
Random genes	0.0968386
Random genes	2.07005
Random genes	0.498358
Random genes	1.6895
Random genes	3.488
Random genes	0.161797
Random genes	0.487383
Random genes	3.92435
Random genes	1.7999
Random genes	2.08898
Random genes	7.21016
Random genes	1.88857
Random genes	1.92112
Random genes	0.140146
Random genes	2.5004
Random genes	0.147466
Random genes	1.06391
Random genes	0.764896
Adjacent genes	0.0158569
Random genes	5.27555
Random genes	4.18808
Random genes	6.53737
Random genes	2.04653
Random genes	3.10888
Random genes	1.09969
Random genes	4.73041
Random genes	8.42748
Random genes	1.50142
Random genes	0.444745
Random genes	7.3868
Random genes	1.08171
Random genes	2.39825
Random genes	1.19503
Random genes	0.346531
Random genes	0.424771
Random genes	4.55796
Random genes	6.2735
Random genes	0.0235669
Random genes	0.0615339
Random genes	0.331075
Random genes	2.51538
Random genes	6.07239
Random genes	5.78864
Random genes	1.77285
Random genes	1.84741
Random genes	2.20757
Random genes	2.16685
Random genes	4.88529
Random genes	6.69998
Random genes	7.75738
Random genes	2.29289
Random genes	0.292365
Random genes	0.100239
Random genes	0.51863
Random genes	2.31207
Random genes	0.394255
Random genes	0.139951
Random genes	2.62904
Random genes	0.477185
Random genes	6.36148
Random genes	0.387293
Random genes	2.20089
Random genes	5.21436
Random genes	1.27294
Random genes	0.343915
Random genes	9.43516
Random genes	3.07075
Random genes	3.45637
Random genes	0.441981
Random genes	0.0219938
Random genes	0.926584
Random genes	0.0624573
Random genes	4.943
Random genes	4.03784
Random genes	3.92036
Random genes	5.92128
Random genes	0.609903
Random genes	8.34922
Random genes	1.21829
Random genes	1.77848
Random genes	7.83061
Random genes	0.522028
Random genes	1.41012
Random genes	4.34584
Random genes	4.37631
Random genes	0.561935
Random genes	1.68806
Random genes	2.59724
Adjacent genes	0.430343
Random genes	2.99876
Random genes	0.810901
Random genes	3.63546
Random genes	0.014331
Random genes	0.634848
Random genes	4.07182
Random genes	1.94737
Random genes	2.23644
Random genes	7.35763
Random genes	2.03604
Random genes	2.06859
Random genes	0.00731947
Random genes	2.64786
Random genes	0.147466
Random genes	1.21137
Random genes	0.912362
Random genes	0.131609
Random genes	5.42301
Random genes	4.33555
Random genes	6.68484
Random genes	2.19399
Random genes	3.25635
Random genes	1.24715
Random genes	4.87788
Random genes	8.57495
Random genes	1.64888
Random genes	0.592211
Random genes	7.53427
Random genes	1.22917
Random genes	2.54571
Random genes	1.3425
Random genes	0.493996
Random genes	0.572237
Random genes	4.70542
Random genes	6.42096
Random genes	0.171032
Random genes	0.209
Random genes	0.478541
Random genes	2.66285
Random genes	6.21986
Random genes	5.9361
Random genes	1.92032
Random genes	1.99487
Random genes	2.35503
Random genes	2.31431
Random genes	5.03275
Random genes	6.84745
Random genes	7.90485
Random genes	2.44035
Random genes	0.439831
Random genes	0.0472264
Random genes	0.666096
Random genes	2.45953
Random genes	0.54172
Random genes	0.00751471
Random genes	2.77651
Random genes	0.624651
Random genes	6.50894
Adjacent genes	0.534758
Random genes	2.34836
Random genes	5.36183
Random genes	1.4204
Random genes	0.491381
Random genes	9.58262
Random genes	3.21822
Random genes	3.60384
Random genes	0.589447
Random genes	0.169459
Random genes	1.07405
Random genes	0.209923
Random genes	5.09046
Random genes	4.18531
Adjacent genes	4.06782
Random genes	6.06874
Random genes	0.757369
Random genes	8.49668
Random genes	1.36576
Random genes	1.92594
Random genes	7.97807
Random genes	0.669494
Adjacent genes	1.55758
Random genes	4.49331
Random genes	4.52377
Random genes	0.709401
Random genes	1.83552
Random genes	2.7447
Random genes	0.577809
Random genes	3.14622
Random genes	0.958367
Random genes	2.42409
Random genes	1.22571
Random genes	0.576526
Random genes	2.86044
Random genes	0.735995
Random genes	1.02507
Adjacent genes	6.14625
Random genes	0.824665
Random genes	0.857211
Random genes	1.20405
Random genes	1.43649
Random genes	1.06391
Random genes	1.21137
Random genes	0.299012
Random genes	1.07977
Adjacent genes	4.21164
Random genes	3.12417
Adjacent genes	5.47346
Adjacent genes	0.982618
Random genes	2.04497
Adjacent genes	0.0357801
Adjacent genes	3.6665
Random genes	7.36357
Random genes	0.437507
Random genes	0.619164
Random genes	6.32289
Random genes	0.0177997
Random genes	1.33434
Random genes	0.131125
Random genes	0.717378
Random genes	0.639138
Random genes	3.49405
Adjacent genes	5.20959
Random genes	1.04034
Random genes	1.00237
Random genes	0.732833
Random genes	1.45147
Adjacent genes	5.00848
Random genes	4.72473
Random genes	0.708943
Random genes	0.783497
Random genes	1.14366
Random genes	1.10294
Random genes	3.82138
Random genes	5.63608
Random genes	6.69347
Random genes	1.22898
Random genes	0.771543
Random genes	1.16415
Random genes	0.545279
Adjacent genes	1.24816
Random genes	0.669654
Random genes	1.20386
Random genes	1.56513
Random genes	0.586723
Random genes	5.29757
Random genes	0.676616
Random genes	1.13698
Random genes	4.15045
Random genes	0.209031
Random genes	0.719993
Adjacent genes	8.37125
Random genes	2.00684
Random genes	2.39246
Random genes	0.621928
Random genes	1.04192
Random genes	0.137325
Random genes	1.00145
Random genes	3.87909
Random genes	2.97393
Random genes	2.85645
Adjacent genes	4.85737
Random genes	0.454006
Random genes	7.28531
Random genes	0.154383
Random genes	0.714566
Random genes	6.7667
Random genes	0.541881
Random genes	0.346209
Random genes	3.28193
Adjacent genes	3.3124
Random genes	0.501974
Random genes	0.624149
Random genes	1.53333
Random genes	0.633566
Random genes	1.93485
Random genes	0.253008
Random genes	2.7231
Random genes	0.926693
Random genes	0.277514
Random genes	3.15945
Random genes	1.03501
Random genes	1.32408
Random genes	6.44527
Random genes	1.12368
Random genes	1.15622
Random genes	0.905043
Random genes	1.7355
Random genes	0.764896
Random genes	0.912362
Random genes	0.299012
Random genes	0.780753
Random genes	4.51065
Random genes	3.42318
Random genes	5.77248
Random genes	1.28163
Adjacent genes	2.34399
Random genes	0.334792
Random genes	3.96551
Random genes	7.66258
Random genes	0.736519
Random genes	0.320151
Random genes	6.6219
Random genes	0.316812
Random genes	1.63335
Random genes	0.430138
Random genes	0.418366
Random genes	0.340126
Random genes	3.79306
Random genes	5.5086
Random genes	0.74133
Random genes	0.703363
Random genes	0.433821
Random genes	1.75049
Random genes	5.3075
Random genes	5.02374
Random genes	1.00796
Random genes	1.08251
Random genes	1.44267
Random genes	1.40195
Random genes	4.12039
Random genes	5.93509
Random genes	6.99249
Random genes	1.52799
Random genes	0.472531
Random genes	0.865136
Random genes	0.246266
Random genes	1.54717
Random genes	0.370642
Adjacent genes	0.904847
Random genes	1.86414
Random genes	0.287711
Random genes	5.59658
Random genes	0.377604
Random genes	1.436
Adjacent genes	4.44947
Random genes	0.508043
Random genes	0.420981
Random genes	8.67026
Random genes	2.30585
Random genes	2.69148
Random genes	0.322915
Random genes	0.742903
Random genes	0.161688
Random genes	0.702439
Random genes	4.1781
Adjacent genes	3.27295
Random genes	3.15546
Random genes	5.15638
Adjacent genes	0.154994
Random genes	7.58432
Random genes	0.453396
Random genes	1.01358
Random genes	7.06571
Random genes	0.242869
Random genes	0.645222
Random genes	3.58094
Random genes	3.61141
Random genes	0.202961
Random genes	0.923161
Random genes	1.83234
Random genes	0.334554
Adjacent genes	2.23386
Random genes	0.0460047
Random genes	3.50385
Random genes	0.14594
Random genes	0.503239
Random genes	3.94021
Random genes	1.81576
Random genes	2.10483
Random genes	7.22602
Random genes	1.90443
Random genes	1.93698
Random genes	0.124289
Random genes	2.51625
Adjacent genes	0.0158569
Random genes	0.131609
Random genes	1.07977
Random genes	0.780753
Random genes	5.2914
Random genes	4.20394
Random genes	6.55323
Random genes	2.06238
Random genes	3.12474
Random genes	1.11555
Random genes	4.74627
Random genes	8.44334
Random genes	1.51727
Random genes	0.460602
Random genes	7.40266
Random genes	1.09757
Random genes	2.4141
Random genes	1.21089
Random genes	0.362388
Random genes	0.440628
Random genes	4.57381
Random genes	6.28936
Random genes	0.0394237
Random genes	0.0773908
Random genes	0.346932
Random genes	2.53124
Random genes	6.08825
Random genes	5.8045
Random genes	1.78871
Random genes	1.86326
Random genes	2.22342
Random genes	2.1827
Random genes	4.90114
Random genes	6.71584
Random genes	7.77324
Random genes	2.30874
Random genes	0.308222
Random genes	0.0843824
Random genes	0.534487
Random genes	2.32792
Random genes	0.410111
Random genes	0.124094
Random genes	2.6449
Random genes	0.493042
Random genes	6.37733
Random genes	0.40315
Random genes	2.21675
Random genes	5.23022
Random genes	1.2888
Random genes	0.359772
Random genes	9.45102
Random genes	3.08661
Random genes	3.47223
Random genes	0.457838
Random genes	0.0378506
Random genes	0.942441
Random genes	0.0783142
Random genes	4.95885
Random genes	4.0537
Random genes	3.93621
Random genes	5.93713
Random genes	0.62576
Random genes	8.36507
Random genes	1.23415
Random genes	1.79433
Random genes	7.84646
Random genes	0.537885
Random genes	1.42598
Random genes	4.3617
Random genes	4.39216
Random genes	0.577792
Random genes	1.70391
Random genes	2.61309
Adjacent genes	0.4462
Random genes	3.01461
Random genes	0.826758
Random genes	1.78755
Random genes	5.43734
Random genes	4.78816
Random genes	1.3512
Random genes	3.47564
Random genes	3.18657
Adjacent genes	1.93462
Random genes	3.38697
Random genes	3.35443
Random genes	5.41569
Random genes	2.77515
Random genes	5.27555
Random genes	5.42301
Adjacent genes	4.21164
Random genes	4.51065
Random genes	5.2914
Random genes	1.08747
Adjacent genes	1.26183
Adjacent genes	3.22902
Random genes	2.16666
Adjacent genes	4.17586
Adjacent genes	0.545136
Random genes	3.15193
Random genes	3.77413
Random genes	4.8308
Random genes	2.11126
Random genes	4.19384
Random genes	2.8773
Random genes	4.08051
Random genes	4.92901
Random genes	4.85077
Random genes	0.71759
Adjacent genes	0.997953
Random genes	5.25198
Random genes	5.21401
Random genes	4.94447
Random genes	2.76016
Adjacent genes	0.796847
Random genes	0.513093
Random genes	3.50269
Random genes	3.42814
Random genes	3.06798
Random genes	3.1087
Random genes	0.390258
Random genes	1.42444
Random genes	2.48184
Random genes	2.98266
Random genes	4.98318
Random genes	5.37578
Random genes	4.75692
Adjacent genes	2.96348
Random genes	4.88129
Random genes	5.4155
Random genes	2.6465
Random genes	4.79836
Random genes	1.08593
Random genes	4.88825
Random genes	3.07465
Random genes	0.0611819
Random genes	4.00261
Random genes	4.93163
Adjacent genes	4.15961
Random genes	2.20479
Random genes	1.81917
Random genes	4.83356
Random genes	5.25355
Random genes	4.34896
Random genes	5.21309
Random genes	0.332548
Random genes	1.2377
Random genes	1.35519
Adjacent genes	0.645732
Random genes	4.66564
Random genes	3.07367
Random genes	4.05725
Random genes	3.49707
Random genes	2.55506
Random genes	4.75352
Random genes	3.86543
Random genes	0.929705
Adjacent genes	0.89924
Random genes	4.71361
Random genes	3.58749
Random genes	2.67831
Random genes	4.8452
Random genes	2.27679
Random genes	4.46464
Random genes	0.700085
Random genes	4.34988
Random genes	3.7007
Random genes	0.26373
Random genes	2.38818
Random genes	2.0991
Random genes	3.02208
Random genes	2.29951
Random genes	2.26696
Random genes	4.32823
Random genes	1.68768
Random genes	4.18808
Random genes	4.33555
Random genes	3.12417
Random genes	3.42318
Random genes	4.20394
Random genes	1.08747
Random genes	2.34929
Random genes	2.14155
Random genes	1.0792
Random genes	3.08839
Random genes	0.54233
Random genes	4.2394
Random genes	2.68666
Random genes	3.74333
Random genes	3.19872
Random genes	3.10637
Random genes	1.78983
Random genes	2.99305
Random genes	3.84155
Random genes	3.76331
Random genes	0.369875
Random genes	2.08542
Random genes	4.16451
Random genes	4.12655
Random genes	3.857
Random genes	1.6727
Random genes	1.88431
Random genes	1.60056
Random genes	2.41523
Random genes	2.34067
Random genes	1.98051
Random genes	2.02123
Random genes	0.697208
Random genes	2.5119
Random genes	3.5693
Random genes	1.89519
Random genes	3.89571
Random genes	4.28832
Random genes	3.66945
Random genes	1.87601
Random genes	3.79383
Random genes	4.32803
Random genes	1.55904
Random genes	3.71089
Random genes	2.1734
Random genes	3.80079
Random genes	1.98719
Random genes	1.02628
Random genes	2.91514
Random genes	3.84416
Random genes	5.24708
Adjacent genes	1.11733
Random genes	0.731708
Random genes	3.7461
Random genes	4.16609
Random genes	3.2615
Random genes	4.12562
Random genes	0.754918
Random genes	0.150238
Random genes	0.267724
Random genes	1.7332
Random genes	3.57818
Random genes	4.16114
Random genes	2.96979
Random genes	2.4096
Random genes	3.64253
Random genes	3.66605
Random genes	2.77796
Random genes	0.15776
Random genes	0.188225
Random genes	3.62614
Random genes	2.50002
Random genes	1.59084
Random genes	3.75774
Random genes	1.18932
Random genes	3.37718
Random genes	3.04938
Random genes	6.69917
Random genes	6.04999
Random genes	2.61302
Random genes	4.73747
Random genes	4.4484
Adjacent genes	0.672791
Random genes	4.6488
Random genes	4.61625
Random genes	6.67752
Random genes	4.03697
Random genes	6.53737
Random genes	6.68484
Adjacent genes	5.47346
Random genes	5.77248
Random genes	6.55323
Adjacent genes	1.26183
Random genes	2.34929
Adjacent genes	4.49084
Random genes	3.42849
Adjacent genes	5.43768
Adjacent genes	1.80696
Random genes	1.89011
Random genes	5.03596
Random genes	6.09263
Random genes	0.84943
Random genes	5.45566
Random genes	4.13913
Random genes	5.34234
Random genes	6.19084
Random genes	6.1126
Random genes	1.97942
Adjacent genes	0.263873
Random genes	6.5138
Random genes	6.47584
Random genes	6.2063
Random genes	4.02199
Adjacent genes	0.464979
Random genes	0.748733
Random genes	4.76452
Random genes	4.68997
Random genes	4.3298
Random genes	4.37053
Random genes	1.65208
Random genes	0.162613
Random genes	1.22001
Random genes	4.24448
Random genes	6.24501
Random genes	6.63761
Random genes	6.01874
Adjacent genes	4.2253
Random genes	6.14312
Random genes	6.67732
Random genes	3.90833
Random genes	6.06019
Random genes	0.175895
Random genes	6.15008
Random genes	4.33648
Random genes	1.32301
Random genes	5.26443
Random genes	6.19346
Adjacent genes	2.89779
Random genes	3.46662
Random genes	3.081
Random genes	6.09539
Random genes	6.51538
Random genes	5.61079
Random genes	6.47491
Random genes	1.59437
Random genes	2.49953
Random genes	2.61702
Adjacent genes	0.616094
Random genes	5.92747
Random genes	1.81184
Random genes	5.31908
Random genes	4.7589
Random genes	1.29324
Random genes	6.01534
Random genes	5.12725
Random genes	2.19153
Adjacent genes	2.16107
Random genes	5.97544
Random genes	4.84931
Random genes	3.94014
Random genes	6.10703
Random genes	3.53862
Random genes	5.72647
Random genes	1.44147
Random genes	2.20832
Random genes	1.55914
Random genes	1.87782
Random genes	0.246623
Random genes	0.0424497
Adjacent genes	5.16364
Random genes	0.157953
Random genes	0.125407
Random genes	2.18667
Random genes	0.453871
Random genes	2.04653
Random genes	2.19399
Adjacent genes	0.982618
Random genes	1.28163
Random genes	2.06238
Adjacent genes	3.22902
Random genes	2.14155
Adjacent genes	4.49084
Random genes	1.06236
Adjacent genes	0.946838
Adjacent genes	2.68388
Random genes	6.38095
Random genes	0.545111
Random genes	1.60178
Random genes	5.34027
Random genes	0.964818
Random genes	0.35172
Random genes	0.851493
Random genes	1.7
Random genes	1.62176
Random genes	2.51143
Adjacent genes	4.22697
Random genes	2.02296
Random genes	1.98499
Random genes	1.71545
Random genes	0.468855
Adjacent genes	4.02587
Random genes	3.74211
Random genes	0.273675
Random genes	0.199121
Random genes	0.161041
Random genes	0.120319
Random genes	2.83876
Random genes	4.65346
Random genes	5.71086
Random genes	0.24636
Random genes	1.75416
Random genes	2.14677
Random genes	1.5279
Adjacent genes	0.265541
Random genes	1.65227
Random genes	2.18648
Random genes	0.582515
Random genes	1.56934
Random genes	4.31495
Random genes	1.65923
Random genes	0.154365
Random genes	3.16784
Random genes	0.773587
Random genes	1.70261
Adjacent genes	7.38863
Random genes	1.02422
Random genes	1.40984
Random genes	1.60455
Random genes	2.02453
Random genes	1.11994
Random genes	1.98407
Random genes	2.89647
Random genes	1.99132
Random genes	1.87383
Adjacent genes	3.87475
Random genes	1.43662
Random genes	6.30269
Random genes	0.828235
Random genes	0.268052
Random genes	5.78408
Random genes	1.5245
Random genes	0.636408
Random genes	2.29931
Adjacent genes	2.32978
Random genes	1.48459
Random genes	0.358469
Random genes	0.550709
Random genes	1.61618
Random genes	0.952229
Random genes	1.23563
Random genes	0.379112
Random genes	3.27068
Random genes	2.6215
Random genes	0.815467
Random genes	1.30898
Random genes	1.01991
Random genes	4.10128
Random genes	1.22031
Random genes	1.18776
Random genes	3.24903
Random genes	0.608485
Random genes	3.10888
Random genes	3.25635
Random genes	2.04497
Adjacent genes	2.34399
Random genes	3.12474
Random genes	2.16666
Random genes	1.0792
Random genes	3.42849
Random genes	1.06236
Random genes	2.00919
Random genes	1.62153
Random genes	5.3186
Random genes	1.60747
Random genes	2.66414
Random genes	4.27792
Random genes	2.02717
Random genes	0.710636
Random genes	1.91385
Random genes	2.76235
Random genes	2.68411
Random genes	1.44907
Random genes	3.16462
Random genes	3.08532
Random genes	3.04735
Random genes	2.77781
Random genes	0.593501
Random genes	2.96351
Random genes	2.67976
Random genes	1.33603
Random genes	1.26148
Random genes	0.901315
Random genes	0.942037
Random genes	1.7764
Random genes	3.5911
Random genes	4.6485
Random genes	0.815996
Random genes	2.81652
Random genes	3.20912
Random genes	2.59025
Random genes	0.796815
Random genes	2.71463
Adjacent genes	3.24883
Random genes	0.479841
Random genes	2.6317
Random genes	3.25259
Random genes	2.72159
Random genes	0.907991
Adjacent genes	2.10548
Random genes	1.83594
Random genes	2.76497
Random genes	6.32628
Random genes	0.0381314
Random genes	0.347489
Random genes	2.6669
Random genes	3.08689
Random genes	2.1823
Random genes	3.04643
Random genes	1.83411
Adjacent genes	0.928959
Random genes	0.811473
Random genes	2.81239
Adjacent genes	2.49898
Random genes	5.24033
Random genes	1.89059
Random genes	1.33041
Random genes	4.72173
Random genes	2.58685
Random genes	1.69876
Random genes	1.23696
Random genes	1.26742
Random genes	2.54695
Random genes	1.42083
Random genes	0.511647
Random genes	2.67854
Adjacent genes	0.110127
Random genes	2.29798
Random genes	2.38831
Random genes	1.26149
Random genes	0.612306
Random genes	2.82466
Random genes	0.700215
Random genes	0.989288
Adjacent genes	6.11047
Random genes	0.788885
Random genes	0.821431
Random genes	1.23984
Random genes	1.40071
Random genes	1.09969
Random genes	1.24715
Adjacent genes	0.0357801
Random genes	0.334792
Random genes	1.11555
Adjacent genes	4.17586
Random genes	3.08839
Adjacent genes	5.43768
Adjacent genes	0.946838
Random genes	2.00919
Adjacent genes	3.63072
Random genes	7.32779
Random genes	0.401727
Random genes	0.654944
Random genes	6.28711
Random genes	0.0179804
Random genes	1.29856
Random genes	0.0953451
Random genes	0.753158
Random genes	0.674918
Random genes	3.45827
Adjacent genes	5.17381
Random genes	1.07612
Random genes	1.03816
Random genes	0.768614
Random genes	1.41569
Adjacent genes	4.9727
Random genes	4.68895
Random genes	0.673163
Random genes	0.747717
Random genes	1.10788
Random genes	1.06716
Random genes	3.7856
Random genes	5.6003
Random genes	6.65769
Random genes	1.1932
Random genes	0.807324
Random genes	1.19993
Random genes	0.581059
Adjacent genes	1.21238
Random genes	0.705434
Random genes	1.23964
Random genes	1.52935
Random genes	0.622504
Random genes	5.26179
Random genes	0.712396
Random genes	1.1012
Random genes	4.11467
Random genes	0.17325
Random genes	0.755774
Adjacent genes	8.33547
Random genes	1.97106
Random genes	2.35668
Random genes	0.657708
Random genes	1.0777
Random genes	0.173105
Random genes	1.03723
Random genes	3.84331
Random genes	2.93815
Random genes	2.82067
Adjacent genes	4.82159
Random genes	0.489786
Random genes	7.24953
Random genes	0.118603
Random genes	0.678786
Random genes	6.73092
Random genes	0.577661
Random genes	0.310429
Random genes	3.24615
Adjacent genes	3.27662
Random genes	0.537754
Random genes	0.588369
Random genes	1.49755
Random genes	0.669346
Random genes	1.89907
Random genes	0.288788
Random genes	1.24241
Random genes	4.89221
Random genes	4.24303
Random genes	0.80606
Random genes	2.93051
Random genes	2.64143
Adjacent genes	2.47975
Random genes	2.84184
Random genes	2.80929
Random genes	4.87056
Random genes	2.23001
Random genes	4.73041
Random genes	4.87788
Adjacent genes	3.6665
Random genes	3.96551
Random genes	4.74627
Adjacent genes	0.545136
Random genes	0.54233
Adjacent genes	1.80696
Adjacent genes	2.68388
Random genes	1.62153
Adjacent genes	3.63072
Random genes	3.69707
Random genes	3.22899
Random genes	4.28566
Random genes	2.65639
Random genes	3.6487
Random genes	2.33216
Random genes	3.53538
Random genes	4.38388
Random genes	4.30564
Random genes	0.172455
Adjacent genes	1.54309
Random genes	4.70684
Random genes	4.66888
Random genes	4.39933
Random genes	2.21503
Adjacent genes	1.34198
Random genes	1.05823
Random genes	2.95756
Random genes	2.883
Random genes	2.52284
Random genes	2.56356
Random genes	0.154878
Random genes	1.96957
Random genes	3.02697
Random genes	2.43752
Random genes	4.43804
Random genes	4.83065
Random genes	4.21178
Adjacent genes	2.41834
Random genes	4.33616
Random genes	4.87036
Random genes	2.10137
Random genes	4.25322
Random genes	1.63107
Random genes	4.34312
Random genes	2.52952
Random genes	0.483954
Random genes	3.45747
Random genes	4.38649
Adjacent genes	4.70475
Random genes	1.65966
Random genes	1.27404
Random genes	4.28843
Random genes	4.70842
Random genes	3.80383
Random genes	4.66795
Random genes	0.212588
Random genes	0.692568
Random genes	0.810053
Adjacent genes	1.19087
Random genes	4.12051
Random genes	3.61881
Random genes	3.51212
Random genes	2.95193
Random genes	3.1002
Random genes	4.20838
Random genes	3.32029
Random genes	0.38457
Adjacent genes	0.354105
Random genes	4.16847
Random genes	3.04235
Random genes	2.13317
Random genes	4.30007
[truncated: 5,657 more rows]

## Sheet: Extended Figure 3f
Gene	baseMean	log2FoldChange	lfcSE	pvalue	padj
Gm6085	80.6048	0.0880449	0.476733	0.853477	0.998677
RP23-34E15.4	92.5653	0.10835	0.490544	0.825189	0.998677
Mrpl15	3688.28	0.227334	0.323344	0.48201	0.998677
RP23-34E15.5	51.1133	-0.270581	0.680587	0.690947	0.998677
Lypla1	3762.04	0.1385	0.298646	0.64282	0.998677
Tcea1	4352.11	-0.032274	0.293905	0.912559	0.998677
RP24-426M1.4	253.425	-1.15334	0.702096	0.100442	0.952757
Rgs20	2427.4	-0.714205	0.668811	0.285577	0.998677
Atp6v1h	5653.87	-0.124387	0.309082	0.687361	0.998677
Rb1cc1	5335.72	-0.458057	0.329278	0.164197	0.998677
4732440D04Rik	133.543	-0.887788	0.426307	0.037296	0.824418
Pcmtd1	3923.14	-0.397728	0.317164	0.209837	0.998677
WI1-817D1.2	205.035	-0.692486	0.5874	0.238438	0.998677
Rrs1	9256.61	-0.0118164	0.559054	0.983137	0.998677
Adhfe1	2826.98	-0.71671	0.287579	0.0126946	0.643963
2610203C22Rik	206.034	0.543093	0.704383	0.440695	0.998677
3110035E14Rik	180.9	-0.0173515	0.371962	0.962793	0.998677
Mybl1	5714.94	0.363248	0.470971	0.440544	0.998677
Vcpip1	8513.84	-0.214819	0.297946	0.470909	0.998677
Sgk3	3681.49	0.0461536	0.29377	0.87516	0.998677
Snhg6	1406.23	-0.00150177	0.306824	0.996095	0.998677
Tcf24	58.3607	0.0713089	0.548018	0.89647	0.998677
Cops5	8557.77	0.107611	0.273324	0.693795	0.998677
Cspp1	3227.78	0.0597228	0.294561	0.839329	0.998677
Arfgef1	7443.42	-0.13524	0.283093	0.632847	0.998677
Prex2	192.22	0.128813	0.657411	0.844658	0.998677
Sulf1	44.9432	-0.401701	0.730651	0.582467	0.998677
Slco5a1	327.695	-1.11552	0.44322	0.011841	0.643963
Ncoa2	5699.39	-0.254635	0.289107	0.378445	0.998677
Tram1	9000.98	-0.123629	0.269133	0.645976	0.998677
Lactb2	4556.86	0.0911214	0.272397	0.73799	0.998677
RP23-70F22.2	40.8163	-0.449415	0.676272	0.50634	0.998677
Eya1	2242.72	-0.121881	0.498746	0.806941	0.998677
Terf1	1652.4	0.410191	0.380766	0.281356	0.998677
RP23-325F17.4	41.5964	-0.336885	0.758886	0.6571	0.998677
4930444P10Rik	16.5004	0.527587	0.890619	0.553594	0.998677
Rpl7	72001.6	0.0734524	0.258577	0.776362	0.998677
Rdh10	1218.94	-0.436638	0.420023	0.298546	0.998677
Stau2	3974.23	0.0449153	0.260413	0.863062	0.998677
Ube2w	3414.48	-0.390138	0.301599	0.195815	0.998677
Tceb1	7110.03	0.135451	0.284563	0.634077	0.998677
Tmem70	2778.17	0.153059	0.310091	0.621593	0.998677
Ly96	86.2185	0.0175519	0.560288	0.975009	0.998677
Jph1	23.8691	-0.192112	0.817368	0.81418	0.998677
Gdap1	78.1078	-0.596633	0.757559	0.430947	0.998677
Rbm6-ps1	14.7018	0.624841	0.914379	0.494385	0.998677
Pi15	1228.47	-1.13766	0.41241	0.00580581	0.540566
Il17f	29.2892	-0.684289	0.835808	0.412948	0.998677
Mcm3	13058.8	1.77875	0.640062	0.00545215	0.529644
6720483E21Rik	20.0384	-0.821272	0.897763	0.360297	0.998677
Paqr8	1978.69	-0.926592	0.536955	0.0844121	0.939018
Efhc1	133.655	-0.644792	0.437483	0.140517	0.998677
Tram2	1985.49	-0.562521	0.403827	0.163627	0.998677
Tmem14a	327.327	-0.239645	0.326634	0.463144	0.998677
Gsta3	20.9444	-0.236834	0.912276	0.795167	0.998677
Kcnq5	881.465	0.721695	0.530968	0.174081	0.998677
Gm7658	88.3019	0.194973	0.461713	0.67282	0.998677
Rims1	69.3256	-0.678475	0.754678	0.368639	0.998677
Ogfrl1	1332.6	-0.262258	0.325506	0.42042	0.998677
B3gat2	1241.39	-1.36868	0.43363	0.00159769	0.288269
Smap1	7593.94	-0.0543572	0.259149	0.833861	0.998677
1110058L19Rik	1771.01	0.0898743	0.407281	0.82535	0.998677
Fam135a	4109.38	-0.0887639	0.278678	0.750092	0.998677
Col9a1	72.1538	-0.477583	0.715521	0.504477	0.998677
Col19a1	49.0747	0.415533	0.638218	0.514992	0.998677
Lmbrd1	6504	-0.779123	0.36747	0.033986	0.811673
Bai3	6025.05	0.00468595	0.276566	0.986482	0.998677
RP23-184I13.1	95.5718	-0.11998	0.711676	0.866121	0.998677
Phf3	9748.64	-0.0119064	0.276232	0.96562	0.998677
Ptp4a1	58.542	-0.606732	0.695825	0.38323	0.998677
Prim2	2808.42	0.97494	0.516798	0.0592277	0.890514
RP24-423J19.1	17.2574	-0.0958366	0.894639	0.914691	0.998677
Rab23	3088.31	-0.271118	0.285	0.341457	0.998677
Bag2	2375.47	0.157046	0.340795	0.644927	0.998677
Zfp451	6060.64	-0.27406	0.347971	0.430934	0.998677
Bend6	979.451	-0.291389	0.281056	0.299844	0.998677
Dst	21398.8	-0.12136	0.347047	0.726569	0.998677
Ccdc115	1512.48	-0.200371	0.390977	0.60831	0.998677
Imp4	4427.89	-0.15885	0.372057	0.669414	0.998677
Ptpn18	96.1945	0.394482	0.621208	0.525413	0.998677
Arhgef4	5470.77	-0.223002	0.368338	0.544896	0.998677
RP23-348C6.3	61.4332	-0.418255	0.612649	0.494797	0.998677
Fam168b	28997.4	-0.199498	0.270853	0.461394	0.998677
Plekhb2	6071.32	-0.285537	0.284286	0.315186	0.998677
Hs6st1	4463.02	-0.467442	0.435623	0.283253	0.998677
Uggt1	14192.8	0.421325	0.296075	0.154726	0.998677
Arid5a	652.306	-0.493565	0.29654	0.0960299	0.947483
Kansl3	6421.7	-0.0815565	0.282119	0.772516	0.998677
Lman2l	2970.65	-0.0880022	0.273521	0.74765	0.998677
Cnnm4	738.512	0.391381	0.366979	0.286201	0.998677
Cnnm3	4015.6	-0.186152	0.299177	0.533801	0.998677
Ankrd23	75.7991	-0.0963264	0.541949	0.858927	0.998677
Ankrd39	538.289	-0.0954432	0.296316	0.747377	0.998677
Sema4c	2942.45	0.0205338	0.279019	0.941334	0.998677
D430040D24Rik	199.505	-0.0846032	0.378725	0.823232	0.998677
Fam178b	37.7503	-0.417586	0.626446	0.505031	0.998677
Cox5b	6635.75	0.170227	0.279837	0.542983	0.998677
Actr1b	12986.4	0.0375697	0.303355	0.901436	0.998677
Tmem131	10997.9	0.021507	0.283222	0.939469	0.998677
Inpp4a	1994.95	-0.465022	0.342502	0.174552	0.998677
Coa5	10078.7	-0.00656627	0.269503	0.980562	0.998677
Lonrf2	4282.02	-0.661056	0.393481	0.0929536	0.940021
Chst10	1817.22	-0.499291	0.400415	0.212423	0.998677
Pdcl3	5035.06	-0.247862	0.385363	0.5201	0.998677
RP23-101P2.6	84.7109	-0.434252	0.535321	0.417252	0.998677
Tbc1d8	1080.99	0.00251115	0.367993	0.994555	0.998677
Cnot11	3794.15	-0.138544	0.34343	0.686644	0.998677
Gm15832	74.2441	-0.567744	0.510865	0.266423	0.998677
Rnf149	5433.1	-0.348757	0.524205	0.505855	0.998677
Creg2	642.282	0.256547	0.357017	0.472397	0.998677
Rfx8	129.702	2.79121	1.24118	0.0245225	0.750483
Map4k4	120893	0.444459	0.334309	0.183687	0.998677
Il1r2	34.2077	-0.36616	0.841558	0.663492	0.998677
Il1r1	765.817	-0.527077	1.0017	0.598763	0.998677
Mfsd9	416.779	-0.40816	0.328983	0.214727	0.998677
Tmem182	127.276	-0.945915	0.627338	0.1316	0.998677
Pantr1	3322.32	-0.00585289	0.327081	0.985723	0.998677
Gm20646	23.2273	-1.17302	0.772869	0.129077	0.998677
Pou3f3	13390.7	0.236726	0.266367	0.374154	0.998677
Pantr2	159.125	0.293503	0.507842	0.563304	0.998677
Mrps9	3251.78	0.232624	0.289694	0.421975	0.998677
Gpr45	255.857	-0.308417	0.347017	0.374128	0.998677
Tgfbrap1	4769.05	-0.206558	0.286809	0.471406	0.998677
AI597479	2784.4	0.335786	0.318276	0.291418	0.998677
Fhl2	473.943	-1.72744	0.780837	0.0269461	0.766628
Nck2	9409.35	0.424878	0.389874	0.275808	0.998677
RP23-435E15.3	112.721	0.00709166	0.627175	0.990978	0.998677
1500015O10Rik	7732.21	0.766431	0.742552	0.301998	0.998677
Gm29156	23.5886	0.176483	0.797248	0.824808	0.998677
Uxs1	3909.88	0.263648	0.33597	0.432608	0.998677
Tpp2	8452.35	-0.0612872	0.302065	0.839218	0.998677
Tex30	978.618	0.638851	0.422867	0.130849	0.998677
Kdelc1	3940.52	0.597244	0.403757	0.139082	0.998677
Bivm	1939.11	0.168624	0.36779	0.646607	0.998677
Ercc5	3969.81	0.0970703	0.282751	0.731368	0.998677
Gulp1	1314.66	0.329254	0.393119	0.402287	0.998677
Col3a1	116.503	1.16971	0.959949	0.223028	0.998677
Wdr75	5299.42	0.0866342	0.473978	0.85497	0.998677
Slc40a1	16.9275	-1.27068	0.945203	0.178838	0.998677
Dnah7b	315.67	-1.0622	0.459897	0.0209074	0.728112
Slc39a10	8777.55	0.412703	0.324852	0.20393	0.998677
Gm28151	48.4045	-1.12535	0.681499	0.0986791	0.952038
Gm28321	49.5138	-1.06622	0.645316	0.098486	0.951042
Tmeff2	172.451	-1.31118	0.603539	0.0298184	0.778205
Sdpr	39.3676	-0.499326	0.610653	0.413533	0.998677
Nabp1	359.722	-0.276782	0.385545	0.47282	0.998677
Myo1b	10098.1	0.132489	0.256622	0.60566	0.998677
Stat1	567.561	0.142104	0.354137	0.688223	0.998677
Gls	7171.92	-0.178426	0.350649	0.610862	0.998677
Nab1	6767.76	-0.178186	0.4173	0.669381	0.998677
Tmem194b	939.316	0.281356	0.417147	0.500008	0.998677
Mfsd6	1551.96	-1.03786	0.529658	0.050055	0.861589
Inpp1	1080.81	-0.197492	0.325981	0.544621	0.998677
Hibch	3168.78	0.0388672	0.329277	0.906038	0.998677
1700019D03Rik	98.0171	-0.346845	0.611179	0.570373	0.998677
Pms1	903.188	0.719358	0.488888	0.141178	0.998677
Ormdl1	1298.81	0.0987138	0.356077	0.781607	0.998677
Osgepl1	1281.62	0.00693533	0.355064	0.984416	0.998677
Asnsd1	864.125	0.214138	0.355045	0.546423	0.998677
Stk17b	1722.42	0.113363	0.343168	0.741141	0.998677
Hecw2	219.615	-1.38995	0.913412	0.128081	0.998677
Ccdc150	169.163	-0.339267	0.479944	0.479636	0.998677
Gtf3c3	4037.13	0.0339126	0.270426	0.900204	0.998677
Pgap1	6435.82	0.0327061	0.405866	0.935773	0.998677
Ankrd44	765.2	-0.483437	0.569848	0.396236	0.998677
Sf3b1	31220.1	0.0395435	0.264087	0.880973	0.998677
RP23-16N14.2	62.8703	-0.587818	0.889496	0.508712	0.998677
Coq10b	2520.65	-0.326418	0.619844	0.598462	0.998677
Gm17971	20.9188	-0.809958	0.986184	0.411473	0.998677
Hspd1	39320.9	0.430934	0.34181	0.207402	0.998677
Hspe1	7369.27	0.390759	0.313269	0.212266	0.998677
Mob4	5557.68	-0.0242499	0.318001	0.939214	0.998677
Rftn2	5873.46	-0.0417948	0.390156	0.914691	0.998677
Gm10561	409.21	0.374951	0.514398	0.466055	0.998677
Mars2	1593.57	-0.314005	0.495467	0.526241	0.998677
Plcl1	3008.79	-0.235727	0.57739	0.683081	0.998677
Satb2	1080.54	-0.357087	0.293314	0.223444	0.998677
9130024F11Rik	140.302	-0.219791	0.462213	0.634418	0.998677
4930558J18Rik	151.985	1.06954	0.78533	0.173228	0.998677
1700066M21Rik	2894.6	0.00420868	0.322915	0.989601	0.998677
Tyw5	782.188	-0.136196	0.334263	0.683676	0.998677
9430016H08Rik	2180.77	-0.140419	0.285355	0.62266	0.998677
Spats2l	5449.48	0.45965	0.38661	0.234469	0.998677
Kctd18	1610.83	-0.28566	0.331867	0.389367	0.998677
Sgol2	4384.26	1.24352	0.6539	0.0572114	0.888124
Aox1	5795.4	0.522225	0.39194	0.182725	0.998677
Aox4	93.6182	-1.48654	0.587895	0.0114524	0.642659
RP24-191N24.2	68.5781	-0.81216	0.595545	0.172654	0.998677
Bzw1	37670.4	0.140979	0.320252	0.659783	0.998677
Clk1	6834.02	-0.524266	0.386784	0.175274	0.998677
Ppil3	1723.5	0.173243	0.27568	0.52973	0.998677
Nif3l1	2941.62	0.109591	0.308531	0.722438	0.998677
Orc2	6150.01	0.244379	0.357485	0.494223	0.998677
Gm15834	67.0871	-0.141196	0.503566	0.779176	0.998677
Fam126b	1562.22	-0.341675	0.298698	0.252673	0.998677
Ndufb3	4647.85	0.2196	0.301822	0.46687	0.998677
Cflar	1285.45	-0.341577	0.353034	0.33327	0.998677
Trak2	7930.65	0.036161	0.303172	0.905057	0.998677
Stradb	2288.55	-0.306618	0.297648	0.302946	0.998677
Tmem237	3439.23	0.195946	0.266498	0.46218	0.998677
G730003C15Rik	126.427	-0.295132	0.407825	0.469266	0.998677
Mpp4	37.0795	-0.251557	0.820338	0.75911	0.998677
Als2	7010.36	0.0583998	0.263081	0.824326	0.998677
Fzd7	7290.66	-0.0685155	0.294507	0.816037	0.998677
Gm973	1419.71	-0.962802	0.471186	0.0410171	0.837033
RP24-147G7.2	20.021	-0.177463	0.853356	0.835261	0.998677
Nop58	11152.9	0.17047	0.551063	0.757058	0.998677
Bmpr2	17817	-0.00656752	0.294462	0.982206	0.998677
Fam117b	5620.12	0.013151	0.260069	0.95967	0.998677
Ica1l	617.981	-0.409589	0.354711	0.248209	0.998677
Wdr12	4076.11	0.116487	0.384142	0.761708	0.998677
Carf	1073.64	0.0726007	0.377461	0.847476	0.998677
Nbeal1	2272.93	-0.134895	0.342632	0.6938	0.998677
Cyp20a1	2569.29	-0.110945	0.262838	0.672949	0.998677
Abi2	16498.4	-0.04932	0.289829	0.864877	0.998677
Raph1	2535.29	-0.0295491	0.406623	0.942069	0.998677
Eif4a-ps4	1152.37	0.317334	0.438622	0.469386	0.998677
Cd28	25.2571	0.0493691	0.81348	0.951607	0.998677
Pard3b	2581.45	-0.445553	0.437516	0.308503	0.998677
Nrp2	7237.78	-0.869094	0.672342	0.196137	0.998677
Ino80d	2378.28	-0.151495	0.332861	0.649016	0.998677
Ino80dos	345.855	-0.381512	0.328621	0.245663	0.998677
Gm20342	199.694	-0.261025	0.506862	0.606566	0.998677
Ndufs1	13968.5	0.190585	0.303574	0.530132	0.998677
Eef1b2	40943.2	0.194519	0.284946	0.494828	0.998677
Adam23	169.801	-0.377764	0.546198	0.489173	0.998677
Fastkd2	1940.69	0.228119	0.298145	0.444196	0.998677
Klf7	3437.12	-0.134628	0.328501	0.681934	0.998677
Creb1	5868.59	-0.12921	0.272581	0.635482	0.998677
Mettl21a	1759.28	-0.130782	0.298881	0.661697	0.998677
2810408I11Rik	275.812	1.508	0.705388	0.0325307	0.801002
Ccnyl1	3832.94	-0.288928	0.561788	0.607042	0.998677
Fzd5	949.506	-0.239004	0.445729	0.591814	0.998677
Plekhm3	1126.11	-0.491417	0.373601	0.188391	0.998677
Rpl10a-ps1	3705.33	0.229876	0.287518	0.423991	0.998677
Idh1	23588.4	-0.00882882	0.302326	0.976703	0.998677
Pikfyve	6118.29	-0.0270388	0.290966	0.925961	0.998677
Map2	80387.4	-0.114174	0.306639	0.70964	0.998677
Unc80	197.258	-0.513561	0.415273	0.216205	0.998677
Rpe	4384.85	0.262094	0.3415	0.442797	0.998677
Kansl1l	1218.6	0.0437431	0.47581	0.926751	0.998677
RP24-429G21.5	41.2201	0.400477	0.884985	0.650892	0.998677
RP24-429G21.4	25.5482	0.226596	0.858056	0.791718	0.998677
RP24-429G21.1	45.1415	0.262111	0.581614	0.652234	0.998677
Acadl	14911.9	-0.41741	0.291675	0.152407	0.998677
Lancl1	4338.13	-0.137915	0.26708	0.605587	0.998677
Erbb4	5140.18	-1.2351	0.652816	0.0584963	0.890514
Ikzf2	1614.28	-0.421654	0.459148	0.358441	0.998677
Bard1	1649.57	1.55265	0.735693	0.0348184	0.820604
Abca12	56.4448	1.13331	0.917736	0.216869	0.998677
Atic	9537.76	0.325141	0.395866	0.411453	0.998677
Fn1	20918.1	-0.141465	0.36692	0.699833	0.998677
Apol7d	32.0708	-0.608335	0.709289	0.391076	0.998677
Mreg	273.573	0.760115	0.535246	0.155572	0.998677
Pecr	742.232	0.103891	0.388164	0.788971	0.998677
Tmem169	79.4592	-0.0875456	0.532201	0.86934	0.998677
Xrcc5	4122.85	0.184427	0.27899	0.508579	0.998677
March4	364.777	-1.44087	1.12281	0.199397	0.998677
Smarcal1	3230.88	0.0776887	0.294354	0.791834	0.998677
Rpl37a	24291	0.111474	0.259578	0.6676	0.998677
Igfbp2	121795	0.503906	0.490508	0.304273	0.998677
Igfbp5	49757.6	-0.377567	0.599178	0.528602	0.998677
6030407O03Rik	164.16	-1.05725	0.620073	0.0881867	0.939018
Gm29183	23.9584	-0.791808	0.812011	0.329501	0.998677
Tns1	9347.6	-0.840854	0.442119	0.0571875	0.888124
Rufy4	882.968	-1.7352	0.72736	0.0170504	0.689708
Arpc2	19441.5	-0.0824794	0.379498	0.827945	0.998677
Aamp	13776	-0.0898357	0.279049	0.747502	0.998677
Pnkd	5726.49	0.0443924	0.279503	0.873806	0.998677
Tmbim1	13083.7	-1.14643	0.672957	0.0884623	0.939018
Catip	38.8755	-0.868596	0.838041	0.299988	0.998677
Slc11a1	66.3353	-0.306199	0.514089	0.551432	0.998677
Ctdsp1	7341.84	0.087061	0.27248	0.749337	0.998677
Vil1	22.7829	1.16885	0.9829	0.234367	0.998677
Usp37	4760.21	0.20595	0.271652	0.448368	0.998677
Rqcd1	8628.15	0.523595	0.353351	0.138394	0.998677
Plcd4	17823.1	0.0243106	0.417228	0.953536	0.998677
Zfp142	4138.56	-0.334387	0.427747	0.434368	0.998677
Bcs1l	1475.7	0.573723	0.380521	0.131624	0.998677
Rnf25	2619.25	-0.0879554	0.32822	0.788717	0.998677
Stk36	1279.78	-0.497918	0.371563	0.180224	0.998677
Ttll4	5218.61	0.283964	0.305958	0.353347	0.998677
Cyp27a1	52.5689	0.244231	0.677864	0.718627	0.998677
Nhej1	191.133	-0.136001	0.365455	0.709788	0.998677
Cnppd1	3223.38	-0.679894	0.373936	0.0690317	0.902723
Fam134a	8266.58	-0.18785	0.256752	0.464388	0.998677
Zfand2b	1056.88	-0.281514	0.27581	0.307405	0.998677
Abcb6	447.175	0.219442	0.334016	0.511194	0.998677
Atg9a	2745.85	-0.0828669	0.319977	0.795653	0.998677
Ankzf1	1708.82	-0.0434754	0.429299	0.919336	0.998677
Glb1l	1499.53	-0.463463	0.375306	0.21687	0.998677
Stk16	4555.04	0.117409	0.305134	0.7004	0.998677
Tuba4a	185.4	-1.74358	0.860296	0.0426904	0.847399
Dnajb2	2849.93	-0.709189	0.387623	0.0673119	0.900264
Ptprn	3824.42	0.0758207	1.67737	0.963946	0.998677
Dnpep	6944.51	0.163005	0.296825	0.582895	0.998677
Speg	3420.54	0.217239	0.290568	0.454681	0.998677
Gmppa	2847.41	0.158226	0.327562	0.629066	0.998677
Chpf	8297.9	0.432986	0.417827	0.300072	0.998677
Obsl1	7924.19	0.344436	0.288854	0.233096	0.998677
Tmem198	330.206	-0.348558	0.343909	0.310813	0.998677
Inha	153.686	-0.356308	0.506673	0.481912	0.998677
Stk11ip	2434.32	-0.207979	0.309572	0.501695	0.998677
Slc4a3	2768.43	0.0729202	0.26952	0.786733	0.998677
Epha4	2098.19	0.12513	0.451856	0.781838	0.998677
Farsb	5438.1	0.392342	0.360209	0.276063	0.998677
Acsl3	16999.1	0.390314	0.31334	0.21289	0.998677
Utp14b	3446.21	0.321797	0.264645	0.224001	0.998677
Kcne4	1672.52	-0.00279882	0.55635	0.995986	0.998677
Scg2	679.793	-1.43941	1.80356	0.424816	0.998677
Wdfy1	6430.12	-0.259888	0.284069	0.360255	0.998677
Mrpl44	2108.6	0.0481509	0.287073	0.866795	0.998677
Serpine2	187179	0.0829748	0.35248	0.813896	0.998677
2310015K22Rik	29.8359	-0.276866	0.879625	0.752948	0.998677
Cul3	14155.1	-0.0695488	0.27133	0.797699	0.998677
Dock10	12341.2	0.477404	0.394524	0.22625	0.998677
Irs1	2110.3	0.274403	0.269294	0.308216	0.998677
Rhbdd1	3209.55	0.197556	0.283837	0.486418	0.998677
Col4a4	63.4231	0.535569	0.574727	0.351405	0.998677
Col4a3	21.8656	-0.233357	0.856583	0.785293	0.998677
Mff	8378.03	-0.131867	0.260821	0.613148	0.998677
Gm28941	89.5662	-0.80256	0.630506	0.203059	0.998677
Agfg1	8767.05	-0.130355	0.287597	0.650363	0.998677
Pid1	6471.34	-0.338096	0.340458	0.320678	0.998677
Dner	7933.69	-0.835163	0.473578	0.0778137	0.923328
Trip12	32583.6	-0.147803	0.327803	0.652068	0.998677
Fbxo36	590.158	-0.462228	0.382239	0.226562	0.998677
Slc16a14	202.568	-0.93535	0.872437	0.283669	0.998677
Rpl19-ps1	299.182	0.275121	0.35929	0.443834	0.998677
Cab39	13103	-0.345235	0.319221	0.279478	0.998677
Itm2c	38872.8	-0.773141	0.332563	0.0200828	0.728112
4933407L21Rik	525.063	-0.666022	0.475127	0.160982	0.998677
2810459M11Rik	10654.7	-0.308311	0.428325	0.471645	0.998677
Psmd1	23143.9	-0.0232646	0.254414	0.92714	0.998677
Htr2b	13.632	0.33514	1.04872	0.749293	0.998677
Armc9	1772.02	0.0230655	0.272585	0.932565	0.998677
B3gnt7	84.8303	-0.164791	0.74269	0.824404	0.998677
Ncl	84065.8	0.162991	0.300749	0.587853	0.998677
C130036L24Rik	81.4517	0.0453701	0.484509	0.925394	0.998677
Ptma	48667.7	0.181411	0.267447	0.497576	0.998677
Pde6d	3149.53	0.464309	0.37411	0.214567	0.998677
Cops7b	2639.25	0.108456	0.29418	0.712373	0.998677
Dis3l2	2230.69	0.252584	0.340983	0.458844	0.998677
Gm6136	339.716	0.124798	0.331508	0.706579	0.998677
Ecel1	79.5647	-2.94701	1.40366	0.0357707	0.820604
Eif4e2	7913.2	-0.0639526	0.332348	0.847408	0.998677
Efhd1	1643.3	0.440441	0.422814	0.297556	0.998677
Gigyf2	9988.44	0.236467	0.293274	0.42007	0.998677
Ngef	309.739	-0.541969	0.601358	0.36746	0.998677
Atg16l1	3091.27	-0.346058	0.385681	0.369577	0.998677
Dgkd	9142.09	-0.12903	0.263317	0.624121	0.998677
Usp40	4533.06	0.250689	0.303672	0.409074	0.998677
Hjurp	21029.5	0.554557	0.503929	0.271128	0.998677
Arl4c	6846.03	-0.0587884	0.521776	0.910292	0.998677
Sh3bp4	12641.6	-0.288254	0.360211	0.423574	0.998677
Agap1	15332.4	0.160668	0.258404	0.534092	0.998677
Gbx2	718.198	1.57731	0.708273	0.0259484	0.762478
D130058E05Rik	881.813	0.765904	0.597035	0.199546	0.998677
Ackr3	2611.46	-0.178777	0.599965	0.76572	0.998677
Cops8	6403.87	-0.102563	0.313851	0.743827	0.998677
Col6a3	317.255	-1.17927	0.907584	0.193822	0.998677
Rab17	394.309	-0.925894	0.487145	0.0573475	0.888124
Lrrfip1	20675.6	-0.365825	0.537049	0.49576	0.998677
Ramp1	1.24442	-0.884047	3.23223	0.784461	0.998677
Ube2f	4131.63	-0.17846	0.398886	0.65459	0.998677
Gm7785	20.464	-1.1784	1.05666	0.264759	0.998677
Scly	1856.99	0.437979	0.422067	0.299409	0.998677
Fam132b	72.4096	1.40285	0.763657	0.066207	0.900264
Ilkap	4931.01	0.00297884	0.258741	0.990814	0.998677
Hes6	9181.54	-0.0423918	0.484956	0.930343	0.998677
Per2	2518.58	-0.361596	0.431382	0.401903	0.998677
Traf3ip1	1866.79	0.0246605	0.30355	0.935251	0.998677
Asb1	3210.86	-0.0969478	0.278942	0.728174	0.998677
Hdac4	4298.3	-0.342711	0.291031	0.238966	0.998677
Ndufa10	11468.5	0.0950377	0.267768	0.722645	0.998677
Myeov2	4224.27	0.0514004	0.264266	0.845782	0.998677
Gpc1	15594.7	-0.259219	0.274881	0.34567	0.998677
Dusp28	109.833	-0.34607	0.445431	0.437199	0.998677
5033417F24Rik	180.578	-0.942726	0.487819	0.0532939	0.873897
Rnpepl1	5898.99	-0.315119	0.288256	0.274309	0.998677
Capn10	2692.85	-0.106065	0.272687	0.697303	0.998677
Kif1a	25362.3	-0.281871	0.290402	0.331735	0.998677
E030010N08Rik	39.6056	-0.147313	0.69208	0.83144	0.998677
Sned1	4987.19	-0.308181	0.402886	0.44431	0.998677
Mterf4	1158.05	-0.100464	0.289979	0.729002	0.998677
Gm28535	33.1982	0.0491186	0.661974	0.940851	0.998677
Pask	2495.8	1.06192	0.498385	0.0331126	0.80163
Ppp1r7	7703.99	0.16869	0.271514	0.534407	0.998677
Hdlbp	40159.7	0.386445	0.300898	0.199034	0.998677
Sept2	365.474	-0.242299	0.355524	0.495538	0.998677
Farp2	914.565	0.0413553	0.27944	0.882348	0.998677
Stk25	8567.61	-0.0658214	0.261413	0.801203	0.998677
Bok	669.544	0.647141	0.511538	0.20584	0.998677
Thap4	2238.14	0.0326592	0.301277	0.913676	0.998677
Atg4b	4873.81	-0.159938	0.270043	0.553669	0.998677
Dtymk	7818	0.59699	0.352966	0.0907695	0.939018
Ing5	1696.95	-0.0306705	0.388038	0.937001	0.998677
D2hgdh	574.735	-0.224789	0.331183	0.4973	0.998677
Fam174a	1505.23	-0.191504	0.276502	0.488564	0.998677
D1Ertd622e	3622.41	-0.699562	0.402999	0.0825829	0.939018
Ppip5k2	3265.77	-0.0971941	0.271626	0.720476	0.998677
Gin1	633.324	0.120358	0.333551	0.718219	0.998677
Pam	6240.42	-0.4618	0.266002	0.0825504	0.939018
Gm3531	451.69	0.11003	0.314803	0.726699	0.998677
Gm7967	64.2198	0.0924919	0.708229	0.896095	0.998677
Gm29460	10.9225	2.29467	1.66401	0.167895	0.998677
Cdh20	8797.76	0.338981	0.449149	0.450418	0.998677
Rnf152	406.236	0.0554467	0.43819	0.899308	0.998677
Gm3608	1008.85	0.0604489	0.281915	0.830218	0.998677
Pign	4762.31	0.189363	0.275247	0.49147	0.998677
Gm20302	18.3432	0.245494	0.913985	0.788239	0.998677
2310035C23Rik	3679.65	-0.125845	0.297631	0.672424	0.998677
Tnfrsf11a	26.6426	0.532436	0.845596	0.528918	0.998677
Gm7160	125.109	-0.44179	0.413025	0.284779	0.998677
Zcchc2	2453.72	-0.284125	0.373398	0.446705	0.998677
Phlpp1	8965.49	0.210796	0.27623	0.445392	0.998677
Bcl2	3613.76	-0.135789	0.420119	0.746532	0.998677
Kdsr	1821.31	-0.611518	0.37179	0.100012	0.952757
Vps4b	6826.74	-0.160028	0.26862	0.551349	0.998677
Serpinb5	149.472	1.60496	0.758024	0.034235	0.812955
Serpinb8	388.552	-2.16307	0.510075	2.22826e-05	0.0259754
Cdh19	147.737	-0.889861	0.503283	0.077042	0.923328
Dsel	2154.44	-0.649586	0.308132	0.0350186	0.820604
Tsn	12432.9	0.00259634	0.25734	0.99195	0.998677
Nifk	5567.8	-0.0927178	0.506159	0.854657	0.998677
Clasp1	11986.3	0.174415	0.258925	0.500557	0.998677
Tfcp2l1	41.0853	-0.332237	0.762692	0.663119	0.998677
Gli2	545.566	1.18045	0.613985	0.0545296	0.876436
Inhbb	5525.44	0.102978	0.336948	0.759893	0.998677
Ralb	7052.72	0.251234	0.278499	0.367002	0.998677
3830432H09Rik	70.9502	0.215174	0.577909	0.709646	0.998677
Epb4.1l5	4124.86	0.183629	0.322629	0.569246	0.998677
Ptpn4	3924.06	0.0196858	0.334565	0.95308	0.998677
Tmem177	1148.84	0.156673	0.339437	0.644392	0.998677
Tmem37	575.632	0.726043	0.581337	0.211695	0.998677
Dbi	35145.5	-0.178492	0.284347	0.530184	0.998677
3110009E18Rik	382.206	0.0103511	0.311502	0.973491	0.998677
Steap3	135.675	0.4647	0.82613	0.573774	0.998677
En1	1210.09	-0.0158524	0.356397	0.964522	0.998677
Celrr	983.988	0.0660055	0.394001	0.866956	0.998677
Insig2	2104.33	0.108138	0.327653	0.741372	0.998677
RP24-98O21.4	56.0966	-0.340659	0.601464	0.571134	0.998677
Ccdc93	3720.4	-0.173611	0.269028	0.518715	0.998677
Ddx18	4290.59	-0.0216091	0.471541	0.963449	0.998677
Actr3	20095	-0.143821	0.321898	0.655026	0.998677
Slc35f5	3286.99	-0.308409	0.271158	0.255382	0.998677
Lypd1	2574.06	-0.948126	0.414316	0.0221135	0.732715
Nckap5	2137.93	-0.528778	0.300263	0.0782298	0.923328
Mgat5	3652.59	0.439753	0.375223	0.241206	0.998677
2900009J06Rik	22.1699	0.0305099	0.760224	0.967987	0.998677
Ccnt2	5127.23	-0.28884	0.330664	0.382383	0.998677
Map3k19	81.5281	-2.54434	0.901456	0.00476545	0.488859
Rab3gap1	4292.96	-0.139149	0.265752	0.600554	0.998677
Zranb3	2093.73	0.631332	0.453736	0.164102	0.998677
RP24-338G10.1	79.5774	0.837888	0.828842	0.312058	0.998677
R3hdm1	7931.57	0.0953038	0.269542	0.723656	0.998677
Ubxn4	11106.3	-0.549884	0.40427	0.17377	0.998677
Dars	12844.7	0.0786458	0.257425	0.759978	0.998677
Gm6170	48.2303	0.184584	0.582457	0.751315	0.998677
Cxcr4	1473.67	-0.89093	0.558246	0.110501	0.977897
Pfkfb2	929.42	-0.602011	0.385851	0.118709	0.988602
Yod1	926.03	0.0716195	0.304666	0.814151	0.998677
AA986860	114.644	-0.0277873	0.507348	0.956322	0.998677
Mapkapk2	12150.2	-0.0711167	0.270637	0.792724	0.998677
Dyrk3	1318.09	0.0405824	0.510674	0.93666	0.998677
Eif2d	3018.13	0.259362	0.287013	0.366176	0.998677
Rassf5	126.899	-0.218438	0.691069	0.751936	0.998677
Ikbke	155.099	-0.454953	0.499868	0.362745	0.998677
Srgap2	20207	0.44392	0.316307	0.160484	0.998677
Fam72a	745.939	1.17996	0.565621	0.036967	0.824418
5430435G22Rik	1114.75	-1.3313	0.877256	0.129122	0.998677
Slc41a1	8696.24	-0.0430112	0.287849	0.88122	0.998677
Rab29	1070.64	0.0956524	0.361996	0.791598	0.998677
Nucks1	16679.8	0.604349	0.401965	0.132714	0.998677
Slc45a3	44.6812	-0.140275	0.676434	0.835717	0.998677
Elk4	4092.65	-0.151985	0.3345	0.649567	0.998677
Mfsd4	60.0908	0.159241	0.557423	0.775129	0.998677
Lemd1	16.8701	0.996352	1.05421	0.344597	0.998677
Klhdc8a	167.828	-1.16831	0.944591	0.216145	0.998677
Nuak2	165.401	0.781749	0.425923	0.0664428	0.900264
Tmcc2	1728.74	-0.266443	0.296601	0.369014	0.998677
Dstyk	4499.44	-0.232201	0.327949	0.478921	0.998677
6030442K20Rik	29.6856	0.0179033	0.720434	0.980174	0.998677
Rbbp5	4147.93	0.239922	0.262369	0.360483	0.998677
Tmem81	239.847	-0.0215185	0.339713	0.949493	0.998677
Cntn2	30.4849	-1.01963	1.33295	0.444306	0.998677
Nfasc	576.606	0.335329	0.558664	0.54835	0.998677
Lrrn2	8758.41	0.778365	0.373832	0.0373311	0.824418
Mdm4	8157.11	0.159795	0.282096	0.571084	0.998677
Pik3c2b	1331.4	-0.236685	0.392163	0.54615	0.998677
RP23-304O9.1	42.2898	-0.433704	0.713535	0.543304	0.998677
Ppp1r15b	11929.6	-0.130868	0.340876	0.701039	0.998677
Plekha6	200.881	-0.0757885	0.459253	0.868924	0.998677
Sox13	751.274	0.85896	0.386261	0.0261632	0.762478
Snrpe	5183.34	0.370757	0.30772	0.22826	0.998677
Zc3h11a	1013.4	0.0472567	0.324116	0.884078	0.998677
Zbed6	4443.24	0.396406	0.301763	0.188969	0.998677
Atp2b4	2520.58	-0.27841	0.390052	0.475365	0.998677
Optc	99.7968	0.0291266	0.457852	0.949276	0.998677
Prelp	2589.76	0.134397	0.432254	0.755861	0.998677
Fmod	8.54706	-0.771274	1.30014	0.55303	0.998677
Btg2	13660.5	0.0259049	0.513828	0.959791	0.998677
Chil1	16.2977	0.0616465	0.888557	0.944689	0.998677
Adora1	9699.8	1.0495	0.602652	0.0816013	0.936601
Ppfia4	35.803	-0.107403	0.724844	0.882205	0.998677
Tmem183a	7322	0.248971	0.279704	0.373401	0.998677
Cyb5r1	2169.84	-0.647437	0.478921	0.176418	0.998677
Adipor1	13014.3	-0.145695	0.305037	0.632912	0.998677
Klhl12	2766.02	-0.0426565	0.262327	0.870827	0.998677
Rabif	3171.09	0.0546484	0.344342	0.873902	0.998677
Kdm5b	14325.1	-0.0245248	0.358972	0.945531	0.998677
Syt2	24.2474	-0.334111	0.88183	0.704775	0.998677
Ppp1r12b	2993.5	0.137898	0.265511	0.603503	0.998677
Ube2t	1190.88	1.46478	0.783877	0.0616728	0.896216
Lgr6	187.18	0.022898	1.01226	0.981953	0.998677
Ptprv	391.331	0.756181	0.434303	0.0816595	0.936601
Ptpn7	21.4185	1.81797	1.19018	0.126645	0.998677
Arl8a	17733.9	-0.396251	0.322394	0.219039	0.998677
Gpr37l1	2725.97	-0.843335	0.443314	0.0571265	0.888124
Gm4204	435.322	0.508661	0.357134	0.154364	0.998677
Rnpep	3082.67	0.347017	0.351159	0.323051	0.998677
Timm17a	6348.06	0.121039	0.383083	0.752032	0.998677
Shisa4	7763.79	-0.228476	0.313182	0.465676	0.998677
Ipo9	18859.7	0.337906	0.295238	0.252407	0.998677
Nav1	10723.8	0.785653	0.377579	0.0374555	0.824418
Gm4793	26.872	0.728647	0.788941	0.355707	0.998677
Csrp1	1382.5	0.0358208	0.302705	0.905802	0.998677
Phlda3	4422.02	0.702695	0.311861	0.0242448	0.749572
Tmem9	7059.78	0.0831445	0.281648	0.767836	0.998677
Gm15850	53.3027	1.0378	0.719008	0.148915	0.998677
Kif21b	13564.6	0.297703	0.281987	0.291091	0.998677
5730559C18Rik	902.151	-0.155695	0.414228	0.707015	0.998677
Camsap2	13958.2	-0.492364	0.420692	0.241854	0.998677
9230116N13Rik	70.2918	-0.341073	0.502482	0.49728	0.998677
Ddx59	1931.31	-0.0298639	0.269593	0.911795	0.998677
Kif14	2641.72	1.3159	0.768648	0.0869033	0.939018
Zfp281	5024.62	-0.183044	0.340973	0.591386	0.998677
Gm19705	45.0693	0.086932	0.579621	0.88078	0.998677
Nr5a2	180.616	1.32219	0.530319	0.0126598	0.643963
RP23-44N5.4	23.1154	-0.047348	0.857226	0.955952	0.998677
A430106G13Rik	47.9772	-0.193237	0.628318	0.758427	0.998677
Nek7	7291.4	-0.240094	0.340526	0.480768	0.998677
2310009B15Rik	710.451	0.0499299	0.302683	0.868977	0.998677
Dennd1b	3629.9	-0.232558	0.300474	0.438949	0.998677
Crb1	386.727	-1.8226	0.400735	5.4119e-06	0.0111778
Zbtb41	5363.23	-0.0729351	0.262167	0.780858	0.998677
Aspm	13508.3	1.11185	0.690876	0.107543	0.967419
RP23-13N24.1	72.6281	0.151666	0.542232	0.779702	0.998677
Gm5835	1133.46	0.190761	0.278185	0.492881	0.998677
Cdc73	5703.13	0.0248001	0.267186	0.926047	0.998677
B3galt2	289.281	-0.517658	0.446601	0.246413	0.998677
Glrx2	2829.52	-0.199516	0.260972	0.444561	0.998677
Trove2	7652.43	-0.121465	0.298788	0.684356	0.998677
Uchl5	2753.79	0.56966	0.412854	0.167645	0.998677
Gm29170	298.631	-0.486147	0.441057	0.270361	0.998677
Rgs2	1515.39	-0.915283	0.381098	0.016319	0.683544
Brinp3	1215.33	-0.60746	0.390629	0.119927	0.988602
Pla2g4a	2203.68	0.326958	0.612484	0.593464	0.998677
Ptgs2	35.0204	-0.84805	1.13628	0.455463	0.998677
Gm15453	162.257	0.0324391	0.567538	0.95442	0.998677
BC003331	4113.2	-0.179038	0.283234	0.527308	0.998677
Tpr	22838	0.0607219	0.25644	0.812822	0.998677
Hmcn1	2377.5	-0.229706	0.336142	0.494378	0.998677
Gm10138	192.168	0.574155	0.449221	0.20121	0.998677
Ivns1abp	22520.6	0.144837	0.308962	0.639222	0.998677
Swt1	1145.37	-0.233505	0.353405	0.508786	0.998677
Trmt1l	2031.95	0.239258	0.314923	0.447414	0.998677
RP24-167M10.4	127.134	-0.303001	0.542817	0.576707	0.998677
Rnf2	5315.93	0.107918	0.258615	0.676465	0.998677
Fam129a	23.3634	-0.46591	0.879393	0.596245	0.998677
2810414N06Rik	173.021	0.0607275	0.705902	0.931444	0.998677
Edem3	8826.13	-0.00824074	0.282581	0.976735	0.998677
1700025G04Rik	9681.58	0.276838	0.364395	0.447422	0.998677
Tsen15	1660.49	0.469637	0.326245	0.150003	0.998677
Colgalt2	2156.66	-0.339391	0.378854	0.37034	0.998677
Rgl1	5767.32	0.353362	0.315134	0.262157	0.998677
Gm7278	24.8271	0.602373	0.749453	0.421541	0.998677
Arpc5	10585.5	-0.24362	0.346759	0.482328	0.998677
Smg7	9763.12	-0.109873	0.335588	0.743361	0.998677
Nmnat2	2940.37	-0.391836	0.740567	0.596734	0.998677
Lamc2	362.302	-1.62616	0.954208	0.0883446	0.939018
Lamc1	44102.2	-0.250851	0.454918	0.581346	0.998677
Dhx9	25348.3	0.151152	0.287567	0.599149	0.998677
Npl	3133.43	0.717181	0.364957	0.0494011	0.861589
Rgs8	5292.24	0.904638	0.736035	0.219046	0.998677
Rgs16	11216.1	0.157431	0.769543	0.837902	0.998677
Rnasel	579.408	-0.202233	0.489808	0.679693	0.998677
Teddm2	44.1035	-0.147505	0.621005	0.812249	0.998677
Glul	29558.2	0.148954	0.256244	0.561039	0.998677
Ier5	2645.66	0.328818	0.273937	0.230007	0.998677
Mr1	889.374	-0.446549	0.364291	0.220273	0.998677
Stx6	7081.15	-0.10635	0.299401	0.722434	0.998677
BC034090	346.069	0.306609	0.811201	0.705453	0.998677
Xpr1	9771.49	-0.225185	0.322895	0.485557	0.998677
Acbd6	3855.93	0.0408093	0.26977	0.879759	0.998677
Qsox1	8732.66	-0.351351	0.278498	0.207095	0.998677
Cep350	5434.3	0.220336	0.282193	0.43492	0.998677
Tor1aip1	6933.79	-0.165676	0.264671	0.531335	0.998677
RP24-321N12.1	27.3201	-0.553432	0.871722	0.525512	0.998677
Tor1aip2	11142.1	0.248127	0.272397	0.362347	0.998677
Tdrd5	53.5584	-0.59163	0.585968	0.312657	0.998677
Soat1	11346.8	-0.2457	0.328185	0.454061	0.998677
Abl2	15506.2	0.220594	0.357806	0.537554	0.998677
Tor3a	2919.37	0.413549	0.332718	0.21389	0.998677
Fam20b	9319.14	0.184579	0.301483	0.54038	0.998677
Ralgps2	17605.7	-0.239084	0.35189	0.496867	0.998677
Rasal2	11802.1	-0.0845871	0.363282	0.815885	0.998677
2810025M15Rik	4901.78	0.731328	0.472726	0.121852	0.995351
BC026585	22.824	-0.490571	0.822915	0.551083	0.998677
Sec16b	199.983	0.510487	0.491374	0.298853	0.998677
Brinp2	5478.08	0.466952	0.466755	0.317106	0.998677
Astn1	20491.9	0.0616846	0.300542	0.837381	0.998677
Rfwd2	4137.24	-0.034835	0.273014	0.89847	0.998677
Tnr	5106.58	-1.86985	0.51939	0.000318101	0.12946
Mrps14	2561.59	0.306181	0.289492	0.290215	0.998677
Cacybp	9951.46	0.374627	0.337259	0.266655	0.998677
Rabgap1l	3247.96	-0.486471	0.337958	0.150025	0.998677
Rc3h1	3736.57	-0.223099	0.354709	0.529373	0.998677
Zbtb37	2191.38	-0.0372406	0.304315	0.902602	0.998677
Gas5	12378	-0.0634068	0.288053	0.825776	0.998677
Dars2	3259.66	0.50373	0.449377	0.262308	0.998677
Cenpl	1723.82	0.845031	0.567314	0.136348	0.998677
Klhl20	2363.33	0.10237	0.265789	0.700123	0.998677
Prdx6	27820	-0.453447	0.294113	0.123136	0.998084
Suco	6938.8	0.194919	0.259251	0.452138	0.998677
Pigc	2254.46	0.148475	0.354113	0.675007	0.998677
Dnm3	306.871	-0.878211	0.482487	0.0687327	0.900264
Mettl13	2210.6	-0.362011	0.422668	0.391726	0.998677
Vamp4	3436.31	-0.273691	0.279037	0.326671	0.998677
Prrc2c	31538.9	0.0238617	0.268493	0.929183	0.998677
Fmo4	59.3795	-0.777602	0.642836	0.226416	0.998677
Fmo1	2480.57	-1.26355	0.453708	0.00535362	0.524042
Fmo2	170.03	-2.025	0.693224	0.00348758	0.422112
Prrx1	1870.96	0.332247	0.455308	0.465562	0.998677
Gorab	1238.44	-0.11289	0.304497	0.71083	0.998677
Rpsa-ps1	129.278	0.524669	0.470823	0.265122	0.998677
Kifap3	7027.82	-0.256908	0.286714	0.370229	0.998677
Scyl3	1566.82	-0.24838	0.310273	0.423408	0.998677
BC055324	1862.45	1.47498	0.659714	0.0253662	0.755729
Mettl18	486.383	0.0537847	0.357754	0.880496	0.998677
F5	62.1371	-0.0116651	0.544267	0.9829	0.998677
Slc19a2	2287.85	0.690367	0.313377	0.0275953	0.766935
Ccdc181	1349.5	-0.0385833	0.343468	0.910558	0.998677
Blzf1	2834.44	-0.108312	0.368831	0.769015	0.998677
Nme7	1634.4	0.326531	0.312008	0.295309	0.998677
Atp1b1	1311.76	-0.352222	0.49125	0.47338	0.998677
RP23-152I6.3	157.011	-0.48053	0.539197	0.372824	0.998677
Gm16550	16.1373	0.675717	1.00801	0.502637	0.998677
Sft2d2	2475.1	-0.465594	0.320704	0.14656	0.998677
Tiprl	4104.51	-0.0623366	0.289914	0.829754	0.998677
RP23-187M7.5	51.4297	-0.376767	0.671898	0.574967	0.998677
Gpr161	4377.55	-0.299401	0.383823	0.43536	0.998677
Dcaf6	3459.95	-0.314338	0.299379	0.293733	0.998677
Mpc2	2589.01	-0.0995535	0.27598	0.718304	0.998677
Mpzl1	14373.9	0.262068	0.316093	0.407057	0.998677
Creg1	2415.36	-0.33373	0.27257	0.220807	0.998677
Gm16565	18.2495	-0.513431	0.948624	0.588344	0.998677
Pou2f1	3202.01	-0.214616	0.420851	0.610082	0.998677
Dusp27	29.7024	0.406278	1.17273	0.729014	0.998677
Ildr2	8266.67	-0.528597	0.412841	0.200409	0.998677
RP24-229G16.1	80.8824	-0.215194	0.625558	0.730844	0.998677
Tada1	3320.78	0.165221	0.311276	0.595568	0.998677
Pogk	9838.65	-0.470697	0.353328	0.182801	0.998677
Gm16701	56.2146	-0.65168	0.59796	0.275784	0.998677
Fam78b	843.829	0.31151	0.508232	0.539924	0.998677
Uck2	9802.14	0.163517	0.273851	0.550438	0.998677
Aldh9a1	3040.94	-0.605477	0.281357	0.0313986	0.789949
Mgst3	647.942	-0.726683	0.321509	0.0238071	0.746472
Pbx1	9870.41	-0.242299	0.354467	0.494253	0.998677
Nuf2	6956.74	1.253	0.750179	0.0948656	0.944647
Rgs4	11.4572	-0.334763	1.53817	0.827712	0.998677
1700084C01Rik	121.803	-1.63816	0.742699	0.027406	0.766935
Gm15852	17.3901	-0.369175	0.999701	0.711915	0.998677
Hsd17b7	5867.08	0.183672	0.399541	0.645726	0.998677
3110045C21Rik	231.352	0.544805	0.572672	0.341432	0.998677
Ddr2	3273.67	1.40624	0.424541	0.000925087	0.22673
Uap1	2959.63	0.0793807	0.330349	0.810103	0.998677
Uhmk1	12950.8	0.0794633	0.25524	0.755551	0.998677
Gm7694	1256.51	0.221836	0.293606	0.449914	0.998677
Nos1ap	615.907	0.164889	0.330091	0.617409	0.998677
Olfml2b	978.976	-0.296736	0.545649	0.586563	0.998677
Atf6	5995.19	-0.34969	0.293186	0.232978	0.998677
Dusp12	1056.82	-0.100422	0.358586	0.779439	0.998677
Gm2962	45.3633	0.101239	0.635356	0.873399	0.998677
1700009P17Rik	157.606	-0.503208	0.397341	0.205356	0.998677
Sdhc	14852.9	0.298681	0.303094	0.324407	0.998677
Ndufs2	23250.6	0.125376	0.279076	0.653248	0.998677
B4galt3	4832.44	0.0944893	0.25899	0.715233	0.998677
Ppox	3350.75	-0.347391	0.325278	0.28553	0.998677
Usp21	3437.53	0.324177	0.302761	0.284288	0.998677
Ufc1	6183.25	0.0889852	0.260934	0.733084	0.998677
RP23-395H6.2	104.191	0.091701	0.447523	0.837644	0.998677
Dedd	2888	0.0200196	0.309925	0.948496	0.998677
Nit1	2872.19	0.0654029	0.300596	0.827758	0.998677
Pfdn2	5962.17	0.164302	0.269222	0.541674	0.998677
Klhdc9	192.803	0.150914	0.483802	0.75509	0.998677
Pvrl4	30.6849	1.30818	0.767577	0.0883244	0.939018
Usf1	6624.59	0.0999585	0.306792	0.744562	0.998677
Tstd1	168.344	0.0048036	0.517272	0.992591	0.998677
F11r	110.666	1.2651	0.807037	0.116976	0.988602
B930036N10Rik	53.6206	-0.118795	0.582823	0.838489	0.998677
Alyref2	521.219	-0.0151293	0.376918	0.967982	0.998677
Vangl2	12388.8	0.144321	0.372608	0.698514	0.998677
Ncstn	13446.4	0.0998354	0.267933	0.709437	0.998677
Copa	31980.6	0.0593852	0.258107	0.81803	0.998677
Pex19	6831.18	0.145908	0.272669	0.592573	0.998677
Dcaf8	14284.7	0.027102	0.340632	0.936584	0.998677
Pea15a	62871.1	-0.435948	0.296161	0.141022	0.998677
Casq1	84.5669	-0.0919964	0.542754	0.865404	0.998677
Igsf8	9421.44	0.13061	0.350145	0.709136	0.998677
Atp1a2	32698.4	-0.629397	0.541562	0.245159	0.998677
Kcnj9	25.1536	-1.37709	0.817786	0.0921964	0.939018
Kcnj10	23171.2	0.0753881	0.430141	0.860873	0.998677
Pigm	3735.69	-0.105395	0.290597	0.716839	0.998677
Igsf9	197.471	0.0370829	0.400618	0.92625	0.998677
Tagln2	8440.43	-0.0954291	0.583931	0.870184	0.998677
Dusp23	303.991	-0.468056	0.325059	0.149892	0.998677
Cadm3	1370.65	-1.82081	0.911749	0.0458199	0.855779
Spta1	23.6334	0.0888889	0.776955	0.908915	0.998677
Fmn2	3022.24	-0.572462	0.319264	0.0729619	0.910994
Rgs7	1099.82	1.11562	0.413371	0.00695806	0.551952
Fh1	10994.7	0.329875	0.350032	0.345981	0.998677
Opn3	948.932	-0.573098	0.364691	0.116075	0.988602
Chml	5288.74	-1.04744	0.527166	0.0469307	0.856687
Exo1	2396.58	1.87789	0.684952	0.00611329	0.540566
B020018G12Rik	22.03	0.717568	0.774035	0.353902	0.998677
Cep170	13886.9	-0.0240545	0.272191	0.92958	0.998677
Sdccag8	645.221	-0.0015613	0.4326	0.99712	0.998756
Akt3	6050.21	-0.079785	0.317879	0.801821	0.998677
Zbtb18	11070.1	-0.1468	0.297493	0.621689	0.998677
Adss	8916.3	-0.287539	0.383391	0.453262	0.998677
Gm16432	42.8439	-0.807892	0.605061	0.181803	0.998677
Desi2	9160.11	-0.0498138	0.263172	0.849871	0.998677
B230369F24Rik	112.593	-0.329874	0.45942	0.472743	0.998677
Cox20	1888.18	0.14024	0.304661	0.645289	0.998677
Hnrnpu	71114	0.0879538	0.305932	0.773733	0.998677
RP24-252K15.4	51.0776	0.144852	0.628547	0.817738	0.998677
Efcab2	1032.31	-0.414909	0.311379	0.1827	0.998677
Kif26b	103.358	-1.50037	0.826422	0.0694463	0.90499
Smyd3	1271.82	-0.309187	0.299613	0.302093	0.998677
Tfb2m	976.993	-0.259026	0.385643	0.501793	0.998677
Cnst	2048.41	0.20722	0.282564	0.463341	0.998677
Sccpdh	5886.15	-0.142349	0.257295	0.58009	0.998677
Gm1305	68.9218	-1.01759	0.57939	0.079036	0.923328
Ahctf1	8102.67	0.110906	0.381223	0.771111	0.998677
Cdc42bpa	10059.7	-0.0771776	0.302896	0.798878	0.998677
Adck3	572.339	-1.30463	0.519884	0.0120916	0.643963
Psen2	484.144	-0.442469	0.341182	0.194675	0.998677
Gm5069	157.792	-0.299069	0.446407	0.502892	0.998677
Itpkb	12422.1	0.358807	0.266691	0.178495	0.998677
Parp1	22722.3	0.498017	0.344261	0.148002	0.998677
Lin9	1910.64	0.834529	0.464539	0.0724203	0.910436
Acbd3	7582.52	-0.0662015	0.385519	0.863657	0.998677
RP23-201I6.6	35.2895	0.600541	0.779778	0.441215	0.998677
H3f3a	16624.7	-0.0410308	0.265313	0.877097	0.998677
H3f3aos	168.564	0.127777	0.590722	0.828749	0.998677
Sde2	4285.17	0.0723081	0.280738	0.796743	0.998677
Pycr2	4692.14	0.134761	0.374892	0.719247	0.998677
Tmem63a	2349.53	0.195048	0.351408	0.578863	0.998677
Ephx1	31377.6	0.433402	0.429431	0.312856	0.998677
Nvl	6092.44	-0.0920438	0.30103	0.759785	0.998677
Cnih4	6548.69	-0.217068	0.339928	0.523102	0.998677
Wdr26	27094	-0.139229	0.297204	0.639454	0.998677
A430110L20Rik	33.6066	-0.7715	0.784978	0.325692	0.998677
RP23-292F19.4	47.9855	1.38826	0.88003	0.114677	0.988602
Cnih3	155.504	-0.586024	0.844704	0.487831	0.998677
Dnah14	120.365	-0.175014	0.415588	0.673664	0.998677
Lbr	7966.78	0.64364	0.414434	0.120409	0.98975
Enah	26109.6	-0.0450252	0.300077	0.880729	0.998677
Srp9	3326.69	0.0550362	0.290024	0.849494	0.998677
Degs1	7586.16	-0.275647	0.292577	0.346123	0.998677
Fbxo28	5147.01	0.0356628	0.258509	0.890275	0.998677
Trp53bp2	5644.41	-0.160307	0.288632	0.578619	0.998677
Capn2	24397	-0.456017	0.488891	0.350945	0.998677
RP23-67I3.4	88.2321	-0.246384	0.46151	0.593435	0.998677
RP23-67I3.5	15.4729	-0.424989	0.961862	0.658605	0.998677
Susd4	1591.81	-0.13089	0.364393	0.719446	0.998677
Tlr5	64.0655	0.854832	0.752969	0.256257	0.998677
Disp1	2407.72	0.153921	0.294879	0.601684	0.998677
Brox	4624.03	-0.283342	0.295931	0.338335	0.998677
Aida	4441.38	-0.0595262	0.293761	0.83942	0.998677
Mia3	12909.4	-0.0370258	0.25418	0.884183	0.998677
Taf1a	1118.09	-0.262902	0.418359	0.529733	0.998677
Hhipl2	13.231	-0.728232	1.00097	0.466906	0.998677
Dusp10	637.202	-0.458881	0.36226	0.205257	0.998677
1700056E22Rik	55.324	-0.119718	0.553613	0.828795	0.998677
Hlx	2217.78	0.383484	0.480437	0.424756	0.998677
RP23-433P9.4	61.3644	-0.370972	0.906212	0.682271	0.998677
Marc2	6287.66	0.098649	0.269354	0.714184	0.998677
C130074G19Rik	26.8726	0.413941	0.79985	0.604791	0.998677
Mark1	3230.93	-0.0162123	0.375809	0.96559	0.998677
Rab3gap2	7655.52	-0.266742	0.440183	0.544527	0.998677
Iars2	9450.42	0.20178	0.289569	0.485912	0.998677
RP24-150H14.3	40.6577	-0.814507	0.702133	0.24603	0.998677
Bpnt1	4048.27	0.0904948	0.310149	0.770456	0.998677
Eprs	24961.3	0.128867	0.341696	0.70607	0.998677
9630028B13Rik	161.781	-1.22812	0.792911	0.121411	0.994791
Gm2061	36.5203	-1.61842	0.935943	0.0837762	0.939018
Slc30a10	236.683	-1.61158	0.701105	0.0215264	0.728112
Tgfb2	2119.76	-0.198648	0.284494	0.485021	0.998677
Gm29491	31.2519	-1.74863	0.704895	0.0131129	0.643963
Rrp15	2936.11	0.158446	0.505977	0.754168	0.998677
A430105J06Rik	43.4682	-0.383324	0.66692	0.565449	0.998677
Spata17	35.3357	-0.184128	0.685971	0.788377	0.998677
Gpatch2	2576.78	0.0284538	0.283353	0.920012	0.998677
RP23-306B14.3	115.028	-0.687955	0.42771	0.107734	0.967419
Esrrg	997.013	-0.435452	0.353519	0.218038	0.998677
Ush2a	28.9295	-0.590553	0.689662	0.391836	0.998677
Kctd3	4661.73	-0.02691	0.285946	0.925023	0.998677
Kcnk2	724.555	0.0363007	0.410599	0.929552	0.998677
Cenpf	16668.6	1.22002	0.676935	0.0715028	0.906008
Ptpn14	11621.2	-0.354796	0.374289	0.34317	0.998677
RP24-288J3.2	19.1297	0.0845896	1.28479	0.947506	0.998677
Smyd2	5678.77	0.294878	0.337475	0.382239	0.998677
Prox1	2672.4	-0.355686	0.437492	0.416212	0.998677
Prox1os	37.5617	-1.8235	0.745703	0.0144714	0.662655
Rps6kc1	3121.33	-0.34342	0.339474	0.311718	0.998677
Angel2	5708.7	-0.0275071	0.258728	0.915331	0.998677
Vash2	1493.2	0.243973	0.284309	0.390823	0.998677
Mfsd7b	1943.17	-0.249744	0.434199	0.565168	0.998677
Tatdn3	807.217	-0.29559	0.339282	0.383634	0.998677
Nsl1	1628.36	1.32101	0.672704	0.0495617	0.861589
Batf3	60.7292	0.203126	0.887237	0.818913	0.998677
Atf3	137.519	-1.9467	0.78185	0.0127792	0.643963
D730003I15Rik	101.147	-0.713753	0.450217	0.112886	0.984718
Nenf	1583.8	0.0160984	0.267713	0.95205	0.998677
Tmem206	2428.15	0.0133232	0.280571	0.962126	0.998677
Ppp2r5a	7886.27	-0.160305	0.331814	0.629012	0.998677
RP23-103B18.8	22.3002	-0.215902	0.771263	0.779529	0.998677
RP24-566B6.4	63.815	1.35168	0.791752	0.0877847	0.939018
Dtl	4223.75	1.54707	0.648189	0.0169979	0.689708
Ints7	7012.48	0.547899	0.365733	0.134111	0.998677
Lpgat1	2702	-0.113859	0.496377	0.818574	0.998677
RP23-355E19.1	97.3629	0.92831	0.772626	0.229557	0.998677
Nek2	5612.59	1.07659	0.647194	0.0962162	0.947483
Slc30a1	5761.83	-0.673047	0.498263	0.176764	0.998677
Rcor3	1946.22	-0.460825	0.31673	0.145684	0.998677
Gm10516	42.1911	-0.186554	0.589228	0.751541	0.998677
Sertad4	154.394	-1.00483	0.839355	0.23125	0.998677
RP23-381K21.5	50.7665	0.481469	0.630538	0.445115	0.998677
Syt14	216.802	-0.823667	0.652238	0.20665	0.998677
Diexf	1878.46	-0.194161	0.392231	0.620588	0.998677
A130010J15Rik	658.077	0.0683878	0.365742	0.851674	0.998677
Lamb3	97.1141	-0.426035	0.545128	0.43449	0.998677
Hsd11b1	91.9833	-0.530355	0.622186	0.393988	0.998677
G0s2	1109.31	0.217572	0.553568	0.694293	0.998677
RP23-59N15.4	61.0907	-0.272991	1.10507	0.804881	0.998677
Camk1g	287.756	1.45389	0.639979	0.0231004	0.739707
Plxna2	6578.53	0.590486	0.295687	0.0458255	0.855779
Cd34	55.6005	0.0696401	0.577168	0.903962	0.998677
Cd46	249.07	-0.129781	0.453332	0.774662	0.998677
Cr1l	2389.83	-0.00309347	0.284695	0.99133	0.998677
Fam171a1	6290.81	-0.369876	0.365827	0.311983	0.998677
Nmt2	3706.71	-0.599039	0.518103	0.247592	0.998677
Rpp38	447.746	-0.0973229	0.451909	0.829487	0.998677
Dclre1c	965.002	-0.397706	0.377456	0.292044	0.998677
Suv39h2	1068.06	0.569318	0.384734	0.138934	0.998677
Hspa14	527.495	-0.112633	0.406776	0.781863	0.998677
Cdnf	62.6092	-0.268431	0.552401	0.627013	0.998677
Gm13182	80.9398	0.636923	0.609224	0.295808	0.998677
Fam107b	2751.18	-0.545191	0.482578	0.258583	0.998677
Frmd4a	15133.1	-0.230357	0.553368	0.677204	0.998677
Gm13179	41.648	-1.01676	0.840494	0.226389	0.998677
Prpf18	3216.1	-0.0181479	0.270231	0.946457	0.998677
Bend7	410.74	-0.697664	0.447546	0.119029	0.988602
Sephs1	6680.4	0.230986	0.275656	0.402057	0.998677
Phyh	694.733	-0.470001	0.337216	0.163388	0.998677
Mcm10	2214.29	1.94776	0.742518	0.00871129	0.575798
Optn	1268.27	-0.442513	0.304872	0.14665	0.998677
Ccdc3	440.666	-0.127153	0.479278	0.790777	0.998677
Camk1d	2057.27	-0.700688	0.718499	0.329456	0.998677
Cdc123	5764.57	0.352642	0.299956	0.239736	0.998677
Nudt5	3282.25	0.760752	0.429986	0.0768525	0.922734
Sec61a2	2224.78	0.0010943	0.265245	0.996708	0.998677
Dhtkd1	772.931	-0.73212	0.412907	0.0762142	0.919917
Upf2	2842.32	-0.117213	0.272509	0.667104	0.998677
Proser2	189.455	0.444982	0.646736	0.491426	0.998677
Usp6nl	2691.21	-0.025215	0.279286	0.928062	0.998677
Celf2	4749.44	-0.179184	0.295149	0.543788	0.998677
Taf3	1515.95	0.0735734	0.317237	0.816601	0.998677
Atp5c1	13114.4	0.155353	0.305654	0.611269	0.998677
Kin	917.606	0.03893	0.284837	0.891288	0.998677
Itih5	1321.13	-2.20531	0.622476	0.000395896	0.148722
Sfmbt2	133.941	-0.639002	0.473554	0.177216	0.998677
Prkcq	1668.78	-1.51827	0.483254	0.00167935	0.288269
Gm13293	7.19698	-1.6629	1.38798	0.230891	0.998677
Pfkfb3	5934.19	0.00165229	0.336541	0.996083	0.998677
Rbm17	5800.84	0.0639253	0.281284	0.82022	0.998677
Il15ra	364.364	-0.544945	0.545891	0.31815	0.998677
Fbxo18	5703.81	0.0889114	0.28599	0.755884	0.998677
Ankrd16	2346.28	-0.492692	0.343511	0.151492	0.998677
Itga8	1303.63	1.45713	0.563855	0.00975955	0.590418
Fam188a	1688.38	-0.0469563	0.292272	0.872361	0.998677
Pter	425.71	-0.0685763	0.441497	0.876564	0.998677
C1ql3	362.361	-1.1442	0.583708	0.0499684	0.861589
Rsu1	4219.24	-0.379741	0.268155	0.15674	0.998677
RP23-415C3.8	36.3331	-1.45734	0.694494	0.0358683	0.820604
Gm13270	44.6803	-1.16976	0.845189	0.166353	0.998677
Cubn	46.3188	-0.744116	0.710663	0.295066	0.998677
Trdmt1	366.33	-0.3717	0.424636	0.38139	0.998677
Vim	145119	-0.546842	0.449381	0.223651	0.998677
Ptpla	1000.61	0.0304592	0.283322	0.914386	0.998677
Stamos	82.1378	-0.41244	0.611784	0.50021	0.998677
Stam	3093.16	0.0817214	0.26336	0.75633	0.998677
RP23-211O3.4	50.6945	-0.287347	0.558919	0.607173	0.998677
Mrc1	24.2818	0.443756	0.817975	0.58747	0.998677
Slc39a12	957.859	-1.33995	0.449995	0.00290414	0.372832
Cacnb2	946.649	0.148881	0.440938	0.735631	0.998677
RP23-303M15.4	17.2153	-0.0707988	0.91828	0.938545	0.998677
Nsun6	365.455	-0.0797461	0.404608	0.843753	0.998677
Arl5b	1803.46	0.0947572	0.281175	0.736114	0.998677
Plxdc2	1018.7	-0.933014	0.400782	0.0199128	0.726792
Nebl	1208.83	-1.9363	0.623496	0.00189919	0.311751
A930004D18Rik	202.634	-0.0636755	0.358197	0.858906	0.998677
Skida1	463.151	-0.290404	0.385345	0.451077	0.998677
Mllt10	2501.61	0.112268	0.2911	0.699743	0.998677
Dnajc1	3673.66	-0.101701	0.27145	0.707914	0.998677
Commd3	4601.64	0.147212	0.297784	0.621054	0.998677
Bmi1	8729.25	0.042721	0.256242	0.867589	0.998677
Pip4k2a	2752.57	0.468115	0.352318	0.183956	0.998677
Msrb2	633.146	-0.0200094	0.497373	0.96791	0.998677
Otud1	1453.21	-1.71128	0.859193	0.0464003	0.855779
Etl4	367.088	-0.0479631	0.414422	0.907862	0.998677
Arhgap21	12231.3	-0.398752	0.377842	0.29127	0.998677
Gm13375	1169.06	-0.378212	0.276807	0.171833	0.998677
Enkur	56.2218	-1.11285	0.754927	0.140451	0.998677
Thnsl1	940.948	-0.0887017	0.322039	0.78298	0.998677
Gm13337	134.149	-0.286622	0.420596	0.495577	0.998677
Gm13342	139.045	0.0795806	0.416943	0.84863	0.998677
Pdss1	684.242	0.423385	0.440522	0.336503	0.998677
Abi1	4333.12	-0.2642	0.317658	0.405571	0.998677
Acbd5	3827.82	-0.5547	0.334433	0.0971907	0.95063
Mastl	2206.12	1.03325	0.629923	0.100946	0.952757
Yme1l1	9128.76	0.148099	0.265266	0.576637	0.998677
Spopl	1743.05	-0.204513	0.271548	0.451368	0.998677
Gm13331	24.1214	0.0374862	0.732281	0.959173	0.998677
Hnmt	68.5223	-0.92987	0.591453	0.115909	0.988602
Cacna1b	971.507	-0.0525553	0.279739	0.850976	0.998677
Ehmt1	5607.18	0.0845809	0.257381	0.742442	0.998677
Arrdc1	179.586	-0.41806	0.470725	0.374477	0.998677
Zmynd19	3160.63	0.201659	0.538149	0.707863	0.998677
Dph7	870.717	0.0382567	0.305639	0.900389	0.998677
Mrpl41	1549.06	0.206587	0.335921	0.538564	0.998677
Pnpla7	1336.06	-0.787139	0.392216	0.0447599	0.855779
Nsmf	5729.17	-0.394228	0.31345	0.208498	0.998677
Gm13387	77.5272	0.789874	0.57701	0.171027	0.998677
Nrarp	4110.25	1.40512	0.562183	0.0124402	0.643963
Tor4a	14.7037	-0.163284	0.949076	0.863402	0.998677
Nelfb	5079.28	0.145997	0.290901	0.615752	0.998677
Tubb4b	17059.8	0.329333	0.311034	0.289676	0.998677
Rnf208	88.6345	0.0916105	0.514066	0.85856	0.998677
Ndor1	452.746	-0.472966	0.412115	0.251111	0.998677
Tmem203	769.418	0.00619354	0.332585	0.985142	0.998677
Tprn	654.159	-0.418057	0.355646	0.2398	0.998677
Ssna1	2583.49	0.301766	0.320505	0.346432	0.998677
Anapc2	8217.83	0.0461178	0.258153	0.858216	0.998677
Grin1	307.423	-0.24448	0.369331	0.508002	0.998677
Man1b1	8015.62	-0.0864402	0.260417	0.739942	0.998677
Dpp7	1037.12	-0.293609	0.307459	0.339603	0.998677
Uap1l1	2019.72	-0.33013	0.267778	0.217632	0.998677
Sapcd2	1887.26	0.527979	0.422663	0.211602	0.998677
Npdc1	3942.45	-0.210482	0.333584	0.528059	0.998677
Abca2	6146.49	-0.0872565	0.295821	0.768022	0.998677
BC029214	609.605	-0.891321	0.386535	0.021115	0.728112
Ptgds	1136.03	-0.5037	0.371247	0.174851	0.998677
C8g	71.6182	-0.387997	0.582937	0.505673	0.998677
Fbxw5	3918.09	0.0885089	0.272555	0.74538	0.998677
Traf2	1423.1	0.26789	0.310717	0.388597	0.998677
Edf1	4231.91	0.370139	0.305765	0.226074	0.998677
Mamdc4	320.874	-0.222586	0.418809	0.59509	0.998677
Phpt1	342.446	0.0300907	0.31596	0.924127	0.998677
Gm996	219.633	-0.442672	0.502566	0.378414	0.998677
Rabl6	7001.7	0.318428	0.298017	0.2853	0.998677
Fcnaos	29.7964	-0.868586	0.766252	0.256983	0.998677
Tmem141	7.35266	1.07479	2.12757	0.613437	0.998677
Bmyc	989.163	-0.0281713	0.300998	0.925432	0.998677
Kcnt1	206.66	-1.05122	0.546117	0.0542408	0.875982
Camsap1	4842.89	-0.228567	0.378528	0.545956	0.998677
Ubac1	2519.2	0.341025	0.298712	0.2536	0.998677
Nacc2	12615	-0.300916	0.463757	0.516426	0.998677
C330006A16Rik	2486.83	0.141026	0.281417	0.61628	0.998677
Qsox2	3135.64	0.166191	0.332413	0.617108	0.998677
4932418E24Rik	136.901	-0.639665	0.638992	0.316801	0.998677
Gpsm1	4727.51	0.20439	0.295695	0.489428	0.998677
Dnlz	2944.71	0.286057	0.271107	0.29136	0.998677
Card9	31.2199	0.921694	0.668788	0.168156	0.998677
Gm13562	102.053	1.20547	0.851715	0.156969	0.998677
Snapc4	1949.54	-0.0745449	0.423526	0.860286	0.998677
Gm13563	249.701	-0.313119	0.46396	0.499749	0.998677
Sdccag3	4494.77	0.00191644	0.359936	0.995752	0.998677
Pmpca	8749.84	0.172395	0.284089	0.543961	0.998677
Inpp5e	1085.79	0.145765	0.298376	0.625176	0.998677
Sec16a	6236.8	0.153521	0.256464	0.549435	0.998677
Notch1	28091.1	0.172747	0.404533	0.669358	0.998677
Egfl7	212.332	-0.155725	0.484107	0.747699	0.998677
Agpat2	123.596	0.188474	0.404178	0.64099	0.998677
Fam69b	423.111	0.387221	0.330741	0.241691	0.998677
Snora17	32.0528	-0.0872135	0.694061	0.900004	0.998677
Surf6	1994.15	-0.0209147	0.426743	0.960911	0.998677
Med22	3091.64	-0.0289906	0.294397	0.921555	0.998677
Rpl7a	22318.3	0.155117	0.276294	0.574512	0.998677
Surf1	1428.52	-0.31339	0.275839	0.255901	0.998677
Surf2	1351.41	-0.199276	0.398948	0.617425	0.998677
Surf4	12158.9	0.191041	0.279448	0.494203	0.998677
Rexo4	2057.75	0.268164	0.27282	0.32564	0.998677
Cacfd1	2927.64	0.0454317	0.264425	0.863585	0.998677
Slc2a6	197.297	0.774135	0.539339	0.15119	0.998677
Sardh	5230.34	0.486507	0.333487	0.144606	0.998677
Vav2	1812.49	0.26314	0.274913	0.338479	0.998677
Brd3	7859.28	0.0476561	0.283819	0.866654	0.998677
Wdr5	4832.79	-0.0226236	0.40361	0.955299	0.998677
Gm13421	86.8986	0.607767	0.755094	0.420884	0.998677
Rxra	2729.07	0.176719	0.312763	0.572056	0.998677
Col5a1	2955.9	0.360326	0.305338	0.237966	0.998677
Olfm1	3029.37	0.0910861	0.343149	0.790669	0.998677
Ppp1r26	1434.07	-0.121504	0.319268	0.703522	0.998677
Mrps2	2867.19	0.141543	0.363301	0.696831	0.998677
Rpsa-ps9	283.038	0.682742	0.432978	0.11483	0.988602
Ralgds	4613.86	-0.177419	0.366484	0.628308	0.998677
Gtf3c5	2436.22	0.237492	0.283036	0.401422	0.998677
Tsc1	2939.26	0.00529019	0.278963	0.98487	0.998677
Gtf3c4	6629.72	-0.0987609	0.345715	0.775129	0.998677
Ddx31	1051.56	-0.0915795	0.46738	0.844655	0.998677
Ttf1	1550.82	0.102093	0.298107	0.731995	0.998677
Setx	7453.79	-0.10177	0.285529	0.721521	0.998677
Ntng2	850.822	-0.543439	0.492862	0.270192	0.998677
6530402F18Rik	923.255	-0.29252	0.407823	0.473206	0.998677
Med27	915.132	0.114427	0.357365	0.74882	0.998677
Rapgef1	7881.77	-0.382336	0.371512	0.303417	0.998677
Trub2	2121.69	-0.12404	0.274391	0.651228	0.998677
Coq4	652.373	0.00489919	0.305541	0.987207	0.998677
Slc27a4	3389.24	-0.252583	0.278534	0.364497	0.998677
Cercam	179.922	-0.643201	0.489661	0.188994	0.998677
Odf2	5974.83	0.448162	0.33575	0.181939	0.998677
Gle1	2940.41	0.529962	0.346555	0.126208	0.998677
Sptan1	43138	0.00273337	0.260412	0.991625	0.998677
Wdr34	1222.25	0.0717132	0.271788	0.79189	0.998677
Set	20885.1	0.477219	0.327947	0.145622	0.998677
Pkn3	338.363	1.41536	0.735165	0.0542001	0.875982
Zdhhc12	426.748	0.422052	0.35741	0.237658	0.998677
Zer1	2830.68	0.135976	0.359607	0.705338	0.998677
Tbc1d13	3348.72	0.24458	0.292909	0.403714	0.998677
Slc39a1-ps	158.223	-0.188424	0.37958	0.619611	0.998677
Endog	578.005	0.158866	0.343491	0.643719	0.998677
D2Wsu81e	1842.9	0.221881	0.325099	0.49492	0.998677
Ccbl1	619.955	-0.0352396	0.314918	0.910902	0.998677
Lrrc8a	997.275	-0.192491	0.341452	0.572929	0.998677
Phyhd1	74.6298	-0.946325	0.808529	0.241829	0.998677
Dolk	1620.47	-0.0848222	0.29596	0.774418	0.998677
Nup188	6523.45	0.399875	0.326409	0.220547	0.998677
Sh3glb2	2591.3	0.124554	0.277627	0.653692	0.998677
Fam73b	2527.89	0.100602	0.360966	0.780473	0.998677
Dolpp1	953.305	0.449753	0.337574	0.182759	0.998677
Crat	3117.61	0.0478378	0.303032	0.874564	0.998677
Ppp2r4	11703.3	0.293615	0.297177	0.323145	0.998677
Ier5l	1860.62	0.306357	0.639326	0.631805	0.998677
1700001O22Rik	139.585	0.0615122	0.414434	0.882008	0.998677
Ntmt1	2036.72	0.126786	0.338735	0.708187	0.998677
Asb6	1694.56	-0.1518	0.408157	0.709956	0.998677
Prrx2	210.983	0.290227	0.586062	0.620449	0.998677
Tor1b	3970.13	0.00337403	0.284538	0.990539	0.998677
Tor1a	1918.48	0.0963962	0.312141	0.757456	0.998677
BC005624	2115.17	-0.177322	0.275763	0.52021	0.998677
Usp20	1654.24	-0.316763	0.310114	0.307044	0.998677
Fnbp1	11897	0.251462	0.26596	0.344409	0.998677
D330023K18Rik	128.892	-0.327392	0.419381	0.435005	0.998677
Gpr107	6077.98	-0.0119036	0.269004	0.964705	0.998677
Ncs1	3552.68	0.035089	0.518006	0.945994	0.998677
Hmcn2	44.7795	0.0561822	0.697624	0.935813	0.998677
Ass1	99.4319	0.622201	0.485735	0.200212	0.998677
Ppapdc3	332.158	0.575137	0.516181	0.265187	0.998677
Prrc2b	19461.3	-0.0729539	0.264222	0.782465	0.998677
Gm13610	55.9383	0.0606975	0.530297	0.908874	0.998677
Pomt1	2898	0.308868	0.414463	0.456136	0.998677
Uck1	1945.96	-0.0687103	0.268611	0.798106	0.998677
Golga2	6605.21	0.13825	0.266253	0.603591	0.998677
Ciz1	3327.62	0.038675	0.260706	0.882069	0.998677
1110008P14Rik	941.506	0.192543	0.324922	0.553462	0.998677
Lcn2	7.2035	3.68801	1.99681	0.0647552	0.898654
St6galnac4	1660.26	0.162724	0.391504	0.677675	0.998677
St6galnac6	1385.75	0.31861	0.367664	0.386172	0.998677
Ak1	7060.18	0.792455	0.462568	0.086682	0.939018
Eng	95.6874	1.25442	0.796634	0.115336	0.988602
Fpgs	1411.68	0.0502565	0.483664	0.917242	0.998677
Cdk9	4519.73	0.0482374	0.390973	0.901808	0.998677
Sh2d3c	504.411	-0.0916793	0.86661	0.915748	0.998677
Tor2a	1745.36	0.317455	0.281016	0.258614	0.998677
Ptrh1	472.993	-0.204387	0.440919	0.642972	0.998677
Stxbp1	5239.02	0.206653	0.34532	0.549546	0.998677
Fam129b	3993.16	-0.851883	0.77367	0.270856	0.998677
Lrsam1	1158.14	0.0600316	0.316073	0.849365	0.998677
Rpl12	20287.8	0.296502	0.281651	0.292465	0.998677
Ralgps1	4369.37	-0.714883	0.442545	0.106226	0.966459
Angptl2	395.991	1.16088	0.616783	0.0598148	0.890514
Zbtb34	932.975	0.0982257	0.280118	0.725845	0.998677
Zbtb43	1963.83	-0.138235	0.287958	0.63119	0.998677
Lmx1b	598.046	0.308843	0.29325	0.292261	0.998677
C130021I20Rik	225.991	0.356375	0.375737	0.342891	0.998677
Mvb12b	5653.27	-0.117803	0.264699	0.656287	0.998677
Pbx3	1482.79	0.473242	0.417486	0.256982	0.998677
Mapkap1	4436.05	0.125265	0.268541	0.640883	0.998677
Gapvd1	7986.69	0.00253999	0.314494	0.993556	0.998677
Hspa5	54397.9	-0.111454	0.516649	0.829202	0.998677
Rabepk	937.505	0.312993	0.352274	0.374275	0.998677
Fbxw2	3840.93	-0.0465183	0.264825	0.860564	0.998677
Psmd5	3227.05	-0.0390874	0.337707	0.907856	0.998677
Phf19	1324.01	0.635982	0.389768	0.102744	0.958421
Hc	20.9474	-0.741233	0.890196	0.405035	0.998677
AI182371	21.2148	0.0334715	0.790282	0.966217	0.998677
Cntrl	3654.88	0.409357	0.42535	0.335848	0.998677
Rab14	11763.9	-0.0851338	0.266997	0.749835	0.998677
Gsn	1596.05	-0.17227	0.295933	0.560484	0.998677
Stom	2680.87	-0.519612	0.301063	0.0843607	0.939018
Ggta1	628.872	0.304856	0.499363	0.541537	0.998677
Dab2ip	5221.8	0.412156	0.323288	0.202349	0.998677
Ttll11	148.877	-0.772816	0.562927	0.169798	0.998677
Ndufa8	4168.36	0.257529	0.329629	0.434645	0.998677
Rbm18	3075.92	-0.271403	0.345731	0.432446	0.998677
Mrrf	1227.13	-0.121957	0.278902	0.661913	0.998677
Pdcl	4198.73	0.0253482	0.286387	0.929471	0.998677
Rc3h2	2135.21	-0.115032	0.279797	0.68098	0.998677
Zbtb6	1700.1	-0.185853	0.311347	0.550553	0.998677
Zbtb26	892.133	-0.144853	0.310914	0.641291	0.998677
Rabgap1	6970.68	-0.0608895	0.272761	0.823353	0.998677
Strbp	3079.74	0.332463	0.351141	0.343737	0.998677
Crb2	35.2887	0.103974	0.899867	0.908014	0.998677
Dennd1a	2973.99	-0.0144541	0.27236	0.957676	0.998677
Lhx2	1725.79	1.36476	0.426062	0.00135917	0.279402
Nek6	5136.19	0.0325147	0.545488	0.952469	0.998677
Psmb7	9790.23	0.267461	0.285387	0.348662	0.998677
Nr6a1	186.738	-0.45541	0.558605	0.414922	0.998677
Olfml2a	212.281	0.0214589	0.37865	0.954806	0.998677
Rpl35	9508.97	0.180084	0.292143	0.537615	0.998677
Arpc5l	4113.98	0.439352	0.360689	0.223189	0.998677
Golga1	2099.64	-0.13637	0.278758	0.624697	0.998677
Scai	1247.49	-0.179903	0.337596	0.594106	0.998677
Ppp6c	3508.67	-0.079196	0.269971	0.769255	0.998677
Lrp1b	78.2978	-1.60832	0.600531	0.00740281	0.558731
Zeb2	5201.31	-0.562982	0.412341	0.172148	0.998677
Acvr2a	1550.97	-0.179643	0.279037	0.519706	0.998677
Orc4	2132.65	-0.00432337	0.276717	0.987535	0.998677
Mbd5	1847.98	0.239155	0.355267	0.500838	0.998677
Gm13509	169.015	-0.0223955	0.372374	0.952042	0.998677
Epc2	2446.98	-0.22327	0.297381	0.452781	0.998677
Kif5c	299.487	-0.0626995	0.661254	0.924459	0.998677
Lypd6	370.715	-0.859682	0.557039	0.122756	0.995733
Mmadhc	3338.76	0.102709	0.327404	0.753743	0.998677
Rnd3	2813.75	-0.937269	0.547325	0.0868128	0.939018
Rbm43	31.7391	0.789305	0.681586	0.246847	0.998677
Nmi	432.199	0.519453	0.38768	0.180276	0.998677
Tnfaip6	1840.87	0.499065	0.456202	0.273974	0.998677
Rif1	4036.62	0.201486	0.344357	0.558475	0.998677
Arl5a	4167.6	-0.160091	0.270549	0.554035	0.998677
A430018G15Rik	82.5059	-0.539919	0.604643	0.371881	0.998677
Cacnb4	91.4324	-0.128481	0.556504	0.817414	0.998677
Stam2	3186.35	0.0679844	0.297395	0.81918	0.998677
Fmnl2	7852.17	0.151577	0.332124	0.648111	0.998677
Prpf40a	10517.5	0.121264	0.276063	0.660473	0.998677
Arl6ip6	2423.83	0.608378	0.399381	0.127683	0.998677
Rprm	292.87	-0.652587	0.508925	0.199743	0.998677
Nr4a2	128.46	-0.233944	0.41382	0.57185	0.998677
A930012O16Rik	59.3441	-0.762613	0.562834	0.175433	0.998677
Gpd2	2900.24	-0.00246407	0.271187	0.99275	0.998677
Ermn	33.9566	-0.0796165	0.768465	0.917483	0.998677
Cytip	12.0814	-0.217734	1.07596	0.839633	0.998677
Acvr1	2288.29	-0.146241	0.399045	0.714009	0.998677
Upp2	70.4679	0.0379539	0.514074	0.941146	0.998677
Ccdc148	103.424	-0.94511	0.6113	0.122089	0.995351
Pkp4	4538.22	0.373934	0.277955	0.178526	0.998677
Tanc1	9124.98	0.518506	0.296818	0.0806579	0.932595
Wdsub1	822.805	0.111021	0.40766	0.785363	0.998677
Baz2b	3116.49	-0.027855	0.320957	0.93084	0.998677
Ldha-ps	51.3284	0.866305	0.718699	0.228057	0.998677
March7	4654.3	-0.135655	0.286436	0.635787	0.998677
Gm13573	303.578	0.156232	0.395938	0.693147	0.998677
Rbms1	2995.31	-0.349097	0.573987	0.543057	0.998677
Tank	1909.53	-0.052878	0.329551	0.872523	0.998677
Psmd14	6595.78	0.230988	0.306001	0.450332	0.998677
Ifih1	203.113	-0.533984	0.570539	0.349309	0.998677
Gca	1092.93	-0.557809	0.329211	0.0901927	0.939018
Kcnh7	162.453	-2.11618	0.79532	0.00779564	0.57122
Fign	281.354	0.270388	0.563368	0.631264	0.998677
Grb14	970.232	0.26197	0.584273	0.653887	0.998677
Cobll1	3371.57	-0.399547	0.419024	0.340328	0.998677
Gm13594	35.598	0.124629	0.720802	0.862727	0.998677
Scn3a	118.468	-2.36288	0.536374	1.05647e-05	0.0154857
Scn2a1	132.512	-0.270864	0.463725	0.55915	0.998677
Csrnp3	607.996	0.347101	0.68986	0.614861	0.998677
Ttc21b	1111.53	0.522896	0.485566	0.281534	0.998677
B3galt1	816.121	0.171685	0.285863	0.548116	0.998677
Stk39	2527.17	0.267284	0.34281	0.435576	0.998677
Cers6	840.275	-0.647183	0.598258	0.279351	0.998677
Spc25	2649.15	1.39742	0.772284	0.0703784	0.905965
Lrp2	453.715	-0.628293	0.378749	0.0971434	0.95063
Bbs5	269.811	-0.208308	0.345695	0.546788	0.998677
Fastkd1	1107.01	-0.203445	0.324746	0.531004	0.998677
Ppig	8256.56	0.042911	0.279486	0.877976	0.998677
Ccdc173	134.356	-0.229232	0.549132	0.676354	0.998677
Phospho2	976.507	-0.0313585	0.308045	0.918917	0.998677
Klhl23	5394.47	-0.0991552	0.294349	0.736221	0.998677
Ssb	13795.5	0.294433	0.303843	0.332531	0.998677
Mettl5	410.469	0.264321	0.342111	0.439748	0.998677
Ubr3	7520.83	-0.0462105	0.257639	0.857654	0.998677
Gad1os	24.572	0.496308	0.762275	0.51499	0.998677
Erich2os	20.1312	0.666649	0.827765	0.420612	0.998677
Erich2	44.5417	0.268653	0.702289	0.702062	0.998677
Gad1	347.791	-1.01298	0.637929	0.112303	0.98383
Gorasp2	9181.74	0.327538	0.336056	0.329734	0.998677
Tlk1	4663.89	0.148574	0.261297	0.569628	0.998677
Mettl8	932.281	0.21797	0.357688	0.542269	0.998677
Dcaf17	1713.5	0.124669	0.345654	0.718342	0.998677
Dync1i2	11243.5	0.0648052	0.258041	0.801703	0.998677
Slc25a12	3284.75	0.422343	0.38059	0.267126	0.998677
Hat1	4158.13	0.938005	0.44913	0.0367532	0.824418
Metap1d	1343.47	-0.0289466	0.301507	0.923515	0.998677
Dlx1	13.4613	1.24592	1.02854	0.225761	0.998677
Itga6	10731.7	-0.160989	0.368282	0.662014	0.998677
Pdk1	5961.59	-0.24559	0.565319	0.663979	0.998677
Rapgef4	688.859	1.7202	0.601628	0.00424648	0.464175
Zak	2888.22	0.615572	0.404447	0.128007	0.998677
Cdca7	5133.85	0.813185	0.518276	0.116644	0.988602
Ak3l2-ps	144.858	0.0122419	0.482939	0.979777	0.998677
Sp3	6366.78	0.0798852	0.266736	0.764565	0.998677
Sp3os	441.893	-0.253135	0.309247	0.413041	0.998677
Ola1	6391.95	0.451092	0.337043	0.180772	0.998677
Sp9	166.628	1.10405	0.541468	0.0414502	0.837033
Cir1	720.724	-0.466073	0.371501	0.209636	0.998677
Scrn3	1034.64	0.344779	0.482229	0.474628	0.998677
Gpr155	862.596	-0.654134	0.306976	0.0330978	0.80163
Wipf1	2379.62	-0.0607027	0.331645	0.854771	0.998677
Chn1	4261.51	0.371703	0.351879	0.290814	0.998677
Atf2	3053.7	-0.029027	0.278182	0.916895	0.998677
Atp5g3	18318.8	0.337611	0.334212	0.312414	0.998677
Lnp	1631.27	0.241545	0.316138	0.444838	0.998677
Hoxd9	657.276	-0.206428	0.296378	0.486115	0.998677
Hoxd3os1	374.616	-0.171101	0.314346	0.58623	0.998677
Hoxd8	1535.15	0.0463089	0.286396	0.871546	0.998677
Hoxd3	64.4334	0.192505	0.546202	0.724506	0.998677
Hoxd4	172.978	-0.117295	0.416559	0.778266	0.998677
Mtx2	2580.04	0.340112	0.290646	0.241923	0.998677
Hnrnpa3	43269.6	0.479882	0.308547	0.119875	0.988602
Nfe2l2	7254.97	0.0740905	0.328934	0.821789	0.998677
E030042O20Rik	61.2155	0.191463	0.658922	0.77138	0.998677
Agps	5391.86	-0.128711	0.311536	0.679496	0.998677
Ttc30b	523.591	-0.221094	0.437692	0.613463	0.998677
Ttc30a1	352.229	0.185654	0.322807	0.565208	0.998677
Rbm45	3194.22	-0.33475	0.358322	0.350193	0.998677
Osbpl6	5246.82	-0.586129	0.617808	0.342761	0.998677
Prkra	2218.45	0.226631	0.307701	0.461409	0.998677
Fkbp7	725.674	-0.341426	0.431416	0.428706	0.998677
Plekha3	1737.78	0.0812809	0.450529	0.856829	0.998677
Ccdc141	4827.27	-0.504211	0.3209	0.116127	0.988602
Sestd1	3849.66	-0.355881	0.319287	0.265017	0.998677
Zfp385b	561.129	0.537159	0.693013	0.438276	0.998677
Cwc22	2557.08	0.261453	0.287837	0.363701	0.998677
Ube2e3	5881.43	0.0368942	0.268943	0.890887	0.998677
Itga4	2466.15	1.04642	0.574091	0.0683421	0.900264
Ssfa2	4803.61	-0.368677	0.378971	0.330635	0.998677
Pde1a	215.091	-1.0053	0.825652	0.223381	0.998677
Dnajc10	10631.4	0.232197	0.300085	0.439067	0.998677
Frzb	570.994	-0.543535	0.403234	0.177678	0.998677
Nckap1	22785.9	-0.0596179	0.257247	0.81673	0.998677
Dusp19	579.196	0.392483	0.533849	0.462221	0.998677
Nup35	828.032	0.557492	0.390833	0.153747	0.998677
Zc3h15	6997.2	-0.0391755	0.346241	0.909915	0.998677
Itgav	20836.1	0.0396695	0.378964	0.916631	0.998677
Fam171b	3941.2	0.179841	0.291389	0.537113	0.998677
Calcrl	3513.88	0.424469	0.510478	0.405684	0.998677
Ctnnd1	3095.5	-0.0172189	0.268314	0.948831	0.998677
Tmx2	4495.81	0.431191	0.359768	0.230712	0.998677
Zdhhc5	6095.77	0.0899797	0.32399	0.781225	0.998677
Clp1	727.465	0.0990555	0.315105	0.75325	0.998677
Ypel4	207.399	-0.47299	0.595513	0.427046	0.998677
Slc43a1	690.699	0.514362	0.350931	0.142728	0.998677
P2rx3	165.03	0.60014	0.628809	0.339878	0.998677
Ssrp1	19797.3	0.568085	0.346366	0.100978	0.952757
Tnks1bp1	5260.67	-0.809538	0.470831	0.085545	0.939018
Gm13736	808.115	0.17008	0.312976	0.586835	0.998677
Ptprj	2147.7	0.128515	0.404482	0.750692	0.998677
Fnbp4	5061.61	-0.112718	0.29029	0.697797	0.998677
Agbl2	195.098	0.425795	0.603608	0.480551	0.998677
Mtch2	8578.95	0.100766	0.274407	0.713459	0.998677
Ndufs3	4200.53	0.179865	0.298001	0.546128	0.998677
Kbtbd4	1918.08	0.226108	0.269252	0.401041	0.998677
Ptpmt1	977.632	-0.105134	0.306101	0.73125	0.998677
Celf1	15998.9	0.156898	0.27485	0.568103	0.998677
Gm13778	30.413	-0.215326	0.804097	0.788864	0.998677
Psmc3	10750.4	0.402082	0.302634	0.183978	0.998677
Slc39a13	1150.1	-0.0569237	0.27316	0.834925	0.998677
Madd	1128.23	-0.243227	0.408761	0.551821	0.998677
Nr1h3	58.2882	0.385756	0.550934	0.483811	0.998677
Acp2	3460.44	-0.107873	0.295577	0.715143	0.998677
Ddb2	377.849	-0.336687	0.365491	0.35695	0.998677
Pacsin3	1826.85	0.152383	0.332155	0.646399	0.998677
Arfgap2	5500.31	0.0733627	0.259068	0.777039	0.998677
1110051M20Rik	1897.79	0.128998	0.288048	0.654271	0.998677
Lrp4	5661.95	0.326324	0.304196	0.283386	0.998677
Ckap5	17852.2	0.309494	0.413441	0.45411	0.998677
Zfp408	1549.78	-0.446168	0.408498	0.274738	0.998677
Arhgap1	4140.86	-0.273612	0.368746	0.458082	0.998677
Atg13	2073.46	-0.175659	0.297008	0.554233	0.998677
Harbi1	545.037	-0.031569	0.336948	0.925355	0.998677
Ambra1	3644.4	-0.0633818	0.273456	0.816708	0.998677
Chrm4	89.0641	-0.589726	0.813663	0.468587	0.998677
Mdk	2669.04	0.153386	0.322543	0.634394	0.998677
Dgkz	9789.64	0.184796	0.320001	0.56361	0.998677
Creb3l1	473.606	-0.0199853	0.701234	0.977263	0.998677
Phf21a	4084.49	0.23535	0.410012	0.565962	0.998677
Pex16	797.804	-0.273079	0.282093	0.333022	0.998677
Mapk8ip1	11071.5	-0.0297097	0.29481	0.919729	0.998677
Cry2	1834.45	-0.496117	0.344816	0.150211	0.998677
Slc35c1	1178.14	0.00438787	0.344437	0.989836	0.998677
Syt13	727.869	0.620913	0.395255	0.116202	0.988602
Prdm11	398.432	0.156426	0.37106	0.673342	0.998677
4631405J19Rik	18.636	0.90293	1.32608	0.495933	0.998677
Trp53i11	10812.5	0.788761	0.350116	0.024268	0.749572
Tspan18	271.901	-0.777604	1.06066	0.463478	0.998677
Cd82	1593.31	-0.906155	0.381991	0.0176831	0.699172
Alx4	194.286	1.65501	0.432796	0.000131303	0.0990412
Ext2	7698.13	0.0739016	0.272284	0.786073	0.998677
Accs	568.687	-0.0816624	0.464755	0.860521	0.998677
Gm13889	1005.89	0.173913	0.388392	0.654314	0.998677
Alkbh3	1027.63	0.318465	0.311932	0.307281	0.998677
Hsd17b12	11934.2	0.0144254	0.288828	0.960167	0.998677
Ttc17	2957.99	-0.180587	0.269828	0.503326	0.998677
Itpa-ps1	732.708	0.429482	0.367165	0.242111	0.998677
2810002D19Rik	292.296	-0.0149927	0.34205	0.965038	0.998677
Api5	10154.3	0.0256716	0.291045	0.929714	0.998677
Lrrc4c	387.249	-0.929917	0.384568	0.0156025	0.677894
Gm13803	27.4591	-0.501564	0.735795	0.495452	0.998677
B230118H07Rik	2220.36	0.141181	0.375636	0.707032	0.998677
Rag1	38.6984	0.112607	0.877722	0.897916	0.998677
Traf6	2958.32	-0.0562827	0.279925	0.840649	0.998677
Prr5l	1195.41	1.03816	0.521394	0.0464674	0.855779
Commd9	1482.82	-0.0149958	0.292326	0.959088	0.998677
Ldlrad3	5964.13	0.384269	0.464979	0.408564	0.998677
Trim44	14001.1	-0.0446854	0.274623	0.870743	0.998677
Fjx1	7138.45	-0.12372	0.273963	0.651562	0.998677
Pamr1	44.564	-1.24142	0.599805	0.0384794	0.837033
Slc1a2	3878.14	-0.677438	0.418055	0.105135	0.965345
Cd44	9060.22	-0.809181	0.659826	0.220065	0.998677
Pdhx	2761.73	0.32895	0.303922	0.279097	0.998677
Apip	860.474	0.255232	0.292159	0.382332	0.998677
Cat	7510.66	-0.224283	0.273586	0.412336	0.998677
Abtb2	3337.49	0.0195864	0.406582	0.961578	0.998677
Nat10	2738.53	-0.171902	0.357839	0.630951	0.998677
Caprin1	36848.7	0.251029	0.265228	0.34391	0.998677
Lmo2	47.7278	0.441753	0.668124	0.508494	0.998677
Fbxo3	4448.72	-0.133883	0.275444	0.626923	0.998677
Cd59a	1.46134	-2.87103	3.06809	0.34939	0.998677
D430041D05Rik	107.768	0.152998	0.48873	0.754242	0.998677
Hipk3	3501.37	-0.0908188	0.277501	0.74346	0.998677
Cstf3	2993.09	0.357045	0.289918	0.218122	0.998677
Tcp11l1	1711.56	-0.166626	0.325152	0.608331	0.998677
Depdc7	396.25	0.723854	0.541358	0.181187	0.998677
Qser1	5692.1	-0.126389	0.328561	0.700478	0.998677
Prrg4	207.616	-0.580118	0.613397	0.344278	0.998677
Ccdc73	31.9921	-0.307339	0.687757	0.654968	0.998677
Eif3m	6702.27	0.0494362	0.262223	0.850464	0.998677
Wt1os	79.6023	0.611665	0.833091	0.46282	0.998677
Wt1	52.0952	0.0504667	0.640708	0.937218	0.998677
Rcn1	21453.6	0.0401148	0.288675	0.889481	0.998677
Pax6	1709.11	0.0768088	0.421924	0.855548	0.998677
Elp4	1869.43	-0.0297264	0.287571	0.917669	0.998677
Immp1l	1022.55	0.0257637	0.298321	0.931178	0.998677
Dnajc24	1455.62	-0.0635535	0.272904	0.815856	0.998677
BB218582	94.6351	-0.585958	0.543877	0.281313	0.998677
Mpped2	1591.88	0.0421578	0.321345	0.895624	0.998677
Arl14ep	3383.3	-0.254722	0.285038	0.371513	0.998677
Mettl15	383.738	0.539864	0.482373	0.263062	0.998677
Kif18a	2331.54	1.13546	0.6612	0.0859288	0.939018
Bdnf	387.563	0.0515921	0.376055	0.890878	0.998677
Lin7c	11097.7	-0.0665329	0.256583	0.795401	0.998677
Lgr4	1410.28	0.353499	0.298543	0.236381	0.998677
Ccdc34	4130.72	0.526469	0.443686	0.235394	0.998677
Ano3	1042.73	0.780754	0.468664	0.0957304	0.947483
Lpcat4	377.529	-0.00695114	0.461648	0.987987	0.998677
Slc12a6	1246.75	-0.0693244	0.426826	0.870976	0.998677
Emc4	2481.62	0.130438	0.283483	0.645426	0.998677
Katnbl1	1554.94	-0.199696	0.370732	0.590126	0.998677
Emc7	3664.96	-0.117634	0.269302	0.662248	0.998677
Aven	1039.75	0.29551	0.316496	0.350461	0.998677
Ryr3	447.221	-2.17837	0.787213	0.00565409	0.534598
Fmn1	59.6724	-1.18761	0.795507	0.135465	0.998677
Arhgap11a	8594.15	1.261	0.656661	0.054818	0.877469
Actc1	595.796	-2.75439	0.737835	0.000189157	0.109819
Aqr	6105.1	-0.00697269	0.301399	0.981543	0.998677
Zfp770	4071.85	-0.180464	0.340634	0.596258	0.998677
Dph6	1179.58	0.327876	0.316925	0.300878	0.998677
BC052040	792.371	0.42914	0.553177	0.437883	0.998677
Meis2	3314.8	0.259516	0.383135	0.498184	0.998677
2700033N17Rik	131.983	-0.0690249	0.469684	0.883163	0.998677
D330050G23Rik	114.311	-0.530012	0.525281	0.312972	0.998677
Spred1	18766.2	-0.0426443	0.471324	0.927908	0.998677
Fam98b	5010.24	0.086197	0.328346	0.792922	0.998677
Thbs1	681.981	-0.0124189	1.13466	0.991267	0.998677
Eif2ak4	1525.49	0.147389	0.268222	0.582661	0.998677
Srp14	4183.31	0.0112307	0.260433	0.965603	0.998677
Bmf	1545.85	0.221223	0.808781	0.784449	0.998677
Bub1b	7200.54	1.51208	0.728929	0.0380432	0.833895
Pak6	63.9693	-1.14533	0.917546	0.211939	0.998677
Inafm2	2802.32	0.00507759	0.480494	0.991569	0.998677
A430105I19Rik	956.98	-0.360495	0.432708	0.404781	0.998677
Disp2	971.66	1.12991	0.351333	0.00129964	0.279402
Knstrn	8084.29	0.924796	0.655359	0.158207	0.998677
Ivd	5150.27	0.0739291	0.366286	0.840046	0.998677
Bahd1	2036.46	-0.225607	0.355303	0.525448	0.998677
Chst14	738.674	0.475271	0.408235	0.24434	0.998677
Ccdc32	1096.6	-0.0572376	0.277521	0.836599	0.998677
Rpusd2	602.57	0.160939	0.321434	0.616589	0.998677
Casc5	3033.72	1.58111	0.787935	0.0447869	0.855779
Rad51	2025.08	1.83778	0.744023	0.013509	0.643963
Rmdn3	1737.12	-0.0679343	0.313875	0.828647	0.998677
Dnajc17	634.965	0.00633319	0.300693	0.983196	0.998677
Zfyve19	940.37	-0.150229	0.280732	0.592558	0.998677
Vps18	2184.08	-0.117017	0.278361	0.674208	0.998677
Chac1	123.874	-0.974438	0.85978	0.257064	0.998677
Ino80	2652.17	-0.190137	0.327214	0.561186	0.998677
Exd1	30.6252	-0.139656	0.680509	0.837398	0.998677
Chp1	7188.1	-0.200802	0.26731	0.452534	0.998677
1700020I14Rik	8932.94	0.028946	0.289062	0.920235	0.998677
Oip5	870.542	1.31638	0.726639	0.070048	0.905965
Nusap1	5454.37	1.21103	0.749866	0.106312	0.966459
Ndufaf1	1186.42	0.0328711	0.272869	0.904115	0.998677
Rtf1	5685.97	0.0606512	0.267135	0.82039	0.998677
Itpka	108.788	0.47143	0.541681	0.384132	0.998677
Rpap1	3827.47	0.452071	0.406585	0.266193	0.998677
Tyro3	12296.4	-0.222241	0.498545	0.655756	0.998677
Mga	5405.43	-0.141269	0.319897	0.658772	0.998677
Mapkbp1	2855.58	-0.264519	0.319839	0.408215	0.998677
Jmjd7	76.1855	-0.117252	0.47302	0.804227	0.998677
Pla2g4b	109.984	-0.339874	0.48788	0.486032	0.998677
Ehd4	3017.54	-0.0619891	0.623176	0.920763	0.998677
Vps39	3559.2	-0.00242928	0.279847	0.993074	0.998677
Tmem87a	3352.06	-0.190072	0.277188	0.492893	0.998677
Ganc	1487.73	-0.280852	0.368262	0.445678	0.998677
Zfp106	15504.4	0.150338	0.257164	0.558817	0.998677
Snap23	3374.18	-0.115305	0.277514	0.677783	0.998677
Lrrc57	1689.54	-0.222635	0.269933	0.409497	0.998677
Haus2	2671.92	-0.120136	0.274721	0.661893	0.998677
Stard9	5226.81	-0.327033	0.427228	0.443988	0.998677
Cdan1	1991.03	0.155114	0.266121	0.55998	0.998677
Ttbk2	1752.02	-0.269144	0.364184	0.459888	0.998677
AV039307	27.7316	-0.18729	0.805565	0.816154	0.998677
Ubr1	4461.67	0.0411761	0.263565	0.875853	0.998677
Tmem62	705.476	-0.586588	0.425982	0.168505	0.998677
Ccndbp1	1674.17	-0.426291	0.335469	0.203824	0.998677
Lcmt2	649.29	0.0169942	0.311342	0.95647	0.998677
Adal	879.584	0.19765	0.308349	0.521527	0.998677
Zscan29	1614.54	-0.0722612	0.35821	0.840129	0.998677
Tubgcp4	2257.31	0.0840134	0.315103	0.78976	0.998677
Trp53bp1	6335.76	0.217133	0.257566	0.399219	0.998677
Map1a	6850.42	0.0320421	0.374223	0.931766	0.998677
Ppip5k1	1008.94	-0.302547	0.307507	0.32518	0.998677
Catsper2	284.302	-1.08522	0.486518	0.0257081	0.759574
Pdia3	33154.1	0.128925	0.306026	0.673544	0.998677
Serinc4	50.4713	-0.827225	0.668839	0.216159	0.998677
Serf2	12707.1	0.0140581	0.260232	0.956918	0.998677
Hypk	396.492	-0.138473	0.350296	0.692619	0.998677
Mfap1b	665.677	-0.189666	0.294987	0.520247	0.998677
Mfap1a	1145.6	-0.219389	0.278395	0.430667	0.998677
Wdr76	1222.52	1.29106	0.594469	0.0298715	0.778205
Frmd5	145.072	0.263225	0.527243	0.617604	0.998677
Casc4	5781.4	-0.202638	0.291075	0.48632	0.998677
Ctdspl2	2688.14	0.281233	0.283287	0.320832	0.998677
Eif3j1	2626.21	-0.0574557	0.391337	0.883275	0.998677
Spg11	3028.79	0.106668	0.297446	0.719884	0.998677
B2m	3867.82	0.105458	0.286569	0.712871	0.998677
Sord	2832.33	0.0533067	0.471549	0.909994	0.998677
Duoxa1	24.3576	-0.42819	0.823172	0.602945	0.998677
Shf	1142.47	0.0818006	0.348521	0.814436	0.998677
Bambi-ps1	50.554	0.43491	0.736829	0.555026	0.998677
Gatm	7059.36	-0.322727	0.272029	0.235475	0.998677
Spata5l1	445.141	0.248201	0.464164	0.592838	0.998677
AA467197	14.6891	-0.520698	0.927964	0.574717	0.998677
Slc30a4	3590.31	-0.468191	0.346609	0.176767	0.998677
Bloc1s6	1390.73	0.328278	0.313203	0.294579	0.998677
Sqrdl	596.341	0.090477	0.343938	0.792503	0.998677
Sema6d	13334.8	0.21283	0.315871	0.500445	0.998677
Myef2	12275.7	0.250916	0.295136	0.395231	0.998677
Dut	3199.88	1.34211	0.541763	0.0132384	0.643963
Fbn1	7294.34	0.570414	0.384185	0.137613	0.998677
Cep152	987.601	0.767606	0.450066	0.0880934	0.939018
Shc4	969.57	0.421271	0.394417	0.285482	0.998677
Eid1	6613.82	-0.180097	0.283126	0.524711	0.998677
Secisbp2l	7493.83	-0.234806	0.285055	0.410097	0.998677
Cops2	8769.5	0.0477391	0.275022	0.862193	0.998677
Galk2	1027.26	-0.0472341	0.28433	0.868059	0.998677
Dtwd1	431.54	0.257091	0.36236	0.47802	0.998677
Gabpb1	1960.89	0.34278	0.302312	0.256851	0.998677
Gm27003	62.8404	-0.342564	0.522735	0.512255	0.998677
Usp8	5503.7	-0.0395498	0.262678	0.88032	0.998677
Trpm7	6793.57	-0.117779	0.2659	0.657805	0.998677
Sppl2a	6406.29	-0.33926	0.292111	0.245476	0.998677
Ap4e1	1447.22	-0.0326801	0.269741	0.903569	0.998677
Blvra	992.378	0.553504	0.40377	0.170425	0.998677
Ncaph	5391.26	1.59557	0.746067	0.0324641	0.801002
Itpripl1	507.085	0.635578	0.391118	0.104156	0.964818
1810024B03Rik	99.9889	0.0686899	0.456431	0.880375	0.998677
Snrnp200	16748.4	-0.021712	0.265069	0.934717	0.998677
Ciao1	1849.57	0.0447531	0.278544	0.872355	0.998677
Tmem127	4940.12	-0.288513	0.320775	0.368427	0.998677
Stard7	7490.53	0.194652	0.336759	0.563254	0.998677
Dusp2	80.291	0.315323	1.08841	0.772038	0.998677
Fahd2a	374.82	-0.285205	0.329632	0.386917	0.998677
Kcnip3	4029.62	0.108969	0.279365	0.696494	0.998677
Zfp661	805.257	-0.180559	0.3285	0.582561	0.998677
Mrps5	3094.78	0.184388	0.300738	0.539799	0.998677
Mal	151.157	-0.987251	1.03495	0.340129	0.998677
Nphp1	2829.33	0.0249674	0.265381	0.925044	0.998677
Bub1	3840	1.52242	0.770873	0.0482762	0.860769
Bcl2l11	1772.46	-0.901413	0.486313	0.0638013	0.897553
Gm14005	770.862	-0.420162	0.764243	0.582473	0.998677
Anapc1	14204.1	0.407414	0.300101	0.174594	0.998677
Mertk	428.724	-0.581939	0.38651	0.132163	0.998677
Tmem87b	1560.71	-0.250912	0.278009	0.366775	0.998677
Fbln7	138.975	0.369363	0.463406	0.425416	0.998677
Zc3h8	284.351	0.132677	0.408001	0.745038	0.998677
Gm10762	508.465	0.0909435	0.350637	0.795353	0.998677
Zc3h6	334.794	0.174115	0.664272	0.793234	0.998677
Ttl	2974.52	-0.372411	0.374534	0.320062	0.998677
Polr1b	2729.69	-0.0848649	0.510831	0.868054	0.998677
Chchd5	884.921	0.351468	0.36729	0.338606	0.998677
Gm14026	26.1715	0.0766933	0.743007	0.917788	0.998677
RP23-160G19.9	38.4997	0.41205	0.722132	0.568269	0.998677
RP23-160G19.10	705.162	0.176615	0.540403	0.743804	0.998677
Slc20a1	4790.61	0.196126	0.521511	0.706863	0.998677
Ckap2l	6464.31	1.19461	0.731713	0.102549	0.958421
Sirpa	9765.73	0.804044	0.47716	0.0919768	0.939018
Stk35	2889.11	0.404177	0.304715	0.184704	0.998677
Snrpb	9234.09	0.22408	0.290451	0.440417	0.998677
Nop56	6993.72	0.231128	0.485677	0.634155	0.998677
Idh3b	7164.88	0.0156677	0.267454	0.953286	0.998677
Ebf4	680.526	-0.792561	0.505158	0.116662	0.988602
Cpxm1	2882.08	-0.293865	0.335021	0.380404	0.998677
Pced1a	1576.51	0.212366	0.319251	0.505922	0.998677
Vps16	4256.88	0.379632	0.344002	0.269777	0.998677
Ptpra	14278.5	-0.0943461	0.274574	0.731141	0.998677
4930473A02Rik	39.835	-0.204038	0.690164	0.767508	0.998677
Mrps26	2562.5	0.212686	0.34186	0.533847	0.998677
Ubox5	708.17	0.104336	0.294094	0.72276	0.998677
Fastkd5	327.338	-0.0467289	0.473632	0.921408	0.998677
Lzts3	949.553	-0.0625181	0.293444	0.831288	0.998677
Ddrgk1	3657.73	-0.137406	0.272972	0.614703	0.998677
Itpa	2357.5	0.402716	0.334282	0.228313	0.998677
Slc4a11	127.664	-0.586884	0.609805	0.335842	0.998677
4930402H24Rik	7665.21	-1.18115	0.536489	0.0276917	0.766935
Gm14057	83.602	-0.726615	0.557167	0.192191	0.998677
A730017L22Rik	314.942	-0.544187	0.431106	0.206839	0.998677
Atrn	8505.82	-0.341126	0.362522	0.346715	0.998677
Gfra4	40.0406	0.447065	0.702522	0.524535	0.998677
Hspa12b	176.017	0.788369	0.587429	0.179574	0.998677
1700037H04Rik	2650.42	0.209082	0.282478	0.459196	0.998677
Spef1	570.755	-0.49876	0.318557	0.117422	0.988602
Cenpb	11452.9	0.01625	0.264356	0.950985	0.998677
Cdc25b	3863.54	0.730907	0.601906	0.224626	0.998677
Ap5s1	920.275	0.194786	0.394018	0.621053	0.998677
Mavs	1827.81	0.290589	0.285441	0.308661	0.998677
Pank2	2840.99	0.218641	0.275164	0.426855	0.998677
Rnf24	1986.24	-0.338363	0.394161	0.390651	0.998677
Gm14284	255.733	0.157953	0.385754	0.682199	0.998677
Smox	5093.61	-0.66085	0.366564	0.0714163	0.905965
Adra1d	598.501	-0.86206	1.79816	0.631646	0.998677
5330413P13Rik	39.1015	-0.365609	0.783735	0.64086	0.998677
Prnp	16763.9	-1.03099	0.441684	0.0195835	0.722937
Rassf2	9040.13	0.22754	0.448728	0.6121	0.998677
Slc23a2	3820.48	-0.736704	0.478411	0.123585	0.998677
Tmem230	1212.97	0.22823	0.297408	0.442845	0.998677
Pcna	8575.7	1.20512	0.506797	0.0174105	0.694285
AV099323	41.9449	0.300896	0.711241	0.672254	0.998677
Cds2	8596.26	-0.0959629	0.277683	0.729655	0.998677
Gpcpd1	2930.77	-0.54056	0.347578	0.119894	0.988602
1110034G24Rik	260.103	-0.063577	0.354055	0.857491	0.998677
Chgb	92.8979	-1.36839	0.754457	0.0697166	0.905929
Trmt6	2724.54	-0.142511	0.431189	0.741016	0.998677
Mcm8	1121.54	1.22039	0.530181	0.0213442	0.728112
Crls1	1896.2	-0.253216	0.339891	0.456275	0.998677
Lrrn4	36.9199	1.29888	0.830428	0.117791	0.988602
Tmx4	4265.2	-0.173975	0.310045	0.57471	0.998677
Gm14038	334.467	-0.259561	0.364705	0.476651	0.998677
Plcb1	1688.52	0.400327	0.303833	0.187642	0.998677
Plcb4	812.126	0.253956	0.310593	0.413559	0.998677
Snap25	226.224	-0.438724	0.566941	0.439022	0.998677
Mkks	731.818	0.186951	0.31836	0.557048	0.998677
Slx4ip	821.292	0.212205	0.435006	0.625676	0.998677
Jag1	907.96	0.272046	0.347517	0.433729	0.998677
Btbd3	2479.96	-0.0915843	0.265246	0.729884	0.998677
Tasp1	579.219	-0.152386	0.310534	0.623622	0.998677
Esf1	2929.75	-0.0460673	0.398799	0.908037	0.998677
Ndufaf5	873.66	0.203604	0.352439	0.563467	0.998677
Macrod2	342.478	-0.415992	0.342746	0.224862	0.998677
Flrt3	455.201	0.194052	0.474553	0.682602	0.998677
Kif16b	949.468	-0.0745137	0.346732	0.829843	0.998677
Snrpb2	3254.69	0.103852	0.286925	0.717391	0.998677
Dstn	8289.36	-0.383705	0.296968	0.19633	0.998677
Rrbp1	25021	0.55965	0.302405	0.0642181	0.898003
Snx5	9807.24	0.189438	0.266804	0.477686	0.998677
Mgme1	1072.13	0.797971	0.468615	0.0886002	0.939018
Csrp2bp	2960.71	0.121301	0.301809	0.687747	0.998677
Dzank1	454.065	-0.548217	0.465235	0.23865	0.998677
Polr3f	2781.86	-0.0249525	0.312176	0.936292	0.998677
Rbbp9	2995.54	0.0888576	0.388539	0.819105	0.998677
Sec23b	4846.06	0.172284	0.265306	0.516094	0.998677
Dtd1	1426.59	-0.0118529	0.285589	0.966895	0.998677
Slc24a3	1881.46	-0.699886	0.361729	0.0530102	0.873417
Rin2	2810.86	-0.22444	0.54389	0.679858	0.998677
Naa20	1741.18	0.132813	0.370923	0.720297	0.998677
Crnkl1	2879.45	0.0664767	0.27039	0.805794	0.998677
Insm1	292.057	0.430283	0.373314	0.249072	0.998677
Ralgapa2	1688.42	0.180573	0.35106	0.606997	0.998677
Kiz	2972.21	-0.386089	0.330538	0.242781	0.998677
Xrn2	7608.18	0.119397	0.268754	0.656853	0.998677
Nkx2-2	424.754	-0.115414	0.373929	0.757587	0.998677
Cd93	342.488	1.12208	0.510426	0.0279265	0.769569
Nxt1	1356.49	0.518453	0.41371	0.21014	0.998677
Gzf1	3699.17	0.121453	0.341087	0.721784	0.998677
Napb	392.674	-0.36409	0.329237	0.268787	0.998677
Cst3	13786.7	-0.894663	0.378311	0.0180356	0.700695
Zfp120	892.169	-0.165124	0.41212	0.688663	0.998677
Zfp937	160.531	0.4506	0.595868	0.449525	0.998677
3300002I08Rik	113.645	-0.0895591	0.513704	0.861599	0.998677
Gm10130	208.413	-0.25379	0.459463	0.5807	0.998677
Gm14122	26.6892	0.477408	0.916265	0.602341	0.998677
Zfp442	279.454	0.357841	0.446006	0.422366	0.998677
Zfp345	24.6135	-0.0199149	0.774138	0.979476	0.998677
Apmap	3045.53	-0.236781	0.265564	0.372597	0.998677
Acss1	1071.75	-0.720172	0.478762	0.13252	0.998677
Entpd6	1550.19	0.308163	0.348237	0.376198	0.998677
Pygb	10916.6	-0.896116	0.458263	0.0505286	0.861758
Abhd12	3190.68	-0.255141	0.271423	0.347213	0.998677
Gins1	890.624	1.46766	0.652235	0.0244357	0.750483
Ninl	890.352	0.14736	0.314537	0.639428	0.998677
Nsfl1c	6427.11	-0.022715	0.295534	0.938734	0.998677
Fkbp1a	16465.9	0.256521	0.331637	0.439227	0.998677
Sdcbp2	47.3575	-0.605212	0.606363	0.318231	0.998677
Snph	2564.05	-0.236464	0.288606	0.412597	0.998677
Tmem74b	189.998	-0.590574	0.465615	0.204665	0.998677
Psmf1	2112.34	0.0333658	0.283459	0.906298	0.998677
Fam110a	2014.77	1.39099	0.607478	0.0220343	0.731983
Tbc1d20	4128.81	-0.22673	0.271843	0.404254	0.998677
Rbck1	4118.71	0.115977	0.282679	0.681602	0.998677
Trib3	104.381	-0.350574	0.722386	0.627463	0.998677
Sox12	6594.73	0.584423	0.337601	0.0834324	0.939018
Zcchc3	1447.77	0.38051	0.308897	0.218011	0.998677
H13	2666.56	0.229631	0.35248	0.514742	0.998677
Mcts2	1012.73	0.0668639	0.317007	0.832948	0.998677
Id1	593.729	0.0590314	0.39148	0.880141	0.998677
Bcl2l1	3097.69	0.151024	0.30953	0.62561	0.998677
Tpx2	13661.8	1.34268	0.687676	0.0508798	0.865367
Dusp15	188.593	-0.628471	0.653538	0.336228	0.998677
Ttll9	9.52829	0.554012	1.08809	0.610641	0.998677
Pdrg1	2353.28	-0.298026	0.371549	0.422485	0.998677
Tm9sf4	6480.14	-0.074192	0.259724	0.775141	0.998677
Plagl2	1065.38	-0.138791	0.343886	0.686509	0.998677
Pofut1	3768.94	0.396525	0.312345	0.204258	0.998677
Kif3b	4346.47	0.00619393	0.326234	0.984852	0.998677
2500004C02Rik	655.966	-0.387248	0.319757	0.225869	0.998677
Asxl1	6000.39	-0.0327481	0.286559	0.909015	0.998677
Nol4l	2342.79	0.0150685	0.359419	0.966559	0.998677
Commd7	722.098	-0.232212	0.30617	0.448186	0.998677
Dnmt3b	235.201	-0.150519	0.373589	0.687021	0.998677
Mapre1	19746.2	-0.0368524	0.259203	0.886941	0.998677
Efcab8	39.5708	-0.37316	0.764688	0.625557	0.998677
Gm14494	429.167	0.166095	0.356237	0.641038	0.998677
Cdk5rap1	507.216	0.217239	0.337356	0.51961	0.998677
Snta1	147.381	-0.00840243	0.53909	0.987564	0.998677
Cbfa2t2	1553.21	0.19068	0.269601	0.4794	0.998677
E2f1	1736.57	2.04802	0.752935	0.00652715	0.544632
Pxmp4	578.168	0.041894	0.39488	0.915509	0.998677
Zfp341	332.937	0.186619	0.375472	0.619172	0.998677
Chmp4b	10656.3	-0.138214	0.266622	0.604185	0.998677
Eif2s2	11148.6	0.0827258	0.378451	0.826969	0.998677
Ahcy	2605.54	0.681808	0.418411	0.103203	0.959841
Itch	5383.78	0.0157211	0.272146	0.953934	0.998677
Dynlrb1	5600.04	0.165751	0.259735	0.523374	0.998677
Map1lc3a	2179.16	-0.538705	0.36498	0.139948	0.998677
Pigu	1824.48	0.335416	0.314497	0.28619	0.998677
Trp53inp2	12407.6	0.132305	0.268516	0.622206	0.998677
Ncoa6	4504.72	-0.0204875	0.290236	0.943725	0.998677
Ggt7	404.445	-0.168746	0.3916	0.66653	0.998677
Acss2	5971.96	0.173932	0.540892	0.747782	0.998677
Gss	1199.55	-0.0321872	0.295656	0.913308	0.998677
Trpc4ap	10195.4	-0.0705828	0.270926	0.79446	0.998677
Edem2	2163.89	-0.118591	0.322604	0.713167	0.998677
BC029722	529.76	-0.206265	0.319577	0.518648	0.998677
Eif6	4414.35	0.0367774	0.36951	0.920717	0.998677
Uqcc1	2405.83	0.148747	0.286572	0.603723	0.998677
Cep250	4489.44	0.492091	0.379655	0.194923	0.998677
6430550D23Rik	73.1983	-0.6141	0.522518	0.239886	0.998677
Ergic3	7437.36	-0.161586	0.259145	0.532934	0.998677
Spag4	202.075	0.336601	0.393302	0.392091	0.998677
Cpne1	22.3912	-0.745839	0.879326	0.39633	0.998677
Rbm12	2837.07	-0.312625	0.429106	0.466276	0.998677
Nfs1	2182.96	-0.115839	0.27732	0.67616	0.998677
Rbm39	16071.2	-0.0788326	0.266995	0.767796	0.998677
Phf20	6372.86	0.506551	0.318615	0.111868	0.98383
Scand1	2638.12	0.120483	0.270103	0.655553	0.998677
Cnbd2	138.248	-0.00605972	0.418427	0.988445	0.998677
Gm14253	47.8096	0.0824799	0.558968	0.882692	0.998677
RP24-114E18.7	10516	0.0246041	0.262947	0.92545	0.998677
Gm14173	267.892	-0.00573123	0.408273	0.9888	0.998677
Epb4.1l1	2256.42	-0.519288	0.660636	0.431843	0.998677
Aar2	2311.21	0.0747964	0.270694	0.782307	0.998677
Dlgap4	4934.77	-0.370144	0.39109	0.343924	0.998677
4930405A21Rik	17.6383	-1.29848	0.885675	0.142623	0.998677
Myl9	514.652	-1.09594	0.630317	0.0820848	0.938231
Gm14230	586.509	0.588758	0.385684	0.126879	0.998677
Tgif2	4225.87	0.488581	0.395893	0.217157	0.998677
5430405H02Rik	327.362	-0.161097	0.389182	0.678921	0.998677
4930518I15Rik	56.5492	-0.610687	0.66592	0.359112	0.998677
1110008F13Rik	5281.23	0.436125	0.33383	0.191407	0.998677
Sla2	20.3864	0.805118	0.966251	0.40471	0.998677
Ndrg3	4028.45	-0.200937	0.288249	0.485744	0.998677
Gm14276	347.51	0.451615	0.4584	0.324526	0.998677
Dsn1	1930.29	0.504916	0.427998	0.238113	0.998677
Soga1	10315.7	0.015499	0.272209	0.954595	0.998677
Samhd1	1978.61	0.436641	0.331737	0.188098	0.998677
Rbl1	3155.58	1.42119	0.640036	0.0263857	0.763757
Mroh8	33.4226	-0.07456	0.704409	0.915703	0.998677
Rpn2	18267.7	0.324079	0.332935	0.330355	0.998677
Manbal	2306.24	-0.179458	0.275857	0.515339	0.998677
Src	4010.33	0.0539235	0.272929	0.843379	0.998677
Blcap	2432.72	-0.302155	0.290511	0.298303	0.998677
Nnat	11831.4	-0.803842	0.552669	0.145816	0.998677
Ctnnbl1	2830.73	0.201306	0.267637	0.451953	0.998677
Tti1	2301.23	0.508029	0.365062	0.164036	0.998677
Rprd1b	2201.13	0.323505	0.275434	0.240183	0.998677
Tgm2	187.99	0.925089	0.529091	0.0803864	0.931161
D630003M21Rik	61.0906	-0.688751	0.566642	0.224177	0.998677
Lbp	3.0663	-0.0743829	1.85259	0.967973	0.998677
9430008C03Rik	1210.02	-0.361834	0.512792	0.480427	0.998677
Snhg11	38.578	-0.598417	0.809776	0.459912	0.998677
Ralgapb	4691.43	0.157446	0.26504	0.552482	0.998677
Actr5	814.53	-0.0254255	0.289684	0.93006	0.998677
Ppp1r16b	1317.55	-0.903485	0.493393	0.0670756	0.900264
Fam83d	2345.35	0.907708	0.547836	0.0975405	0.951042
Dhx35	2073.83	0.134566	0.278625	0.629121	0.998677
Mafb	663.859	-1.03188	0.395336	0.00905094	0.579523
Gm14221	17.4766	-1.02386	1.0956	0.350033	0.998677
Top1	15612.1	-0.0242988	0.274058	0.92935	0.998677
Plcg1	11027.4	0.124182	0.311595	0.690234	0.998677
Zhx3	4724	0.137881	0.34626	0.690482	0.998677
Lpin3	183.226	-0.272909	0.69936	0.696369	0.998677
Chd6	5760.31	0.144156	0.302091	0.633225	0.998677
Ptprt	318.345	-2.46041	0.609275	5.38493e-05	0.0575424
Gm11451	109.308	0.0912715	0.438388	0.835075	0.998677
Srsf6	20079.9	-0.185892	0.299938	0.53541	0.998677
Ift52	2152.41	-0.0947711	0.277544	0.732755	0.998677
Mybl2	1729.37	1.85099	0.717313	0.00986721	0.590418
Tox2	3190.26	0.703354	0.484692	0.146742	0.998677
Oser1	426.141	-0.189734	0.318785	0.551724	0.998677
2900093K20Rik	46.3325	-0.779003	0.56978	0.171563	0.998677
Gdap1l1	255.257	-0.523663	0.679834	0.441133	0.998677
Fitm2	1555.19	-0.361653	0.379594	0.340723	0.998677
2310001K24Rik	10.2141	-0.699563	1.07271	0.514307	0.998677
Ttpal	2548.77	-0.22441	0.299714	0.45401	0.998677
Serinc3	19313.9	-0.160581	0.30416	0.597535	0.998677
0610039K10Rik	23.5144	-0.976812	1.02865	0.342312	0.998677
Pkig	2745.32	0.538785	0.355047	0.129139	0.998677
Ada	152.821	0.814939	0.484175	0.0923462	0.939018
Rims4	1366.51	0.49016	0.334983	0.143403	0.998677
Ywhab	18940.9	0.07729	0.277378	0.780518	0.998677
Pabpc1l	48.4357	-0.292822	0.628123	0.641083	0.998677
Tomm34	2411.1	0.0555323	0.285828	0.845952	0.998677
Stk4	3705.6	-0.028435	0.278853	0.918779	0.998677
Matn4	22.7086	-0.693208	0.876422	0.428971	0.998677
Sdc4	6910.17	0.255187	0.472962	0.589508	0.998677
Sys1	1846.75	0.193755	0.289961	0.503999	0.998677
Dbndd2	1439.48	0.199834	0.348276	0.566116	0.998677
Pigt	16480.9	0.3442	0.286944	0.230319	0.998677
Dnttip1	2596.33	0.112516	0.275286	0.682742	0.998677
Gm11457	109.654	0.448759	0.655274	0.493444	0.998677
Ube2c	5560.43	1.25739	0.673627	0.0619574	0.896216
Snx21	741.855	0.0431146	0.337775	0.898431	0.998677
Acot8	410.009	-0.170948	0.308767	0.57982	0.998677
Zswim3	176.715	0.386226	0.478866	0.41993	0.998677
Zswim1	674.29	0.198974	0.332145	0.549134	0.998677
Neurl2	197.905	0.311508	0.515164	0.545394	0.998677
Ctsa	5530.1	-0.307031	0.308215	0.319172	0.998677
Pltp	939.65	-0.521592	0.535173	0.329747	0.998677
Pcif1	5600.1	0.126845	0.293204	0.665293	0.998677
Zfp335	1906.44	0.000351904	0.312204	0.999101	0.999646
Zfp335os	130.589	0.018089	0.44278	0.967413	0.998677
Slc12a5	218.244	0.754575	0.54736	0.168027	0.998677
Ncoa5	4615.3	-0.174599	0.333654	0.600771	0.998677
Cdh22	1412.43	0.444259	0.288871	0.124069	0.998677
Slc35c2	2297.19	0.529912	0.341775	0.121028	0.992294
Elmo2	5343.83	0.39534	0.29883	0.185849	0.998677
Zfp334	3795.98	0.0435649	0.269857	0.871749	0.998677
Slc13a3	437.515	0.472336	0.620114	0.446244	0.998677
2810408M09Rik	1079.79	-0.177478	0.388005	0.647374	0.998677
Slc2a10	1031.11	0.542502	0.553859	0.327335	0.998677
Eya2	1323.68	0.319501	0.33442	0.339381	0.998677
Zmynd8	4353.63	0.0113063	0.321599	0.971955	0.998677
Ncoa3	2856.3	-0.0283464	0.315999	0.928522	0.998677
Sulf2	31544.7	0.279228	0.312638	0.371786	0.998677
Prex1	14431.6	0.399537	0.320564	0.212634	0.998677
Trp53rk	367.618	-0.260617	0.418932	0.533878	0.998677
Arfgef2	3563.99	0.0630712	0.26177	0.809601	0.998677
Cse1l	9427.29	0.73454	0.368561	0.0462618	0.855779
Stau1	6244.18	-0.108536	0.300849	0.718274	0.998677
Ddx27	3781.34	-0.0299905	0.441175	0.945803	0.998677
Znfx1	2123.58	-0.32816	0.355803	0.356369	0.998677
1500012F01Rik	1802.11	-0.0820251	0.266112	0.757904	0.998677
Gm23201	30.8964	0.0832284	0.777265	0.914727	0.998677
Kcnb1	811.327	0.155419	0.488989	0.750609	0.998677
B4galt5	1941.46	0.154418	0.513963	0.763837	0.998677
Slc9a8	1815.34	-0.227963	0.285014	0.423809	0.998677
Spata2	2926.18	-0.133407	0.271765	0.623504	0.998677
Rnf114	3302.26	-0.0339342	0.279909	0.903507	0.998677
Tmem189	1002.84	0.636783	0.370976	0.0860696	0.939018
Cebpb	604.951	0.680294	0.65935	0.302183	0.998677
Ptpn1	5806.95	0.0152988	0.387919	0.968541	0.998677
Mocs3	584.011	0.101735	0.376621	0.787065	0.998677
Kcng1	564.332	0.892676	0.610639	0.143776	0.998677
Nfatc2	2255.71	-1.93198	1.81421	0.286914	0.998677
Atp9a	4983.67	-0.314757	0.311611	0.312449	0.998677
Zfp64	1537.57	-0.106603	0.285652	0.709005	0.998677
RP23-123O12.2	49.2176	0.203748	0.563762	0.717795	0.998677
Tshz2	8160.68	0.522776	0.277471	0.059555	0.890514
Zfp217	1803.8	0.298189	0.323504	0.356659	0.998677
Bcas1	8531.11	-0.237491	0.321079	0.459504	0.998677
Bcas1os1	19.3256	0.311241	0.933752	0.73889	0.998677
Cyp24a1	13.822	2.1302	1.45068	0.141991	0.998677
Pfdn4	1176.99	0.126318	0.418178	0.762601	0.998677
Dok5	333.285	-0.221378	0.32652	0.497776	0.998677
Fam210b	969.472	-1.36906	0.480167	0.00435534	0.468831
Aurka	3956.3	1.39655	0.73679	0.0580326	0.890514
Cstf1	2890.47	0.122168	0.291855	0.675514	0.998677
Rtfdc1	3286.51	-0.232917	0.286461	0.416169	0.998677
Bmp7	1206.52	0.673264	0.391195	0.0852426	0.939018
Rae1	3081.45	-0.0974169	0.418601	0.815979	0.998677
Rbm38	1279.58	0.182586	0.406767	0.653525	0.998677
Pmepa1	939.388	-0.951002	0.471052	0.0434989	0.855779
Ppp4r1l-ps	1707.31	-0.49375	0.320826	0.123805	0.998677
Rab22a	5584.53	-0.350961	0.344019	0.307643	0.998677
Vapb	7212.29	-0.101628	0.281636	0.718212	0.998677
Vamp7-ps	201.786	-0.953677	0.430698	0.026811	0.766628
Stx16	3916.37	-0.195565	0.280596	0.485827	0.998677
Npepl1	67.0731	-0.0418737	0.531334	0.937185	0.998677
Gnas	50967.2	0.0259121	0.263684	0.921718	0.998677
Gm20721	450.206	0.152769	0.378317	0.68635	0.998677
Nelfcd	4013.51	0.349038	0.345695	0.312653	0.998677
Ctsz	1454.12	0.0781485	0.36807	0.831858	0.998677
Atp5e	4318.53	0.361606	0.317595	0.25488	0.998677
Slmo2	2873.94	0.441227	0.419574	0.29298	0.998677
Gm14326	315.779	-0.339499	0.389189	0.38303	0.998677
Ppp1r3d	524.231	-0.29417	0.302025	0.330061	0.998677
Fam217b	1246.07	0.203207	0.332007	0.5405	0.998677
Cdh4	8690.17	0.827338	0.378483	0.0288208	0.774402
Taf4a	1961.73	-0.00146399	0.266217	0.995612	0.998677
4921531C22Rik	192.85	-0.482842	0.37444	0.197223	0.998677
Lsm14b	5001.52	0.0291164	0.258385	0.910279	0.998677
Psma7	7817.73	0.202016	0.294196	0.49229	0.998677
Ss18l1	1011.14	-0.30833	0.393388	0.43317	0.998677
Mtg2	933.172	0.062797	0.281584	0.823525	0.998677
Osbpl2	2463.23	-0.283085	0.279677	0.311449	0.998677
Adrm1	4182.78	0.0971869	0.353961	0.783647	0.998677
Lama5	15518.2	0.880423	0.403033	0.0289259	0.774402
Rps21	14850.7	0.239462	0.270924	0.376766	0.998677
Cables2	1116.19	0.0522217	0.308678	0.865656	0.998677
Mrgbp	1553.5	0.223545	0.334296	0.503684	0.998677
Ogfr	6162.85	-0.19792	0.304	0.515012	0.998677
Col9a3	624.176	-0.0532981	0.399661	0.89391	0.998677
Dido1	8479.2	-0.000429404	0.318261	0.998923	0.999625
Gid8	3105.35	0.132176	0.289189	0.647628	0.998677
Ythdf1	5184.31	-0.0180086	0.330486	0.956544	0.998677
Arfgap1	4265.56	0.094358	0.281668	0.737627	0.998677
9230112E08Rik	274.089	-0.625136	0.364701	0.086509	0.939018
Col20a1	119.31	-1.41796	0.53989	0.00862971	0.575798
Chrna4	2511.02	-0.0918203	0.427556	0.829958	0.998677
Kcnq2	110.221	-1.52973	0.912035	0.0934886	0.940103
Ppdpf	3352.83	0.210414	0.276088	0.445985	0.998677
Helz2	64.8277	0.834799	0.61079	0.171703	0.998677
Gmeb2	1657.39	0.0511649	0.26712	0.848101	0.998677
Stmn3	732.938	0.333478	0.5322	0.530919	0.998677
Rtel1	3095.19	0.65058	0.395728	0.100175	0.952757
Arfrp1	1771.68	-0.109756	0.271999	0.686567	0.998677
Zgpat	2074.87	-0.322835	0.338155	0.33973	0.998677
Lime1	19.9536	-0.684804	0.89401	0.443682	0.998677
Slc2a4rg-ps	448.318	-0.417349	0.417552	0.317546	0.998677
Zbtb46	803.555	-0.552479	0.343294	0.107541	0.967419
Tpd52l2	4837.87	-0.00363353	0.278516	0.989591	0.998677
Dnajc5	10897.6	-0.100487	0.298022	0.735982	0.998677
Uckl1	1088.76	-0.146857	0.314278	0.640297	0.998677
Znf512b	3568.9	-0.127452	0.334972	0.703585	0.998677
Prpf6	6546.34	0.0486349	0.267591	0.855778	0.998677
Samd10	383.608	0.206643	0.329976	0.53116	0.998677
Tcea2	276.607	-0.394362	0.353984	0.265249	0.998677
Rgs19	989.18	0.282329	0.314027	0.368621	0.998677
Oprl1	65.4679	-2.33186	0.590205	7.78503e-05	0.0767903
Myt1	650.29	-1.75548	0.540747	0.00116877	0.274784
Pcmtd2	5072.24	-0.589473	0.440211	0.180548	0.998677
Polr3k	7018.74	-0.50447	0.382859	0.187625	0.998677
Gm5466	106.49	-0.848194	0.562062	0.13128	0.998677
1110015O18Rik	148.824	-0.390713	0.749008	0.601921	0.998677
Zfhx4	480.921	-0.357135	0.524177	0.495666	0.998677
Pex2	2970.02	-0.257344	0.261245	0.324591	0.998677
Pkia	2364.11	-1.53035	0.280516	4.88387e-08	0.000313129
Zc2hc1a	582.165	-0.890741	0.382622	0.0199124	0.726792
RP24-422L17.1	11.4481	0.594055	1.0261	0.562627	0.998677
Hey1	6117.87	-0.692784	0.476367	0.145861	0.998677
Mrps28	1122.16	0.278506	0.322284	0.387499	0.998677
Tpd52	5270.42	0.0592302	0.327912	0.856659	0.998677
Zbtb10	1793.07	-0.228171	0.449901	0.612043	0.998677
C030034L19Rik	133.43	1.06236	0.688258	0.122697	0.995733
Zfp704	6300.71	-0.27017	0.433105	0.532761	0.998677
Pag1	764.399	-0.1514	0.511377	0.767182	0.998677
Fabp5	29927.9	-0.128966	0.502046	0.797271	0.998677
Impa1	2872.16	-0.082296	0.277177	0.766537	0.998677
Zfand1	1328.66	-0.320514	0.346571	0.355062	0.998677
Snx16	702.555	-0.827216	0.530375	0.118836	0.988602
Lrrcc1	1818.47	-0.222767	0.324183	0.491978	0.998677
E2f5	1369	-0.0923405	0.271258	0.733543	0.998677
1810022K09Rik	1321.46	-0.0087854	0.297686	0.976456	0.998677
Car13	403.677	-0.43572	0.322856	0.177151	0.998677
Car3	95.1931	-0.483915	0.650343	0.456821	0.998677
Car2	1760.48	-0.729959	0.547569	0.182502	0.998677
Ythdf3	6246.67	-0.0318992	0.312969	0.918817	0.998677
Mir124-2hg	34.8467	0.240578	0.753723	0.749586	0.998677
Bhlhe22	21.6766	0.200096	0.786742	0.799236	0.998677
Cyp7b1	299.302	-0.325752	0.331232	0.325383	0.998677
Armc1	3936.01	0.0172015	0.269559	0.949119	0.998677
Mtfr1	1709.39	0.25216	0.3055	0.409144	0.998677
Pde7a	2747.44	0.209794	0.295429	0.477622	0.998677
4632415L05Rik	1438.9	-0.200056	0.281677	0.477561	0.998677
Cp	6034.76	-0.164366	0.341368	0.630167	0.998677
Hps3	862.859	-0.161574	0.306262	0.597799	0.998677
Hltf	1364.86	0.110681	0.352198	0.753325	0.998677
Gyg	3514.36	-0.0641713	0.314548	0.838345	0.998677
Tbl1xr1	4072.15	0.435728	0.48162	0.365618	0.998677
RP23-349M18.1	134.096	-0.704856	0.644597	0.274182	0.998677
Gm10259	297.297	0.935018	0.614413	0.128058	0.998677
Nlgn1	2886.85	-0.359213	0.352293	0.307897	0.998677
A830092H15Rik	76.5006	0.209042	0.551703	0.70476	0.998677
Nceh1	1108.06	0.0276639	0.279268	0.921092	0.998677
Fndc3b	10196.4	0.354217	0.335175	0.290597	0.998677
Pld1	5623.15	0.623081	0.560498	0.266286	0.998677
Tnik	5735.8	0.0364333	0.330794	0.912299	0.998677
Eif5a2	1897.63	-0.448874	0.325463	0.167837	0.998677
Rpl22l1	5347.71	0.297992	0.293939	0.310684	0.998677
Egfem1	76.7637	-2.1649	0.773154	0.00510895	0.511813
Mecom	36.3491	-0.828911	0.794694	0.296922	0.998677
Mynn	1901.71	-0.211731	0.273891	0.439494	0.998677
Sec62	10174.6	-0.327411	0.278432	0.23963	0.998677
Phc3	4192.79	0.0103305	0.282828	0.970863	0.998677
Prkci	6533.12	0.136558	0.269768	0.612712	0.998677
Skil	2813.47	0.325822	0.300196	0.277761	0.998677
Zmat3	4410.51	0.297669	0.273934	0.277193	0.998677
Pik3ca	4817.14	-0.168629	0.306965	0.58277	0.998677
RP23-372I17.5	57.3092	-0.0663328	0.533024	0.900962	0.998677
Kcnmb3	348.476	-1.30953	0.534474	0.0142803	0.662655
Zfp639	1450.66	-0.25024	0.300209	0.404534	0.998677
Mfn1	7031.04	-0.14954	0.27347	0.584498	0.998677
Gnb4	1831.8	-0.30251	0.287097	0.292027	0.998677
Actl6a	4338.39	0.524582	0.348048	0.131756	0.998677
Mrpl47	1047.9	0.336017	0.318094	0.290811	0.998677
Ndufb5	4325.4	0.0383854	0.280115	0.891004	0.998677
Usp13	906.751	0.29672	0.306117	0.332394	0.998677
Gm15574	21.1662	0.459908	0.837685	0.582989	0.998677
Pex5l	47.3582	-0.254693	0.755518	0.736034	0.998677
Ttc14	3316.51	-0.282075	0.306814	0.357901	0.998677
Ccdc39	150.975	-0.976727	0.429415	0.0229329	0.739707
Fxr1	10899.5	0.239341	0.289372	0.408178	0.998677
Dnajc19	1509.68	0.0944649	0.305578	0.757219	0.998677
Sox2	17452.9	-0.204722	0.385041	0.594941	0.998677
Atp11b	3960.72	-0.166064	0.282896	0.557195	0.998677
Dcun1d1	2292.9	-0.0679644	0.267998	0.799804	0.998677
Mccc1	3190.9	-0.119515	0.31363	0.703152	0.998677
Mccc1os	30.9498	-0.399079	0.695116	0.565887	0.998677
Acad9	3430.46	0.055927	0.270741	0.836346	0.998677
D3Ertd254e	1469.6	-0.133594	0.294364	0.649944	0.998677
Anxa5	10665.5	-0.288678	0.433927	0.505879	0.998677
Gm11549	102.495	-1.55484	0.886027	0.0792866	0.925107
Exosc9	2813.21	-0.0592417	0.376058	0.874824	0.998677
Ccna2	9930.09	1.46136	0.744613	0.0496956	0.861589
Bbs7	1738.17	0.106719	0.294275	0.716866	0.998677
Trpc3	285.38	0.682133	0.516067	0.186237	0.998677
4932438A13Rik	4298.14	-0.0440877	0.280658	0.875176	0.998677
Cetn4	283.968	-0.373591	0.412805	0.365462	0.998677
Bbs12	500.389	-0.0572261	0.394073	0.88454	0.998677
Fgf2	1085.62	-0.925687	0.740672	0.211375	0.998677
Nudt6	263.314	0.467232	0.389115	0.229845	0.998677
Spata5	1878.42	0.177325	0.480945	0.71235	0.998677
Spry1	8054.82	0.957628	0.652366	0.142123	0.998677
Ankrd50	7433.73	-0.624793	0.430834	0.147004	0.998677
Fat4	2891.7	-0.0851491	0.366523	0.816293	0.998677
Intu	1255.28	-0.0565756	0.273556	0.836154	0.998677
Hspa4l	11014.9	-0.448371	0.305341	0.141988	0.998677
Plk4	2930.68	1.57228	0.665569	0.0181611	0.700695
Mfsd8	804.912	-0.224613	0.281886	0.425555	0.998677
3110057O12Rik	829.677	0.106358	0.528825	0.840603	0.998677
Larp1b	623.981	0.0410044	0.358428	0.90892	0.998677
Pgrmc2	5632.96	-0.0771823	0.264335	0.770297	0.998677
Jade1	1890.29	-0.225224	0.363925	0.535998	0.998677
Sclt1	720.89	0.301693	0.344115	0.380639	0.998677
D3Ertd751e	444.591	0.126759	0.347874	0.715574	0.998677
RP23-53G15.1	29.3926	0.56247	1.02566	0.583419	0.998677
RP23-370F14.3	31.594	0.806423	1.02162	0.429904	0.998677
[truncated: 10,835 more rows]

## Sheet: Extended Figure 3g
Gene	baseMean	log2FoldChange	lfcSE	pvalue	padj
Gm6085	67.725	0.310491	0.305209	0.309009	0.766721
RP23-34E15.4	69.4327	-0.084305	0.319168	0.791672	0.948144
Mrpl15	4952.48	-0.17897	0.163312	0.273132	0.748639
RP23-34E15.5	54.9643	-0.29927	0.482473	0.535071	0.863266
Lypla1	5099.91	-0.131306	0.20963	0.531071	0.86214
Tcea1	4623.28	-0.212816	0.186579	0.254027	0.737414
RP24-426M1.4	179.655	-0.755832	0.297934	0.0111835	0.312425
Rgs20	1153.44	-0.432749	0.192121	0.0242919	0.404984
Atp6v1h	5321.96	-0.178205	0.136112	0.190447	0.698216
Rb1cc1	4726.38	0.00402021	0.18823	0.98296	0.996582
4732440D04Rik	146.972	-0.380405	0.404809	0.347363	0.788427
Pcmtd1	4537.3	-0.107686	0.316591	0.73375	0.931888
WI1-817D1.2	249.007	-0.15977	0.206955	0.440113	0.826863
Rrs1	7979.75	-0.61304	0.362062	0.0904189	0.60274
Adhfe1	2759.69	0.297675	0.280695	0.28892	0.75696
2610203C22Rik	283.452	-0.652049	0.318621	0.0407098	0.481758
3110035E14Rik	1283.29	-0.327227	0.365295	0.370366	0.7978
Mybl1	7228.96	-0.283569	0.301901	0.347588	0.788427
Vcpip1	7814.89	-0.0148021	0.122142	0.903542	0.976156
Sgk3	3976.03	-0.061487	0.146651	0.675016	0.913576
Snhg6	2232.8	0.168676	0.173451	0.330816	0.780385
Tcf24	94.0413	0.819151	0.326551	0.0121247	0.322279
Cops5	9354.83	-0.0960155	0.127095	0.449972	0.82974
Cspp1	4047.19	0.0259268	0.14684	0.85985	0.965622
Arfgef1	6623.04	-0.190906	0.17264	0.268811	0.74574
Prex2	79.6587	-1.89997	0.499922	0.000144391	0.0346211
Sulf1	617.853	-0.87789	0.432732	0.0424872	0.49005
Slco5a1	138.315	-0.025463	0.248514	0.918391	0.979556
Ncoa2	4606.98	-0.114188	0.157485	0.46841	0.837402
Tram1	9210.72	-0.142281	0.159933	0.373668	0.79961
Lactb2	4833.77	-0.189651	0.161958	0.241602	0.732925
RP23-70F22.2	32.3112	-0.490418	0.48709	0.314016	0.769505
Eya1	2428.58	0.16887	0.283036	0.55075	0.869284
Terf1	1777.27	0.259972	0.159565	0.10326	0.623466
RP23-325F17.4	44.2652	-0.177236	0.51786	0.732165	0.931583
4930444P10Rik	66.7258	-0.0315972	0.323661	0.922231	0.980066
Rpl7	67931.7	0.296215	0.182106	0.103821	0.625508
Rdh10	958.267	-0.414521	0.183029	0.0235259	0.404004
Stau2	3699.16	0.01186	0.160941	0.941256	0.985557
Ube2w	3167.21	-0.0293018	0.199009	0.882944	0.969754
Tceb1	8644.74	-0.0536297	0.160697	0.738582	0.932654
Tmem70	3640.78	-0.138294	0.133577	0.300525	0.764452
Ly96	165.338	-0.729749	0.36768	0.0471738	0.50169
Jph1	169.839	0.898434	0.32847	0.00623416	0.250695
Gdap1	77.6383	0.232456	0.338606	0.492393	0.847084
Rbm6-ps1	28.8552	-0.14671	0.458666	0.749072	0.936436
Pi15	1404.74	-0.356364	0.394886	0.36682	0.797313
Il17f	19.127	-1.25721	0.643036	0.0505687	0.508382
Mcm3	13861.1	-0.305028	0.393272	0.437976	0.82632
6720483E21Rik	42.0767	0.821641	0.671007	0.220768	0.719274
Paqr8	2297.26	-0.178305	0.327944	0.586643	0.882131
Efhc1	210.41	0.326721	0.442456	0.460256	0.834789
Tram2	1912.06	-0.430051	0.147549	0.00356103	0.193978
Tmem14a	68.1435	0.672375	0.364775	0.0652913	0.543162
Gsta3	29.9976	-0.425536	0.511986	0.405891	0.81418
Kcnq5	665.783	-0.855394	0.391479	0.0288864	0.429874
Gm7658	84.0168	0.00850806	0.31042	0.978134	0.995372
Rims1	31.5317	-0.0641696	0.592295	0.913725	0.978572
Ogfrl1	1654.47	-0.318484	0.222192	0.151751	0.670801
B3gat2	629.668	0.349375	0.23868	0.143255	0.6636
Smap1	7678.7	-0.0174406	0.145691	0.904713	0.976737
1110058L19Rik	1654.18	0.261322	0.246652	0.289383	0.757269
Fam135a	4477.11	0.171774	0.114392	0.133194	0.65628
Col9a1	197.314	0.859281	0.576868	0.13634	0.657259
Col19a1	36.0874	-0.635161	0.806373	0.430886	0.822402
Lmbrd1	4479.67	-0.041139	0.269478	0.878665	0.968094
Bai3	5054.1	-0.179263	0.151708	0.237352	0.729024
RP23-184I13.1	62.5653	0.665997	0.492903	0.176641	0.68878
Phf3	8468.04	-0.0847093	0.10645	0.426169	0.821295
Ptp4a1	72.5979	-0.174277	0.478431	0.715659	0.925451
Prim2	3343.63	0.00545779	0.25343	0.982818	0.996582
RP24-423J19.1	23.6871	0.81761	0.503413	0.104347	0.62663
Rab23	3193.19	-0.11123	0.123845	0.369111	0.797557
Bag2	2061.12	-0.108567	0.192219	0.572203	0.878011
Zfp451	5859.17	-0.120284	0.16891	0.47639	0.839494
Bend6	752.14	-0.258646	0.196848	0.188868	0.695805
Dst	16861.5	-0.0885527	0.293712	0.763037	0.940031
Ccdc115	1209.37	-0.115252	0.165602	0.486455	0.84396
Imp4	4651.85	-0.38113	0.204387	0.0622163	0.539011
Ptpn18	48.9279	0.613297	0.34815	0.0781387	0.580756
Arhgef4	7759.14	-0.077822	0.219361	0.722764	0.928487
RP23-348C6.3	56.895	0.0421901	0.402298	0.916477	0.978572
Fam168b	22947.8	-0.0969236	0.159064	0.542301	0.866223
Plekhb2	3355.95	-0.244078	0.261865	0.351298	0.790329
Hs6st1	3802.73	-0.317439	0.175045	0.0697592	0.556454
Uggt1	16456.1	-0.210724	0.221161	0.340687	0.786456
Arid5a	869.218	-0.32806	0.220661	0.137089	0.65887
Kansl3	5914.26	-0.16914	0.110604	0.126203	0.651746
Lman2l	3117.8	-0.00610543	0.146502	0.966758	0.991806
Cnnm4	713.555	-0.00438975	0.261422	0.986603	0.997094
Cnnm3	3433.47	0.104584	0.161723	0.517836	0.856693
Ankrd23	103.886	0.0662559	0.324721	0.838323	0.961271
Ankrd39	578.32	-0.0780186	0.195854	0.690371	0.918174
Sema4c	2924.89	-0.189332	0.150788	0.209256	0.709808
D430040D24Rik	172.163	0.185883	0.267567	0.487233	0.844387
Fam178b	54.8704	0.612109	0.427289	0.151989	0.671033
Cox5b	9839.74	0.0480979	0.221209	0.827872	0.95896
Actr1b	11647.1	-0.176574	0.151244	0.243017	0.733862
Tmem131	10890.7	-0.211175	0.129422	0.102747	0.622712
Inpp4a	1524.75	0.274923	0.182022	0.130946	0.654364
Coa5	10884	-0.2731	0.179588	0.128333	0.65351
Lonrf2	2195.05	-0.531073	0.276348	0.0546364	0.51821
Chst10	1689.72	-0.264081	0.160703	0.100324	0.619486
Pdcl3	4657.01	0.0755859	0.121536	0.533993	0.862846
RP23-101P2.6	121.192	-0.18058	0.34353	0.599123	0.887751
Tbc1d8	910.932	-0.0302351	0.196973	0.878005	0.968094
Cnot11	3634.14	-0.259357	0.120803	0.0317983	0.439688
Gm15832	79.8265	-0.541136	0.351403	0.123578	0.648655
Rnf149	3925.15	-0.392202	0.182907	0.0320119	0.440135
Creg2	596.747	-0.480751	0.360941	0.182881	0.690812
Rfx8	205.2	-1.01401	0.6031	0.0927002	0.604888
Map4k4	129360	-0.530781	0.265003	0.0451849	0.498648
Il1r2	54.8956	-1.26455	0.603473	0.0361309	0.457539
Il1r1	557.577	-1.48677	0.546881	0.00655502	0.252866
Mfsd9	463.643	0.224394	0.371663	0.546005	0.868012
Tmem182	68.5107	-0.63713	0.552882	0.249165	0.736367
Pantr1	3274.46	0.469852	0.288789	0.103743	0.62538
Gm20646	28.4653	0.507644	0.640253	0.427847	0.821295
Pou3f3	12077.2	-0.0320745	0.132072	0.808116	0.954014
Pantr2	178.769	-0.581627	0.230362	0.0115751	0.316562
Mrps9	3684.95	0.0853667	0.150354	0.57019	0.876613
Gpr45	266.304	0.0456799	0.287054	0.873564	0.96719
Tgfbrap1	4029.67	-0.290917	0.150938	0.0539296	0.516612
AI597479	2793.75	0.209368	0.168246	0.213346	0.712597
Fhl2	58.3493	-0.61972	0.467726	0.185183	0.693772
Nck2	11907.8	-0.59669	0.277303	0.0314164	0.437411
RP23-435E15.3	161.075	-1.07262	0.349816	0.00216762	0.155342
1500015O10Rik	8488.81	0.0600683	0.414334	0.88473	0.970774
Gm29156	37.1866	-0.467494	0.475567	0.325595	0.775504
Uxs1	5157.72	-0.31431	0.14675	0.0322091	0.4402
Tpp2	7691.11	-0.347707	0.172098	0.0433419	0.491591
Tex30	1298.82	-0.160672	0.260873	0.537961	0.864457
Kdelc1	4401.19	0.166439	0.112354	0.138505	0.659346
Bivm	2388.62	0.228343	0.180221	0.205151	0.707464
Ercc5	5307.07	-0.0910826	0.156749	0.561192	0.872362
Gulp1	1871.77	-0.337386	0.196181	0.0854753	0.597862
Col3a1	615.43	-1.73014	0.532722	0.00116328	0.118244
Wdr75	5098.79	-0.422082	0.318211	0.1847	0.69331
Slc40a1	45.4367	0.0669622	0.545887	0.902371	0.97601
Dnah7b	613.535	-0.172924	0.27943	0.536017	0.863698
Slc39a10	10436.9	-0.406761	0.265776	0.125901	0.651746
Gm28151	52.6917	-0.131812	0.613956	0.830007	0.960163
Gm28321	35.7665	-0.162252	0.565778	0.774284	0.942912
Tmeff2	206.577	0.376912	0.561043	0.501707	0.849929
Sdpr	64.7354	-1.43542	0.522166	0.00597819	0.247381
Nabp1	313.327	0.368954	0.386904	0.340284	0.785968
Myo1b	9874.3	0.242933	0.158215	0.12467	0.648655
Stat1	787.036	-0.385265	0.263615	0.143886	0.663707
Gls	6325.56	-0.181204	0.21407	0.39729	0.811995
Nab1	4717.16	-0.0367106	0.185379	0.843022	0.962366
Tmem194b	1248.6	0.341783	0.207031	0.0987631	0.618134
Mfsd6	1055.59	0.79931	0.384754	0.0377594	0.466495
Inpp1	1702.45	-0.138324	0.198835	0.486635	0.843979
Hibch	3965.2	0.0536265	0.204577	0.793219	0.948756
1700019D03Rik	93.0089	0.609252	0.316464	0.0542058	0.516612
Pms1	1121.56	0.0104857	0.202326	0.958667	0.99024
Ormdl1	1687.71	0.338269	0.219968	0.124095	0.648655
Osgepl1	1251.5	0.170434	0.172584	0.323377	0.7748
Asnsd1	1007.97	0.259186	0.187797	0.167543	0.684038
Stk17b	1995.84	-0.304279	0.181162	0.0930352	0.604888
Hecw2	70.8891	-0.512394	0.506339	0.311558	0.769505
Ccdc150	162.491	0.162075	0.335922	0.629467	0.898658
Gtf3c3	3803.36	0.0355211	0.10171	0.726909	0.93006
Pgap1	5372.72	0.228684	0.147922	0.122111	0.647634
Ankrd44	538.915	0.239007	0.220687	0.278804	0.74933
Sf3b1	31843.5	-0.0152734	0.110614	0.890179	0.97156
RP23-16N14.2	20.0531	-0.55296	0.47977	0.249095	0.736367
Coq10b	1976.96	-0.164272	0.183505	0.370685	0.798112
Gm17971	32.2138	-0.380734	0.47364	0.421485	0.819505
Hspd1	51968	-0.419292	0.298965	0.160772	0.67935
Hspe1	9741.89	0.0478332	0.18902	0.800223	0.951781
Mob4	5852.05	-0.0655165	0.125833	0.602603	0.888018
Rftn2	5170.12	0.455471	0.335222	0.174237	0.68878
Gm10561	476.61	0.479434	0.359192	0.181956	0.690021
Mars2	1322.29	-0.444904	0.308032	0.148642	0.669236
Plcl1	1719	-0.20528	0.390561	0.599163	0.887751
Satb2	793.304	0.230745	0.252354	0.360521	0.794634
9130024F11Rik	90.6215	0.730493	0.468588	0.119015	0.64499
4930558J18Rik	275.077	0.438314	0.30932	0.156476	0.674712
1700066M21Rik	3441.11	-0.210669	0.256048	0.410639	0.815912
Tyw5	1044.4	0.115415	0.25068	0.645224	0.903748
9430016H08Rik	2660.36	-0.100803	0.152635	0.508985	0.85205
Spats2l	8284.79	-0.637547	0.375061	0.0891591	0.60274
Kctd18	1947.72	-0.0276107	0.166205	0.868059	0.966329
Sgol2	6722.44	0.0894075	0.264853	0.735684	0.932006
Aox1	6536.22	-0.845569	0.277012	0.00226968	0.158224
Aox4	39.6485	0.799672	0.700439	0.25359	0.737414
RP24-191N24.2	171.21	0.415122	0.491035	0.397886	0.811995
Bzw1	36631.5	-0.182317	0.20245	0.367826	0.797313
Clk1	6000.86	0.192331	0.364282	0.597519	0.886674
Ppil3	2284.35	0.0680975	0.137349	0.620036	0.895903
Nif3l1	3473.62	-0.159843	0.168996	0.34423	0.787222
Orc2	7040.34	-0.330927	0.250603	0.18666	0.694607
Gm15834	65.8528	-0.148861	0.353887	0.674014	0.913111
Fam126b	1360.28	-0.124996	0.223667	0.576266	0.878062
Ndufb3	4875.3	0.239937	0.221683	0.2791	0.74933
Cflar	3459.87	0.0496118	0.267099	0.852646	0.964888
Trak2	7509.48	-0.403058	0.176695	0.0225428	0.398206
Stradb	2037.69	0.303617	0.211358	0.150859	0.669592
Tmem237	3770.81	0.0289029	0.126697	0.819548	0.956307
G730003C15Rik	75.7134	0.0803204	0.32534	0.805	0.953548
Mpp4	39.7422	0.00560441	0.562335	0.992048	0.998144
Als2	6437.43	-0.100796	0.184279	0.584396	0.880817
Fzd7	4704	-0.23554	0.191873	0.219604	0.718159
Gm973	1056.29	0.469068	0.422093	0.266443	0.743535
RP24-147G7.2	56.315	-0.216333	0.457878	0.636592	0.901175
Nop58	12266.4	-0.605676	0.367375	0.099218	0.618134
Bmpr2	17147.8	-0.155617	0.182273	0.39324	0.809661
Fam117b	3548.81	-0.116699	0.121432	0.336537	0.784423
Ica1l	226.335	0.358652	0.236314	0.129092	0.65351
Wdr12	4699.71	-0.542073	0.308473	0.07887	0.582802
Carf	1190.45	0.110573	0.240685	0.645942	0.903934
Nbeal1	2167.69	0.166876	0.167565	0.319305	0.772358
Cyp20a1	3069.42	0.0232785	0.132272	0.860302	0.965622
Abi2	13730.4	-0.150029	0.146881	0.307051	0.765901
Raph1	2332.33	-0.183244	0.22043	0.405802	0.81418
Eif4a-ps4	1369.83	-0.404077	0.269965	0.134451	0.65628
Cd28	34.8061	-1.67873	0.712427	0.0184554	0.371974
Pard3b	1686.11	0.102311	0.166893	0.539856	0.865076
Nrp2	3060.17	1.0309	0.496868	0.0380051	0.46743
Ino80d	2976.18	0.0302018	0.243025	0.901098	0.975793
Ino80dos	403.836	0.363464	0.322399	0.259585	0.740705
Gm20342	351.816	0.240427	0.379252	0.526114	0.861012
Ndufs1	15112.7	-0.221148	0.156155	0.156715	0.6749
Eef1b2	39612.3	0.416093	0.183562	0.023404	0.402994
Adam23	425.378	-0.0313434	0.237409	0.894966	0.973842
Fastkd2	2491.22	-0.309997	0.191167	0.104889	0.627866
Klf7	6063.69	0.179913	0.314622	0.567431	0.875196
Creb1	4855.08	0.0449393	0.158586	0.776889	0.943273
Mettl21a	2160.76	-0.00278572	0.23309	0.990464	0.997465
2810408I11Rik	471.998	0.220854	0.290651	0.447339	0.828565
Ccnyl1	3118.95	-0.366554	0.25472	0.150137	0.669592
Fzd5	819.53	-0.334036	0.281995	0.236197	0.728056
Plekhm3	943.467	-0.199299	0.186166	0.284375	0.7534
Rpl10a-ps1	2909.63	0.289863	0.200262	0.147781	0.667999
Idh1	22908.7	0.303092	0.254846	0.234316	0.726565
Pikfyve	5304.13	-0.0972052	0.123306	0.430506	0.822332
Map2	98924.8	0.161288	0.127	0.204088	0.707464
Unc80	176.069	-0.20523	0.289794	0.478826	0.84098
Rpe	5388.9	-0.0214291	0.126342	0.865315	0.965996
Kansl1l	1532.05	0.415068	0.361049	0.250302	0.736535
RP24-429G21.5	58.5159	0.566134	0.43661	0.19475	0.701141
RP24-429G21.4	40.6833	0.16293	0.4265	0.702449	0.920297
RP24-429G21.1	56.3457	-0.00706206	0.328533	0.98285	0.996582
Acadl	13676.9	-0.0441855	0.261653	0.865898	0.966143
Lancl1	4488.94	0.0867904	0.180957	0.631499	0.899809
Erbb4	682.423	0.365763	0.278662	0.189329	0.696483
Ikzf2	1743.02	0.382653	0.348328	0.271968	0.748189
Bard1	2198.15	0.0566873	0.260174	0.827521	0.95896
Abca12	37.7958	-0.698545	0.444772	0.116282	0.642405
Atic	9866.59	-0.459028	0.350077	0.189783	0.69676
Fn1	15381.2	-0.524971	0.370015	0.155962	0.67361
Apol7d	42.2392	0.425687	0.487529	0.382579	0.803123
Mreg	397.038	-0.149571	0.327923	0.648306	0.904846
Pecr	792.928	0.121722	0.177568	0.493034	0.847465
Tmem169	166.16	0.623066	0.392149	0.112094	0.638291
Xrcc5	5137.67	-0.0726824	0.161489	0.652656	0.906011
March4	68.2176	-1.93025	0.788928	0.0144182	0.341417
Smarcal1	3212.91	0.0618203	0.123041	0.615359	0.894282
Rpl37a	15261.3	0.344425	0.212149	0.104482	0.62663
Igfbp2	158430	-0.392777	0.260306	0.131323	0.655236
Igfbp5	31151.5	0.18049	0.878982	0.837307	0.961133
6030407O03Rik	83.3604	0.236894	0.590428	0.688254	0.918174
Gm29183	28.9704	0.637241	1.0319	0.536878	0.863997
Tns1	6864.69	0.21928	0.316581	0.48853	0.844704
Rufy4	321.635	0.753051	0.419083	0.0723514	0.564558
Arpc2	19677.3	-0.144817	0.134283	0.280836	0.750365
Aamp	12645.3	0.0535621	0.13771	0.697315	0.91934
Pnkd	5897.82	-0.0101335	0.165807	0.951267	0.987765
Tmbim1	6151.26	-0.0747098	0.212931	0.72569	0.929892
Catip	39.504	0.494367	0.539992	0.359925	0.794537
Slc11a1	58.9612	-0.837301	0.34375	0.0148596	0.345074
Ctdsp1	6586.3	-0.146545	0.163632	0.370478	0.7978
Vil1	18.2782	-0.638541	0.764148	0.403366	0.81418
Usp37	4943.08	-0.0821924	0.200205	0.681409	0.91618
Rqcd1	9511.64	-0.0656476	0.192362	0.7329	0.931772
Plcd4	20978.1	0.234318	0.243209	0.335324	0.783094
Zfp142	3082.84	-0.296188	0.224177	0.186427	0.694607
Bcs1l	1685.39	0.0804066	0.120339	0.504026	0.849929
Rnf25	2666.68	-0.0425474	0.119027	0.720747	0.927635
Stk36	815.936	0.376839	0.331367	0.255444	0.737414
Ttll4	5003.91	-0.276548	0.282637	0.327849	0.778444
Cyp27a1	37.5721	0.563314	0.743931	0.448923	0.829611
Nhej1	272.647	0.109811	0.252026	0.663044	0.910461
Cnppd1	2727.17	0.160133	0.357561	0.654263	0.906389
Fam134a	8765.46	-0.0630768	0.202179	0.755051	0.938096
Zfand2b	993.807	0.350218	0.269516	0.193796	0.700111
Abcb6	400.5	-0.058078	0.246807	0.813962	0.955896
Atg9a	2052.59	0.0232704	0.228092	0.918739	0.979731
Ankzf1	1276.83	0.163032	0.23132	0.480942	0.841452
Glb1l	1375.55	0.012687	0.257368	0.960684	0.990755
Stk16	4989.03	-0.0377403	0.121041	0.755195	0.938096
Tuba4a	145.066	0.535855	0.531528	0.313387	0.769505
Dnajb2	2034.86	0.225411	0.24273	0.353071	0.79179
Ptprn	2496.85	-2.14862	1.01886	0.0349572	0.450936
Dnpep	5662.68	0.369853	0.234344	0.114509	0.640983
Speg	4045.46	0.37296	0.160276	0.0199659	0.381292
Gmppa	2884.93	0.0459961	0.139773	0.742097	0.934304
Chpf	7796.3	-0.494235	0.300276	0.0997775	0.618955
Obsl1	5918.52	9.58055e-05	0.233938	0.999673	0.999751
Tmem198	204.098	0.198564	0.31902	0.533666	0.862846
Inha	144.682	0.63288	0.478521	0.185977	0.694607
Stk11ip	2184.86	-0.0490469	0.155068	0.75178	0.937318
Slc4a3	3087.33	0.136996	0.226763	0.545752	0.868012
Epha4	3267.63	0.0682083	0.326252	0.834397	0.960926
Farsb	6124.64	-0.343855	0.284497	0.226801	0.72199
Acsl3	19688.8	0.528379	0.203227	0.00932381	0.287514
Utp14b	5857.01	-0.113614	0.206808	0.582753	0.880417
Kcne4	14.196	1.68768	0.697025	0.0154667	0.348396
Scg2	22.5709	-1.50627	0.68321	0.0274753	0.422606
Wdfy1	5455.58	-0.0351098	0.198856	0.859855	0.965622
Mrpl44	2343.68	0.104065	0.107655	0.333718	0.781445
Serpine2	224767	-0.222352	0.289891	0.44307	0.827863
2310015K22Rik	39.6231	0.441097	0.486807	0.364882	0.797313
Cul3	14502.1	-0.184632	0.136542	0.176311	0.68878
Dock10	9953.04	-0.00229687	0.154318	0.988125	0.997094
Irs1	3438.67	-0.272684	0.202025	0.177095	0.689091
Rhbdd1	3431.91	-0.115526	0.169757	0.496162	0.84833
Col4a4	478.669	-0.332412	0.503011	0.508711	0.851925
Col4a3	190.015	-0.413444	0.668516	0.536279	0.863698
Mff	9661.8	-0.0103611	0.199807	0.958644	0.99024
Gm28941	86.9727	-0.804362	0.33605	0.0166849	0.357729
Agfg1	8231.48	-0.0775048	0.143562	0.589287	0.883382
Pid1	6756.35	0.40771	0.33878	0.228796	0.722549
Dner	5541.08	-0.195136	0.268274	0.466997	0.837162
Trip12	26882.4	-0.0871798	0.145635	0.549427	0.868611
Fbxo36	541.716	0.401065	0.428683	0.349492	0.789311
Slc16a14	248.337	-0.703778	0.486664	0.148141	0.667999
Rpl19-ps1	341.449	0.330361	0.349039	0.343899	0.787222
Cab39	11674.4	-0.0620587	0.131503	0.636986	0.901175
Itm2c	34458.6	0.15302	0.316455	0.628709	0.898336
4933407L21Rik	491.146	0.414551	0.308967	0.179683	0.689646
2810459M11Rik	7749.93	0.895265	0.313391	0.00428063	0.20589
Psmd1	22657.4	-0.142091	0.11356	0.210845	0.710559
Htr2b	16.0403	-0.29999	0.872878	0.731087	0.931472
Armc9	1608.96	-0.132727	0.138572	0.338155	0.785342
B3gnt7	108.589	-0.609553	0.500081	0.222879	0.720462
Ncl	92607.6	-0.395081	0.256794	0.123922	0.648655
C130036L24Rik	135.822	-0.164184	0.302743	0.587598	0.882437
Ptma	44905.5	-0.0168044	0.197346	0.932141	0.982741
Pde6d	3479.1	0.393769	0.186577	0.034816	0.450656
Cops7b	2569.23	0.0688062	0.128127	0.591258	0.884218
Dis3l2	2171.31	0.100416	0.133449	0.451768	0.830627
Gm6136	199.097	0.141395	0.239839	0.555497	0.870137
Ecel1	25.6156	-1.27064	0.899412	0.157729	0.676019
Eif4e2	7488.97	-0.178632	0.146312	0.222124	0.720314
Efhd1	3986.37	0.189037	0.318518	0.552853	0.869509
Gigyf2	9911.13	-0.0290138	0.159741	0.855873	0.96497
Ngef	117.209	0.809349	0.309758	0.00897932	0.285823
Atg16l1	2811.95	-0.261348	0.15545	0.0927166	0.604888
Dgkd	7378.43	-0.0651963	0.144277	0.651353	0.905555
Usp40	6133.72	-0.262131	0.175948	0.13627	0.657259
Hjurp	30059	0.0787579	0.197927	0.690694	0.918174
Arl4c	5976.6	-0.535953	0.233304	0.0216055	0.392015
Sh3bp4	10251.7	0.989864	0.345682	0.00418981	0.204678
Agap1	13250.6	-0.192769	0.17228	0.263169	0.742088
Gbx2	719.412	-1.23154	0.518371	0.0175113	0.363056
D130058E05Rik	964.819	-0.88009	0.437412	0.0442159	0.494509
Ackr3	1985.25	2.63051	1.09138	0.0159409	0.350794
Cops8	6460.07	-0.191445	0.136744	0.161506	0.67935
Col6a3	139.826	-1.21925	0.53142	0.0217721	0.392265
Rab17	178.257	0.478099	0.446118	0.283861	0.752932
Lrrfip1	15698.1	-0.344671	0.221474	0.119648	0.64499
Ramp1	936.054	-0.126809	0.468579	0.78668	0.945903
Ube2f	4515.75	-0.211684	0.139775	0.129908	0.654364
Gm7785	33.0136	-0.497064	0.408376	0.223538	0.721135
Scly	2542.42	-0.257421	0.241935	0.287325	0.755572
Fam132b	62.6293	1.03616	0.529957	0.0505626	0.508382
Ilkap	5146.12	-0.00986652	0.137162	0.942655	0.985939
Hes6	10896.8	0.572615	0.256851	0.0257893	0.410743
Per2	2153.43	-0.429649	0.310414	0.166322	0.683574
Traf3ip1	1610.49	-0.0507687	0.200072	0.799687	0.951781
Asb1	2318.18	-0.189462	0.199684	0.342718	0.786899
Hdac4	3944.19	-0.25383	0.162226	0.11766	0.642405
Ndufa10	13822.8	-0.0245447	0.145168	0.865735	0.966136
Myeov2	4536.57	0.364332	0.256099	0.154845	0.672405
Gpc1	14579	0.43635	0.228982	0.0567013	0.526694
Dusp28	132.69	0.692272	0.431479	0.108622	0.632404
5033417F24Rik	70.677	0.0928011	0.44931	0.836368	0.961021
Rnpepl1	4304.38	0.0273902	0.182592	0.880759	0.96916
Capn10	2115.51	-0.0517024	0.150096	0.730498	0.931472
Kif1a	22596.3	0.0149479	0.196774	0.939447	0.984884
E030010N08Rik	49.1992	0.537432	0.658287	0.414266	0.817192
Sned1	7009.19	0.347027	0.487402	0.476469	0.839494
Mterf4	1338.57	0.229773	0.194679	0.237894	0.729412
Gm28535	31.0752	0.677184	0.466479	0.146587	0.66587
Pask	2557.72	0.132993	0.25735	0.605312	0.889108
Ppp1r7	7935.12	-0.212333	0.201078	0.290981	0.75791
Hdlbp	38336.4	-0.186439	0.237118	0.43171	0.822677
Sept2	477.069	-0.280229	0.202516	0.166439	0.683574
Farp2	664.59	-0.4442	0.311457	0.153811	0.671622
Stk25	8489.33	0.0507855	0.143059	0.722592	0.928487
Bok	829.484	-0.255577	0.423299	0.545994	0.868012
Thap4	2013	0.0129629	0.137706	0.925002	0.980953
Atg4b	4441.94	0.0462547	0.133617	0.729212	0.930946
Dtymk	9691.76	-0.00408595	0.199499	0.98366	0.996612
Ing5	1640.4	-0.521814	0.319007	0.101893	0.622574
D2hgdh	14.0433	0.142542	0.77126	0.853372	0.96497
Fam174a	1331.61	0.19194	0.325383	0.555266	0.870137
D1Ertd622e	2441.27	-0.764651	0.21572	0.000393144	0.0695813
Ppip5k2	3169.4	-0.311637	0.184091	0.0904861	0.60274
Gin1	832.013	0.023702	0.167033	0.887159	0.971196
Pam	5161.31	-0.522239	0.181197	0.00394954	0.204293
Gm3531	377.111	0.20964	0.230124	0.362303	0.796235
Gm7967	428.388	0.716806	0.554085	0.195778	0.702501
Gm29460	49.2009	1.24476	0.716901	0.0825097	0.590644
Cdh20	12217.6	-0.335591	0.19283	0.081798	0.590644
Rnf152	452.866	0.0995708	0.265134	0.707252	0.921893
Gm3608	859.137	-0.0262135	0.18035	0.884436	0.970722
Pign	5024.2	-0.272707	0.15162	0.0720791	0.563301
Gm20302	33.5643	0.534405	0.552473	0.333395	0.781147
2310035C23Rik	3169.97	-0.216565	0.112066	0.0532994	0.513746
Tnfrsf11a	38.8352	-0.549505	0.917796	0.549358	0.868611
Gm7160	83.8623	0.118554	0.28828	0.680891	0.915912
Zcchc2	2264.32	-0.336434	0.240333	0.161554	0.67935
Phlpp1	9034.9	-0.170922	0.15935	0.283442	0.752932
Bcl2	2135.26	-0.234087	0.224346	0.296754	0.761962
Kdsr	1979.11	-0.509804	0.218488	0.0196306	0.378006
Vps4b	6495.09	-0.0547777	0.149886	0.714767	0.924973
Serpinb5	435.434	-1.16646	0.350094	0.000862683	0.108873
Serpinb8	303.838	-1.22962	0.282057	1.30371e-05	0.00738838
Cdh19	90.11	-0.177851	0.686597	0.79561	0.94948
Dsel	1898.69	-0.646407	0.209553	0.00203756	0.150989
Tsn	12661.9	-0.151994	0.10717	0.156119	0.673628
Nifk	5527.14	-0.526249	0.269163	0.0505677	0.508382
Clasp1	11136.5	-0.050716	0.165666	0.759503	0.939405
Tfcp2l1	48.2145	0.490669	0.442665	0.267671	0.744843
Gli2	937.333	-0.155337	0.275468	0.57282	0.878062
Inhbb	6465.07	0.366412	0.310842	0.238489	0.729979
Ralb	6593.06	0.219936	0.257039	0.392191	0.80946
3830432H09Rik	39.6294	0.690592	0.585201	0.237963	0.729412
Epb4.1l5	3196.37	0.198375	0.139564	0.155202	0.672669
Ptpn4	3863.4	-0.0656593	0.192208	0.732647	0.931772
Tmem177	1203.28	0.168435	0.16437	0.30549	0.765901
Tmem37	370.099	-1.25035	0.444307	0.00489067	0.219752
Dbi	52141.7	0.235817	0.37668	0.531289	0.86214
3110009E18Rik	326.855	-0.145348	0.205331	0.479025	0.84098
Steap3	449.264	-0.535272	0.397649	0.178272	0.689438
En1	858.033	-0.402561	0.230527	0.0807652	0.588439
Celrr	1244.2	0.0739762	0.242075	0.759915	0.939405
Insig2	2173.82	-0.112469	0.305822	0.713053	0.924597
RP24-98O21.4	42.9373	-0.0448168	0.472262	0.924396	0.980953
Ccdc93	3413.68	-0.101482	0.141278	0.472565	0.838701
Ddx18	3472.96	-0.430186	0.275096	0.117872	0.642618
Actr3	17986.7	-0.122316	0.151896	0.420671	0.81912
Slc35f5	2738.24	0.0475254	0.265682	0.858031	0.965622
Lypd1	1703.94	0.968645	0.757825	0.201182	0.707011
Nckap5	1720.16	-0.139393	0.168483	0.408045	0.814453
Mgat5	4837.67	-0.592219	0.264171	0.0249741	0.407377
2900009J06Rik	40.0262	0.380517	0.436323	0.383155	0.803297
Ccnt2	6191.74	-0.0383695	0.197998	0.846342	0.963369
Map3k19	22.357	0.76716	0.708531	0.27892	0.74933
Rab3gap1	3852.52	-0.0922237	0.161769	0.568614	0.875532
Zranb3	2147.21	0.238574	0.196423	0.22452	0.721785
RP24-338G10.1	130.389	0.0707361	0.349837	0.839762	0.961892
R3hdm1	9050.3	-0.0924726	0.165514	0.576367	0.878062
Ubxn4	9747.36	-0.178112	0.129404	0.168699	0.686115
Dars	13600.9	-0.308271	0.172012	0.0731092	0.567621
Gm6170	34.3759	0.594116	0.60318	0.324637	0.774908
Cxcr4	957.841	0.245344	0.487894	0.61506	0.89405
Pfkfb2	891.376	-0.172791	0.264898	0.514212	0.854584
Yod1	1114.2	-0.279376	0.235133	0.234771	0.727406
AA986860	200.369	0.0361567	0.357109	0.919353	0.979731
Mapkapk2	10184.9	0.141458	0.237628	0.551647	0.8694
Dyrk3	1043.92	-0.838452	0.378644	0.0268046	0.417767
Eif2d	3420.18	0.0165511	0.147392	0.910591	0.978572
Rassf5	78.1922	-0.0356894	0.396245	0.928232	0.9821
Ikbke	137.201	-0.817206	0.417571	0.050342	0.508382
Srgap2	23163.6	-0.295784	0.187846	0.115347	0.642156
Fam72a	881.993	-0.240636	0.239072	0.314154	0.769505
5430435G22Rik	327.751	0.0821517	0.415563	0.843289	0.96243
Slc41a1	8017.53	-0.12465	0.265341	0.638517	0.901364
Rab29	1371.19	0.0108249	0.397429	0.97827	0.995372
Nucks1	25605.3	-0.133884	0.229515	0.559669	0.871714
Slc45a3	27.0066	0.982743	0.533845	0.0656396	0.54487
Elk4	4804.76	0.151175	0.204976	0.460804	0.835252
Mfsd4	66.512	-0.378963	0.404365	0.348665	0.788972
Lemd1	13.0894	1.251	0.687137	0.068668	0.554357
Klhdc8a	37.7983	0.832296	0.62792	0.185012	0.693754
Nuak2	365.049	-0.570198	0.246249	0.0205839	0.385214
Tmcc2	1735.44	0.252417	0.229438	0.271265	0.748102
Dstyk	4594.73	0.00146674	0.17318	0.993242	0.998144
6030442K20Rik	57.8872	-0.124264	0.328595	0.705305	0.921617
Rbbp5	4300.37	-0.0566103	0.138833	0.68345	0.916266
Tmem81	249.224	0.13886	0.216276	0.520841	0.858234
Cntn2	59.0977	-0.486851	0.540705	0.367907	0.797313
Nfasc	2201.2	-0.0996443	0.501967	0.842648	0.962366
Lrrn2	7655.1	-0.048814	0.216213	0.821382	0.956307
Mdm4	12162.9	-0.0871444	0.181887	0.631858	0.899897
Pik3c2b	1195.55	0.45153	0.211398	0.0326855	0.441823
RP23-304O9.1	38.4337	-0.507999	0.543372	0.349839	0.78944
Ppp1r15b	11256.9	-0.396387	0.204081	0.0521001	0.512544
Plekha6	221.123	0.0553012	0.227735	0.808136	0.954014
Sox13	607.21	0.322288	0.340577	0.343995	0.787222
Snrpe	6344.85	0.309004	0.227677	0.174716	0.68878
Zc3h11a	1303.67	-0.0812985	0.21632	0.707047	0.921893
Zbed6	4502.15	-0.232292	0.274787	0.397914	0.811995
Atp2b4	2261.9	0.455346	0.208547	0.0290048	0.429874
Optc	164.475	0.868877	0.355038	0.014394	0.341417
Prelp	3415.69	0.476534	0.280187	0.0889866	0.60274
Fmod	40.483	-0.770205	0.761101	0.311556	0.769505
Btg2	15289.3	1.57247	0.75395	0.0370112	0.463652
Chil1	1684.38	-0.734728	1.12211	0.512614	0.854224
Adora1	9035.42	-0.56308	0.31909	0.0776237	0.57994
Ppfia4	49.025	-0.559612	0.464322	0.228117	0.722048
Tmem183a	8445.11	-0.305053	0.164195	0.0631878	0.539011
Cyb5r1	1874.71	-0.0019435	0.216715	0.992845	0.998144
Adipor1	11839.8	-0.181489	0.204106	0.373902	0.79961
Klhl12	2636.9	0.0969258	0.117546	0.409611	0.815428
Rabif	3315.53	-0.324627	0.188816	0.0855631	0.597862
Kdm5b	9702.19	0.263172	0.190163	0.166381	0.683574
Syt2	45.1539	-1.36078	0.52386	0.00938743	0.288782
Ppp1r12b	2902.88	-0.020997	0.129814	0.871506	0.966933
Ube2t	1717.18	0.223347	0.147123	0.128989	0.65351
Lgr6	82.4219	-1.83578	0.759863	0.015695	0.348936
Ptprv	769.619	-0.833048	0.413767	0.0440801	0.494464
Ptpn7	52.0261	-0.458125	0.464904	0.324419	0.774908
Arl8a	17543.9	0.166359	0.291999	0.568865	0.875532
Gpr37l1	5286.73	-0.0432084	0.39299	0.912451	0.978572
Gm4204	508.039	-0.0276095	0.270279	0.918636	0.979731
Rnpep	4238.97	-0.186736	0.184997	0.312783	0.769505
Timm17a	8034.94	-0.469042	0.216894	0.0305767	0.434853
Shisa4	8866.76	0.686884	0.318744	0.031164	0.437411
Ipo9	20753.3	-0.238991	0.219112	0.275394	0.748876
Nav1	14877.4	0.180339	0.21059	0.391804	0.809327
Gm4793	37.7813	0.597697	0.659204	0.364568	0.797313
Csrp1	2525.19	0.0567537	0.287291	0.843399	0.96247
Phlda3	6267.89	-0.363894	0.278982	0.19211	0.699364
Tmem9	6510.27	0.239257	0.191968	0.21264	0.712597
Gm15850	92.3569	1.06112	0.390811	0.00662399	0.252866
Kif21b	12217.7	0.0620847	0.229216	0.786502	0.945903
5730559C18Rik	939.793	0.370519	0.264211	0.160808	0.67935
Camsap2	8650.91	-0.138525	0.137866	0.315001	0.769864
9230116N13Rik	84.1572	0.480022	0.318766	0.132099	0.655959
Ddx59	1879.02	-0.0193581	0.18196	0.915276	0.978572
Kif14	3656.18	0.236534	0.279914	0.398097	0.811995
Zfp281	4669.43	-0.140591	0.112958	0.21327	0.712597
Gm19705	56.9038	0.0644295	0.446549	0.885277	0.970795
Nr5a2	299.031	0.00185088	0.541961	0.997275	0.998942
RP23-44N5.4	36.927	-0.315015	0.529574	0.551947	0.8694
A430106G13Rik	141.313	-0.0218113	0.62081	0.971973	0.993108
Nek7	7130.82	-0.26765	0.17948	0.135896	0.656599
2310009B15Rik	860.753	0.140671	0.261215	0.590214	0.883382
Dennd1b	3031.25	-0.15274	0.119614	0.201624	0.707011
Crb1	147.01	-0.548161	0.386318	0.155918	0.67361
Zbtb41	4899.77	-0.13963	0.127332	0.272824	0.748297
Aspm	14075.8	0.127673	0.284424	0.653517	0.906011
RP23-13N24.1	59.5287	-0.168638	0.370426	0.648927	0.904928
Gm5835	860.722	0.305462	0.287191	0.2875	0.755572
Cdc73	6123.09	-0.126865	0.199313	0.524443	0.860632
B3galt2	289.65	-0.4282	0.271244	0.114416	0.640983
Glrx2	3009	-0.0155905	0.164907	0.924679	0.980953
Trove2	6858.36	0.202095	0.190823	0.289567	0.757269
Uchl5	4066.04	-0.197676	0.213014	0.353409	0.79179
Gm29170	275.853	-0.322969	0.286608	0.259798	0.740705
Rgs2	1170.7	0.656997	0.326134	0.0439572	0.494464
Brinp3	527.85	1.29692	0.48974	0.0080924	0.278057
Pla2g4a	578.485	-0.199272	0.459066	0.664229	0.911113
Ptgs2	21.1827	-1.37457	0.894967	0.124565	0.648655
Gm15453	97.0491	-0.0568881	0.395706	0.885687	0.970795
BC003331	4760.67	0.018177	0.216541	0.933102	0.983068
Tpr	21163.6	-0.117755	0.193613	0.543057	0.866475
Hmcn1	1451.44	1.17248	0.220499	1.05268e-07	0.00025432
Gm10138	141.101	0.0901773	0.243702	0.71136	0.92427
Ivns1abp	21140.4	-0.295599	0.270595	0.274657	0.748876
Swt1	998.821	0.475092	0.247748	0.0551564	0.519872
Trmt1l	2566.86	0.225748	0.209864	0.282068	0.751479
RP24-167M10.4	179.027	0.0857801	0.409349	0.834017	0.960926
Rnf2	6134.29	-0.00879394	0.171057	0.958999	0.990503
Fam129a	22.6854	0.688	0.666463	0.301924	0.765126
2810414N06Rik	208.678	0.849428	0.363698	0.0195159	0.378006
Edem3	8740.48	-0.302036	0.170763	0.0769363	0.577257
1700025G04Rik	10444.1	0.332479	0.24337	0.171893	0.68878
Tsen15	2128.95	0.140668	0.186592	0.450921	0.830504
Colgalt2	1436.33	0.3951	0.185259	0.0329502	0.44208
Rgl1	7117.89	-0.526198	0.244624	0.0314726	0.437411
Gm7278	23.703	-0.40323	0.517899	0.436222	0.825358
Arpc5	8702.79	-0.0391325	0.108711	0.71887	0.927323
Smg7	9291.69	-0.301109	0.184415	0.102516	0.622622
Nmnat2	2100.08	-0.528291	0.320684	0.0994787	0.618134
Lamc2	75.6511	-1.30996	0.410941	0.00143409	0.126052
Lamc1	39549.6	-0.185746	0.252623	0.462176	0.835382
Dhx9	23208.1	-0.435164	0.27072	0.10796	0.632404
Npl	2978.8	-0.289125	0.223002	0.194798	0.701141
Rgs8	3736.85	0.079705	0.311486	0.798038	0.950553
Rgs16	1277.47	0.126276	0.376592	0.737388	0.932368
Rnasel	504.487	0.630162	0.496731	0.204577	0.707464
Teddm2	52.0311	0.0389341	0.3911	0.920701	0.980065
Glul	23766	-0.137215	0.168536	0.415553	0.817548
Ier5	2908.85	-0.147861	0.161362	0.359493	0.79451
Mr1	1440.9	0.428838	0.421456	0.308908	0.766721
Stx6	6429.95	0.0372221	0.157738	0.813452	0.955845
BC034090	463.198	0.109243	0.30497	0.720188	0.927493
Xpr1	9030.04	-0.170067	0.163647	0.298696	0.762617
Acbd6	3750.75	0.126355	0.152102	0.406128	0.81418
Qsox1	8185.95	-0.0175874	0.285481	0.950876	0.987725
Cep350	4507.85	0.134947	0.201285	0.502586	0.849929
Tor1aip1	7521.57	-0.261591	0.143139	0.0676196	0.552147
RP24-321N12.1	56.2897	0.0242336	0.657302	0.97059	0.992858
Tor1aip2	14195.9	-0.0303881	0.139922	0.828069	0.95896
Tdrd5	21.5996	0.92046	0.534565	0.0850899	0.597862
Soat1	8327.62	-0.174071	0.189308	0.357829	0.794295
Abl2	10890.5	-0.358242	0.275844	0.194043	0.700192
Tor3a	3060.98	-0.417052	0.218554	0.0563605	0.524132
Fam20b	10059.9	-0.134968	0.185924	0.467881	0.837327
Ralgps2	14012.4	0.273266	0.274414	0.31934	0.772358
Rasal2	8412.94	0.117936	0.167314	0.480886	0.841452
2810025M15Rik	3351.71	0.505562	0.212254	0.0172246	0.359064
BC026585	32.9045	-0.647105	0.798581	0.417757	0.817904
Sec16b	239.469	-0.729307	0.290654	0.0121007	0.322279
Brinp2	4461.65	0.237834	0.390534	0.542527	0.866272
Astn1	16072.8	-0.0463186	0.198213	0.815232	0.955896
Rfwd2	4187.75	-0.0945701	0.158056	0.549619	0.868612
Tnr	1372.41	0.772375	0.524117	0.14057	0.661621
Mrps14	2744.59	0.189456	0.154358	0.21968	0.718159
Cacybp	12588.3	-0.175723	0.228261	0.4414	0.82737
Rabgap1l	2045.86	0.0547016	0.258373	0.832329	0.960458
Rc3h1	3910.17	0.256865	0.247304	0.298961	0.762617
Zbtb37	2414.77	0.345294	0.249434	0.166264	0.683574
Gas5	13618.3	0.0611829	0.194641	0.753265	0.937809
Dars2	3855.9	0.262041	0.149025	0.0786852	0.582742
Cenpl	1927.82	0.281232	0.209127	0.178692	0.689646
Klhl20	2526.06	0.0281636	0.175406	0.872438	0.96719
Prdx6	28437.3	0.00296411	0.346399	0.993173	0.998144
Suco	7733.63	-0.136675	0.140476	0.330584	0.780385
Pigc	2537.71	0.399614	0.283578	0.15878	0.67721
Dnm3	387.628	-0.242609	0.332044	0.46499	0.836772
Mettl13	2056.55	-0.440825	0.297947	0.138996	0.659348
Vamp4	2916.56	0.140046	0.213863	0.512572	0.854224
Prrc2c	29586.6	0.00426862	0.221015	0.984591	0.996658
Fmo4	48.1068	2.32763	0.769847	0.0024987	0.162941
Fmo1	1172.96	0.72269	0.404003	0.073643	0.569435
Fmo2	356.074	-1.19485	0.454579	0.00857714	0.280683
Prrx1	479.856	0.319357	0.391605	0.414781	0.817455
Gorab	1230.87	-0.0918239	0.118403	0.438034	0.82632
Rpsa-ps1	134.027	0.546867	0.275932	0.0474918	0.50169
Kifap3	6017.3	0.0375764	0.211756	0.859154	0.965622
Scyl3	1429.57	0.0231743	0.198227	0.906933	0.977424
BC055324	2268.81	0.0151931	0.26879	0.954924	0.989176
Mettl18	544.339	0.52734	0.210943	0.0124224	0.323014
F5	31.8093	-0.397163	0.449081	0.376486	0.801187
Slc19a2	2998.12	-0.386482	0.265167	0.144978	0.664344
Ccdc181	1396	0.339146	0.213045	0.111406	0.638291
Blzf1	2644.24	-0.223434	0.201497	0.267486	0.744843
Nme7	1762.6	0.0163411	0.132484	0.901835	0.97601
Atp1b1	1585.86	-0.248012	0.333358	0.456888	0.833553
RP23-152I6.3	455.491	-0.673474	0.338206	0.0464468	0.500688
Gm16550	34.8822	0.65714	0.493819	0.183278	0.691496
Sft2d2	2279.17	0.213667	0.205185	0.297718	0.762247
Tiprl	4855.35	-0.0359291	0.134002	0.788605	0.947064
RP23-187M7.5	113.895	0.0323956	0.32123	0.919671	0.97976
Gpr161	3498.55	0.192627	0.154139	0.211411	0.711245
Dcaf6	2945.37	0.11893	0.273444	0.663611	0.910753
Mpc2	2676.2	0.348103	0.27883	0.211868	0.71208
Mpzl1	14906.4	-0.154574	0.200579	0.440923	0.827264
Creg1	2340.18	0.0679504	0.279221	0.807729	0.954014
Gm16565	35.3753	0.728332	0.50824	0.151845	0.670983
Pou2f1	2534.7	0.232814	0.239824	0.331664	0.780625
Dusp27	10.6902	0.531288	1.22675	0.664951	0.911421
Ildr2	9161.92	0.0319965	0.411659	0.938046	0.984799
RP24-229G16.1	88.5412	0.219514	0.312109	0.481853	0.841567
Tada1	3187.35	0.0913449	0.135527	0.500312	0.849929
Pogk	7114.91	-0.182494	0.185226	0.324502	0.774908
Gm16701	71.1959	0.203106	0.397149	0.609063	0.891495
Fam78b	1125.4	-0.618397	0.24377	0.0111869	0.312425
Uck2	10534.9	-0.400288	0.257711	0.120365	0.64499
Aldh9a1	3153.84	-0.150596	0.132619	0.256143	0.738485
Mgst3	699.008	0.342233	0.362091	0.344578	0.787222
Pbx1	9610.23	0.161239	0.301341	0.592599	0.884574
Nuf2	9693.6	0.127914	0.235068	0.586334	0.881872
Rgs4	129.5	-2.90127	0.801837	0.000296569	0.0555534
1700084C01Rik	70.7126	0.245528	0.896022	0.784069	0.945903
Gm15852	25.5414	1.22672	0.67237	0.0680799	0.552854
Hsd17b7	5341.69	-0.584228	0.220742	0.0081293	0.278087
3110045C21Rik	314.116	0.594927	0.252849	0.0186281	0.372795
Ddr2	10210.6	0.0564474	0.242497	0.815936	0.955896
Uap1	2658.38	-0.0873845	0.172493	0.612437	0.892868
Uhmk1	13157.5	-0.197338	0.179671	0.272059	0.748212
Gm7694	1633.69	-0.452191	0.308933	0.143271	0.6636
Nos1ap	663.749	-0.609941	0.317343	0.054603	0.51821
Olfml2b	1072.43	-0.00544753	0.228295	0.980963	0.996026
Atf6	5042.75	-0.275533	0.176847	0.119225	0.64499
Dusp12	986.061	-0.266438	0.175621	0.129237	0.653986
Gm2962	27.3826	-0.261699	0.462292	0.571332	0.877495
1700009P17Rik	308.657	0.416543	0.294338	0.157014	0.6749
Sdhc	17112.5	0.11179	0.192576	0.561579	0.872362
Ndufs2	23523.4	0.040084	0.172651	0.816408	0.955953
B4galt3	5016.66	0.0413147	0.188818	0.826801	0.95896
Ppox	4267.64	-0.0487179	0.223669	0.827575	0.95896
Usp21	3575.67	0.144515	0.128336	0.260136	0.740705
Ufc1	7560.55	0.256693	0.184193	0.163437	0.682256
RP23-395H6.2	170.378	-0.648059	0.381943	0.0897451	0.60274
Dedd	3109.54	0.131745	0.140559	0.348608	0.788972
Nit1	3060.81	0.393533	0.216678	0.0693378	0.555616
Pfdn2	5843.46	-0.0114485	0.181026	0.949574	0.987206
Klhdc9	138.479	0.746444	0.388854	0.0549084	0.518421
Pvrl4	75.4749	-0.263511	0.350399	0.452033	0.830655
Usf1	5764.57	0.342682	0.215873	0.112416	0.638931
Tstd1	105.651	0.221134	0.36067	0.539797	0.865076
F11r	359.873	-0.466092	0.337319	0.167048	0.683754
B930036N10Rik	113.264	-0.570246	0.504113	0.257977	0.740188
Alyref2	480.309	0.174865	0.165431	0.290501	0.757274
Vangl2	10044	0.384951	0.168827	0.0225985	0.398206
Ncstn	14425.5	-0.0638697	0.157728	0.685525	0.917036
Copa	31379.7	-0.088746	0.108232	0.412239	0.816736
Pex19	8091.64	0.0964477	0.150036	0.520333	0.858029
Dcaf8	13246.3	0.203666	0.197653	0.302813	0.765126
Pea15a	61788.4	0.126692	0.157582	0.421413	0.819505
Casq1	102.219	0.354251	0.292951	0.226567	0.72199
Igsf8	5298.77	0.609741	0.176164	0.000537742	0.0775073
Atp1a2	9804.14	1.72354	0.538175	0.0013621	0.123049
Kcnj9	20.1668	0.208843	0.554288	0.706339	0.921893
Kcnj10	28085.6	0.144428	0.307406	0.638477	0.901364
Pigm	3829.38	-0.212101	0.118099	0.0725009	0.565031
Igsf9	196.715	0.193002	0.226392	0.393929	0.809835
Tagln2	744.982	-0.313895	1.19086	0.792099	0.948389
Dusp23	333.827	-0.0867708	0.320548	0.786625	0.945903
Cadm3	82.3345	0.371319	0.533952	0.486795	0.843979
Spta1	41.971	-2.09554	0.665174	0.00163067	0.132394
Fmn2	3349.63	-0.180111	0.21521	0.402645	0.81418
Rgs7	1072.01	-0.251082	0.33551	0.454243	0.832195
Fh1	11688	-0.225352	0.162179	0.164673	0.68257
Opn3	472.067	-0.278023	0.182908	0.128506	0.65351
Chml	2898.09	-0.430181	0.182076	0.018145	0.369468
Exo1	2938.18	-0.218594	0.377206	0.562247	0.872868
B020018G12Rik	15.1873	-0.645354	0.639278	0.312733	0.769505
Cep170	11501.4	0.00636149	0.128765	0.960597	0.990755
Sdccag8	820.951	0.186088	0.223907	0.405922	0.81418
Akt3	3082.53	0.111367	0.141569	0.43148	0.822677
Zbtb18	11544.1	-0.0212729	0.197168	0.914081	0.978572
Adss	8426.74	-0.298728	0.178407	0.0940484	0.606562
Gm16432	33.8303	0.229857	0.600943	0.702095	0.92006
Desi2	8571.85	-0.00374198	0.149444	0.980024	0.995545
B230369F24Rik	134.499	0.0708414	0.258416	0.78398	0.945903
Cox20	2298.53	0.292641	0.215706	0.174886	0.68878
Hnrnpu	64457	-0.235636	0.218549	0.280952	0.750365
RP24-252K15.4	63.2056	-0.330887	0.331369	0.318015	0.772358
Efcab2	965.965	0.0743169	0.185366	0.688479	0.918174
Kif26b	73.9793	-1.30397	0.619026	0.0351623	0.451966
Smyd3	1390.09	-0.295875	0.269088	0.271528	0.748102
Tfb2m	901.905	-0.286046	0.145571	0.0494157	0.508136
Cnst	2000.97	-0.0569633	0.166069	0.731592	0.931476
Sccpdh	6056.25	0.157642	0.192518	0.412876	0.816829
Gm1305	84.2829	0.59995	0.449816	0.18228	0.69037
Ahctf1	7445.96	-0.307563	0.289273	0.287678	0.755597
Cdc42bpa	10593.2	-0.123875	0.151474	0.413471	0.817051
Adck3	308.717	0.336273	0.556775	0.545867	0.868012
Psen2	563.517	0.177438	0.358405	0.620546	0.895916
Gm5069	143.717	0.301915	0.424806	0.477262	0.840055
Itpkb	12789.4	-0.363908	0.272649	0.18197	0.690021
Parp1	19799.3	-0.108616	0.279005	0.697056	0.91934
Lin9	2321.2	-0.068674	0.205767	0.738571	0.932654
Acbd3	6714.11	-0.243101	0.202915	0.230899	0.722917
RP23-201I6.6	19.8919	1.15936	0.568962	0.0415824	0.487001
H3f3a	13134.1	0.209975	0.248315	0.397776	0.811995
H3f3aos	106.597	0.469982	0.498881	0.346155	0.788427
Sde2	3803.16	-0.197395	0.180919	0.275244	0.748876
Pycr2	4700.15	-0.186533	0.242079	0.440975	0.827264
Tmem63a	2273.61	0.103262	0.157537	0.512161	0.854002
Ephx1	35286	-0.183898	0.252492	0.466411	0.837162
Nvl	7030.2	-0.196473	0.169796	0.247226	0.736367
Cnih4	6531.79	-0.0522473	0.169697	0.75817	0.939405
Wdr26	24353.2	-0.0571387	0.124985	0.647552	0.904313
A430110L20Rik	41.1205	0.0809266	0.766849	0.915954	0.978572
RP23-292F19.4	48.9818	0.265017	0.381479	0.487237	0.844387
Cnih3	44.7826	0.539275	0.441799	0.222224	0.720314
Dnah14	284.9	0.38776	0.407544	0.341373	0.786899
Lbr	8589.57	-0.00190193	0.230489	0.993416	0.998163
Enah	23762.5	0.445604	0.198067	0.0244637	0.404984
Srp9	4425.26	0.194329	0.187288	0.299458	0.76295
Degs1	7942.09	-0.332879	0.175242	0.0574927	0.528927
Fbxo28	4624.89	0.0184923	0.130203	0.887059	0.97117
Trp53bp2	4688.02	0.0280599	0.153641	0.855086	0.96497
Capn2	19301.3	-0.153014	0.157891	0.33249	0.780625
RP23-67I3.4	147.121	-0.442212	0.284965	0.120708	0.645142
RP23-67I3.5	27.1375	-0.269923	0.508507	0.595548	0.885707
Susd4	2000.48	0.157249	0.427105	0.712744	0.924494
Tlr5	169.569	0.0891312	0.49053	0.855815	0.96497
Disp1	2394.58	-0.188005	0.162615	0.247625	0.736367
Brox	5291.19	-0.130638	0.143971	0.3642	0.797313
Aida	4850.85	-0.0718869	0.137617	0.601414	0.887764
Mia3	12286.4	-0.0868543	0.135149	0.520448	0.858029
Taf1a	1045.75	-0.14948	0.230791	0.517188	0.856395
Hhipl2	33.0856	-1.02195	0.54949	0.0629115	0.539011
Dusp10	616.893	-0.0281351	0.271289	0.9174	0.979118
1700056E22Rik	75.6391	0.622064	0.467633	0.183439	0.691518
Hlx	2758.47	-0.673311	0.398379	0.0910036	0.60274
RP23-433P9.4	40.4818	-0.795946	0.390858	0.0417094	0.487001
Marc2	5579.88	-0.105235	0.128695	0.413523	0.817051
C130074G19Rik	57.9728	-0.00769747	0.533307	0.988484	0.997094
Mark1	2350.02	-0.146236	0.26084	0.575048	0.878062
Rab3gap2	6061.83	-0.375232	0.241964	0.120955	0.645142
Iars2	9955.4	-0.223991	0.16888	0.184731	0.69331
RP24-150H14.3	41.0376	0.330679	0.452284	0.464699	0.836772
Bpnt1	5527.59	-0.302908	0.195351	0.121002	0.645142
Eprs	26757.3	-0.243906	0.309572	0.430766	0.822332
9630028B13Rik	75.0689	3.70709	1.05536	0.000443697	0.0734245
Slc30a10	59.233	3.02533	0.819691	0.00022353	0.0477908
Tgfb2	2459.33	-0.607677	0.292607	0.037823	0.466532
Gm29491	17.4415	-0.242961	0.726437	0.738035	0.93242
Rrp15	2845.94	-0.454915	0.334687	0.174076	0.68878
A430105J06Rik	92.2298	0.230843	0.439965	0.599802	0.887754
Spata17	61.7336	0.276602	0.482284	0.566289	0.874591
Gpatch2	2784.04	-0.139884	0.155667	0.36886	0.797512
RP23-306B14.3	192.231	0.0545654	0.318555	0.863996	0.965765
Esrrg	792.987	-0.21194	0.406857	0.602423	0.888018
Ush2a	33.0007	-0.324342	0.471023	0.49108	0.846406
Kctd3	4063.24	-0.042098	0.149176	0.777787	0.943471
Kcnk2	1112.11	0.417359	0.314113	0.18395	0.692404
Cenpf	18775	0.400608	0.277644	0.149053	0.669418
Ptpn14	8568.92	-0.172508	0.287861	0.548989	0.868374
RP24-288J3.2	39.3754	0.149497	0.839821	0.858715	0.965622
Smyd2	6191.35	-0.213435	0.239312	0.372463	0.799123
Prox1	2377.63	0.663305	0.297614	0.0258308	0.410743
Prox1os	32.3923	1.02876	0.626462	0.100553	0.620143
Rps6kc1	2839.54	-0.238943	0.159574	0.134294	0.65628
Angel2	6191.13	-0.086297	0.100208	0.389142	0.807615
Vash2	1177.04	0.333821	0.160509	0.0375474	0.465349
Mfsd7b	1734.01	-0.410616	0.220791	0.0629205	0.539011
Tatdn3	988.07	0.115941	0.271235	0.669046	0.912023
Nsl1	1711.01	0.0714016	0.261597	0.784896	0.945903
Batf3	38.8092	0.157854	0.398194	0.691791	0.918174
Atf3	91.467	-0.664605	0.489707	0.174734	0.68878
D730003I15Rik	57.1801	0.530107	0.486968	0.276336	0.748876
Nenf	1387.87	0.430653	0.299364	0.150275	0.669592
Tmem206	2441.79	0.299986	0.152982	0.049888	0.508208
Ppp2r5a	7157.98	-0.247602	0.147773	0.0938249	0.606562
RP23-103B18.8	17.754	-0.126853	0.638256	0.842459	0.962366
RP24-566B6.4	66.9761	-0.668758	0.597012	0.262639	0.741579
Dtl	5868.72	-0.363846	0.354516	0.304742	0.765901
Ints7	7141.47	-0.213764	0.244181	0.381338	0.802956
Lpgat1	1662.95	-0.336356	0.28794	0.242749	0.733862
RP23-355E19.1	137.292	0.172198	0.293375	0.557233	0.87035
Nek2	6309.76	-0.130789	0.290697	0.652772	0.906011
Slc30a1	3750.02	-0.608309	0.184066	0.000950268	0.108873
Rcor3	1878.64	-0.12813	0.135964	0.345996	0.788427
Gm10516	71.81	-0.0639213	0.369181	0.862539	0.965765
Sertad4	44.4698	-0.777256	0.431561	0.0716974	0.562458
RP23-381K21.5	48.8702	0.31498	0.443265	0.477339	0.840075
Syt14	11.5658	-0.725661	0.875967	0.407438	0.814381
Diexf	1554.63	-0.288283	0.216833	0.183679	0.691584
A130010J15Rik	927.465	0.0601862	0.187881	0.748709	0.93639
Lamb3	134.402	-0.736573	0.375994	0.0501127	0.508382
Hsd11b1	124.804	-0.421049	0.588421	0.474264	0.839494
G0s2	1175.68	0.472555	0.330034	0.15219	0.671033
RP23-59N15.4	46.712	1.52068	0.789644	0.0541319	0.516612
Camk1g	183.219	-0.242402	0.490385	0.621087	0.895916
Plxna2	5369.94	-0.326846	0.17879	0.0675343	0.551999
Cd34	77.0701	0.547029	0.645316	0.39661	0.811956
Cd46	424.468	-0.324078	0.306307	0.290048	0.757269
Cr1l	2648.66	-0.416901	0.118742	0.000446454	0.0734245
Fam171a1	3814.38	-0.111421	0.131922	0.398336	0.811995
Nmt2	2040.4	-0.208279	0.146729	0.155759	0.673432
Rpp38	369.783	-0.150909	0.266617	0.571384	0.877495
Dclre1c	711.639	-0.0241373	0.239354	0.919675	0.97976
Suv39h2	951.025	0.051045	0.2762	0.853377	0.96497
Hspa14	511.755	-0.639855	0.310091	0.0390708	0.47194
Cdnf	69.2968	0.433705	0.461012	0.346824	0.788427
Gm13182	69.135	-0.0767123	0.389062	0.843693	0.962496
Fam107b	1624.37	0.220346	0.220757	0.318213	0.772358
Frmd4a	7944.07	-0.263241	0.22831	0.24891	0.736367
Gm13179	33.499	0.576131	0.63883	0.367135	0.797313
Prpf18	2567.96	0.0258563	0.142082	0.855598	0.96497
Bend7	166.696	0.362543	0.208158	0.0815666	0.590644
Sephs1	5740.87	-0.214035	0.213204	0.315428	0.769941
Phyh	644.235	0.0128807	0.466089	0.977953	0.995372
Mcm10	2196.48	-0.132034	0.393609	0.737289	0.932368
Optn	917.438	0.322333	0.389104	0.407444	0.814381
Ccdc3	601.685	-0.348204	0.386591	0.367746	0.797313
Camk1d	681.017	-0.959684	0.409432	0.0190812	0.374272
Cdc123	5509.55	0.0587841	0.177771	0.740891	0.933478
Nudt5	3679.86	-0.0429443	0.224604	0.848369	0.9641
Sec61a2	1854.65	-0.0954917	0.144149	0.507681	0.851879
Dhtkd1	412.378	0.230961	0.265862	0.384999	0.80481
Upf2	2382.09	-0.136065	0.159418	0.393376	0.809661
Proser2	55.2005	0.346152	0.51738	0.503464	0.849929
Usp6nl	2027.89	-0.271291	0.253315	0.284185	0.753209
Celf2	2793.24	-0.0182591	0.168799	0.91386	0.978572
Taf3	1173.89	-0.0721163	0.193398	0.70923	0.922862
Atp5c1	12957.3	0.0758067	0.209	0.716821	0.926227
Kin	742.07	0.111099	0.206951	0.59138	0.884218
Sfmbt2	137.47	0.0540783	0.325933	0.868221	0.966329
Prkcq	528.533	1.34012	0.498602	0.00719334	0.261617
Gm13293	22.095	-1.7042	0.669171	0.0108736	0.308599
Pfkfb3	4992.35	-0.680875	0.275359	0.0134104	0.330576
Rbm17	5443.04	-0.0937551	0.168951	0.578946	0.879318
Il15ra	341.245	-0.574951	0.277814	0.0384942	0.469842
Fbxo18	5011.29	-0.0630879	0.139296	0.650617	0.905252
Ankrd16	2213.64	-0.30887	0.22974	0.178809	0.689646
Itga8	523.981	-0.252462	0.425372	0.552841	0.869509
Fam188a	1536.65	-0.174745	0.181902	0.336727	0.784656
Pter	459.512	-0.0854908	0.172648	0.620477	0.895916
C1ql3	112.915	-0.266241	0.319553	0.404752	0.81418
Rsu1	3509.98	-0.122528	0.185257	0.508359	0.851879
RP23-415C3.8	28.6111	0.0285198	0.504721	0.954939	0.989176
Gm13270	32.3512	0.785871	0.655782	0.230772	0.722807
Cubn	44.2229	-0.762392	0.370267	0.0394909	0.47363
Trdmt1	285.009	-0.132096	0.170815	0.439328	0.826494
Vim	100766	-0.195254	0.191432	0.307745	0.766485
Ptpla	845.959	0.00626008	0.19607	0.97453	0.994266
Stamos	73.5074	0.556932	0.481023	0.246943	0.736367
Stam	2703.97	-0.0108082	0.129555	0.933513	0.983156
RP23-211O3.4	48.1942	0.334632	0.404578	0.408173	0.814453
Mrc1	39.6652	-1.03454	0.746476	0.165778	0.683574
Slc39a12	797.475	-0.609105	0.418482	0.145528	0.664591
Cacnb2	753.787	-0.290383	0.194102	0.134644	0.65628
RP23-303M15.4	14.7244	-1.22249	0.796174	0.124673	0.648655
Nsun6	191.61	0.327	0.245879	0.183544	0.691518
Arl5b	1296.85	0.013736	0.164035	0.933265	0.983154
Plxdc2	671.455	-1.05704	0.411003	0.0101157	0.297142
Nebl	426.409	-0.174849	0.38229	0.647403	0.904313
A930004D18Rik	151.552	0.131044	0.282169	0.642348	0.902256
Skida1	371.817	-0.260341	0.207933	0.210556	0.710292
Mllt10	2089.41	0.0575478	0.138505	0.677782	0.914642
Dnajc1	2547.67	-0.224603	0.125544	0.0736073	0.569435
Commd3	5406.59	0.12031	0.223397	0.590198	0.883382
Bmi1	6867.27	-0.0543748	0.19368	0.778905	0.943869
Pip4k2a	2762.06	-0.137577	0.184624	0.456166	0.833004
Msrb2	632.699	-0.174903	0.170847	0.305958	0.765901
Otud1	356.954	-0.297999	0.281376	0.289566	0.757269
Etl4	319.947	0.112424	0.303635	0.71119	0.924157
Arhgap21	8006.47	-0.149818	0.179724	0.404506	0.81418
Gm13375	711.968	0.516163	0.314113	0.100333	0.619486
Enkur	39.4019	0.225031	0.432185	0.602588	0.888018
Thnsl1	846.187	0.236562	0.173348	0.172359	0.68878
Gm13337	56.4823	0.359577	0.313284	0.251064	0.736654
Gm13342	67.2625	0.259406	0.504319	0.606994	0.890091
Pdss1	671.846	-0.650439	0.311131	0.0365671	0.460337
Abi1	3499.72	0.0343726	0.173432	0.842896	0.962366
Acbd5	3048.13	0.174043	0.281463	0.536344	0.863698
Mastl	2180.42	0.0687914	0.270854	0.799512	0.951757
Yme1l1	7843.42	-0.0707425	0.12356	0.56696	0.87489
Spopl	1390.76	-0.164357	0.114559	0.151373	0.670515
Gm13331	27.4517	-0.262125	0.630788	0.677739	0.914642
Hnmt	30.2542	-0.644257	0.543733	0.236066	0.728056
Cacna1b	406.147	0.00883954	0.178135	0.960423	0.990755
Ehmt1	4165.26	0.0464476	0.179699	0.79604	0.94948
Arrdc1	130.366	0.81091	0.424245	0.055951	0.523629
Zmynd19	2192.93	-0.357489	0.38565	0.353938	0.79179
Dph7	727.724	-0.0125353	0.140765	0.929041	0.9821
Mrpl41	1353.81	-0.0184967	0.122533	0.880013	0.969041
Pnpla7	1019.54	-0.374097	0.275881	0.175097	0.68878
Nsmf	4719.34	0.168015	0.210217	0.424147	0.821086
Gm13387	57.6599	0.164554	0.504876	0.744478	0.935583
Nrarp	2818.65	1.72037	0.3132	3.95435e-08	0.000169088
Tor4a	38.6229	-0.531318	0.559609	0.342394	0.786899
Nelfb	3714.72	0.193509	0.146542	0.18667	0.694607
Tubb4b	17553.4	-0.0545926	0.202568	0.787543	0.946518
Rnf208	27.1389	0.551981	0.491642	0.261552	0.740983
Ndor1	375.156	-0.419208	0.275868	0.128612	0.65351
Tmem203	551.033	0.400865	0.337588	0.235054	0.727449
Tprn	503.644	-0.00723834	0.2732	0.978863	0.995545
Ssna1	2365.28	0.198413	0.144945	0.171035	0.688216
Anapc2	6606.36	0.056544	0.118911	0.634419	0.900212
Grin1	131.53	0.269574	0.378592	0.476437	0.839494
Man1b1	6605.55	0.026258	0.146543	0.857795	0.965592
Dpp7	981.635	-0.264859	0.319079	0.406498	0.81418
Uap1l1	2144.34	-0.16019	0.383195	0.675919	0.914191
Sapcd2	1362.21	0.214948	0.313024	0.492283	0.847084
Npdc1	2735.43	0.340523	0.237902	0.152327	0.671033
Abca2	4326.79	-0.143201	0.174441	0.411698	0.816633
BC029214	465.061	0.706313	0.460551	0.125121	0.64982
Ptgds	843.688	0.427825	0.487131	0.379807	0.802627
C8g	59.8222	1.20331	0.683122	0.0781564	0.580756
Fbxw5	3215.89	0.00232897	0.143524	0.987053	0.997094
Traf2	1184.67	0.0621712	0.166751	0.709268	0.922862
Edf1	3730.5	0.193934	0.113195	0.0866629	0.599301
Mamdc4	280.319	0.183761	0.240908	0.445592	0.828565
Phpt1	316.344	0.241445	0.306231	0.430439	0.822332
Gm996	143.421	1.25761	0.380809	0.000958405	0.108873
Rabl6	5964.27	-0.0253294	0.158519	0.873048	0.96719
Fcnaos	33.5905	0.457358	0.569778	0.422151	0.819537
Tmem141	26.0652	1.71686	1.4851	0.247656	0.736367
Bmyc	699.965	-0.0392588	0.17235	0.819813	0.956307
Kcnt1	263.608	-0.963208	0.363319	0.00802222	0.278057
Camsap1	3049.42	-0.00321978	0.1784	0.9856	0.996947
Ubac1	2540.21	-0.00573777	0.136847	0.966556	0.991806
Nacc2	10971	-0.464107	0.169111	0.00606219	0.247735
C330006A16Rik	2639.43	-0.169669	0.174631	0.331255	0.780385
Qsox2	2858.63	-0.279958	0.198189	0.15778	0.676019
4932418E24Rik	148.515	0.167221	0.41385	0.686166	0.917272
Gpsm1	4648.43	0.236771	0.159388	0.137412	0.659197
Dnlz	3007.46	-0.0286025	0.173475	0.869039	0.966431
Card9	96.6948	-1.15873	0.444463	0.00913291	0.285904
Gm13562	217.144	-0.134414	0.37019	0.716534	0.926209
Snapc4	1900.74	-0.381378	0.298525	0.201411	0.707011
Gm13563	218.653	0.127178	0.280383	0.650125	0.905252
Sdccag3	4178.31	-0.176259	0.160913	0.273357	0.748639
Pmpca	7931.01	-0.150197	0.15268	0.325245	0.775504
Inpp5e	986.259	0.10979	0.185417	0.553767	0.870137
Sec16a	4408.85	-0.024316	0.189942	0.898134	0.975198
Notch1	22830.1	0.374384	0.116791	0.00134792	0.123049
Egfl7	126.229	0.898365	0.303777	0.00310326	0.184965
Agpat2	119.595	0.351282	0.357386	0.325646	0.775504
Fam69b	450.717	0.190638	0.216508	0.378581	0.80232
Snora17	33.4103	-0.647994	0.553142	0.241407	0.732925
Surf6	1319.16	-0.241021	0.271446	0.374586	0.79961
Med22	2205.67	-0.196889	0.218993	0.368618	0.797313
Rpl7a	18137.7	0.304661	0.208389	0.143747	0.6636
Surf1	1186.04	0.0545802	0.206099	0.791144	0.947944
Surf2	1253.53	-0.312093	0.196936	0.113024	0.639271
Surf4	8705.8	-0.151472	0.132606	0.253343	0.737269
Rexo4	1790.93	0.0930775	0.171783	0.587934	0.882554
Cacfd1	2086.66	0.195281	0.161772	0.227378	0.72199
Slc2a6	225.962	0.0467637	0.203483	0.818234	0.956307
Sardh	4629.97	-0.138994	0.204526	0.496765	0.84833
Vav2	1270.68	-0.109809	0.184754	0.552276	0.869509
Brd3	5318.61	-0.035183	0.196317	0.857769	0.965592
Wdr5	3449.31	-0.168054	0.251973	0.504803	0.849929
Gm13421	62.3743	0.592818	0.358762	0.0984533	0.618134
Rxra	2175.71	-0.222278	0.163356	0.17361	0.68878
Col5a1	2814.2	-0.138251	0.208925	0.508148	0.851879
Olfm1	3580.44	-0.280518	0.220008	0.202297	0.707011
Ppp1r26	868.647	0.332452	0.224478	0.138607	0.659346
Mrps2	2551.2	-0.279328	0.211652	0.186918	0.694607
Rpsa-ps9	173.171	0.175339	0.257097	0.495243	0.84791
Ralgds	2875.16	-0.275331	0.14106	0.0509538	0.509062
Gtf3c5	1913.2	0.0336963	0.152417	0.82503	0.957868
Tsc1	2168.84	0.120888	0.165377	0.464788	0.836772
Gtf3c4	4200.24	-0.220882	0.240834	0.35906	0.794474
Ddx31	728.441	-0.478309	0.290236	0.0993525	0.618134
Ttf1	1266.99	0.307468	0.196171	0.117033	0.642405
Setx	4994.62	-0.108577	0.236004	0.64547	0.903841
Ntng2	477.548	-0.287577	0.205368	0.161423	0.67935
6530402F18Rik	535.165	-0.329872	0.270539	0.222725	0.720462
Med27	684.407	-0.0617857	0.226954	0.785438	0.945903
Rapgef1	5120.5	-0.329787	0.223194	0.139521	0.660028
Trub2	1785.32	0.0362194	0.151169	0.810643	0.954609
Coq4	546.057	-0.0357376	0.143051	0.802723	0.95251
Slc27a4	2298.48	0.0747791	0.116568	0.521194	0.858441
Cercam	165.396	-0.0351571	0.33152	0.915544	0.978572
Odf2	4905.32	0.135423	0.177509	0.44552	0.828565
Gle1	2751.22	-0.189483	0.242594	0.434761	0.82453
Sptan1	31276.2	-0.375187	0.300935	0.212494	0.712597
Wdr34	1008.99	0.149413	0.183773	0.416202	0.817548
Set	17415.6	-0.132547	0.290763	0.648491	0.904846
Pkn3	344.768	0.567031	0.251914	0.0243925	0.404984
Zdhhc12	429.229	0.0851061	0.200984	0.671969	0.912498
Zer1	2303.42	-0.0419281	0.162208	0.796034	0.94948
Tbc1d13	3257.02	-0.162024	0.138768	0.242975	0.733862
Slc39a1-ps	115.955	-0.0353488	0.262322	0.892807	0.972865
Endog	477.958	-0.0798385	0.216917	0.712829	0.924494
D2Wsu81e	1471.91	-0.0146237	0.236727	0.950743	0.987725
Ccbl1	507.997	-0.0161354	0.194582	0.933912	0.983253
Lrrc8a	860.877	0.169319	0.316825	0.593049	0.884574
Phyhd1	87.1537	0.493646	0.717858	0.491664	0.846899
Dolk	1193.84	-0.122088	0.179017	0.495243	0.84791
Nup188	4733.13	-0.168957	0.33733	0.616465	0.895078
Sh3glb2	2933.68	-0.348028	0.207316	0.0932046	0.604888
Fam73b	2244.45	-0.507584	0.255823	0.0472427	0.50169
Dolpp1	877.435	-0.0433229	0.187803	0.817561	0.956289
Crat	2946.51	-0.20282	0.205365	0.323345	0.7748
Ppp2r4	9940.65	-0.147742	0.188702	0.433663	0.823844
Ier5l	1383.43	-0.562356	0.448196	0.209584	0.709902
1700001O22Rik	187.404	-0.053907	0.303146	0.85886	0.965622
Ntmt1	1386.58	-0.0915812	0.168872	0.587604	0.882437
Asb6	1365.33	-0.0292835	0.162695	0.85716	0.965377
Prrx2	289.834	0.943579	0.407552	0.0206	0.385214
Tor1b	3860.08	-0.231238	0.165187	0.161558	0.67935
Tor1a	1679.52	0.0170946	0.133046	0.897765	0.975198
BC005624	1666.01	-0.00378442	0.146791	0.979432	0.995545
Usp20	1076.24	0.135635	0.246631	0.582353	0.880324
Fnbp1	9054.23	-0.318819	0.176408	0.070718	0.559982
D330023K18Rik	102.824	0.222481	0.378215	0.556372	0.870137
Gpr107	4380.08	0.0996466	0.159902	0.53317	0.862719
Ncs1	2026.98	-0.291263	0.389165	0.4542	0.832195
Hmcn2	75.08	-0.730365	0.366678	0.0463881	0.500688
Ass1	603.79	-1.60715	0.527838	0.00232854	0.158224
Ppapdc3	292.882	0.0554517	0.222517	0.803204	0.95251
Prrc2b	12401.2	-0.0675847	0.182271	0.710792	0.923985
Gm13610	55.3245	0.0327414	0.418127	0.937586	0.984583
Pomt1	2702.16	0.127792	0.151005	0.397399	0.811995
Uck1	1423.06	0.0855714	0.152589	0.574936	0.878062
Golga2	4948.68	-0.143773	0.140653	0.306693	0.765901
Ciz1	2952.21	-0.0320912	0.147961	0.828294	0.95896
1110008P14Rik	1318.64	-0.643526	0.2741	0.0188859	0.373294
Lcn2	4183.8	0.811442	2.50731	0.746217	0.936253
St6galnac4	1330.61	-0.103144	0.22049	0.639931	0.90167
St6galnac6	1326.06	0.0143084	0.165691	0.931183	0.982741
Ak1	9006.68	-0.29517	0.205183	0.150272	0.669592
Eng	29.8136	0.110963	0.418406	0.790852	0.947781
Fpgs	1021.32	-0.340528	0.337407	0.312855	0.769505
Cdk9	3017.9	-0.0992238	0.192175	0.60563	0.889108
Sh2d3c	185.139	1.11478	0.448267	0.0128875	0.327771
Tor2a	1443.63	0.225143	0.119684	0.059952	0.536307
Ptrh1	289.723	0.022983	0.239225	0.923463	0.980683
Stxbp1	4102.35	0.0254163	0.144058	0.859955	0.965622
Fam129b	982.38	0.247809	0.342232	0.469007	0.837493
Lrsam1	1030.92	0.104338	0.198551	0.599239	0.887751
Rpl12	15166.3	0.429543	0.171405	0.0122103	0.322279
Ralgps1	2451.37	0.511197	0.296049	0.0842163	0.596983
Angptl2	301.249	-0.255457	0.289811	0.378069	0.802123
Zbtb34	640.17	0.134016	0.173636	0.44022	0.826863
Zbtb43	1572.31	-0.0833517	0.183337	0.649371	0.905056
Lmx1b	469.154	-0.0684943	0.201012	0.733294	0.93187
C130021I20Rik	250.741	0.897364	0.236259	0.000145739	0.0346211
Mvb12b	4351.44	-0.143159	0.169207	0.397518	0.811995
Pbx3	753.45	0.299887	0.220504	0.173827	0.68878
Mapkap1	3784.13	-0.158862	0.154352	0.303376	0.765126
Gapvd1	5632.78	-0.127761	0.221832	0.564659	0.873756
Hspa5	48443.1	-0.169434	0.219879	0.440956	0.827264
Rabepk	821.495	0.126874	0.145375	0.382808	0.803184
Fbxw2	3548.49	-0.0277728	0.1293	0.829929	0.960163
Psmd5	2874.01	-0.233415	0.183634	0.203697	0.707464
Phf19	1485.08	0.00534116	0.283971	0.984994	0.996726
Hc	28.1104	-1.0477	0.470427	0.0259387	0.41181
AI182371	27.9938	0.692045	0.484687	0.153344	0.671431
Cntrl	3064.35	0.349558	0.166999	0.0363335	0.45877
Rab14	10030.8	-0.0499721	0.116895	0.669019	0.912023
Gsn	1301.12	0.142765	0.267296	0.593268	0.884574
Stom	2302.3	0.337903	0.325915	0.299837	0.763308
Ggta1	1309.74	-0.589349	0.346332	0.0888138	0.60274
Dab2ip	4496.51	-0.397749	0.247808	0.108479	0.632404
Ttll11	67.3071	-0.307728	0.293197	0.293921	0.759552
Ndufa8	3600.87	-0.0190576	0.171803	0.911674	0.978572
Rbm18	2470.48	-0.138531	0.125349	0.269088	0.74601
Mrrf	1049.55	0.00873773	0.132352	0.947363	0.986846
Pdcl	3472.47	0.123948	0.171282	0.469283	0.837493
Rc3h2	2194.61	0.185558	0.260235	0.475822	0.839494
Zbtb6	1513.47	-0.0915487	0.151937	0.546812	0.868239
Zbtb26	718.103	0.0249285	0.311032	0.93612	0.984073
Rabgap1	5615.83	-0.00833625	0.135695	0.951014	0.987742
Strbp	3203.84	0.204715	0.178995	0.252752	0.736719
Crb2	57.3972	0.178398	0.383209	0.641546	0.902256
Dennd1a	2619.71	-0.0397417	0.127233	0.754772	0.938095
Lhx2	1829.92	0.288581	0.238635	0.226547	0.72199
Nek6	5284.26	-0.646053	0.264281	0.0145028	0.341647
Psmb7	9270.19	0.102777	0.122026	0.399643	0.812589
Nr6a1	121.15	-0.273398	0.251068	0.27618	0.748876
Olfml2a	132.414	-0.23455	0.30248	0.438089	0.82632
Rpl35	9332.06	0.465421	0.251216	0.0639293	0.539011
Arpc5l	3765.49	-0.129751	0.137657	0.345901	0.788427
Golga1	1828.29	-0.065937	0.123358	0.592983	0.884574
Scai	1271.34	-0.061315	0.201938	0.761408	0.939469
Ppp6c	3268.97	0.0162173	0.194555	0.933568	0.983156
Lrp1b	96.5856	-0.0954404	0.558555	0.864326	0.965765
Zeb2	3852.11	0.0240728	0.206555	0.907221	0.97755
Acvr2a	1204.32	-0.0394949	0.131656	0.764189	0.940066
Orc4	2126.27	-0.0648781	0.155329	0.67618	0.914195
Mbd5	1252.45	-0.223816	0.152147	0.141278	0.663101
Gm13509	135.871	-0.0521796	0.412487	0.899336	0.975453
Epc2	1908.82	-0.200215	0.223547	0.370452	0.7978
Kif5c	144.039	-0.530016	0.361506	0.142612	0.663272
Lypd6	104.42	-0.0571981	0.302807	0.850177	0.964115
Mmadhc	2878	0.018476	0.151567	0.902978	0.97601
Rnd3	1579.81	0.0386111	0.259903	0.881901	0.969577
Rbm43	19.4006	3.74707	1.37097	0.00627316	0.251457
Nmi	425.92	-0.38607	0.257443	0.133709	0.65628
Tnfaip6	1579.34	0.0798864	0.166157	0.630667	0.899388
Rif1	3012.04	-0.107495	0.308835	0.72779	0.930538
Arl5a	3307.58	-0.260235	0.152057	0.0870018	0.600032
A430018G15Rik	51.2572	0.8726	0.638992	0.172068	0.68878
Cacnb4	88.9484	-0.539363	0.339262	0.111877	0.638291
Stam2	2575.94	-0.0843033	0.122786	0.492341	0.847084
Fmnl2	6726.84	-0.413539	0.208144	0.0469458	0.50169
Prpf40a	8899.84	-0.123242	0.193858	0.524948	0.86091
Arl6ip6	2095.6	-0.00364536	0.207692	0.985996	0.997094
Rprm	396.85	-0.557677	0.348498	0.109548	0.634031
Nr4a2	97.1157	-0.147262	0.305289	0.629545	0.898658
A930012O16Rik	64.8302	0.690256	0.612835	0.260025	0.740705
Gpd2	2827.86	-0.435092	0.188929	0.0212819	0.390482
Ermn	21.0634	-0.344619	0.523636	0.510456	0.853399
Cytip	12.7213	-1.12472	0.79608	0.157708	0.676019
Acvr1	1538.11	-0.290572	0.168831	0.0852357	0.597862
Upp2	54.2701	0.279455	0.384609	0.467474	0.837162
Ccdc148	88.993	0.401582	0.469739	0.392605	0.809495
Pkp4	4225.84	-0.16076	0.271888	0.554338	0.870137
Tanc1	7258.94	-0.35005	0.237213	0.14003	0.66089
Wdsub1	796.611	0.180895	0.191815	0.345644	0.788427
Baz2b	2061.92	-0.0958855	0.143967	0.505396	0.85013
Ldha-ps	13.834	0.0450249	0.698653	0.948616	0.986857
March7	4418.77	0.0402016	0.162926	0.805104	0.953548
Gm13573	250.873	0.395518	0.243539	0.104366	0.62663
Rbms1	1781.76	-0.0515521	0.206894	0.803228	0.95251
Tank	1957.81	-0.155396	0.165899	0.34892	0.788992
Psmd14	6159.73	-0.130083	0.157374	0.408472	0.814719
Ifih1	152.686	0.293883	0.512653	0.56647	0.874649
Gca	512.496	0.247796	0.343445	0.470602	0.838042
Kcnh7	27.0766	1.1387	0.798447	0.153828	0.671622
Fign	242.699	0.0836514	0.355457	0.813949	0.955896
Grb14	680.136	0.507012	0.3065	0.0980873	0.617821
Cobll1	2519.41	-0.409664	0.263574	0.120121	0.64499
Gm13594	22.8568	0.173551	0.63738	0.785401	0.945903
Scn3a	27.0784	-0.0144376	0.477779	0.975893	0.994857
Scn2a1	135.013	-0.00731061	0.301731	0.98067	0.995807
Csrnp3	394.842	0.301684	0.293075	0.303303	0.765126
Ttc21b	887.423	0.18639	0.136196	0.171142	0.688216
B3galt1	672.312	-0.548243	0.248603	0.0274337	0.422606
Stk39	1880.04	-0.210454	0.23936	0.379274	0.802617
Cers6	599.572	-0.425017	0.35968	0.237343	0.729024
Spc25	3033.56	0.327506	0.24084	0.173878	0.68878
Lrp2	221.38	0.708513	0.373683	0.0579568	0.528927
Bbs5	228.156	0.403135	0.280084	0.150055	0.669592
Fastkd1	918.145	-0.0706561	0.193298	0.714716	0.924973
Ppig	6856.39	-0.0671136	0.148518	0.651349	0.905555
Ccdc173	144.75	0.975259	0.457983	0.033216	0.442253
Phospho2	850.527	0.148341	0.229228	0.517545	0.856693
Klhl23	4682.66	0.103496	0.164605	0.529509	0.86214
Ssb	13409.4	-0.103586	0.197915	0.600706	0.887754
Mettl5	561.198	0.0832797	0.208565	0.689674	0.918174
Ubr3	5452.81	-0.226815	0.161272	0.159601	0.678306
Gad1os	71.8364	-0.0664735	0.393395	0.865817	0.966136
Erich2os	24.5711	0.211504	0.590188	0.720069	0.927493
Erich2	61.3588	0.35286	0.390734	0.366488	0.797313
Gad1	259.141	-0.455289	0.573382	0.427171	0.821295
Gorasp2	8376.49	-0.373228	0.174272	0.0322223	0.4402
Tlk1	4192.86	-0.167984	0.163266	0.303528	0.765126
Mettl8	1043.23	-0.123819	0.182026	0.496362	0.84833
Dcaf17	1611.32	0.0679049	0.146019	0.641902	0.902256
Dync1i2	9688.59	0.116751	0.146523	0.425561	0.821295
Slc25a12	2901.49	-0.19556	0.178001	0.271922	0.748189
Hat1	4588.82	-0.105259	0.259681	0.685229	0.916879
Metap1d	1470.88	-0.0408248	0.147574	0.782057	0.945544
Dlx1	306.337	-0.468468	0.330865	0.156809	0.6749
Itga6	7105.94	0.596077	0.155097	0.000121418	0.0322916
Pdk1	1050.91	-0.113006	0.563466	0.841046	0.962366
Rapgef4	655.739	-1.03055	0.46736	0.0274502	0.422606
Zak	3844.11	-0.272639	0.220337	0.215948	0.71385
Cdca7	4411.69	-0.146123	0.375	0.696786	0.91934
Ak3l2-ps	69.1072	-0.916624	0.483667	0.058072	0.528962
Sp3	6062.18	-0.0481737	0.150252	0.748499	0.936306
Sp3os	373.908	0.539452	0.299951	0.0721032	0.563301
Ola1	6963.29	-0.0260463	0.178614	0.88406	0.97062
Sp9	251.41	0.319498	0.235278	0.174477	0.68878
Cir1	553.566	0.302139	0.340305	0.374622	0.79961
Scrn3	1304.59	0.0729708	0.192259	0.704283	0.921234
Gpr155	526.868	0.133793	0.245543	0.585832	0.881532
Wipf1	1525.68	-0.00683621	0.210901	0.974142	0.994136
Chn1	3614.08	-0.167762	0.29546	0.570171	0.876613
Atf2	2477.37	0.0913971	0.130543	0.483844	0.842851
Atp5g3	16584.7	0.0885596	0.142096	0.533127	0.862719
Lnp	1525.29	-0.220645	0.196895	0.262449	0.741579
Hoxd9	577.324	0.511089	0.26374	0.0526409	0.512544
Hoxd3os1	321.596	0.828279	0.334373	0.0132449	0.330576
Hoxd8	1307.69	0.205455	0.163902	0.210015	0.710093
Hoxd3	74.9998	0.520037	0.331612	0.116833	0.642405
Hoxd4	100.771	0.555196	0.349184	0.111839	0.638291
Mtx2	2388.69	-0.0615469	0.12734	0.628863	0.898336
Hnrnpa3	38750.9	-0.0502374	0.230924	0.82778	0.95896
Nfe2l2	7554.51	-0.253568	0.217633	0.24397	0.733862
E030042O20Rik	64.6432	0.545559	0.373989	0.144632	0.664344
Agps	4257.27	-0.18072	0.204221	0.3762	0.801023
Ttc30b	424.092	0.264416	0.330667	0.423917	0.821086
Ttc30a1	195.6	-0.00538097	0.248945	0.982755	0.996582
Rbm45	2270.91	-0.235736	0.173218	0.173539	0.68878
Osbpl6	1970.79	-0.235965	0.312493	0.450186	0.82974
Prkra	1774.2	0.295132	0.169482	0.081618	0.590644
Fkbp7	492.881	0.104216	0.382918	0.785496	0.945903
Plekha3	1537.22	-0.300137	0.25088	0.231565	0.723805
Ccdc141	2205.24	0.163223	0.16576	0.324776	0.774908
Sestd1	2366.53	0.192654	0.108241	0.0750977	0.574178
Zfp385b	366.94	-0.953939	0.480182	0.0469644	0.50169
Cwc22	2005.12	-0.0638089	0.194547	0.742921	0.934873
Ube2e3	5032.01	0.187072	0.199192	0.347652	0.788427
Itga4	174.678	-0.858927	0.710149	0.22647	0.72199
Ssfa2	2986.48	-0.33774	0.175933	0.0548944	0.518421
Pde1a	158.878	-1.42718	0.658555	0.030224	0.434853
Dnajc10	9596.16	-0.0471359	0.128494	0.713743	0.924973
Frzb	234.523	1.18283	0.467768	0.0114497	0.315185
Nckap1	18108.9	-0.157115	0.145847	0.281367	0.750627
Dusp19	541.227	0.0778229	0.16092	0.628662	0.898336
Nup35	800.507	-0.137257	0.217588	0.528163	0.861885
Zc3h15	5873.31	-0.177306	0.178008	0.319221	0.772358
Itgav	17722.8	-0.53677	0.242526	0.0268806	0.417767
Fam171b	3742.76	-0.18548	0.162031	0.252326	0.736719
Calcrl	3995.97	-0.501228	0.155267	0.00124587	0.120165
Ctnnd1	2557.16	0.108792	0.139506	0.435485	0.825069
Tmx2	4170.81	-0.0219335	0.142028	0.87727	0.968094
Zdhhc5	5315.64	-0.356194	0.2154	0.0982007	0.617821
Clp1	572.665	0.132499	0.180413	0.462692	0.835382
Ypel4	212.15	1.45001	0.586237	0.0133829	0.330576
Slc43a1	315.31	-0.173344	0.33161	0.60116	0.887754
P2rx3	104.509	1.08148	0.422026	0.0103897	0.302907
Ssrp1	17802.6	-0.131371	0.278998	0.637736	0.901224
Tnks1bp1	2463.5	-0.0333482	0.157668	0.83249	0.960458
Gm13736	455.376	0.0885269	0.305081	0.771683	0.942484
Ptprj	2763.2	-0.717798	0.388094	0.0643788	0.539461
Fnbp4	4203.91	0.0156949	0.1652	0.92431	0.980953
Agbl2	87.1167	-0.391176	0.441321	0.375416	0.800564
Mtch2	8230.82	0.0469641	0.158707	0.767294	0.940959
Ndufs3	3598.3	0.0275879	0.142631	0.846629	0.963413
Kbtbd4	1552.46	0.0761675	0.158005	0.629766	0.898658
Ptpmt1	1199.44	-0.0698387	0.148769	0.638752	0.90142
Celf1	13821.4	0.00246158	0.168146	0.98832	0.997094
Gm13778	31.7005	0.719478	0.553762	0.193856	0.700111
Psmc3	9101.11	0.0137045	0.190957	0.942787	0.985939
Slc39a13	972.367	-0.227679	0.211147	0.280902	0.750365
Madd	458.837	0.319786	0.224046	0.153487	0.671431
Nr1h3	71.1301	0.0642041	0.343256	0.851626	0.964638
Acp2	2982.02	-0.0191578	0.181068	0.915737	0.978572
Ddb2	320.893	0.548732	0.388561	0.157887	0.676167
Pacsin3	1562.15	0.665765	0.23407	0.00445092	0.207623
Arfgap2	4269.22	0.0521948	0.179892	0.771705	0.942484
1110051M20Rik	1600.8	0.216958	0.178041	0.223001	0.720568
Lrp4	5115.79	-0.398373	0.277188	0.150662	0.669592
Ckap5	14602	0.00437052	0.215695	0.983834	0.996612
Zfp408	1240.77	-0.109678	0.133658	0.411882	0.816633
Arhgap1	2816.36	-0.124491	0.109379	0.25505	0.737414
Atg13	1471.92	-0.0931147	0.173854	0.592242	0.884574
Harbi1	416.039	0.408405	0.261665	0.118573	0.64499
Ambra1	2751.69	0.0125362	0.119392	0.916375	0.978572
Chrm4	31.4969	1.17674	0.715559	0.100071	0.618955
Mdk	2941.52	0.576071	0.173405	0.00089338	0.108873
Dgkz	7573.91	-0.2056	0.198642	0.300656	0.764491
Creb3l1	307.284	-0.283163	0.274761	0.302738	0.765126
Phf21a	3709.31	0.206533	0.174543	0.236698	0.72832
Pex16	573.893	0.0685051	0.233449	0.76918	0.941871
Mapk8ip1	7977.53	0.248461	0.147598	0.092304	0.604575
Cry2	1239.88	0.0625078	0.180343	0.728888	0.930898
Slc35c1	879.701	-0.133564	0.249421	0.592306	0.884574
Syt13	744.984	-1.27124	0.43157	0.0032231	0.187768
Prdm11	271.57	-0.204132	0.288936	0.47988	0.841358
4631405J19Rik	43.8923	-1.10414	0.552148	0.0455305	0.500047
Trp53i11	7619.74	-0.868021	0.311771	0.0053666	0.233365
Tspan18	99.2654	-0.638625	0.67094	0.34118	0.786886
Cd82	552.195	1.36375	0.455956	0.00278096	0.172562
Alx4	877.552	-0.04825	0.349567	0.890218	0.97156
Ext2	5993.53	-0.0180482	0.129418	0.889089	0.971399
Accs	736.319	0.222943	0.27919	0.424561	0.82121
Gm13889	752.422	0.306392	0.227715	0.178462	0.689438
Alkbh3	1022.72	0.149695	0.187261	0.424062	0.821086
Hsd17b12	9332.29	-0.0991746	0.143317	0.488942	0.844735
Ttc17	2047.06	-0.224573	0.143481	0.117543	0.642405
Itpa-ps1	571.319	-0.0451483	0.289596	0.876111	0.967748
2810002D19Rik	268.371	0.200767	0.195015	0.303247	0.765126
Api5	8070.92	-0.217416	0.184416	0.23842	0.729979
Lrrc4c	1752.34	-0.0505667	0.36323	0.889281	0.971399
Gm13803	24.3695	0.549174	0.599553	0.359682	0.794537
B230118H07Rik	2116.14	0.229905	0.199478	0.249102	0.736367
Rag1	33.0344	0.748531	0.54248	0.167639	0.684103
Traf6	2436.99	-0.0192372	0.219837	0.930269	0.982465
Prr5l	1615.25	-0.597408	0.384465	0.120215	0.64499
Commd9	1300.86	0.0804772	0.237879	0.735128	0.932006
Ldlrad3	5582.84	0.316635	0.215538	0.14182	0.663101
Trim44	11753.1	-0.261638	0.186281	0.160161	0.678306
Fjx1	5519.01	0.209315	0.227082	0.356653	0.793423
Pamr1	32.9024	0.439222	0.669475	0.51178	0.853741
Slc1a2	3200.69	0.183416	0.429441	0.669304	0.912023
Cd44	4797.8	-0.760806	0.268133	0.00454796	0.210618
Pdhx	2472.72	-0.0352452	0.127255	0.781806	0.945509
Apip	876.959	0.115125	0.142895	0.420438	0.818811
Cat	5565.62	-0.0781846	0.140966	0.579145	0.879344
Abtb2	2152.78	0.00182511	0.176608	0.991755	0.998057
Nat10	2298.33	-0.571128	0.294461	0.0524317	0.512544
Caprin1	30590.2	-0.124419	0.22663	0.583009	0.880417
Lmo2	72.5266	-0.271267	0.438329	0.536004	0.863698
Fbxo3	3785.31	0.0563867	0.146672	0.700652	0.919858
Cd59a	51.4806	-0.135088	0.658701	0.837508	0.961133
D430041D05Rik	62.2223	0.385596	0.599493	0.520093	0.857992
Hipk3	2777.8	-0.30796	0.186122	0.0980033	0.617821
Cstf3	2798.01	-0.0642915	0.190299	0.73548	0.932006
Tcp11l1	1530	0.0437612	0.204865	0.830851	0.960195
Depdc7	294.081	0.380886	0.19003	0.0450325	0.498648
Qser1	4212.51	-0.10049	0.262037	0.701351	0.919858
Prrg4	152.321	-0.615587	0.412701	0.135802	0.656599
Ccdc73	44.1654	0.878337	0.53301	0.0993775	0.618134
Eif3m	5197.44	0.204849	0.161463	0.204548	0.707464
Wt1os	62.1607	0.374021	0.443075	0.398587	0.811995
Rcn1	16286.7	0.203119	0.132709	0.125878	0.651746
Pax6	2153.9	0.252514	0.24982	0.312122	0.769505
Elp4	1640.94	-0.00796328	0.205093	0.969028	0.992325
Immp1l	865.106	0.381169	0.247508	0.123553	0.648655
Dnajc24	1191	0.194693	0.178717	0.27598	0.748876
BB218582	70.2111	0.484191	0.575519	0.400173	0.812909
Mpped2	945.907	0.556841	0.349246	0.110844	0.637183
Arl14ep	2960.39	-0.175852	0.125825	0.162237	0.681011
Mettl15	464.839	0.240809	0.178771	0.177973	0.689438
Kif18a	2582.53	-0.107709	0.283874	0.704372	0.921242
Bdnf	437.094	-0.383894	0.345496	0.266509	0.743535
Lin7c	10183	-0.147144	0.164744	0.371766	0.798847
Lgr4	1612.35	-0.0622094	0.216629	0.773982	0.942912
Ccdc34	3683.19	0.560532	0.212902	0.00846802	0.279249
Ano3	1320.3	-0.269772	0.277693	0.331312	0.780385
Lpcat4	190.914	-0.480087	0.357875	0.179761	0.689646
Slc12a6	932.952	0.375264	0.336344	0.264544	0.742088
Emc4	2069.92	0.0375144	0.154878	0.80861	0.954014
Katnbl1	1330.73	-0.0240917	0.190626	0.89943	0.975453
Emc7	3265.23	-0.219077	0.153538	0.153621	0.671431
Aven	820.074	-0.404938	0.33218	0.222832	0.720462
Ryr3	137.711	0.58142	0.45049	0.196828	0.704496
Fmn1	65.9405	-0.133238	0.553351	0.809722	0.95445
Arhgap11a	8602.4	-0.0637571	0.309223	0.836646	0.961021
Actc1	54.7124	0.5565	0.705016	0.429911	0.822177
Aqr	4866.47	-0.203536	0.236569	0.389587	0.807631
Zfp770	1473.32	-0.404769	0.164452	0.0138429	0.336957
Dph6	1158.56	-0.368313	0.252876	0.145256	0.664344
BC052040	914.648	0.199332	0.208771	0.339684	0.785695
Meis2	2538.7	0.501919	0.21799	0.0213079	0.390482
2700033N17Rik	92.0523	0.661335	0.43779	0.130885	0.654364
D330050G23Rik	113.077	-0.0756256	0.300053	0.801009	0.952126
Spred1	13233.8	-0.626685	0.236593	0.00807793	0.278057
Fam98b	4421.38	-0.0111403	0.156603	0.943289	0.985939
Thbs1	109.107	-1.40374	0.511339	0.00604699	0.247735
Eif2ak4	1195.56	0.0519964	0.220003	0.813166	0.955596
Srp14	3986.64	0.228364	0.218377	0.295684	0.760583
Bmf	1089.79	3.19746	1.22765	0.00919971	0.285904
Bub1b	6881.92	0.257261	0.304338	0.397935	0.811995
Pak6	43.7993	-1.10906	0.602688	0.0657412	0.545138
Inafm2	1883.55	-0.205583	0.227554	0.36629	0.797313
A430105I19Rik	1050.92	-0.651979	0.277951	0.0189933	0.37369
Disp2	2651.74	-1.02347	0.448769	0.0225716	0.398206
Knstrn	8017.65	0.300524	0.236358	0.203559	0.707464
Ivd	4396.8	0.11842	0.186132	0.524636	0.860728
Bahd1	1328.65	0.248838	0.196043	0.204332	0.707464
Chst14	786.873	-0.0400847	0.16898	0.812489	0.955386
Ccdc32	901.752	0.225966	0.2288	0.323342	0.7748
Rpusd2	451.9	-0.155497	0.292465	0.594951	0.885202
Casc5	3074.33	0.138237	0.315449	0.661224	0.909552
Rad51	2150.66	-0.0577473	0.333061	0.86235	0.965765
Rmdn3	1365.26	-0.0209516	0.191545	0.9129	0.978572
Dnajc17	561.397	0.192582	0.198284	0.331426	0.780385
Zfyve19	868.839	0.0510798	0.145786	0.726058	0.929899
Vps18	1539.37	-0.0741669	0.219485	0.735429	0.932006
Chac1	271.482	0.0757246	0.453	0.867242	0.966329
Ino80	2062.13	-0.320418	0.186572	0.0859064	0.597862
Exd1	60.9483	0.354697	0.481724	0.461544	0.835252
Chp1	5893.17	-0.125053	0.164792	0.447941	0.829057
1700020I14Rik	7108.68	0.147971	0.144262	0.305028	0.765901
Oip5	939.887	0.285643	0.250016	0.253246	0.737269
Nusap1	5638.13	0.450146	0.266187	0.0908196	0.60274
Ndufaf1	1135.8	0.149405	0.119028	0.209404	0.709892
Rtf1	4633.96	0.155284	0.156817	0.322063	0.774146
Itpka	79.49	1.49326	0.523161	0.0043131	0.20589
Rpap1	3192.01	0.257534	0.158078	0.103279	0.623466
Tyro3	7917	1.13913	0.419477	0.00661553	0.252866
Mga	4207.63	-0.0964082	0.194424	0.61999	0.895903
Mapkbp1	1903.08	0.0170443	0.143244	0.905285	0.976972
Jmjd7	69.8535	0.312312	0.3601	0.385781	0.805225
Pla2g4b	82.6723	0.0595202	0.413595	0.885572	0.970795
Ehd4	2191.65	-0.547995	0.38334	0.152853	0.671154
Vps39	2787.75	0.0198668	0.142765	0.889326	0.971399
Tmem87a	2786.79	0.0208356	0.167466	0.900985	0.975757
Ganc	1260.64	0.0706208	0.230102	0.758911	0.939405
Zfp106	11299.8	-0.208145	0.223947	0.352661	0.791713
Snap23	2695.84	0.0647996	0.133369	0.627063	0.898312
Lrrc57	1584.26	0.116965	0.157576	0.45792	0.833639
Haus2	2330.7	-0.0691504	0.168687	0.681855	0.916186
Stard9	3720.06	0.304915	0.177697	0.0861751	0.597862
Cdan1	1633.32	0.0320374	0.158333	0.839649	0.961892
Ttbk2	1283.38	0.372872	0.247327	0.131655	0.655786
AV039307	28.5366	0.637668	0.575343	0.267721	0.744843
Ubr1	3315.39	-0.110376	0.14651	0.451228	0.830504
Tmem62	503.906	0.0972744	0.245973	0.692498	0.918174
Ccndbp1	1357.11	0.101312	0.241873	0.675314	0.91381
Lcmt2	547.311	-0.0821342	0.238605	0.730676	0.931472
Adal	954.957	-0.00796428	0.167029	0.96197	0.99097
Zscan29	1143.25	0.424625	0.264547	0.108472	0.632404
Tubgcp4	1928.39	-0.0323843	0.16445	0.843887	0.962496
Trp53bp1	4555.94	0.0633259	0.237784	0.789995	0.947362
Map1a	5282.58	0.496197	0.180837	0.00607152	0.247735
Ppip5k1	1014.19	-0.0515953	0.197145	0.793543	0.948967
Catsper2	247.905	0.449066	0.341213	0.188144	0.694857
Pdia3	36508.2	-0.142299	0.190014	0.453926	0.83197
Serinc4	39.096	0.571632	0.617096	0.354277	0.79179
Serf2	9126.57	0.262891	0.187721	0.161384	0.67935
Hypk	402.525	-0.362589	0.228364	0.11234	0.638931
Mfap1b	529.648	0.0851043	0.199019	0.668928	0.912023
Mfap1a	1019.48	0.197388	0.184687	0.285175	0.753853
Wdr76	971.586	-0.0150306	0.282606	0.957584	0.989678
Frmd5	190.689	0.522613	0.286118	0.0677653	0.552284
Casc4	5534.85	-0.259126	0.181603	0.153615	0.671431
Ctdspl2	2265.41	-0.0838207	0.20314	0.679881	0.915605
Eif3j1	1829.78	-0.316225	0.235606	0.179538	0.689646
Spg11	2662.53	-0.0458313	0.149368	0.758969	0.939405
B2m	4399.23	0.216981	0.383651	0.571688	0.877751
Sord	2521.07	0.147643	0.295832	0.617724	0.895589
Duoxa1	26.8839	-0.25254	0.522832	0.62908	0.898545
Shf	1229.29	0.257881	0.255849	0.313482	0.769505
Bambi-ps1	50.3658	0.300519	0.409011	0.462494	0.835382
Gatm	7951.08	-0.144068	0.172272	0.402995	0.81418
Spata5l1	321.077	-0.218485	0.376	0.561188	0.872362
AA467197	19.5237	0.573344	0.625496	0.359341	0.794474
Slc30a4	2489.96	-0.240011	0.119876	0.0452663	0.498648
Bloc1s6	1625.06	0.0715694	0.1751	0.682734	0.916266
Sqrdl	752.656	0.449715	0.32302	0.163855	0.68257
Sema6d	9435.32	-0.570319	0.276243	0.0389653	0.47139
Myef2	11789.7	-0.105346	0.195142	0.589305	0.883382
Dut	3307.85	-0.00378686	0.32602	0.990732	0.997498
Fbn1	4634.56	0.163788	0.308104	0.595004	0.885202
Cep152	999.005	-0.136965	0.291968	0.638992	0.901484
Shc4	837.836	-0.0760722	0.33189	0.818707	0.956307
Eid1	9117.25	0.0332686	0.239778	0.88965	0.971399
Secisbp2l	5257.61	-0.176253	0.114575	0.123968	0.648655
Cops2	8033.02	-0.106007	0.152085	0.485789	0.843718
Galk2	289.846	0.304211	0.276177	0.270676	0.748004
Dtwd1	377.252	0.308107	0.215886	0.15353	0.671431
Gabpb1	1887.54	-0.26336	0.250146	0.292422	0.758276
Gm27003	52.3509	0.076642	0.488682	0.875376	0.967541
Usp8	4610.81	-0.132216	0.139436	0.343015	0.787132
Trpm7	5637.13	-0.101249	0.118381	0.392395	0.80946
Sppl2a	5189.48	-0.0927823	0.17854	0.603292	0.888114
Ap4e1	1191.97	-0.0664357	0.146511	0.650223	0.905252
Blvra	926.628	0.0978083	0.160049	0.541123	0.865781
Ncaph	5285.54	0.103175	0.255227	0.68603	0.917185
Itpripl1	1025.34	-0.285391	0.287553	0.320963	0.773361
1810024B03Rik	94.7777	0.565356	0.265236	0.0330463	0.44208
Snrnp200	11768.4	-0.158771	0.237286	0.503423	0.849929
Ciao1	1563.21	0.109146	0.132688	0.410748	0.815912
Tmem127	3993.43	-0.0440886	0.198157	0.82393	0.957469
Stard7	6012.96	-0.0580037	0.149136	0.697326	0.91934
Dusp2	23.5185	0.0850822	0.670956	0.899093	0.975453
Fahd2a	378.032	0.509417	0.358463	0.155283	0.672669
Kcnip3	5759.88	-0.109527	0.160436	0.494808	0.84791
Zfp661	679.198	0.403223	0.248734	0.104996	0.628214
Mrps5	2581.35	-0.114179	0.181344	0.528937	0.86214
Mal	37.3943	0.933728	0.514951	0.0697954	0.556454
Nphp1	2083.65	0.143408	0.135464	0.289761	0.757269
Bub1	4015.12	0.182334	0.308223	0.554142	0.870137
Bcl2l11	1100.86	0.336059	0.334135	0.314532	0.769562
Gm14005	525.278	-0.457423	0.236747	0.053345	0.513746
Anapc1	11740.2	-0.150392	0.247834	0.543968	0.866872
Mertk	267.804	-0.368242	0.268512	0.170245	0.687872
Tmem87b	1201.26	-0.00353189	0.173379	0.983747	0.996612
Fbln7	156.039	0.300237	0.284496	0.291274	0.758158
Zc3h8	264.229	-0.1201	0.278399	0.666181	0.911525
Gm10762	374.54	0.0834793	0.217504	0.701122	0.919858
Zc3h6	299.529	1.04748	0.510898	0.0403386	0.479528
Ttl	1880.14	-0.126465	0.170931	0.459386	0.834597
Polr1b	1688.62	-0.649814	0.446219	0.145319	0.664344
Chchd5	904.099	0.444847	0.225232	0.0482614	0.506573
Gm14026	32.3635	-0.182541	0.406556	0.653436	0.906011
RP23-160G19.9	32.1201	-0.248467	0.644978	0.700064	0.919842
RP23-160G19.10	527.925	-0.270183	0.422565	0.52257	0.859032
Slc20a1	3912.98	-0.490926	0.332173	0.139428	0.659994
Ckap2l	6669.58	0.234096	0.251286	0.351548	0.790613
Sirpa	7839.29	-0.178114	0.178434	0.318178	0.772358
Stk35	2489.46	-0.258913	0.225984	0.251914	0.736719
Snrpb	7196.03	-0.0563362	0.218038	0.796116	0.94948
Nop56	6182.59	-0.440906	0.380494	0.246548	0.7362
Idh3b	6747.94	-0.0187276	0.0962511	0.84573	0.963307
Ebf4	407.595	0.428288	0.252196	0.089463	0.60274
Cpxm1	2419.32	-0.0307271	0.211827	0.884665	0.970774
Pced1a	1423.16	0.121187	0.164643	0.461695	0.835252
Vps16	3922.96	0.114209	0.125765	0.36382	0.797313
Ptpra	10372.8	0.166178	0.173995	0.33954	0.785551
4930473A02Rik	39.121	0.999753	0.707519	0.157643	0.676019
Mrps26	2135.23	-0.148653	0.177129	0.401337	0.813482
Ubox5	618.347	0.0394891	0.229661	0.863481	0.965765
Fastkd5	293.769	-0.220916	0.262079	0.399264	0.812075
Lzts3	807.515	0.217303	0.174314	0.212538	0.712597
Ddrgk1	2717.08	0.101499	0.205461	0.621303	0.895916
Itpa	2161.94	-0.0240982	0.19079	0.899489	0.975453
Slc4a11	81.0379	0.0763481	0.372488	0.837597	0.96115
4930402H24Rik	3966.85	0.921322	0.501315	0.0660906	0.547083
Gm14057	60.9571	1.07203	0.604424	0.0761224	0.574609
A730017L22Rik	264.833	0.206585	0.256048	0.419769	0.818232
Atrn	5722.96	-0.0248002	0.181211	0.891143	0.971908
Gfra4	74.8778	0.121634	0.400641	0.761433	0.939469
Hspa12b	118.536	0.628475	0.415947	0.130801	0.654364
1700037H04Rik	2411.32	-0.0317374	0.174388	0.855589	0.96497
Spef1	436.615	0.0554078	0.216301	0.797827	0.950459
Cenpb	8887.95	-0.187247	0.210836	0.374477	0.79961
Cdc25b	3420	0.318259	0.217978	0.144275	0.663829
Ap5s1	789.071	0.260153	0.24368	0.2857	0.754729
Mavs	1702.14	-0.331828	0.176503	0.0601062	0.536656
Pank2	2199.48	0.20296	0.117616	0.0844177	0.596983
Rnf24	1498.44	0.106742	0.237503	0.653119	0.906011
Gm14284	157.535	0.0862139	0.364185	0.812866	0.955491
Smox	3575.61	0.430757	0.314426	0.170693	0.687919
Adra1d	82.2355	-1.388	0.658508	0.0350493	0.451419
5330413P13Rik	46.7415	1.00939	0.639593	0.114526	0.640983
Prnp	13540.3	0.1936	0.416546	0.642092	0.902256
Rassf2	7215.49	0.625331	0.234568	0.00767853	0.272231
Slc23a2	2582.54	-0.776428	0.214987	0.000304427	0.0557884
Tmem230	1154.86	-0.0582627	0.141253	0.679994	0.915605
Pcna	8399.63	-0.0660991	0.28335	0.815546	0.955896
AV099323	32.6944	0.695675	0.436257	0.110791	0.637183
Cds2	6561.17	-0.0351012	0.20325	0.862887	0.965765
Gpcpd1	2725.96	0.043911	0.231751	0.849721	0.9641
1110034G24Rik	225.657	0.392664	0.340302	0.248554	0.736367
Chgb	37.3026	-0.000669541	0.465498	0.998852	0.999398
Trmt6	2119.52	-0.411732	0.250958	0.100872	0.620916
Mcm8	1221.74	0.047362	0.271421	0.861475	0.965743
Crls1	1674.14	-0.017379	0.143004	0.903273	0.97601
Lrrn4	44.225	-0.947947	0.705038	0.178776	0.689646
Tmx4	3557.02	-0.345184	0.16349	0.0347427	0.450181
Gm14038	234.089	0.18732	0.258538	0.468736	0.837493
Plcb1	1629.62	-0.119069	0.256249	0.642175	0.902256
Plcb4	999.431	-0.438412	0.217825	0.0441488	0.494464
Snap25	58.5488	0.0531894	0.505932	0.916271	0.978572
Mkks	738.054	-0.0133168	0.21022	0.94949	0.987206
Slx4ip	715.78	0.266407	0.154059	0.0837641	0.596297
Jag1	656.77	-0.557973	0.28378	0.0492739	0.508136
Btbd3	1708.64	-0.141981	0.190882	0.456986	0.833553
Tasp1	261.182	-0.28688	0.184838	0.120647	0.645142
Esf1	2427.44	-0.359	0.205545	0.0807107	0.588439
Ndufaf5	926.812	-0.0555701	0.146804	0.705036	0.921467
Macrod2	178.622	0.0793071	0.215916	0.713391	0.924863
Flrt3	295.164	-0.167521	0.308311	0.586889	0.882294
Kif16b	518.722	-0.184732	0.353549	0.601317	0.887754
Snrpb2	3211.47	0.0257229	0.184709	0.889243	0.971399
Dstn	7066.49	0.0424581	0.229813	0.853425	0.96497
Rrbp1	19847.3	-0.252226	0.23406	0.281208	0.750433
Snx5	9552.48	-0.078498	0.200245	0.695051	0.918714
Mgme1	990.121	-0.00955271	0.206148	0.96304	0.991008
Csrp2bp	2222.26	-0.182978	0.251241	0.466433	0.837162
Dzank1	303.059	0.438324	0.344299	0.202986	0.707198
Polr3f	2304.79	-0.12407	0.182098	0.495658	0.848113
Rbbp9	2552.02	0.413541	0.258997	0.110332	0.635824
Sec23b	3879.34	-0.0383317	0.17285	0.824498	0.957597
Dtd1	1300.82	-0.00921397	0.176481	0.958362	0.990083
Slc24a3	876.45	0.666384	0.431368	0.122391	0.648274
Rin2	2471.96	0.480019	0.517035	0.353197	0.79179
Naa20	1783.85	-0.178715	0.164587	0.277551	0.74928
Crnkl1	2309.13	0.00419632	0.113266	0.970446	0.992858
Insm1	193.7	0.405837	0.462835	0.380568	0.802956
Ralgapa2	1393.89	0.0285153	0.1382	0.836531	0.961021
Kiz	1913.82	0.30035	0.284815	0.291634	0.75825
Xrn2	6209.78	-0.236971	0.182056	0.193039	0.700111
Nkx2-2	1087.28	-0.043238	0.181139	0.811338	0.955023
Cd93	63.8941	-0.0496072	0.685465	0.942307	0.985803
Nxt1	1074.06	0.0536164	0.229654	0.8154	0.955896
Gzf1	2539.9	0.214136	0.135606	0.11431	0.640983
Napb	347.305	-0.0872774	0.282344	0.757232	0.939405
Cst3	8936.15	0.276924	0.460153	0.547301	0.868374
Zfp120	685.916	0.221949	0.309756	0.473664	0.839128
Zfp937	287.792	0.0223508	0.180456	0.901428	0.975989
3300002I08Rik	66.0321	0.178751	0.352528	0.612116	0.892868
Gm10130	143.586	-0.230874	0.279972	0.409581	0.815428
Gm14122	20.6898	0.115889	0.534442	0.828332	0.95896
Zfp442	248.959	-0.287875	0.234753	0.220089	0.718372
Apmap	2320.81	0.0258134	0.125409	0.83692	0.961061
Acss1	326.702	1.20864	0.446229	0.00675756	0.252866
Entpd6	1473.06	-0.0232449	0.175467	0.894609	0.973615
Pygb	5943.09	0.357959	0.375604	0.340578	0.786346
Abhd12	2647.69	-0.0196384	0.186672	0.916215	0.978572
Gins1	914.345	0.018925	0.288493	0.947697	0.986857
Ninl	609.915	0.162578	0.186183	0.382547	0.803123
Nsfl1c	5422.1	-0.185516	0.164782	0.26024	0.740705
Fkbp1a	14046.6	-0.180864	0.219004	0.408891	0.814988
Sdcbp2	40.8094	-0.176741	0.368493	0.631489	0.899809
Snph	2004.53	0.0392937	0.207708	0.849953	0.964104
Tmem74b	59.1204	0.0170532	0.355369	0.961726	0.990926
Psmf1	1682.21	0.0161262	0.13223	0.902934	0.97601
Fam110a	2174.68	-0.0866411	0.183607	0.63701	0.901175
Tbc1d20	3243.72	-0.0606404	0.188709	0.74795	0.936253
Rbck1	3654.15	-0.175792	0.140299	0.210214	0.71022
Trib3	218.609	-0.749879	0.474308	0.113879	0.640983
Sox12	5445.06	-0.0894191	0.169973	0.598833	0.887663
Zcchc3	1019.56	-0.167561	0.21231	0.429981	0.822177
H13	1681.45	-0.114506	0.18606	0.538273	0.864743
Mcts2	935.049	-0.0526643	0.150562	0.726501	0.929992
Id1	551.575	0.315479	0.242174	0.192679	0.700111
Bcl2l1	2926.02	-0.217786	0.188615	0.248232	0.736367
Tpx2	14319.5	0.129734	0.284607	0.648508	0.904846
Dusp15	276.337	0.0358194	0.446974	0.936128	0.984073
Ttll9	49.9058	0.0312479	0.446857	0.944251	0.986261
Pdrg1	1967.43	-0.121773	0.186349	0.513455	0.854526
Tm9sf4	4848.99	-0.183459	0.109239	0.0930677	0.604888
Plagl2	773.463	-0.198613	0.160061	0.214659	0.712643
Pofut1	3882.48	-0.0226855	0.147339	0.877635	0.968094
Kif3b	3318.18	-0.206889	0.184707	0.262674	0.741579
2500004C02Rik	582.615	0.460369	0.257897	0.0742473	0.571825
Asxl1	3828.7	-0.231234	0.210849	0.272781	0.748297
Nol4l	2170.34	0.962022	0.228834	2.62214e-05	0.0134547
Commd7	1274.59	0.0957028	0.155632	0.538602	0.864838
Dnmt3b	228.324	-0.135929	0.219297	0.535364	0.863271
Mapre1	16910.7	-0.0962917	0.142881	0.500356	0.849929
Efcab8	23.649	0.59013	0.576165	0.305724	0.765901
Gm14494	434.732	0.00467994	0.173933	0.978534	0.995372
Cdk5rap1	513.484	0.240979	0.153942	0.11749	0.642405
Snta1	92.0532	0.178008	0.387378	0.645861	0.903934
Cbfa2t2	1379.89	-0.226327	0.175262	0.196577	0.70396
E2f1	1514.9	-0.33776	0.397466	0.395445	0.81095
Pxmp4	436.401	0.395086	0.323874	0.222511	0.720314
Zfp341	260.611	0.136693	0.22443	0.54248	0.866272
Chmp4b	8281.44	0.302625	0.199765	0.129797	0.654364
Eif2s2	10238.7	-0.104625	0.23283	0.653172	0.906011
Ahcy	1760.1	-0.0982127	0.260857	0.706545	0.921893
Itch	4220.64	0.107542	0.143856	0.454722	0.832359
Dynlrb1	4944.65	0.0205907	0.148076	0.889407	0.971399
Map1lc3a	1326.13	0.272202	0.28123	0.333096	0.780652
Pigu	1839.64	0.0597972	0.186197	0.748097	0.936253
Trp53inp2	10728.9	0.0707327	0.288947	0.806615	0.953922
Ncoa6	3337.75	-0.0363761	0.192927	0.850446	0.964279
Ggt7	82.4976	0.546409	0.406122	0.178486	0.689438
Acss2	2890.55	0.82178	0.395837	0.0378886	0.466855
Gss	1176.03	-0.307865	0.136731	0.0243467	0.404984
Trpc4ap	7589.43	0.0492413	0.149308	0.741554	0.933867
Edem2	1727.73	0.299568	0.256334	0.242539	0.733794
BC029722	657.53	0.360289	0.313692	0.250744	0.736535
Eif6	3138.6	-0.0941573	0.2398	0.694579	0.918661
Uqcc1	2228.51	-0.110063	0.138515	0.426852	0.821295
Cep250	3982.24	0.126213	0.213929	0.555209	0.870137
6430550D23Rik	73.8405	0.543024	0.589658	0.357096	0.793423
Ergic3	5372.77	0.173262	0.1772	0.328184	0.778684
Spag4	193.079	0.318279	0.223184	0.153844	0.671622
Cpne1	14.6922	-0.179767	0.861369	0.834683	0.960926
Rbm12	1890.56	-0.0206309	0.169244	0.902978	0.97601
Nfs1	2013.09	0.00802594	0.145704	0.956072	0.989505
Rbm39	13913.5	0.139761	0.159553	0.381055	0.802956
Phf20	5214.72	-0.212407	0.158162	0.179283	0.689646
Scand1	1890.79	0.179558	0.222001	0.418621	0.817908
Cnbd2	149.853	0.401971	0.28386	0.156749	0.6749
Gm14253	54.3347	-0.056087	0.353478	0.873928	0.96719
RP24-114E18.7	7693.19	-0.123052	0.144741	0.395243	0.81095
Gm14173	456.279	0.506521	0.23603	0.0318724	0.439688
Epb4.1l1	1355.84	-0.276095	0.23737	0.244772	0.734749
Aar2	1839.51	-0.032138	0.163354	0.844032	0.962507
Dlgap4	3753.57	0.0729394	0.186232	0.69531	0.918961
4930405A21Rik	19.378	0.580142	0.59983	0.333455	0.781147
Myl9	232.32	0.456397	0.222653	0.0403826	0.479528
Gm14230	491.783	0.0434917	0.321319	0.892332	0.972709
Tgif2	3508.22	0.0512797	0.159592	0.74797	0.936253
5430405H02Rik	325.88	0.341656	0.288258	0.235921	0.728056
4930518I15Rik	78.5862	-0.183354	0.393092	0.6409	0.902213
1110008F13Rik	5528.94	-0.230884	0.185332	0.212842	0.712597
Sla2	38.5239	0.0858426	0.78891	0.913352	0.978572
Ndrg3	3424.22	0.112361	0.260426	0.666141	0.911525
Gm14276	350.942	0.180474	0.16623	0.277617	0.74928
Dsn1	1966.58	0.210524	0.143253	0.141672	0.663101
Soga1	6294.63	-0.033691	0.242904	0.889686	0.971399
Samhd1	1943.14	-0.31934	0.255648	0.211614	0.711742
Rbl1	3074.21	-0.0538951	0.328185	0.869557	0.966431
Mroh8	29.7175	0.802142	0.545419	0.141375	0.663101
Rpn2	15207.8	-0.11886	0.119391	0.319468	0.772358
Manbal	1839.83	-0.0354141	0.172361	0.837209	0.961133
Src	2584.8	0.0685778	0.138586	0.620713	0.895916
Blcap	2023.75	0.119468	0.175126	0.495122	0.84791
Nnat	5559.91	1.16982	0.354505	0.000967252	0.108873
Ctnnbl1	2560.43	0.00925213	0.184573	0.960021	0.990755
Tti1	1925.84	0.0977389	0.219896	0.656697	0.908162
Rprd1b	1681.53	0.0611913	0.153301	0.689777	0.918174
Tgm2	1052.99	-0.268407	0.469811	0.567791	0.875224
D630003M21Rik	44.5278	0.520797	0.577425	0.367095	0.797313
Lbp	66.3956	1.0794	1.94697	0.579306	0.879344
9430008C03Rik	1039.59	-0.689619	0.307773	0.0250472	0.407377
Snhg11	53.7728	0.54905	0.553546	0.321257	0.773361
Ralgapb	3806.3	0.00484611	0.135103	0.971386	0.992947
Actr5	613.26	-0.0685696	0.193845	0.723539	0.928806
Ppp1r16b	486.911	0.592327	0.26296	0.0242885	0.404984
Fam83d	2126.87	0.144934	0.286092	0.612436	0.892868
Dhx35	1795.6	0.0648979	0.106482	0.542211	0.866187
Mafb	363.662	-0.0945557	0.496715	0.849025	0.9641
Gm14221	19.3179	-0.155806	0.673877	0.817153	0.95599
Top1	13479.3	0.0601761	0.150763	0.689786	0.918174
Plcg1	7679.28	0.140561	0.138586	0.310465	0.768553
Zhx3	4880.02	-0.203133	0.212267	0.338584	0.785342
Lpin3	291.65	-1.52252	0.519004	0.00335118	0.188548
Chd6	3700.51	0.180866	0.105208	0.0855907	0.597862
Ptprt	30.2263	-0.905386	0.486116	0.0625339	0.539011
Gm11451	97.0925	-0.418063	0.329763	0.20488	0.707464
Srsf6	17670.9	-0.351893	0.222602	0.113919	0.640983
Ift52	1741.5	0.125543	0.160299	0.43352	0.82381
Mybl2	1616.67	-0.208348	0.441363	0.636887	0.901175
Tox2	2943.91	0.264826	0.324311	0.414167	0.817139
Oser1	285.888	-0.0845969	0.20016	0.672554	0.912498
2900093K20Rik	36.5603	0.265863	0.491139	0.588287	0.882837
Gdap1l1	52.4544	0.485428	0.452362	0.283228	0.752932
Fitm2	1096.83	-0.32621	0.182069	0.0731841	0.567621
2310001K24Rik	16.6421	1.31544	0.670067	0.0496297	0.508208
Ttpal	1695.57	-0.0969545	0.170481	0.569552	0.876255
Serinc3	14765.9	-0.352656	0.23281	0.129828	0.654364
0610039K10Rik	21.9199	-0.577515	0.646833	0.371946	0.798847
Pkig	1885.59	0.397279	0.160398	0.0132552	0.330576
Ada	134.008	0.492622	0.320675	0.124489	0.648655
Rims4	1109.06	0.267622	0.376899	0.477665	0.84036
Ywhab	16408.2	-0.0893891	0.141395	0.527261	0.86107
Pabpc1l	37.6956	-0.594101	0.39337	0.13097	0.654364
Tomm34	2150.79	-0.0473905	0.148746	0.75003	0.936672
Stk4	2767.77	-0.14175	0.189965	0.455554	0.832991
Matn4	210.583	-0.217533	0.797962	0.785153	0.945903
Sdc4	5601.46	-0.485501	0.345804	0.160326	0.678765
Sys1	1562.16	-0.162669	0.200048	0.416131	0.817548
Dbndd2	1287.43	-0.459756	0.323525	0.155293	0.672669
Pigt	10195.5	-0.263421	0.208561	0.206576	0.707944
Dnttip1	1944.42	0.180604	0.118967	0.128986	0.65351
Gm11457	109.74	0.180443	0.327741	0.581931	0.880278
Ube2c	5702.43	0.229633	0.287019	0.423675	0.821086
Snx21	583.537	0.20918	0.185876	0.260431	0.740705
Acot8	352.834	0.255093	0.244456	0.29671	0.761962
Zswim3	128.392	0.598816	0.407549	0.141748	0.663101
Zswim1	535.444	-0.0623837	0.195568	0.749736	0.936672
Neurl2	133.759	0.638129	0.287522	0.026459	0.414935
Ctsa	4820.36	-0.165335	0.307027	0.59023	0.883382
Pltp	834.208	-0.351982	0.316358	0.265878	0.743067
Pcif1	3947.96	0.0332173	0.174761	0.849253	0.9641
Zfp335	1452.39	-0.118196	0.193415	0.541133	0.865781
Zfp335os	101.462	-0.379519	0.348636	0.276338	0.748876
Slc12a5	224.646	0.197042	0.328621	0.548772	0.868374
Ncoa5	3641.46	-0.17469	0.175839	0.320485	0.773361
Cdh22	1118.42	-0.437434	0.257212	0.0890041	0.60274
Slc35c2	2060.1	-0.719567	0.345646	0.0373603	0.464848
Elmo2	3946.18	-0.31446	0.232369	0.175966	0.68878
Zfp334	2250.61	0.184058	0.156968	0.240962	0.732307
Slc13a3	383.071	-0.0812403	0.254972	0.750012	0.936672
2810408M09Rik	711.001	-0.027809	0.190384	0.883867	0.970575
Slc2a10	492.435	0.126996	0.18581	0.494311	0.84791
Eya2	360.115	0.990259	0.346742	0.00429158	0.20589
Zmynd8	3170.86	0.0948168	0.107459	0.377585	0.802123
Ncoa3	2486.98	0.0863226	0.192208	0.653352	0.906011
Sulf2	32066.7	-0.336213	0.189832	0.0765427	0.576064
Prex1	9635.24	0.023031	0.154417	0.881437	0.969468
Trp53rk	283.721	-0.363342	0.218992	0.0970844	0.615618
Arfgef2	2788.56	-0.152537	0.213212	0.474345	0.839494
Cse1l	9407.67	-0.283247	0.304824	0.352777	0.791713
Stau1	4839.94	-0.0104166	0.0961337	0.913714	0.978572
Ddx27	2918.15	-0.422427	0.323838	0.192085	0.699364
Znfx1	1323.46	0.0322205	0.255636	0.8997	0.975453
1500012F01Rik	1463.13	0.252354	0.236642	0.286244	0.755126
Gm23201	27.5195	-1.35949	0.694867	0.0504098	0.508382
Kcnb1	259.979	0.119424	0.290303	0.680797	0.915912
B4galt5	1417.03	-0.364114	0.350279	0.298573	0.762511
Slc9a8	1548.56	-0.305551	0.161834	0.0590182	0.531992
Spata2	2065.63	-0.0584477	0.190992	0.759588	0.939405
Rnf114	2442.97	0.244828	0.176023	0.16426	0.68257
Tmem189	1005.2	-0.0917924	0.158243	0.561866	0.872698
Cebpb	691.139	-0.72477	0.427351	0.0898939	0.60274
Ptpn1	3316.44	-0.0523789	0.177724	0.768208	0.941085
Mocs3	440.196	0.0707222	0.203655	0.728393	0.930898
Kcng1	479.045	-0.283832	0.600728	0.636584	0.901175
Nfatc2	35.2828	-0.162102	0.64003	0.800058	0.951781
Atp9a	3123.5	0.130154	0.196857	0.508509	0.851879
Zfp64	1076.02	-0.194456	0.193604	0.315186	0.769864
RP23-123O12.2	59.4554	-0.425463	0.339922	0.210698	0.710336
Tshz2	5112.61	-0.0176928	0.222908	0.936736	0.98438
Zfp217	1544.21	-0.127972	0.24837	0.606378	0.889697
Bcas1	8500.11	-0.191587	0.174532	0.272326	0.748212
Bcas1os1	28.7366	0.0630258	0.56478	0.911146	0.978572
Pfdn4	1194.44	-0.0931253	0.216019	0.666397	0.911525
Dok5	89.5052	-0.241992	0.424916	0.569014	0.875532
Fam210b	329.175	0.706577	0.54041	0.191048	0.698821
Aurka	3957.25	0.176322	0.263845	0.503956	0.849929
Cstf1	2376.53	-0.140036	0.183731	0.445953	0.828565
Rtfdc1	2633.41	-0.0343134	0.190913	0.857362	0.965435
Bmp7	957.525	-0.115346	0.318901	0.717578	0.926532
Rae1	2380.66	-0.365201	0.221891	0.0997936	0.618955
Rbm38	1056.11	-0.222783	0.247401	0.367859	0.797313
Pmepa1	791.54	0.0934144	0.493075	0.849738	0.9641
Ppp4r1l-ps	1170.97	0.132885	0.256571	0.60451	0.888378
Rab22a	3701.56	-0.0860439	0.135062	0.52408	0.860476
Vapb	5578.49	-0.135279	0.140867	0.33689	0.784676
Vamp7-ps	190.205	-0.711663	0.249412	0.00432584	0.20589
Stx16	3578.46	0.0240704	0.150563	0.872984	0.96719
Npepl1	64.9519	-0.103727	0.363255	0.775225	0.94324
Gnas	35750.2	0.172346	0.173889	0.321621	0.773567
Gm20721	525.118	0.344405	1.073	0.74823	0.936306
Nelfcd	3371.79	-0.0134297	0.144175	0.925786	0.98113
Ctsz	1551.3	-0.173265	0.363659	0.633756	0.900212
Atp5e	4352.01	0.514408	0.233823	0.0278075	0.424599
Slmo2	2993.81	-0.280919	0.227245	0.216386	0.714676
Gm14326	221.721	0.189252	0.276638	0.493903	0.847611
Ppp1r3d	347.142	-0.309492	0.285167	0.277788	0.74933
Fam217b	1220.74	-0.60876	0.20011	0.0023491	0.158601
Cdh4	9841.27	0.0148258	0.245812	0.951906	0.988189
Taf4a	1460.61	0.127945	0.186381	0.492416	0.847084
4921531C22Rik	146.157	0.285452	0.230373	0.215315	0.713158
Lsm14b	3854.05	0.100749	0.148594	0.497761	0.848872
Psma7	6952.67	0.0494558	0.153991	0.748088	0.936253
Ss18l1	612.763	0.0586098	0.219256	0.789229	0.947163
Mtg2	870.503	-0.0627799	0.148433	0.672332	0.912498
Osbpl2	1882.93	-0.231608	0.130044	0.0749125	0.573752
Adrm1	3297.58	-0.303204	0.211775	0.152222	0.671033
Lama5	13330.7	0.371268	0.306974	0.226491	0.72199
Rps21	12192.4	0.457549	0.210423	0.0296732	0.432064
Cables2	857.007	-0.125768	0.182308	0.490279	0.84545
Mrgbp	1553.56	0.0589694	0.113332	0.602837	0.888056
Ogfr	4514.15	-0.0436257	0.135425	0.747348	0.936253
Col9a3	742.968	-0.389865	0.446567	0.382648	0.803123
Dido1	6173.46	-0.471186	0.237613	0.047368	0.50169
Gid8	2528.6	-0.13875	0.122894	0.258887	0.740705
Ythdf1	4175.15	-0.161392	0.184056	0.380562	0.802956
Arfgap1	3488.43	-0.0716435	0.151554	0.636408	0.901175
9230112E08Rik	167.864	-0.377285	0.222245	0.0895817	0.60274
Col20a1	51.687	0.670099	0.397587	0.0919081	0.603376
Chrna4	1099.18	0.527555	0.293196	0.0719672	0.563301
Kcnq2	15.9719	-0.485184	0.610061	0.426437	0.821295
Ppdpf	2578.56	0.192699	0.160181	0.228975	0.722581
Helz2	21.0946	-0.251523	0.582596	0.665939	0.911525
Gmeb2	1360.03	-0.125079	0.137564	0.363224	0.796947
Stmn3	365.389	0.865302	0.368744	0.0189446	0.373304
Rtel1	3105.2	-0.227472	0.261725	0.38478	0.804702
Arfrp1	1590.95	0.0671743	0.150644	0.655659	0.907117
Zgpat	1774.63	-0.0965184	0.226385	0.669856	0.912023
Lime1	16.3916	-0.843544	0.695501	0.225184	0.721785
Slc2a4rg-ps	392.299	0.174286	0.384112	0.650017	0.905252
Zbtb46	497.929	0.638354	0.235929	0.00681587	0.252866
Tpd52l2	4084.19	0.0253134	0.122658	0.836499	0.961021
Dnajc5	7038.36	-0.166346	0.139145	0.231896	0.724185
Uckl1	970.416	0.165286	0.238985	0.489177	0.844735
Znf512b	2667.85	-0.233146	0.226226	0.302734	0.765126
Prpf6	4965.97	0.00443362	0.134098	0.973625	0.993925
Samd10	177.234	0.332237	0.230722	0.149871	0.669592
Tcea2	307.007	0.239603	0.252852	0.343331	0.787222
Rgs19	1092.05	-0.056112	0.212739	0.791965	0.948389
Oprl1	26.324	-0.586588	0.5809	0.312595	0.769505
Myt1	358.895	0.442863	0.482677	0.358873	0.794474
Pcmtd2	3798.84	0.680341	0.448094	0.128939	0.65351
Polr3k	4554.49	0.55749	0.327311	0.0885224	0.60274
Gm5466	67.1871	0.725778	0.430023	0.091456	0.603214
1110015O18Rik	79.6957	-1.38948	0.512683	0.00672382	0.252866
Zfhx4	317.371	-0.260243	0.281063	0.354486	0.79179
Pex2	2803.2	-0.0555324	0.176846	0.753509	0.937857
Pkia	1261.84	-0.967377	0.25205	0.000124023	0.0322916
Zc2hc1a	298.025	0.00121938	0.258867	0.996242	0.99893
RP24-422L17.1	14.7099	-0.684102	0.587605	0.244335	0.733862
Hey1	3849.67	1.01364	0.35245	0.00402771	0.204678
Mrps28	1013.27	-0.0477695	0.20819	0.818518	0.956307
Tpd52	3670.34	0.0837156	0.166235	0.614544	0.893806
Zbtb10	1438.39	-0.43211	0.249534	0.0833324	0.593883
C030034L19Rik	158.055	-1.20217	0.63676	0.0590331	0.531992
Zfp704	3549.17	-0.213676	0.261673	0.41417	0.817139
Pag1	903.793	0.354724	0.285028	0.213307	0.712597
Fabp5	14966.5	0.0228885	0.334098	0.945381	0.986656
Impa1	2502.24	-0.151747	0.131847	0.249761	0.736535
Zfand1	997.012	0.149954	0.236228	0.525569	0.860939
Snx16	394.689	-0.0327002	0.22935	0.886624	0.971107
Lrrcc1	1588.88	0.149284	0.202707	0.461456	0.835252
E2f5	1195.68	0.251928	0.249749	0.313107	0.769505
1810022K09Rik	1377.86	0.00931821	0.252416	0.970552	0.992858
Car13	74.5556	-0.893509	0.629214	0.155596	0.672957
Car3	31.7007	-0.884213	0.571293	0.121685	0.646533
Car2	1348.12	-0.786736	0.260064	0.002485	0.162941
Ythdf3	5037.83	-0.0359957	0.104679	0.730946	0.931472
Mir124-2hg	10.1337	0.322853	1.12953	0.775009	0.94324
Bhlhe22	177.053	-0.620689	0.441884	0.160128	0.678306
Cyp7b1	476.914	-1.08975	0.384736	0.00461911	0.21238
Armc1	3566.79	-0.144972	0.123253	0.23951	0.730316
Mtfr1	1505.34	0.194555	0.18535	0.293872	0.759552
Pde7a	2690.49	-0.0712464	0.136291	0.601146	0.887754
4632415L05Rik	1285.34	-0.14426	0.198097	0.466473	0.837162
Cp	15071.2	-0.897674	0.445128	0.0437304	0.49425
Hps3	839.703	-0.0793069	0.17138	0.643541	0.902716
Hltf	1270.62	0.00618273	0.14699	0.966449	0.991806
Gyg	3373.06	0.0640497	0.25808	0.803997	0.95294
Tbl1xr1	3933.7	0.0957067	0.187754	0.610231	0.892128
RP23-349M18.1	96.6954	-1.43391	0.435508	0.000992991	0.108873
Gm10259	273.51	0.196533	0.412059	0.633394	0.900212
Nlgn1	1638.36	0.113504	0.24386	0.641612	0.902256
A830092H15Rik	64.7544	-0.177108	0.337949	0.600231	0.887754
Nceh1	1178.2	-0.551356	0.237345	0.0201782	0.382348
Fndc3b	9250.56	-0.47104	0.332719	0.156855	0.6749
Pld1	4170.09	0.0704641	0.160785	0.661205	0.909552
Tnik	3170.72	0.11441	0.16583	0.490244	0.84545
Eif5a2	1550.79	-0.459024	0.239257	0.0550426	0.519181
Rpl22l1	4131.03	0.463692	0.179014	0.00959054	0.292455
Mecom	124.346	1.0413	0.723175	0.149896	0.669592
Mynn	1523.78	0.0985423	0.140989	0.484592	0.843526
Sec62	9018.31	0.0675507	0.256977	0.792654	0.948564
Phc3	3491.06	0.058442	0.138886	0.673908	0.913106
Prkci	5574.36	-0.266873	0.203259	0.189193	0.696204
Skil	2730.69	-0.0417695	0.227864	0.854556	0.96497
Zmat3	5585.51	-0.317044	0.235491	0.178201	0.689438
Pik3ca	3447.3	0.0616727	0.12546	0.62302	0.896579
RP23-372I17.5	35.4076	0.0898094	0.43894	0.837881	0.961217
Zfp639	1309.19	0.0394081	0.161501	0.807222	0.954014
Mfn1	5792.51	-0.183218	0.180862	0.311046	0.769399
Gnb4	1511.52	0.101592	0.152754	0.506009	0.850723
Actl6a	3629.28	-0.121882	0.257411	0.635862	0.90101
Mrpl47	1021.15	0.011033	0.166469	0.947157	0.986773
Ndufb5	3829.02	0.226805	0.199382	0.255314	0.737414
Usp13	934.361	-0.370449	0.219099	0.0908787	0.60274
Gm15574	20.1483	-0.808849	0.740656	0.274802	0.748876
Pex5l	99.6757	-0.371066	0.384504	0.33452	0.782783
Ttc14	3547.16	-0.107427	0.196689	0.584945	0.881126
Ccdc39	108.208	0.770131	0.379975	0.0426837	0.490159
Fxr1	9614.75	0.151271	0.108396	0.162853	0.68156
Dnajc19	1348.9	0.117444	0.144425	0.416111	0.817548
Sox2	13371.9	0.832985	0.359521	0.0205074	0.385214
Atp11b	3367.02	0.0431549	0.137926	0.754368	0.938095
Dcun1d1	1788.36	0.0276088	0.161718	0.864442	0.965765
Mccc1	2624.02	0.00727387	0.146275	0.96034	0.990755
Mccc1os	33.8361	-0.198212	0.456244	0.663966	0.910947
Acad9	2789.62	-0.0824995	0.133007	0.535082	0.863266
D3Ertd254e	1156.26	-0.270602	0.155263	0.0813568	0.590137
Anxa5	9673.55	-0.227936	0.210168	0.278125	0.74933
Gm11549	31.0363	-0.654605	0.447502	0.143522	0.6636
Exosc9	2614.19	-0.219096	0.201027	0.275765	0.748876
Ccna2	10773.4	0.104516	0.306333	0.732966	0.931772
Bbs7	1643.49	-0.0546544	0.138662	0.693465	0.918174
Trpc3	267.047	-0.266711	0.264603	0.313471	0.769505
4932438A13Rik	2904.42	0.0564609	0.166239	0.73413	0.931888
Cetn4	288.172	0.254547	0.346134	0.462095	0.835382
Bbs12	417.665	-0.272457	0.272986	0.318249	0.772358
Fgf2	310.761	-0.353282	0.330493	0.28509	0.753853
Nudt6	266.773	-0.186774	0.221203	0.398471	0.811995
Spata5	1346.05	-0.468694	0.346266	0.175875	0.68878
Spry1	6884.98	-0.615752	0.412191	0.135215	0.65628
Ankrd50	3178.68	-0.215358	0.196289	0.272576	0.748297
Fat4	1253.69	1.00522	0.213207	2.41986e-06	0.00216489
Intu	762.634	0.11151	0.182737	0.541717	0.865951
Hspa4l	6236.75	0.0656363	0.166747	0.693856	0.918174
Plk4	2617.83	0.126954	0.289014	0.660468	0.909552
Mfsd8	708.839	-0.0261352	0.166159	0.875016	0.96748
3110057O12Rik	401.888	0.406064	0.327635	0.215205	0.713158
Larp1b	438.373	-0.0426507	0.193453	0.825505	0.958232
Pgrmc2	4103.8	-0.181251	0.121744	0.136545	0.657508
Jade1	1335.64	-0.426625	0.265643	0.108272	0.632404
Sclt1	610.598	0.027028	0.191809	0.88794	0.97124
D3Ertd751e	466.749	-0.218686	0.224984	0.331046	0.780385
RP23-53G15.1	15.6112	0.0245897	0.694492	0.971755	0.993072
RP23-370F14.3	30.805	0.17453	0.638871	0.784711	0.945903
2610316D01Rik	163.56	0.509142	0.425016	0.230941	0.722917
Pcdh10	3365.24	-0.389118	0.222411	0.0801975	0.585903
RP23-388A19.5	26.3952	0.0121261	0.632055	0.984693	0.996658
Pabpc4l	48.5413	-0.428065	0.419148	0.307125	0.765901
Pcdh18	682.254	-0.509098	0.210676	0.0156705	0.348936
Slc7a11	1713.32	-0.851709	0.378669	0.0244986	0.404984
Ccrn4l	1151.88	-0.801829	0.344743	0.0200253	0.3817
[truncated: 10,773 more rows]

## Sheet: Extended Figure 3h
Gene	baseMean	log2FoldChange	lfcSE	pvalue	padj
Gm6085	76.1846	-0.520464	0.388462	0.180308	0.981179
RP23-34E15.4	57.6124	-0.315036	0.286897	0.27217	0.99852
Mrpl15	3416.93	0.110947	0.233714	0.634992	0.99852
RP23-34E15.5	46.6173	-0.446702	0.443438	0.313761	0.99852
Lypla1	4248.08	-0.0622624	0.209023	0.7658	0.99852
Tcea1	3686.84	0.0702831	0.145272	0.628526	0.99852
RP24-426M1.4	116.436	-0.400111	0.47657	0.401153	0.99852
Rgs20	1142.74	-0.177885	0.38895	0.647423	0.99852
Atp6v1h	4846.58	-0.13058	0.11224	0.244666	0.99852
Rb1cc1	4528.1	-0.270598	0.251906	0.282732	0.99852
4732440D04Rik	152.862	-1.06553	0.457333	0.0198129	0.543546
Pcmtd1	4457.4	-0.561715	0.283221	0.0473325	0.722626
WI1-817D1.2	240.068	-0.756449	0.416699	0.0694724	0.821193
Rrs1	5756.65	-0.383989	0.363268	0.290493	0.99852
Adhfe1	3331.58	-0.156388	0.183548	0.394199	0.99852
2610203C22Rik	252.735	-0.380188	0.456787	0.405234	0.99852
3110035E14Rik	608.587	0.218358	0.327819	0.505352	0.99852
Mybl1	6348.23	-0.857208	0.594342	0.149223	0.949469
Vcpip1	6799.97	-0.0444289	0.0867849	0.608691	0.99852
Sgk3	3320.65	-0.235658	0.202665	0.244914	0.99852
Snhg6	1194.38	0.169768	0.197957	0.391113	0.99852
Cops5	7441.81	0.104075	0.126639	0.411176	0.99852
Cspp1	3289.46	-0.0901158	0.197605	0.648361	0.99852
Arfgef1	5628.88	-0.0585106	0.121318	0.629598	0.99852
Prex2	260.247	1.49186	0.726744	0.0400919	0.685638
Sulf1	169.436	0.33428	0.630737	0.596124	0.99852
Slco5a1	74.81	-0.447663	0.39511	0.257212	0.99852
Ncoa2	4805.14	-0.165367	0.242752	0.495735	0.99852
Tram1	8273.74	0.0758745	0.137845	0.582023	0.99852
Lactb2	3975.52	-0.0568405	0.183841	0.757183	0.99852
RP23-70F22.2	46.2222	-1.0511	0.545986	0.0542113	0.759109
Eya1	1694.73	-0.448494	0.469636	0.339587	0.99852
Terf1	1347.71	-0.0156648	0.150779	0.917255	0.99852
RP23-325F17.4	58.0836	-0.511798	0.524983	0.329617	0.99852
4930444P10Rik	24.6944	-0.803061	0.46711	0.0855758	0.839754
Rpl7	55223.4	0.139732	0.168162	0.40601	0.99852
Rdh10	1120.16	-0.0867638	0.171001	0.611882	0.99852
Stau2	3359.98	0.0455999	0.183879	0.804143	0.99852
Ube2w	2827.81	-0.066446	0.191535	0.728657	0.99852
Tceb1	6774.5	0.155312	0.162633	0.339587	0.99852
Tmem70	2300.8	0.193936	0.218488	0.374741	0.99852
Ly96	132.043	-0.665235	0.345919	0.0544681	0.759109
Jph1	360.502	-0.886466	0.384122	0.0210117	0.555226
Gdap1	48.3212	-0.610753	0.505918	0.227349	0.99707
Pi15	165.29	-1.5769	0.539964	0.00349598	0.252143
Il17f	24.639	0.316941	0.812373	0.696431	0.99852
Mcm3	10919.5	0.356381	0.666691	0.592959	0.99852
6720483E21Rik	32.6507	-0.0779316	0.680616	0.90884	0.99852
Paqr8	2771.9	-1.54485	0.777927	0.04705	0.721099
Efhc1	195.914	-0.252319	0.255143	0.322697	0.99852
Tram2	1532.82	-0.268723	0.117602	0.0223119	0.562893
Tmem14a	50.0956	0.484253	0.67626	0.473945	0.99852
Gsta3	42.6311	-1.23222	0.825731	0.135626	0.926518
Kcnq5	749.173	-0.217796	0.63222	0.730475	0.99852
Gm7658	77.0265	-0.0688365	0.267726	0.797089	0.99852
Ogfrl1	3063.5	-0.772843	0.424209	0.0684788	0.821193
Smap1	6792.55	-0.0210901	0.194038	0.913448	0.99852
1110058L19Rik	1452.87	0.167126	0.180276	0.353896	0.99852
Fam135a	4220.31	0.00263782	0.229984	0.990849	0.999069
Col9a1	122.557	-0.375541	0.298874	0.208928	0.990497
Lmbrd1	4691.93	-0.567791	0.377763	0.13283	0.924305
Bai3	4956.91	-0.123905	0.172649	0.472961	0.99852
RP23-184I13.1	75.5006	-0.822427	0.694693	0.236465	0.99852
Phf3	7881.97	-0.0891601	0.179492	0.619376	0.99852
Ptp4a1	49.4913	0.376803	0.522757	0.471033	0.99852
Prim2	2471.52	0.401299	0.432962	0.353995	0.99852
Rab23	2692.24	0.0567136	0.143082	0.691831	0.99852
Bag2	1728.45	0.374966	0.190334	0.0488336	0.732226
Zfp451	4504.68	-0.0490219	0.148001	0.740474	0.99852
Bend6	692.619	0.293957	0.360377	0.414676	0.99852
Dst	16368.2	0.0485878	0.178343	0.785284	0.99852
Ccdc115	970.544	-0.0978919	0.132395	0.459668	0.99852
Imp4	3514.64	-0.086883	0.19423	0.654645	0.99852
Ptpn18	67.6105	0.249273	0.329953	0.449961	0.99852
Arhgef4	8176.61	-0.217511	0.361689	0.54759	0.99852
RP23-348C6.3	59.1262	-0.237588	0.477319	0.618657	0.99852
Fam168b	18719.6	-0.0903199	0.226015	0.689437	0.99852
Plekhb2	3674.99	0.172051	0.213312	0.419913	0.99852
Hs6st1	3137.5	0.089072	0.167949	0.595867	0.99852
Uggt1	12607.5	0.227111	0.294718	0.44094	0.99852
Arid5a	794.573	-0.694165	0.188205	0.000225717	0.0512503
Kansl3	5561.81	0.116509	0.144193	0.419085	0.99852
Lman2l	2591.22	0.178163	0.126905	0.160346	0.961775
Cnnm4	619.972	0.108516	0.339426	0.749192	0.99852
Cnnm3	3829.02	-0.107818	0.310226	0.72818	0.99852
Ankrd23	91.7624	-0.313549	0.414785	0.44969	0.99852
Ankrd39	554.001	-0.205292	0.132143	0.120291	0.916823
Sema4c	3566.36	-0.428194	0.16671	0.0102139	0.400677
D430040D24Rik	258.375	-0.207707	0.337262	0.537985	0.99852
Fam178b	71.4036	0.122492	0.324411	0.705739	0.99852
Cox5b	7578.26	0.233501	0.245938	0.342402	0.99852
Actr1b	10294	-0.0176651	0.112537	0.875268	0.99852
Tmem131	10763	-0.178525	0.168987	0.290766	0.99852
Inpp4a	1594.08	-0.105033	0.303149	0.728987	0.99852
Coa5	8386.9	0.0776517	0.144045	0.589833	0.99852
Lonrf2	1667.24	-0.0938869	0.311999	0.763475	0.99852
Chst10	1022.68	0.137104	0.183805	0.455715	0.99852
Pdcl3	3618.22	0.0550544	0.145822	0.705768	0.99852
RP23-101P2.6	84.5639	-1.34262	0.563281	0.0171457	0.499139
Tbc1d8	645.766	0.0197156	0.195165	0.919534	0.99852
Cnot11	3080.34	-0.0824465	0.169879	0.627446	0.99852
Gm15832	59.7154	-0.251114	0.452335	0.578791	0.99852
Rnf149	3193.3	-0.0579581	0.20251	0.774726	0.99852
Creg2	493.356	0.256145	0.235226	0.276184	0.99852
Rfx8	153.91	-0.107564	0.578132	0.852402	0.99852
Map4k4	128991	-0.187459	0.290105	0.518165	0.99852
Il1r1	249.759	-0.786854	0.431168	0.0680106	0.821193
Mfsd9	220.333	-0.277087	0.337664	0.411875	0.99852
Tmem182	47.3853	0.691635	0.880028	0.431912	0.99852
Pantr1	3802.95	-0.139793	0.513917	0.785611	0.99852
Pou3f3	10028.9	-0.267454	0.235877	0.256848	0.99852
Pantr2	191.006	-0.61781	0.410233	0.132067	0.924305
Mrps9	2739.01	0.131079	0.137046	0.33884	0.99852
Gpr45	431.503	0.48623	0.164646	0.00314508	0.245687
Tgfbrap1	3809.08	-0.254265	0.214755	0.23642	0.99852
AI597479	2457.38	0.293306	0.128263	0.0222102	0.562893
Fhl2	43.5381	-0.591999	0.49188	0.228766	0.99707
Nck2	8223.08	-0.324539	0.402335	0.419875	0.99852
RP23-435E15.3	117.226	-0.347111	0.436072	0.426034	0.99852
1500015O10Rik	7256.01	-0.785889	0.644707	0.222849	0.99707
Uxs1	4331.95	0.018233	0.326667	0.955489	0.99852
Tpp2	6471.25	-0.197579	0.124716	0.11314	0.900178
Tex30	911.472	0.263025	0.50039	0.599138	0.99852
Kdelc1	3521.86	0.257325	0.195724	0.188599	0.981179
Bivm	1682.77	0.320776	0.158562	0.0430704	0.70464
Ercc5	3225.55	0.0485307	0.125961	0.700027	0.99852
Gulp1	1948.03	-0.218288	0.179612	0.22424	0.99707
Wdr75	3518.58	-0.0799151	0.308764	0.795772	0.99852
Slc40a1	38.8775	0.264316	0.380583	0.487367	0.99852
Dnah7b	358.725	-1.04406	0.396781	0.0085052	0.367191
Slc39a10	7817.64	0.101963	0.142909	0.475548	0.99852
Gm28151	46.5236	-1.64736	0.555887	0.00304184	0.244912
Gm28321	29.0611	-0.32682	0.475196	0.491605	0.99852
Tmeff2	126.355	-1.3109	0.8176	0.108856	0.888015
Nabp1	277.638	-0.0875663	0.250226	0.726377	0.99852
Myo1b	9385.82	-0.0731422	0.244971	0.765265	0.99852
Stat1	768.675	-0.172736	0.181972	0.342496	0.99852
Gls	5369.25	-0.137969	0.228772	0.546452	0.99852
Nab1	4428.11	-0.128077	0.102624	0.212023	0.990497
Tmem194b	968.401	0.00433479	0.214809	0.9839	0.998772
Inpp1	596.531	-0.11886	0.188878	0.529155	0.99852
Hibch	2983.68	0.00636269	0.163828	0.96902	0.99852
Pms1	866.059	0.145796	0.239314	0.542377	0.99852
Ormdl1	1311.64	0.176455	0.198663	0.374428	0.99852
Osgepl1	953.703	-0.00812403	0.193644	0.966536	0.99852
Asnsd1	679.572	0.0837233	0.139565	0.548583	0.99852
Stk17b	1595.45	-0.0741897	0.303936	0.807156	0.99852
Ccdc150	143.121	-0.0845228	0.264793	0.749572	0.99852
Gtf3c3	3351.85	0.110715	0.0995063	0.265864	0.99852
Pgap1	4667.88	0.210905	0.211244	0.318087	0.99852
Ankrd44	479.74	0.18649	0.187466	0.319837	0.99852
Sf3b1	26400.4	-0.131018	0.132153	0.321485	0.99852
Coq10b	1382.55	0.113049	0.150616	0.452908	0.99852
Hspd1	34001	0.196819	0.358202	0.582686	0.99852
Hspe1	6292.09	0.387467	0.241141	0.108097	0.885442
Mob4	5370.13	0.0166237	0.16384	0.919183	0.99852
Rftn2	6384.47	-0.445555	0.428913	0.298897	0.99852
Gm10561	434.83	-0.113294	0.347181	0.744179	0.99852
Mars2	915.202	-0.370339	0.242778	0.127154	0.921853
Plcl1	699.305	0.273983	0.22773	0.228936	0.99707
Satb2	941.429	-0.0410365	0.248108	0.868631	0.99852
9130024F11Rik	87.1772	-0.408826	0.446423	0.359782	0.99852
4930558J18Rik	162.751	0.377704	0.481078	0.432382	0.99852
1700066M21Rik	3635.94	-0.39936	0.222225	0.0723204	0.822746
Tyw5	860.71	-0.221834	0.262392	0.397871	0.99852
9430016H08Rik	2064.93	-0.0840824	0.160411	0.600161	0.99852
Spats2l	11471	-0.422307	0.494511	0.393112	0.99852
Kctd18	1617.81	-0.201174	0.256185	0.432296	0.99852
Sgol2	4619.26	0.376224	0.687459	0.584195	0.99852
Aox1	5352.67	-0.344158	0.336489	0.306406	0.99852
Aox4	52.7693	-1.60353	0.834521	0.0546687	0.759109
RP24-191N24.2	97.0276	-0.382468	0.554432	0.490296	0.99852
Bzw1	30877	0.175231	0.153199	0.252701	0.99852
Clk1	4920.45	-0.637365	0.413048	0.122811	0.920364
Ppil3	1567.77	0.0483059	0.15336	0.752775	0.99852
Nif3l1	2533.11	0.0751746	0.179047	0.674587	0.99852
Orc2	5280.1	0.205338	0.316298	0.516215	0.99852
Gm15834	62.2198	-0.16386	0.410818	0.689995	0.99852
Fam126b	1166.63	-0.199722	0.169063	0.237467	0.99852
Ndufb3	3966.43	0.224599	0.16749	0.179931	0.981179
Cflar	2056.06	-0.18015	0.188424	0.339028	0.99852
Trak2	6244.78	-0.179513	0.238105	0.450895	0.99852
Stradb	1802.3	0.0237188	0.33716	0.943916	0.99852
Tmem237	2908.43	0.278756	0.146629	0.057289	0.772739
G730003C15Rik	95.2569	-0.0716566	0.330351	0.828278	0.99852
Mpp4	28.6381	0.320298	0.494709	0.517343	0.99852
Als2	5019.08	0.0538526	0.180302	0.765184	0.99852
Fzd7	4027.16	-0.185865	0.138301	0.178976	0.981179
Gm973	515.592	-0.594137	0.653942	0.363589	0.99852
RP24-147G7.2	34.6273	0.0371965	0.752715	0.960587	0.99852
Nop58	8056.4	0.0188185	0.392118	0.961723	0.99852
Bmpr2	14879.5	-0.125187	0.182092	0.491772	0.99852
Fam117b	2988.99	-0.0574745	0.182277	0.752523	0.99852
Ica1l	414.333	0.0776995	0.38916	0.841747	0.99852
Wdr12	3243.17	-0.101135	0.31618	0.749071	0.99852
Carf	1068.85	-0.256942	0.252725	0.309303	0.99852
Nbeal1	1962.83	-0.161812	0.265888	0.542809	0.99852
Cyp20a1	2453.37	0.0242503	0.114925	0.83288	0.99852
Abi2	11522.1	-0.0844899	0.112839	0.453998	0.99852
Raph1	2232.62	-0.315446	0.247399	0.202291	0.986986
Eif4a-ps4	1152.02	0.126271	0.279204	0.651087	0.99852
Cd28	26.216	-1.10182	0.739345	0.136155	0.926848
Pard3b	1660.01	-0.178612	0.366447	0.625965	0.99852
Nrp2	2760.86	-0.632118	0.697484	0.364786	0.99852
Ino80d	2755.25	-0.158113	0.263339	0.54823	0.99852
Ino80dos	416.875	-0.247419	0.383258	0.518559	0.99852
Gm20342	286.504	-0.734178	0.479053	0.125384	0.921853
Ndufs1	12187.1	-0.0108885	0.15595	0.944336	0.99852
Eef1b2	33165.2	0.260526	0.168314	0.121657	0.916823
Adam23	348.182	0.350971	0.39703	0.376701	0.99852
Fastkd2	1656.21	0.0482059	0.209084	0.817659	0.99852
Klf7	6348.31	-0.143207	0.286032	0.616605	0.99852
Creb1	4488.43	0.0831182	0.139633	0.551667	0.99852
Mettl21a	1560.97	0.0255565	0.181641	0.888109	0.99852
2810408I11Rik	312.45	0.364968	0.74305	0.623303	0.99852
Ccnyl1	2529.17	-0.200622	0.294162	0.495231	0.99852
Fzd5	1296.77	-0.37113	0.355865	0.296997	0.99852
Plekhm3	1021.23	-0.147843	0.276837	0.593312	0.99852
Rpl10a-ps1	2512.96	0.218302	0.187309	0.243833	0.99852
Idh1	22148.4	-0.0217069	0.19899	0.913135	0.99852
Pikfyve	5431.43	-0.223835	0.0989747	0.0237257	0.573953
Map2	53126.5	-0.125231	0.317533	0.693295	0.99852
Unc80	146.032	-0.0571322	0.279947	0.838289	0.99852
Rpe	4401.5	0.0936619	0.131276	0.475554	0.99852
Kansl1l	1460.24	-0.288403	0.312567	0.356167	0.99852
RP24-429G21.5	66.3403	-0.582319	0.600343	0.332058	0.99852
RP24-429G21.4	37.841	-0.285192	0.670893	0.670769	0.99852
RP24-429G21.1	50.1737	-0.0984801	0.486519	0.83959	0.99852
Acadl	15046.9	-0.426866	0.389936	0.273646	0.99852
Lancl1	3851.43	-0.00596126	0.211221	0.977484	0.99852
Ikzf2	1033.43	-0.386303	0.508711	0.447628	0.99852
Bard1	1749.53	0.34036	0.697632	0.625636	0.99852
Atic	6951.39	0.0940452	0.337499	0.780511	0.99852
Fn1	18312.4	-0.403228	0.688774	0.558259	0.99852
Apol7d	31.7121	-0.0906236	0.574558	0.874672	0.99852
Mreg	183.701	0.361582	0.629273	0.56556	0.99852
Pecr	531.896	0.270591	0.192661	0.160172	0.961775
Tmem169	95.9131	1.09645	0.455824	0.0161542	0.489768
Xrcc5	3067.17	0.167755	0.104693	0.109077	0.888545
March4	37.1085	-0.927319	1.09875	0.398683	0.99852
Smarcal1	2713.25	0.0551548	0.103051	0.5925	0.99852
Rpl37a	16070.2	0.285986	0.187337	0.126865	0.921853
Igfbp2	125152	-0.317371	0.554471	0.567061	0.99852
Igfbp5	10919.4	-0.934798	0.539171	0.0829592	0.839611
6030407O03Rik	54.1681	-1.2464	0.741681	0.0928588	0.859277
Tns1	7713.55	0.131952	0.172756	0.444983	0.99852
Rufy4	287.074	0.261152	0.435094	0.548359	0.99852
Arpc2	16340.4	0.113174	0.129303	0.381432	0.99852
Aamp	11543	0.0617141	0.106931	0.563846	0.99852
Pnkd	5727.2	0.000233441	0.127997	0.998545	0.999415
Tmbim1	6047.73	-0.108552	0.143026	0.447875	0.99852
Catip	31.0217	-0.317326	0.504811	0.529609	0.99852
Slc11a1	71.1591	-0.567606	0.571648	0.320744	0.99852
Ctdsp1	6586.96	-0.125199	0.187977	0.505392	0.99852
Vil1	42.4432	-0.159557	0.563659	0.77712	0.99852
Usp37	3897.98	0.322972	0.218778	0.139876	0.930055
Rqcd1	8003.93	0.292495	0.268922	0.276746	0.99852
Plcd4	12593.2	-0.276614	0.514067	0.590516	0.99852
Zfp142	2872.44	-0.380299	0.177834	0.0324762	0.636291
Bcs1l	1307.32	0.308268	0.150088	0.0399843	0.685638
Rnf25	2219.25	-0.143716	0.179904	0.424377	0.99852
Stk36	868.479	-0.133758	0.421703	0.751102	0.99852
Ttll4	3617.36	0.0363036	0.198213	0.854677	0.99852
Nhej1	184.507	-0.606785	0.245507	0.0134526	0.45859
Cnppd1	3202.66	-0.536052	0.468787	0.252836	0.99852
Fam134a	7908.54	-0.041905	0.14991	0.779835	0.99852
Zfand2b	1000.72	-0.141231	0.274708	0.607174	0.99852
Abcb6	325.475	0.0411015	0.339209	0.903557	0.99852
Atg9a	2431.25	-0.139839	0.254235	0.582293	0.99852
Ankzf1	1249.51	-0.0328574	0.32188	0.918694	0.99852
Glb1l	1327.38	-0.0722643	0.241418	0.764686	0.99852
Stk16	4397.54	0.0264824	0.120736	0.826384	0.99852
Tuba4a	163.596	-0.779686	0.490605	0.112007	0.897028
Dnajb2	2596.28	0.0102219	0.282947	0.971182	0.99852
Ptprn	1164.27	2.68112	0.457939	4.7771e-09	2.9286e-05
Dnpep	5513.51	0.0968051	0.184811	0.600413	0.99852
Speg	3847.16	0.411002	0.189559	0.0301436	0.628564
Gmppa	2508.31	-0.0572868	0.116752	0.623661	0.99852
Chpf	8083.24	0.00868231	0.337262	0.979462	0.99852
Obsl1	6865.22	-0.0787321	0.188058	0.675466	0.99852
Tmem198	201.038	-0.13204	0.364659	0.717283	0.99852
Inha	127.864	-0.124629	0.425764	0.769737	0.99852
Stk11ip	2007.79	-0.392484	0.326293	0.229032	0.99707
Slc4a3	3015.71	-0.125996	0.1364	0.355629	0.99852
Epha4	3313.43	-0.246362	0.224324	0.272098	0.99852
Farsb	4489.8	0.147033	0.313467	0.63903	0.99852
Acsl3	12113.2	0.470625	0.23782	0.0478258	0.72656
Utp14b	2781.65	0.0222756	0.186307	0.904829	0.99852
Wdfy1	5258.68	-0.108709	0.192885	0.573029	0.99852
Mrpl44	1761.73	0.169873	0.121302	0.161389	0.961775
Serpine2	209099	-0.0758422	0.198798	0.702829	0.99852
2310015K22Rik	32.11	-0.506875	0.592623	0.39238	0.99852
Cul3	12489.4	-0.0353039	0.109055	0.746146	0.99852
Dock10	11132.5	-0.137188	0.296971	0.644111	0.99852
Irs1	1544.5	-0.0881194	0.232125	0.704227	0.99852
Rhbdd1	2616.15	0.0538473	0.186499	0.77279	0.99852
Col4a4	211.185	0.345612	0.486714	0.477647	0.99852
Col4a3	104.014	0.1246	0.440191	0.777131	0.99852
Mff	8310.53	-0.154311	0.240174	0.52055	0.99852
Gm28941	112.475	-1.26799	0.482834	0.00863593	0.367644
Agfg1	6956.84	-0.0229109	0.166563	0.890595	0.99852
Pid1	6518.02	-0.143057	0.438124	0.744029	0.99852
Dner	1830.63	-0.29077	0.613413	0.635486	0.99852
Trip12	22550.7	-0.0241611	0.0982193	0.805689	0.99852
Fbxo36	437.699	-0.0537096	0.448846	0.904751	0.99852
Slc16a14	69.8446	0.489284	0.609432	0.42206	0.99852
Rpl19-ps1	330.787	0.305058	0.308681	0.323025	0.99852
Cab39	10207.1	-0.0299742	0.193398	0.876832	0.99852
Itm2c	32215.9	0.0679949	0.33538	0.839339	0.99852
4933407L21Rik	300.329	-0.108688	0.496416	0.826693	0.99852
2810459M11Rik	7930.26	0.456425	0.420503	0.277733	0.99852
Psmd1	19129.8	0.0270863	0.124226	0.827397	0.99852
Htr2b	41.0138	0.473323	0.750181	0.528077	0.99852
Armc9	1254.94	0.046373	0.151559	0.759625	0.99852
Ncl	65379.7	-0.00573032	0.253578	0.981971	0.99852
C130036L24Rik	52.5249	0.1803	0.313538	0.565257	0.99852
Ptma	35113.7	0.189834	0.17747	0.284768	0.99852
Pde6d	2970	0.310949	0.121386	0.0104173	0.402922
Cops7b	1940.14	0.0977449	0.138532	0.480451	0.99852
Dis3l2	1722.58	0.194675	0.15154	0.198916	0.985094
Gm6136	176.227	-0.271165	0.271584	0.318058	0.99852
Eif4e2	6250.37	-0.0314719	0.136614	0.817804	0.99852
Efhd1	4970.97	0.473021	0.305368	0.121378	0.916823
Gigyf2	8435.04	0.0853348	0.147942	0.564066	0.99852
Ngef	86.0431	0.528342	0.406823	0.194046	0.981179
Atg16l1	2221.77	-0.260822	0.148953	0.0799391	0.839611
Dgkd	7283.92	-0.102198	0.193702	0.597776	0.99852
Usp40	4317.21	-0.109748	0.120238	0.361371	0.99852
Hjurp	18423	0.297705	0.44921	0.507503	0.99852
Arl4c	7647.58	-0.127525	0.333856	0.70248	0.99852
Sh3bp4	7643.14	-0.0906523	0.560387	0.871489	0.99852
Agap1	10641.1	0.272142	0.212897	0.20115	0.985558
Gbx2	539.198	-0.140328	0.38835	0.717843	0.99852
D130058E05Rik	909.82	-0.254742	0.374501	0.496368	0.99852
Ackr3	1283.57	-2.00974	1.32571	0.129526	0.923932
Cops8	5096.68	0.050226	0.117402	0.668787	0.99852
Col6a3	2722.76	-0.775023	1.39221	0.577743	0.99852
Rab17	277.14	0.10396	0.552281	0.850691	0.99852
Lrrfip1	11686	-0.332622	0.200503	0.0971292	0.875019
Ube2f	3534.83	0.000380197	0.153536	0.998024	0.999415
Scly	2316.93	-0.115847	0.311358	0.70984	0.99852
Fam132b	25.9065	-0.0352749	0.785934	0.964201	0.99852
Ilkap	4164.21	-0.132894	0.116837	0.255361	0.99852
Hes6	7025.51	-0.23603	0.290773	0.416946	0.99852
Per2	1379.64	-0.30297	0.31585	0.337447	0.99852
Traf3ip1	1243.75	0.210312	0.149694	0.160037	0.961775
Asb1	2649.83	-0.157639	0.186374	0.397653	0.99852
Hdac4	5595.69	-0.366345	0.205049	0.073999	0.824929
Ndufa10	10610.4	0.00764498	0.129159	0.952801	0.99852
Myeov2	3825.67	0.369269	0.106591	0.000531524	0.0905142
Gpc1	10612	0.169012	0.296391	0.56852	0.99852
Dusp28	73.9095	-0.544085	0.363104	0.134022	0.925286
5033417F24Rik	107.83	-0.807422	0.477151	0.090613	0.851733
Rnpepl1	3799.71	-0.2897	0.243635	0.23441	0.99852
Capn10	1486.43	-0.00117622	0.156528	0.994004	0.999415
Kif1a	20115.7	-0.236793	0.210719	0.261123	0.99852
E030010N08Rik	54.1586	-0.337911	0.471144	0.473242	0.99852
Sned1	10455.2	-0.975008	0.384564	0.0112332	0.421194
Mterf4	1140.11	0.0990309	0.250038	0.692059	0.99852
Gm28535	34.3078	-0.287781	0.591814	0.626776	0.99852
Pask	2146.89	0.500903	0.47953	0.296221	0.99852
Ppp1r7	6856.71	0.124834	0.195715	0.523583	0.99852
Hdlbp	29770	0.201443	0.257984	0.434898	0.99852
Sept2	373.44	-0.130402	0.284942	0.647209	0.99852
Farp2	644.317	0.00442483	0.307768	0.988529	0.998893
Stk25	7158.32	-0.0786292	0.183004	0.667444	0.99852
Bok	448.812	-0.0711453	0.627327	0.909705	0.99852
Thap4	1677.03	0.138507	0.113716	0.223221	0.99707
Atg4b	4097.18	-0.0638987	0.198503	0.747526	0.99852
Dtymk	6666.65	0.334317	0.378447	0.377025	0.99852
Ing5	1103.72	-0.307042	0.295858	0.299362	0.99852
D2hgdh	28.1063	1.55701	1.20687	0.197009	0.985094
Fam174a	1355.72	-0.0827256	0.168048	0.622526	0.99852
D1Ertd622e	2675.51	-0.640767	0.206311	0.00189751	0.186624
Ppip5k2	2399.94	-0.12875	0.180254	0.475061	0.99852
Gin1	596.086	-0.241008	0.203051	0.235255	0.99852
Pam	4635.81	-0.252945	0.22642	0.26393	0.99852
Gm3531	282.44	-0.171366	0.272277	0.5291	0.99852
Gm7967	80.8493	-0.304366	0.519993	0.558329	0.99852
Cdh20	13298.9	-0.38709	0.17947	0.031017	0.631624
Rnf152	432.498	-0.0121821	0.379453	0.974389	0.99852
Gm3608	881.08	0.129883	0.156532	0.406677	0.99852
Pign	4458.55	0.143802	0.141464	0.309377	0.99852
2310035C23Rik	3052.43	-0.0809709	0.101331	0.424248	0.99852
Tnfrsf11a	77.5367	0.353412	0.771325	0.646817	0.99852
Gm7160	105.247	-0.215837	0.26913	0.422564	0.99852
Zcchc2	2092.5	-0.136539	0.103792	0.188339	0.981179
Phlpp1	8355.96	-0.0949518	0.259471	0.714407	0.99852
Bcl2	2162.33	-0.396722	0.356622	0.265948	0.99852
Kdsr	1678.47	-0.22199	0.205594	0.280255	0.99852
Vps4b	6473.5	-0.196233	0.157282	0.212159	0.990497
Serpinb5	273.01	-0.626987	0.545687	0.250562	0.99852
Serpinb8	701.008	-1.44398	0.525912	0.00603879	0.336091
Cdh19	225.918	-0.240406	0.358066	0.501964	0.99852
Dsel	1520.5	-0.461467	0.202131	0.0224296	0.563544
Tsn	10679.6	0.0807735	0.112787	0.473891	0.99852
Nifk	3909.94	-0.070263	0.249753	0.778457	0.99852
Clasp1	9593.08	0.0775484	0.11556	0.502177	0.99852
Gli2	1326.17	0.0131741	0.273492	0.961581	0.99852
Inhbb	3584.55	0.291352	0.323573	0.367895	0.99852
Ralb	6878.41	0.048824	0.160799	0.761407	0.99852
3830432H09Rik	74.4721	0.0934195	0.419575	0.823806	0.99852
Epb4.1l5	2861.72	0.218739	0.18834	0.245479	0.99852
Ptpn4	3610.75	-0.0721283	0.24791	0.771093	0.99852
Tmem177	938.046	0.342263	0.131967	0.00949908	0.384562
Dbi	49903.6	0.231594	0.301072	0.441756	0.99852
3110009E18Rik	311.118	-0.155315	0.193078	0.421157	0.99852
Steap3	260.833	-0.437437	0.728408	0.548148	0.99852
En1	433.225	-0.191279	0.196284	0.329806	0.99852
Celrr	1120.92	-0.17388	0.370099	0.638484	0.99852
Insig2	2190.22	-0.1742	0.168174	0.300282	0.99852
RP24-98O21.4	52.0213	-0.574444	0.667384	0.389382	0.99852
Ccdc93	2967.04	-0.156964	0.174394	0.36809	0.99852
Ddx18	2407.29	-0.0662376	0.207788	0.749897	0.99852
Actr3	15236.1	0.0995199	0.139014	0.474056	0.99852
Slc35f5	3090.88	-0.149445	0.186581	0.423152	0.99852
Lypd1	2120.79	-0.256015	0.444484	0.564628	0.99852
Nckap5	1394.99	-0.414245	0.350785	0.237639	0.99852
Mgat5	2735.77	-0.181078	0.303048	0.550158	0.99852
Ccnt2	5210.02	-0.231675	0.284291	0.415118	0.99852
Map3k19	30.138	-1.94478	1.19913	0.104842	0.879214
Rab3gap1	3295.11	-0.135398	0.0923196	0.14248	0.93628
Zranb3	1687.26	0.462496	0.257888	0.0729088	0.824086
RP24-338G10.1	92.7076	0.341834	0.46959	0.46665	0.99852
R3hdm1	7085.34	0.0173621	0.155204	0.91093	0.99852
Ubxn4	8048.79	-0.218748	0.186489	0.240803	0.99852
Dars	11555	0.0463156	0.125749	0.712636	0.99852
Gm6170	36.7342	-0.442484	0.561182	0.430413	0.99852
Cxcr4	1041.36	-0.534608	0.531375	0.314374	0.99852
Pfkfb2	725.58	-0.628759	0.314801	0.0457901	0.712477
Yod1	840.499	-0.198786	0.225258	0.377516	0.99852
AA986860	141.946	0.0836064	0.342452	0.807122	0.99852
Mapkapk2	9072.69	-0.0163777	0.260629	0.949894	0.99852
Dyrk3	383.648	0.158829	0.314226	0.613236	0.99852
Eif2d	2343.16	0.139751	0.117135	0.232841	0.99852
Rassf5	79.2296	-0.848114	0.312386	0.00662842	0.340046
Ikbke	174.735	-0.455195	0.324056	0.160117	0.961775
Srgap2	22709.3	-0.319268	0.126619	0.0116857	0.432864
Fam72a	865.343	-0.146263	0.557784	0.793151	0.99852
5430435G22Rik	429.887	1.39813	0.469311	0.00289085	0.239492
Slc41a1	7197.92	-0.103637	0.165672	0.531608	0.99852
Rab29	1020.34	-0.244666	0.136433	0.072925	0.824086
Nucks1	17568.8	0.288615	0.465229	0.535014	0.99852
Elk4	3617.08	0.00415414	0.220281	0.984954	0.998869
Mfsd4	58.1942	-0.485804	0.3289	0.139661	0.930055
Klhdc8a	42.0551	-0.740134	0.8164	0.364628	0.99852
Nuak2	96.9359	-0.219783	0.596716	0.712633	0.99852
Tmcc2	1702.75	0.0789275	0.159258	0.620179	0.99852
Dstyk	4574.86	0.011096	0.197938	0.955296	0.99852
6030442K20Rik	30.3441	0.0643131	0.464347	0.889844	0.99852
Rbbp5	3624.84	0.138435	0.165553	0.403045	0.99852
Tmem81	221.135	-0.0628492	0.184524	0.733403	0.99852
Cntn2	31.544	0.18312	0.74717	0.80639	0.99852
Nfasc	994.497	0.176192	0.256096	0.491458	0.99852
Lrrn2	6867.66	0.361545	0.184864	0.0504962	0.737993
Mdm4	8938.45	-0.0498985	0.214379	0.815949	0.99852
Pik3c2b	1070.3	-0.127681	0.407773	0.754191	0.99852
Ppp1r15b	8713.47	-0.012581	0.177365	0.943451	0.99852
Plekha6	173.638	0.77921	0.340152	0.0219768	0.562893
Sox13	413.623	0.193681	0.185281	0.295867	0.99852
Snrpe	4701.33	0.492541	0.175227	0.00494067	0.302888
Zc3h11a	968.935	-0.0810651	0.231432	0.726132	0.99852
Zbed6	3217.53	-0.105907	0.202779	0.601475	0.99852
Atp2b4	1225.81	0.328383	0.277663	0.236941	0.99852
Optc	68.2426	0.439835	0.309345	0.155077	0.955613
Prelp	3042	0.0173322	0.325277	0.957505	0.99852
Btg2	10012.7	0.0654201	0.597555	0.912822	0.99852
Chil1	160.285	-0.493842	0.700823	0.481021	0.99852
Adora1	7764.07	-0.172797	0.210316	0.411302	0.99852
Ppfia4	33.2853	-0.037289	0.469489	0.936695	0.99852
Tmem183a	6460.44	-0.0094753	0.223001	0.966108	0.99852
Cyb5r1	1709.97	-0.0976108	0.236656	0.680003	0.99852
Adipor1	11454.3	-0.0272896	0.108099	0.800693	0.99852
Klhl12	2112.23	0.0890139	0.148351	0.548492	0.99852
Rabif	2797.6	-0.160822	0.164996	0.329705	0.99852
Kdm5b	9246.32	-0.188206	0.348903	0.589595	0.99852
Syt2	65.0347	-1.45492	0.891816	0.102803	0.879214
Ppp1r12b	1941.4	-0.0139945	0.222003	0.949737	0.99852
Ube2t	1153.12	0.134244	0.735674	0.855208	0.99852
Ptprv	391.307	0.107994	0.480464	0.822159	0.99852
Ptpn7	29.842	0.00480155	0.948431	0.995961	0.999415
Arl8a	14972.1	-0.28339	0.341555	0.406706	0.99852
Gpr37l1	1746.58	-0.0314754	0.580061	0.956726	0.99852
Gm4204	422.347	0.271945	0.174635	0.119418	0.916804
Rnpep	2711.52	0.0188822	0.169246	0.911167	0.99852
Timm17a	6418.89	-0.0119068	0.325374	0.970809	0.99852
Shisa4	8664	0.175397	0.24232	0.469173	0.99852
Ipo9	15710.8	0.106651	0.206197	0.604998	0.99852
Nav1	12761.4	0.288891	0.172513	0.0940117	0.862822
Gm4793	35.0157	0.510618	0.587572	0.38483	0.99852
Csrp1	3038.36	0.365983	0.213392	0.0863322	0.843441
Phlda3	3574.84	0.48894	0.42389	0.248722	0.99852
Tmem9	5755.5	0.278252	0.19128	0.145757	0.943601
Gm15850	55.9141	0.848041	0.462888	0.0669418	0.818209
Kif21b	10394.3	0.182932	0.196605	0.352136	0.99852
5730559C18Rik	383.679	0.313719	0.505633	0.534963	0.99852
Camsap2	8366.65	-0.126059	0.23967	0.598911	0.99852
9230116N13Rik	64.2786	-0.245525	0.2693	0.361918	0.99852
Ddx59	1730.12	0.0978426	0.185769	0.59841	0.99852
Kif14	2355.32	0.367225	0.656456	0.575885	0.99852
Zfp281	3728.78	-0.0474221	0.165505	0.774472	0.99852
Gm19705	30.4084	-0.0541131	0.476799	0.90964	0.99852
Nr5a2	124.619	0.0343759	0.660626	0.958501	0.99852
A430106G13Rik	91.7162	-0.681332	0.486558	0.161421	0.961775
Nek7	6610.53	-0.0797263	0.110983	0.472534	0.99852
2310009B15Rik	555.644	0.106083	0.186722	0.569943	0.99852
Dennd1b	2919.15	0.0181806	0.15872	0.908805	0.99852
Zbtb41	4289.69	-0.0513814	0.115082	0.655255	0.99852
Aspm	10663.5	0.399736	0.605156	0.508901	0.99852
RP23-13N24.1	47.6349	0.351065	0.476446	0.461218	0.99852
Gm5835	766.973	0.171475	0.246093	0.485936	0.99852
Cdc73	4654.38	0.0488645	0.0889214	0.582646	0.99852
B3galt2	144.032	-0.951613	0.298523	0.00143388	0.164181
Glrx2	2567.21	-0.180625	0.216795	0.404755	0.99852
Trove2	5506.58	0.0760622	0.261897	0.771489	0.99852
Uchl5	2696.31	0.262548	0.346519	0.448647	0.99852
Gm29170	244.528	-0.146979	0.29478	0.618056	0.99852
Rgs2	916.361	0.169976	0.30258	0.574283	0.99852
Brinp3	421.558	-0.573956	0.720889	0.425929	0.99852
Pla2g4a	256.798	0.25104	0.497724	0.613996	0.99852
Gm15453	80.5517	0.13635	0.397977	0.731893	0.99852
BC003331	4327.5	-0.0496871	0.185433	0.788736	0.99852
Tpr	18340.9	-0.028518	0.155045	0.854066	0.99852
Hmcn1	2378.42	-0.170053	0.231086	0.4618	0.99852
Gm10138	115.621	0.437489	0.439669	0.319716	0.99852
Ivns1abp	18934.5	-0.0677219	0.232285	0.770633	0.99852
Swt1	918.138	0.12332	0.295117	0.676043	0.99852
Trmt1l	1770.8	0.234518	0.17866	0.189301	0.981179
RP24-167M10.4	136.311	-0.11424	0.455854	0.802118	0.99852
Rnf2	5049.88	0.176139	0.129488	0.173746	0.978547
2810414N06Rik	165.011	0.260142	0.4503	0.563461	0.99852
Edem3	7434.26	-0.0284549	0.129268	0.825775	0.99852
1700025G04Rik	8661.04	0.0232076	0.270688	0.931676	0.99852
Tsen15	1513.01	0.493406	0.243565	0.0427884	0.70464
Colgalt2	1416.94	0.261093	0.322298	0.417883	0.99852
Rgl1	6039.22	0.0158062	0.166995	0.924592	0.99852
Arpc5	8661.72	0.00888581	0.12437	0.943042	0.99852
Smg7	7173.96	-0.112796	0.134085	0.400222	0.99852
Nmnat2	920.008	-0.207372	0.367932	0.573016	0.99852
Lamc2	41.3657	-0.0490441	0.523512	0.925361	0.99852
Lamc1	28174.8	0.0107121	0.197516	0.956749	0.99852
Dhx9	19066.7	-0.0809743	0.20973	0.699432	0.99852
Npl	1896.7	0.146321	0.396225	0.711913	0.99852
Rgs8	981.632	1.58019	0.841152	0.0602986	0.787593
Rgs16	1506.11	1.03922	0.522403	0.0466679	0.716139
Rnasel	559.419	0.201291	0.531559	0.704925	0.99852
Teddm2	51.5466	-0.811299	0.668225	0.224706	0.99707
Glul	21711.5	-0.217175	0.453206	0.631799	0.99852
Ier5	1837.23	0.123513	0.328271	0.706728	0.99852
Mr1	1056.97	0.15107	0.32638	0.643461	0.99852
Stx6	6157.45	-0.11523	0.147513	0.434713	0.99852
BC034090	426.302	-0.774219	0.578983	0.181155	0.981179
Xpr1	7775.85	0.0839943	0.204505	0.681279	0.99852
Acbd6	2952.95	0.0732179	0.183828	0.690411	0.99852
Qsox1	10474.7	-0.327634	0.276818	0.236583	0.99852
Cep350	3953.49	0.194931	0.161602	0.227723	0.99707
Tor1aip1	6539.17	-0.106481	0.153254	0.487181	0.99852
RP24-321N12.1	61.4226	-0.533691	0.589999	0.365697	0.99852
Tor1aip2	10599.1	0.190146	0.116326	0.102132	0.879214
Soat1	8122.97	0.0971153	0.222441	0.662409	0.99852
Abl2	10070.9	-0.273239	0.247084	0.268788	0.99852
Tor3a	3480.01	0.0341685	0.197229	0.862461	0.99852
Fam20b	9298	0.138434	0.214929	0.519517	0.99852
Ralgps2	11920.1	-0.0852233	0.234581	0.716381	0.99852
Rasal2	5714.7	0.12246	0.252973	0.628326	0.99852
2810025M15Rik	4490.54	0.458736	0.238495	0.0544222	0.759109
Sec16b	364.277	-0.537706	0.409798	0.189479	0.981179
Brinp2	3195.25	-0.457896	0.325225	0.15915	0.961775
Astn1	14509.7	0.148955	0.251157	0.55313	0.99852
Rfwd2	3513.38	0.0084696	0.147541	0.954223	0.99852
Mrps14	2047.03	0.365616	0.147206	0.0130028	0.450673
Cacybp	9233.74	0.21242	0.260963	0.415653	0.99852
Rabgap1l	2027.09	-0.205226	0.385939	0.594894	0.99852
Rc3h1	3399.44	0.0916484	0.219211	0.675887	0.99852
Zbtb37	2109.67	-0.125278	0.342523	0.714552	0.99852
Gas5	9813.88	0.0212035	0.194878	0.913358	0.99852
Dars2	2849.12	0.443382	0.225143	0.048915	0.732226
Cenpl	1396.5	0.312361	0.496559	0.529316	0.99852
Klhl20	2121.84	0.0017833	0.154985	0.990819	0.999069
Prdx6	20109.4	-0.0557684	0.312921	0.858551	0.99852
Suco	6529.8	0.130749	0.145146	0.367691	0.99852
Pigc	2495.2	-0.011425	0.267182	0.965892	0.99852
Dnm3	229.828	-0.303089	0.324839	0.350798	0.99852
Mettl13	1408.65	-0.290933	0.199008	0.143763	0.938095
Vamp4	2831.35	-0.0584686	0.294899	0.842837	0.99852
Prrc2c	22967.2	0.0684201	0.0841361	0.416099	0.99852
Fmo4	45.9059	-0.805806	1.09402	0.461391	0.99852
Fmo1	941.085	-1.61988	0.882113	0.0663035	0.816212
Fmo2	794.938	-1.06816	0.486544	0.0281339	0.614921
Prrx1	5015.7	0.169388	0.209687	0.4192	0.99852
Gorab	1370.47	0.0285443	0.20185	0.887543	0.99852
Rpsa-ps1	126.058	0.352124	0.274859	0.200157	0.985465
Kifap3	6659.14	0.0129615	0.26268	0.960646	0.99852
Scyl3	1377.2	-0.340776	0.259806	0.189637	0.981179
BC055324	1773.42	0.459457	0.578404	0.426989	0.99852
Mettl18	441.053	0.184026	0.175287	0.293786	0.99852
Slc19a2	1789.34	0.436883	0.315522	0.166164	0.966703
Ccdc181	1153.34	0.0763239	0.288847	0.791598	0.99852
Blzf1	2183.13	-0.188144	0.158537	0.235324	0.99852
Nme7	1484.1	0.243266	0.0971309	0.0122618	0.440887
Atp1b1	1319.53	0.138662	0.373199	0.710229	0.99852
RP23-152I6.3	76.3172	-0.299759	0.332445	0.367228	0.99852
Gm16550	25.3478	0.257684	0.457657	0.5734	0.99852
Sft2d2	1549.44	0.0122432	0.372968	0.973813	0.99852
Tiprl	3613.21	0.0962823	0.10716	0.368924	0.99852
RP23-187M7.5	52.3671	-1.0348	0.515197	0.0445852	0.706278
Gpr161	3185.6	0.165278	0.304276	0.587003	0.99852
Dcaf6	3348.79	-0.230075	0.376377	0.541008	0.99852
Mpc2	2441.24	0.145298	0.193737	0.453271	0.99852
Mpzl1	18511.1	0.0358228	0.222416	0.872044	0.99852
Creg1	2402.39	0.0711899	0.138912	0.608313	0.99852
Pou2f1	2798.51	0.268479	0.240317	0.263913	0.99852
Dusp27	32.9166	-1.84022	1.16181	0.113211	0.900178
Ildr2	7941.77	-0.0914331	0.433345	0.832892	0.99852
RP24-229G16.1	61.4666	-0.0631781	0.331536	0.848869	0.99852
Tada1	2854.11	-0.043818	0.18062	0.808317	0.99852
Pogk	5837.26	-0.155024	0.27188	0.568546	0.99852
Gm16701	101.344	-0.873552	0.380622	0.0217293	0.562074
Fam78b	1284.29	-0.61704	0.285944	0.0309352	0.631624
Uck2	6245.43	0.228986	0.336309	0.495947	0.99852
Aldh9a1	2642.23	-0.241095	0.174191	0.166333	0.966703
Mgst3	693.164	-0.051166	0.409731	0.900621	0.99852
Pbx1	10579.3	-0.0738668	0.375762	0.844157	0.99852
Nuf2	6937.13	0.327818	0.581408	0.572866	0.99852
Rgs4	63.4439	-0.05771	1.26288	0.963552	0.99852
1700084C01Rik	67.8799	-1.75521	0.981456	0.073716	0.824929
Hsd17b7	6724.92	-0.626639	0.461633	0.174642	0.980908
3110045C21Rik	241.248	0.315793	0.383753	0.410561	0.99852
Ddr2	9728.65	0.0587993	0.27817	0.832592	0.99852
Uap1	2601.45	0.0435422	0.202912	0.83009	0.99852
Uhmk1	10525.4	0.0932791	0.171375	0.586236	0.99852
Gm7694	1414.59	0.197145	0.236779	0.405063	0.99852
Nos1ap	617.06	0.189282	0.232198	0.414973	0.99852
Olfml2b	1400.24	0.210304	0.407215	0.605543	0.99852
Atf6	5157.03	-0.0952683	0.143412	0.506501	0.99852
Dusp12	963.041	0.0691998	0.1815	0.703005	0.99852
Gm2962	30.1765	0.0984416	0.476543	0.836342	0.99852
1700009P17Rik	137.664	0.199804	0.323791	0.537184	0.99852
Sdhc	13516.9	0.228135	0.140562	0.104584	0.879214
Ndufs2	19068.6	-0.00715154	0.17283	0.966994	0.99852
B4galt3	4581.15	0.00786207	0.121163	0.948263	0.99852
Ppox	3487.71	-0.420431	0.332325	0.205828	0.990417
Usp21	2923.79	0.0704214	0.176669	0.690184	0.99852
Ufc1	5926	0.0930257	0.170143	0.58455	0.99852
RP23-395H6.2	168.011	-0.87947	0.49435	0.0752325	0.827634
Dedd	2645.04	0.0658919	0.143975	0.647195	0.99852
Nit1	2585.05	0.0745892	0.266735	0.779755	0.99852
Pfdn2	4550.15	0.243191	0.188789	0.197688	0.985094
Klhdc9	149.158	0.140844	0.331973	0.671373	0.99852
Pvrl4	52.884	0.0917783	0.458917	0.841489	0.99852
Usf1	5582.67	-0.00863536	0.308212	0.977648	0.99852
Tstd1	142.917	-0.704025	0.46513	0.130125	0.923932
F11r	162.792	0.279041	0.46805	0.551057	0.99852
B930036N10Rik	75.9714	0.297791	0.509868	0.559183	0.99852
Alyref2	445.167	0.053088	0.217412	0.80709	0.99852
Vangl2	7553.34	0.490915	0.382792	0.199682	0.98523
Ncstn	13188.6	0.0502566	0.106362	0.636567	0.99852
Copa	24551.4	0.0111604	0.112395	0.920903	0.99852
Pex19	6388.98	0.0665718	0.134163	0.619753	0.99852
Dcaf8	12662	-0.121524	0.276397	0.660176	0.99852
Pea15a	45452.4	0.277961	0.258431	0.282119	0.99852
Casq1	82.1413	0.164119	0.362864	0.651061	0.99852
Igsf8	5565.96	0.542458	0.271814	0.0459669	0.713417
Atp1a2	7189.15	-0.287824	1.32655	0.82823	0.99852
Kcnj10	18651.1	-0.0139002	0.527803	0.978989	0.99852
Pigm	3545.25	-0.0964528	0.165298	0.55955	0.99852
Igsf9	68.4744	1.01849	0.342129	0.0029116	0.239592
Tagln2	761.003	0.948211	0.37304	0.0110267	0.41728
Dusp23	235.194	-0.331133	0.187459	0.0773244	0.836317
Fmn2	3386.6	-0.336226	0.395487	0.395237	0.99852
Rgs7	739.578	0.362497	0.32222	0.260589	0.99852
Fh1	8713.92	0.122361	0.283144	0.665632	0.99852
Opn3	646.712	-0.0927548	0.218404	0.67106	0.99852
Chml	2922.91	-0.331744	0.18273	0.0694484	0.821193
Exo1	2025.99	0.452998	0.811394	0.576643	0.99852
Cep170	9842.18	-0.101074	0.149168	0.498035	0.99852
Sdccag8	670.375	-0.240342	0.310061	0.438254	0.99852
Akt3	3204.39	-0.0865469	0.367073	0.813607	0.99852
Zbtb18	10297.7	-0.0400212	0.192906	0.835647	0.99852
Adss	6085.74	0.00527799	0.165162	0.974507	0.99852
Desi2	8170.29	0.0194614	0.159358	0.902801	0.99852
B230369F24Rik	110.084	-0.714691	0.315769	0.0236149	0.573953
Cox20	1859.03	0.0928315	0.186458	0.618577	0.99852
Hnrnpu	55912.2	-0.0771219	0.151308	0.61026	0.99852
RP24-252K15.4	47.076	-0.314643	0.358296	0.379854	0.99852
Efcab2	776.189	0.00912874	0.320267	0.977261	0.99852
Kif26b	49.9773	-1.24369	0.565883	0.0279639	0.614921
Smyd3	984.337	-0.172744	0.257458	0.502245	0.99852
Tfb2m	659.905	-0.119907	0.148203	0.418471	0.99852
Cnst	1718.5	0.147773	0.15216	0.331466	0.99852
Sccpdh	5255.92	0.0587637	0.185694	0.751658	0.99852
Gm1305	54.243	-0.689418	0.63427	0.277061	0.99852
Ahctf1	6175.13	-0.0111457	0.278283	0.968052	0.99852
Cdc42bpa	8617.23	0.00915051	0.128661	0.943301	0.99852
Adck3	449.854	-0.883218	0.618107	0.153031	0.953237
Psen2	439.551	-0.040791	0.309637	0.895191	0.99852
Gm5069	152.62	-0.304766	0.504655	0.545904	0.99852
Itpkb	12409	0.0600879	0.162969	0.712345	0.99852
Parp1	15249.3	0.262741	0.25072	0.294663	0.99852
Lin9	1832.47	0.138676	0.389704	0.721952	0.99852
Acbd3	5518.99	0.0666938	0.188717	0.723784	0.99852
RP23-201I6.6	31.9217	0.16103	0.427097	0.706149	0.99852
H3f3a	13250.3	-0.00402443	0.291709	0.988993	0.998893
H3f3aos	179.374	-0.0482896	0.478808	0.919666	0.99852
Sde2	3284.96	-0.0296922	0.179042	0.868283	0.99852
Pycr2	3259.64	0.252174	0.313835	0.421672	0.99852
Tmem63a	2189.92	-0.0513473	0.215311	0.811509	0.99852
Ephx1	30346.2	0.0794655	0.172562	0.645155	0.99852
Nvl	5009.72	-0.00398315	0.129571	0.975476	0.99852
Cnih4	5374.14	0.124507	0.204319	0.542278	0.99852
Wdr26	22550.7	-0.0515709	0.172916	0.765518	0.99852
A430110L20Rik	38.111	-0.667764	0.707409	0.345191	0.99852
RP23-292F19.4	36.1936	0.69954	0.661271	0.290114	0.99852
Cnih3	59.8564	1.21443	0.875924	0.165606	0.966703
Dnah14	298.118	-0.0314575	0.488133	0.948616	0.99852
Lbr	6846.04	0.190573	0.401381	0.634934	0.99852
Enah	22855.5	0.521657	0.274221	0.0571293	0.771434
Srp9	2886.8	0.257898	0.115771	0.0259035	0.598122
Degs1	8268.49	-0.0705919	0.147647	0.632571	0.99852
Fbxo28	4232.1	0.0616467	0.119646	0.606382	0.99852
Trp53bp2	3895.11	0.0898988	0.2017	0.65581	0.99852
Capn2	15142.7	0.0680555	0.130717	0.602622	0.99852
RP23-67I3.4	56.1002	-0.238513	0.839964	0.776444	0.99852
Susd4	2160.05	1.09208	0.291854	0.000182644	0.0457019
Tlr5	185.317	0.840186	0.298001	0.00481117	0.297928
Disp1	2454.13	0.200202	0.177519	0.259415	0.99852
Brox	4084.39	-0.184922	0.200278	0.355837	0.99852
Aida	4121.29	0.199641	0.150175	0.18372	0.981179
Mia3	10735.9	0.0467632	0.144199	0.745714	0.99852
Taf1a	807.959	0.0299247	0.17584	0.864868	0.99852
Dusp10	552.916	-0.0607583	0.292023	0.835182	0.99852
1700056E22Rik	40.3242	-0.21642	0.379703	0.568697	0.99852
Hlx	2668.53	-0.269167	0.411155	0.512686	0.99852
RP23-433P9.4	29.1452	-0.687495	0.427781	0.108029	0.885442
Marc2	5743.83	0.0396231	0.104716	0.705144	0.99852
C130074G19Rik	52.4783	0.77645	0.423008	0.0664253	0.816892
Mark1	1892.56	0.272063	0.189361	0.150793	0.951161
Rab3gap2	4788.99	-0.26863	0.130043	0.0388571	0.683539
Iars2	8145.01	0.018345	0.119818	0.878313	0.99852
RP24-150H14.3	40.9879	0.0548144	0.576555	0.924257	0.99852
Bpnt1	3428.51	0.0471519	0.242102	0.845581	0.99852
Eprs	18655.9	0.0529837	0.249476	0.831811	0.99852
9630028B13Rik	76.426	-1.6541	1.06628	0.120834	0.916823
Slc30a10	95.1422	-1.36026	1.14398	0.234413	0.99852
Tgfb2	3071.73	-0.307113	0.169992	0.0708189	0.822746
Gm29491	45.2496	-1.53624	0.569143	0.00695023	0.341626
Rrp15	2003.67	-0.0223282	0.299344	0.94054	0.99852
A430105J06Rik	40.2169	-0.739586	0.505144	0.143164	0.936529
Spata17	40.8868	-0.303698	0.468015	0.516398	0.99852
Gpatch2	2070.08	0.0182778	0.106711	0.864001	0.99852
RP23-306B14.3	99.4216	-0.157998	0.297843	0.595783	0.99852
Esrrg	746.203	0.212818	0.278758	0.445195	0.99852
Ush2a	31.614	0.505528	0.5286	0.338894	0.99852
Kctd3	3652.44	0.0346774	0.125595	0.782468	0.99852
Kcnk2	496.253	-0.402031	0.689182	0.559661	0.99852
Cenpf	12711.2	0.479434	0.55745	0.389763	0.99852
Ptpn14	5536.44	0.109321	0.182514	0.549191	0.99852
Smyd2	5247.58	0.208381	0.244287	0.393649	0.99852
Prox1	2918.04	-0.190878	0.489862	0.696791	0.99852
Prox1os	36.3661	-0.711275	0.879487	0.418665	0.99852
Rps6kc1	2221.6	-0.0712734	0.188209	0.704916	0.99852
Angel2	5285.95	-0.0514812	0.105746	0.626375	0.99852
Vash2	1302.25	0.158555	0.162882	0.330337	0.99852
Mfsd7b	1313.5	-0.128257	0.167463	0.443744	0.99852
Tatdn3	739.136	-0.349437	0.265946	0.188866	0.981179
Nsl1	1434.03	0.484806	0.675011	0.472622	0.99852
Batf3	46.8801	1.07758	0.479047	0.0244862	0.581378
Atf3	97.8807	0.621344	0.537679	0.247843	0.99852
D730003I15Rik	60.3253	-0.33767	0.611573	0.580856	0.99852
Nenf	1512.84	0.207524	0.222769	0.351563	0.99852
Tmem206	2073.82	0.269208	0.19922	0.176597	0.981179
Ppp2r5a	6460.89	0.0938301	0.192404	0.625781	0.99852
RP24-566B6.4	75.1224	0.315096	0.731933	0.666834	0.99852
Dtl	4400.83	0.39058	0.71057	0.582545	0.99852
Ints7	5068.61	0.238151	0.331703	0.472778	0.99852
Lpgat1	1668.13	0.11994	0.307145	0.696167	0.99852
RP23-355E19.1	84.4468	0.413431	0.647484	0.523136	0.99852
Nek2	4535.35	0.106121	0.713398	0.881748	0.99852
Slc30a1	3230.46	-0.274838	0.184802	0.136963	0.927139
Rcor3	1979.46	-0.246794	0.167058	0.139596	0.930055
Gm10516	43.9136	-0.412394	0.357689	0.248936	0.99852
Sertad4	27.523	0.533445	0.745702	0.474387	0.99852
RP23-381K21.5	41.2478	0.153329	0.459001	0.738343	0.99852
Diexf	1250.21	-0.257958	0.157945	0.102423	0.879214
A130010J15Rik	667.336	0.0684531	0.116884	0.558111	0.99852
Lamb3	94.6813	-0.877227	0.620446	0.157402	0.961108
Hsd11b1	128.693	-0.722795	0.560001	0.196807	0.985094
G0s2	1219.64	0.238209	0.243993	0.32892	0.99852
RP23-59N15.4	53.0289	-0.0266309	0.441297	0.951879	0.99852
Camk1g	222.45	-0.393734	0.812605	0.628008	0.99852
Plxna2	5938.33	0.116174	0.232586	0.617436	0.99852
Cd46	404.873	-0.434414	0.40964	0.288927	0.99852
Cr1l	2326.86	-0.158121	0.150426	0.293186	0.99852
Fam171a1	4254.5	0.104593	0.174879	0.549782	0.99852
Nmt2	2233.78	-0.0520864	0.0847078	0.538624	0.99852
Rpp38	303.99	-0.159299	0.282421	0.572722	0.99852
Dclre1c	681.327	-0.24617	0.313178	0.431845	0.99852
Suv39h2	655.94	0.650267	0.534375	0.223652	0.99707
Hspa14	396.954	-0.0605995	0.254096	0.811501	0.99852
Cdnf	76.8704	0.101904	0.305003	0.738298	0.99852
Gm13182	52.1803	0.0270897	0.413138	0.94772	0.99852
Fam107b	1459.07	0.100552	0.243495	0.679642	0.99852
Frmd4a	6992.45	-0.168804	0.216038	0.43459	0.99852
Gm13179	30.7079	-1.23885	0.563536	0.0279242	0.614921
Prpf18	2376.96	0.0169637	0.108577	0.875847	0.99852
Bend7	170.001	-0.0374366	0.506924	0.941129	0.99852
Sephs1	5074.97	0.0655463	0.210866	0.75592	0.99852
Phyh	639.169	0.0314788	0.261047	0.904018	0.99852
Mcm10	1903.49	0.251	0.779006	0.747297	0.99852
Optn	1176.51	-0.501923	0.128672	9.58796e-05	0.0309363
Ccdc3	450.607	-0.472643	0.439818	0.282539	0.99852
Camk1d	834.976	0.0705452	0.474569	0.881829	0.99852
Cdc123	4877.12	0.191379	0.176107	0.27716	0.99852
Nudt5	3004.68	0.320232	0.264088	0.225284	0.99707
Sec61a2	1789.88	-0.0232593	0.169347	0.890757	0.99852
Dhtkd1	443.484	-0.28737	0.389748	0.460926	0.99852
Upf2	2047.39	-0.0542264	0.139561	0.697608	0.99852
Proser2	41.396	0.275719	0.535692	0.606765	0.99852
Usp6nl	2021.04	-0.189338	0.146727	0.19691	0.985094
Celf2	3034.2	0.0528089	0.17198	0.758794	0.99852
Taf3	1094.43	-0.0725546	0.16603	0.662114	0.99852
Atp5c1	12076.9	0.0196067	0.170196	0.908286	0.99852
Kin	716.167	-0.0855864	0.189851	0.652127	0.99852
Itih5	87.5493	-0.269084	1.04397	0.7966	0.99852
Sfmbt2	331.104	-0.535995	0.299556	0.0735668	0.8245
Gm13293	39.2083	0.169781	0.43861	0.69869	0.99852
Pfkfb3	5032.54	0.0158703	0.275167	0.954008	0.99852
Rbm17	4599.76	0.0758544	0.116181	0.51382	0.99852
Il15ra	394.542	-0.574425	0.319118	0.0718547	0.822746
Fbxo18	5026.17	-0.0368412	0.156332	0.813696	0.99852
Ankrd16	2018.44	-0.761146	0.336579	0.0237333	0.573953
Itga8	1580.92	-0.457614	0.794808	0.564781	0.99852
Fam188a	1690.66	-0.185651	0.172932	0.283025	0.99852
Pter	145.469	0.314555	0.324953	0.333043	0.99852
C1ql3	78.9615	0.0293416	0.517887	0.954819	0.99852
Rsu1	4095.06	-0.264653	0.28078	0.345905	0.99852
RP23-415C3.8	37.2447	-0.906048	0.602727	0.132775	0.924305
Gm13270	49.3429	-0.695567	0.711356	0.328171	0.99852
Cubn	35.2637	-0.520008	0.429514	0.226014	0.99707
Trdmt1	264.053	-0.306997	0.263131	0.243328	0.99852
Vim	90569.1	-0.248349	0.215592	0.249347	0.99852
Ptpla	756.678	0.0397057	0.167683	0.812819	0.99852
Stamos	72.0267	-0.298761	0.551859	0.588251	0.99852
Stam	2562.5	0.11314	0.096481	0.240929	0.99852
RP23-211O3.4	40.1575	0.116357	0.487016	0.811169	0.99852
Slc39a12	509.065	-1.09136	0.40865	0.0075704	0.34895
Cacnb2	598.711	-0.459676	0.143239	0.00133121	0.1596
Nsun6	203.772	0.142469	0.259487	0.582979	0.99852
Arl5b	1112.47	-0.296022	0.176257	0.0930578	0.85982
Plxdc2	212.092	-0.924364	0.312071	0.00305615	0.244912
A930004D18Rik	155.783	0.0295618	0.204798	0.885228	0.99852
Skida1	370.736	-0.180988	0.156585	0.247746	0.99852
Mllt10	2029.44	0.0244118	0.163822	0.881543	0.99852
Dnajc1	2743.7	-0.00716976	0.116673	0.950999	0.99852
Commd3	4217.94	0.0727907	0.214511	0.734358	0.99852
Bmi1	6784.53	-0.0559989	0.107965	0.603988	0.99852
Pip4k2a	3427.86	-0.185596	0.185716	0.317623	0.99852
Msrb2	513.603	-0.0397956	0.127824	0.755548	0.99852
Otud1	183.307	-0.737145	0.360606	0.0409356	0.693129
Etl4	175.108	-0.112501	0.193127	0.560215	0.99852
Arhgap21	8250.36	-0.299744	0.155681	0.0541832	0.759109
Gm13375	840.267	-0.208329	0.287341	0.468438	0.99852
Thnsl1	721.797	0.334597	0.178251	0.0605032	0.787593
Gm13337	53.1811	0.160561	0.411382	0.696317	0.99852
Gm13342	58.2721	0.20402	0.392649	0.603343	0.99852
Pdss1	497.926	0.0762655	0.477023	0.872977	0.99852
Abi1	3724.95	-0.214408	0.267438	0.422722	0.99852
Acbd5	3106.79	-0.304144	0.357667	0.395127	0.99852
Mastl	1836.33	0.354914	0.585566	0.544445	0.99852
Yme1l1	7631.44	0.0422117	0.134513	0.753665	0.99852
Spopl	1344.58	-0.156928	0.11959	0.189447	0.981179
Cacna1b	472.841	-0.480901	0.222952	0.0310081	0.631624
Ehmt1	3852.62	0.147892	0.126842	0.243635	0.99852
Arrdc1	157.713	-0.263029	0.481815	0.585126	0.99852
Zmynd19	2105.75	0.148538	0.409297	0.716673	0.99852
Dph7	693.634	0.198679	0.123027	0.106328	0.879214
Mrpl41	1256.46	0.116061	0.212695	0.585295	0.99852
Pnpla7	1163.4	-0.674589	0.334084	0.0434643	0.70464
Nsmf	4306.12	-0.151678	0.291115	0.602348	0.99852
Gm13387	38.1894	-0.193066	0.552211	0.726622	0.99852
Nrarp	1203.36	0.37852	0.716276	0.597184	0.99852
Tor4a	30.7866	0.985784	0.66338	0.137278	0.927139
Nelfb	3818.78	0.0929488	0.175644	0.596676	0.99852
Tubb4b	13345.3	0.263147	0.493331	0.59375	0.99852
Rnf208	40.2136	1.19938	0.50218	0.0169239	0.498541
Ndor1	342.224	-0.302791	0.248595	0.223219	0.99707
Tmem203	566.811	-0.0207756	0.25367	0.934726	0.99852
Tprn	558.457	-0.337561	0.361845	0.350877	0.99852
Ssna1	2158.19	0.214582	0.17457	0.218996	0.995191
Anapc2	6792.95	-0.0490873	0.14096	0.727662	0.99852
Grin1	69.8535	-0.4397	0.560578	0.432824	0.99852
Man1b1	7228.81	0.0124743	0.171134	0.941892	0.99852
Dpp7	893.766	-0.510964	0.231399	0.027234	0.612723
Uap1l1	2224.87	-0.792023	0.209036	0.000151299	0.0421608
Sapcd2	1013.35	0.128279	0.453812	0.77743	0.99852
Npdc1	2529.43	-0.131452	0.317125	0.678501	0.99852
Abca2	3941.59	-0.143405	0.261166	0.582939	0.99852
BC029214	572.349	-0.733368	0.499733	0.142235	0.93628
Ptgds	772.932	-1.2032	0.662639	0.0694056	0.821193
C8g	62.0687	0.448525	0.342374	0.190181	0.981179
Fbxw5	2799.49	0.0275871	0.128427	0.829917	0.99852
Traf2	1099.1	0.0971196	0.174935	0.578774	0.99852
Edf1	3711.7	0.269413	0.0989987	0.00650097	0.338849
Mamdc4	223.741	-0.21749	0.381336	0.568449	0.99852
Phpt1	279.005	0.276677	0.200257	0.167091	0.967741
Gm996	149.512	-0.25269	0.618123	0.682685	0.99852
Rabl6	5502.67	0.140823	0.163891	0.390206	0.99852
Tmem141	156.464	0.149376	0.309966	0.62987	0.99852
Bmyc	789.025	0.268557	0.160098	0.0934539	0.861532
Kcnt1	388.818	-1.26935	0.412217	0.00207463	0.197186
Camsap1	2897.13	0.0155416	0.112196	0.889829	0.99852
Ubac1	2355.56	0.100314	0.18666	0.590982	0.99852
Nacc2	9640.4	-0.258347	0.159657	0.105632	0.879214
C330006A16Rik	2181.85	-0.0192917	0.215622	0.928708	0.99852
Qsox2	2692.25	-0.0196534	0.309305	0.949336	0.99852
4932418E24Rik	124.763	-1.04906	0.384452	0.0063582	0.338849
Gpsm1	4364.21	0.000530732	0.169087	0.997496	0.999415
Dnlz	2784.5	0.113376	0.175329	0.517861	0.99852
Card9	104.36	-0.418579	0.615094	0.49618	0.99852
Gm13562	217.349	-0.931464	0.332268	0.00505744	0.303967
Snapc4	1604.66	-0.256404	0.202466	0.205367	0.990071
Gm13563	220.864	-0.49477	0.458546	0.280589	0.99852
Sdccag3	4029.98	-0.19373	0.135001	0.151281	0.952629
Pmpca	7462.4	0.0986311	0.202312	0.62589	0.99852
Inpp5e	945.281	-0.172623	0.199346	0.386518	0.99852
Sec16a	4027.27	0.03825	0.144216	0.790835	0.99852
Notch1	21285.7	0.262816	0.205108	0.200069	0.985465
Egfl7	120.495	0.229169	0.417397	0.582976	0.99852
Agpat2	228.783	-0.0272646	0.219164	0.900996	0.99852
Fam69b	377.376	0.370215	0.236142	0.116936	0.911428
Snora17	26.7855	0.0532575	0.618527	0.931384	0.99852
Surf6	1341.64	-0.110651	0.201229	0.582403	0.99852
Med22	2315.32	-0.0571031	0.224211	0.798967	0.99852
Rpl7a	16620.4	0.190417	0.152561	0.211981	0.990497
Surf1	1339.32	-0.27243	0.236348	0.249047	0.99852
Surf2	1081.63	-0.326943	0.215896	0.129936	0.923932
Surf4	9199.31	0.0787623	0.208525	0.705645	0.99852
Rexo4	1553.54	0.162712	0.129934	0.210473	0.990497
Cacfd1	2004.68	0.259874	0.233238	0.265192	0.99852
Slc2a6	232.817	-0.131821	0.636582	0.835951	0.99852
Sardh	4321.66	0.244013	0.271735	0.369196	0.99852
Vav2	1233.21	0.181521	0.210874	0.389346	0.99852
Brd3	5459.55	0.00674489	0.145828	0.963109	0.99852
Wdr5	2961.71	0.101896	0.208956	0.625802	0.99852
Gm13421	53.1903	0.860461	0.339184	0.0111853	0.420685
Rxra	2300.23	-0.182284	0.189998	0.337357	0.99852
Col5a1	3065.41	0.113082	0.42094	0.788206	0.99852
Olfm1	2717.61	-0.190676	0.139246	0.170892	0.975181
Ppp1r26	874.575	0.293273	0.245256	0.23178	0.99852
Mrps2	2107.39	0.0515208	0.190718	0.787051	0.99852
Rpsa-ps9	162.831	0.145117	0.192076	0.449936	0.99852
Ralgds	3993.91	-0.376251	0.152811	0.013809	0.458964
Gtf3c5	1783.23	0.177917	0.153333	0.245914	0.99852
Tsc1	2141.95	-0.160029	0.104628	0.126138	0.921853
Gtf3c4	3795.6	0.0895629	0.184854	0.628026	0.99852
Ddx31	571.695	-0.0370447	0.168214	0.825697	0.99852
Ttf1	1090.78	0.145808	0.155847	0.349487	0.99852
Setx	5028.04	-0.0713016	0.197142	0.717594	0.99852
Ntng2	563.435	-0.0707027	0.281707	0.80183	0.99852
6530402F18Rik	594.335	-0.0664503	0.172319	0.699775	0.99852
Med27	569.612	0.154737	0.193939	0.424952	0.99852
Rapgef1	4890.23	-0.116359	0.179602	0.517068	0.99852
Trub2	1616.03	-0.189097	0.231635	0.414297	0.99852
Coq4	458.759	-0.038054	0.119059	0.749254	0.99852
Slc27a4	2559.37	-0.0559454	0.171438	0.744174	0.99852
Cercam	181.133	0.42225	0.368054	0.251278	0.99852
Odf2	4168.39	0.163129	0.253494	0.519887	0.99852
Gle1	2541.1	0.0322085	0.299036	0.914228	0.99852
Sptan1	25270.8	-0.195591	0.14768	0.185362	0.981179
Wdr34	913.344	0.26341	0.165887	0.112311	0.897679
Set	15132	0.230447	0.263767	0.382294	0.99852
Pkn3	311.208	0.658315	0.612669	0.282597	0.99852
Zdhhc12	397.2	0.164626	0.285909	0.564751	0.99852
Zer1	2484.54	-0.233774	0.198696	0.23938	0.99852
Tbc1d13	3029.45	-0.0745518	0.158664	0.638447	0.99852
Slc39a1-ps	144.561	0.0819406	0.265074	0.757227	0.99852
Endog	434.255	0.0570293	0.236497	0.809446	0.99852
D2Wsu81e	1360.59	0.215503	0.274818	0.432942	0.99852
Ccbl1	491.282	-0.0207318	0.22784	0.927498	0.99852
Lrrc8a	955.204	-0.0768317	0.254058	0.762333	0.99852
Phyhd1	92.8529	-0.143691	0.56777	0.800207	0.99852
Dolk	1148.73	-0.056608	0.204066	0.781472	0.99852
Nup188	4017.87	0.225809	0.338288	0.50445	0.99852
Sh3glb2	2942.12	-0.298535	0.269282	0.267587	0.99852
Fam73b	2209.85	-0.236602	0.334857	0.479829	0.99852
Dolpp1	842.548	0.0686287	0.326339	0.833434	0.99852
Crat	3347.44	-0.244404	0.160413	0.127612	0.92341
Ppp2r4	9814.18	-0.0104277	0.26555	0.968676	0.99852
Ier5l	1255.85	-0.320451	0.547562	0.558392	0.99852
1700001O22Rik	134.137	-0.223644	0.30612	0.465037	0.99852
Ntmt1	1312.16	0.0136022	0.187243	0.942089	0.99852
Asb6	1283.13	-0.18757	0.104451	0.0725314	0.822746
Prrx2	220.095	-0.440881	0.585755	0.451647	0.99852
Tor1b	3363.02	0.0159152	0.186047	0.931829	0.99852
Tor1a	1613.95	0.0622666	0.131914	0.636908	0.99852
BC005624	1807.72	-0.170953	0.176353	0.332355	0.99852
Usp20	1139.7	-0.084305	0.297173	0.776648	0.99852
Fnbp1	8615.11	0.013899	0.201478	0.945001	0.99852
D330023K18Rik	106.492	-0.0931483	0.339651	0.783895	0.99852
Gpr107	4711.77	0.0831732	0.155347	0.592372	0.99852
Ncs1	2612.91	-0.037439	0.155706	0.809984	0.99852
Hmcn2	60.9375	-0.732345	0.570515	0.199262	0.985094
Ass1	254.677	-1.46937	0.707771	0.0378893	0.677202
Ppapdc3	291.985	0.235087	0.449	0.600571	0.99852
Prrc2b	13108.1	0.0521009	0.204051	0.798466	0.99852
Gm13610	38.6275	0.100766	0.387975	0.795077	0.99852
Pomt1	2259.38	0.155266	0.249187	0.533224	0.99852
Uck1	1471.99	0.183928	0.167085	0.270981	0.99852
Golga2	5459	-0.1264	0.164489	0.442228	0.99852
Ciz1	2838.38	-0.123278	0.190807	0.518222	0.99852
1110008P14Rik	1124.36	-0.209373	0.348266	0.547716	0.99852
St6galnac4	1432.8	0.0157832	0.346614	0.963681	0.99852
St6galnac6	1438.04	0.155999	0.197923	0.43059	0.99852
Ak1	5231.83	0.4544	0.448677	0.311177	0.99852
Eng	28.2843	0.223209	0.646684	0.729975	0.99852
Fpgs	764.984	-0.0437771	0.200478	0.827145	0.99852
Cdk9	2689.47	0.115315	0.191263	0.546568	0.99852
Sh2d3c	137.55	0.0662781	0.320688	0.836264	0.99852
Tor2a	1256.61	-0.0215231	0.127919	0.866383	0.99852
Ptrh1	208.166	0.593674	0.21829	0.00653497	0.338849
Stxbp1	4210.04	-0.0450917	0.252522	0.858279	0.99852
Fam129b	917.441	0.161102	0.2406	0.503121	0.99852
Lrsam1	1112.71	-0.0517148	0.193469	0.789236	0.99852
Rpl12	12240.6	0.370002	0.145338	0.0109026	0.413859
Ralgps1	3341.81	-0.635875	0.634962	0.316615	0.99852
Angptl2	148.591	0.852357	0.569812	0.134691	0.925286
Zbtb34	773.865	0.0644695	0.138081	0.640575	0.99852
Zbtb43	1552.18	-0.102401	0.169089	0.544778	0.99852
Lmx1b	203.39	0.40043	0.290668	0.168321	0.970282
C130021I20Rik	89.1643	0.647412	0.365753	0.0767142	0.833859
Mvb12b	5106.43	-0.096969	0.265003	0.714427	0.99852
Pbx3	1009.22	0.185521	0.196007	0.343893	0.99852
Mapkap1	3596.37	0.00897446	0.145661	0.950872	0.99852
Gapvd1	5202.77	0.0993757	0.176865	0.574202	0.99852
Hspa5	38105.3	0.231605	0.465046	0.618466	0.99852
Rabepk	759.983	0.225896	0.137294	0.0998995	0.877101
Fbxw2	3435.28	0.0138951	0.12883	0.91411	0.99852
Psmd5	2370.01	0.00119683	0.188187	0.994926	0.999415
Phf19	411.513	0.420315	0.520774	0.419611	0.99852
Cntrl	2443.2	0.17826	0.180457	0.323238	0.99852
Rab14	9826.68	-0.0423158	0.128603	0.742124	0.99852
Gsn	2014.86	-0.00210468	0.308116	0.99455	0.999415
Stom	2675.05	-0.267627	0.233454	0.251637	0.99852
Ggta1	976.48	-0.000788421	0.477108	0.998681	0.999415
Dab2ip	4121.35	-0.0286604	0.294774	0.922545	0.99852
Ttll11	61.4426	0.215974	0.301967	0.474471	0.99852
Ndufa8	3267.73	0.00734222	0.221844	0.973598	0.99852
Rbm18	2555.9	-0.0907935	0.130764	0.487474	0.99852
Mrrf	975.704	-0.0452561	0.194593	0.816097	0.99852
Pdcl	3478.97	-0.031895	0.19076	0.867213	0.99852
Rc3h2	1828.38	-0.11931	0.279371	0.669331	0.99852
Zbtb6	1378.59	0.0523987	0.154933	0.735211	0.99852
Zbtb26	647.826	-0.128534	0.312191	0.680549	0.99852
Rabgap1	5772.08	-0.0830078	0.209692	0.692211	0.99852
Strbp	2578.51	0.153114	0.168579	0.363742	0.99852
Dennd1a	2768.68	-0.27174	0.253941	0.284579	0.99852
Lhx2	2087.42	0.124447	0.194621	0.522542	0.99852
Nek6	3724.47	0.446111	0.303784	0.141965	0.93628
Psmb7	8340.31	0.256908	0.163818	0.116823	0.911428
Nr6a1	241.208	-0.52363	0.388275	0.177464	0.981179
Olfml2a	111.964	-0.841284	0.347399	0.0154496	0.47973
Rpl35	8757.51	0.502141	0.171827	0.00347384	0.252028
Arpc5l	3876.75	0.0266837	0.230611	0.907883	0.99852
Golga1	1658.01	-0.208344	0.220938	0.345682	0.99852
Scai	1115.15	-0.161042	0.297762	0.588617	0.99852
Ppp6c	3152.5	-0.0445514	0.183995	0.808677	0.99852
Lrp1b	53.2335	-1.36344	0.39969	0.000646641	0.10036
Zeb2	3534.55	-0.0898406	0.233146	0.699985	0.99852
Acvr2a	1261.98	-0.0902123	0.169058	0.593607	0.99852
Orc4	1856.04	0.0409058	0.166687	0.806143	0.99852
Mbd5	1371.31	-0.348889	0.232235	0.133017	0.924559
Gm13509	131.034	0.0885947	0.498312	0.858888	0.99852
Epc2	1794.27	-0.222465	0.216784	0.304795	0.99852
Kif5c	156.771	-0.18551	0.542125	0.732208	0.99852
Lypd6	98.6467	0.0739092	0.288629	0.797897	0.99852
Mmadhc	2654.57	0.1824	0.17903	0.308287	0.99852
Rnd3	1234.27	0.0621445	0.214132	0.771651	0.99852
Rbm43	24.688	0.20865	1.11329	0.851333	0.99852
Nmi	513.315	-0.0819893	0.31016	0.791514	0.99852
Tnfaip6	1476.54	-0.0860738	0.428675	0.840863	0.99852
Rif1	2836.35	0.112154	0.247252	0.650114	0.99852
Arl5a	3387.48	0.0752908	0.0944827	0.425524	0.99852
A430018G15Rik	69.9649	0.348317	0.470869	0.459463	0.99852
Cacnb4	117.103	-0.567402	0.243627	0.0198604	0.543546
Stam2	2523.2	-0.0670527	0.0893649	0.453059	0.99852
Fmnl2	6918.39	-0.0416339	0.14447	0.773206	0.99852
Prpf40a	7943.06	0.104458	0.148811	0.482711	0.99852
Arl6ip6	2169.02	0.293638	0.337864	0.384792	0.99852
Rprm	126.606	0.351982	0.721014	0.625425	0.99852
Nr4a2	78.9274	0.00722309	0.275003	0.979046	0.99852
A930012O16Rik	72.2355	-0.243442	0.440634	0.580618	0.99852
Gpd2	3309.85	0.310291	0.268346	0.247555	0.99852
Ermn	39.09	0.130293	0.911409	0.886324	0.99852
Acvr1	1606.06	0.00546709	0.200358	0.978231	0.99852
Upp2	60.6516	0.164016	0.388748	0.673092	0.99852
Ccdc148	80.6683	-0.0860088	0.532917	0.871784	0.99852
Pkp4	3122.94	0.322682	0.408706	0.429808	0.99852
Tanc1	7715.51	-0.0719978	0.237473	0.76175	0.99852
Wdsub1	749.832	-0.15133	0.143118	0.290338	0.99852
Baz2b	2100.52	-0.544622	0.301254	0.0706305	0.822746
March7	3909.71	-0.0599767	0.208824	0.773951	0.99852
Gm13573	213.738	0.159545	0.190844	0.403156	0.99852
Rbms1	3058.08	-0.111512	0.22047	0.613002	0.99852
Tank	1771.29	-0.106057	0.219906	0.629603	0.99852
Psmd14	5153.38	0.182899	0.260637	0.482843	0.99852
Ifih1	138.619	-0.536841	0.363056	0.139227	0.930055
Gca	592.693	0.212103	0.230898	0.358305	0.99852
Kcnh7	52.975	-3.55721	1.24165	0.00417143	0.280779
Fign	253.22	0.0961656	0.233889	0.680956	0.99852
Grb14	826.417	-0.328411	0.330931	0.32101	0.99852
Cobll1	1613.44	-0.480582	0.165182	0.00362114	0.25631
Scn2a1	209.671	-0.330967	0.406188	0.41518	0.99852
Csrnp3	430.542	0.215146	0.171624	0.20999	0.990497
Ttc21b	882.045	-0.0765308	0.257514	0.766321	0.99852
B3galt1	699.132	-0.246368	0.179263	0.169338	0.973347
Stk39	1918.68	0.0908117	0.144058	0.528444	0.99852
Cers6	298.245	-0.0622277	0.184135	0.735404	0.99852
Spc25	2275.56	0.454431	0.675179	0.500914	0.99852
Lrp2	91.0112	0.219754	0.520467	0.672861	0.99852
Bbs5	146.892	0.0865211	0.389437	0.824182	0.99852
Fastkd1	768.238	-0.0579918	0.144034	0.687224	0.99852
Ppig	6284.07	0.0732484	0.143187	0.608961	0.99852
Ccdc173	127.55	-0.140612	0.434054	0.745977	0.99852
Phospho2	767.434	0.0658772	0.216273	0.760669	0.99852
Klhl23	4199.65	-0.110786	0.407561	0.785754	0.99852
Ssb	11750.5	0.18497	0.17257	0.283784	0.99852
Mettl5	406.365	0.0853009	0.170911	0.617713	0.99852
Ubr3	5240.08	-0.142983	0.144376	0.322002	0.99852
Gad1os	65.6753	0.258944	0.31606	0.412621	0.99852
Erich2os	30.6678	0.16998	0.35803	0.634955	0.99852
Erich2	86.8051	0.110935	0.329494	0.736356	0.99852
Gad1	431.049	-1.54047	0.512946	0.00267172	0.229077
Gorasp2	7427.42	0.0266727	0.217849	0.902553	0.99852
Tlk1	3921.74	0.0350986	0.137329	0.798275	0.99852
Mettl8	771.109	-0.131819	0.16137	0.413998	0.99852
Dcaf17	1376.27	0.00337326	0.147889	0.981802	0.99852
Dync1i2	9716.12	-0.0116597	0.155516	0.940235	0.99852
Slc25a12	2997.04	-0.0862576	0.182756	0.636939	0.99852
Hat1	3858.83	0.326099	0.478323	0.495395	0.99852
Metap1d	1353.39	-0.172871	0.283347	0.541792	0.99852
Dlx1	314.724	0.186895	0.41961	0.656029	0.99852
Itga6	5921.15	-0.29556	0.548592	0.590051	0.99852
Pdk1	2069.15	-0.342818	0.562253	0.542046	0.99852
Rapgef4	401.444	-0.223029	0.637851	0.726596	0.99852
Zak	2919.33	-0.00524434	0.300448	0.986074	0.998869
Cdca7	3731.6	0.135129	0.449358	0.763631	0.99852
Ak3l2-ps	91.1763	-0.383925	0.58219	0.509606	0.99852
Sp3	5801.98	0.0713339	0.10077	0.479013	0.99852
Sp3os	362.187	0.109807	0.424999	0.796121	0.99852
Ola1	6039.91	0.173882	0.123959	0.160693	0.961775
Sp9	83.8	0.619134	0.451504	0.170291	0.975181
Cir1	623.247	-0.348015	0.366654	0.342537	0.99852
Scrn3	896.587	0.130975	0.224762	0.560078	0.99852
Gpr155	720.682	-0.14466	0.380125	0.70353	0.99852
Wipf1	1547.94	0.132007	0.153705	0.390435	0.99852
Chn1	2483.25	0.290188	0.351509	0.409059	0.99852
Atf2	2408.63	-0.125345	0.165904	0.449931	0.99852
Atp5g3	14691.8	0.117929	0.246058	0.631743	0.99852
Lnp	1521.48	0.0659371	0.265012	0.803509	0.99852
Hoxd9	58.4864	0.29645	0.392014	0.449516	0.99852
Hoxd3os1	250.722	0.512329	0.617557	0.406761	0.99852
Hoxd8	925.035	0.477473	0.312316	0.12631	0.921853
Hoxd3	38.4457	0.894405	0.594259	0.132304	0.924305
Hoxd4	51.826	-0.812229	0.729952	0.265831	0.99852
Mtx2	2031.83	0.0841328	0.162442	0.604511	0.99852
Hnrnpa3	31790.9	0.330074	0.309893	0.286821	0.99852
Nfe2l2	7555.2	-0.184012	0.25135	0.464109	0.99852
E030042O20Rik	58.2522	-0.0825656	0.330095	0.802489	0.99852
Agps	3869.44	0.0856097	0.205684	0.677249	0.99852
Ttc30b	470.203	-0.400938	0.363922	0.270586	0.99852
Ttc30a1	128.38	0.279584	0.309954	0.367048	0.99852
Rbm45	2073.16	-0.147208	0.187943	0.433476	0.99852
Osbpl6	1990.24	-0.0340702	0.285282	0.904938	0.99852
Prkra	1842.55	0.175657	0.161144	0.275686	0.99852
Fkbp7	613.794	-0.143495	0.203944	0.48168	0.99852
Plekha3	1197.3	0.0115489	0.286813	0.967881	0.99852
Ccdc141	2011.94	0.00487482	0.268759	0.985529	0.998869
Sestd1	2652.66	-0.127423	0.22859	0.577233	0.99852
Zfp385b	289.612	0.509195	0.447877	0.255576	0.99852
Cwc22	1743.46	-0.0362362	0.166824	0.828043	0.99852
Ube2e3	4896.33	0.0150481	0.141195	0.915125	0.99852
Itga4	77.0512	-0.22328	0.769453	0.771678	0.99852
Ssfa2	2992.05	-0.29283	0.196407	0.135979	0.926848
Pde1a	53.0406	-0.881	0.775891	0.256179	0.99852
Dnajc10	9154.92	0.130196	0.154148	0.398326	0.99852
Nckap1	18123.4	-0.119203	0.126046	0.344296	0.99852
Dusp19	577.164	0.149616	0.280392	0.593622	0.99852
Nup35	686.866	0.293276	0.402019	0.465691	0.99852
Zc3h15	4958.58	-0.043265	0.124355	0.727904	0.99852
Itgav	15105.3	-0.067196	0.167084	0.687559	0.99852
Fam171b	4376.15	-0.118548	0.155751	0.446574	0.99852
Calcrl	6112.07	-0.410936	0.18788	0.0287255	0.620076
Ctnnd1	2325.1	-0.240853	0.192806	0.211593	0.990497
Tmx2	3957.67	0.319572	0.292744	0.27499	0.99852
Zdhhc5	5036.16	-0.133002	0.227262	0.558391	0.99852
Clp1	479.576	0.00372463	0.172275	0.982751	0.99852
Ypel4	273.953	-0.433667	0.610743	0.477664	0.99852
Slc43a1	301.848	0.409897	0.225988	0.0697083	0.822401
P2rx3	159.395	1.07792	0.384179	0.00501955	0.303888
Ssrp1	13921	0.238959	0.317863	0.452191	0.99852
Tnks1bp1	2789.65	-0.370957	0.135692	0.0062604	0.338849
Gm13736	967.742	0.325585	0.265843	0.220677	0.996217
Ptprj	1606.95	-0.132406	0.33689	0.694301	0.99852
Fnbp4	3681.7	-0.116293	0.204093	0.568809	0.99852
Mtch2	7676.87	-0.0445515	0.148626	0.764363	0.99852
Ndufs3	3094.95	0.044855	0.0953176	0.637937	0.99852
Kbtbd4	1439.09	0.0544425	0.149756	0.716201	0.99852
Ptpmt1	663.315	0.158051	0.136351	0.246395	0.99852
Celf1	11701.1	0.1473	0.106559	0.166868	0.967644
Gm13778	31.4114	-0.406192	0.486765	0.404015	0.99852
Psmc3	8452.61	0.11818	0.244657	0.629066	0.99852
Slc39a13	995.534	-0.312066	0.174403	0.0735603	0.8245
Madd	510.715	-0.496934	0.472871	0.29331	0.99852
Nr1h3	33.2451	-0.11852	0.731679	0.871319	0.99852
Acp2	2995.26	-0.222972	0.265575	0.401144	0.99852
Ddb2	385.956	-0.264669	0.438247	0.545892	0.99852
Pacsin3	1901.2	0.202961	0.176202	0.249376	0.99852
Arfgap2	4148.88	-0.00246343	0.165046	0.988091	0.998893
1110051M20Rik	1558.93	0.354048	0.19338	0.0671245	0.818209
Lrp4	7893.43	0.434438	0.3723	0.243249	0.99852
Ckap5	12384	0.252461	0.203183	0.214041	0.991682
Zfp408	1097.09	-0.244978	0.20658	0.235672	0.99852
Arhgap1	2893.42	-0.0756427	0.204678	0.711703	0.99852
Atg13	1743.32	-0.22837	0.2623	0.383947	0.99852
Harbi1	386.101	0.186466	0.238627	0.434561	0.99852
Ambra1	2623.66	-0.0411986	0.1584	0.794792	0.99852
Mdk	33.5397	-0.133128	0.53757	0.804407	0.99852
Dgkz	8897.52	-0.106932	0.154964	0.490169	0.99852
Creb3l1	340.296	-0.0551849	0.603633	0.927158	0.99852
Phf21a	3782.73	-0.0282384	0.26137	0.913964	0.99852
Pex16	557.343	-0.105118	0.249558	0.673596	0.99852
Mapk8ip1	6318.46	0.270999	0.210329	0.197589	0.985094
Cry2	1241.76	0.00966463	0.313255	0.975387	0.99852
Slc35c1	838.243	-0.0435041	0.19607	0.824407	0.99852
Syt13	494.725	-0.0721122	0.568295	0.899026	0.99852
Prdm11	236.953	-0.0473963	0.271012	0.861169	0.99852
4631405J19Rik	64.2218	-1.24132	1.06108	0.242058	0.99852
Trp53i11	9140.04	-0.223455	0.441282	0.612591	0.99852
Tspan18	113.47	1.48232	0.495654	0.00278394	0.234732
Cd82	663.966	-0.440373	0.446468	0.323962	0.99852
Alx4	381.663	0.725565	0.136249	1.00795e-07	0.000205974
Ext2	6050.21	0.0428009	0.123126	0.728126	0.99852
Accs	679.63	-0.159228	0.278702	0.567782	0.99852
Gm13889	1000.35	0.218742	0.296242	0.460278	0.99852
Alkbh3	946.655	0.0650555	0.145886	0.655645	0.99852
Hsd17b12	9090.52	0.121475	0.193139	0.529382	0.99852
Ttc17	2162.85	-0.150266	0.147229	0.30743	0.99852
Itpa-ps1	485.525	0.282295	0.380162	0.457746	0.99852
2810002D19Rik	284.116	-0.0469145	0.290144	0.871547	0.99852
Api5	7230.58	0.0492559	0.133928	0.713038	0.99852
Lrrc4c	1030.32	-0.473041	0.441189	0.283632	0.99852
Gm13803	30.6363	-0.622685	0.695816	0.370841	0.99852
B230118H07Rik	2103.07	0.0306564	0.192689	0.873592	0.99852
Traf6	2345.59	-0.214724	0.251515	0.393259	0.99852
Prr5l	1316.32	-0.176173	0.53005	0.739609	0.99852
Commd9	1299.92	-0.199455	0.18611	0.283852	0.99852
Ldlrad3	5232.95	-0.0523004	0.191522	0.784794	0.99852
Trim44	10433.7	-0.0159373	0.142274	0.910809	0.99852
Fjx1	6774.64	0.0275903	0.357133	0.938421	0.99852
Pamr1	38.6988	0.206655	0.52569	0.694237	0.99852
Slc1a2	5944.85	-0.394696	0.514442	0.442944	0.99852
Cd44	5554.05	-0.0432828	0.313968	0.890353	0.99852
Pdhx	2219.12	0.15149	0.191197	0.428171	0.99852
Apip	874.742	0.0414075	0.165971	0.802985	0.99852
Cat	6185.84	-0.285087	0.34001	0.401767	0.99852
Abtb2	2066.73	-0.187054	0.172266	0.27755	0.99852
Nat10	1672.16	-0.127226	0.207619	0.540018	0.99852
Caprin1	26844	0.119667	0.156542	0.444605	0.99852
Lmo2	97.3325	-0.850881	0.555456	0.125557	0.921853
Fbxo3	3831.19	-0.0117708	0.141819	0.933852	0.99852
Cd59a	84.325	-0.546285	0.429175	0.203064	0.988012
D430041D05Rik	87.2723	0.55692	0.550588	0.311777	0.99852
Hipk3	2733.28	-0.238214	0.183381	0.193941	0.981179
Cstf3	2387.76	0.190538	0.20218	0.345979	0.99852
Tcp11l1	1485.87	-0.0815603	0.235648	0.729259	0.99852
Depdc7	355.912	0.403505	0.314397	0.199344	0.985094
Qser1	3805.54	0.0494747	0.111242	0.656501	0.99852
Prrg4	24.754	0.678758	0.621983	0.275149	0.99852
Ccdc73	37.4495	-0.0713056	0.607098	0.906501	0.99852
Eif3m	4821.48	0.0387169	0.189209	0.837865	0.99852
Wt1os	70.3444	-0.273618	0.481403	0.569779	0.99852
Rcn1	16601.9	0.219253	0.122675	0.0738937	0.824929
Pax6	1517.54	0.0784832	0.303217	0.795763	0.99852
Elp4	1493.96	0.12446	0.189671	0.511704	0.99852
Immp1l	823.844	0.209322	0.126797	0.0987719	0.877101
Dnajc24	1069.14	0.0606512	0.207786	0.770369	0.99852
Mpped2	1364.1	-0.0590071	0.404587	0.884044	0.99852
Arl14ep	2669.73	-0.0494236	0.125995	0.694862	0.99852
Mettl15	357.488	0.42375	0.297538	0.154392	0.954617
Kif18a	1838.17	0.257842	0.650557	0.691854	0.99852
Bdnf	573.518	-0.585354	0.368848	0.112517	0.898747
Lin7c	9258.07	-0.037883	0.121053	0.754321	0.99852
Lgr4	1908.51	-0.0560448	0.175902	0.750019	0.99852
Ccdc34	3171.35	0.545113	0.301777	0.0708648	0.822746
Ano3	917.231	-0.123349	0.359879	0.731785	0.99852
Lpcat4	217.895	-0.134382	0.209044	0.520327	0.99852
Slc12a6	1082.34	-0.232388	0.361194	0.519972	0.99852
Emc4	1911.94	0.105716	0.17673	0.54972	0.99852
Katnbl1	1129.7	0.0687731	0.19438	0.723483	0.99852
Emc7	3407.65	-0.0482316	0.124515	0.698494	0.99852
Aven	584.915	-0.152327	0.266835	0.56809	0.99852
Ryr3	208.318	-1.95212	1.04543	0.0618626	0.790547
Fmn1	69.6912	-0.348659	0.320961	0.277348	0.99852
Arhgap11a	6488.58	0.241749	0.610818	0.692269	0.99852
Aqr	4260.12	-0.0480167	0.113912	0.673373	0.99852
Zfp770	1381.73	-0.313875	0.162912	0.0540231	0.759109
Dph6	938.318	0.0164045	0.178927	0.92695	0.99852
BC052040	842.514	0.0966821	0.200547	0.62974	0.99852
Meis2	2460.57	0.0906782	0.33842	0.788741	0.99852
2700033N17Rik	107.686	-0.013119	0.475336	0.977982	0.99852
D330050G23Rik	154.687	-0.120293	0.252138	0.633296	0.99852
Spred1	13884.1	-0.455883	0.207192	0.0277862	0.614921
Fam98b	3392.5	0.291695	0.174318	0.0942586	0.863183
Thbs1	201.007	-1.15442	1.0734	0.282159	0.99852
Eif2ak4	1050.15	0.241526	0.150925	0.109532	0.889094
Srp14	3669.48	0.214778	0.171004	0.209124	0.990497
Bmf	1839.54	0.541196	0.712485	0.4475	0.99852
Bub1b	5307.81	0.623504	0.660459	0.345146	0.99852
Inafm2	1675.42	0.0588439	0.165057	0.721461	0.99852
A430105I19Rik	737.51	-0.306301	0.214567	0.153426	0.953237
Disp2	635.964	0.100035	0.389329	0.797223	0.99852
Knstrn	6265.93	0.334031	0.416113	0.422123	0.99852
Ivd	4214.25	0.245615	0.164534	0.135491	0.926518
Bahd1	1513.05	0.163767	0.190721	0.390523	0.99852
Chst14	785.211	0.179207	0.340218	0.598374	0.99852
Ccdc32	948.877	-0.0174319	0.179454	0.922616	0.99852
Rpusd2	355.51	0.181892	0.138207	0.188145	0.981179
Casc5	2263.3	0.437606	0.683823	0.522212	0.99852
Rad51	1763.11	0.406794	0.712134	0.567842	0.99852
Rmdn3	1222.66	0.0920182	0.140312	0.511947	0.99852
Dnajc17	537.211	-0.0606233	0.14735	0.680761	0.99852
Zfyve19	842.741	-0.136026	0.217049	0.530851	0.99852
Vps18	1548.63	-0.221123	0.148971	0.137719	0.92881
Chac1	195.278	-0.211563	0.31134	0.496807	0.99852
Ino80	1866.41	-0.304557	0.173977	0.0800224	0.839611
Exd1	52.2485	0.203617	0.358559	0.57012	0.99852
Chp1	6348.16	-0.177544	0.175117	0.31065	0.99852
1700020I14Rik	7978.56	-0.0612488	0.145218	0.673192	0.99852
Oip5	783.445	0.541373	0.557633	0.331627	0.99852
Nusap1	4568.89	0.480682	0.621665	0.439394	0.99852
Ndufaf1	987.835	0.116591	0.132999	0.380688	0.99852
Rtf1	4532.86	0.11254	0.151269	0.456895	0.99852
Itpka	93.9131	0.62446	0.300161	0.0374871	0.677202
Rpap1	2884.83	0.199545	0.158188	0.20715	0.990497
Tyro3	11287.9	-0.0867985	0.393473	0.825407	0.99852
Mga	3769.39	-0.0829878	0.0941767	0.378214	0.99852
Mapkbp1	1803.06	0.017025	0.152768	0.911264	0.99852
Jmjd7	61.852	-0.236483	0.352504	0.502305	0.99852
Pla2g4b	60.1614	-0.303892	0.415756	0.464816	0.99852
Ehd4	1458.27	-0.400452	0.597497	0.50272	0.99852
Vps39	2966.9	-0.0311722	0.174156	0.857946	0.99852
Tmem87a	2762.37	-0.0319996	0.173835	0.853951	0.99852
Ganc	1236.74	-0.238742	0.198885	0.229984	0.99707
Zfp106	11093.4	-0.0393068	0.212674	0.853369	0.99852
Snap23	3048.2	-0.0818443	0.159921	0.608806	0.99852
Lrrc57	1421.47	0.0412146	0.174475	0.813261	0.99852
Haus2	2005.85	0.143734	0.128572	0.2636	0.99852
Stard9	4857.09	-0.456591	0.30899	0.139491	0.930055
Cdan1	1405.4	-0.0301354	0.189241	0.873477	0.99852
Ttbk2	1193.24	-0.0982557	0.286047	0.731226	0.99852
AV039307	26.6428	-0.549383	0.547262	0.315438	0.99852
Ubr1	3064.58	-0.0701057	0.107882	0.515799	0.99852
Tmem62	523.271	-0.358258	0.34136	0.293947	0.99852
Ccndbp1	1542.44	-0.287574	0.314405	0.360371	0.99852
Lcmt2	502.4	0.193604	0.199396	0.331572	0.99852
Adal	828.887	0.0660776	0.141146	0.639677	0.99852
Zscan29	1143.22	-0.0519251	0.278468	0.852078	0.99852
Tubgcp4	1754.36	-0.0442527	0.13042	0.734377	0.99852
Trp53bp1	3781.19	0.117989	0.123154	0.338031	0.99852
Map1a	4632.22	0.342228	0.208284	0.100365	0.877101
Ppip5k1	936.304	-0.266254	0.169687	0.116628	0.911428
Catsper2	255.483	-0.789464	0.45201	0.0807133	0.839611
Pdia3	29562.3	0.356433	0.309425	0.249353	0.99852
Serinc4	44.4634	-0.590071	0.718685	0.411622	0.99852
Serf2	9283.25	0.190402	0.135726	0.160664	0.961775
Hypk	309.462	-0.542356	0.225718	0.0162701	0.490142
Mfap1b	511.926	-0.115298	0.138406	0.404821	0.99852
Mfap1a	994.174	0.0076403	0.151579	0.9598	0.99852
Wdr76	868.523	0.257458	0.532748	0.628908	0.99852
Frmd5	71.6159	0.125118	0.557521	0.822432	0.99852
Casc4	5114.85	-0.0297398	0.127159	0.815079	0.99852
Ctdspl2	2081.65	0.297679	0.148068	0.044387	0.70464
Eif3j1	1698.56	0.0494324	0.179484	0.782999	0.99852
Spg11	2528.55	-0.147261	0.166886	0.377558	0.99852
B2m	4049.91	-0.192415	0.266787	0.470767	0.99852
Sord	3033.94	-0.467378	0.128519	0.000276218	0.0564452
Shf	1305.69	-0.152603	0.258742	0.555332	0.99852
Bambi-ps1	51.7363	0.263833	0.406955	0.516785	0.99852
Gatm	9033.61	-0.104137	0.207876	0.616402	0.99852
Spata5l1	228.266	-0.0132537	0.336082	0.968543	0.99852
Slc30a4	2708.13	-0.0932717	0.111111	0.401218	0.99852
Bloc1s6	1361.44	0.231179	0.149316	0.121563	0.916823
Sqrdl	711.463	0.206826	0.1419	0.144964	0.941876
Sema6d	14699.5	-0.177637	0.198075	0.369818	0.99852
Myef2	9528.18	0.152336	0.175687	0.385895	0.99852
Dut	2701.19	0.438751	0.56319	0.435953	0.99852
Fbn1	6721.83	-0.0685879	0.441674	0.876592	0.99852
Cep152	776.123	0.128861	0.425695	0.762112	0.99852
Shc4	741.563	-0.0048685	0.151601	0.974381	0.99852
Eid1	10561.5	-0.0919845	0.269478	0.732845	0.99852
Secisbp2l	5415.58	-0.157812	0.16429	0.33677	0.99852
Cops2	7266.2	-0.039432	0.131116	0.763612	0.99852
Galk2	296.054	0.18784	0.209081	0.368967	0.99852
Dtwd1	325.515	0.237679	0.195298	0.223601	0.99707
Gabpb1	1571.83	0.0570883	0.240179	0.812121	0.99852
Gm27003	48.3142	-0.437881	0.587011	0.455697	0.99852
Usp8	4264.14	-0.0554754	0.135716	0.682715	0.99852
Trpm7	5751.77	-0.359291	0.134027	0.00734601	0.34813
Sppl2a	4480.81	-0.118282	0.187348	0.527813	0.99852
Ap4e1	1075.73	-0.218242	0.120663	0.070499	0.822746
Blvra	917.758	0.305166	0.216135	0.157972	0.961775
Ncaph	4351.95	0.33953	0.602728	0.573216	0.99852
Itpripl1	1058.16	-0.0442206	0.40951	0.914008	0.99852
1810024B03Rik	76.2065	0.0595605	0.280866	0.83206	0.99852
Snrnp200	10700.2	-0.0572055	0.168471	0.73419	0.99852
Ciao1	1547.44	0.0575418	0.147824	0.697085	0.99852
Tmem127	4331.19	-0.0493732	0.199041	0.804092	0.99852
Stard7	5780.79	-0.0107373	0.154735	0.944678	0.99852
Fahd2a	355.794	0.179722	0.202937	0.375831	0.99852
Kcnip3	5081.33	0.112644	0.278851	0.686244	0.99852
Zfp661	557.739	0.028797	0.347087	0.933877	0.99852
Mrps5	2124.61	0.054665	0.0936849	0.559558	0.99852
Mal	71.3474	0.55174	0.721196	0.444251	0.99852
Nphp1	1824.56	0.105045	0.155624	0.499681	0.99852
Bub1	2978.93	0.431879	0.680787	0.525832	0.99852
Bcl2l11	1119.84	0.236406	0.354186	0.504477	0.99852
Gm14005	257.208	-0.00637782	0.415099	0.987741	0.998893
Anapc1	10042.1	0.141511	0.239546	0.554692	0.99852
Mertk	417.904	-0.962784	0.322064	0.00279511	0.234732
Tmem87b	1356.17	-0.335348	0.152211	0.0275825	0.614921
Fbln7	117.028	0.322287	0.245019	0.188391	0.981179
Zc3h8	232.295	0.112708	0.283449	0.690903	0.99852
Gm10762	352.681	0.0802056	0.319303	0.801667	0.99852
Zc3h6	264.005	0.0885872	0.422122	0.833776	0.99852
Ttl	1832.94	0.159783	0.219513	0.466675	0.99852
Polr1b	1182.8	-0.0402087	0.301843	0.894027	0.99852
Chchd5	848.177	0.167559	0.296649	0.572184	0.99852
Gm14026	27.5735	0.441455	0.450515	0.327141	0.99852
RP23-160G19.9	26.6657	-0.0602085	0.614979	0.922009	0.99852
RP23-160G19.10	519.877	-0.0705091	0.409638	0.863339	0.99852
Slc20a1	3589.91	-0.114439	0.388046	0.768062	0.99852
Ckap2l	5276.55	0.319879	0.591855	0.588875	0.99852
Sirpa	9265.63	0.0626537	0.0912134	0.492151	0.99852
Stk35	2029.25	0.140694	0.291844	0.629744	0.99852
Snrpb	6417.18	0.0264965	0.146045	0.856032	0.99852
Nop56	4790.33	0.0144618	0.39343	0.970678	0.99852
Idh3b	5827.99	-0.13648	0.0957446	0.154026	0.954
Ebf4	460.925	-0.325088	0.611502	0.594988	0.99852
Cpxm1	2161.65	0.316295	0.216632	0.144274	0.939208
Pced1a	1404.42	-0.0700437	0.184403	0.704064	0.99852
Vps16	3580.75	-0.0515113	0.0943624	0.585143	0.99852
Ptpra	13626.4	-0.24991	0.225736	0.268255	0.99852
4930473A02Rik	42.9028	-0.507248	0.849727	0.550538	0.99852
Mrps26	1907.08	0.100473	0.248064	0.685458	0.99852
Ubox5	516.325	0.0135158	0.187226	0.942451	0.99852
Fastkd5	236.337	-0.0141889	0.332765	0.965989	0.99852
Lzts3	892.892	0.146194	0.261345	0.575894	0.99852
Ddrgk1	2703.22	-0.0964659	0.163822	0.555965	0.99852
Itpa	1839.12	0.224069	0.238573	0.347625	0.99852
Slc4a11	75.8561	-0.396077	0.392879	0.313386	0.99852
4930402H24Rik	5972.97	-0.61779	0.49995	0.216569	0.995191
Gm14057	62.9054	-0.167391	0.360851	0.642735	0.99852
A730017L22Rik	287.942	-0.498289	0.340041	0.142818	0.936529
Atrn	6426.91	-0.149449	0.275218	0.587115	0.99852
Gfra4	170.296	0.207435	0.340363	0.542224	0.99852
Hspa12b	113.445	0.356773	0.643004	0.578995	0.99852
1700037H04Rik	1748.19	0.261595	0.161097	0.10441	0.879214
Spef1	454.311	-0.0860371	0.24053	0.720569	0.99852
Cenpb	8847.69	0.0248926	0.241931	0.918049	0.99852
Cdc25b	2907.12	0.289329	0.348421	0.406312	0.99852
Ap5s1	749.776	0.075499	0.147512	0.60878	0.99852
Mavs	1703.26	0.132432	0.206486	0.521289	0.99852
Pank2	2125.72	0.111435	0.105894	0.29265	0.99852
Rnf24	1535.4	-0.101801	0.287287	0.723074	0.99852
Gm14284	122.347	-0.0966028	0.352429	0.784003	0.99852
Smox	4027.75	-0.206428	0.346441	0.551274	0.99852
Adra1d	53.2588	-0.456975	0.651963	0.483352	0.99852
5330413P13Rik	42.996	-0.24044	0.741317	0.745679	0.99852
Prnp	14675	-0.443051	0.285481	0.120675	0.916823
Rassf2	8990.05	0.064637	0.25308	0.798413	0.99852
Slc23a2	2407.39	-0.383874	0.14765	0.00932533	0.382657
Tmem230	1030.35	0.00449383	0.156979	0.977162	0.99852
Pcna	7484.18	0.468485	0.541301	0.386775	0.99852
AV099323	33.5991	0.267568	0.508214	0.598549	0.99852
Cds2	7615.66	0.0581695	0.170219	0.732552	0.99852
Gpcpd1	3128.02	-0.233209	0.18052	0.196399	0.985094
1110034G24Rik	230.263	-0.228653	0.313571	0.465885	0.99852
Chgb	41.0114	-0.322313	0.52937	0.542616	0.99852
Trmt6	1818.47	-0.0481355	0.204308	0.813741	0.99852
Mcm8	954.884	0.451761	0.556929	0.417272	0.99852
Crls1	1381.04	0.091125	0.121828	0.454473	0.99852
Lrrn4	49.1804	0.191551	0.706242	0.786218	0.99852
Tmx4	3739.29	-0.0257878	0.204715	0.899756	0.99852
Gm14038	211.289	-0.247325	0.219685	0.260243	0.99852
Plcb1	2203.63	0.844895	0.280941	0.00263513	0.229077
Plcb4	913.302	-0.412375	0.222262	0.063546	0.797144
Snap25	30.153	0.244846	0.564085	0.664245	0.99852
Mkks	587.573	0.0353832	0.250008	0.887453	0.99852
Slx4ip	673.332	0.0385383	0.161883	0.811832	0.99852
Jag1	1281.24	-0.600548	0.434494	0.166917	0.967644
Btbd3	1814.33	-0.193365	0.174909	0.268936	0.99852
Tasp1	252.085	0.0998144	0.15082	0.508093	0.99852
Esf1	2136.96	-0.0218365	0.23916	0.92725	0.99852
Ndufaf5	723.825	0.1585	0.271648	0.559573	0.99852
Macrod2	221.764	-0.286683	0.333987	0.39069	0.99852
Flrt3	432.233	-0.202341	0.432103	0.639592	0.99852
Kif16b	750.568	-0.482867	0.180101	0.00733816	0.34813
Snrpb2	3117.82	-0.0433267	0.180608	0.810413	0.99852
Dstn	7503.84	-0.0666714	0.274684	0.808222	0.99852
Rrbp1	18783.3	0.110662	0.243764	0.649847	0.99852
Snx5	7894.18	0.262447	0.101747	0.00989673	0.390173
Mgme1	830.324	0.284456	0.310294	0.359285	0.99852
Csrp2bp	1988.74	-0.0155228	0.243828	0.949239	0.99852
Dzank1	336.243	-0.0153084	0.432745	0.971781	0.99852
Polr3f	2001.57	-0.0203315	0.13417	0.879553	0.99852
Rbbp9	2546.42	-0.0174895	0.325413	0.957138	0.99852
Sec23b	3436.52	0.232571	0.169969	0.171214	0.975181
Dtd1	978.761	0.247782	0.146118	0.0899306	0.849826
Slc24a3	1129.61	-0.448919	0.5362	0.402467	0.99852
Rin2	3325.42	-0.470448	0.405054	0.245461	0.99852
Naa20	1596.16	0.0421187	0.273171	0.877464	0.99852
Crnkl1	2247.64	0.0546369	0.146303	0.708813	0.99852
Insm1	252.038	-0.0456497	0.325356	0.888418	0.99852
Ralgapa2	1475.48	-0.240049	0.185081	0.194632	0.982053
Kiz	2535.11	-0.24225	0.325949	0.457353	0.99852
Xrn2	5773.85	-0.0615446	0.159911	0.700335	0.99852
Nkx2-2	543.44	-0.0363134	0.179436	0.839624	0.99852
Cd93	294.111	1.36801	0.480562	0.00441754	0.283578
Nxt1	881.736	0.259226	0.390701	0.507017	0.99852
Gzf1	2412.06	-0.00340763	0.152327	0.982152	0.99852
Napb	332.375	-0.164484	0.263186	0.53199	0.99852
Cst3	12599	-0.964322	0.597649	0.10663	0.879214
Zfp120	704.134	-0.225855	0.234793	0.336085	0.99852
Zfp937	279.147	0.291409	0.199275	0.143647	0.937833
3300002I08Rik	68.9323	0.407619	0.390672	0.296772	0.99852
Gm10130	122.234	-0.0380045	0.248361	0.878382	0.99852
Zfp442	201.3	0.33211	0.182428	0.0686828	0.821193
Zfp345	35.154	0.923846	0.736105	0.209462	0.990497
Apmap	2382.26	0.184676	0.134218	0.168838	0.972345
Acss1	476.937	-0.458921	0.736441	0.533179	0.99852
Entpd6	1255.8	0.25622	0.235599	0.276805	0.99852
Pygb	10422.5	-0.181549	0.452278	0.688118	0.99852
Abhd12	2862.26	0.0880288	0.12105	0.467099	0.99852
Gins1	795.811	0.51265	0.534196	0.337224	0.99852
Ninl	353.737	0.18507	0.446743	0.67868	0.99852
Nsfl1c	4627.47	0.044356	0.167305	0.790916	0.99852
Fkbp1a	12529.8	0.133251	0.248287	0.591488	0.99852
Sdcbp2	35.4766	-0.645945	0.453289	0.154152	0.954
Snph	1614.31	0.00720925	0.239477	0.975984	0.99852
Tmem74b	67.2613	0.373549	0.540688	0.489643	0.99852
Psmf1	1536.95	0.0628147	0.217118	0.772343	0.99852
Fam110a	1685.04	0.330137	0.417308	0.428879	0.99852
Tbc1d20	3413.21	-0.166202	0.155344	0.284667	0.99852
Rbck1	3525.14	-0.035517	0.0885778	0.688442	0.99852
Trib3	185.965	-0.472343	0.572855	0.409632	0.99852
Sox12	5699.13	0.203738	0.18631	0.274155	0.99852
Zcchc3	949.065	0.0850263	0.211726	0.687988	0.99852
H13	3109.98	0.0122218	0.237761	0.959004	0.99852
Mcts2	821.116	-0.0938607	0.193441	0.627523	0.99852
Id1	638.279	-0.74448	0.330256	0.0241803	0.580241
Bcl2l1	2798.88	-0.420419	0.268872	0.117902	0.912625
Tpx2	10976.3	0.397712	0.634529	0.530801	0.99852
Dusp15	151.585	-0.208842	0.501594	0.67715	0.99852
Pdrg1	1686.39	-0.0789787	0.146433	0.589646	0.99852
Tm9sf4	4388.99	0.000837564	0.116982	0.994287	0.999415
Plagl2	709.076	-0.00542471	0.151664	0.971467	0.99852
Pofut1	3209.61	0.28279	0.249054	0.256184	0.99852
Kif3b	3363.15	0.0150537	0.223926	0.946402	0.99852
2500004C02Rik	541.762	-0.204591	0.350384	0.559285	0.99852
Asxl1	3422.91	-0.144825	0.162299	0.372213	0.99852
Nol4l	1495	0.409817	0.41364	0.321803	0.99852
Commd7	1136.01	0.0553061	0.165256	0.737874	0.99852
Dnmt3b	193.109	-0.397046	0.233834	0.0895105	0.849826
Mapre1	15773.7	0.100569	0.116256	0.387003	0.99852
Efcab8	35.2346	-0.135815	0.429085	0.751605	0.99852
Gm14494	356.09	0.175366	0.244368	0.472984	0.99852
Cdk5rap1	428.091	0.136143	0.131787	0.30158	0.99852
Snta1	228.704	-0.193818	0.457621	0.671907	0.99852
Cbfa2t2	1406.16	0.162902	0.155605	0.295149	0.99852
E2f1	1686.76	0.176941	0.827995	0.830783	0.99852
Pxmp4	606.178	-0.0474787	0.29306	0.871298	0.99852
Zfp341	220.841	-0.0766032	0.239046	0.748624	0.99852
Chmp4b	8042.23	0.137743	0.204402	0.500386	0.99852
Eif2s2	8636.85	0.121937	0.248394	0.623496	0.99852
Ahcy	1407.57	0.175659	0.365237	0.630556	0.99852
Itch	3835.35	0.177728	0.115374	0.123451	0.921853
Dynlrb1	4957.48	0.0732429	0.111859	0.51261	0.99852
Map1lc3a	1498.67	-0.0877231	0.312911	0.779212	0.99852
Pigu	1630.44	0.169848	0.185534	0.359952	0.99852
Trp53inp2	9588.26	0.0542746	0.265222	0.837854	0.99852
Ncoa6	3342.3	0.0159379	0.168963	0.924849	0.99852
Ggt7	188.698	-0.584932	0.454645	0.198245	0.985094
Acss2	4090.52	-0.438708	0.489117	0.369752	0.99852
Gss	992.123	-0.0440561	0.210156	0.833952	0.99852
Trpc4ap	7663.43	-0.0949075	0.194093	0.624857	0.99852
Edem2	1868.74	-0.0379752	0.273923	0.889739	0.99852
BC029722	766.069	-0.20215	0.237668	0.395017	0.99852
Eif6	2841.23	0.115863	0.219526	0.597647	0.99852
Uqcc1	2085.37	0.00454668	0.12261	0.970419	0.99852
Cep250	3637.57	0.190686	0.24442	0.435298	0.99852
6430550D23Rik	71.9171	-0.698527	0.617186	0.257721	0.99852
Ergic3	5829	0.0117	0.18506	0.949589	0.99852
Spag4	181.939	0.160491	0.261296	0.539077	0.99852
Rbm12	1655.61	-0.028381	0.198867	0.886516	0.99852
Nfs1	1806.1	0.0248586	0.187676	0.894625	0.99852
Rbm39	13064.9	-0.0870518	0.144	0.545495	0.99852
Phf20	5171.75	0.16556	0.218145	0.447885	0.99852
Scand1	1840.77	0.0395951	0.200471	0.843428	0.99852
Cnbd2	142.573	-0.110773	0.291215	0.703661	0.99852
Gm14253	48.9455	0.250503	0.361328	0.488131	0.99852
RP24-114E18.7	6858.55	-0.0753759	0.203892	0.711617	0.99852
Gm14173	239.513	0.484553	0.345571	0.160861	0.961775
Epb4.1l1	1553.84	0.192556	0.420083	0.646682	0.99852
Aar2	1750.75	0.0559101	0.157886	0.723252	0.99852
Dlgap4	3556	-0.300368	0.226305	0.184419	0.981179
Myl9	98.612	0.540328	0.621996	0.385011	0.99852
Gm14230	446.57	0.248321	0.312198	0.426383	0.99852
Tgif2	3387.2	0.154657	0.184331	0.401459	0.99852
5430405H02Rik	302.689	-0.574465	0.4517	0.20345	0.988441
4930518I15Rik	68.807	-0.912668	0.564794	0.106109	0.879214
1110008F13Rik	5077.03	0.105839	0.222653	0.634534	0.99852
Ndrg3	3794.28	-0.406919	0.28907	0.159224	0.961775
Gm14276	296.8	-0.00207207	0.155602	0.989375	0.998893
Dsn1	1736.54	0.00863333	0.127225	0.945898	0.99852
Soga1	6775.74	-0.109081	0.259234	0.673915	0.99852
Samhd1	1634.31	0.0722397	0.229924	0.753377	0.99852
Rbl1	2658.7	0.353355	0.58955	0.54893	0.99852
Mroh8	27.8998	-0.29148	0.502901	0.562186	0.99852
Rpn2	14795.2	0.221949	0.301084	0.46102	0.99852
Manbal	1944.73	0.0247649	0.184116	0.893002	0.99852
Src	2378.07	0.313026	0.305628	0.305738	0.99852
Blcap	1955.35	0.136779	0.18861	0.468333	0.99852
Ctnnbl1	2514.49	0.106588	0.137838	0.439355	0.99852
Tti1	1700.75	0.223579	0.170682	0.190224	0.981179
Rprd1b	1408.04	0.205897	0.200276	0.303919	0.99852
Tgm2	458.509	0.59596	0.600992	0.321379	0.99852
D630003M21Rik	52.2055	0.742563	0.361358	0.0398867	0.685638
9430008C03Rik	735.717	-0.451813	0.299558	0.131486	0.924305
Ralgapb	3573.58	0.0390655	0.10636	0.713398	0.99852
Actr5	554.656	0.0368225	0.17241	0.830878	0.99852
Fam83d	1766.41	0.505878	0.561327	0.367472	0.99852
Dhx35	1615.46	0.145144	0.160535	0.365928	0.99852
Mafb	474.08	-0.631416	0.355393	0.0756224	0.829934
Gm14221	26.3804	0.00816495	0.541858	0.987978	0.998893
Top1	12218.1	-0.0430871	0.108498	0.691275	0.99852
Plcg1	8984.14	-0.131043	0.213996	0.540296	0.99852
Zhx3	5415.71	0.00621873	0.298386	0.983372	0.998603
Lpin3	184.104	0.607584	0.490504	0.215459	0.993884
Chd6	3841.59	0.0645504	0.190817	0.735149	0.99852
Gm11451	95.9998	-0.353373	0.270357	0.191192	0.981179
Srsf6	14454.4	-0.0791587	0.200729	0.693319	0.99852
Ift52	1728.45	-0.0886298	0.223177	0.691273	0.99852
Mybl2	1405.45	0.36414	0.720767	0.613411	0.99852
Tox2	1498.66	0.459788	0.180459	0.0108382	0.413257
Oser1	329.146	-0.270895	0.229537	0.23793	0.99852
2900093K20Rik	38.75	-1.08152	0.642908	0.0925237	0.85763
Gdap1l1	63.7405	-0.518966	0.700293	0.458651	0.99852
Fitm2	977.596	0.0797837	0.224003	0.721711	0.99852
Ttpal	1605.89	-0.276378	0.157509	0.0793151	0.839611
Serinc3	14780.8	-0.0612442	0.139968	0.661705	0.99852
Pkig	1682.77	0.353166	0.26469	0.182119	0.981179
Ada	158.884	0.519973	0.389951	0.182391	0.981179
Rims4	804.43	0.462397	0.246741	0.0609284	0.78802
Ywhab	15654.7	0.0770949	0.115299	0.503717	0.99852
Pabpc1l	30.0627	0.160723	0.410486	0.695395	0.99852
Tomm34	1961.21	0.0395033	0.154535	0.798239	0.99852
Stk4	2819.32	-0.0510048	0.144447	0.724011	0.99852
Matn4	48.4358	-0.803894	1.01312	0.427495	0.99852
Sdc4	3493.82	0.177794	0.360342	0.621727	0.99852
Sys1	1354.64	-0.130908	0.235862	0.57888	0.99852
Dbndd2	879.85	-0.78081	0.578162	0.176854	0.981179
Pigt	13005.8	0.247539	0.180241	0.169634	0.973725
Dnttip1	1828.61	0.0160594	0.157193	0.918626	0.99852
Gm11457	70.5279	0.20123	0.37533	0.591861	0.99852
Ube2c	4349.21	0.351224	0.543675	0.518268	0.99852
Snx21	699.499	-0.182775	0.154928	0.238103	0.99852
Acot8	325.798	-0.137056	0.222053	0.537089	0.99852
Zswim3	106.058	0.0554412	0.347242	0.873148	0.99852
Zswim1	445.02	0.229224	0.146779	0.118359	0.913914
Neurl2	114.062	0.0651255	0.269056	0.80874	0.99852
Ctsa	5706.9	-0.592463	0.273116	0.0300624	0.628564
Pltp	375.864	-0.667744	0.315952	0.0345638	0.653992
Pcif1	4172.96	-0.100108	0.183001	0.584352	0.99852
Zfp335	1299.47	-0.250688	0.116118	0.0308575	0.631624
Zfp335os	82.7349	0.0130666	0.286556	0.96363	0.99852
Slc12a5	183.381	0.631242	0.351502	0.0725198	0.822746
Ncoa5	3048.41	-0.185908	0.109233	0.0887653	0.849611
Cdh22	618.185	0.165018	0.378969	0.663244	0.99852
Slc35c2	2193.28	-0.363436	0.268542	0.175938	0.981179
Elmo2	3948.51	-0.023859	0.279603	0.931998	0.99852
Zfp334	2006.77	0.211737	0.122601	0.0841618	0.839611
Slc13a3	517.037	0.00336327	0.30943	0.991328	0.99927
2810408M09Rik	684.934	0.0526926	0.149786	0.724998	0.99852
Slc2a10	581.473	0.261065	0.254281	0.304572	0.99852
Eya2	276.571	1.24373	0.366738	0.000695553	0.105286
Zmynd8	3215.54	0.0253348	0.191532	0.894767	0.99852
Ncoa3	2524.68	0.301437	0.168984	0.0744524	0.824929
Sulf2	27574.1	0.240364	0.318093	0.449865	0.99852
Prex1	7457.28	0.499155	0.282377	0.0771127	0.835967
Trp53rk	207.183	-0.195916	0.26208	0.454736	0.99852
Arfgef2	2740.56	-0.12939	0.219853	0.556177	0.99852
Cse1l	7462.43	0.246323	0.361869	0.496062	0.99852
Stau1	4693.38	0.0279677	0.169601	0.86902	0.99852
Ddx27	2397.96	-0.0450079	0.257106	0.861036	0.99852
Znfx1	1452.49	0.0540983	0.185074	0.770053	0.99852
1500012F01Rik	1279.9	-0.275226	0.380067	0.468973	0.99852
Kcnb1	248.864	0.231204	0.36313	0.524322	0.99852
B4galt5	1305.22	0.119277	0.372193	0.748612	0.99852
Slc9a8	1461.67	-0.387679	0.158758	0.0146082	0.468682
Spata2	2246.18	-0.123797	0.222512	0.577963	0.99852
Rnf114	2588.27	0.00204296	0.276584	0.994107	0.999415
Tmem189	1221.54	-0.0168324	0.264808	0.949317	0.99852
Cebpb	487.259	0.0936287	0.441278	0.83197	0.99852
Ptpn1	3073.18	-0.0497235	0.146954	0.735091	0.99852
Mocs3	400.297	0.0321369	0.196963	0.870391	0.99852
Kcng1	226.314	0.00267137	0.618497	0.996554	0.999415
Atp9a	4315.21	0.168578	0.276979	0.542769	0.99852
Zfp64	1076.13	-0.0819218	0.171254	0.632391	0.99852
RP23-123O12.2	45.9048	-0.695738	0.40353	0.0846842	0.839611
Tshz2	4123.34	0.218093	0.169144	0.197261	0.985094
Zfp217	1737.14	-0.301888	0.236681	0.20213	0.986986
Bcas1	5097.61	0.217196	0.289772	0.453532	0.99852
Cyp24a1	29.0978	-2.82248	1.43327	0.0489235	0.732226
Pfdn4	965.392	0.0246128	0.308491	0.936409	0.99852
Dok5	122.132	-0.284515	0.406047	0.483493	0.99852
Fam210b	634.999	-0.627618	0.609683	0.303284	0.99852
Aurka	3075.14	0.379541	0.70387	0.589735	0.99852
Cstf1	1979.67	-0.0332604	0.176348	0.850401	0.99852
Rtfdc1	2764.07	-0.0933522	0.155665	0.548708	0.99852
Bmp7	1599.49	0.0849313	0.236149	0.719109	0.99852
Rae1	1982.23	-0.0291831	0.151427	0.847178	0.99852
Rbm38	717.545	0.280484	0.233949	0.230563	0.99707
Pmepa1	567.809	-0.761756	0.473751	0.107851	0.885442
Ppp4r1l-ps	1475.23	-0.411584	0.302446	0.17356	0.977965
Rab22a	4061.11	-0.0862659	0.132781	0.515897	0.99852
Vapb	5470.48	0.0708517	0.16258	0.662984	0.99852
Vamp7-ps	191.277	-0.794586	0.202445	8.67517e-05	0.0287477
Stx16	3627.71	-0.462648	0.257466	0.0723468	0.822746
Npepl1	66.8989	-0.477666	0.534093	0.371135	0.99852
Gnas	39595.2	0.0592141	0.146896	0.686872	0.99852
Gm20721	539.786	-0.177555	0.775718	0.818953	0.99852
Nelfcd	3109.1	0.126577	0.201567	0.530026	0.99852
Ctsz	82.2493	0.670934	3.44884	0.845754	0.99852
Atp5e	3799.64	0.432361	0.146963	0.00326119	0.245687
Slmo2	2669.75	0.118741	0.328662	0.717885	0.99852
Gm14326	228.721	-0.150517	0.234716	0.521346	0.99852
Ppp1r3d	400.593	-0.0723676	0.190261	0.703679	0.99852
Fam217b	1208.81	-0.228602	0.148692	0.12419	0.921853
Cdh4	10183.9	0.162111	0.297348	0.585622	0.99852
Taf4a	1433.68	0.105829	0.144534	0.464042	0.99852
4921531C22Rik	172.653	-0.189347	0.287598	0.510298	0.99852
Lsm14b	3722.61	0.0943751	0.173996	0.587544	0.99852
Psma7	6040.26	0.206445	0.128887	0.10921	0.888545
Ss18l1	557.488	-0.31062	0.233988	0.184343	0.981179
Mtg2	762.283	-0.0825817	0.142534	0.56233	0.99852
Osbpl2	2096.55	-0.144387	0.180525	0.423815	0.99852
Adrm1	2798.57	-0.0681463	0.230716	0.767713	0.99852
Lama5	11483	0.278082	0.305876	0.363281	0.99852
Rps21	10639.8	0.36686	0.131282	0.0051991	0.307952
Cables2	879.608	0.198465	0.147867	0.179535	0.981179
Mrgbp	1352.9	-0.0586446	0.215519	0.785538	0.99852
Ogfr	4385.42	-0.173179	0.206754	0.402251	0.99852
Col9a3	400.785	-0.733299	0.296734	0.0134648	0.45859
Dido1	5849.91	-0.323711	0.194186	0.0955111	0.868096
Gid8	2415.29	-0.0357895	0.123342	0.771689	0.99852
Ythdf1	3751.48	0.0326367	0.103329	0.752115	0.99852
Arfgap1	2981.41	-0.117897	0.0933968	0.206833	0.990497
9230112E08Rik	199.084	-0.0960266	0.324301	0.767151	0.99852
Col20a1	60.2711	-0.604453	0.766343	0.430259	0.99852
Chrna4	536.408	1.01269	0.435442	0.0200364	0.545925
Ppdpf	2457.15	0.256135	0.160461	0.110435	0.893357
Helz2	46.0843	0.357484	0.44586	0.422677	0.99852
Gmeb2	1286.04	-0.10096	0.111596	0.365629	0.99852
Stmn3	234.354	-0.0346114	0.638098	0.956743	0.99852
Rtel1	2506.39	0.0108202	0.342285	0.974782	0.99852
Arfrp1	1461.7	-0.176245	0.21263	0.407172	0.99852
Zgpat	1563.53	-0.331591	0.22933	0.148203	0.948639
Slc2a4rg-ps	328.168	-0.361015	0.334419	0.280352	0.99852
Zbtb46	595.155	-0.0128667	0.182851	0.943901	0.99852
Tpd52l2	3906.33	-0.0741595	0.163189	0.649513	0.99852
Dnajc5	7030.23	-0.073703	0.168958	0.662676	0.99852
Uckl1	908.816	-0.246086	0.310486	0.42802	0.99852
Znf512b	2298.75	-0.0916259	0.16936	0.588499	0.99852
Prpf6	4662.87	-0.0621517	0.140015	0.657121	0.99852
Samd10	160.536	0.540026	0.358108	0.131554	0.924305
Tcea2	197.788	-0.15721	0.321597	0.624954	0.99852
Rgs19	946.674	-0.0322696	0.173253	0.852243	0.99852
Pcmtd2	5493.84	-1.03578	0.681928	0.128787	0.923932
Polr3k	5786.75	-0.629667	0.569561	0.26893	0.99852
Gm5466	123.102	-1.5166	0.933941	0.104403	0.879214
1110015O18Rik	70.119	-0.177533	0.50069	0.722906	0.99852
Zfhx4	1028.12	-0.687385	0.243056	0.00468265	0.291441
Pex2	2647.98	-0.249498	0.174333	0.152386	0.953237
Pkia	1066.41	-1.09806	0.396633	0.00563229	0.319711
Zc2hc1a	409.761	-0.1208	0.209737	0.564642	0.99852
Hey1	2492.61	-0.480839	0.721781	0.505294	0.99852
Mrps28	789.01	0.267451	0.184139	0.146379	0.945104
Tpd52	3540.87	0.388435	0.228143	0.0886434	0.849611
Zbtb10	1426.98	-0.345375	0.238656	0.147849	0.948639
C030034L19Rik	206.825	-0.850407	0.755249	0.260168	0.99852
Zfp704	3498.07	-0.0273331	0.221684	0.901871	0.99852
Pag1	1425.27	-0.0540306	0.511397	0.915858	0.99852
Fabp5	14167.2	-0.0835247	0.224144	0.709418	0.99852
Impa1	2277.51	-0.033674	0.202017	0.867614	0.99852
Zfand1	949.255	-0.196154	0.230836	0.395463	0.99852
Snx16	374.313	0.00651338	0.2555	0.979662	0.99852
Lrrcc1	1472.57	-0.265912	0.26248	0.311025	0.99852
E2f5	1025.93	0.16487	0.195776	0.399711	0.99852
1810022K09Rik	1147.26	0.045464	0.251031	0.856282	0.99852
Car13	426.669	-0.260951	0.34999	0.455912	0.99852
Car3	80.2578	0.577666	0.667928	0.387115	0.99852
Car2	1710.87	-0.51003	0.240592	0.0340148	0.64962
Ythdf3	4528.4	-0.0243924	0.133281	0.854786	0.99852
Mir124-2hg	52.2546	0.0980338	0.641345	0.878511	0.99852
Bhlhe22	25.0079	-0.503163	0.460889	0.274955	0.99852
Cyp7b1	116.791	-0.735069	0.284736	0.00983495	0.388988
Armc1	3167.61	-0.023276	0.13365	0.861743	0.99852
Mtfr1	1300.5	0.15584	0.244569	0.523991	0.99852
Pde7a	1747.89	0.141413	0.143466	0.324285	0.99852
4632415L05Rik	1132.77	-0.117944	0.137025	0.389379	0.99852
Cp	8081.09	-0.420451	0.375228	0.262492	0.99852
Hps3	834.645	-0.306018	0.200784	0.127481	0.923237
Hltf	1212.36	-0.0338307	0.167235	0.839687	0.99852
Gyg	3207.36	-0.303744	0.299222	0.310052	0.99852
Tbl1xr1	4080.8	-0.135026	0.216672	0.533166	0.99852
RP23-349M18.1	70.6241	-0.561668	0.400689	0.160988	0.961775
Gm10259	225.35	0.0442064	0.748571	0.952909	0.99852
Nlgn1	1393.14	-0.271488	0.289854	0.348945	0.99852
A830092H15Rik	42.6706	-0.0372687	0.422408	0.929695	0.99852
Nceh1	978.513	-0.0795253	0.263477	0.762782	0.99852
Fndc3b	10326.4	-0.137049	0.359709	0.703204	0.99852
Pld1	5187.53	-0.0824632	0.219723	0.707434	0.99852
Tnik	3859.23	-0.295241	0.323004	0.360693	0.99852
Eif5a2	1609.83	-0.285144	0.136806	0.0371339	0.674101
Rpl22l1	3302.18	0.153762	0.225394	0.495118	0.99852
Egfem1	28.8466	0.355322	0.96238	0.71197	0.99852
Mecom	413.029	0.301676	0.396005	0.446181	0.99852
Mynn	1500.89	-0.149006	0.205137	0.46761	0.99852
Sec62	9327.23	-0.161317	0.19616	0.410864	0.99852
Phc3	3318.58	-0.00925902	0.162798	0.954645	0.99852
Prkci	4969.54	-0.112961	0.153517	0.461839	0.99852
Skil	1735.47	-0.187232	0.226863	0.409197	0.99852
Zmat3	3893.25	0.191115	0.317901	0.547721	0.99852
Pik3ca	3402.4	-0.106791	0.128062	0.40434	0.99852
RP23-372I17.5	34.7749	-0.979563	0.456312	0.0318173	0.633771
Zfp639	1209.9	-0.130197	0.215464	0.545669	0.99852
Mfn1	6108.16	-0.290778	0.107951	0.00706844	0.344543
Gnb4	2598.39	-0.420203	0.20209	0.0375916	0.677202
Actl6a	3062.16	0.143473	0.289797	0.620543	0.99852
Mrpl47	944.157	0.136885	0.183126	0.454769	0.99852
Ndufb5	3498.42	0.0242672	0.149093	0.870703	0.99852
Usp13	895.577	-0.0901514	0.230594	0.695832	0.99852
Pex5l	54.1904	-0.563102	0.434131	0.194604	0.982053
Ttc14	3383.88	-0.518891	0.315203	0.09972	0.877101
Ccdc39	163.183	-0.453222	0.564851	0.422336	0.99852
Fxr1	9055.15	0.0142255	0.108525	0.895711	0.99852
Dnajc19	1301.73	0.0211839	0.115675	0.854694	0.99852
Sox2	17944	0.1852	0.305772	0.544728	0.99852
Atp11b	3282.53	-0.271058	0.138042	0.049578	0.735504
Dcun1d1	1599.07	-0.0450991	0.139866	0.747116	0.99852
Mccc1	2552.39	-0.193893	0.171949	0.25948	0.99852
Acad9	2323.65	0.0714599	0.135954	0.599153	0.99852
D3Ertd254e	1056.93	-0.399385	0.198184	0.0438813	0.70464
Anxa5	10921.6	0.0456944	0.197958	0.817447	0.99852
Exosc9	2153.01	0.0399029	0.207049	0.847177	0.99852
Ccna2	8609.85	0.434248	0.667151	0.515112	0.99852
Bbs7	1407.93	-0.0378725	0.189983	0.841991	0.99852
Trpc3	392.495	-0.0328474	0.437114	0.940099	0.99852
4932438A13Rik	2990.6	-0.117782	0.146598	0.421722	0.99852
Cetn4	243.078	0.230642	0.248272	0.352894	0.99852
Bbs12	314.864	-0.185544	0.289888	0.522138	0.99852
Fgf2	269.65	0.128905	0.288351	0.654845	0.99852
Nudt6	221.125	-0.103621	0.265516	0.696342	0.99852
Spata5	1209.41	-0.383317	0.336844	0.255135	0.99852
Spry1	5921.46	-0.333944	0.461893	0.469686	0.99852
Ankrd50	2955.02	-0.212808	0.206263	0.302199	0.99852
Fat4	2420.37	0.126806	0.279304	0.649823	0.99852
Intu	553.296	0.167026	0.182671	0.360532	0.99852
Hspa4l	5174.37	0.0315894	0.188478	0.866896	0.99852
Plk4	2209.12	0.382908	0.685378	0.576379	0.99852
Mfsd8	698.412	-0.187266	0.153942	0.223804	0.99707
3110057O12Rik	494.968	-0.259886	0.406169	0.522272	0.99852
Larp1b	469.976	-0.0764154	0.33564	0.819902	0.99852
Pgrmc2	4228.54	-0.00250464	0.186484	0.989284	0.998893
Jade1	1270.29	-0.11616	0.366063	0.750999	0.99852
Sclt1	556.989	0.0984483	0.230932	0.669883	0.99852
D3Ertd751e	414.653	-0.0727755	0.279853	0.794826	0.99852
2610316D01Rik	80.8464	0.145248	0.829685	0.861029	0.99852
Pcdh10	1364.43	-0.254663	0.657176	0.698378	0.99852
Pabpc4l	53.1934	-0.678428	0.327093	0.0380687	0.677446
Pcdh18	660.922	-0.178756	0.34168	0.600859	0.99852
Slc7a11	921.627	-0.876423	0.388923	0.02423	0.580241
Ccrn4l	780.426	-0.348969	0.484247	0.471129	0.99852
Elf2	3723.61	-0.13761	0.146469	0.347465	0.99852
4930577N17Rik	35.5392	-0.154635	0.41489	0.709362	0.99852
Mgarp	146.919	0.549506	0.427986	0.199165	0.985094
Ndufc1	1753.57	0.25646	0.191909	0.181431	0.981179
Naa15	6323.99	0.00948103	0.234575	0.96776	0.99852
Rab33b	1710.5	0.0141528	0.25289	0.95537	0.99852
Setd7	5213.64	-0.159581	0.137063	0.244306	0.99852
5031434O11Rik	65.0852	-0.969981	0.711021	0.172502	0.975181
Maml3	911.557	0.0174751	0.285574	0.951206	0.99852
Foxo1	1110.96	0.221901	0.218496	0.309827	0.99852
Cog6	1981.29	0.121176	0.118496	0.306487	0.99852
Lhfp	2982.21	-0.609982	0.499904	0.22239	0.99707
Nhlrc3	1048.62	-0.434193	0.259721	0.0945704	0.863183
Proser1	2292.69	-0.183522	0.18021	0.3085	0.99852
Frem2	629.789	0.0462731	0.321482	0.88555	0.99852
Ufm1	3052.24	0.0516481	0.148598	0.728164	0.99852
Exosc8	1828.32	0.2707	0.422556	0.521765	0.99852
Alg5	1664.57	-0.0316529	0.137383	0.817782	0.99852
Smad9	26.8975	-0.641594	0.37053	0.0833522	0.839611
Rfxap	885.542	0.0448426	0.150427	0.765625	0.99852
Sertm1	124.485	-0.375644	0.474619	0.428674	0.99852
Spg20	2790.23	-0.176605	0.172019	0.30458	0.99852
Dclk1	7942.97	0.172978	0.241701	0.474196	0.99852
Nbea	2934.68	-0.0328702	0.155874	0.832983	0.99852
Tm4sf1	367.766	0.126847	0.636852	0.842124	0.99852
Wwtr1	5348.87	-0.0303071	0.189351	0.872836	0.99852
Commd2	1113.82	0.0623707	0.194408	0.748345	0.99852
Rnf13	5516.47	-0.267402	0.320403	0.403953	0.99852
Pfn2	8780.11	0.135496	0.386301	0.725773	0.99852
Tsc22d2	1394.2	-0.0954348	0.156418	0.541777	0.99852
Serp1	6873.41	0.161387	0.123048	0.189664	0.981179
Eif2a	3377.82	-0.110502	0.261263	0.67233	0.99852
Selt	10899.5	0.0623997	0.0938373	0.506065	0.99852
Mbnl1	5529.48	-0.2112	0.317124	0.505419	0.99852
Rap2b	4652.73	0.0709636	0.236886	0.764506	0.99852
RP23-83N21.1	91.3837	-0.308523	0.420086	0.462687	0.99852
Arhgef26	4743.49	-0.0878619	0.204359	0.66724	0.99852
Mme	475.748	0.952678	0.463323	0.0397646	0.685638
Plch1	144.45	0.462375	0.37429	0.216705	0.995191
E130311K13Rik	543.902	0.127742	0.170941	0.454891	0.99852
Slc33a1	1536.36	-0.341885	0.16427	0.0374122	0.677202
Gmps	4703.28	0.0643016	0.205642	0.754519	0.99852
Vmn2r1	66.3528	-0.458818	0.491803	0.350856	0.99852
Ssr3	25734	0.0944104	0.155219	0.543029	0.99852
Gm5540	262.543	0.136355	0.247843	0.582203	0.99852
4931440P22Rik	47.59	-0.0719289	0.344158	0.834449	0.99852
Tiparp	3282.44	-0.173161	0.292761	0.554201	0.99852
Ccnl1	2430.7	-0.327991	0.315833	0.29904	0.99852
RP24-372I24.4	206.13	-0.65917	0.387116	0.088611	0.849611
RP24-372I24.3	156.362	0.795538	0.224535	0.000395535	0.07461
Rsrc1	3096.86	0.203123	0.135403	0.13358	0.925286
Mlf1	114.619	0.769184	0.631566	0.223262	0.99707
Gfm1	3579.48	0.0216585	0.25857	0.933245	0.99852
Lxn	1452.55	-0.400413	0.382725	0.295461	0.99852
Mfsd1	7216.2	-0.359676	0.253228	0.155502	0.956173
RP23-245M20.4	91.6407	-0.322878	0.347578	0.352922	0.99852
Schip1	691.259	-0.0761767	0.186178	0.682422	0.99852
Ift80	1555.9	0.0955459	0.111898	0.393178	0.99852
Smc4	9456.73	0.222452	0.455656	0.625408	0.99852
Trim59	3497.52	0.198548	0.462084	0.667429	0.99852
Kpna4	5201.11	0.222589	0.190939	0.243712	0.99852
Ppm1l	8055.38	-0.09684	0.367961	0.792412	0.99852
B3galnt1	1142.58	0.245944	0.234362	0.293984	0.99852
Nmd3	1688.61	-0.151796	0.294535	0.60629	0.99852
Bche	5070.27	-0.434077	0.116406	0.000192243	0.0465765
Pdcd10	1192.1	-0.0195103	0.213971	0.927348	0.99852
Serpini1	46.6075	0.0139391	0.571893	0.980555	0.99852
Golim4	7135.04	-0.184929	0.163453	0.25789	0.99852
Gm9762	86.0632	0.0117325	0.371209	0.974786	0.99852
Rapgef2	1920.21	-0.0327786	0.196028	0.867202	0.99852
Fnip2	937.851	-0.464509	0.166915	0.00538753	0.313414
Ppid	3601.51	0.0318721	0.260565	0.902646	0.99852
Etfdh	3846.38	-0.112589	0.215887	0.602007	0.99852
4930579G24Rik	735.421	0.190157	0.471259	0.686574	0.99852
Gria2	314.765	-0.79228	0.580775	0.172512	0.975181
Glrb	1056.13	0.212929	0.189638	0.261517	0.99852
Pdgfc	1141.46	-0.0675629	0.425224	0.873757	0.99852
Ctso	2245.53	-0.405536	0.291605	0.164315	0.964881
Map9	922.522	-0.242566	0.251918	0.335609	0.99852
Plrg1	2882.78	0.0874907	0.106201	0.410039	0.99852
Dchs2	164.55	-0.816031	0.527522	0.121884	0.916823
Tlr2	64.0956	-0.0583816	0.447046	0.896096	0.99852
D930015E06Rik	2778.02	-0.23906	0.376547	0.52551	0.99852
Mnd1	214.572	0.0575992	0.535144	0.914287	0.99852
Trim2	492.065	0.38418	0.197533	0.0517888	0.745284
Fhdc1	169.764	-0.00762544	0.363224	0.983251	0.998562
Arfip1	772.46	-0.0284378	0.158635	0.857729	0.99852
Fbxw7	1611.98	-0.186166	0.136376	0.172225	0.975181
Gatb	774.988	0.263149	0.148341	0.0760726	0.831831
Fam160a1	55.1118	0.641038	0.393249	0.103079	0.879214
Sh3d19	13942.3	0.300452	0.264303	0.255634	0.99852
Rps3a1	14872.8	0.18579	0.148791	0.211787	0.990497
Lrba	1437.65	0.110596	0.241471	0.646946	0.99852
Dclk2	6135.58	-0.233317	0.401139	0.560812	0.99852
Cd1d2	51.5076	-0.0487373	0.597243	0.934962	0.99852
Cd1d1	1484.87	-0.600937	0.479037	0.209672	0.990497
Kirrel	3516.2	-0.0774582	0.522763	0.882208	0.99852
Etv3	1363.32	0.0929935	0.1154	0.420337	0.99852
Arhgef11	3167.02	0.0165119	0.16344	0.919529	0.99852
Pear1	351.25	0.055931	0.351052	0.873414	0.99852
Prcc	2724.06	0.105918	0.191566	0.580326	0.99852
Hdgf	15224.3	0.250022	0.228067	0.272963	0.99852
Mrpl24	2809.04	-0.145814	0.217845	0.503272	0.99852
Rrnad1	903.62	-0.14272	0.253943	0.574105	0.99852
Isg20l2	2179.47	0.201389	0.143814	0.161409	0.961775
Nes	33996.9	0.151363	0.343243	0.659228	0.99852
[truncated: 10,262 more rows]

## Sheet: Extended Figure 3i
Condition	Comparison	Iteration	Ratio
x_ratio_shuff	Astrocytes Dox (3d)	1	0.242775
x_ratio_shuff	Astrocytes Dox (3d)	2	0.219653
x_ratio_shuff	Astrocytes Dox (3d)	3	0.271676
x_ratio_shuff	Astrocytes Dox (3d)	4	0.277457
x_ratio_shuff	Astrocytes Dox (3d)	5	0.271676
x_ratio_shuff	Astrocytes Dox (3d)	6	0.265896
x_ratio_shuff	Astrocytes Dox (3d)	7	0.260116
x_ratio_shuff	Astrocytes Dox (3d)	8	0.254335
x_ratio_shuff	Astrocytes Dox (3d)	9	0.323699
x_ratio_shuff	Astrocytes Dox (3d)	10	0.283237
auto_ratio_shuff	Astrocytes Dox (3d)	1	0.104143
auto_ratio_shuff	Astrocytes Dox (3d)	2	0.0963046
auto_ratio_shuff	Astrocytes Dox (3d)	3	0.110862
auto_ratio_shuff	Astrocytes Dox (3d)	4	0.0963046
auto_ratio_shuff	Astrocytes Dox (3d)	5	0.100784
auto_ratio_shuff	Astrocytes Dox (3d)	6	0.087346
auto_ratio_shuff	Astrocytes Dox (3d)	7	0.107503
auto_ratio_shuff	Astrocytes Dox (3d)	8	0.0996641
auto_ratio_shuff	Astrocytes Dox (3d)	9	0.0963046
auto_ratio_shuff	Astrocytes Dox (3d)	10	0.087346
x_ratio	Astrocytes Dox (3d)	1	0.375723
auto_ratio	Astrocytes Dox (3d)	1	0.0727884
x_ratio_shuff	Astrocytes Dox (7d)	1	0.28
x_ratio_shuff	Astrocytes Dox (7d)	2	0.268571
x_ratio_shuff	Astrocytes Dox (7d)	3	0.257143
x_ratio_shuff	Astrocytes Dox (7d)	4	0.222857
x_ratio_shuff	Astrocytes Dox (7d)	5	0.28
x_ratio_shuff	Astrocytes Dox (7d)	6	0.262857
x_ratio_shuff	Astrocytes Dox (7d)	7	0.314286
x_ratio_shuff	Astrocytes Dox (7d)	8	0.245714
x_ratio_shuff	Astrocytes Dox (7d)	9	0.262857
x_ratio_shuff	Astrocytes Dox (7d)	10	0.285714
auto_ratio_shuff	Astrocytes Dox (7d)	1	0.0785877
auto_ratio_shuff	Astrocytes Dox (7d)	2	0.0979499
auto_ratio_shuff	Astrocytes Dox (7d)	3	0.104784
auto_ratio_shuff	Astrocytes Dox (7d)	4	0.0876993
auto_ratio_shuff	Astrocytes Dox (7d)	5	0.0933941
auto_ratio_shuff	Astrocytes Dox (7d)	6	0.110478
auto_ratio_shuff	Astrocytes Dox (7d)	7	0.0865604
auto_ratio_shuff	Astrocytes Dox (7d)	8	0.100228
auto_ratio_shuff	Astrocytes Dox (7d)	9	0.101367
auto_ratio_shuff	Astrocytes Dox (7d)	10	0.0922551
x_ratio	Astrocytes Dox (7d)	1	0.377143
auto_ratio	Astrocytes Dox (7d)	1	0.0854214
x_ratio_shuff	CL31 Dox (7d)	1	0
x_ratio_shuff	CL31 Dox (7d)	2	0.142857
x_ratio_shuff	CL31 Dox (7d)	3	0
x_ratio_shuff	CL31 Dox (7d)	4	0
x_ratio_shuff	CL31 Dox (7d)	5	0.0714286
x_ratio_shuff	CL31 Dox (7d)	6	0.0714286
x_ratio_shuff	CL31 Dox (7d)	7	0.0714286
x_ratio_shuff	CL31 Dox (7d)	8	0
x_ratio_shuff	CL31 Dox (7d)	9	0
x_ratio_shuff	CL31 Dox (7d)	10	0
auto_ratio_shuff	CL31 Dox (7d)	1	0
auto_ratio_shuff	CL31 Dox (7d)	2	0
auto_ratio_shuff	CL31 Dox (7d)	3	0.0128205
auto_ratio_shuff	CL31 Dox (7d)	4	0.0384615
auto_ratio_shuff	CL31 Dox (7d)	5	0
auto_ratio_shuff	CL31 Dox (7d)	6	0.0128205
auto_ratio_shuff	CL31 Dox (7d)	7	0.0128205
auto_ratio_shuff	CL31 Dox (7d)	8	0.0128205
auto_ratio_shuff	CL31 Dox (7d)	9	0.025641
auto_ratio_shuff	CL31 Dox (7d)	10	0
x_ratio	CL31 Dox (7d)	1	0.142857
auto_ratio	CL31 Dox (7d)	1	0.025641

## Sheet: Extended Figure 3j
Gene	baseMean	log2FoldChange	lfcSE	pvalue	padj
Mrpl15	1667.59	-0.0309701	0.101695	0.760717	0.938693
Lypla1	4069.83	-0.223244	0.0858116	0.0092802	0.101229
Tcea1	2413.02	-0.11137	0.0907117	0.219546	0.615214
Rgs20	505.778	-0.317169	0.181964	0.0813287	0.387438
Atp6v1h	5923.95	-0.189013	0.0640592	0.00317157	0.0469036
Rb1cc1	4329.43	-0.0246175	0.0721495	0.732952	0.929045
4732440D04Rik	313.805	-0.270343	0.220873	0.220961	0.616793
Pcmtd1	5598.95	-0.264704	0.0791595	0.000825988	0.016719
WI1-817D1.2	202.726	-0.535628	0.26919	0.0466154	0.284495
Rrs1	2489.47	-0.159993	0.0827088	0.0530624	0.306651
Adhfe1	4860.23	-0.155213	0.0667082	0.0199788	0.170172
2610203C22Rik	120.165	-0.382361	0.369998	0.30141	0.699366
3110035E14Rik	207.563	0.240977	0.252348	0.339609	0.731705
Mybl1	3139.71	0.0117943	0.08097	0.884188	0.973262
Vcpip1	5100.89	0.00422348	0.0650199	0.948208	0.989885
Sgk3	2054.68	-0.0349453	0.0886569	0.69346	0.916822
Snhg6	297.751	-0.00740092	0.217125	0.972809	0.993111
Ppp1r42	139.195	-0.549145	0.329626	0.095721	0.416376
Cops5	5840.41	-0.140049	0.0680749	0.0396588	0.257931
Cspp1	3911.98	-0.0604551	0.0741868	0.415127	0.785777
Arfgef1	3470.4	-0.179369	0.0777344	0.0210289	0.174648
Prex2	839.642	-0.851479	0.148589	1.00169e-08	7.70986e-07
Sulf1	269.896	-0.334251	0.245337	0.173067	0.55581
Slco5a1	125.419	-0.825451	0.336488	0.0141616	0.135208
Ncoa2	3380.25	-0.0960944	0.0806676	0.23356	0.630097
Tram1	5417.37	-0.126936	0.0689785	0.0657356	0.34588
Lactb2	3129.34	-0.102286	0.0783791	0.191886	0.580816
Eya1	2350.51	-0.0258074	0.0837224	0.757892	0.937985
Terf1	659.478	-0.13764	0.15251	0.366794	0.748991
4930444P10Rik	72.1785	-0.176663	0.429403	0.680768	0.912133
Rpl7	20494.2	-0.0991056	0.0527621	0.0603334	0.329567
Rdh10	2602.4	-0.250065	0.091559	0.00631052	0.0771045
Stau2	3374.1	-0.138578	0.0779334	0.075377	0.372082
Ube2w	2401.13	-0.113382	0.091887	0.21723	0.612604
Tceb1	4312.98	-0.122126	0.0852424	0.151947	0.52589
Tmem70	1518.63	-0.175308	0.108377	0.105753	0.438998
Ly96	138.878	0.226265	0.310534	0.466226	0.81252
Gdap1	103.714	-0.00241388	0.364131	0.994711	0.999302
Pi15	2192.53	-0.895326	0.114604	5.6138e-15	1.13062e-12
Mcm3	616.466	-0.10052	0.175961	0.567819	0.864064
Paqr8	6946.18	-0.20332	0.0662906	0.00216151	0.0351462
Efhc1	1260.34	-0.225361	0.110859	0.0420667	0.266144
Tram2	870.303	-0.0445034	0.13165	0.73533	0.929889
Tmem14a	736.833	-0.353185	0.140987	0.012242	0.123072
Gsta3	623.979	-0.702144	0.149957	2.83675e-06	0.00013034
Kcnq5	246.317	-0.00357206	0.237535	0.988002	0.997657
Ogfrl1	2079.84	-0.382207	0.0988713	0.00011077	0.00317944
B3gat2	566.547	-0.558484	0.172023	0.00116805	0.0222885
Smap1	5190.89	-0.049634	0.0652124	0.44659	0.801612
1110058L19Rik	1900.47	-0.192181	0.0978885	0.049616	0.294535
Fam135a	2609.87	-0.0707459	0.089393	0.428709	0.792614
Lmbrd1	12105.7	-0.147696	0.0555434	0.00783478	0.0904255
Bai3	3538.14	-0.221878	0.0803107	0.00573178	0.071775
RP23-184I13.6	83.3102	-0.717803	0.413103	0.0822834	0.389469
RP23-184I13.1	121.965	-0.485282	0.3515	0.167401	0.548099
Phf3	4676.5	-0.0803646	0.0678592	0.236301	0.633139
Prim2	527.265	-0.152251	0.162604	0.349105	0.737178
Rab23	4564.69	-0.119375	0.076822	0.120204	0.468865
Bag2	1171.81	-0.0592591	0.11981	0.620875	0.887048
Zfp451	2912.15	-0.0119227	0.085976	0.889707	0.975887
Bend6	1504.68	-0.222348	0.100152	0.0264113	0.200673
Dst	37051.5	-0.110216	0.0536058	0.0397779	0.258069
Ccdc115	698.487	-0.0350264	0.143475	0.807132	0.952053
Imp4	3071.71	0.0640592	0.0766308	0.403185	0.77742
Ptpn18	79.8126	-0.0722656	0.411024	0.860436	0.968833
Amer3	300.028	-0.134413	0.215504	0.532814	0.847318
Arhgef4	13831.4	0.0274199	0.0540785	0.612127	0.88204
Fam168b	17699.9	-0.0565074	0.0496176	0.254762	0.651373
Plekhb2	14294	-0.0435606	0.0552422	0.430381	0.793883
Hs6st1	1608.34	0.075293	0.10385	0.468441	0.813662
Uggt1	4156.54	0.0196253	0.0675546	0.771427	0.942027
Arid5a	1044.25	-0.244547	0.121325	0.0438382	0.272805
Kansl3	4790.86	0.0419868	0.0646478	0.516035	0.839833
Lman2l	2157.2	0.225547	0.0901338	0.0123368	0.123511
Cnnm4	210.49	-0.236026	0.261287	0.366357	0.748572
Cnnm3	4158.24	0.0808962	0.0681953	0.235527	0.632046
Ankrd23	94.1559	0.21628	0.393982	0.583034	0.869694
Ankrd39	417.586	0.0214325	0.186593	0.908555	0.979709
Sema4c	525.115	-0.0641402	0.161613	0.69146	0.916331
D430040D24Rik	104.094	0.186192	0.369087	0.613934	0.882707
Cox5b	7035.43	-0.0144749	0.0643271	0.821963	0.956469
Actr1b	6107.49	0.0203933	0.0617075	0.741035	0.932389
Tmem131	6541.5	0.00878958	0.0626898	0.888496	0.975255
Vwa3b	613.791	0.117902	0.158022	0.455603	0.807495
Inpp4a	2065.56	-0.00497605	0.101449	0.96088	0.991921
Coa5	5786.03	0.110832	0.0674718	0.100457	0.42709
Tsga10	733.432	-0.00666162	0.144693	0.963279	0.992309
Aff3	927.728	0.190264	0.133017	0.15261	0.526517
Lonrf2	1027.91	-0.0790553	0.124318	0.524834	0.845274
Chst10	799.918	-0.285233	0.145463	0.0498953	0.295411
Pdcl3	1514.13	0.0319308	0.101122	0.752182	0.936364
RP23-101P2.6	94.6891	-0.111335	0.379786	0.769407	0.941234
Tbc1d8	503.924	-0.0945239	0.183142	0.605769	0.879538
Cnot11	1864.48	-0.00346157	0.0943657	0.970738	0.992825
Rnf149	2623.35	-0.108059	0.0813667	0.184162	0.569013
Creg2	116.88	0.221453	0.362135	0.540854	0.851741
Map4k4	21436.7	0.13173	0.0460139	0.00419869	0.0571362
Il1r2	97.144	-0.00147339	0.366373	0.996791	0.999302
Il1r1	1276.43	0.0813302	0.132972	0.54078	0.851741
Mfsd9	440.44	0.0410281	0.17455	0.814169	0.954015
Tmem182	74.4782	-0.00671291	0.433694	0.98765	0.99739
Pantr1	956.888	-0.465907	0.12492	0.000191746	0.00502615
Pou3f3	5531.82	-0.0985321	0.07046	0.16199	0.540314
Pantr2	342.849	-0.10345	0.226594	0.648	0.900525
Mrps9	1926.19	-0.0101773	0.0903467	0.91031	0.97994
Gpr45	133.045	-0.486908	0.317515	0.125153	0.478139
Tgfbrap1	2851.76	-0.000391708	0.0804486	0.996115	0.999302
AI597479	2635.06	0.0723727	0.0807125	0.369893	0.751099
Nck2	4774.15	0.139386	0.0662461	0.0353734	0.239784
RP23-435E15.3	96.1027	-0.0510249	0.364879	0.888786	0.975485
1500015O10Rik	13077.8	0.0416916	0.0552789	0.450726	0.803884
Gm29157	302.244	-0.119614	0.221897	0.589851	0.873286
Uxs1	1758.6	-0.0860237	0.0991157	0.385442	0.7645
Tpp2	3554.58	-0.103867	0.0712568	0.14494	0.515894
Tex30	145.342	-0.0198627	0.309483	0.948827	0.989898
Kdelc1	1509.03	-0.0589857	0.103366	0.568238	0.864322
Bivm	912.945	0.0484558	0.135433	0.720505	0.92656
Ercc5	2579.39	-0.0177715	0.081404	0.827186	0.957865
Gulp1	2367.56	-0.179088	0.0983813	0.0687059	0.352688
Wdr75	1586.13	-0.0345581	0.0983895	0.72541	0.927824
Slc40a1	86.0747	-0.392123	0.389998	0.314681	0.70754
Dnah7b	2107.07	-0.105092	0.103412	0.309514	0.704627
Dnah7c	72.5475	-0.421554	0.442093	0.340316	0.732168
Slc39a10	2487.72	-0.106801	0.0848793	0.208294	0.602045
Gm28151	174.177	-0.27696	0.277299	0.317903	0.71087
Tmeff2	784.321	-0.19907	0.135836	0.14278	0.512649
Sdpr	125.219	-0.223062	0.383531	0.560836	0.861172
Nabp1	414.789	0.176133	0.188135	0.349167	0.737178
Myo1b	407.98	-0.296463	0.196615	0.131598	0.491569
Stat1	1398.68	-0.0331189	0.116064	0.775375	0.942611
Gls	3433.82	-0.10191	0.0857794	0.234813	0.631253
Nab1	2432.92	-0.251202	0.0973523	0.00987037	0.105596
Tmem194b	242.351	0.228779	0.238804	0.338054	0.730374
Mfsd6	1808.96	-0.288952	0.0996593	0.00373884	0.0529042
Inpp1	908.503	-0.201343	0.128468	0.117053	0.462984
Hibch	3037.54	-0.204171	0.0787413	0.00951623	0.103134
Pms1	315.759	-0.393362	0.205857	0.0560236	0.317207
Ormdl1	1012.99	-0.36309	0.136337	0.00774072	0.0896825
Osgepl1	764.402	-0.225788	0.136282	0.0975665	0.420635
Asnsd1	303.461	-0.22743	0.211897	0.283135	0.681118
Dnah7a	139.933	-0.519431	0.374391	0.165319	0.545263
Stk17b	544.237	-0.364172	0.185816	0.0500135	0.295821
Ccdc150	87.245	-0.851151	0.413554	0.039577	0.257677
Gtf3c3	1688.3	0.130248	0.0951421	0.171003	0.552809
Pgap1	1136.79	-0.48119	0.118245	4.71303e-05	0.00155183
Ankrd44	501.896	0.116661	0.183147	0.524138	0.845274
Sf3b1	14190.3	-0.0430404	0.0537989	0.423697	0.790571
Coq10b	1842.37	-0.018075	0.0978034	0.853378	0.966016
Hspd1	11126.4	-0.101809	0.0609204	0.0946842	0.414497
Hspe1	3170.05	0.000530142	0.0837666	0.99495	0.999302
Mob4	3275.55	-0.0122831	0.0841274	0.883917	0.973262
Rftn2	5035.43	0.0540918	0.0719381	0.452099	0.804945
Gm10561	482.596	0.0258147	0.177694	0.884493	0.973322
Mars2	794.677	-0.249992	0.134154	0.0623951	0.33522
Plcl1	1222.5	0.335027	0.109245	0.00216391	0.0351462
Satb2	562.954	0.268873	0.169876	0.113476	0.456322
9130024F11Rik	194.981	-0.48743	0.265306	0.0661748	0.346928
1700066M21Rik	1960.15	-0.101359	0.103872	0.329163	0.722647
Tyw5	750.199	0.197186	0.152094	0.194813	0.583474
9430016H08Rik	1163.31	-0.0121588	0.114542	0.915462	0.982193
Spats2l	2859.42	0.250391	0.0861728	0.00366452	0.0521579
Kctd18	1541.2	-0.0870522	0.102984	0.397944	0.773734
Sgol2	92.7631	-0.247976	0.371333	0.504261	0.834103
Aox1	9873.36	-0.281798	0.0584988	1.4562e-06	7.22504e-05
RP24-191N24.2	293.855	0.0327876	0.261483	0.900214	0.977752
Bzw1	12103.4	0.0152156	0.0625827	0.807906	0.952103
Clk1	3652.37	0.0376079	0.0708712	0.595661	0.876304
Ppil3	1301.42	-0.0471638	0.11015	0.668521	0.906266
Nif3l1	1399.53	-0.100883	0.106325	0.342711	0.733872
Orc2	2295.35	-0.103294	0.0890692	0.246171	0.641935
Gm15834	165.923	-0.445712	0.291775	0.126615	0.482199
Fam126b	1020.32	0.00955549	0.132721	0.942605	0.987907
Ndufb3	3557.83	0.0341388	0.0714309	0.632702	0.892834
Cflar	1381.92	-0.00892827	0.103539	0.931283	0.986381
Trak2	2401.01	-0.0674519	0.087733	0.441993	0.79937
Stradb	1210.09	-0.189167	0.1123	0.0920883	0.409719
Tmem237	2914.3	0.00425878	0.0793667	0.957206	0.991341
G730003C15Rik	170.546	-0.338888	0.280072	0.226277	0.62229
Als2	2042.24	0.0854154	0.0897983	0.341507	0.732922
Fzd7	2753.25	0.261896	0.0813846	0.00129088	0.0237953
Gm973	9956.58	-0.0548924	0.057138	0.336704	0.729295
Nop58	2823.3	-0.111106	0.0792111	0.160721	0.538141
Bmpr2	10349.5	0.03251	0.0597465	0.586351	0.871306
Fam117b	1816.98	0.189467	0.0976176	0.0522695	0.303374
Ica1l	532.049	0.102029	0.166551	0.540141	0.851541
Wdr12	1287.59	-0.100527	0.108697	0.355052	0.740719
Carf	1020.24	-0.241178	0.132948	0.069665	0.354605
Nbeal1	3488.65	-0.0568245	0.0723668	0.432319	0.794304
Cyp20a1	2493.2	-0.0512587	0.0899077	0.568592	0.864322
Abi2	6389.07	0.0863115	0.0632635	0.172467	0.555114
Raph1	846.261	0.265175	0.129428	0.0404789	0.260084
Eif4a-ps4	216.812	0.0377308	0.245414	0.877812	0.972862
Pard3b	2211.28	0.180894	0.0862992	0.0360711	0.242562
Nrp2	1969.41	0.446163	0.101527	1.11013e-05	0.000431344
Ino80d	2810.18	0.0639986	0.078277	0.413591	0.785205
Ino80dos	622.75	-0.0870846	0.169431	0.607264	0.879768
Gm20342	744.195	0.0971194	0.140583	0.48967	0.828359
Ndufs1	14148	-0.0859457	0.0530865	0.105453	0.438653
Eef1b2	11857.9	-0.0464443	0.0507	0.359635	0.743725
Adam23	651.356	-0.587834	0.15874	0.000212957	0.00548694
Fastkd2	1095.8	-0.0356998	0.125343	0.775784	0.942702
Klf7	3605.35	0.0274013	0.0747241	0.713843	0.92438
Creb1	2904.06	0.0729706	0.0907802	0.421503	0.788716
Mettl21a	2041.13	0.0582761	0.103063	0.571775	0.865402
Ccnyl1	528.336	-0.0702093	0.181132	0.698301	0.918845
Fzd5	407.276	0.239331	0.184432	0.194403	0.583064
Plekhm3	1246.44	0.187294	0.110584	0.090325	0.407575
Rpl10a-ps1	798.411	0.0251613	0.132324	0.849193	0.965354
Idh1	6989.43	-0.0151208	0.0732697	0.8365	0.960041
Pikfyve	4159.21	0.0958482	0.0676259	0.156387	0.5321
Map2	39786.8	0.0147515	0.0482945	0.760024	0.938209
Unc80	99.7229	-0.0906809	0.410326	0.825095	0.957224
Rpe	3141.12	-0.0536699	0.0839355	0.52255	0.844369
Kansl1l	1238.87	-0.0260475	0.11167	0.815564	0.954322
RP24-429G21.5	76.0023	-0.17589	0.495989	0.722871	0.927399
Acadl	11213.1	-0.130354	0.0539571	0.0156975	0.14484
Lancl1	3158.72	0.0628983	0.076096	0.408483	0.781149
Erbb4	8254.51	0.332266	0.0682471	1.12403e-06	5.73112e-05
Ikzf2	1233.75	0.0538469	0.122159	0.659363	0.904248
Bard1	110.081	0.107124	0.353265	0.761707	0.939488
Atic	3764.38	-0.0158842	0.0731951	0.828199	0.957865
Fn1	25185.2	0.474796	0.0460978	7.06343e-25	4.49234e-22
Pecr	284.939	0.0206105	0.218958	0.925006	0.984138
Xrcc5	1604.28	-0.119272	0.101073	0.237977	0.634956
March4	562.706	0.0933129	0.175009	0.593903	0.875104
Smarcal1	1772.76	0.0350791	0.0977087	0.719582	0.926451
Rpl37a	5357.31	-0.0600319	0.0678686	0.37641	0.756692
Igfbp2	6452.8	0.207573	0.0625981	0.000913251	0.0182108
Igfbp5	68209.8	0.531656	0.0595139	4.13423e-19	1.35022e-16
Tns1	5401.74	0.34638	0.0668466	2.19849e-07	1.28964e-05
Rufy4	104.214	0.0491997	0.350782	0.888457	0.975255
Arpc2	10433	0.072429	0.0588635	0.218526	0.614395
Aamp	10299.9	-0.0625691	0.0565663	0.268675	0.666394
Pnkd	3559.1	0.0425358	0.075457	0.572952	0.866202
Tmbim1	6788.39	-0.017357	0.0596001	0.770879	0.942027
Catip	1117.96	-0.188834	0.119882	0.115218	0.459306
Slc11a1	113.652	-0.26577	0.337653	0.431218	0.79408
Ctdsp1	5731.84	0.0757421	0.0678599	0.264356	0.662881
Usp37	1657.26	-0.131774	0.10323	0.201773	0.592425
Rqcd1	1761.18	-0.0703228	0.104665	0.501656	0.832314
Plcd4	26231.3	0.0458249	0.0505782	0.364925	0.747795
Zfp142	1349.5	0.0247262	0.112043	0.825338	0.957322
Bcs1l	913.31	-0.0905477	0.136313	0.506522	0.835557
Rnf25	1655.52	0.0474576	0.0962023	0.621793	0.88773
Stk36	1818.68	0.142367	0.103894	0.170591	0.552364
Ttll4	2119.12	0.0902807	0.0866302	0.297347	0.693792
Cyp27a1	74.3985	1.07644	0.463974	0.0203389	0.171631
Ccdc108	419.149	-0.106334	0.206948	0.607379	0.879768
Nhej1	208.421	0.191787	0.271621	0.480136	0.822197
Cnppd1	6044.85	0.160396	0.0606914	0.0082221	0.0933789
Fam134a	10231.6	0.0672849	0.0529151	0.203528	0.595938
Zfand2b	691.633	0.0054642	0.141299	0.969153	0.992642
Abcb6	460.737	-0.0847559	0.173268	0.624729	0.889294
Atg9a	2199.8	-0.00549999	0.0900882	0.951318	0.990259
Ankzf1	1214.43	-0.0634012	0.112707	0.573756	0.866841
Glb1l	2395.38	-0.0552589	0.09038	0.54093	0.851741
Stk16	3464.36	0.127044	0.0722193	0.0785542	0.381072
Tuba4a	5495.16	-0.111066	0.062454	0.0753453	0.372077
Dnajb2	5678.91	-0.0528613	0.0636751	0.406442	0.779717
Ptprn	810.189	0.760209	0.132076	8.62113e-09	6.72114e-07
Dnpep	2963.54	0.0707655	0.0808604	0.381489	0.760586
Speg	3766.57	0.163926	0.0707344	0.0204773	0.171958
Gmppa	1643.8	0.0477675	0.0963815	0.620171	0.886461
Chpf	5870.24	0.121872	0.0757151	0.107482	0.442682
Obsl1	1828.01	0.0893215	0.0986473	0.36522	0.747823
Tmem198	178.591	0.178564	0.289027	0.536699	0.849217
Inha	223.608	0.228967	0.248394	0.356638	0.741589
Stk11ip	1670.36	0.109111	0.0981731	0.266389	0.664681
Slc4a3	4445.7	0.16754	0.0707062	0.0178109	0.15756
Epha4	1532.46	0.333494	0.105347	0.00154726	0.0272631
Farsb	1965.21	-0.095264	0.0950251	0.316095	0.708531
Acsl3	25648.3	-0.179195	0.0455809	8.4467e-05	0.00253905
Utp14b	8038.41	-0.0628752	0.0758649	0.40723	0.780564
Wdfy1	5208.75	0.00470667	0.0677046	0.944577	0.988069
Mrpl44	1455.81	-0.219173	0.101979	0.0316194	0.226088
Serpine2	111402	0.0546483	0.0423497	0.196909	0.586939
2310015K22Rik	85.2281	0.0824134	0.400405	0.836928	0.960258
Cul3	6915.16	-0.0440928	0.0663847	0.506562	0.835557
Dock10	1096.01	0.00720076	0.125972	0.954417	0.990605
Irs1	2256.16	0.267085	0.0853284	0.00174759	0.0297855
Rhbdd1	4675.47	0.00199175	0.0739127	0.978502	0.994886
Col4a4	182.893	0.441908	0.271024	0.102993	0.433649
Col4a3	94.1608	0.967233	0.40871	0.0179546	0.158368
Mff	11763.3	-0.00807046	0.0568499	0.887111	0.974631
Gm28941	127.028	0.198075	0.332116	0.550907	0.854797
Agfg1	3444.34	0.0360132	0.0725278	0.619511	0.886042
Daw1	974.681	-0.531983	0.126853	2.74443e-05	0.000970464
Pid1	6935.63	-0.0884181	0.0595085	0.137331	0.503644
Dner	8088.94	0.0703156	0.0623935	0.259755	0.658131
Trip12	12492.2	-0.00672692	0.0517574	0.89659	0.97704
Fbxo36	756.232	0.161511	0.14292	0.258443	0.655821
Rpl19-ps1	155.08	0.321136	0.319667	0.315092	0.708122
Cab39	9130.89	-0.0629319	0.0575301	0.274001	0.672428
Itm2c	52820.3	-0.048427	0.0455061	0.287244	0.685843
4933407L21Rik	573.121	-0.221161	0.163263	0.175536	0.557757
Gm18180	98.1984	-0.13305	0.389949	0.732955	0.929045
2810459M11Rik	3981.04	0.0972691	0.0691943	0.159802	0.536823
Psmd1	10995.2	-0.130171	0.0579351	0.02465	0.193674
Armc9	1986.39	0.0223661	0.0904575	0.80471	0.951573
Ncl	23168.6	0.0329615	0.04542	0.46802	0.813514
C130036L24Rik	119.906	-0.221504	0.424107	0.601473	0.878859
Ptma	13853	0.11203	0.0513161	0.0290264	0.213744
Pde6d	2556.28	-0.066196	0.0907163	0.465571	0.812179
Cops7b	845.598	0.194188	0.141136	0.168856	0.548804
Dis3l2	838.176	0.0366491	0.129568	0.777287	0.943236
Gm6136	81.1447	-0.0694054	0.414168	0.866915	0.969418
Eif4e2	3016.47	-0.0252467	0.0770789	0.743257	0.934049
Efhd1	1300.49	0.441189	0.112941	9.36987e-05	0.0027735
Gigyf2	4694.9	-8.71617e-05	0.0656525	0.998941	0.999499
Ngef	825.85	0.0977673	0.130693	0.454419	0.806526
Atg16l1	1263.04	-0.0307203	0.121082	0.799716	0.950406
Dgkd	1889	-0.0258756	0.106203	0.807507	0.952053
Usp40	2319.43	0.00226358	0.0838281	0.978458	0.994886
Hjurp	4554.73	-0.275258	0.0698784	8.17858e-05	0.00248942
Arl4c	3494.67	0.270361	0.0728271	0.000205331	0.00533596
Sh3bp4	3276.98	0.231412	0.0778008	0.0029354	0.0447307
Agap1	3769.74	0.151916	0.0941711	0.106704	0.440778
Gbx2	98.5295	0.547514	0.378976	0.148537	0.520711
D130058E05Rik	234.7	0.964273	0.283387	0.000667286	0.0139473
Iqca	477.581	0.257517	0.183102	0.159602	0.536626
Ackr3	3437.93	0.218283	0.0721789	0.00249292	0.0399529
Cops8	3345.12	-0.0410402	0.0745569	0.582008	0.86929
Lrrfip1	3582.78	0.0994424	0.0759312	0.190318	0.577897
Ube2f	2772.25	0.132439	0.0927122	0.15315	0.526953
Scly	860.765	0.23869	0.131629	0.0697764	0.354724
Ilkap	2571.62	0.0288285	0.080905	0.721597	0.926941
Hes6	2600.04	0.186575	0.0938595	0.046833	0.284816
Per2	1432.44	0.0964755	0.11864	0.416114	0.786473
Traf3ip1	1182.33	0.0696232	0.111611	0.532759	0.847318
Asb1	1049.87	-0.0825415	0.124101	0.505978	0.835557
Hdac4	4021.95	0.0333006	0.0845853	0.693808	0.916822
Ndufa10	9842.93	-0.0848771	0.0541796	0.117211	0.463323
Myeov2	9439.59	-0.09921	0.059663	0.0963447	0.417436
Otos	128.92	-0.785628	0.332744	0.0182229	0.16015
Gpc1	7088.94	-0.024688	0.0593651	0.677507	0.910264
Dusp28	107.503	0.125685	0.406417	0.757131	0.93742
5033417F24Rik	176.363	0.0206037	0.277042	0.940716	0.987412
Rnpepl1	1315.97	0.0201816	0.133516	0.879853	0.973262
Capn10	1791.26	0.144117	0.10132	0.154912	0.530515
Kif1a	18389.6	0.0534201	0.0529915	0.313411	0.707371
Sned1	1756.23	0.667502	0.114597	5.71832e-09	4.57617e-07
Mterf4	856.349	-0.0765171	0.139058	0.582146	0.86929
Pask	262.647	-0.0482035	0.272882	0.859787	0.968552
Ppp1r7	3718.99	0.0904496	0.0734936	0.21843	0.614267
Hdlbp	10717.4	-0.0701304	0.0518847	0.176484	0.559039
Sept2	226.588	-0.0446278	0.242658	0.854082	0.966346
Farp2	441.527	-0.207745	0.18508	0.261667	0.66028
Stk25	4446.6	0.0641021	0.0677942	0.344383	0.735382
Thap4	892.798	-0.0199848	0.128421	0.876333	0.972468
Atg4b	2398.79	-0.0779221	0.0877188	0.374371	0.755025
Dtymk	1998.17	0.125041	0.0918138	0.173229	0.55581
Ing5	351.332	0.0519426	0.200328	0.795413	0.949356
D2hgdh	1359.18	0.0453806	0.1086	0.676042	0.910264
Fam174a	1788.41	-0.204517	0.0929141	0.0277261	0.207585
D1Ertd622e	3173.76	-0.336333	0.0792173	2.17911e-05	0.000786042
Ppip5k2	732.823	-0.264582	0.145774	0.0695209	0.354605
Gin1	508.627	0.153614	0.163789	0.348307	0.737178
Pam	11999.6	-0.377985	0.0510962	1.38767e-13	2.2064e-11
Gm3531	187.741	-0.052429	0.274026	0.848269	0.96534
Cdh20	1362.39	-0.16869	0.108234	0.119097	0.468156
Rnf152	929.242	0.140144	0.136014	0.302837	0.700246
Gm3608	427.053	0.20621	0.19014	0.278138	0.676669
Pign	2322.76	-0.200667	0.0868447	0.0208526	0.174141
2310035C23Rik	1677.81	-0.0226299	0.0966594	0.814892	0.954077
Gm7160	117.485	-0.302054	0.333888	0.365647	0.748514
Zcchc2	1212.91	-0.193288	0.117673	0.100467	0.42709
Phlpp1	10634	0.196337	0.0548181	0.000341482	0.00801256
Bcl2	4347.12	0.127205	0.0735417	0.0836831	0.391438
Kdsr	2493.67	-0.0113911	0.0844173	0.892661	0.975956
Vps4b	5120.01	-0.0677741	0.0771484	0.379678	0.76045
Serpinb5	217.453	-1.00468	0.267507	0.000172858	0.00458075
Serpinb12	128.969	0.10938	0.353817	0.757213	0.93742
Serpinb8	88.3936	-1.4726	0.416798	0.000410664	0.00932793
Cdh19	905.149	-0.455187	0.131849	0.000555735	0.011992
Dsel	2111.81	-0.961152	0.1013	2.35153e-21	1.01485e-18
Tsn	11580.1	-0.158879	0.0543237	0.00344816	0.0499013
Nifk	1418.36	0.066642	0.12019	0.579255	0.867918
Clasp1	4054.72	0.0710553	0.0680509	0.296417	0.693399
Tfcp2l1	749.539	0.139507	0.148831	0.348578	0.737178
Gli2	207.074	-0.185088	0.283705	0.514147	0.838946
Inhbb	2009.2	0.117806	0.088405	0.182672	0.567174
Ralb	3355.61	0.299405	0.073873	5.05704e-05	0.00164715
Epb4.1l5	2474.33	0.0475578	0.0831148	0.56719	0.863636
Ptpn4	3423.43	0.0624437	0.0934072	0.503808	0.833742
Tmem177	808.027	-0.229796	0.141717	0.104908	0.437266
Cfap221	190.369	-0.250128	0.275081	0.363197	0.746533
Tmem37	346.423	0.28122	0.200675	0.161103	0.538676
Dbi	243392	-0.136943	0.0455424	0.002639	0.0414165
3110009E18Rik	162.369	0.211624	0.284979	0.457727	0.808245
Steap3	325.419	0.490261	0.202016	0.0152307	0.141141
En1	922.242	-0.178693	0.129708	0.168308	0.548204
Celrr	1606.51	-0.176225	0.0973294	0.0702028	0.356142
Insig2	2105.44	-0.151721	0.0873581	0.0824271	0.389503
RP24-98O21.4	98.597	-0.0621645	0.420605	0.882502	0.973262
Ccdc93	2866.94	-0.0919451	0.0842506	0.275128	0.673142
Ddx18	1153.46	-0.027261	0.115311	0.813112	0.954015
Actr3	6613.83	0.0191303	0.0594763	0.747722	0.935148
Slc35f5	3077.96	-0.0378539	0.0754087	0.615679	0.883334
Lypd1	5338.4	1.07568	0.0911461	3.8238e-32	3.85057e-29
Nckap5	1700.88	0.073394	0.0972493	0.45043	0.803884
Mgat5	1789.95	0.45556	0.0938313	1.2033e-06	6.08399e-05
Ccnt2	3876.25	-0.0251915	0.0778101	0.746122	0.93464
Map3k19	2461.17	-0.198113	0.0853384	0.0202599	0.171443
Rab3gap1	3958.07	0.0776965	0.0756694	0.30452	0.701066
Zranb3	773.987	0.310851	0.151673	0.0404148	0.260049
R3hdm1	3157.21	-0.13528	0.0758949	0.0746724	0.370115
Ubxn4	13631.9	-0.0398358	0.052566	0.448556	0.802778
Dars	12271.8	0.0451726	0.062322	0.468558	0.813748
Cxcr4	6089.56	0.0119076	0.0766057	0.876474	0.972468
Cd55	402.758	-0.0795559	0.197595	0.687227	0.914686
Pfkfb2	2143.39	0.0784659	0.0929434	0.398539	0.774393
Yod1	912.956	0.00620631	0.128921	0.961604	0.992062
AA986860	88.3518	-0.626477	0.46637	0.179174	0.562227
Mapkapk2	3737.32	0.119742	0.070156	0.0878596	0.401549
Dyrk3	1952.45	-0.107825	0.0946218	0.254479	0.651088
Eif2d	2359.91	-0.10511	0.0835472	0.208361	0.602064
Rassf5	85.3636	0.614327	0.43514	0.158011	0.533653
Ikbke	587.545	0.029119	0.168743	0.862995	0.96922
Srgap2	5666.32	0.130848	0.0696478	0.0602837	0.329567
Fam72a	148.814	0.281421	0.312609	0.367996	0.749718
5430435G22Rik	2275.03	0.19682	0.086139	0.0223178	0.181976
Slc41a1	11704.5	0.00325359	0.0530943	0.951137	0.990259
Rab29	2184.25	0.116179	0.0896118	0.194815	0.583474
Nucks1	10198.9	-0.000606415	0.0573686	0.991566	0.998137
Elk4	2097.81	0.316644	0.0891745	0.000384016	0.00878872
Klhdc8a	246.332	0.794481	0.238604	0.00086937	0.0174876
Nuak2	1498.5	0.297135	0.109334	0.00657433	0.0798434
Tmcc2	602.563	0.0817289	0.157574	0.60399	0.879089
Dstyk	4083.84	0.150265	0.0730874	0.0397867	0.258069
Rbbp5	1884.31	-0.0645001	0.106603	0.545148	0.853123
Tmem81	325.116	-0.16882	0.247193	0.494639	0.830562
Nfasc	13782.9	0.35973	0.0548914	5.62096e-11	6.34801e-09
Lrrn2	3322.39	0.187351	0.0842515	0.0261676	0.19925
Mdm4	6212.32	-0.0899677	0.0608524	0.139285	0.507182
Pik3c2b	374.348	-0.0233286	0.192151	0.903368	0.978852
RP23-304O9.1	82.6263	0.405499	0.529793	0.444039	0.79974
Ppp1r15b	5029.1	0.105037	0.0651074	0.106681	0.440778
Plekha6	988.197	0.413355	0.14091	0.00335194	0.0486252
Etnk2	191.099	0.456717	0.271687	0.0927545	0.41149
Sox13	238.843	0.427291	0.251336	0.0891161	0.404332
Snrpe	2409.3	-0.0533844	0.0931354	0.566515	0.863274
Zc3h11a	624.687	-0.388228	0.175528	0.026982	0.203232
Zbed6	1077.22	0.271975	0.11865	0.0218915	0.179591
Atp2b4	8156.12	0.0336997	0.0560051	0.547357	0.853123
Prelp	16920.4	0.149995	0.0556403	0.00702199	0.0833533
Fmod	6483.46	-0.0881453	0.060893	0.147744	0.519877
Btg2	5661.83	0.182494	0.0613843	0.00294927	0.0448289
Chil1	769.4	0.412428	0.137461	0.00269695	0.0420515
Adora1	10879.9	0.206089	0.0557341	0.000217547	0.00554005
Tmem183a	2673.62	0.0403265	0.0918165	0.660511	0.904535
Cyb5r1	2687.23	-0.17736	0.0800226	0.0266659	0.201646
Adipor1	13124.5	0.0767716	0.0499478	0.124284	0.476174
Klhl12	1812.04	-0.0438978	0.0947069	0.642997	0.898176
Rabif	1159.44	-0.163294	0.123742	0.186957	0.573442
Kdm5b	3750.12	0.110767	0.0716479	0.122106	0.471417
Ppp1r12b	1828.8	-0.0437762	0.0952356	0.645759	0.899637
RP24-541A5.1	124.714	0.00405033	0.329831	0.990202	0.998137
Ube2t	85.9528	-0.692922	0.396365	0.0804306	0.385684
Ptprv	530.752	-0.144382	0.183764	0.432047	0.794219
Arl8a	24699.5	0.0610995	0.0474579	0.197939	0.588556
Gm15445	86.3767	-0.13776	0.409681	0.736673	0.929951
Gpr37l1	16605.4	-0.136885	0.0487573	0.00499308	0.0648082
Rnpep	2643.82	-0.0313323	0.0824781	0.70403	0.921201
Timm17a	3560.12	-0.0677543	0.0773998	0.381367	0.760586
Lmod1	91.9645	-0.385158	0.378346	0.308677	0.703916
Shisa4	15326.6	0.154629	0.0566038	0.00629952	0.0770479
Ipo9	5438.98	0.129743	0.0643763	0.0438647	0.272805
Nav1	605.886	0.526143	0.184012	0.00424597	0.0576497
Csrp1	2382.44	0.258052	0.0937544	0.00591557	0.0736187
Phlda3	7859.74	0.0252371	0.0578507	0.662659	0.904535
Tmem9	3915.65	0.0144922	0.07587	0.848515	0.965354
Kif21b	1476.3	0.211805	0.10747	0.0487439	0.291018
5730559C18Rik	111.255	0.710744	0.366317	0.05235	0.303695
Camsap2	4660.07	0.0936157	0.0653673	0.152101	0.52589
Ddx59	1006.4	0.0881378	0.121426	0.467925	0.813467
Zfp281	3346.3	-0.116834	0.0847759	0.168157	0.548204
Nek7	6304.06	-0.0120504	0.0645605	0.851933	0.965437
2310009B15Rik	496.88	-0.406924	0.174895	0.019983	0.170172
Dennd1b	1468.57	0.024001	0.107325	0.823046	0.956671
Crb1	73.0876	-0.459111	0.446995	0.304371	0.701066
Zbtb41	3267	-0.278375	0.0818181	0.000668065	0.0139473
Aspm	78.4387	0.578754	0.406911	0.154937	0.530515
Gm5835	321.987	0.0759691	0.225015	0.735651	0.929889
Cdc73	3615.37	-0.00739138	0.0805603	0.926897	0.98493
B3galt2	437.652	-0.663773	0.181246	0.000249986	0.00620293
Glrx2	2720.89	-0.243918	0.0815242	0.00277183	0.042968
Trove2	8081.29	-0.146204	0.0566089	0.00980277	0.105201
Uchl5	1355.25	-0.29702	0.109506	0.00668073	0.0806066
Gm29170	175.08	-0.44684	0.273168	0.101888	0.431251
Rgs2	362.93	-0.0406552	0.22632	0.857439	0.967893
Brinp3	88.4176	-0.793709	0.385595	0.0395517	0.257677
[truncated: 11,196 more rows]

[truncated: 3 more sheets: Extended Figure 3k, Extended Figure 3l, Extended Figure 3m]
