# Supplementary material for: Escape from X inactivation is directly modulated by Xist noncoding RNA
Source: Nat Cell Biol. 2025 Dec 15;28(1):166–81. doi: 10.1038/s41556-025-01823-6 (PMC12807875; doi:10.1038/s41556-025-01823-6)
Supplement: Supplementary file 17 — Numerical source data. [file 41556_2025_1823_MOESM17_ESM.xlsx]

## Sheet: Extended Figure 4a
Gene	Status	baseMean	log2FoldChange	lfcSE	pvalue	padj
Gm14539	Inactive	417.932	0.38134	0.366042	0.297507	0.332629
1810030O07Rik	Inactive	367.62	-3.51261	0.417878	4.24858e-17	3.42011e-16
Gemin8	Inactive	324.903	-0.00442501	0.641892	0.9945	0.9945
Trappc2	Inactive	108.58	-0.715485	0.472949	0.130326	0.152047
Ofd1	Inactive	297.088	-0.739038	0.382808	0.053536	0.0663023
Tceanc	Inactive	124.941	-0.435509	0.676433	0.519685	0.561539
Pbdc1	Inactive	287.754	-1.3362	0.434899	0.0021232	0.00316515
Gpm6b	Inactive	13476.7	-1.42853	0.345657	3.5838e-05	6.6321e-05
Txlng	Inactive	42.9909	-4.33872	0.824832	1.43957e-07	3.31101e-07
Syap1	Inactive	559.279	-1.82486	0.309749	3.82919e-09	1.08158e-08
Usp9x	Inactive	1174.18	-2.82768	0.318908	7.53087e-19	9.32669e-18
Bcap31	Inactive	1148.17	-3.28097	0.338794	3.51742e-22	5.66305e-21
Idh3g	Inactive	1470.38	-1.69109	0.276623	9.7558e-10	3.02055e-09
Ssr4	Inactive	46.0208	-2.28415	0.723792	0.00160055	0.00243102
Zrsr2	Inactive	638.808	-1.79418	0.345748	2.11107e-07	4.65592e-07
Gm14634	Inactive	6.61963	-5.96728	2.52304	0.0180244	0.0241828
Fmr1	Inactive	112.293	-5.94848	0.963072	6.55101e-10	2.06806e-09
Utp14a	Inactive	489.847	-1.22236	0.325199	0.00017073	0.00029242
Med14	Inactive	532.696	-3.82004	0.361486	4.21192e-26	1.35624e-24
Uba1	Inactive	3779.92	-1.21273	0.283496	1.88773e-05	3.57558e-05
Mmgt1	Inactive	706.471	-2.64706	0.319122	1.08739e-16	8.33663e-16
5730405O15Rik	Inactive	7.8387	-5.99699	2.39558	0.0123021	0.0169285
Araf	Inactive	327.285	-1.71711	0.355668	1.38024e-06	2.88595e-06
Mdm4-ps	Inactive	8.04186	0.499052	1.40294	0.722052	0.750002
Kdm6a	Inactive	162.178	-2.49933	0.441834	1.54303e-08	4.0069e-08
Mecp2	Inactive	517.96	-3.11508	0.353202	1.1494e-18	1.23369e-17
Kdm5c	Inactive	1189.29	-1.27678	0.322186	7.40557e-05	0.000135488
Abcd1	Inactive	62.871	-6.09196	0.960657	2.27603e-10	7.63419e-10
5530601H04Rik	Inactive	101.047	-1.44833	0.488677	0.00303879	0.00448848
Rbbp7	Inactive	8.47921	-6.41366	2.31554	0.00560844	0.00792069
Jpx	Inactive	43.4841	-2.83981	0.7801	0.000272303	0.000451967
G6pdx	Inactive	455.955	-1.61792	0.332708	1.1568e-06	2.45058e-06
Ercc6l	Inactive	252.368	-0.332165	0.832811	0.690006	0.726084
Hcfc1	Inactive	794.021	-1.82815	0.322006	1.36759e-08	3.60955e-08
Htatsf1	Inactive	351.027	-5.38777	0.552407	1.78618e-22	3.19527e-21
Ddx3x	Inactive	812.37	-2.03608	0.307378	3.49566e-11	1.27909e-10
Slc9a6	Inactive	53.4229	-8.05277	1.41505	1.26451e-08	3.3931e-08
Tmem29	Inactive	6.65897	-4.1658	1.85853	0.0249973	0.0329882
Chm	Inactive	86.141	-9.76204	1.38501	1.81045e-12	8.09673e-12
Piga	Inactive	50.494	-5.57187	0.940154	3.09355e-09	8.89397e-09
Plxnb3	Inactive	193.531	-8.09859	0.98207	1.63167e-16	1.19408e-15
Gm8822	Inactive	14.7889	0.239638	1.05222	0.819844	0.846121
Ftx	Inactive	16.8365	-2.1946	1.13029	0.0521826	0.0651271
Ftsj1	Inactive	345.234	-2.33043	0.384117	1.30334e-09	3.81524e-09
Igbp1	Inactive	241.436	-1.60636	0.386662	3.26104e-05	6.10496e-05
Siah1b	Inactive	64.2059	-0.851833	0.636609	0.180871	0.205072
Cdk16	Inactive	641.208	-2.30312	0.345116	2.49848e-11	9.35476e-11
3110067C02Rik	Inactive	2.70435	-3.49984	2.9091	0.22895	0.257769
Ndufb11	Inactive	1234.24	-1.50766	0.324905	3.47908e-06	6.91521e-06
Suv39h1	Inactive	92.5412	-1.336	0.552709	0.0156409	0.0211613
Slc6a8	Inactive	112.545	-6.99495	0.875815	1.38503e-15	9.29124e-15
Renbp	Inactive	93.6472	-6.4006	0.884961	4.73709e-13	2.24315e-12
Psmd10	Inactive	94.3195	-2.75798	0.831992	0.000916709	0.00144696
Rbm10	Inactive	17.0145	-2.22894	1.06357	0.0361071	0.046881
Gm14680	Inactive	7.30983	-2.04646	1.48138	0.167138	0.190845
Rpl10	Inactive	531.439	-0.574575	0.332082	0.0835906	0.0996896
Atg4a	Inactive	70.6585	-2.28756	0.777755	0.00326901	0.00474154
Uxt	Inactive	28.5897	-5.97254	1.29401	3.92128e-06	7.6991e-06
Phka2	Inactive	87.3978	-8.4711	1.26175	1.89682e-11	7.4485e-11
Firre	Inactive	35.1935	-2.40937	0.759567	0.00151375	0.00232108
Ap1s2	Inactive	8.69218	-6.47271	2.29642	0.00482327	0.00693345
Elk1	Inactive	138.807	-9.46335	1.30145	3.55836e-13	1.73605e-12
G530011O06Rik	Inactive	1.98044	-2.69938	3.10789	0.385089	0.421764
Gm14513	Inactive	5.03343	0.192787	1.57894	0.902821	0.914177
Arhgap4	Inactive	16.4134	-5.05971	1.50334	0.000763678	0.00122952
Wdr45	Inactive	47.9011	-7.89886	1.43714	3.88006e-08	9.32373e-08
9530051G07Rik	Inactive	3.75897	-5.02206	3.09909	0.105126	0.124451
Srpk3	Inactive	17.2574	-6.59643	1.92666	0.000617589	0.00100436
Gpkow	Inactive	469.101	-7.33251	0.70695	3.32405e-25	6.68965e-24
Ctps2	Inactive	118.466	-7.47841	1.11466	1.95742e-11	7.50342e-11
Rps4x	Inactive	6951.69	-2.20252	0.29029	3.26676e-14	1.81361e-13
Atp6ap1	Inactive	25.0448	-1.77217	0.99717	0.0755347	0.0907544
Taz	Inactive	164.501	-1.16605	0.452895	0.010034	0.0139265
Rbm3	Inactive	1345.55	-1.12639	0.481043	0.0192039	0.0255524
Rab9	Inactive	558.418	-0.829587	0.335573	0.0134302	0.0183243
Gdi1	Inactive	1111.37	-1.59049	0.341653	3.23548e-06	6.5114e-06
Lage3	Inactive	428.085	-0.566136	0.391363	0.148016	0.171443
Cfp	Inactive	23.7767	-7.69506	1.73347	9.0329e-06	1.73131e-05
Mbtps2	Inactive	351.603	-0.944825	0.34754	0.00655574	0.00917804
Gm15163	Inactive	19.0115	0.435121	0.99914	0.663203	0.702472
Slc35a2	Inactive	215.771	-2.3326	0.415212	1.93343e-08	4.94098e-08
Usp11	Inactive	1080.83	-4.01727	0.370889	2.44204e-27	9.82923e-26
Pdzd4	Inactive	78.2799	-8.07326	1.23715	6.76952e-11	2.36933e-10
Hccs	Inactive	654.696	-2.42557	0.354446	7.74059e-12	3.19547e-11
Mid1ip1	Inactive	32.8415	-3.97338	1.06787	0.00019856	0.000336507
Emd	Inactive	547.086	-1.3167	0.405511	0.00116625	0.00180545
Fam50a	Inactive	104.544	-0.971028	0.479152	0.0427081	0.0545715
Timm17b	Inactive	259.87	-3.56839	0.417162	1.18921e-17	1.0077e-16
Pqbp1	Inactive	332.662	-2.77569	0.378553	2.26134e-13	1.17444e-12
Upf3b	Inactive	17.976	-3.5668	1.28753	0.00560105	0.00792069
Otud5	Inactive	264.725	-3.27326	0.513992	1.91115e-10	6.54672e-10
Eif2s3x	Inactive	134.929	-0.683873	0.446103	0.125277	0.147224
Plxna3	Inactive	325.502	-2.88775	0.370939	6.97284e-15	4.15788e-14
Tmsb4x	Inactive	211.557	-5.50971	0.876958	3.32638e-10	1.07109e-09
Atp6ap2	Inactive	569.323	-4.77981	0.629891	3.24095e-14	1.81361e-13
Bcor	Inactive	137.511	-3.27334	0.584633	2.1563e-08	5.42443e-08
Ribc1	Inactive	23.5239	-5.80692	1.46702	7.54835e-05	0.000136549
A230072C01Rik	Inactive	31.5838	-4.24738	1.14871	0.000217714	0.000365125
Flna	Inactive	5360.31	-2.93909	0.403319	3.1635e-13	1.59163e-12
Ikbkg	Inactive	605.275	-1.07926	0.332201	0.00115888	0.00180545
Smc1a	Inactive	443.7	-2.50624	0.45083	2.71059e-08	6.6122e-08
Hsd17b10	Inactive	410.223	-8.24189	0.790737	1.94635e-25	4.47662e-24
Ubl4	Inactive	216.871	-2.10656	0.555757	0.000150386	0.000260346
Kantr	Inactive	34.9815	-7.02732	1.47716	1.96194e-06	3.99838e-06
Nkap	Inactive	519.954	-0.794132	0.39118	0.0423469	0.0545429
Naa10	Inactive	151.201	-2.909	0.462862	3.28275e-10	1.07109e-09
Tfe3	Inactive	397.755	-6.50026	0.743609	2.30028e-18	2.05747e-17
A830080D01Rik	Inactive	62.3875	-6.52502	1.07133	1.12519e-09	3.41802e-09
Gripap1	Inactive	455.512	-3.43103	0.597983	9.59885e-09	2.61935e-08
Wdr13	Inactive	650.89	-2.47199	0.328549	5.31385e-14	2.85177e-13
Tspyl2	Inactive	347.091	-8.11662	0.841315	5.03463e-22	7.36887e-21
Tbc1d25	Inactive	38.0532	-7.59944	1.49799	3.91395e-07	8.40194e-07
Praf2	Inactive	198.735	-9.96523	1.20988	1.77218e-16	1.24053e-15
Armcx5	Inactive	66.7293	-2.31622	0.60839	0.00014059	0.000248736
Huwe1	Inactive	1014.15	-2.30048	0.290248	2.26481e-15	1.45854e-14
Eif1ax	Inactive	1073.46	-8.89214	0.541917	1.65834e-60	2.66993e-58
BC022960	Inactive	15.9135	-5.45798	1.58001	0.000551544	0.000906109
Sms	Inactive	233.742	-7.6681	0.839119	6.34591e-20	8.51409e-19
Cenpi	Inactive	68.0317	-1.32185	0.92819	0.154412	0.177574
Akap17b	Inactive	88.2227	-6.00148	0.987953	1.24245e-09	3.70435e-09
Pim2	Inactive	65.8396	-4.98588	1.03574	1.48067e-06	3.05626e-06
Cstf2	Inactive	50.9966	-4.82037	0.899348	8.32923e-08	1.97207e-07
Hdac6	Inactive	342.243	-7.98555	0.762599	1.16771e-25	3.13336e-24
Rpgr	Inactive	105.844	-7.99701	1.16364	6.31159e-12	2.73476e-11
RP23-135F22.6	Inactive	5.80892	-4.42607	2.22631	0.0468037	0.0588703
Iqsec2	Inactive	87.881	-8.84989	1.315	1.69744e-11	6.83221e-11
Rbmx	Inactive	345.291	-7.48692	0.855958	2.19425e-18	2.05747e-17
Alg13	Inactive	118.133	-9.07297	1.32081	6.45471e-12	2.73476e-11
Vbp1	Inactive	204.862	-3.28427	0.41472	2.38921e-15	1.47947e-14
Prdx4	Inactive	298.862	-11.3712	1.28893	1.12205e-18	1.23369e-17
Phf8	Inactive	142.849	-2.87406	0.54751	1.52654e-07	3.46158e-07
Taf1	Inactive	65.6797	-2.17519	0.693735	0.00171575	0.00258164
Kcnd1	Inactive	31.2156	-8.24766	1.61641	3.35287e-07	7.29476e-07
Dnase1l1	Inactive	7.88043	-4.58975	2.13001	0.0311772	0.0408092
Cox7b	Inactive	9.67144	-3.23319	1.68338	0.0547751	0.0673191
Mageh1	Inactive	748.753	-9.55719	0.756902	1.50407e-36	1.21077e-34
Ogt	Inactive	621.209	-1.82494	0.473953	0.000117896	0.000210903
Fundc1	Inactive	147.326	-9.5096	1.32622	7.47587e-13	3.4389e-12
Porcn	Inactive	23.8068	-7.74909	1.72338	6.91005e-06	1.34038e-05
Trmt2b	Inactive	16.8737	-5.76758	1.71848	0.000790174	0.00125958
Gprasp1	Inactive	568.858	-2.01465	0.345858	5.70856e-09	1.58462e-08
Pdha1	Inactive	843.794	-8.10351	0.745997	1.73639e-27	9.31863e-26
Ebp	Inactive	52.3839	-8.10659	1.45178	2.35202e-08	5.82577e-08
Pcsk1n	Inactive	75.0226	-9.372	1.42528	4.84819e-11	1.73457e-10
Drp2	Inactive	15.3713	-2.4885	1.39126	0.0736686	0.0891778
Llph-ps2	Inactive	1.2562	-0.525198	3.7331	0.888117	0.90498
Slc10a3	Inactive	10.2	-2.92563	1.55581	0.0600468	0.0732389
Ccdc120	Inactive	4.97735	-5.57213	2.78656	0.0455382	0.0577296
2210013O21Rik	Inactive	21.8366	-7.07344	1.85985	0.00014282	0.000249935
Magt1	Inactive	226.751	-6.46036	0.736552	1.7696e-18	1.78066e-17
Acsl4	Inactive	68.1999	-7.25061	1.35577	8.89386e-08	2.07523e-07
Map3k15	Inactive	4.51791	-1.41615	3.9596	0.720606	0.750002
Gm9434	Inactive	3.16573	-1.19856	2.61646	0.64689	0.689731
Hdac8	Inactive	1.7039	-4.07816	3.93244	0.29971	0.332781
Timp1	Inactive	8.83812	-3.04863	3.14165	0.331852	0.365946
Mid1	Inactive	31.3425	-0.434153	0.783376	0.579437	0.621929
Gm15247	Inactive	0.746478	-0.68272	3.97531	0.863642	0.885646
Apoo	Inactive	0.934055	-3.00523	3.96312	0.448272	0.487647
Car5b	Inactive	37.6105	-8.23846	1.57921	1.82017e-07	4.07011e-07
Msl3	Inactive	46.43	-3.35	1.13296	0.00310806	0.00454907
Rai2	Inactive	3.77208	-0.402538	3.94022	0.918629	0.92437
Gm14539	Active	220.216	0.381885	0.33845	0.259179	0.986862
1810030O07Rik	Active	270.375	-0.205606	0.322652	0.523969	0.986862
Gemin8	Active	284.547	0.381444	0.39951	0.339689	0.986862
Trappc2	Active	105.786	-0.179316	0.420427	0.669738	0.986862
Ofd1	Active	321.954	-0.131754	0.282122	0.640492	0.986862
Tceanc	Active	130.043	0.0953208	0.55288	0.863117	0.986862
Pbdc1	Active	469.907	0.293225	0.26627	0.270796	0.986862
Gpm6b	Active	21111.8	-0.418264	0.209851	0.0462458	0.572736
Txlng	Active	98.6564	-0.0335387	0.433532	0.938336	0.986862
Syap1	Active	948.551	-0.111372	0.209727	0.595395	0.986862
Usp9x	Active	2327.2	0.0101451	0.193187	0.958119	0.986862
Bcap31	Active	2637.82	0.069207	0.187745	0.712409	0.986862
Idh3g	Active	2668.5	-0.0744244	0.184909	0.687323	0.986862
Ssr4	Active	65.3101	-0.725534	0.537807	0.177317	0.962513
Zrsr2	Active	1077.69	0.0221171	0.224211	0.921421	0.986862
Gm14634	Active	12.2245	-0.789369	1.25601	0.529693	0.986862
Fmr1	Active	515.201	0.137711	0.257624	0.592967	0.986862
Utp14a	Active	1029.12	0.0699655	0.219982	0.750446	0.986862
Med14	Active	1151.09	0.197163	0.203708	0.333109	0.986862
Uba1	Active	6782.26	0.17457	0.16112	0.278595	0.986862
Mmgt1	Active	1720.09	0.0800183	0.18015	0.656915	0.986862
5730405O15Rik	Active	13.0253	-0.468971	1.10873	0.672309	0.986862
Araf	Active	601.517	-0.059491	0.230651	0.796464	0.986862
Mdm4-ps	Active	8.76303	0.4656	1.33839	0.72793	0.986862
Kdm6a	Active	387.81	-0.510646	0.335576	0.128084	0.859229
Mecp2	Active	1194.27	-0.0431129	0.195994	0.825895	0.986862
Kdm5c	Active	2146.72	0.107885	0.18353	0.556645	0.986862
Abcd1	Active	176.735	-0.102939	0.382095	0.787616	0.986862
5530601H04Rik	Active	204.258	0.156582	0.336027	0.64123	0.986862
Rbbp7	Active	32.0008	0.247907	0.724837	0.732337	0.986862
Jpx	Active	118.391	-0.0518263	0.458551	0.910013	0.986862
G6pdx	Active	824.937	0.235848	0.210628	0.262825	0.986862
Ercc6l	Active	586.033	1.46578	0.429305	0.000639404	0.025736
Hcfc1	Active	2857.8	0.794372	0.181818	1.24785e-05	0.00200903
Htatsf1	Active	1264.63	-0.0258658	0.206418	0.90028	0.986862
Ddx3x	Active	2401.18	0.592714	0.18104	0.00106058	0.0341508
Slc9a6	Active	201.497	-0.517912	0.334478	0.121522	0.850653
Tmem29	Active	25.6527	0.367098	0.804352	0.64811	0.986862
Chm	Active	408.83	-0.201661	0.261173	0.440033	0.986862
Piga	Active	154.983	0.580731	0.459725	0.206513	0.986862
Plxnb3	Active	459.302	-0.906854	0.398448	0.0228479	0.459815
Gm8822	Active	26.9422	0.285217	0.825292	0.729647	0.986862
Ftx	Active	72.8475	-0.0259792	0.548203	0.962203	0.986862
Ftsj1	Active	686.488	0.0925326	0.222044	0.676876	0.986862
Igbp1	Active	488.061	-0.0731015	0.243396	0.763918	0.986862
Siah1b	Active	172.512	0.656437	0.403983	0.104182	0.800875
Cdk16	Active	1480.28	0.086473	0.19576	0.658684	0.986862
3110067C02Rik	Active	12.4155	0.303468	1.10756	0.784087	0.986862
Ndufb11	Active	2471.5	0.0170639	0.176487	0.922976	0.986862
Suv39h1	Active	216.871	0.421528	0.328586	0.199544	0.986862
Slc6a8	Active	525.887	-0.490669	0.261772	0.0608729	0.700038
Renbp	Active	73.1405	-0.238425	0.532412	0.654283	0.986862
Psmd10	Active	297.42	0.316119	0.311838	0.310713	0.986862
Rbm10	Active	41.0015	0.163935	0.637956	0.797202	0.986862
Gm14680	Active	12.7448	0.279308	1.0886	0.797507	0.986862
Rpl10	Active	146.693	-0.403546	0.489243	0.409464	0.986862
Atg4a	Active	247.28	-0.204009	0.298904	0.494908	0.986862
Uxt	Active	133.943	0.372553	0.396953	0.347972	0.986862
Phka2	Active	389.118	-0.180528	0.324219	0.577659	0.986862
Firre	Active	171.88	-1.10846	0.40544	0.00625749	0.143922
Ap1s2	Active	71.1366	-0.905203	0.524103	0.0841411	0.752596
Elk1	Active	629.797	0.0313955	0.250155	0.900125	0.986862
G530011O06Rik	Active	29.637	-0.0325009	0.753949	0.965616	0.986862
Gm14513	Active	13.6551	-0.205946	1.35763	0.879427	0.986862
Arhgap4	Active	17.0972	-0.394802	1.14507	0.730257	0.986862
Wdr45	Active	111.941	-0.588825	0.438519	0.17935	0.962513
9530051G07Rik	Active	31.8395	-0.116563	0.73503	0.873998	0.986862
Srpk3	Active	73.494	-1.72655	0.613933	0.00491918	0.131998
Gpkow	Active	1629.89	0.0344977	0.1825	0.85007	0.986862
Ctps2	Active	530.705	0.187362	0.244772	0.443999	0.986862
Rps4x	Active	11774.9	0.146682	0.167273	0.380539	0.986862
Atp6ap1	Active	32.1062	-0.811105	0.845512	0.337404	0.986862
Taz	Active	208.384	0.101838	0.359982	0.777256	0.986862
Rbm3	Active	1885.37	0.306242	0.298654	0.305171	0.986862
Rab9	Active	712.438	0.210223	0.279113	0.451339	0.986862
Gdi1	Active	2005.24	-0.0378158	0.200744	0.85058	0.986862
Lage3	Active	640.769	0.386229	0.259245	0.136271	0.877582
Cfp	Active	143.733	0.0637632	0.444994	0.886061	0.986862
Mbtps2	Active	545.523	0.375392	0.260882	0.150169	0.895454
Gm15163	Active	84.4483	0.420957	0.510494	0.409595	0.986862
Slc35a2	Active	385.603	-0.025679	0.27906	0.926682	0.986862
Usp11	Active	2306.12	-0.0597875	0.192609	0.75625	0.986862
Pdzd4	Active	287.185	0.0161531	0.287524	0.955198	0.986862
Hccs	Active	1351.87	0.0733874	0.238592	0.758398	0.986862
Mid1ip1	Active	59.5628	-0.237845	0.651118	0.714897	0.986862
Emd	Active	865.122	-0.0332409	0.268366	0.901423	0.986862
Fam50a	Active	153.519	0.0888824	0.401237	0.824687	0.986862
Timm17b	Active	549.789	0.0907083	0.24606	0.712394	0.986862
Pqbp1	Active	683.551	0.151125	0.229151	0.509574	0.986862
Upf3b	Active	34.7624	-0.0184223	0.754726	0.980526	0.988471
Otud5	Active	511.237	-0.275188	0.272957	0.313372	0.986862
Eif2s3x	Active	1065.97	0.168818	0.194588	0.385633	0.986862
Plxna3	Active	663.196	-0.323559	0.240175	0.177922	0.962513
Tmsb4x	Active	389.046	-0.830571	0.372977	0.025956	0.464324
Atp6ap2	Active	1154.03	-0.354849	0.224808	0.114461	0.837646
Bcor	Active	467.726	1.20227	0.343683	0.000468404	0.025736
Ribc1	Active	58.1271	0.27431	0.634206	0.66536	0.986862
A230072C01Rik	Active	189.289	-0.397587	0.338084	0.239595	0.986862
Flna	Active	11120	-0.230515	0.193777	0.234209	0.986862
Ikbkg	Active	1052.71	-0.0775557	0.212122	0.71465	0.986862
Smc1a	Active	1187.65	0.454804	0.256147	0.0758051	0.717919
Hsd17b10	Active	1095.36	0.113962	0.200208	0.569208	0.986862
Ubl4	Active	420.1	-0.302025	0.364528	0.407366	0.986862
Kantr	Active	86.5821	0.299083	0.5899	0.61215	0.986862
Nkap	Active	927.704	0.22408	0.230378	0.330721	0.986862
Naa10	Active	368.519	0.0450216	0.29192	0.877432	0.986862
Tfe3	Active	978.497	-0.165784	0.229737	0.470523	0.986862
A830080D01Rik	Active	185.131	-0.205339	0.343137	0.549562	0.986862
Gripap1	Active	1070.37	-0.0829928	0.205394	0.686164	0.986862
Wdr13	Active	1385.46	-0.208189	0.199812	0.297447	0.986862
Tspyl2	Active	878.714	-0.139353	0.215551	0.517956	0.986862
Tbc1d25	Active	87.7005	-0.457408	0.471359	0.331846	0.986862
Praf2	Active	553.183	0.0601247	0.233797	0.797051	0.986862
Armcx5	Active	152.042	-0.337871	0.381876	0.376283	0.986862
Huwe1	Active	2642.83	0.222695	0.170645	0.191888	0.986862
Eif1ax	Active	3739.76	0.129654	0.180796	0.473294	0.986862
BC022960	Active	40.192	-0.727289	0.668514	0.276631	0.986862
Sms	Active	795.442	0.00364341	0.252146	0.988471	0.988471
Cenpi	Active	214.384	1.35138	0.640397	0.0348388	0.46742
Akap17b	Active	296.207	0.00568594	0.292355	0.984483	0.988471
Pim2	Active	197.443	-0.189926	0.339614	0.575997	0.986862
Cstf2	Active	176.601	0.260195	0.355351	0.464034	0.986862
Hdac6	Active	1117.9	-0.199158	0.200673	0.320977	0.986862
Rpgr	Active	392.137	-0.0386845	0.301779	0.898	0.986862
RP23-135F22.6	Active	13.5267	-0.922283	1.09178	0.398252	0.986862
Iqsec2	Active	357.371	0.143778	0.274951	0.601027	0.986862
Rbmx	Active	1326.15	0.194737	0.272581	0.474967	0.986862
Alg13	Active	545.274	0.673755	0.319009	0.0346844	0.46742
Vbp1	Active	901.612	0.2112	0.223695	0.345096	0.986862
Prdx4	Active	1148.92	-0.0524143	0.239576	0.826822	0.986862
Phf8	Active	412.509	0.0814017	0.266799	0.760286	0.986862
Taf1	Active	189.047	0.0836376	0.331714	0.800935	0.986862
Kcnd1	Active	147.566	0.147931	0.371881	0.690784	0.986862
Dnase1l1	Active	34.8237	-0.0899659	0.714576	0.89981	0.986862
Cox7b	Active	44.2764	-0.0569739	0.623428	0.927184	0.986862
Mageh1	Active	3426.13	0.0370753	0.192393	0.847189	0.986862
Ogt	Active	1798.55	-0.38274	0.265595	0.149567	0.895454
Fundc1	Active	650.656	-0.537231	0.249724	0.0314528	0.46742
Porcn	Active	102.774	-0.859822	0.480434	0.0735059	0.717919
Trmt2b	Active	63.8319	-0.382149	0.583254	0.512338	0.986862
Gprasp1	Active	2613.9	-0.211478	0.176699	0.231373	0.986862
Pdha1	Active	3824.49	0.00820085	0.207495	0.968473	0.986862
Ebp	Active	448.743	0.394479	0.315362	0.21098	0.986862
Pcsk1n	Active	501.875	-0.453603	0.248342	0.0677715	0.717919
Drp2	Active	119.478	-0.24452	0.420304	0.560722	0.986862
Llph-ps2	Active	21.8638	0.407125	0.929029	0.661222	0.986862
Slc10a3	Active	87.366	-0.104067	0.597209	0.861664	0.986862
Ccdc120	Active	69.3932	0.405361	0.578348	0.483369	0.986862
2210013O21Rik	Active	220.917	-0.234138	0.312609	0.453869	0.986862
Magt1	Active	2719.19	-0.0633087	0.22108	0.774602	0.986862
Acsl4	Active	1090.97	0.391142	0.240911	0.104462	0.800875
Map3k15	Active	45.654	-0.306854	0.651475	0.63763	0.986862
Gm9434	Active	16.678	0.0847027	1.02086	0.933874	0.986862
Hdac8	Active	28.4066	-0.33595	0.764143	0.660195	0.986862
Timp1	Active	36.8937	-0.904493	1.20352	0.452328	0.986862
Mid1	Active	655.759	0.640521	0.387555	0.0983871	0.800875
Gm15247	Active	11.246	1.25778	1.25251	0.315278	0.986862
Apoo	Active	13.2111	-0.168157	1.07595	0.875807	0.986862
Car5b	Active	340.491	-1.06184	0.308787	0.000584416	0.025736
Msl3	Active	541.093	0.1633	0.239245	0.494883	0.986862
Rai2	Active	300.729	0.323021	0.315493	0.3059	0.986862
Gm14539	Total	1679.7	0.308149	0.273174	0.259307	0.369455
1810030O07Rik	Total	1894.74	-1.61131	0.229688	2.29562e-12	3.69595e-10
Gemin8	Total	1622.03	0.0914697	0.466806	0.844651	0.888209
Trappc2	Total	1309	-0.335216	0.220996	0.129307	0.228773
Ofd1	Total	2206.1	-0.370934	0.223162	0.096477	0.180614
Tceanc	Total	592.599	-0.106484	0.526153	0.839619	0.888209
Pbdc1	Total	3420.95	-0.0863968	0.277076	0.75518	0.821513
Gpm6b	Total	122618	-0.767516	0.281829	0.0064626	0.0226952
Txlng	Total	1638.34	-0.759435	0.216029	0.000439046	0.00353432
Syap1	Total	4919.06	-0.683429	0.214421	0.00143595	0.00722461
Usp9x	Total	15626.3	-0.73306	0.225713	0.00116319	0.00668239
Bcap31	Total	7928.85	-0.643094	0.222641	0.00387106	0.0153834
Idh3g	Total	11593.6	-0.612384	0.212285	0.00391751	0.0153834
Ssr4	Total	4210.45	-0.381494	0.199533	0.0558843	0.115351
Zrsr2	Total	3933.38	-0.612406	0.255705	0.0166216	0.0469487
Gm14634	Total	37.3737	-2.39348	0.886758	0.00695194	0.023318
Fmr1	Total	8184.87	-0.327521	0.226393	0.147984	0.245623
Utp14a	Total	3897.55	-0.32053	0.216027	0.137876	0.238689
Med14	Total	7769	-0.571833	0.219245	0.00910204	0.0293086
Uba1	Total	59237.7	-0.30873	0.197697	0.118376	0.211761
Mmgt1	Total	7650.15	-0.566684	0.207084	0.00620979	0.0226952
5730405O15Rik	Total	52.4435	-0.946746	0.676778	0.161842	0.257986
Araf	Total	5736.78	-0.539874	0.204875	0.00841044	0.0276343
Mdm4-ps	Total	83.7933	0.16584	0.452047	0.71372	0.792476
Kdm6a	Total	3190.03	-0.865481	0.291256	0.00296307	0.0125541
Mecp2	Total	8123.18	-0.709326	0.206982	0.000610289	0.00377909
Kdm5c	Total	16661.8	-0.324296	0.216658	0.134443	0.235275
Abcd1	Total	2073.3	-0.66534	0.347371	0.0554472	0.115351
5530601H04Rik	Total	867.298	-0.34102	0.235264	0.147192	0.245623
Rbbp7	Total	14383.4	-0.169993	0.284485	0.550143	0.656484
Jpx	Total	379.334	-0.582407	0.352812	0.0987876	0.182814
G6pdx	Total	8928.57	-0.302724	0.208012	0.14558	0.245623
Ercc6l	Total	3027.33	0.951133	0.567599	0.0937946	0.178891
Hcfc1	Total	16671.7	0.270267	0.226616	0.233018	0.344183
Htatsf1	Total	6244.78	-0.656314	0.210474	0.00181922	0.00861454
Ddx3x	Total	35756.2	-0.063249	0.199445	0.751149	0.821513
Slc9a6	Total	2417.74	-0.875174	0.226999	0.00011554	0.00191713
Tmem29	Total	1455.28	-0.213642	0.246659	0.386413	0.4977
Chm	Total	3996.01	-0.79339	0.215436	0.000230762	0.00291482
Piga	Total	1034.65	-0.305266	0.370169	0.409561	0.523328
Plxnb3	Total	2687.68	-1.73019	0.378175	4.75956e-06	0.000255429
Gm8822	Total	877.159	-0.186874	0.27767	0.500944	0.61297
Ftx	Total	249.689	-0.451212	0.411813	0.273222	0.385866
Ftsj1	Total	1814.48	-0.657973	0.239581	0.00602629	0.0225636
Igbp1	Total	6185.53	-0.505676	0.200019	0.011467	0.0341887
Siah1b	Total	1027.02	-0.00118219	0.311208	0.996969	0.996969
Cdk16	Total	14796.7	-0.535325	0.222435	0.0160994	0.0462857
3110067C02Rik	Total	23.0505	-0.37533	0.750736	0.617111	0.709677
Ndufb11	Total	7500.8	-0.460231	0.218479	0.0351593	0.0844872
Suv39h1	Total	4846.96	0.0332201	0.300532	0.911983	0.941213
Slc6a8	Total	4217.56	-0.866306	0.243847	0.00038136	0.00351806
Renbp	Total	880.713	-1.77108	0.423716	2.91662e-05	0.000885254
Psmd10	Total	2078.66	-0.157711	0.337331	0.640123	0.725774
Rbm10	Total	6228.58	0.0591431	0.28508	0.83565	0.888209
Gm14680	Total	102.867	-0.613499	0.428163	0.151897	0.248495
Rpl10	Total	35367	-0.198615	0.208151	0.339988	0.45615
Atg4a	Total	677.07	-0.480705	0.261429	0.0659512	0.132727
Uxt	Total	524.828	-0.386532	0.285466	0.175724	0.274216
Phka2	Total	2206.96	-0.708368	0.347011	0.0412169	0.0910167
Firre	Total	411.912	-1.27916	0.368852	0.000524473	0.00361347
Ap1s2	Total	292.482	-0.941135	0.372096	0.0114296	0.0341887
Elk1	Total	2506.97	-0.512772	0.24926	0.0396692	0.0910167
G530011O06Rik	Total	48.8498	-0.350837	0.583444	0.547627	0.656484
Gm14513	Total	19.1773	-0.0592402	0.8461	0.944181	0.961929
Arhgap4	Total	101.053	-1.66292	0.555776	0.002771	0.0120576
Wdr45	Total	859.231	-1.38246	0.33951	4.66269e-05	0.00107242
9530051G07Rik	Total	45.4183	-0.431265	0.558439	0.439955	0.553381
Srpk3	Total	321.483	-1.89703	0.45692	3.29908e-05	0.000885254
Gpkow	Total	4697.64	-0.569891	0.209644	0.00656041	0.0226952
Ctps2	Total	1975.54	-0.457084	0.243846	0.0608647	0.124041
Rps4x	Total	60856.4	-0.462372	0.211209	0.028585	0.0719091
Atp6ap1	Total	15364.8	-0.425574	0.199014	0.0324832	0.0795183
Taz	Total	3266.13	-0.304027	0.309101	0.325319	0.440914
Rbm3	Total	13443.3	-0.182165	0.328016	0.578652	0.677554
Rab9	Total	5289.68	-0.250633	0.282046	0.374205	0.485863
Gdi1	Total	17507	-0.60241	0.236359	0.0108123	0.0334767
Lage3	Total	3820.89	-0.0202158	0.283578	0.943168	0.961929
Cfp	Total	490.454	-0.570304	0.34101	0.0944458	0.178891
Mbtps2	Total	3847.81	-0.134684	0.243871	0.580761	0.677554
Gm15163	Total	612.993	0.484591	0.373888	0.194946	0.293329
Slc35a2	Total	2538.71	-0.736883	0.214466	0.000590607	0.00377909
Usp11	Total	7945.23	-0.86788	0.217133	6.41521e-05	0.00129106
Pdzd4	Total	2255.59	-0.432021	0.240593	0.0725493	0.142444
Hccs	Total	3212.94	-0.614893	0.269638	0.0225816	0.0603222
Mid1ip1	Total	18000	-0.733835	0.319223	0.0215154	0.0587114
Emd	Total	5223.03	-0.569571	0.314427	0.0700703	0.139275
Fam50a	Total	4917.53	-0.313995	0.232652	0.177133	0.274216
Timm17b	Total	2750.93	-0.640809	0.249049	0.0100816	0.0318261
Pqbp1	Total	4553.54	-0.626615	0.213768	0.00337562	0.0139353
Upf3b	Total	4535.07	-0.553592	0.236524	0.0192562	0.0534527
Otud5	Total	8280.63	-0.840973	0.232819	0.000303683	0.00325953
Eif2s3x	Total	5260.96	-0.0972372	0.19876	0.624687	0.713295
Plxna3	Total	4585.71	-0.911656	0.247888	0.000235358	0.00291482
Tmsb4x	Total	122090	-0.961018	0.267448	0.000326539	0.0032858
Atp6ap2	Total	6339.04	-1.18553	0.232925	3.58525e-07	2.88613e-05
Bcor	Total	3532.56	0.399602	0.384303	0.298429	0.414198
Ribc1	Total	227.325	-0.413059	0.591197	0.484751	0.600346
A230072C01Rik	Total	414.489	-0.634293	0.2817	0.0243437	0.063215
Flna	Total	61157.8	-0.896858	0.254281	0.00042025	0.00353432
Ikbkg	Total	5144.79	-0.351105	0.240814	0.144843	0.245623
Smc1a	Total	20638.4	-0.17849	0.319775	0.576727	0.677554
Hsd17b10	Total	4375.83	-0.703865	0.217376	0.00120366	0.00668239
Ubl4	Total	4614.65	-0.64915	0.331475	0.0501869	0.106431
Kantr	Total	400.931	-0.589381	0.541039	0.276	0.386399
Nkap	Total	3285.69	-0.172634	0.257482	0.502559	0.61297
Naa10	Total	2351.57	-0.416045	0.263585	0.114471	0.207077
Tfe3	Total	4417.46	-0.831401	0.22728	0.000254141	0.00292262
A830080D01Rik	Total	1420.73	-0.932804	0.296951	0.00168215	0.00820686
Gripap1	Total	4610.67	-0.742137	0.214443	0.000538654	0.00361347
Wdr13	Total	8249.01	-0.748734	0.214374	0.000478243	0.00361347
Tspyl2	Total	3602.91	-0.867272	0.207024	2.79908e-05	0.000885254
Tbc1d25	Total	379.319	-1.13568	0.295132	0.000119076	0.00191713
Praf2	Total	1461.51	-0.715773	0.220221	0.00115303	0.00668239
Armcx5	Total	813.667	-0.814134	0.286543	0.00449395	0.0172268
Huwe1	Total	30824.9	-0.312238	0.193946	0.107414	0.196519
Eif1ax	Total	13463.2	-0.464308	0.217271	0.0325976	0.0795183
BC022960	Total	124.363	-1.34743	0.386923	0.000496926	0.00361347
Sms	Total	2689.09	-0.665872	0.276017	0.0158464	0.0462857
Cenpi	Total	2423.51	0.787271	0.669971	0.239961	0.348052
Akap17b	Total	3268.12	-0.520371	0.235315	0.0270096	0.0690244
Pim2	Total	890.412	-0.76841	0.283012	0.0066253	0.0226952
Cstf2	Total	9557.03	-0.341417	0.254382	0.179551	0.275311
Hdac6	Total	3384.09	-0.795732	0.210675	0.000158688	0.00232261
Rpgr	Total	1132.39	-0.650352	0.317533	0.0405461	0.0910167
RP23-135F22.6	Total	30.4041	-1.53463	0.735497	0.0369317	0.086174
Iqsec2	Total	2328.32	-0.479445	0.210666	0.022855	0.0603222
Rbmx	Total	6432.87	-0.20615	0.345276	0.550468	0.656484
Alg13	Total	1809.99	0.0932562	0.372175	0.802146	0.866482
Vbp1	Total	5296.18	-0.276729	0.241348	0.251548	0.3616
Prdx4	Total	4767.88	-0.612889	0.293205	0.0365902	0.086174
Phf8	Total	2768.8	-0.389747	0.319291	0.222213	0.331261
Taf1	Total	9869.18	-0.1876	0.242245	0.438679	0.553381
Kcnd1	Total	486.698	-0.386361	0.282044	0.17073	0.269486
Dnase1l1	Total	172.241	-0.682695	0.33452	0.0412685	0.0910167
Cox7b	Total	6744.27	0.0706763	0.289735	0.807281	0.866482
Mageh1	Total	7404.4	-0.393628	0.296835	0.184812	0.280706
Ogt	Total	14862.4	-0.672451	0.341515	0.0489503	0.106431
Fundc1	Total	3582.97	-0.827372	0.258802	0.001389	0.00721386
Porcn	Total	1263.07	-1.06767	0.343345	0.00187343	0.00861779
Trmt2b	Total	637.617	-0.721126	0.511306	0.158433	0.255078
Gprasp1	Total	7781.83	-0.42052	0.21478	0.0502407	0.106431
Pdha1	Total	22171.9	-0.329797	0.325237	0.310574	0.427371
Ebp	Total	1168.05	-0.0545916	0.287869	0.849591	0.888209
Pcsk1n	Total	1785.23	-0.902535	0.300072	0.0026321	0.0117714
Drp2	Total	587.95	-0.452061	0.25267	0.073593	0.142753
Llph-ps2	Total	380.186	0.0234856	0.374381	0.94998	0.961929
Slc10a3	Total	365.787	-0.410244	0.435695	0.346405	0.460919
Ccdc120	Total	316.856	0.152681	0.352539	0.66495	0.74865
2210013O21Rik	Total	891.794	-0.311043	0.263761	0.238295	0.348052
Magt1	Total	8937.73	-0.251529	0.277994	0.365572	0.482435
Acsl4	Total	3233.42	0.237312	0.31211	0.447048	0.557943
Map3k15	Total	145.885	-0.611768	0.427898	0.152801	0.248495
Gm9434	Total	21.1377	-0.0262026	0.882366	0.97631	0.982412
Hdac8	Total	1330.12	-0.779017	0.243226	0.00136071	0.00721386
Timp1	Total	245.555	-1.00706	1.9306	0.601927	0.697196
Mid1	Total	815.857	0.343343	0.384805	0.372257	0.485863
Gm15247	Total	20.6144	0.315166	0.92111	0.732231	0.80746
Apoo	Total	389.272	0.328964	0.334851	0.325893	0.440914
Car5b	Total	679.391	-1.2331	0.347889	0.000393323	0.00351806
Msl3	Total	2689.8	0.0319087	0.216411	0.882781	0.916953
Rai2	Total	1438.28	0.0895114	0.229627	0.696675	0.778921

## Sheet: Extended Figure 4b
Gene	Status	baseMean	log2FoldChange	lfcSE	pvalue	padj
Gm14539	Inactive	433.029	0.702249	0.487552	0.149766	0.166292
1810030O07Rik	Inactive	394.279	-5.88113	1.33606	1.07329e-05	1.92e-05
Gemin8	Inactive	219.208	-6.15703	1.20086	2.94109e-07	6.57661e-07
Trappc2	Inactive	79.0856	-6.8561	1.26757	6.3431e-08	1.59569e-07
Ofd1	Inactive	216.482	-5.39645	0.875426	7.07617e-10	2.77869e-09
Tceanc	Inactive	93.7858	-5.51074	1.23979	8.79408e-06	1.60892e-05
Pbdc1	Inactive	284.786	-1.89069	0.6046	0.00176496	0.00225523
Gpm6b	Inactive	11773.2	-6.61815	0.88055	5.6506e-14	4.33212e-13
Txlng	Inactive	48.6076	-4.77912	1.16428	4.04706e-05	6.58158e-05
Syap1	Inactive	553.338	-2.83279	1.19311	0.0175829	0.0205134
Usp9x	Inactive	1196.75	-8.18152	0.743913	3.90873e-28	2.09769e-26
Bcap31	Inactive	1212.52	-6.29236	1.51578	3.30691e-05	5.43278e-05
Idh3g	Inactive	1319.27	-6.01519	1.23921	1.20954e-06	2.40416e-06
Ssr4	Inactive	44.059	-7.00216	1.61947	1.53411e-05	2.68469e-05
Zrsr2	Inactive	634.045	-2.72801	0.746465	0.000257612	0.00036382
Gm14634	Inactive	7.67955	-5.93588	1.97243	0.00261749	0.00324166
Fmr1	Inactive	127.893	-6.5265	1.05058	5.22104e-10	2.15471e-09
Utp14a	Inactive	482.646	-1.65812	0.567982	0.00350798	0.00427868
Med14	Inactive	578.928	-6.91038	0.65625	6.27674e-26	2.52639e-24
Uba1	Inactive	3334.6	-2.91226	0.495884	4.28326e-09	1.37186e-08
Mmgt1	Inactive	713.943	-5.98787	1.19064	4.92794e-07	1.03039e-06
5730405O15Rik	Inactive	9.10176	-6.18065	2.07954	0.00295747	0.00363475
Araf	Inactive	300.686	-4.20589	0.556636	4.15926e-14	3.3482e-13
Mdm4-ps	Inactive	7.04946	0.109681	1.18889	0.926496	0.932286
Kdm6a	Inactive	161.263	-6.87624	1.04341	4.39294e-11	2.28149e-10
Mecp2	Inactive	538.219	-8.61588	0.946125	8.50852e-20	2.28312e-18
Kdm5c	Inactive	1142	-2.00594	0.573074	0.000464712	0.000634056
Abcd1	Inactive	72.4121	-6.70958	1.37669	1.09519e-06	2.23197e-06
5530601H04Rik	Inactive	98.2361	-2.2499	0.670585	0.000793272	0.00103835
Rbbp7	Inactive	9.83839	-6.2913	1.82398	0.00056223	0.000760664
Jpx	Inactive	48.4185	-3.03263	0.887932	0.000636908	0.000847456
G6pdx	Inactive	409.026	-4.34464	1.23317	0.00042646	0.000586838
Ercc6l	Inactive	204.52	-10.6696	2.08032	2.91535e-07	6.57661e-07
Hcfc1	Inactive	764.431	-3.58078	0.613766	5.40751e-09	1.64266e-08
Htatsf1	Inactive	399.214	-6.35157	1.00565	2.68663e-10	1.16905e-09
Ddx3x	Inactive	769.256	-5.57289	0.941881	3.28327e-09	1.10126e-08
Slc9a6	Inactive	62.6746	-5.48301	1.20364	5.22988e-06	9.67828e-06
Tmem29	Inactive	7.55973	-4.41722	1.8948	0.0197409	0.0228653
Chm	Inactive	99.9175	-9.63641	1.61703	2.53287e-09	8.86506e-09
Piga	Inactive	57.4233	-8.83701	1.63848	6.91292e-08	1.71228e-07
Plxnb3	Inactive	223.607	-10.7985	1.89048	1.11621e-08	3.26745e-08
Gm8822	Inactive	11.2784	-0.633808	1.07248	0.554539	0.587373
Ftx	Inactive	16.6327	-4.58041	1.46588	0.00178	0.00225653
Ftsj1	Inactive	334.021	-8.93296	1.17141	2.42445e-14	2.16853e-13
Igbp1	Inactive	235.736	-2.43475	0.951222	0.0104791	0.0124054
Siah1b	Inactive	58.0916	-2.01187	0.871103	0.020912	0.0240488
Cdk16	Inactive	628.439	-5.45431	0.929366	4.38821e-09	1.37186e-08
3110067C02Rik	Inactive	3.13727	-3.0795	2.24776	0.170677	0.188213
Ndufb11	Inactive	1070.02	-5.79519	1.56312	0.000209355	0.000306419
Suv39h1	Inactive	80.6771	-4.3949	0.996266	1.02715e-05	1.85811e-05
Slc6a8	Inactive	130.186	-6.97195	1.13952	9.45815e-10	3.62562e-09
Renbp	Inactive	107.371	-9.74013	1.65008	3.5737e-09	1.17422e-08
Psmd10	Inactive	88.8791	-6.44688	1.49444	1.6039e-05	2.77664e-05
Rbm10	Inactive	16.0978	-7.00246	1.7078	4.12645e-05	6.64358e-05
Gm14680	Inactive	7.31984	-2.69208	1.34101	0.0446969	0.050323
Rpl10	Inactive	374.866	-6.10577	0.948375	1.20947e-10	5.56355e-10
Atg4a	Inactive	66.379	-5.98427	1.56453	0.000130786	0.00019679
Uxt	Inactive	32.8184	-6.58004	1.61829	4.78198e-05	7.62276e-05
Phka2	Inactive	101.352	-9.65687	1.90529	4.01072e-07	8.72602e-07
Firre	Inactive	35.0164	-5.08071	1.20681	2.5533e-05	4.28209e-05
Ap1s2	Inactive	10.5434	-3.87301	1.44877	0.00751047	0.00895693
Elk1	Inactive	160.858	-10.3233	1.63584	2.77785e-10	1.17693e-09
G530011O06Rik	Inactive	3.35706	0.0867039	1.9959	0.96535	0.96535
Gm14513	Inactive	3.20362	-2.00671	1.75267	0.252232	0.270729
Arhgap4	Inactive	18.4445	-7.1988	1.72854	3.11783e-05	5.17495e-05
Wdr45	Inactive	55.3489	-8.78431	1.69215	2.08915e-07	4.87469e-07
9530051G07Rik	Inactive	4.36638	-5.11948	2.26092	0.0235533	0.0268942
Srpk3	Inactive	20.0446	-7.31924	2.17612	0.000769799	0.00101588
Gpkow	Inactive	542.061	-7.4422	0.937863	2.10028e-15	2.81787e-14
Ctps2	Inactive	136.929	-8.64327	1.63863	1.32987e-07	3.19566e-07
Rps4x	Inactive	6540.35	-7.92534	1.09095	3.74006e-13	2.31596e-12
Atp6ap1	Inactive	22.1715	-7.46396	1.71868	1.40646e-05	2.48836e-05
Taz	Inactive	134.672	-8.6244	1.65311	1.81767e-07	4.30359e-07
Rbm3	Inactive	1067.4	-9.62389	1.11106	4.6386e-18	1.06688e-16
Rab9	Inactive	422.843	-5.68887	0.885078	1.29692e-10	5.80013e-10
Gdi1	Inactive	974.536	-6.68192	0.875868	2.36734e-14	2.16853e-13
Lage3	Inactive	299.301	-7.77212	1.02449	3.2916e-14	2.7892e-13
Cfp	Inactive	27.6143	-7.78079	1.84149	2.38647e-05	4.04444e-05
Mbtps2	Inactive	276.278	-4.60517	1.18937	0.000107976	0.000164001
Gm15163	Inactive	17.2875	0.160777	1.1201	0.885866	0.897009
Slc35a2	Inactive	206.827	-10.6859	1.62852	5.31752e-11	2.67538e-10
Usp11	Inactive	1181.75	-9.76222	0.994929	9.99877e-23	3.2196e-21
Pdzd4	Inactive	90.916	-7.05902	1.29287	4.76186e-08	1.21692e-07
Hccs	Inactive	641.681	-8.30636	1.04058	1.43467e-15	2.09983e-14
Mid1ip1	Inactive	36.4778	-5.70967	1.44494	7.76652e-05	0.000119087
Emd	Inactive	457.223	-7.58742	0.928586	3.05993e-16	4.92648e-15
Fam50a	Inactive	80.6975	-9.32812	1.64993	1.57091e-08	4.36063e-08
Timm17b	Inactive	278.1	-7.66586	0.97417	3.57144e-15	4.42309e-14
Pqbp1	Inactive	336.756	-7.60444	1.02247	1.02765e-13	7.5205e-13
Upf3b	Inactive	18.4793	-7.20092	1.90604	0.000158129	0.000233566
Otud5	Inactive	277.042	-9.66199	1.5805	9.76329e-10	3.65556e-09
Eif2s3x	Inactive	151.489	-0.223161	0.645519	0.729562	0.74815
Plxna3	Inactive	332.771	-8.93404	1.22001	2.42674e-13	1.69872e-12
Tmsb4x	Inactive	234.573	-10.8675	1.67902	9.63596e-11	4.56291e-10
Atp6ap2	Inactive	629.527	-12.2917	1.57342	5.62278e-15	6.03511e-14
Bcor	Inactive	145.972	-7.14454	1.20257	2.8318e-09	9.70041e-09
Ribc1	Inactive	26.9441	-7.74551	1.95612	7.50639e-05	0.000116205
A230072C01Rik	Inactive	35.5331	-4.33052	0.930723	3.27364e-06	6.20066e-06
Flna	Inactive	5456.69	-9.50767	0.629031	1.29368e-51	2.08283e-49
Ikbkg	Inactive	480.727	-6.4633	0.823433	4.18667e-15	4.81467e-14
Smc1a	Inactive	448.138	-5.73759	0.960337	2.30722e-09	8.44232e-09
Hsd17b10	Inactive	474.955	-8.44533	0.980458	7.07649e-18	1.42414e-16
Ubl4	Inactive	205.239	-10.6748	1.64321	8.23242e-11	4.01642e-10
Kantr	Inactive	41.2986	-4.88707	1.32403	0.000223334	0.000323935
Nkap	Inactive	437.379	-2.3373	1.77295	0.187398	0.203859
Naa10	Inactive	154.436	-10.2644	1.65332	5.35332e-10	2.15471e-09
Tfe3	Inactive	454.368	-8.38767	1.01882	1.82945e-16	3.27268e-15
A830080D01Rik	Inactive	71.7287	-7.71273	1.58358	1.11355e-06	2.24102e-06
Gripap1	Inactive	476.59	-7.87576	1.02031	1.17243e-14	1.17976e-13
Wdr13	Inactive	638.02	-10.8694	1.55489	2.73922e-12	1.52074e-11
Tspyl2	Inactive	400.737	-11.6401	1.59669	3.0967e-13	2.07737e-12
Tbc1d25	Inactive	43.9105	-8.45017	1.68354	5.18635e-07	1.07052e-06
Praf2	Inactive	230.621	-9.40153	1.65811	1.42767e-08	4.10455e-08
Armcx5	Inactive	67.7266	-3.73758	0.926232	5.4543e-05	8.52566e-05
Huwe1	Inactive	979.981	-7.33991	1.29597	1.4819e-08	4.18572e-08
Eif1ax	Inactive	1244.94	-8.36274	0.738629	1.02133e-29	8.22168e-28
BC022960	Inactive	18.0215	-7.16482	1.76562	4.95009e-05	7.81338e-05
Sms	Inactive	269.8	-8.62444	1.19706	5.81824e-13	3.4694e-12
Cenpi	Inactive	64.8956	-6.5784	1.79113	0.000239937	0.000341857
Akap17b	Inactive	99.811	-9.63462	1.61597	2.48992e-09	8.86506e-09
Pim2	Inactive	73.53	-7.74977	1.67492	3.71079e-06	6.94694e-06
Cstf2	Inactive	57.4285	-8.83704	1.74854	4.32784e-07	9.29042e-07
Hdac6	Inactive	395.38	-11.6207	1.5972	3.44671e-13	2.21968e-12
Rpgr	Inactive	122.149	-8.48333	1.65269	2.85094e-07	6.55717e-07
RP23-135F22.6	Inactive	6.51275	-5.69497	2.25502	0.0115545	0.0135787
Iqsec2	Inactive	102.002	-8.21819	1.60388	2.99204e-07	6.59889e-07
Rbmx	Inactive	399.278	-7.38173	1.03576	1.02677e-12	5.90392e-12
Alg13	Inactive	137.173	-8.65136	1.71279	4.39451e-07	9.30943e-07
Vbp1	Inactive	218.227	-5.81856	1.22216	1.92754e-06	3.69446e-06
Prdx4	Inactive	346.97	-11.4323	1.73337	4.24058e-11	2.27578e-10
Phf8	Inactive	146.634	-10.1897	2.10778	1.33602e-06	2.62316e-06
Taf1	Inactive	61.6168	-6.50216	1.7106	0.000144053	0.000214745
Kcnd1	Inactive	36.2271	-8.17278	1.70486	1.63631e-06	3.17405e-06
Dnase1l1	Inactive	8.28743	-6.04502	1.89617	0.00143251	0.00184507
Cox7b	Inactive	11.7126	-1.43267	1.50013	0.339563	0.362051
Mageh1	Inactive	869.106	-11.3074	1.9631	8.41264e-09	2.50821e-08
Ogt	Inactive	539.951	-5.59405	1.71103	0.00107773	0.00139931
Fundc1	Inactive	170.775	-8.96746	1.63492	4.13607e-08	1.09165e-07
Porcn	Inactive	27.6033	-7.78104	1.80817	1.68302e-05	2.88262e-05
Trmt2b	Inactive	19.3689	-7.26925	2.12506	0.00062453	0.000837911
Gprasp1	Inactive	566.07	-3.37144	0.609771	3.22025e-08	8.64101e-08
Pdha1	Inactive	977.844	-11.4887	1.9581	4.43087e-09	1.37186e-08
Ebp	Inactive	62.3192	-4.4741	0.81662	4.28231e-08	1.11202e-07
Pcsk1n	Inactive	86.9035	-9.43517	1.76001	8.28289e-08	2.02052e-07
Drp2	Inactive	15.2169	-6.92114	1.95421	0.000397633	0.000551887
Llph-ps2	Inactive	1.11551	-1.35928	3.15136	0.666228	0.687582
Slc10a3	Inactive	10.1337	-4.86203	1.80691	0.00712823	0.00856452
Ccdc120	Inactive	5.77823	-5.52445	2.0419	0.00681934	0.00825499
2210013O21Rik	Inactive	25.3739	-7.65883	2.13858	0.000341931	0.000478703
Magt1	Inactive	261.698	-7.27512	1.29994	2.18711e-08	5.96821e-08
Acsl4	Inactive	80.4796	-5.25404	1.69309	0.00191425	0.00240776
Map3k15	Inactive	5.24768	-5.38582	4.06984	0.185719	0.203407
Gm9434	Inactive	3.67956	-1.01748	1.97125	0.605743	0.637416
Hdac8	Inactive	1.97401	-3.97604	2.51638	0.114092	0.127561
Timp1	Inactive	10.2034	-6.34474	3.14135	0.0434094	0.0492178
Mid1	Inactive	37.7485	0.314536	0.631259	0.618295	0.646399
Gm15247	Inactive	0.528925	-2.0783	4.48734	0.643259	0.668159
Apoo	Inactive	2.24363	0.685178	2.2459	0.760306	0.774742
Car5b	Inactive	44.2329	-5.39272	1.4626	0.000226836	0.000326076
Msl3	Inactive	48.7215	-7.1403	2.31935	0.00207988	0.00259582
Rai2	Inactive	4.11882	-5.036	4.21328	0.231982	0.250665
Gm14539	Active	182.172	0.0770582	0.554535	0.889482	0.985325
1810030O07Rik	Active	270.985	-0.181533	0.457781	0.6917	0.952721
Gemin8	Active	284.901	0.293128	0.661192	0.657525	0.952721
Trappc2	Active	104.478	-0.14353	0.450437	0.749994	0.952721
Ofd1	Active	334.69	0.117689	0.338988	0.728457	0.952721
Tceanc	Active	118.637	-0.550959	0.745251	0.459729	0.952721
Pbdc1	Active	417.637	0.0686318	0.357499	0.84776	0.974924
Gpm6b	Active	18787.2	-1.13781	0.458649	0.0131095	0.234514
Txlng	Active	93.1518	-0.132556	0.464896	0.775544	0.952721
Syap1	Active	942.571	-0.0494286	0.367928	0.893131	0.985325
Usp9x	Active	2324.45	0.103468	0.369726	0.779592	0.952721
Bcap31	Active	2674.92	0.219923	0.413223	0.594578	0.952721
Idh3g	Active	2390	-0.422559	0.414927	0.308491	0.952721
Ssr4	Active	64.4597	-0.883432	0.727452	0.224588	0.952721
Zrsr2	Active	1012.32	-0.111591	0.378348	0.768038	0.952721
Gm14634	Active	10.8116	-1.71245	1.28184	0.181571	0.913527
Fmr1	Active	496.867	0.14284	0.39317	0.716378	0.952721
Utp14a	Active	936.248	-0.172342	0.473494	0.715873	0.952721
Med14	Active	1025.66	-0.0413338	0.369884	0.911023	0.985325
Uba1	Active	6108.88	-0.0282943	0.297085	0.924124	0.985325
Mmgt1	Active	1576.33	-0.0937725	0.319527	0.76916	0.952721
5730405O15Rik	Active	10.9286	-1.73941	1.22745	0.156457	0.913527
Araf	Active	555.003	-0.222935	0.350065	0.524229	0.952721
Mdm4-ps	Active	9.18895	0.660015	1.33261	0.620402	0.952721
Kdm6a	Active	382.732	-0.641284	0.457799	0.161274	0.913527
Mecp2	Active	1164.13	-0.032698	0.336066	0.922491	0.985325
Kdm5c	Active	2007.89	-0.00664206	0.367091	0.985564	0.991724
Abcd1	Active	157.604	-0.657727	0.609411	0.280462	0.952721
5530601H04Rik	Active	193.471	0.110706	0.422059	0.79309	0.960056
Rbbp7	Active	32.8592	0.420306	0.746384	0.573351	0.952721
Jpx	Active	94.0045	-1.17912	1.66583	0.479054	0.952721
G6pdx	Active	651.353	-0.492672	0.710123	0.487817	0.952721
Ercc6l	Active	510.659	0.886674	0.722709	0.21987	0.952721
Hcfc1	Active	2868.41	1.01579	0.364978	0.00538343	0.194821
Htatsf1	Active	1189.07	-0.118789	0.3061	0.697962	0.952721
Ddx3x	Active	2652.82	1.04323	0.400102	0.00912269	0.234514
Slc9a6	Active	204.544	-0.458772	0.511906	0.370144	0.952721
Tmem29	Active	20.7172	-0.0399334	0.891845	0.964286	0.991724
Chm	Active	379.523	-0.463396	0.442784	0.295307	0.952721
Piga	Active	140.234	0.364278	0.627023	0.561265	0.952721
Plxnb3	Active	441.271	-2.46865	1.18714	0.0375717	0.432074
Gm8822	Active	21.6897	-0.613208	0.936792	0.512736	0.952721
Ftx	Active	62.8463	-0.584433	0.737635	0.428182	0.952721
Ftsj1	Active	607.669	-0.206291	0.337205	0.540691	0.952721
Igbp1	Active	431.123	-0.489775	0.422844	0.246747	0.952721
Siah1b	Active	156.807	0.453177	0.566877	0.424043	0.952721
Cdk16	Active	1394.63	0.000110028	0.33059	0.999734	0.999734
3110067C02Rik	Active	11.3514	0.129161	1.06224	0.903221	0.985325
Ndufb11	Active	2121.05	-0.438227	0.425713	0.303294	0.952721
Suv39h1	Active	220.526	0.6142	0.457714	0.179633	0.913527
Slc6a8	Active	524.604	-0.524488	0.384966	0.173063	0.913527
Renbp	Active	180.326	2.18255	0.578112	0.000159809	0.0202176
Psmd10	Active	269.378	0.135209	0.419034	0.746947	0.952721
Rbm10	Active	32.8602	-0.517538	0.670921	0.440479	0.952721
Gm14680	Active	12.2604	0.324573	1.38216	0.81434	0.964035
Rpl10	Active	171.002	-0.0296205	0.776828	0.969584	0.991724
Atg4a	Active	255.802	0.00790631	0.398106	0.984155	0.991724
Uxt	Active	114.591	0.108751	0.433427	0.801885	0.961897
Phka2	Active	346.148	-0.749429	0.496953	0.131542	0.913527
Firre	Active	172.537	-1.34781	0.490998	0.00605033	0.194821
Ap1s2	Active	66.5104	-1.59075	0.619914	0.0102856	0.234514
Elk1	Active	632.829	0.13893	0.382302	0.716303	0.952721
G530011O06Rik	Active	33.6474	0.481808	0.731861	0.510324	0.952721
Gm14513	Active	11.9363	-0.725334	1.60066	0.650443	0.952721
Arhgap4	Active	17.4338	-0.557468	1.09686	0.611285	0.952721
Wdr45	Active	120.869	-0.358024	0.562549	0.524496	0.952721
9530051G07Rik	Active	35.0673	0.268971	0.774315	0.728316	0.952721
Srpk3	Active	84.8438	-1.48175	0.948743	0.118334	0.913527
Gpkow	Active	1497.35	-0.149022	0.337395	0.658718	0.952721
Ctps2	Active	473.242	-0.0808332	0.413946	0.845178	0.974924
Rps4x	Active	10048.9	-0.264918	0.493648	0.591507	0.952721
Atp6ap1	Active	29.3366	-0.895787	0.748946	0.231672	0.952721
Taz	Active	178.4	-0.530805	0.585242	0.364416	0.952721
Rbm3	Active	2035.09	0.593964	0.550615	0.280708	0.952721
Rab9	Active	595.171	-0.31929	0.430935	0.458739	0.952721
Gdi1	Active	1870.45	-0.181891	0.309937	0.557294	0.952721
Lage3	Active	564.324	0.157974	0.437539	0.718061	0.952721
Cfp	Active	122.361	-0.51081	0.582337	0.380392	0.952721
Mbtps2	Active	503.293	0.324095	0.372422	0.384172	0.952721
Gm15163	Active	101.727	1.18042	0.47544	0.0130354	0.234514
Slc35a2	Active	382.854	0.0257399	0.424178	0.951613	0.991724
Usp11	Active	1949.23	-0.687143	0.391993	0.0796115	0.854497
Pdzd4	Active	292.985	0.216278	0.388213	0.577452	0.952721
Hccs	Active	1313.39	0.0766093	0.363978	0.833295	0.974924
Mid1ip1	Active	56.9504	-0.632323	0.762126	0.406718	0.952721
Emd	Active	818.597	-0.127243	0.430158	0.767378	0.952721
Fam50a	Active	133.742	-0.287047	0.507635	0.571762	0.952721
Timm17b	Active	476.342	-0.307572	0.393873	0.434867	0.952721
Pqbp1	Active	659.467	0.196548	0.310572	0.526827	0.952721
Upf3b	Active	26.6094	-1.16298	0.965234	0.228254	0.952721
Otud5	Active	478.71	-0.514991	0.420045	0.220184	0.952721
Eif2s3x	Active	965.3	-0.0204411	0.343019	0.952481	0.991724
Plxna3	Active	615.154	-0.609791	0.426655	0.152937	0.913527
Tmsb4x	Active	368.442	-1.00203	0.469419	0.0327932	0.406132
Atp6ap2	Active	1181.24	-0.198908	0.418818	0.63484	0.952721
Bcor	Active	381.383	0.788721	0.565379	0.163007	0.913527
Ribc1	Active	50.5731	-0.245604	0.764843	0.748122	0.952721
A230072C01Rik	Active	167.427	-0.961582	0.427617	0.0245317	0.329133
Flna	Active	12815.1	0.335526	0.318302	0.291831	0.952721
Ikbkg	Active	1046.86	-0.0212911	0.39651	0.957177	0.991724
Smc1a	Active	1133.47	0.452053	0.41662	0.277899	0.952721
Hsd17b10	Active	1054.67	0.13476	0.361843	0.709575	0.952721
Ubl4	Active	452.528	-0.135644	0.553949	0.80656	0.961897
Kantr	Active	82.5199	-0.271742	0.881232	0.757804	0.952721
Nkap	Active	830.501	-0.0129427	0.38781	0.973376	0.991724
Naa10	Active	324.286	-0.252859	0.483473	0.60097	0.952721
Tfe3	Active	984.102	-0.0403779	0.320593	0.899773	0.985325
A830080D01Rik	Active	181.077	-0.206136	0.415419	0.619745	0.952721
Gripap1	Active	1143.94	0.255852	0.301766	0.396522	0.952721
Wdr13	Active	1284.84	-0.429964	0.299918	0.151684	0.913527
Tspyl2	Active	822.529	-0.285254	0.306939	0.352708	0.952721
Tbc1d25	Active	91.6345	-0.310646	0.53694	0.562893	0.952721
Praf2	Active	484.498	-0.310457	0.43704	0.477479	0.952721
Armcx5	Active	159.26	-0.114743	0.412937	0.781113	0.952721
Huwe1	Active	2667.19	0.399901	0.355733	0.260946	0.952721
Eif1ax	Active	3723.02	0.253436	0.308288	0.411034	0.952721
BC022960	Active	42.0384	-0.480503	0.627206	0.443616	0.952721
Sms	Active	806.953	0.131202	0.425745	0.757952	0.952721
Cenpi	Active	216.797	0.974134	1.26072	0.439711	0.952721
Akap17b	Active	314.308	0.299312	0.406242	0.461255	0.952721
Pim2	Active	171.455	-0.842262	0.549022	0.125002	0.913527
Cstf2	Active	162.3	0.164927	0.466709	0.723801	0.952721
Hdac6	Active	1117.03	-0.123535	0.315667	0.695542	0.952721
Rpgr	Active	344.004	-0.574711	0.575179	0.317705	0.952721
RP23-135F22.6	Active	14.5333	-0.54554	1.10354	0.621058	0.952721
Iqsec2	Active	376.856	0.409863	0.488347	0.401309	0.952721
Rbmx	Active	1126.64	-0.408019	0.581055	0.482552	0.952721
Alg13	Active	509.358	0.619133	0.460065	0.178383	0.913527
Vbp1	Active	855.268	0.194225	0.353811	0.583038	0.952721
Prdx4	Active	1035.89	-0.384592	0.450461	0.393231	0.952721
Phf8	Active	388.064	-0.069871	0.476237	0.883357	0.985325
Taf1	Active	169.914	-0.147016	0.457941	0.748182	0.952721
Kcnd1	Active	171.191	0.700667	0.587662	0.233145	0.952721
Dnase1l1	Active	33.5114	-0.202411	0.718321	0.77811	0.952721
Cox7b	Active	39.8776	-0.307458	0.732817	0.67481	0.952721
Mageh1	Active	3012.76	-0.299501	0.348543	0.390179	0.952721
Ogt	Active	1604.2	-0.894478	0.388392	0.0212773	0.311422
Fundc1	Active	639.519	-0.683024	0.420256	0.104108	0.913527
Porcn	Active	91.6295	-2.07048	0.657926	0.0016497	0.0885338
Trmt2b	Active	63.6263	-0.678171	0.766296	0.376157	0.952721
Gprasp1	Active	2682.34	-0.054379	0.333384	0.87043	0.985325
Pdha1	Active	3440.7	-0.339085	0.43769	0.438508	0.952721
Ebp	Active	401.983	0.146052	0.473763	0.75787	0.952721
Pcsk1n	Active	448.85	-1.04594	0.442005	0.017964	0.289221
Drp2	Active	92.5188	-1.5486	0.991463	0.118304	0.913527
Llph-ps2	Active	18.4724	-0.105047	0.963262	0.91316	0.985325
Slc10a3	Active	89.3964	-0.0316438	0.660325	0.961779	0.991724
Ccdc120	Active	82.8213	0.91275	0.656261	0.164276	0.913527
2210013O21Rik	Active	235.156	0.0639804	0.465689	0.890723	0.985325
Magt1	Active	2375.93	-0.642154	0.471785	0.173477	0.913527
Acsl4	Active	960.537	0.144241	0.372315	0.698448	0.952721
Map3k15	Active	40.7002	-0.58101	0.93964	0.536356	0.952721
Gm9434	Active	18.9362	0.600957	0.886026	0.497606	0.952721
Hdac8	Active	25.8596	-0.772414	0.832089	0.353261	0.952721
Timp1	Active	27.4143	-4.72168	1.28969	0.00025115	0.0202176
Mid1	Active	607.311	0.257058	0.662313	0.697926	0.952721
Gm15247	Active	10.6802	0.88376	1.28837	0.492745	0.952721
Apoo	Active	12.0748	-0.367533	1.02778	0.720645	0.952721
Car5b	Active	365.896	-1.0179	0.687451	0.138689	0.913527
Msl3	Active	527.533	0.199559	0.399663	0.617555	0.952721
Rai2	Active	260.373	-0.141545	0.703488	0.840538	0.974924
Gm14539	Total	1623.12	0.383411	0.328591	0.243278	0.373027
1810030O07Rik	Total	1970.88	-1.80341	0.340892	1.22129e-07	1.96628e-05
Gemin8	Total	1357.28	-0.996974	0.67701	0.140855	0.241252
Trappc2	Total	1105.16	-1.14212	0.377194	0.00246215	0.0181557
Ofd1	Total	2019.04	-0.719691	0.320035	0.024526	0.0745035
Tceanc	Total	476.764	-1.54389	0.699117	0.0272205	0.0796818
Pbdc1	Total	3211.95	-0.301123	0.408357	0.460879	0.584264
Gpm6b	Total	108262	-1.84933	0.410756	6.72314e-06	0.000541213
Txlng	Total	1626.39	-0.881222	0.3029	0.0036226	0.0237559
Syap1	Total	4777.77	-0.892543	0.329102	0.0066868	0.031664
Usp9x	Total	16016.9	-0.692673	0.307237	0.0241633	0.0745035
Bcap31	Total	8145.12	-0.584077	0.366005	0.11053	0.199947
Idh3g	Total	10905.1	-0.995018	0.351489	0.00464217	0.0266925
Ssr4	Total	3733.38	-0.917932	0.291616	0.00164536	0.0165565
Zrsr2	Total	3828.37	-0.836711	0.380228	0.0277677	0.079832
Gm14634	Total	42.0417	-2.07912	1.1462	0.0696894	0.152202
Fmr1	Total	8484.9	-0.160024	0.381776	0.675102	0.775219
Utp14a	Total	3732.58	-0.474725	0.432625	0.272505	0.402507
Med14	Total	7518.55	-0.785087	0.376475	0.0370363	0.0993809
Uba1	Total	55459.1	-0.545642	0.288917	0.0589485	0.137546
Mmgt1	Total	7420.85	-0.745993	0.308123	0.015474	0.0541591
5730405O15Rik	Total	50.4896	-1.77956	1.07641	0.0982812	0.190642
Araf	Total	5409.71	-0.82856	0.272186	0.00233378	0.0181557
Mdm4-ps	Total	73.7375	-0.0370978	0.873368	0.966119	0.972157
Kdm6a	Total	3130.9	-1.12772	0.345942	0.00111474	0.014091
Mecp2	Total	8153.15	-0.760416	0.280369	0.00668382	0.031664
Kdm5c	Total	16076.6	-0.434268	0.289054	0.132999	0.230246
Abcd1	Total	2022.85	-1.05252	0.539643	0.0511291	0.126583
5530601H04Rik	Total	880.788	-0.235775	0.373381	0.52774	0.648597
Rbbp7	Total	14648.6	-0.0795548	0.373836	0.831478	0.894999
Jpx	Total	343.95	-1.24111	0.936061	0.184878	0.294707
G6pdx	Total	7496.8	-1.15298	0.676687	0.088406	0.177917
Ercc6l	Total	2763.14	0.184141	0.794723	0.816767	0.888511
Hcfc1	Total	16643.3	0.370648	0.412883	0.369343	0.491439
Htatsf1	Total	6200.08	-0.734426	0.281682	0.00912623	0.0408145
Ddx3x	Total	36966	0.134493	0.424572	0.751416	0.828616
Slc9a6	Total	2562.64	-0.703235	0.387459	0.0695248	0.152202
Tmem29	Total	1380.07	-0.380281	0.364809	0.297221	0.431645
Chm	Total	4020.08	-0.870488	0.330479	0.00843799	0.0388147
Piga	Total	1011.83	-0.393877	0.509989	0.439922	0.571189
Plxnb3	Total	2775.53	-2.79894	0.716867	9.44573e-05	0.0025346
Gm8822	Total	780.521	-0.643781	0.564133	0.253792	0.385477
Ftx	Total	229.406	-0.899412	0.66252	0.174603	0.286847
Ftsj1	Total	1706.45	-1.04162	0.337017	0.00199686	0.0181557
Igbp1	Total	5777.58	-0.853844	0.332284	0.0101808	0.0431346
Siah1b	Total	988.104	-0.178229	0.519522	0.731551	0.823635
Cdk16	Total	14236	-0.738981	0.286659	0.00993985	0.0431346
3110067C02Rik	Total	21.4908	-0.730419	1.3128	0.577949	0.684766
Ndufb11	Total	6818.21	-0.906851	0.314941	0.0039839	0.0237559
Suv39h1	Total	4497.41	-0.238997	0.455573	0.599857	0.704941
Slc6a8	Total	4382.37	-0.813154	0.341779	0.017351	0.0581983
Renbp	Total	1615.89	0.686641	0.534079	0.198563	0.313419
Psmd10	Total	1954.94	-0.445712	0.475907	0.348989	0.472161
Rbm10	Total	5606.36	-0.252302	0.379585	0.506256	0.626979
Gm14680	Total	111.639	-0.292123	0.758862	0.700275	0.793974
Rpl10	Total	29500.1	-0.928485	0.336313	0.00576647	0.0290126
Atg4a	Total	676.225	-0.543033	0.484812	0.262676	0.395214
Uxt	Total	502.696	-0.538971	0.403442	0.181571	0.292584
Phka2	Total	2078.67	-1.20765	0.43132	0.00511197	0.0270927
Firre	Total	418.547	-1.42784	0.471912	0.00248091	0.0181557
Ap1s2	Total	279.269	-1.52248	0.618511	0.013835	0.0518008
Elk1	Total	2639.91	-0.309098	0.333383	0.353847	0.474744
G530011O06Rik	Total	69.3457	0.855694	0.906319	0.345097	0.470853
Gm14513	Total	15.7083	-1.02078	1.64241	0.53426	0.651636
Arhgap4	Total	103.927	-2.15478	0.883363	0.0147159	0.0526502
Wdr45	Total	955.701	-1.08386	0.502659	0.0310639	0.0847675
9530051G07Rik	Total	56.61	0.39498	0.954196	0.678918	0.775219
Srpk3	Total	381.373	-1.49812	0.875116	0.0869123	0.177125
Gpkow	Total	4633.12	-0.667299	0.301433	0.0268458	0.0796818
Ctps2	Total	1934.55	-0.554431	0.333391	0.0963106	0.189098
Rps4x	Total	55291.1	-0.946063	0.40944	0.0208534	0.067148
Atp6ap1	Total	14848.2	-0.565276	0.375597	0.132322	0.230246
Taz	Total	2758.29	-1.22418	0.434509	0.00484176	0.0268801
Rbm3	Total	13090.8	-0.281966	0.504119	0.57594	0.684766
Rab9	Total	4256.05	-1.33467	0.380529	0.000452488	0.00866633
Gdi1	Total	16277.6	-1.01137	0.289857	0.000484453	0.00866633
Lage3	Total	3174.64	-0.724487	0.395722	0.0671305	0.152202
Cfp	Total	460.357	-0.955236	0.542114	0.0780597	0.163216
Mbtps2	Total	3431.67	-0.542741	0.38911	0.163068	0.273479
Gm15163	Total	666.592	0.912381	0.446436	0.0409832	0.108169
Slc35a2	Total	2522.96	-0.861643	0.35156	0.0142494	0.0521398
Usp11	Total	7494.78	-1.3906	0.340928	4.52586e-05	0.00179928
Pdzd4	Total	2199.62	-0.533876	0.344852	0.121591	0.217513
Hccs	Total	3198.83	-0.733103	0.38498	0.0568756	0.134661
Mid1ip1	Total	16824.7	-1.38499	0.47865	0.00380942	0.0237559
Emd	Total	4862.9	-1.07632	0.429957	0.0123032	0.0471623
Fam50a	Total	4248.63	-0.959351	0.294819	0.00113778	0.014091
Timm17b	Total	2589.15	-1.03316	0.336862	0.00216207	0.0181557
Pqbp1	Total	4525.06	-0.695921	0.27653	0.0118486	0.0465272
Upf3b	Total	4357.47	-0.802173	0.406386	0.0483913	0.123573
Otud5	Total	8079.3	-1.09298	0.27124	5.58782e-05	0.00179928
Eif2s3x	Total	5113.17	-0.101534	0.311185	0.744212	0.828616
Plxna3	Total	4486.01	-1.16872	0.365361	0.00137992	0.0148112
Tmsb4x	Total	122091	-1.20934	0.392044	0.00203753	0.0181557
Atp6ap2	Total	7055.14	-0.789691	0.344797	0.0220037	0.0694627
Bcor	Total	3230.19	0.108871	0.535822	0.838991	0.894999
Ribc1	Total	230.25	-0.647951	0.794059	0.414502	0.542559
A230072C01Rik	Total	386.364	-1.02676	0.404698	0.0111778	0.0449907
Flna	Total	69135.7	-0.428941	0.358354	0.231317	0.361572
Ikbkg	Total	4758.77	-0.669456	0.340252	0.0491222	0.123573
Smc1a	Total	20113.1	-0.307965	0.430726	0.474615	0.596977
Hsd17b10	Total	4425.46	-0.717611	0.305045	0.018649	0.0612754
Ubl4	Total	4658.66	-0.749154	0.422642	0.0763037	0.163216
Kantr	Total	425.54	-0.80461	0.805922	0.318099	0.449245
Nkap	Total	2940.3	-0.571469	0.351637	0.104127	0.19476
Naa10	Total	2203.79	-0.739137	0.418246	0.0771895	0.163216
Tfe3	Total	4609.25	-0.712373	0.298832	0.0171323	0.0581983
A830080D01Rik	Total	1519.83	-0.7416	0.409228	0.0699563	0.152202
Gripap1	Total	4938.47	-0.477995	0.291921	0.101544	0.192985
Wdr13	Total	7983.45	-0.997558	0.267577	0.000192915	0.00443705
Tspyl2	Total	3596.84	-0.983395	0.30656	0.00133735	0.0148112
Tbc1d25	Total	403.097	-1.036	0.475445	0.0293308	0.0826251
Praf2	Total	1435.42	-0.892126	0.35095	0.011021	0.0449907
Armcx5	Total	856.576	-0.663256	0.41268	0.108012	0.197613
Huwe1	Total	30772	-0.269624	0.274674	0.32629	0.456806
Eif1ax	Total	13605.1	-0.415788	0.30612	0.174384	0.286847
BC022960	Total	132.255	-1.21052	0.622684	0.0518912	0.126583
Sms	Total	2839.07	-0.460065	0.388274	0.236059	0.365437
Cenpi	Total	2389.84	0.0875964	0.88472	0.92113	0.934628
Akap17b	Total	3665.56	-0.0751049	0.417202	0.857137	0.894999
Pim2	Total	816.524	-1.47956	0.449616	0.000999276	0.014091
Cstf2	Total	9351.04	-0.460217	0.412977	0.265112	0.395214
Hdac6	Total	3538.08	-0.660436	0.303901	0.0297656	0.0826251
Rpgr	Total	1077.81	-1.10664	0.555777	0.0464633	0.120655
RP23-135F22.6	Total	31.8146	-1.16891	1.22061	0.338242	0.465444
Iqsec2	Total	2568.36	-0.074311	0.42588	0.861482	0.894999
Rbmx	Total	5951.9	-0.57335	0.55351	0.300275	0.431645
Alg13	Total	1781.19	0.0600767	0.477212	0.899818	0.922743
Vbp1	Total	5186.19	-0.31332	0.307992	0.309011	0.440272
Prdx4	Total	4722.58	-0.739308	0.387969	0.0567042	0.134661
Phf8	Total	2614.3	-0.75932	0.464196	0.101887	0.192985
Taf1	Total	8922.78	-0.590418	0.390448	0.130494	0.230246
Kcnd1	Total	597.58	0.335348	0.603502	0.578436	0.684766
Dnase1l1	Total	201.554	-0.07636	0.594897	0.897865	0.922743
Cox7b	Total	6045.05	-0.252566	0.375767	0.501497	0.6259
Mageh1	Total	7049.84	-0.647322	0.399594	0.105243	0.19476
Ogt	Total	13395.9	-1.27055	0.425459	0.00282369	0.0197659
Fundc1	Total	3549.39	-1.05077	0.376169	0.00521661	0.0270927
Porcn	Total	1215.98	-1.80949	0.537544	0.000762052	0.012269
Trmt2b	Total	685.095	-0.705843	0.67989	0.29919	0.431645
Gprasp1	Total	8040.33	-0.264637	0.275811	0.337313	0.465444
Pdha1	Total	21236.7	-0.593935	0.444746	0.181729	0.292584
Ebp	Total	1131.17	-0.0735071	0.386159	0.849032	0.894999
Pcsk1n	Total	1739.38	-1.29918	0.449925	0.00388263	0.0237559
Drp2	Total	473.488	-1.7164	0.929223	0.0647276	0.148873
Llph-ps2	Total	398.074	0.119599	0.642236	0.85227	0.894999
Slc10a3	Total	397.025	-0.189553	0.595704	0.750333	0.828616
Ccdc120	Total	336.458	0.411535	0.550409	0.454647	0.580938
2210013O21Rik	Total	906.57	-0.229071	0.442233	0.604468	0.705212
Magt1	Total	8335.22	-0.558963	0.389512	0.151277	0.256375
Acsl4	Total	2943.62	0.0381112	0.39439	0.923018	0.934628
Map3k15	Total	137.82	-0.779646	0.939605	0.406675	0.536677
Gm9434	Total	23.415	0.379689	1.27504	0.765866	0.838805
Hdac8	Total	1370.18	-0.770463	0.457734	0.0923342	0.183528
Timp1	Total	228.396	-4.91035	1.1145	1.05355e-05	0.000565408
Mid1	Total	807.327	0.280841	0.58669	0.632161	0.732216
Gm15247	Total	21.3378	-0.0293108	1.54316	0.984846	0.984846
Apoo	Total	369.74	0.348508	0.459091	0.447776	0.576736
Car5b	Total	730.312	-1.27909	0.746772	0.0867437	0.177125
Msl3	Total	2702.85	0.17082	0.290993	0.557186	0.674489
Rai2	Total	1352.33	-0.12242	0.702427	0.861645	0.894999

## Sheet: Extended Figure 4c
Gene	Position	Status	baseMean	log2FoldChange	lfcSE	pvalue	padj
Gm14539	20581141	Inactive	417.932	0.38134	0.366042	0.297507	0.332629
1810030O07Rik	12654879	Inactive	367.62	-3.51261	0.417878	4.24858e-17	3.42011e-16
Gemin8	166170454	Inactive	324.903	-0.00442501	0.641892	0.9945	0.9945
Trappc2	166440574	Inactive	108.58	-0.715485	0.472949	0.130326	0.152047
Ofd1	166390033	Inactive	297.088	-0.739038	0.382808	0.053536	0.0663023
Tceanc	166499812	Inactive	124.941	-0.435509	0.676433	0.519685	0.561539
Pbdc1	105079756	Inactive	287.754	-1.3362	0.434899	0.0021232	0.00316515
Gpm6b	166238911	Inactive	13476.7	-1.42853	0.345657	3.5838e-05	6.6321e-05
Txlng	162778919	Inactive	42.9909	-4.33872	0.824832	1.43957e-07	3.31101e-07
Syap1	162857057	Inactive	559.279	-1.82486	0.309749	3.82919e-09	1.08158e-08
Usp9x	13071498	Inactive	1174.18	-2.82768	0.318908	7.53087e-19	9.32669e-18
Bcap31	73686178	Inactive	1148.17	-3.28097	0.338794	3.51742e-22	5.66305e-21
Idh3g	73778963	Inactive	1470.38	-1.69109	0.276623	9.7558e-10	3.02055e-09
Ssr4	73787028	Inactive	46.0208	-2.28415	0.723792	0.00160055	0.00243102
Zrsr2	163935443	Inactive	638.808	-1.79418	0.345748	2.11107e-07	4.65592e-07
Gm14634	12762278	Inactive	6.61963	-5.96728	2.52304	0.0180244	0.0241828
Fmr1	68678541	Inactive	112.293	-5.94848	0.963072	6.55101e-10	2.06806e-09
Utp14a	48256862	Inactive	489.847	-1.22236	0.325199	0.00017073	0.00029242
Med14	12675369	Inactive	532.696	-3.82004	0.361486	4.21192e-26	1.35624e-24
Uba1	20658326	Inactive	3779.92	-1.21273	0.283496	1.88773e-05	3.57558e-05
Mmgt1	56585512	Inactive	706.471	-2.64706	0.319122	1.08739e-16	8.33663e-16
5730405O15Rik	13042015	Inactive	7.8387	-5.99699	2.39558	0.0123021	0.0169285
Araf	20797814	Inactive	327.285	-1.71711	0.355668	1.38024e-06	2.88595e-06
Mdm4-ps	128261411	Inactive	8.04186	0.499052	1.40294	0.722052	0.750002
Kdm6a	18162575	Inactive	162.178	-2.49933	0.441834	1.54303e-08	4.0069e-08
Mecp2	74026592	Inactive	517.96	-3.11508	0.353202	1.1494e-18	1.23369e-17
Kdm5c	152233020	Inactive	1189.29	-1.27678	0.322186	7.40557e-05	0.000135488
Abcd1	73716597	Inactive	62.871	-6.09196	0.960657	2.27603e-10	7.63419e-10
5530601H04Rik	105037197	Inactive	101.047	-1.44833	0.488677	0.00303879	0.00448848
Rbbp7	162760402	Inactive	8.47921	-6.41366	2.31554	0.00560844	0.00792069
Jpx	103493558	Inactive	43.4841	-2.83981	0.7801	0.000272303	0.000451967
G6pdx	74409483	Inactive	455.955	-1.61792	0.332708	1.1568e-06	2.45058e-06
Ercc6l	102141716	Inactive	252.368	-0.332165	0.832811	0.690006	0.726084
Hcfc1	73942792	Inactive	794.021	-1.82815	0.322006	1.36759e-08	3.60955e-08
Htatsf1	57053583	Inactive	351.027	-5.38777	0.552407	1.78618e-22	3.19527e-21
Ddx3x	13280970	Inactive	812.37	-2.03608	0.307378	3.49566e-11	1.27909e-10
Slc9a6	56609757	Inactive	53.4229	-8.05277	1.41505	1.26451e-08	3.3931e-08
Tmem29	150397773	Inactive	6.65897	-4.1658	1.85853	0.0249973	0.0329882
Chm	113040593	Inactive	86.141	-9.76204	1.38501	1.81045e-12	8.09673e-12
Piga	164419793	Inactive	50.494	-5.57187	0.940154	3.09355e-09	8.89397e-09
Plxnb3	73757090	Inactive	193.531	-8.09859	0.98207	1.63167e-16	1.19408e-15
Gm8822	81820384	Inactive	14.7889	0.239638	1.05222	0.819844	0.846121
Ftx	103560907	Inactive	16.8365	-2.1946	1.13029	0.0521826	0.0651271
Ftsj1	8238668	Inactive	345.234	-2.33043	0.384117	1.30334e-09	3.81524e-09
Igbp1	100494291	Inactive	241.436	-1.60636	0.386662	3.26104e-05	6.10496e-05
Siah1b	164070705	Inactive	64.2059	-0.851833	0.636609	0.180871	0.205072
Cdk16	20687954	Inactive	641.208	-2.30312	0.345116	2.49848e-11	9.35476e-11
3110067C02Rik	150463726	Inactive	2.70435	-3.49984	2.9091	0.22895	0.257769
Ndufb11	20615326	Inactive	1234.24	-1.50766	0.324905	3.47908e-06	6.91521e-06
Suv39h1	8061171	Inactive	92.5412	-1.336	0.552709	0.0156409	0.0211613
Slc6a8	73673150	Inactive	112.545	-6.99495	0.875815	1.38503e-15	9.29124e-15
Renbp	73922121	Inactive	93.6472	-6.4006	0.884961	4.73709e-13	2.24315e-12
Psmd10	140948429	Inactive	94.3195	-2.75798	0.831992	0.000916709	0.00144696
Rbm10	20617503	Inactive	17.0145	-2.22894	1.06357	0.0361071	0.046881
Gm14680	62775585	Inactive	7.30983	-2.04646	1.48138	0.167138	0.190845
Rpl10	74270812	Inactive	531.439	-0.574575	0.332082	0.0835906	0.0996896
Atg4a	140956907	Inactive	70.6585	-2.28756	0.777755	0.00326901	0.00474154
Uxt	20941722	Inactive	28.5897	-5.97254	1.29401	3.92128e-06	7.6991e-06
Phka2	160502166	Inactive	87.3978	-8.4711	1.26175	1.89682e-11	7.4485e-11
Firre	50555744	Inactive	35.1935	-2.40937	0.759567	0.00151375	0.00232108
Ap1s2	163909017	Inactive	8.69218	-6.47271	2.29642	0.00482327	0.00693345
Elk1	20933395	Inactive	138.807	-9.46335	1.30145	3.55836e-13	1.73605e-12
G530011O06Rik	169975043	Inactive	1.98044	-2.69938	3.10789	0.385089	0.421764
Gm14513	11684002	Inactive	5.03343	0.192787	1.57894	0.902821	0.914177
Arhgap4	73891442	Inactive	16.4134	-5.05971	1.50334	0.000763678	0.00122952
Wdr45	7721973	Inactive	47.9011	-7.89886	1.43714	3.88006e-08	9.32373e-08
9530051G07Rik	153037629	Inactive	3.75897	-5.02206	3.09909	0.105126	0.124451
Srpk3	73774405	Inactive	17.2574	-6.59643	1.92666	0.000617589	0.00100436
Gpkow	7697131	Inactive	469.101	-7.33251	0.70695	3.32405e-25	6.68965e-24
Ctps2	162901238	Inactive	118.466	-7.47841	1.11466	1.95742e-11	7.50342e-11
Rps4x	102184941	Inactive	6951.69	-2.20252	0.29029	3.26676e-14	1.81361e-13
Atp6ap1	74297097	Inactive	25.0448	-1.77217	0.99717	0.0755347	0.0907544
Taz	74281912	Inactive	164.501	-1.16605	0.452895	0.010034	0.0139265
Rbm3	8138975	Inactive	1345.55	-1.12639	0.481043	0.0192039	0.0255524
Rab9	166457253	Inactive	558.418	-0.829587	0.335573	0.0134302	0.0183243
Gdi1	74304998	Inactive	1111.37	-1.59049	0.341653	3.23548e-06	6.5114e-06
Lage3	74351276	Inactive	428.085	-0.566136	0.391363	0.148016	0.171443
Cfp	20925454	Inactive	23.7767	-7.69506	1.73347	9.0329e-06	1.73131e-05
Mbtps2	157535371	Inactive	351.603	-0.944825	0.34754	0.00655574	0.00917804
Gm15163	157016229	Inactive	19.0115	0.435121	0.99914	0.663203	0.702472
Slc35a2	7884041	Inactive	215.771	-2.3326	0.415212	1.93343e-08	4.94098e-08
Usp11	20703906	Inactive	1080.83	-4.01727	0.370889	2.44204e-27	9.82923e-26
Pdzd4	73793359	Inactive	78.2799	-8.07326	1.23715	6.76952e-11	2.36933e-10
Hccs	169250193	Inactive	654.696	-2.42557	0.354446	7.74059e-12	3.19547e-11
Mid1ip1	10715013	Inactive	32.8415	-3.97338	1.06787	0.00019856	0.000336507
Emd	74254687	Inactive	547.086	-1.3167	0.405511	0.00116625	0.00180545
Fam50a	74313033	Inactive	104.544	-0.971028	0.479152	0.0427081	0.0545715
Timm17b	7899357	Inactive	259.87	-3.56839	0.417162	1.18921e-17	1.0077e-16
Pqbp1	7894519	Inactive	332.662	-2.77569	0.378553	2.26134e-13	1.17444e-12
Upf3b	37091678	Inactive	17.976	-3.5668	1.28753	0.00560105	0.00792069
Otud5	7841364	Inactive	264.725	-3.27326	0.513992	1.91115e-10	6.54672e-10
Eif2s3x	94188707	Inactive	134.929	-0.683873	0.446103	0.125277	0.147224
Plxna3	74329066	Inactive	325.502	-2.88775	0.370939	6.97284e-15	4.15788e-14
Tmsb4x	167207093	Inactive	211.557	-5.50971	0.876958	3.32638e-10	1.07109e-09
Atp6ap2	12587801	Inactive	569.323	-4.77981	0.629891	3.24095e-14	1.81361e-13
Bcor	12036740	Inactive	137.511	-3.27334	0.584633	2.1563e-08	5.42443e-08
Ribc1	152004582	Inactive	23.5239	-5.80692	1.46702	7.54835e-05	0.000136549
A230072C01Rik	20961684	Inactive	31.5838	-4.24738	1.14871	0.000217714	0.000365125
Flna	74223461	Inactive	5360.31	-2.93909	0.403319	3.1635e-13	1.59163e-12
Ikbkg	74393290	Inactive	605.275	-1.07926	0.332201	0.00115888	0.00180545
Smc1a	152016428	Inactive	443.7	-2.50624	0.45083	2.71059e-08	6.6122e-08
Hsd17b10	152001845	Inactive	410.223	-8.24189	0.790737	1.94635e-25	4.47662e-24
Ubl4	74365718	Inactive	216.871	-2.10656	0.555757	0.000150386	0.000260346
Kantr	152298500	Inactive	34.9815	-7.02732	1.47716	1.96194e-06	3.99838e-06
Nkap	37126795	Inactive	519.954	-0.794132	0.39118	0.0423469	0.0545429
Naa10	73916873	Inactive	151.201	-2.909	0.462862	3.28275e-10	1.07109e-09
Tfe3	7762560	Inactive	397.755	-6.50026	0.743609	2.30028e-18	2.05747e-17
A830080D01Rik	159526688	Inactive	62.3875	-6.52502	1.07133	1.12519e-09	3.41802e-09
Gripap1	7789765	Inactive	455.512	-3.43103	0.597983	9.59885e-09	2.61935e-08
Wdr13	8123301	Inactive	650.89	-2.47199	0.328549	5.31385e-14	2.85177e-13
Tspyl2	152336852	Inactive	347.091	-8.11662	0.841315	5.03463e-22	7.36887e-21
Tbc1d25	8154472	Inactive	38.0532	-7.59944	1.49799	3.91395e-07	8.40194e-07
Praf2	7728439	Inactive	198.735	-9.96523	1.20988	1.77218e-16	1.24053e-15
Armcx5	135742733	Inactive	66.7293	-2.31622	0.60839	0.00014059	0.000248736
Huwe1	151800807	Inactive	1014.15	-2.30048	0.290248	2.26481e-15	1.45854e-14
Eif1ax	159372178	Inactive	1073.46	-8.89214	0.541917	1.65834e-60	2.66993e-58
BC022960	169368189	Inactive	15.9135	-5.45798	1.58001	0.000551544	0.000906109
Sms	157443855	Inactive	233.742	-7.6681	0.839119	6.34591e-20	8.51409e-19
Cenpi	134308084	Inactive	68.0317	-1.32185	0.92819	0.154412	0.177574
Akap17b	36608314	Inactive	88.2227	-6.00148	0.987953	1.24245e-09	3.70435e-09
Pim2	7878262	Inactive	65.8396	-4.98588	1.03574	1.48067e-06	3.05626e-06
Cstf2	134059187	Inactive	50.9966	-4.82037	0.899348	8.32923e-08	1.97207e-07
Hdac6	7930120	Inactive	342.243	-7.98555	0.762599	1.16771e-25	3.13336e-24
Rpgr	10073621	Inactive	105.844	-7.99701	1.16364	6.31159e-12	2.73476e-11
RP23-135F22.6	7558602	Inactive	5.80892	-4.42607	2.22631	0.0468037	0.0588703
Iqsec2	152144268	Inactive	87.881	-8.84989	1.315	1.69744e-11	6.83221e-11
Rbmx	57383530	Inactive	345.291	-7.48692	0.855958	2.19425e-18	2.05747e-17
Alg13	144317812	Inactive	118.133	-9.07297	1.32081	6.45471e-12	2.73476e-11
Vbp1	75514299	Inactive	204.862	-3.28427	0.41472	2.38921e-15	1.47947e-14
Prdx4	155323918	Inactive	298.862	-11.3712	1.28893	1.12205e-18	1.23369e-17
Phf8	151520672	Inactive	142.849	-2.87406	0.54751	1.52654e-07	3.46158e-07
Taf1	101532734	Inactive	65.6797	-2.17519	0.693735	0.00171575	0.00258164
Kcnd1	7822289	Inactive	31.2156	-8.24766	1.61641	3.35287e-07	7.29476e-07
Dnase1l1	74273217	Inactive	7.88043	-4.58975	2.13001	0.0311772	0.0408092
Cox7b	106015700	Inactive	9.67144	-3.23319	1.68338	0.0547751	0.0673191
Mageh1	153036166	Inactive	748.753	-9.55719	0.756902	1.50407e-36	1.21077e-34
Ogt	101640060	Inactive	621.209	-1.82494	0.473953	0.000117896	0.000210903
Fundc1	17556564	Inactive	147.326	-9.5096	1.32622	7.47587e-13	3.4389e-12
Porcn	8193848	Inactive	23.8068	-7.74909	1.72338	6.91005e-06	1.34038e-05
Trmt2b	134222339	Inactive	16.8737	-5.76758	1.71848	0.000790174	0.00125958
Gprasp1	135742733	Inactive	568.858	-2.01465	0.345858	5.70856e-09	1.58462e-08
Pdha1	160122209	Inactive	843.794	-8.10351	0.745997	1.73639e-27	9.31863e-26
Ebp	8185329	Inactive	52.3839	-8.10659	1.45178	2.35202e-08	5.82577e-08
Pcsk1n	7919822	Inactive	75.0226	-9.372	1.42528	4.84819e-11	1.73457e-10
Drp2	134404551	Inactive	15.3713	-2.4885	1.39126	0.0736686	0.0891778
Llph-ps2	13218210	Inactive	1.2562	-0.525198	3.7331	0.888117	0.90498
Slc10a3	74369217	Inactive	10.2	-2.92563	1.55581	0.0600468	0.0732389
Ccdc120	7731714	Inactive	4.97735	-5.57213	2.78656	0.0455382	0.0577296
2210013O21Rik	153723590	Inactive	21.8366	-7.07344	1.85985	0.00014282	0.000249935
Magt1	105968084	Inactive	226.751	-6.46036	0.736552	1.7696e-18	1.78066e-17
Acsl4	142317993	Inactive	68.1999	-7.25061	1.35577	8.89386e-08	2.07523e-07
Map3k15	159988433	Inactive	4.51791	-1.41615	3.9596	0.720606	0.750002
Gm9434	13377866	Inactive	3.16573	-1.19856	2.61646	0.64689	0.689731
Hdac8	102284639	Inactive	1.7039	-4.07816	3.93244	0.29971	0.332781
Timp1	20870166	Inactive	8.83812	-3.04863	3.14165	0.331852	0.365946
Mid1	169685199	Inactive	31.3425	-0.434153	0.783376	0.579437	0.621929
Gm15247	169985801	Inactive	0.746478	-0.68272	3.97531	0.863642	0.885646
Apoo	94367117	Inactive	0.934055	-3.00523	3.96312	0.448272	0.487647
Car5b	163976822	Inactive	37.6105	-8.23846	1.57921	1.82017e-07	4.07011e-07
Msl3	168654117	Inactive	46.43	-3.35	1.13296	0.00310806	0.00454907
Rai2	161717069	Inactive	3.77208	-0.402538	3.94022	0.918629	0.92437
Gm14539	20581141	Active	220.216	0.381885	0.33845	0.259179	0.986862
1810030O07Rik	12654879	Active	270.375	-0.205606	0.322652	0.523969	0.986862
Gemin8	166170454	Active	284.547	0.381444	0.39951	0.339689	0.986862
Trappc2	166440574	Active	105.786	-0.179316	0.420427	0.669738	0.986862
Ofd1	166390033	Active	321.954	-0.131754	0.282122	0.640492	0.986862
Tceanc	166499812	Active	130.043	0.0953208	0.55288	0.863117	0.986862
Pbdc1	105079756	Active	469.907	0.293225	0.26627	0.270796	0.986862
Gpm6b	166238911	Active	21111.8	-0.418264	0.209851	0.0462458	0.572736
Txlng	162778919	Active	98.6564	-0.0335387	0.433532	0.938336	0.986862
Syap1	162857057	Active	948.551	-0.111372	0.209727	0.595395	0.986862
Usp9x	13071498	Active	2327.2	0.0101451	0.193187	0.958119	0.986862
Bcap31	73686178	Active	2637.82	0.069207	0.187745	0.712409	0.986862
Idh3g	73778963	Active	2668.5	-0.0744244	0.184909	0.687323	0.986862
Ssr4	73787028	Active	65.3101	-0.725534	0.537807	0.177317	0.962513
Zrsr2	163935443	Active	1077.69	0.0221171	0.224211	0.921421	0.986862
Gm14634	12762278	Active	12.2245	-0.789369	1.25601	0.529693	0.986862
Fmr1	68678541	Active	515.201	0.137711	0.257624	0.592967	0.986862
Utp14a	48256862	Active	1029.12	0.0699655	0.219982	0.750446	0.986862
Med14	12675369	Active	1151.09	0.197163	0.203708	0.333109	0.986862
Uba1	20658326	Active	6782.26	0.17457	0.16112	0.278595	0.986862
Mmgt1	56585512	Active	1720.09	0.0800183	0.18015	0.656915	0.986862
5730405O15Rik	13042015	Active	13.0253	-0.468971	1.10873	0.672309	0.986862
Araf	20797814	Active	601.517	-0.059491	0.230651	0.796464	0.986862
Mdm4-ps	128261411	Active	8.76303	0.4656	1.33839	0.72793	0.986862
Kdm6a	18162575	Active	387.81	-0.510646	0.335576	0.128084	0.859229
Mecp2	74026592	Active	1194.27	-0.0431129	0.195994	0.825895	0.986862
Kdm5c	152233020	Active	2146.72	0.107885	0.18353	0.556645	0.986862
Abcd1	73716597	Active	176.735	-0.102939	0.382095	0.787616	0.986862
5530601H04Rik	105037197	Active	204.258	0.156582	0.336027	0.64123	0.986862
Rbbp7	162760402	Active	32.0008	0.247907	0.724837	0.732337	0.986862
Jpx	103493558	Active	118.391	-0.0518263	0.458551	0.910013	0.986862
G6pdx	74409483	Active	824.937	0.235848	0.210628	0.262825	0.986862
Ercc6l	102141716	Active	586.033	1.46578	0.429305	0.000639404	0.025736
Hcfc1	73942792	Active	2857.8	0.794372	0.181818	1.24785e-05	0.00200903
Htatsf1	57053583	Active	1264.63	-0.0258658	0.206418	0.90028	0.986862
Ddx3x	13280970	Active	2401.18	0.592714	0.18104	0.00106058	0.0341508
Slc9a6	56609757	Active	201.497	-0.517912	0.334478	0.121522	0.850653
Tmem29	150397773	Active	25.6527	0.367098	0.804352	0.64811	0.986862
Chm	113040593	Active	408.83	-0.201661	0.261173	0.440033	0.986862
Piga	164419793	Active	154.983	0.580731	0.459725	0.206513	0.986862
Plxnb3	73757090	Active	459.302	-0.906854	0.398448	0.0228479	0.459815
Gm8822	81820384	Active	26.9422	0.285217	0.825292	0.729647	0.986862
Ftx	103560907	Active	72.8475	-0.0259792	0.548203	0.962203	0.986862
Ftsj1	8238668	Active	686.488	0.0925326	0.222044	0.676876	0.986862
Igbp1	100494291	Active	488.061	-0.0731015	0.243396	0.763918	0.986862
Siah1b	164070705	Active	172.512	0.656437	0.403983	0.104182	0.800875
Cdk16	20687954	Active	1480.28	0.086473	0.19576	0.658684	0.986862
3110067C02Rik	150463726	Active	12.4155	0.303468	1.10756	0.784087	0.986862
Ndufb11	20615326	Active	2471.5	0.0170639	0.176487	0.922976	0.986862
Suv39h1	8061171	Active	216.871	0.421528	0.328586	0.199544	0.986862
Slc6a8	73673150	Active	525.887	-0.490669	0.261772	0.0608729	0.700038
Renbp	73922121	Active	73.1405	-0.238425	0.532412	0.654283	0.986862
Psmd10	140948429	Active	297.42	0.316119	0.311838	0.310713	0.986862
Rbm10	20617503	Active	41.0015	0.163935	0.637956	0.797202	0.986862
Gm14680	62775585	Active	12.7448	0.279308	1.0886	0.797507	0.986862
Rpl10	74270812	Active	146.693	-0.403546	0.489243	0.409464	0.986862
Atg4a	140956907	Active	247.28	-0.204009	0.298904	0.494908	0.986862
Uxt	20941722	Active	133.943	0.372553	0.396953	0.347972	0.986862
Phka2	160502166	Active	389.118	-0.180528	0.324219	0.577659	0.986862
Firre	50555744	Active	171.88	-1.10846	0.40544	0.00625749	0.143922
Ap1s2	163909017	Active	71.1366	-0.905203	0.524103	0.0841411	0.752596
Elk1	20933395	Active	629.797	0.0313955	0.250155	0.900125	0.986862
G530011O06Rik	169975043	Active	29.637	-0.0325009	0.753949	0.965616	0.986862
Gm14513	11684002	Active	13.6551	-0.205946	1.35763	0.879427	0.986862
Arhgap4	73891442	Active	17.0972	-0.394802	1.14507	0.730257	0.986862
Wdr45	7721973	Active	111.941	-0.588825	0.438519	0.17935	0.962513
9530051G07Rik	153037629	Active	31.8395	-0.116563	0.73503	0.873998	0.986862
Srpk3	73774405	Active	73.494	-1.72655	0.613933	0.00491918	0.131998
Gpkow	7697131	Active	1629.89	0.0344977	0.1825	0.85007	0.986862
Ctps2	162901238	Active	530.705	0.187362	0.244772	0.443999	0.986862
Rps4x	102184941	Active	11774.9	0.146682	0.167273	0.380539	0.986862
Atp6ap1	74297097	Active	32.1062	-0.811105	0.845512	0.337404	0.986862
Taz	74281912	Active	208.384	0.101838	0.359982	0.777256	0.986862
Rbm3	8138975	Active	1885.37	0.306242	0.298654	0.305171	0.986862
Rab9	166457253	Active	712.438	0.210223	0.279113	0.451339	0.986862
Gdi1	74304998	Active	2005.24	-0.0378158	0.200744	0.85058	0.986862
Lage3	74351276	Active	640.769	0.386229	0.259245	0.136271	0.877582
Cfp	20925454	Active	143.733	0.0637632	0.444994	0.886061	0.986862
Mbtps2	157535371	Active	545.523	0.375392	0.260882	0.150169	0.895454
Gm15163	157016229	Active	84.4483	0.420957	0.510494	0.409595	0.986862
Slc35a2	7884041	Active	385.603	-0.025679	0.27906	0.926682	0.986862
Usp11	20703906	Active	2306.12	-0.0597875	0.192609	0.75625	0.986862
Pdzd4	73793359	Active	287.185	0.0161531	0.287524	0.955198	0.986862
Hccs	169250193	Active	1351.87	0.0733874	0.238592	0.758398	0.986862
Mid1ip1	10715013	Active	59.5628	-0.237845	0.651118	0.714897	0.986862
Emd	74254687	Active	865.122	-0.0332409	0.268366	0.901423	0.986862
Fam50a	74313033	Active	153.519	0.0888824	0.401237	0.824687	0.986862
Timm17b	7899357	Active	549.789	0.0907083	0.24606	0.712394	0.986862
Pqbp1	7894519	Active	683.551	0.151125	0.229151	0.509574	0.986862
Upf3b	37091678	Active	34.7624	-0.0184223	0.754726	0.980526	0.988471
Otud5	7841364	Active	511.237	-0.275188	0.272957	0.313372	0.986862
Eif2s3x	94188707	Active	1065.97	0.168818	0.194588	0.385633	0.986862
Plxna3	74329066	Active	663.196	-0.323559	0.240175	0.177922	0.962513
Tmsb4x	167207093	Active	389.046	-0.830571	0.372977	0.025956	0.464324
Atp6ap2	12587801	Active	1154.03	-0.354849	0.224808	0.114461	0.837646
Bcor	12036740	Active	467.726	1.20227	0.343683	0.000468404	0.025736
Ribc1	152004582	Active	58.1271	0.27431	0.634206	0.66536	0.986862
A230072C01Rik	20961684	Active	189.289	-0.397587	0.338084	0.239595	0.986862
Flna	74223461	Active	11120	-0.230515	0.193777	0.234209	0.986862
Ikbkg	74393290	Active	1052.71	-0.0775557	0.212122	0.71465	0.986862
Smc1a	152016428	Active	1187.65	0.454804	0.256147	0.0758051	0.717919
Hsd17b10	152001845	Active	1095.36	0.113962	0.200208	0.569208	0.986862
Ubl4	74365718	Active	420.1	-0.302025	0.364528	0.407366	0.986862
Kantr	152298500	Active	86.5821	0.299083	0.5899	0.61215	0.986862
Nkap	37126795	Active	927.704	0.22408	0.230378	0.330721	0.986862
Naa10	73916873	Active	368.519	0.0450216	0.29192	0.877432	0.986862
Tfe3	7762560	Active	978.497	-0.165784	0.229737	0.470523	0.986862
A830080D01Rik	159526688	Active	185.131	-0.205339	0.343137	0.549562	0.986862
Gripap1	7789765	Active	1070.37	-0.0829928	0.205394	0.686164	0.986862
Wdr13	8123301	Active	1385.46	-0.208189	0.199812	0.297447	0.986862
Tspyl2	152336852	Active	878.714	-0.139353	0.215551	0.517956	0.986862
Tbc1d25	8154472	Active	87.7005	-0.457408	0.471359	0.331846	0.986862
Praf2	7728439	Active	553.183	0.0601247	0.233797	0.797051	0.986862
Armcx5	135742733	Active	152.042	-0.337871	0.381876	0.376283	0.986862
Huwe1	151800807	Active	2642.83	0.222695	0.170645	0.191888	0.986862
Eif1ax	159372178	Active	3739.76	0.129654	0.180796	0.473294	0.986862
BC022960	169368189	Active	40.192	-0.727289	0.668514	0.276631	0.986862
Sms	157443855	Active	795.442	0.00364341	0.252146	0.988471	0.988471
Cenpi	134308084	Active	214.384	1.35138	0.640397	0.0348388	0.46742
Akap17b	36608314	Active	296.207	0.00568594	0.292355	0.984483	0.988471
Pim2	7878262	Active	197.443	-0.189926	0.339614	0.575997	0.986862
Cstf2	134059187	Active	176.601	0.260195	0.355351	0.464034	0.986862
Hdac6	7930120	Active	1117.9	-0.199158	0.200673	0.320977	0.986862
Rpgr	10073621	Active	392.137	-0.0386845	0.301779	0.898	0.986862
RP23-135F22.6	7558602	Active	13.5267	-0.922283	1.09178	0.398252	0.986862
Iqsec2	152144268	Active	357.371	0.143778	0.274951	0.601027	0.986862
Rbmx	57383530	Active	1326.15	0.194737	0.272581	0.474967	0.986862
Alg13	144317812	Active	545.274	0.673755	0.319009	0.0346844	0.46742
Vbp1	75514299	Active	901.612	0.2112	0.223695	0.345096	0.986862
Prdx4	155323918	Active	1148.92	-0.0524143	0.239576	0.826822	0.986862
Phf8	151520672	Active	412.509	0.0814017	0.266799	0.760286	0.986862
Taf1	101532734	Active	189.047	0.0836376	0.331714	0.800935	0.986862
Kcnd1	7822289	Active	147.566	0.147931	0.371881	0.690784	0.986862
Dnase1l1	74273217	Active	34.8237	-0.0899659	0.714576	0.89981	0.986862
Cox7b	106015700	Active	44.2764	-0.0569739	0.623428	0.927184	0.986862
Mageh1	153036166	Active	3426.13	0.0370753	0.192393	0.847189	0.986862
Ogt	101640060	Active	1798.55	-0.38274	0.265595	0.149567	0.895454
Fundc1	17556564	Active	650.656	-0.537231	0.249724	0.0314528	0.46742
Porcn	8193848	Active	102.774	-0.859822	0.480434	0.0735059	0.717919
Trmt2b	134222339	Active	63.8319	-0.382149	0.583254	0.512338	0.986862
Gprasp1	135742733	Active	2613.9	-0.211478	0.176699	0.231373	0.986862
Pdha1	160122209	Active	3824.49	0.00820085	0.207495	0.968473	0.986862
Ebp	8185329	Active	448.743	0.394479	0.315362	0.21098	0.986862
Pcsk1n	7919822	Active	501.875	-0.453603	0.248342	0.0677715	0.717919
Drp2	134404551	Active	119.478	-0.24452	0.420304	0.560722	0.986862
Llph-ps2	13218210	Active	21.8638	0.407125	0.929029	0.661222	0.986862
Slc10a3	74369217	Active	87.366	-0.104067	0.597209	0.861664	0.986862
Ccdc120	7731714	Active	69.3932	0.405361	0.578348	0.483369	0.986862
2210013O21Rik	153723590	Active	220.917	-0.234138	0.312609	0.453869	0.986862
Magt1	105968084	Active	2719.19	-0.0633087	0.22108	0.774602	0.986862
Acsl4	142317993	Active	1090.97	0.391142	0.240911	0.104462	0.800875
Map3k15	159988433	Active	45.654	-0.306854	0.651475	0.63763	0.986862
Gm9434	13377866	Active	16.678	0.0847027	1.02086	0.933874	0.986862
Hdac8	102284639	Active	28.4066	-0.33595	0.764143	0.660195	0.986862
Timp1	20870166	Active	36.8937	-0.904493	1.20352	0.452328	0.986862
Mid1	169685199	Active	655.759	0.640521	0.387555	0.0983871	0.800875
Gm15247	169985801	Active	11.246	1.25778	1.25251	0.315278	0.986862
Apoo	94367117	Active	13.2111	-0.168157	1.07595	0.875807	0.986862
Car5b	163976822	Active	340.491	-1.06184	0.308787	0.000584416	0.025736
Msl3	168654117	Active	541.093	0.1633	0.239245	0.494883	0.986862
Rai2	161717069	Active	300.729	0.323021	0.315493	0.3059	0.986862
Gm14539	20581141	Total	1679.7	0.308149	0.273174	0.259307	0.369455
1810030O07Rik	12654879	Total	1894.74	-1.61131	0.229688	2.29562e-12	3.69595e-10
Gemin8	166170454	Total	1622.03	0.0914697	0.466806	0.844651	0.888209
Trappc2	166440574	Total	1309	-0.335216	0.220996	0.129307	0.228773
Ofd1	166390033	Total	2206.1	-0.370934	0.223162	0.096477	0.180614
Tceanc	166499812	Total	592.599	-0.106484	0.526153	0.839619	0.888209
Pbdc1	105079756	Total	3420.95	-0.0863968	0.277076	0.75518	0.821513
Gpm6b	166238911	Total	122618	-0.767516	0.281829	0.0064626	0.0226952
Txlng	162778919	Total	1638.34	-0.759435	0.216029	0.000439046	0.00353432
Syap1	162857057	Total	4919.06	-0.683429	0.214421	0.00143595	0.00722461
Usp9x	13071498	Total	15626.3	-0.73306	0.225713	0.00116319	0.00668239
Bcap31	73686178	Total	7928.85	-0.643094	0.222641	0.00387106	0.0153834
Idh3g	73778963	Total	11593.6	-0.612384	0.212285	0.00391751	0.0153834
Ssr4	73787028	Total	4210.45	-0.381494	0.199533	0.0558843	0.115351
Zrsr2	163935443	Total	3933.38	-0.612406	0.255705	0.0166216	0.0469487
Gm14634	12762278	Total	37.3737	-2.39348	0.886758	0.00695194	0.023318
Fmr1	68678541	Total	8184.87	-0.327521	0.226393	0.147984	0.245623
Utp14a	48256862	Total	3897.55	-0.32053	0.216027	0.137876	0.238689
Med14	12675369	Total	7769	-0.571833	0.219245	0.00910204	0.0293086
Uba1	20658326	Total	59237.7	-0.30873	0.197697	0.118376	0.211761
Mmgt1	56585512	Total	7650.15	-0.566684	0.207084	0.00620979	0.0226952
5730405O15Rik	13042015	Total	52.4435	-0.946746	0.676778	0.161842	0.257986
Araf	20797814	Total	5736.78	-0.539874	0.204875	0.00841044	0.0276343
Mdm4-ps	128261411	Total	83.7933	0.16584	0.452047	0.71372	0.792476
Kdm6a	18162575	Total	3190.03	-0.865481	0.291256	0.00296307	0.0125541
Mecp2	74026592	Total	8123.18	-0.709326	0.206982	0.000610289	0.00377909
Kdm5c	152233020	Total	16661.8	-0.324296	0.216658	0.134443	0.235275
Abcd1	73716597	Total	2073.3	-0.66534	0.347371	0.0554472	0.115351
5530601H04Rik	105037197	Total	867.298	-0.34102	0.235264	0.147192	0.245623
Rbbp7	162760402	Total	14383.4	-0.169993	0.284485	0.550143	0.656484
Jpx	103493558	Total	379.334	-0.582407	0.352812	0.0987876	0.182814
G6pdx	74409483	Total	8928.57	-0.302724	0.208012	0.14558	0.245623
Ercc6l	102141716	Total	3027.33	0.951133	0.567599	0.0937946	0.178891
Hcfc1	73942792	Total	16671.7	0.270267	0.226616	0.233018	0.344183
Htatsf1	57053583	Total	6244.78	-0.656314	0.210474	0.00181922	0.00861454
Ddx3x	13280970	Total	35756.2	-0.063249	0.199445	0.751149	0.821513
Slc9a6	56609757	Total	2417.74	-0.875174	0.226999	0.00011554	0.00191713
Tmem29	150397773	Total	1455.28	-0.213642	0.246659	0.386413	0.4977
Chm	113040593	Total	3996.01	-0.79339	0.215436	0.000230762	0.00291482
Piga	164419793	Total	1034.65	-0.305266	0.370169	0.409561	0.523328
Plxnb3	73757090	Total	2687.68	-1.73019	0.378175	4.75956e-06	0.000255429
Gm8822	81820384	Total	877.159	-0.186874	0.27767	0.500944	0.61297
Ftx	103560907	Total	249.689	-0.451212	0.411813	0.273222	0.385866
Ftsj1	8238668	Total	1814.48	-0.657973	0.239581	0.00602629	0.0225636
Igbp1	100494291	Total	6185.53	-0.505676	0.200019	0.011467	0.0341887
Siah1b	164070705	Total	1027.02	-0.00118219	0.311208	0.996969	0.996969
Cdk16	20687954	Total	14796.7	-0.535325	0.222435	0.0160994	0.0462857
3110067C02Rik	150463726	Total	23.0505	-0.37533	0.750736	0.617111	0.709677
Ndufb11	20615326	Total	7500.8	-0.460231	0.218479	0.0351593	0.0844872
Suv39h1	8061171	Total	4846.96	0.0332201	0.300532	0.911983	0.941213
Slc6a8	73673150	Total	4217.56	-0.866306	0.243847	0.00038136	0.00351806
Renbp	73922121	Total	880.713	-1.77108	0.423716	2.91662e-05	0.000885254
Psmd10	140948429	Total	2078.66	-0.157711	0.337331	0.640123	0.725774
Rbm10	20617503	Total	6228.58	0.0591431	0.28508	0.83565	0.888209
Gm14680	62775585	Total	102.867	-0.613499	0.428163	0.151897	0.248495
Rpl10	74270812	Total	35367	-0.198615	0.208151	0.339988	0.45615
Atg4a	140956907	Total	677.07	-0.480705	0.261429	0.0659512	0.132727
Uxt	20941722	Total	524.828	-0.386532	0.285466	0.175724	0.274216
Phka2	160502166	Total	2206.96	-0.708368	0.347011	0.0412169	0.0910167
Firre	50555744	Total	411.912	-1.27916	0.368852	0.000524473	0.00361347
Ap1s2	163909017	Total	292.482	-0.941135	0.372096	0.0114296	0.0341887
Elk1	20933395	Total	2506.97	-0.512772	0.24926	0.0396692	0.0910167
G530011O06Rik	169975043	Total	48.8498	-0.350837	0.583444	0.547627	0.656484
Gm14513	11684002	Total	19.1773	-0.0592402	0.8461	0.944181	0.961929
Arhgap4	73891442	Total	101.053	-1.66292	0.555776	0.002771	0.0120576
Wdr45	7721973	Total	859.231	-1.38246	0.33951	4.66269e-05	0.00107242
9530051G07Rik	153037629	Total	45.4183	-0.431265	0.558439	0.439955	0.553381
Srpk3	73774405	Total	321.483	-1.89703	0.45692	3.29908e-05	0.000885254
Gpkow	7697131	Total	4697.64	-0.569891	0.209644	0.00656041	0.0226952
Ctps2	162901238	Total	1975.54	-0.457084	0.243846	0.0608647	0.124041
Rps4x	102184941	Total	60856.4	-0.462372	0.211209	0.028585	0.0719091
Atp6ap1	74297097	Total	15364.8	-0.425574	0.199014	0.0324832	0.0795183
Taz	74281912	Total	3266.13	-0.304027	0.309101	0.325319	0.440914
Rbm3	8138975	Total	13443.3	-0.182165	0.328016	0.578652	0.677554
Rab9	166457253	Total	5289.68	-0.250633	0.282046	0.374205	0.485863
Gdi1	74304998	Total	17507	-0.60241	0.236359	0.0108123	0.0334767
Lage3	74351276	Total	3820.89	-0.0202158	0.283578	0.943168	0.961929
Cfp	20925454	Total	490.454	-0.570304	0.34101	0.0944458	0.178891
Mbtps2	157535371	Total	3847.81	-0.134684	0.243871	0.580761	0.677554
Gm15163	157016229	Total	612.993	0.484591	0.373888	0.194946	0.293329
Slc35a2	7884041	Total	2538.71	-0.736883	0.214466	0.000590607	0.00377909
Usp11	20703906	Total	7945.23	-0.86788	0.217133	6.41521e-05	0.00129106
Pdzd4	73793359	Total	2255.59	-0.432021	0.240593	0.0725493	0.142444
Hccs	169250193	Total	3212.94	-0.614893	0.269638	0.0225816	0.0603222
Mid1ip1	10715013	Total	18000	-0.733835	0.319223	0.0215154	0.0587114
Emd	74254687	Total	5223.03	-0.569571	0.314427	0.0700703	0.139275
Fam50a	74313033	Total	4917.53	-0.313995	0.232652	0.177133	0.274216
Timm17b	7899357	Total	2750.93	-0.640809	0.249049	0.0100816	0.0318261
Pqbp1	7894519	Total	4553.54	-0.626615	0.213768	0.00337562	0.0139353
Upf3b	37091678	Total	4535.07	-0.553592	0.236524	0.0192562	0.0534527
Otud5	7841364	Total	8280.63	-0.840973	0.232819	0.000303683	0.00325953
Eif2s3x	94188707	Total	5260.96	-0.0972372	0.19876	0.624687	0.713295
Plxna3	74329066	Total	4585.71	-0.911656	0.247888	0.000235358	0.00291482
Tmsb4x	167207093	Total	122090	-0.961018	0.267448	0.000326539	0.0032858
Atp6ap2	12587801	Total	6339.04	-1.18553	0.232925	3.58525e-07	2.88613e-05
Bcor	12036740	Total	3532.56	0.399602	0.384303	0.298429	0.414198
Ribc1	152004582	Total	227.325	-0.413059	0.591197	0.484751	0.600346
A230072C01Rik	20961684	Total	414.489	-0.634293	0.2817	0.0243437	0.063215
Flna	74223461	Total	61157.8	-0.896858	0.254281	0.00042025	0.00353432
Ikbkg	74393290	Total	5144.79	-0.351105	0.240814	0.144843	0.245623
Smc1a	152016428	Total	20638.4	-0.17849	0.319775	0.576727	0.677554
Hsd17b10	152001845	Total	4375.83	-0.703865	0.217376	0.00120366	0.00668239
Ubl4	74365718	Total	4614.65	-0.64915	0.331475	0.0501869	0.106431
Kantr	152298500	Total	400.931	-0.589381	0.541039	0.276	0.386399
Nkap	37126795	Total	3285.69	-0.172634	0.257482	0.502559	0.61297
Naa10	73916873	Total	2351.57	-0.416045	0.263585	0.114471	0.207077
Tfe3	7762560	Total	4417.46	-0.831401	0.22728	0.000254141	0.00292262
A830080D01Rik	159526688	Total	1420.73	-0.932804	0.296951	0.00168215	0.00820686
Gripap1	7789765	Total	4610.67	-0.742137	0.214443	0.000538654	0.00361347
Wdr13	8123301	Total	8249.01	-0.748734	0.214374	0.000478243	0.00361347
Tspyl2	152336852	Total	3602.91	-0.867272	0.207024	2.79908e-05	0.000885254
Tbc1d25	8154472	Total	379.319	-1.13568	0.295132	0.000119076	0.00191713
Praf2	7728439	Total	1461.51	-0.715773	0.220221	0.00115303	0.00668239
Armcx5	135742733	Total	813.667	-0.814134	0.286543	0.00449395	0.0172268
Huwe1	151800807	Total	30824.9	-0.312238	0.193946	0.107414	0.196519
Eif1ax	159372178	Total	13463.2	-0.464308	0.217271	0.0325976	0.0795183
BC022960	169368189	Total	124.363	-1.34743	0.386923	0.000496926	0.00361347
Sms	157443855	Total	2689.09	-0.665872	0.276017	0.0158464	0.0462857
Cenpi	134308084	Total	2423.51	0.787271	0.669971	0.239961	0.348052
Akap17b	36608314	Total	3268.12	-0.520371	0.235315	0.0270096	0.0690244
Pim2	7878262	Total	890.412	-0.76841	0.283012	0.0066253	0.0226952
Cstf2	134059187	Total	9557.03	-0.341417	0.254382	0.179551	0.275311
Hdac6	7930120	Total	3384.09	-0.795732	0.210675	0.000158688	0.00232261
Rpgr	10073621	Total	1132.39	-0.650352	0.317533	0.0405461	0.0910167
RP23-135F22.6	7558602	Total	30.4041	-1.53463	0.735497	0.0369317	0.086174
Iqsec2	152144268	Total	2328.32	-0.479445	0.210666	0.022855	0.0603222
Rbmx	57383530	Total	6432.87	-0.20615	0.345276	0.550468	0.656484
Alg13	144317812	Total	1809.99	0.0932562	0.372175	0.802146	0.866482
Vbp1	75514299	Total	5296.18	-0.276729	0.241348	0.251548	0.3616
Prdx4	155323918	Total	4767.88	-0.612889	0.293205	0.0365902	0.086174
Phf8	151520672	Total	2768.8	-0.389747	0.319291	0.222213	0.331261
Taf1	101532734	Total	9869.18	-0.1876	0.242245	0.438679	0.553381
Kcnd1	7822289	Total	486.698	-0.386361	0.282044	0.17073	0.269486
Dnase1l1	74273217	Total	172.241	-0.682695	0.33452	0.0412685	0.0910167
Cox7b	106015700	Total	6744.27	0.0706763	0.289735	0.807281	0.866482
Mageh1	153036166	Total	7404.4	-0.393628	0.296835	0.184812	0.280706
Ogt	101640060	Total	14862.4	-0.672451	0.341515	0.0489503	0.106431
Fundc1	17556564	Total	3582.97	-0.827372	0.258802	0.001389	0.00721386
Porcn	8193848	Total	1263.07	-1.06767	0.343345	0.00187343	0.00861779
Trmt2b	134222339	Total	637.617	-0.721126	0.511306	0.158433	0.255078
Gprasp1	135742733	Total	7781.83	-0.42052	0.21478	0.0502407	0.106431
Pdha1	160122209	Total	22171.9	-0.329797	0.325237	0.310574	0.427371
Ebp	8185329	Total	1168.05	-0.0545916	0.287869	0.849591	0.888209
Pcsk1n	7919822	Total	1785.23	-0.902535	0.300072	0.0026321	0.0117714
Drp2	134404551	Total	587.95	-0.452061	0.25267	0.073593	0.142753
Llph-ps2	13218210	Total	380.186	0.0234856	0.374381	0.94998	0.961929
Slc10a3	74369217	Total	365.787	-0.410244	0.435695	0.346405	0.460919
Ccdc120	7731714	Total	316.856	0.152681	0.352539	0.66495	0.74865
2210013O21Rik	153723590	Total	891.794	-0.311043	0.263761	0.238295	0.348052
Magt1	105968084	Total	8937.73	-0.251529	0.277994	0.365572	0.482435
Acsl4	142317993	Total	3233.42	0.237312	0.31211	0.447048	0.557943
Map3k15	159988433	Total	145.885	-0.611768	0.427898	0.152801	0.248495
Gm9434	13377866	Total	21.1377	-0.0262026	0.882366	0.97631	0.982412
Hdac8	102284639	Total	1330.12	-0.779017	0.243226	0.00136071	0.00721386
Timp1	20870166	Total	245.555	-1.00706	1.9306	0.601927	0.697196
Mid1	169685199	Total	815.857	0.343343	0.384805	0.372257	0.485863
Gm15247	169985801	Total	20.6144	0.315166	0.92111	0.732231	0.80746
Apoo	94367117	Total	389.272	0.328964	0.334851	0.325893	0.440914
Car5b	163976822	Total	679.391	-1.2331	0.347889	0.000393323	0.00351806
Msl3	168654117	Total	2689.8	0.0319087	0.216411	0.882781	0.916953
Rai2	161717069	Total	1438.28	0.0895114	0.229627	0.696675	0.778921

## Sheet: Extended Figure 4d
Gene	Position	Status	baseMean	log2FoldChange	lfcSE	pvalue	padj
Gm14539	20581141	Inactive	433.029	0.702249	0.487552	0.149766	0.166292
1810030O07Rik	12654879	Inactive	394.279	-5.88113	1.33606	1.07329e-05	1.92e-05
Gemin8	166170454	Inactive	219.208	-6.15703	1.20086	2.94109e-07	6.57661e-07
Trappc2	166440574	Inactive	79.0856	-6.8561	1.26757	6.3431e-08	1.59569e-07
Ofd1	166390033	Inactive	216.482	-5.39645	0.875426	7.07617e-10	2.77869e-09
Tceanc	166499812	Inactive	93.7858	-5.51074	1.23979	8.79408e-06	1.60892e-05
Pbdc1	105079756	Inactive	284.786	-1.89069	0.6046	0.00176496	0.00225523
Gpm6b	166238911	Inactive	11773.2	-6.61815	0.88055	5.6506e-14	4.33212e-13
Txlng	162778919	Inactive	48.6076	-4.77912	1.16428	4.04706e-05	6.58158e-05
Syap1	162857057	Inactive	553.338	-2.83279	1.19311	0.0175829	0.0205134
Usp9x	13071498	Inactive	1196.75	-8.18152	0.743913	3.90873e-28	2.09769e-26
Bcap31	73686178	Inactive	1212.52	-6.29236	1.51578	3.30691e-05	5.43278e-05
Idh3g	73778963	Inactive	1319.27	-6.01519	1.23921	1.20954e-06	2.40416e-06
Ssr4	73787028	Inactive	44.059	-7.00216	1.61947	1.53411e-05	2.68469e-05
Zrsr2	163935443	Inactive	634.045	-2.72801	0.746465	0.000257612	0.00036382
Gm14634	12762278	Inactive	7.67955	-5.93588	1.97243	0.00261749	0.00324166
Fmr1	68678541	Inactive	127.893	-6.5265	1.05058	5.22104e-10	2.15471e-09
Utp14a	48256862	Inactive	482.646	-1.65812	0.567982	0.00350798	0.00427868
Med14	12675369	Inactive	578.928	-6.91038	0.65625	6.27674e-26	2.52639e-24
Uba1	20658326	Inactive	3334.6	-2.91226	0.495884	4.28326e-09	1.37186e-08
Mmgt1	56585512	Inactive	713.943	-5.98787	1.19064	4.92794e-07	1.03039e-06
5730405O15Rik	13042015	Inactive	9.10176	-6.18065	2.07954	0.00295747	0.00363475
Araf	20797814	Inactive	300.686	-4.20589	0.556636	4.15926e-14	3.3482e-13
Mdm4-ps	128261411	Inactive	7.04946	0.109681	1.18889	0.926496	0.932286
Kdm6a	18162575	Inactive	161.263	-6.87624	1.04341	4.39294e-11	2.28149e-10
Mecp2	74026592	Inactive	538.219	-8.61588	0.946125	8.50852e-20	2.28312e-18
Kdm5c	152233020	Inactive	1142	-2.00594	0.573074	0.000464712	0.000634056
Abcd1	73716597	Inactive	72.4121	-6.70958	1.37669	1.09519e-06	2.23197e-06
5530601H04Rik	105037197	Inactive	98.2361	-2.2499	0.670585	0.000793272	0.00103835
Rbbp7	162760402	Inactive	9.83839	-6.2913	1.82398	0.00056223	0.000760664
Jpx	103493558	Inactive	48.4185	-3.03263	0.887932	0.000636908	0.000847456
G6pdx	74409483	Inactive	409.026	-4.34464	1.23317	0.00042646	0.000586838
Ercc6l	102141716	Inactive	204.52	-10.6696	2.08032	2.91535e-07	6.57661e-07
Hcfc1	73942792	Inactive	764.431	-3.58078	0.613766	5.40751e-09	1.64266e-08
Htatsf1	57053583	Inactive	399.214	-6.35157	1.00565	2.68663e-10	1.16905e-09
Ddx3x	13280970	Inactive	769.256	-5.57289	0.941881	3.28327e-09	1.10126e-08
Slc9a6	56609757	Inactive	62.6746	-5.48301	1.20364	5.22988e-06	9.67828e-06
Tmem29	150397773	Inactive	7.55973	-4.41722	1.8948	0.0197409	0.0228653
Chm	113040593	Inactive	99.9175	-9.63641	1.61703	2.53287e-09	8.86506e-09
Piga	164419793	Inactive	57.4233	-8.83701	1.63848	6.91292e-08	1.71228e-07
Plxnb3	73757090	Inactive	223.607	-10.7985	1.89048	1.11621e-08	3.26745e-08
Gm8822	81820384	Inactive	11.2784	-0.633808	1.07248	0.554539	0.587373
Ftx	103560907	Inactive	16.6327	-4.58041	1.46588	0.00178	0.00225653
Ftsj1	8238668	Inactive	334.021	-8.93296	1.17141	2.42445e-14	2.16853e-13
Igbp1	100494291	Inactive	235.736	-2.43475	0.951222	0.0104791	0.0124054
Siah1b	164070705	Inactive	58.0916	-2.01187	0.871103	0.020912	0.0240488
Cdk16	20687954	Inactive	628.439	-5.45431	0.929366	4.38821e-09	1.37186e-08
3110067C02Rik	150463726	Inactive	3.13727	-3.0795	2.24776	0.170677	0.188213
Ndufb11	20615326	Inactive	1070.02	-5.79519	1.56312	0.000209355	0.000306419
Suv39h1	8061171	Inactive	80.6771	-4.3949	0.996266	1.02715e-05	1.85811e-05
Slc6a8	73673150	Inactive	130.186	-6.97195	1.13952	9.45815e-10	3.62562e-09
Renbp	73922121	Inactive	107.371	-9.74013	1.65008	3.5737e-09	1.17422e-08
Psmd10	140948429	Inactive	88.8791	-6.44688	1.49444	1.6039e-05	2.77664e-05
Rbm10	20617503	Inactive	16.0978	-7.00246	1.7078	4.12645e-05	6.64358e-05
Gm14680	62775585	Inactive	7.31984	-2.69208	1.34101	0.0446969	0.050323
Rpl10	74270812	Inactive	374.866	-6.10577	0.948375	1.20947e-10	5.56355e-10
Atg4a	140956907	Inactive	66.379	-5.98427	1.56453	0.000130786	0.00019679
Uxt	20941722	Inactive	32.8184	-6.58004	1.61829	4.78198e-05	7.62276e-05
Phka2	160502166	Inactive	101.352	-9.65687	1.90529	4.01072e-07	8.72602e-07
Firre	50555744	Inactive	35.0164	-5.08071	1.20681	2.5533e-05	4.28209e-05
Ap1s2	163909017	Inactive	10.5434	-3.87301	1.44877	0.00751047	0.00895693
Elk1	20933395	Inactive	160.858	-10.3233	1.63584	2.77785e-10	1.17693e-09
G530011O06Rik	169975043	Inactive	3.35706	0.0867039	1.9959	0.96535	0.96535
Gm14513	11684002	Inactive	3.20362	-2.00671	1.75267	0.252232	0.270729
Arhgap4	73891442	Inactive	18.4445	-7.1988	1.72854	3.11783e-05	5.17495e-05
Wdr45	7721973	Inactive	55.3489	-8.78431	1.69215	2.08915e-07	4.87469e-07
9530051G07Rik	153037629	Inactive	4.36638	-5.11948	2.26092	0.0235533	0.0268942
Srpk3	73774405	Inactive	20.0446	-7.31924	2.17612	0.000769799	0.00101588
Gpkow	7697131	Inactive	542.061	-7.4422	0.937863	2.10028e-15	2.81787e-14
Ctps2	162901238	Inactive	136.929	-8.64327	1.63863	1.32987e-07	3.19566e-07
Rps4x	102184941	Inactive	6540.35	-7.92534	1.09095	3.74006e-13	2.31596e-12
Atp6ap1	74297097	Inactive	22.1715	-7.46396	1.71868	1.40646e-05	2.48836e-05
Taz	74281912	Inactive	134.672	-8.6244	1.65311	1.81767e-07	4.30359e-07
Rbm3	8138975	Inactive	1067.4	-9.62389	1.11106	4.6386e-18	1.06688e-16
Rab9	166457253	Inactive	422.843	-5.68887	0.885078	1.29692e-10	5.80013e-10
Gdi1	74304998	Inactive	974.536	-6.68192	0.875868	2.36734e-14	2.16853e-13
Lage3	74351276	Inactive	299.301	-7.77212	1.02449	3.2916e-14	2.7892e-13
Cfp	20925454	Inactive	27.6143	-7.78079	1.84149	2.38647e-05	4.04444e-05
Mbtps2	157535371	Inactive	276.278	-4.60517	1.18937	0.000107976	0.000164001
Gm15163	157016229	Inactive	17.2875	0.160777	1.1201	0.885866	0.897009
Slc35a2	7884041	Inactive	206.827	-10.6859	1.62852	5.31752e-11	2.67538e-10
Usp11	20703906	Inactive	1181.75	-9.76222	0.994929	9.99877e-23	3.2196e-21
Pdzd4	73793359	Inactive	90.916	-7.05902	1.29287	4.76186e-08	1.21692e-07
Hccs	169250193	Inactive	641.681	-8.30636	1.04058	1.43467e-15	2.09983e-14
Mid1ip1	10715013	Inactive	36.4778	-5.70967	1.44494	7.76652e-05	0.000119087
Emd	74254687	Inactive	457.223	-7.58742	0.928586	3.05993e-16	4.92648e-15
Fam50a	74313033	Inactive	80.6975	-9.32812	1.64993	1.57091e-08	4.36063e-08
Timm17b	7899357	Inactive	278.1	-7.66586	0.97417	3.57144e-15	4.42309e-14
Pqbp1	7894519	Inactive	336.756	-7.60444	1.02247	1.02765e-13	7.5205e-13
Upf3b	37091678	Inactive	18.4793	-7.20092	1.90604	0.000158129	0.000233566
Otud5	7841364	Inactive	277.042	-9.66199	1.5805	9.76329e-10	3.65556e-09
Eif2s3x	94188707	Inactive	151.489	-0.223161	0.645519	0.729562	0.74815
Plxna3	74329066	Inactive	332.771	-8.93404	1.22001	2.42674e-13	1.69872e-12
Tmsb4x	167207093	Inactive	234.573	-10.8675	1.67902	9.63596e-11	4.56291e-10
Atp6ap2	12587801	Inactive	629.527	-12.2917	1.57342	5.62278e-15	6.03511e-14
Bcor	12036740	Inactive	145.972	-7.14454	1.20257	2.8318e-09	9.70041e-09
Ribc1	152004582	Inactive	26.9441	-7.74551	1.95612	7.50639e-05	0.000116205
A230072C01Rik	20961684	Inactive	35.5331	-4.33052	0.930723	3.27364e-06	6.20066e-06
Flna	74223461	Inactive	5456.69	-9.50767	0.629031	1.29368e-51	2.08283e-49
Ikbkg	74393290	Inactive	480.727	-6.4633	0.823433	4.18667e-15	4.81467e-14
Smc1a	152016428	Inactive	448.138	-5.73759	0.960337	2.30722e-09	8.44232e-09
Hsd17b10	152001845	Inactive	474.955	-8.44533	0.980458	7.07649e-18	1.42414e-16
Ubl4	74365718	Inactive	205.239	-10.6748	1.64321	8.23242e-11	4.01642e-10
Kantr	152298500	Inactive	41.2986	-4.88707	1.32403	0.000223334	0.000323935
Nkap	37126795	Inactive	437.379	-2.3373	1.77295	0.187398	0.203859
Naa10	73916873	Inactive	154.436	-10.2644	1.65332	5.35332e-10	2.15471e-09
Tfe3	7762560	Inactive	454.368	-8.38767	1.01882	1.82945e-16	3.27268e-15
A830080D01Rik	159526688	Inactive	71.7287	-7.71273	1.58358	1.11355e-06	2.24102e-06
Gripap1	7789765	Inactive	476.59	-7.87576	1.02031	1.17243e-14	1.17976e-13
Wdr13	8123301	Inactive	638.02	-10.8694	1.55489	2.73922e-12	1.52074e-11
Tspyl2	152336852	Inactive	400.737	-11.6401	1.59669	3.0967e-13	2.07737e-12
Tbc1d25	8154472	Inactive	43.9105	-8.45017	1.68354	5.18635e-07	1.07052e-06
Praf2	7728439	Inactive	230.621	-9.40153	1.65811	1.42767e-08	4.10455e-08
Armcx5	135742733	Inactive	67.7266	-3.73758	0.926232	5.4543e-05	8.52566e-05
Huwe1	151800807	Inactive	979.981	-7.33991	1.29597	1.4819e-08	4.18572e-08
Eif1ax	159372178	Inactive	1244.94	-8.36274	0.738629	1.02133e-29	8.22168e-28
BC022960	169368189	Inactive	18.0215	-7.16482	1.76562	4.95009e-05	7.81338e-05
Sms	157443855	Inactive	269.8	-8.62444	1.19706	5.81824e-13	3.4694e-12
Cenpi	134308084	Inactive	64.8956	-6.5784	1.79113	0.000239937	0.000341857
Akap17b	36608314	Inactive	99.811	-9.63462	1.61597	2.48992e-09	8.86506e-09
Pim2	7878262	Inactive	73.53	-7.74977	1.67492	3.71079e-06	6.94694e-06
Cstf2	134059187	Inactive	57.4285	-8.83704	1.74854	4.32784e-07	9.29042e-07
Hdac6	7930120	Inactive	395.38	-11.6207	1.5972	3.44671e-13	2.21968e-12
Rpgr	10073621	Inactive	122.149	-8.48333	1.65269	2.85094e-07	6.55717e-07
RP23-135F22.6	7558602	Inactive	6.51275	-5.69497	2.25502	0.0115545	0.0135787
Iqsec2	152144268	Inactive	102.002	-8.21819	1.60388	2.99204e-07	6.59889e-07
Rbmx	57383530	Inactive	399.278	-7.38173	1.03576	1.02677e-12	5.90392e-12
Alg13	144317812	Inactive	137.173	-8.65136	1.71279	4.39451e-07	9.30943e-07
Vbp1	75514299	Inactive	218.227	-5.81856	1.22216	1.92754e-06	3.69446e-06
Prdx4	155323918	Inactive	346.97	-11.4323	1.73337	4.24058e-11	2.27578e-10
Phf8	151520672	Inactive	146.634	-10.1897	2.10778	1.33602e-06	2.62316e-06
Taf1	101532734	Inactive	61.6168	-6.50216	1.7106	0.000144053	0.000214745
Kcnd1	7822289	Inactive	36.2271	-8.17278	1.70486	1.63631e-06	3.17405e-06
Dnase1l1	74273217	Inactive	8.28743	-6.04502	1.89617	0.00143251	0.00184507
Cox7b	106015700	Inactive	11.7126	-1.43267	1.50013	0.339563	0.362051
Mageh1	153036166	Inactive	869.106	-11.3074	1.9631	8.41264e-09	2.50821e-08
Ogt	101640060	Inactive	539.951	-5.59405	1.71103	0.00107773	0.00139931
Fundc1	17556564	Inactive	170.775	-8.96746	1.63492	4.13607e-08	1.09165e-07
Porcn	8193848	Inactive	27.6033	-7.78104	1.80817	1.68302e-05	2.88262e-05
Trmt2b	134222339	Inactive	19.3689	-7.26925	2.12506	0.00062453	0.000837911
Gprasp1	135742733	Inactive	566.07	-3.37144	0.609771	3.22025e-08	8.64101e-08
Pdha1	160122209	Inactive	977.844	-11.4887	1.9581	4.43087e-09	1.37186e-08
Ebp	8185329	Inactive	62.3192	-4.4741	0.81662	4.28231e-08	1.11202e-07
Pcsk1n	7919822	Inactive	86.9035	-9.43517	1.76001	8.28289e-08	2.02052e-07
Drp2	134404551	Inactive	15.2169	-6.92114	1.95421	0.000397633	0.000551887
Llph-ps2	13218210	Inactive	1.11551	-1.35928	3.15136	0.666228	0.687582
Slc10a3	74369217	Inactive	10.1337	-4.86203	1.80691	0.00712823	0.00856452
Ccdc120	7731714	Inactive	5.77823	-5.52445	2.0419	0.00681934	0.00825499
2210013O21Rik	153723590	Inactive	25.3739	-7.65883	2.13858	0.000341931	0.000478703
Magt1	105968084	Inactive	261.698	-7.27512	1.29994	2.18711e-08	5.96821e-08
Acsl4	142317993	Inactive	80.4796	-5.25404	1.69309	0.00191425	0.00240776
Map3k15	159988433	Inactive	5.24768	-5.38582	4.06984	0.185719	0.203407
Gm9434	13377866	Inactive	3.67956	-1.01748	1.97125	0.605743	0.637416
Hdac8	102284639	Inactive	1.97401	-3.97604	2.51638	0.114092	0.127561
Timp1	20870166	Inactive	10.2034	-6.34474	3.14135	0.0434094	0.0492178
Mid1	169685199	Inactive	37.7485	0.314536	0.631259	0.618295	0.646399
Gm15247	169985801	Inactive	0.528925	-2.0783	4.48734	0.643259	0.668159
Apoo	94367117	Inactive	2.24363	0.685178	2.2459	0.760306	0.774742
Car5b	163976822	Inactive	44.2329	-5.39272	1.4626	0.000226836	0.000326076
Msl3	168654117	Inactive	48.7215	-7.1403	2.31935	0.00207988	0.00259582
Rai2	161717069	Inactive	4.11882	-5.036	4.21328	0.231982	0.250665
Gm14539	20581141	Active	182.172	0.0770582	0.554535	0.889482	0.985325
1810030O07Rik	12654879	Active	270.985	-0.181533	0.457781	0.6917	0.952721
Gemin8	166170454	Active	284.901	0.293128	0.661192	0.657525	0.952721
Trappc2	166440574	Active	104.478	-0.14353	0.450437	0.749994	0.952721
Ofd1	166390033	Active	334.69	0.117689	0.338988	0.728457	0.952721
Tceanc	166499812	Active	118.637	-0.550959	0.745251	0.459729	0.952721
Pbdc1	105079756	Active	417.637	0.0686318	0.357499	0.84776	0.974924
Gpm6b	166238911	Active	18787.2	-1.13781	0.458649	0.0131095	0.234514
Txlng	162778919	Active	93.1518	-0.132556	0.464896	0.775544	0.952721
Syap1	162857057	Active	942.571	-0.0494286	0.367928	0.893131	0.985325
Usp9x	13071498	Active	2324.45	0.103468	0.369726	0.779592	0.952721
Bcap31	73686178	Active	2674.92	0.219923	0.413223	0.594578	0.952721
Idh3g	73778963	Active	2390	-0.422559	0.414927	0.308491	0.952721
Ssr4	73787028	Active	64.4597	-0.883432	0.727452	0.224588	0.952721
Zrsr2	163935443	Active	1012.32	-0.111591	0.378348	0.768038	0.952721
Gm14634	12762278	Active	10.8116	-1.71245	1.28184	0.181571	0.913527
Fmr1	68678541	Active	496.867	0.14284	0.39317	0.716378	0.952721
Utp14a	48256862	Active	936.248	-0.172342	0.473494	0.715873	0.952721
Med14	12675369	Active	1025.66	-0.0413338	0.369884	0.911023	0.985325
Uba1	20658326	Active	6108.88	-0.0282943	0.297085	0.924124	0.985325
Mmgt1	56585512	Active	1576.33	-0.0937725	0.319527	0.76916	0.952721
5730405O15Rik	13042015	Active	10.9286	-1.73941	1.22745	0.156457	0.913527
Araf	20797814	Active	555.003	-0.222935	0.350065	0.524229	0.952721
Mdm4-ps	128261411	Active	9.18895	0.660015	1.33261	0.620402	0.952721
Kdm6a	18162575	Active	382.732	-0.641284	0.457799	0.161274	0.913527
Mecp2	74026592	Active	1164.13	-0.032698	0.336066	0.922491	0.985325
Kdm5c	152233020	Active	2007.89	-0.00664206	0.367091	0.985564	0.991724
Abcd1	73716597	Active	157.604	-0.657727	0.609411	0.280462	0.952721
5530601H04Rik	105037197	Active	193.471	0.110706	0.422059	0.79309	0.960056
Rbbp7	162760402	Active	32.8592	0.420306	0.746384	0.573351	0.952721
Jpx	103493558	Active	94.0045	-1.17912	1.66583	0.479054	0.952721
G6pdx	74409483	Active	651.353	-0.492672	0.710123	0.487817	0.952721
Ercc6l	102141716	Active	510.659	0.886674	0.722709	0.21987	0.952721
Hcfc1	73942792	Active	2868.41	1.01579	0.364978	0.00538343	0.194821
Htatsf1	57053583	Active	1189.07	-0.118789	0.3061	0.697962	0.952721
Ddx3x	13280970	Active	2652.82	1.04323	0.400102	0.00912269	0.234514
Slc9a6	56609757	Active	204.544	-0.458772	0.511906	0.370144	0.952721
Tmem29	150397773	Active	20.7172	-0.0399334	0.891845	0.964286	0.991724
Chm	113040593	Active	379.523	-0.463396	0.442784	0.295307	0.952721
Piga	164419793	Active	140.234	0.364278	0.627023	0.561265	0.952721
Plxnb3	73757090	Active	441.271	-2.46865	1.18714	0.0375717	0.432074
Gm8822	81820384	Active	21.6897	-0.613208	0.936792	0.512736	0.952721
Ftx	103560907	Active	62.8463	-0.584433	0.737635	0.428182	0.952721
Ftsj1	8238668	Active	607.669	-0.206291	0.337205	0.540691	0.952721
Igbp1	100494291	Active	431.123	-0.489775	0.422844	0.246747	0.952721
Siah1b	164070705	Active	156.807	0.453177	0.566877	0.424043	0.952721
Cdk16	20687954	Active	1394.63	0.000110028	0.33059	0.999734	0.999734
3110067C02Rik	150463726	Active	11.3514	0.129161	1.06224	0.903221	0.985325
Ndufb11	20615326	Active	2121.05	-0.438227	0.425713	0.303294	0.952721
Suv39h1	8061171	Active	220.526	0.6142	0.457714	0.179633	0.913527
Slc6a8	73673150	Active	524.604	-0.524488	0.384966	0.173063	0.913527
Renbp	73922121	Active	180.326	2.18255	0.578112	0.000159809	0.0202176
Psmd10	140948429	Active	269.378	0.135209	0.419034	0.746947	0.952721
Rbm10	20617503	Active	32.8602	-0.517538	0.670921	0.440479	0.952721
Gm14680	62775585	Active	12.2604	0.324573	1.38216	0.81434	0.964035
Rpl10	74270812	Active	171.002	-0.0296205	0.776828	0.969584	0.991724
Atg4a	140956907	Active	255.802	0.00790631	0.398106	0.984155	0.991724
Uxt	20941722	Active	114.591	0.108751	0.433427	0.801885	0.961897
Phka2	160502166	Active	346.148	-0.749429	0.496953	0.131542	0.913527
Firre	50555744	Active	172.537	-1.34781	0.490998	0.00605033	0.194821
Ap1s2	163909017	Active	66.5104	-1.59075	0.619914	0.0102856	0.234514
Elk1	20933395	Active	632.829	0.13893	0.382302	0.716303	0.952721
G530011O06Rik	169975043	Active	33.6474	0.481808	0.731861	0.510324	0.952721
Gm14513	11684002	Active	11.9363	-0.725334	1.60066	0.650443	0.952721
Arhgap4	73891442	Active	17.4338	-0.557468	1.09686	0.611285	0.952721
Wdr45	7721973	Active	120.869	-0.358024	0.562549	0.524496	0.952721
9530051G07Rik	153037629	Active	35.0673	0.268971	0.774315	0.728316	0.952721
Srpk3	73774405	Active	84.8438	-1.48175	0.948743	0.118334	0.913527
Gpkow	7697131	Active	1497.35	-0.149022	0.337395	0.658718	0.952721
Ctps2	162901238	Active	473.242	-0.0808332	0.413946	0.845178	0.974924
Rps4x	102184941	Active	10048.9	-0.264918	0.493648	0.591507	0.952721
Atp6ap1	74297097	Active	29.3366	-0.895787	0.748946	0.231672	0.952721
Taz	74281912	Active	178.4	-0.530805	0.585242	0.364416	0.952721
Rbm3	8138975	Active	2035.09	0.593964	0.550615	0.280708	0.952721
Rab9	166457253	Active	595.171	-0.31929	0.430935	0.458739	0.952721
Gdi1	74304998	Active	1870.45	-0.181891	0.309937	0.557294	0.952721
Lage3	74351276	Active	564.324	0.157974	0.437539	0.718061	0.952721
Cfp	20925454	Active	122.361	-0.51081	0.582337	0.380392	0.952721
Mbtps2	157535371	Active	503.293	0.324095	0.372422	0.384172	0.952721
Gm15163	157016229	Active	101.727	1.18042	0.47544	0.0130354	0.234514
Slc35a2	7884041	Active	382.854	0.0257399	0.424178	0.951613	0.991724
Usp11	20703906	Active	1949.23	-0.687143	0.391993	0.0796115	0.854497
Pdzd4	73793359	Active	292.985	0.216278	0.388213	0.577452	0.952721
Hccs	169250193	Active	1313.39	0.0766093	0.363978	0.833295	0.974924
Mid1ip1	10715013	Active	56.9504	-0.632323	0.762126	0.406718	0.952721
Emd	74254687	Active	818.597	-0.127243	0.430158	0.767378	0.952721
Fam50a	74313033	Active	133.742	-0.287047	0.507635	0.571762	0.952721
Timm17b	7899357	Active	476.342	-0.307572	0.393873	0.434867	0.952721
Pqbp1	7894519	Active	659.467	0.196548	0.310572	0.526827	0.952721
Upf3b	37091678	Active	26.6094	-1.16298	0.965234	0.228254	0.952721
Otud5	7841364	Active	478.71	-0.514991	0.420045	0.220184	0.952721
Eif2s3x	94188707	Active	965.3	-0.0204411	0.343019	0.952481	0.991724
Plxna3	74329066	Active	615.154	-0.609791	0.426655	0.152937	0.913527
Tmsb4x	167207093	Active	368.442	-1.00203	0.469419	0.0327932	0.406132
Atp6ap2	12587801	Active	1181.24	-0.198908	0.418818	0.63484	0.952721
Bcor	12036740	Active	381.383	0.788721	0.565379	0.163007	0.913527
Ribc1	152004582	Active	50.5731	-0.245604	0.764843	0.748122	0.952721
A230072C01Rik	20961684	Active	167.427	-0.961582	0.427617	0.0245317	0.329133
Flna	74223461	Active	12815.1	0.335526	0.318302	0.291831	0.952721
Ikbkg	74393290	Active	1046.86	-0.0212911	0.39651	0.957177	0.991724
Smc1a	152016428	Active	1133.47	0.452053	0.41662	0.277899	0.952721
Hsd17b10	152001845	Active	1054.67	0.13476	0.361843	0.709575	0.952721
Ubl4	74365718	Active	452.528	-0.135644	0.553949	0.80656	0.961897
Kantr	152298500	Active	82.5199	-0.271742	0.881232	0.757804	0.952721
Nkap	37126795	Active	830.501	-0.0129427	0.38781	0.973376	0.991724
Naa10	73916873	Active	324.286	-0.252859	0.483473	0.60097	0.952721
Tfe3	7762560	Active	984.102	-0.0403779	0.320593	0.899773	0.985325
A830080D01Rik	159526688	Active	181.077	-0.206136	0.415419	0.619745	0.952721
Gripap1	7789765	Active	1143.94	0.255852	0.301766	0.396522	0.952721
Wdr13	8123301	Active	1284.84	-0.429964	0.299918	0.151684	0.913527
Tspyl2	152336852	Active	822.529	-0.285254	0.306939	0.352708	0.952721
Tbc1d25	8154472	Active	91.6345	-0.310646	0.53694	0.562893	0.952721
Praf2	7728439	Active	484.498	-0.310457	0.43704	0.477479	0.952721
Armcx5	135742733	Active	159.26	-0.114743	0.412937	0.781113	0.952721
Huwe1	151800807	Active	2667.19	0.399901	0.355733	0.260946	0.952721
Eif1ax	159372178	Active	3723.02	0.253436	0.308288	0.411034	0.952721
BC022960	169368189	Active	42.0384	-0.480503	0.627206	0.443616	0.952721
Sms	157443855	Active	806.953	0.131202	0.425745	0.757952	0.952721
Cenpi	134308084	Active	216.797	0.974134	1.26072	0.439711	0.952721
Akap17b	36608314	Active	314.308	0.299312	0.406242	0.461255	0.952721
Pim2	7878262	Active	171.455	-0.842262	0.549022	0.125002	0.913527
Cstf2	134059187	Active	162.3	0.164927	0.466709	0.723801	0.952721
Hdac6	7930120	Active	1117.03	-0.123535	0.315667	0.695542	0.952721
Rpgr	10073621	Active	344.004	-0.574711	0.575179	0.317705	0.952721
RP23-135F22.6	7558602	Active	14.5333	-0.54554	1.10354	0.621058	0.952721
Iqsec2	152144268	Active	376.856	0.409863	0.488347	0.401309	0.952721
Rbmx	57383530	Active	1126.64	-0.408019	0.581055	0.482552	0.952721
Alg13	144317812	Active	509.358	0.619133	0.460065	0.178383	0.913527
Vbp1	75514299	Active	855.268	0.194225	0.353811	0.583038	0.952721
Prdx4	155323918	Active	1035.89	-0.384592	0.450461	0.393231	0.952721
Phf8	151520672	Active	388.064	-0.069871	0.476237	0.883357	0.985325
Taf1	101532734	Active	169.914	-0.147016	0.457941	0.748182	0.952721
Kcnd1	7822289	Active	171.191	0.700667	0.587662	0.233145	0.952721
Dnase1l1	74273217	Active	33.5114	-0.202411	0.718321	0.77811	0.952721
Cox7b	106015700	Active	39.8776	-0.307458	0.732817	0.67481	0.952721
Mageh1	153036166	Active	3012.76	-0.299501	0.348543	0.390179	0.952721
Ogt	101640060	Active	1604.2	-0.894478	0.388392	0.0212773	0.311422
Fundc1	17556564	Active	639.519	-0.683024	0.420256	0.104108	0.913527
Porcn	8193848	Active	91.6295	-2.07048	0.657926	0.0016497	0.0885338
Trmt2b	134222339	Active	63.6263	-0.678171	0.766296	0.376157	0.952721
Gprasp1	135742733	Active	2682.34	-0.054379	0.333384	0.87043	0.985325
Pdha1	160122209	Active	3440.7	-0.339085	0.43769	0.438508	0.952721
Ebp	8185329	Active	401.983	0.146052	0.473763	0.75787	0.952721
Pcsk1n	7919822	Active	448.85	-1.04594	0.442005	0.017964	0.289221
Drp2	134404551	Active	92.5188	-1.5486	0.991463	0.118304	0.913527
Llph-ps2	13218210	Active	18.4724	-0.105047	0.963262	0.91316	0.985325
Slc10a3	74369217	Active	89.3964	-0.0316438	0.660325	0.961779	0.991724
Ccdc120	7731714	Active	82.8213	0.91275	0.656261	0.164276	0.913527
2210013O21Rik	153723590	Active	235.156	0.0639804	0.465689	0.890723	0.985325
Magt1	105968084	Active	2375.93	-0.642154	0.471785	0.173477	0.913527
Acsl4	142317993	Active	960.537	0.144241	0.372315	0.698448	0.952721
Map3k15	159988433	Active	40.7002	-0.58101	0.93964	0.536356	0.952721
Gm9434	13377866	Active	18.9362	0.600957	0.886026	0.497606	0.952721
Hdac8	102284639	Active	25.8596	-0.772414	0.832089	0.353261	0.952721
Timp1	20870166	Active	27.4143	-4.72168	1.28969	0.00025115	0.0202176
Mid1	169685199	Active	607.311	0.257058	0.662313	0.697926	0.952721
Gm15247	169985801	Active	10.6802	0.88376	1.28837	0.492745	0.952721
Apoo	94367117	Active	12.0748	-0.367533	1.02778	0.720645	0.952721
Car5b	163976822	Active	365.896	-1.0179	0.687451	0.138689	0.913527
Msl3	168654117	Active	527.533	0.199559	0.399663	0.617555	0.952721
Rai2	161717069	Active	260.373	-0.141545	0.703488	0.840538	0.974924
Gm14539	20581141	Total	1623.12	0.383411	0.328591	0.243278	0.373027
1810030O07Rik	12654879	Total	1970.88	-1.80341	0.340892	1.22129e-07	1.96628e-05
Gemin8	166170454	Total	1357.28	-0.996974	0.67701	0.140855	0.241252
Trappc2	166440574	Total	1105.16	-1.14212	0.377194	0.00246215	0.0181557
Ofd1	166390033	Total	2019.04	-0.719691	0.320035	0.024526	0.0745035
Tceanc	166499812	Total	476.764	-1.54389	0.699117	0.0272205	0.0796818
Pbdc1	105079756	Total	3211.95	-0.301123	0.408357	0.460879	0.584264
Gpm6b	166238911	Total	108262	-1.84933	0.410756	6.72314e-06	0.000541213
Txlng	162778919	Total	1626.39	-0.881222	0.3029	0.0036226	0.0237559
Syap1	162857057	Total	4777.77	-0.892543	0.329102	0.0066868	0.031664
Usp9x	13071498	Total	16016.9	-0.692673	0.307237	0.0241633	0.0745035
Bcap31	73686178	Total	8145.12	-0.584077	0.366005	0.11053	0.199947
Idh3g	73778963	Total	10905.1	-0.995018	0.351489	0.00464217	0.0266925
Ssr4	73787028	Total	3733.38	-0.917932	0.291616	0.00164536	0.0165565
Zrsr2	163935443	Total	3828.37	-0.836711	0.380228	0.0277677	0.079832
Gm14634	12762278	Total	42.0417	-2.07912	1.1462	0.0696894	0.152202
Fmr1	68678541	Total	8484.9	-0.160024	0.381776	0.675102	0.775219
Utp14a	48256862	Total	3732.58	-0.474725	0.432625	0.272505	0.402507
Med14	12675369	Total	7518.55	-0.785087	0.376475	0.0370363	0.0993809
Uba1	20658326	Total	55459.1	-0.545642	0.288917	0.0589485	0.137546
Mmgt1	56585512	Total	7420.85	-0.745993	0.308123	0.015474	0.0541591
5730405O15Rik	13042015	Total	50.4896	-1.77956	1.07641	0.0982812	0.190642
Araf	20797814	Total	5409.71	-0.82856	0.272186	0.00233378	0.0181557
Mdm4-ps	128261411	Total	73.7375	-0.0370978	0.873368	0.966119	0.972157
Kdm6a	18162575	Total	3130.9	-1.12772	0.345942	0.00111474	0.014091
Mecp2	74026592	Total	8153.15	-0.760416	0.280369	0.00668382	0.031664
Kdm5c	152233020	Total	16076.6	-0.434268	0.289054	0.132999	0.230246
Abcd1	73716597	Total	2022.85	-1.05252	0.539643	0.0511291	0.126583
5530601H04Rik	105037197	Total	880.788	-0.235775	0.373381	0.52774	0.648597
Rbbp7	162760402	Total	14648.6	-0.0795548	0.373836	0.831478	0.894999
Jpx	103493558	Total	343.95	-1.24111	0.936061	0.184878	0.294707
G6pdx	74409483	Total	7496.8	-1.15298	0.676687	0.088406	0.177917
Ercc6l	102141716	Total	2763.14	0.184141	0.794723	0.816767	0.888511
Hcfc1	73942792	Total	16643.3	0.370648	0.412883	0.369343	0.491439
Htatsf1	57053583	Total	6200.08	-0.734426	0.281682	0.00912623	0.0408145
Ddx3x	13280970	Total	36966	0.134493	0.424572	0.751416	0.828616
Slc9a6	56609757	Total	2562.64	-0.703235	0.387459	0.0695248	0.152202
Tmem29	150397773	Total	1380.07	-0.380281	0.364809	0.297221	0.431645
Chm	113040593	Total	4020.08	-0.870488	0.330479	0.00843799	0.0388147
Piga	164419793	Total	1011.83	-0.393877	0.509989	0.439922	0.571189
Plxnb3	73757090	Total	2775.53	-2.79894	0.716867	9.44573e-05	0.0025346
Gm8822	81820384	Total	780.521	-0.643781	0.564133	0.253792	0.385477
Ftx	103560907	Total	229.406	-0.899412	0.66252	0.174603	0.286847
Ftsj1	8238668	Total	1706.45	-1.04162	0.337017	0.00199686	0.0181557
Igbp1	100494291	Total	5777.58	-0.853844	0.332284	0.0101808	0.0431346
Siah1b	164070705	Total	988.104	-0.178229	0.519522	0.731551	0.823635
Cdk16	20687954	Total	14236	-0.738981	0.286659	0.00993985	0.0431346
3110067C02Rik	150463726	Total	21.4908	-0.730419	1.3128	0.577949	0.684766
Ndufb11	20615326	Total	6818.21	-0.906851	0.314941	0.0039839	0.0237559
Suv39h1	8061171	Total	4497.41	-0.238997	0.455573	0.599857	0.704941
Slc6a8	73673150	Total	4382.37	-0.813154	0.341779	0.017351	0.0581983
Renbp	73922121	Total	1615.89	0.686641	0.534079	0.198563	0.313419
Psmd10	140948429	Total	1954.94	-0.445712	0.475907	0.348989	0.472161
Rbm10	20617503	Total	5606.36	-0.252302	0.379585	0.506256	0.626979
Gm14680	62775585	Total	111.639	-0.292123	0.758862	0.700275	0.793974
Rpl10	74270812	Total	29500.1	-0.928485	0.336313	0.00576647	0.0290126
Atg4a	140956907	Total	676.225	-0.543033	0.484812	0.262676	0.395214
Uxt	20941722	Total	502.696	-0.538971	0.403442	0.181571	0.292584
Phka2	160502166	Total	2078.67	-1.20765	0.43132	0.00511197	0.0270927
Firre	50555744	Total	418.547	-1.42784	0.471912	0.00248091	0.0181557
Ap1s2	163909017	Total	279.269	-1.52248	0.618511	0.013835	0.0518008
Elk1	20933395	Total	2639.91	-0.309098	0.333383	0.353847	0.474744
G530011O06Rik	169975043	Total	69.3457	0.855694	0.906319	0.345097	0.470853
Gm14513	11684002	Total	15.7083	-1.02078	1.64241	0.53426	0.651636
Arhgap4	73891442	Total	103.927	-2.15478	0.883363	0.0147159	0.0526502
Wdr45	7721973	Total	955.701	-1.08386	0.502659	0.0310639	0.0847675
9530051G07Rik	153037629	Total	56.61	0.39498	0.954196	0.678918	0.775219
Srpk3	73774405	Total	381.373	-1.49812	0.875116	0.0869123	0.177125
Gpkow	7697131	Total	4633.12	-0.667299	0.301433	0.0268458	0.0796818
Ctps2	162901238	Total	1934.55	-0.554431	0.333391	0.0963106	0.189098
Rps4x	102184941	Total	55291.1	-0.946063	0.40944	0.0208534	0.067148
Atp6ap1	74297097	Total	14848.2	-0.565276	0.375597	0.132322	0.230246
Taz	74281912	Total	2758.29	-1.22418	0.434509	0.00484176	0.0268801
Rbm3	8138975	Total	13090.8	-0.281966	0.504119	0.57594	0.684766
Rab9	166457253	Total	4256.05	-1.33467	0.380529	0.000452488	0.00866633
Gdi1	74304998	Total	16277.6	-1.01137	0.289857	0.000484453	0.00866633
Lage3	74351276	Total	3174.64	-0.724487	0.395722	0.0671305	0.152202
Cfp	20925454	Total	460.357	-0.955236	0.542114	0.0780597	0.163216
Mbtps2	157535371	Total	3431.67	-0.542741	0.38911	0.163068	0.273479
Gm15163	157016229	Total	666.592	0.912381	0.446436	0.0409832	0.108169
Slc35a2	7884041	Total	2522.96	-0.861643	0.35156	0.0142494	0.0521398
Usp11	20703906	Total	7494.78	-1.3906	0.340928	4.52586e-05	0.00179928
Pdzd4	73793359	Total	2199.62	-0.533876	0.344852	0.121591	0.217513
Hccs	169250193	Total	3198.83	-0.733103	0.38498	0.0568756	0.134661
Mid1ip1	10715013	Total	16824.7	-1.38499	0.47865	0.00380942	0.0237559
Emd	74254687	Total	4862.9	-1.07632	0.429957	0.0123032	0.0471623
Fam50a	74313033	Total	4248.63	-0.959351	0.294819	0.00113778	0.014091
Timm17b	7899357	Total	2589.15	-1.03316	0.336862	0.00216207	0.0181557
Pqbp1	7894519	Total	4525.06	-0.695921	0.27653	0.0118486	0.0465272
Upf3b	37091678	Total	4357.47	-0.802173	0.406386	0.0483913	0.123573
Otud5	7841364	Total	8079.3	-1.09298	0.27124	5.58782e-05	0.00179928
Eif2s3x	94188707	Total	5113.17	-0.101534	0.311185	0.744212	0.828616
Plxna3	74329066	Total	4486.01	-1.16872	0.365361	0.00137992	0.0148112
Tmsb4x	167207093	Total	122091	-1.20934	0.392044	0.00203753	0.0181557
Atp6ap2	12587801	Total	7055.14	-0.789691	0.344797	0.0220037	0.0694627
Bcor	12036740	Total	3230.19	0.108871	0.535822	0.838991	0.894999
Ribc1	152004582	Total	230.25	-0.647951	0.794059	0.414502	0.542559
A230072C01Rik	20961684	Total	386.364	-1.02676	0.404698	0.0111778	0.0449907
Flna	74223461	Total	69135.7	-0.428941	0.358354	0.231317	0.361572
Ikbkg	74393290	Total	4758.77	-0.669456	0.340252	0.0491222	0.123573
Smc1a	152016428	Total	20113.1	-0.307965	0.430726	0.474615	0.596977
Hsd17b10	152001845	Total	4425.46	-0.717611	0.305045	0.018649	0.0612754
Ubl4	74365718	Total	4658.66	-0.749154	0.422642	0.0763037	0.163216
Kantr	152298500	Total	425.54	-0.80461	0.805922	0.318099	0.449245
Nkap	37126795	Total	2940.3	-0.571469	0.351637	0.104127	0.19476
Naa10	73916873	Total	2203.79	-0.739137	0.418246	0.0771895	0.163216
Tfe3	7762560	Total	4609.25	-0.712373	0.298832	0.0171323	0.0581983
A830080D01Rik	159526688	Total	1519.83	-0.7416	0.409228	0.0699563	0.152202
Gripap1	7789765	Total	4938.47	-0.477995	0.291921	0.101544	0.192985
Wdr13	8123301	Total	7983.45	-0.997558	0.267577	0.000192915	0.00443705
Tspyl2	152336852	Total	3596.84	-0.983395	0.30656	0.00133735	0.0148112
Tbc1d25	8154472	Total	403.097	-1.036	0.475445	0.0293308	0.0826251
Praf2	7728439	Total	1435.42	-0.892126	0.35095	0.011021	0.0449907
Armcx5	135742733	Total	856.576	-0.663256	0.41268	0.108012	0.197613
Huwe1	151800807	Total	30772	-0.269624	0.274674	0.32629	0.456806
Eif1ax	159372178	Total	13605.1	-0.415788	0.30612	0.174384	0.286847
BC022960	169368189	Total	132.255	-1.21052	0.622684	0.0518912	0.126583
Sms	157443855	Total	2839.07	-0.460065	0.388274	0.236059	0.365437
Cenpi	134308084	Total	2389.84	0.0875964	0.88472	0.92113	0.934628
Akap17b	36608314	Total	3665.56	-0.0751049	0.417202	0.857137	0.894999
Pim2	7878262	Total	816.524	-1.47956	0.449616	0.000999276	0.014091
Cstf2	134059187	Total	9351.04	-0.460217	0.412977	0.265112	0.395214
Hdac6	7930120	Total	3538.08	-0.660436	0.303901	0.0297656	0.0826251
Rpgr	10073621	Total	1077.81	-1.10664	0.555777	0.0464633	0.120655
RP23-135F22.6	7558602	Total	31.8146	-1.16891	1.22061	0.338242	0.465444
Iqsec2	152144268	Total	2568.36	-0.074311	0.42588	0.861482	0.894999
Rbmx	57383530	Total	5951.9	-0.57335	0.55351	0.300275	0.431645
Alg13	144317812	Total	1781.19	0.0600767	0.477212	0.899818	0.922743
Vbp1	75514299	Total	5186.19	-0.31332	0.307992	0.309011	0.440272
Prdx4	155323918	Total	4722.58	-0.739308	0.387969	0.0567042	0.134661
Phf8	151520672	Total	2614.3	-0.75932	0.464196	0.101887	0.192985
Taf1	101532734	Total	8922.78	-0.590418	0.390448	0.130494	0.230246
Kcnd1	7822289	Total	597.58	0.335348	0.603502	0.578436	0.684766
Dnase1l1	74273217	Total	201.554	-0.07636	0.594897	0.897865	0.922743
Cox7b	106015700	Total	6045.05	-0.252566	0.375767	0.501497	0.6259
Mageh1	153036166	Total	7049.84	-0.647322	0.399594	0.105243	0.19476
Ogt	101640060	Total	13395.9	-1.27055	0.425459	0.00282369	0.0197659
Fundc1	17556564	Total	3549.39	-1.05077	0.376169	0.00521661	0.0270927
Porcn	8193848	Total	1215.98	-1.80949	0.537544	0.000762052	0.012269
Trmt2b	134222339	Total	685.095	-0.705843	0.67989	0.29919	0.431645
Gprasp1	135742733	Total	8040.33	-0.264637	0.275811	0.337313	0.465444
Pdha1	160122209	Total	21236.7	-0.593935	0.444746	0.181729	0.292584
Ebp	8185329	Total	1131.17	-0.0735071	0.386159	0.849032	0.894999
Pcsk1n	7919822	Total	1739.38	-1.29918	0.449925	0.00388263	0.0237559
Drp2	134404551	Total	473.488	-1.7164	0.929223	0.0647276	0.148873
Llph-ps2	13218210	Total	398.074	0.119599	0.642236	0.85227	0.894999
Slc10a3	74369217	Total	397.025	-0.189553	0.595704	0.750333	0.828616
Ccdc120	7731714	Total	336.458	0.411535	0.550409	0.454647	0.580938
2210013O21Rik	153723590	Total	906.57	-0.229071	0.442233	0.604468	0.705212
Magt1	105968084	Total	8335.22	-0.558963	0.389512	0.151277	0.256375
Acsl4	142317993	Total	2943.62	0.0381112	0.39439	0.923018	0.934628
Map3k15	159988433	Total	137.82	-0.779646	0.939605	0.406675	0.536677
Gm9434	13377866	Total	23.415	0.379689	1.27504	0.765866	0.838805
Hdac8	102284639	Total	1370.18	-0.770463	0.457734	0.0923342	0.183528
Timp1	20870166	Total	228.396	-4.91035	1.1145	1.05355e-05	0.000565408
Mid1	169685199	Total	807.327	0.280841	0.58669	0.632161	0.732216
Gm15247	169985801	Total	21.3378	-0.0293108	1.54316	0.984846	0.984846
Apoo	94367117	Total	369.74	0.348508	0.459091	0.447776	0.576736
Car5b	163976822	Total	730.312	-1.27909	0.746772	0.0867437	0.177125
Msl3	168654117	Total	2702.85	0.17082	0.290993	0.557186	0.674489
Rai2	161717069	Total	1352.33	-0.12242	0.702427	0.861645	0.894999

## Sheet: Extended Figure 4e
Gene	Position	Status	baseMean	log2FoldChange	lfcSE	pvalue	padj
Figf	164373378	Inactive	20.3484	-3.17705	1.5597	0.0416537	0.0626499
Gm14539	20581141	Inactive	425.48	-0.283571	0.251512	0.259546	0.320107
1810030O07Rik	12654879	Inactive	301.122	-0.946864	0.255289	0.000208088	0.000469466
Gm14719	49660960	Inactive	70.5372	0.68327	0.707805	0.334376	0.399094
Gm14634	12762278	Inactive	12.766	-3.19011	1.38279	0.0210542	0.034777
Apoo	94367117	Inactive	20.0662	-4.47908	1.36748	0.00105502	0.00219303
Fam3a	74384719	Inactive	172.98	-1.22021	0.38833	0.00167676	0.00333549
Gemin8	166170454	Inactive	258.71	-0.613671	0.28604	0.0319207	0.0496247
Trappc2	166440574	Inactive	148.624	-0.642496	0.44477	0.148582	0.192222
Syap1	162857057	Inactive	823.285	-1.12779	0.14436	5.61415e-15	2.96748e-14
Ssr4	73787028	Inactive	72.9483	0.00900509	0.694278	0.989651	0.989651
G6pdx	74409483	Inactive	953.262	-1.47498	0.133425	2.07892e-28	2.564e-27
Rbm3	8138975	Inactive	316.731	-0.978607	0.262188	0.000189613	0.000444031
5730405O15Rik	13042015	Inactive	18.7546	-1.13792	1.03379	0.271015	0.329854
Usp11	20703906	Inactive	1003.69	-1.18658	0.156286	3.14038e-14	1.61381e-13
Ofd1	166390033	Inactive	184.209	-0.317266	0.417959	0.447802	0.514556
Txlng	162778919	Inactive	57.4113	-2.47988	0.840071	0.00315729	0.00589999
Suv39h1	8061171	Inactive	39.2009	-1.07513	0.932383	0.248871	0.309001
Ftsj1	8238668	Inactive	221.629	-2.44121	0.400826	1.12596e-09	4.73416e-09
Dnase1l1	74273217	Inactive	79.0806	-1.21763	0.658519	0.0644515	0.0917195
Atp6ap1	74297097	Inactive	23.2532	-0.204243	1.03426	0.843454	0.852672
Slc35a2	7884041	Inactive	430.941	-0.811317	0.198832	4.49554e-05	0.00012573
Rps4x	102184941	Inactive	1217.29	-2.539	0.201971	3.04489e-36	5.12094e-35
Rab9	166457253	Inactive	569.963	-0.685364	0.175561	9.46778e-05	0.000236695
Flna	74223461	Inactive	4046.65	-1.60444	0.0923454	1.29065e-67	7.95899e-66
Usp9x	13071498	Inactive	917.908	-1.24338	0.132819	7.86007e-21	5.81645e-20
Rbm3os	8145429	Inactive	6.03442	-4.36861	2.06445	0.0343354	0.0524963
Emd	74254687	Inactive	431.789	-1.08427	0.216156	5.27137e-07	1.84001e-06
Pim2	7878262	Inactive	78.9449	-2.45419	0.680735	0.000311907	0.000678856
Ercc6l	102141716	Inactive	1.80632	-4.14066	3.88869	0.286969	0.346989
Med14	12675369	Inactive	227.78	-1.11054	0.36771	0.00252642	0.00481843
Taz	74281912	Inactive	136.782	-0.74182	0.460112	0.106906	0.141268
Hccs	169250193	Inactive	582.319	-1.97765	0.190918	3.8239e-25	3.53711e-24
Mbtps2	157535371	Inactive	146.996	-0.739117	0.462684	0.110165	0.144542
Lage3	74351276	Inactive	302.371	-0.639319	0.253366	0.011626	0.019915
Mecp2	74026592	Inactive	496.591	-1.44618	0.183358	3.09026e-15	1.73242e-14
Ubl4	74365718	Inactive	169.179	-1.22554	0.426057	0.00402142	0.00729376
Timm17b	7899357	Inactive	127.828	-1.78676	0.488981	0.000258136	0.000575363
Pbdc1	105079756	Inactive	222.754	-3.44971	0.364256	2.78368e-21	2.14575e-20
Araf	20797814	Inactive	469.147	-1.40864	0.208183	1.32053e-11	6.26407e-11
Cdk16	20687954	Inactive	426.37	-1.70913	0.202246	2.89377e-17	1.78449e-16
Kdm6a	18162575	Inactive	125.7	-1.68857	0.564136	0.00276073	0.00521158
Mid1ip1	10715013	Inactive	68.7756	-0.910075	0.871204	0.2962	0.355824
Otud5	7841364	Inactive	253.959	-0.944166	0.297242	0.00149106	0.00299832
Wdr45	7721973	Inactive	104.176	-1.60284	0.587746	0.00638947	0.0111514
Pqbp1	7894519	Inactive	204.538	-1.83674	0.35013	1.5553e-07	5.64179e-07
Wdr13	8123301	Inactive	944.126	-1.9112	0.137676	8.15807e-44	2.15606e-42
Ikbkg	74393290	Inactive	926.403	-0.557836	0.149768	0.00019557	0.000452256
Zrsr2	163935443	Inactive	346.222	-1.41044	0.239402	3.82718e-09	1.5734e-08
Plxna3	74329066	Inactive	202.011	-1.70215	0.364053	2.93139e-06	9.03846e-06
Fam50a	74313033	Inactive	53.8924	-0.625767	0.839524	0.45604	0.517963
Bcap31	73686178	Inactive	1671.04	-1.25369	0.106683	6.93757e-32	1.06954e-30
Uba1	20658326	Inactive	1650.62	-1.16543	0.106301	5.72668e-28	6.62147e-27
Kdm5c	152233020	Inactive	449.775	-1.48787	0.200366	1.12145e-13	5.60725e-13
Tbc1d25	8154472	Inactive	37.1371	-1.81303	1.08493	0.094701	0.126954
Smc1a	152016428	Inactive	169.199	-4.04418	0.466597	4.42052e-18	2.81999e-17
Gpkow	7697131	Inactive	510.608	-2.76716	0.20505	1.67221e-41	3.86699e-40
Tfe3	7762560	Inactive	525.184	-1.8527	0.1843	8.94375e-24	7.87902e-23
Piga	164419793	Inactive	24.1769	-7.88972	1.85463	2.09921e-05	5.97468e-05
Ddx3x	13280970	Inactive	358.442	-1.39536	0.246812	1.57208e-08	6.18796e-08
Utp14a	48256862	Inactive	202.603	-1.70316	0.36768	3.61817e-06	1.07962e-05
Car5b	163976822	Inactive	694.568	-5.62195	0.263606	6.35996e-101	5.88297e-99
Kcnd1	7822289	Inactive	58.2763	-6.816	1.45255	2.69977e-06	8.61135e-06
Ndufb11	20615326	Inactive	993.463	-2.04969	0.154653	4.30957e-40	7.97271e-39
Ribc1	152004582	Inactive	14.0622	-5.67049	1.81177	0.00174926	0.00344269
Idh3g	73778963	Inactive	1870.57	-1.11469	0.103869	7.2221e-27	7.85934e-26
Abcd1	73716597	Inactive	42.5868	-4.0513	1.02054	7.19486e-05	0.000187472
Uxt	20941722	Inactive	57.8149	-5.18036	1.38598	0.000185713	0.000440474
Igbp1	100494291	Inactive	202.709	-1.36836	0.36773	0.00019835	0.000453021
Arhgap4	73891442	Inactive	16.9709	-2.88037	1.71057	0.0922067	0.124513
Atp6ap2	12587801	Inactive	1091.41	-1.0597	0.127306	8.50107e-17	5.07322e-16
Gripap1	7789765	Inactive	349.695	-1.31668	0.229875	1.01731e-08	4.09135e-08
A230072C01Rik	20961684	Inactive	103.393	-3.10702	0.623862	6.34847e-07	2.17494e-06
Bcor	12036740	Inactive	38.3338	-0.712602	0.956716	0.456367	0.517963
Nkap	37126795	Inactive	280.473	-0.673471	0.317533	0.0339264	0.0523032
Jpx	103493558	Inactive	44.0685	-5.04365	1.31171	0.0001205	0.000297232
Gdi1	74304998	Inactive	1017.85	-0.788761	0.127893	6.94483e-10	2.98789e-09
Gpm6b	166238911	Inactive	18891	-0.94503	0.0607564	1.48527e-54	5.49549e-53
5530601H04Rik	105037197	Inactive	99.6571	-1.97142	0.585086	0.000753174	0.0016202
Mmgt1	56585512	Inactive	517.593	-3.27265	0.342708	1.30488e-21	1.04958e-20
Upf3b	37091678	Inactive	32.9867	-3.82152	1.19689	0.00140869	0.00289564
Hcfc1	73942792	Inactive	429.91	-0.850112	0.195714	1.40142e-05	4.05097e-05
Akap17b	36608314	Inactive	80.8034	-2.69957	0.679506	7.1021e-05	0.000187472
Tspyl2	152336852	Inactive	284.148	-3.65153	0.412672	8.87022e-19	6.07774e-18
BC022960	169368189	Inactive	15.1023	-0.997581	1.14142	0.382126	0.444613
Tmsb4x	167207093	Inactive	24.4608	-2.6772	1.15079	0.0199971	0.0333284
Rpgr	10073621	Inactive	570.687	-1.23062	0.166979	1.70756e-13	8.31311e-13
Kantr	152298500	Inactive	130.299	-4.45147	0.659647	1.49634e-11	6.9206e-11
Ebp	8185329	Inactive	91.14	-4.06552	0.820364	7.20494e-07	2.42348e-06
Praf2	7728439	Inactive	168.094	-4.30096	0.488486	1.31247e-18	8.67169e-18
Tceanc	166499812	Inactive	55.0024	-0.289759	0.778064	0.709588	0.74166
A830080D01Rik	159526688	Inactive	28.2913	-2.80756	1.01002	0.00544064	0.00958588
Iqsec2	152144268	Inactive	174.987	-8.20071	2.18849	0.000178823	0.000435294
Hdac6	7930120	Inactive	203.74	-2.8924	0.445525	8.46376e-11	3.72808e-10
Porcn	8193848	Inactive	41.5965	-3.97994	0.979277	4.82062e-05	0.000131149
Huwe1	151800807	Inactive	422.157	-3.74968	0.327076	1.99436e-30	2.83813e-29
Armcx5	135742733	Inactive	34.8346	-2.78818	0.991381	0.00491708	0.00874674
RP23-135F22.6	7558602	Inactive	5.21745	-5.38308	2.4928	0.0308155	0.0483125
Naa10	73916873	Inactive	36.958	-0.958965	1.03558	0.354437	0.417734
Hsd17b10	152001845	Inactive	261.873	-4.91198	0.462788	2.56856e-26	2.63991e-25
Rbm10	20617503	Inactive	9.79002	-0.995121	1.35652	0.463204	0.522516
Siah1b	164070705	Inactive	9.9382	-6.52231	2.09538	0.00185381	0.00361006
Fundc1	17556564	Inactive	448.725	-4.94269	0.298305	1.16307e-61	5.37921e-60
Elk1	20933395	Inactive	139.332	-3.63005	0.668102	5.52971e-08	2.04599e-07
RP23-423B1.6	103576426	Inactive	4.3074	-5.2894	2.65218	0.0461126	0.0682466
Gm14817	73795215	Inactive	6.47482	1.23607	2.11942	0.55975	0.605577
Pdzd4	73793359	Inactive	48.4709	-5.02545	1.38701	0.000290939	0.000640758
Alg13	144317812	Inactive	57.6636	-5.42566	1.12826	1.51797e-06	5.01473e-06
Ctps2	162901238	Inactive	116.958	-2.99209	0.572973	1.76958e-07	6.29562e-07
Ccdc120	7731714	Inactive	16.7046	-3.09031	1.74745	0.076982	0.10708
Slc10a3	74369217	Inactive	33.6288	-1.98292	1.03835	0.0561744	0.0818289
Cfp	20925454	Inactive	48.2306	-5.81808	1.21323	1.62249e-06	5.26599e-06
Slc9a6	56609757	Inactive	66.0827	-4.46517	1.13047	7.82024e-05	0.000200937
Plxnb3	73757090	Inactive	14.3236	-4.90738	1.67833	0.00345594	0.0063935
Chm	113040593	Inactive	65.2944	-6.00786	1.28437	2.90135e-06	9.03846e-06
Slc6a8	73673150	Inactive	406.814	-3.6963	0.274488	2.47358e-41	5.08458e-40
Eif1ax	159372178	Inactive	819.181	-5.00112	0.20627	7.38403e-130	1.36604e-127
Vbp1	75514299	Inactive	133.487	-2.16524	0.481822	6.99481e-06	2.05403e-05
Ftx	103560907	Inactive	14.9856	-2.01495	1.16	0.082382	0.113736
Cstf2	134059187	Inactive	18.1049	-7.46218	1.90475	8.94104e-05	0.000226588
9530051G07Rik	153037629	Inactive	11.6612	-6.80038	2.02968	0.000806733	0.00171547
Sms	157443855	Inactive	72.0474	-6.01626	1.0939	3.80178e-08	1.43537e-07
Pcsk1n	7919822	Inactive	563.707	-2.74138	0.184707	7.86625e-50	2.42543e-48
Rbmx	57383530	Inactive	128.733	-6.0536	0.772241	4.54143e-15	2.47107e-14
Htatsf1	57053583	Inactive	145.385	-5.67817	0.84357	1.68369e-11	7.59713e-11
Gm8822	81820384	Inactive	2.62824	-1.12512	2.26932	0.620039	0.659237
Gm9434	13377866	Inactive	3.42004	1.22163	2.03521	0.548341	0.596724
Psmd10	140948429	Inactive	56.4997	-1.77345	0.80099	0.0268236	0.0434209
Fmr1	68678541	Inactive	57.4902	-1.88775	1.03749	0.0688296	0.0964657
Msl3	168654117	Inactive	86.739	-2.12856	0.643164	0.000934553	0.00196468
Phka2	160502166	Inactive	20.9811	-7.65609	1.87767	4.55346e-05	0.00012573
Gprasp1	135742733	Inactive	437.653	-2.1491	0.232458	2.34958e-20	1.67182e-19
Srpk3	73774405	Inactive	1.02475	-2.31953	4.90816	0.636509	0.672881
Tmem29	150397773	Inactive	3.44743	-2.67296	2.38294	0.261988	0.320979
Hnrnph2	134601179	Inactive	4.06422	-5.31061	2.70212	0.0493742	0.0724938
Gm15247	169985801	Inactive	4.04108	2.99431	2.23321	0.179982	0.231226
Awat2	100402221	Inactive	0.493259	-1.55285	4.9323	0.752889	0.769527
Gpr173	152343598	Inactive	39.5007	-4.3851	1.17238	0.000183759	0.000440474
Rbmx2	48695004	Inactive	10.3481	-6.60548	2.07721	0.00147287	0.0029943
Eda2r	97333840	Inactive	250.366	-1.61225	0.347358	3.45951e-06	1.0492e-05
Atg4a	140956907	Inactive	46.0199	-1.6588	0.910402	0.0684476	0.0964657
Xiap	42059679	Inactive	80.7115	-4.11354	0.74553	3.43645e-08	1.32447e-07
Cox7b	106015700	Inactive	13.2028	-2.09821	1.22611	0.0870301	0.119181
Trmt2b	134222339	Inactive	6.73546	-5.93392	2.30219	0.00995164	0.0172061
Taf1	101532734	Inactive	16.2555	-4.22936	1.37502	0.00209895	0.00404486
G530011O06Rik	169975043	Inactive	4.36355	1.47713	1.88076	0.432225	0.49976
Gm14827	94442732	Inactive	2.99434	-4.72056	3.071	0.124259	0.161887
3110067C02Rik	150463726	Inactive	7.50971	-3.21075	1.8797	0.0876142	0.119181
Phf8	151520672	Inactive	30.3413	-2.19152	0.992421	0.0272261	0.0434209
Eif2s3x	94188707	Inactive	68.9466	-1.39497	0.744447	0.0609537	0.0874142
Mageh1	153036166	Inactive	220.601	-6.18409	0.621645	2.57464e-23	2.16504e-22
Hdac8	102284639	Inactive	5.753	-4.38604	2.178	0.0440312	0.0656917
Rai2	161717069	Inactive	58.6091	-3.54144	0.88577	6.3841e-05	0.000171168
Rbm41	139889511	Inactive	2.34126	-4.36199	3.43002	0.203476	0.257829
Magt1	105968084	Inactive	132.979	-5.13676	0.646237	1.88438e-15	1.08941e-14
Prdx4	155323918	Inactive	68.1644	-9.3752	4.00175	0.0191408	0.0321914
Maged1	94535474	Inactive	215.985	-6.01364	0.542926	1.6339e-28	2.15909e-27
Lamp2	38401357	Inactive	338.983	-2.64235	0.252536	1.27406e-25	1.24053e-24
BC065397	136741824	Inactive	8.20835	-6.3267	2.18536	0.00379115	0.00694418
Aifm1	48474944	Inactive	1.84455	-2.78982	4.87357	0.567025	0.606356
Klf8	153237466	Inactive	0
Rbbp7	162760402	Inactive	5.70788	-4.3908	2.11174	0.0375956	0.0570098
Mdm4-ps	128261411	Inactive	4.51001	-1.52657	2.2959	0.506108	0.557321
S100g	162961992	Inactive	6.28733	-5.30119	2.39565	0.0269083	0.0434209
Gm7327	61785381	Inactive	2.27949	-1.33739	3.50851	0.703066	0.739018
Firre	50555744	Inactive	21.5699	-2.57873	1.16635	0.0270404	0.0434209
Morf4l2	136732942	Inactive	6.59034	-4.50574	2.04591	0.0276431	0.0437091
Stag2	42149317	Inactive	1.06643	-3.22749	4.83882	0.504773	0.557321
Map3k15	159988433	Inactive	1.19147	-3.22394	4.83909	0.505265	0.557321
Tceal6	135208687	Inactive	0.24663	-0.984933	4.96687	0.84281	0.852672
Dynlt3	9654267	Inactive	1.68128	-3.70734	4.08744	0.364403	0.426674
Haus7	73437315	Inactive	4.82033	-2.72623	2.20725	0.216784	0.272351
Zfp275	73342621	Inactive	2.38294	-4.2111	3.41759	0.217881	0.272351
Mid1	169685199	Inactive	12.1165	-0.794435	1.17297	0.498226	0.557321
Bgn	73483602	Inactive	0.409901	-1.5555	4.93252	0.752492	0.769527
Gm15163	157016229	Inactive	6.62321	-3.1312	1.92161	0.103214	0.137371
Ap1s2	163909017	Inactive	1.84455	-2.78982	4.87357	0.567025	0.606356
Rps24-ps3	79195047	Inactive	0.409901	-1.5555	4.93252	0.752492	0.769527
2210013O21Rik	153723590	Inactive	4.59227	-4.96633	2.64972	0.0608909	0.0874142
Slc25a14	48623413	Inactive	2.37949	-4.46867	3.40243	0.189057	0.24121
Pnck	73655994	Inactive	0.511407	0.301894	4.99608	0.951816	0.956989
Gm7598	38476461	Inactive	0.409901	-1.5555	4.93252	0.752492	0.769527
Nono	101429318	Inactive	50.1364	-1.95939	0.822737	0.0172398	0.0292603
Acsl4	142317993	Inactive	15.0359	-4.5838	1.60104	0.00419633	0.0075371
Cul4b	38533274	Inactive	8.93454	-1.43011	1.5446	0.35451	0.417734
Itgb1bp2	101449088	Inactive	0
Atp7a	106027276	Inactive	0.944839	-2.98596	4.84733	0.537894	0.588819
Syn1	20860511	Inactive	0
Figf	164373378	Active	11.8378	-0.445086	1.29073	0.730219	0.99947
Gm14539	20581141	Active	184.622	-0.162563	0.341572	0.634126	0.99947
1810030O07Rik	12654879	Active	157.803	-0.301553	0.349433	0.388149	0.99947
Gm14719	49660960	Active	42.7482	0.17145	0.704304	0.80767	0.99947
Gm14634	12762278	Active	11.657	-0.227798	1.26095	0.856638	0.99947
Apoo	94367117	Active	19.6821	-0.879907	0.980897	0.369696	0.99947
Fam3a	74384719	Active	252.029	0.768925	0.299183	0.0101675	0.27307
Gemin8	166170454	Active	259.751	-0.368933	0.283804	0.193617	0.99947
Trappc2	166440574	Active	102.435	0.42463	0.44905	0.344344	0.99947
Syap1	162857057	Active	951.05	0.184982	0.149715	0.21662	0.99947
Ssr4	73787028	Active	63.0951	-0.294524	0.54684	0.590169	0.99947
G6pdx	74409483	Active	1197.49	-0.130891	0.136113	0.336231	0.99947
Rbm3	8138975	Active	392.411	0.071121	0.224881	0.751805	0.99947
5730405O15Rik	13042015	Active	27.8644	-0.231699	0.839508	0.782552	0.99947
Usp11	20703906	Active	1341.64	0.174633	0.129653	0.178001	0.99947
Ofd1	166390033	Active	198.525	0.120179	0.312246	0.700322	0.99947
Txlng	162778919	Active	86.1293	-0.104555	0.475127	0.825827	0.99947
Suv39h1	8061171	Active	51.1946	-0.36296	0.626554	0.56239	0.99947
Ftsj1	8238668	Active	292.178	-0.295862	0.297946	0.320707	0.99947
Dnase1l1	74273217	Active	124.886	0.0522916	0.398369	0.895566	0.99947
Atp6ap1	74297097	Active	17.7702	-3.03761	2.54457	0.232571	0.99947
Slc35a2	7884041	Active	549.16	0.0127414	0.203316	0.950031	0.99947
Rps4x	102184941	Active	2145.33	-0.0350648	0.108476	0.746505	0.99947
Rab9	166457253	Active	777.318	-0.0414631	0.168269	0.805365	0.99947
Flna	74223461	Active	6338.01	-0.00330304	0.074592	0.96468	0.99947
Usp9x	13071498	Active	1348.12	-0.0631839	0.128788	0.623706	0.99947
Rbm3os	8145429	Active	6.86849	-1.5591	1.7662	0.377375	0.99947
Emd	74254687	Active	643.452	-0.0824648	0.183238	0.652681	0.99947
Pim2	7878262	Active	117.583	0.250571	0.403707	0.534813	0.99947
Ercc6l	102141716	Active	5.81785	1.05475	1.74983	0.546659	0.99947
Med14	12675369	Active	270.395	-0.425942	0.271724	0.116985	0.99947
Taz	74281912	Active	187.05	0.135957	0.347403	0.695537	0.99947
Hccs	169250193	Active	1013.81	0.0511372	0.155873	0.742859	0.99947
Mbtps2	157535371	Active	218.236	-0.140995	0.328251	0.667535	0.99947
Lage3	74351276	Active	410.238	-0.0851666	0.22024	0.698978	0.99947
Mecp2	74026592	Active	692.667	-0.0103439	0.174013	0.952599	0.99947
Ubl4	74365718	Active	214.322	-0.0846003	0.312097	0.786337	0.99947
Timm17b	7899357	Active	216.145	-0.0257718	0.312149	0.9342	0.99947
Pbdc1	105079756	Active	386.293	-0.0988517	0.232563	0.670797	0.99947
Araf	20797814	Active	742.172	0.0615593	0.170762	0.718475	0.99947
Cdk16	20687954	Active	679.406	-0.244464	0.178148	0.169984	0.99947
Kdm6a	18162575	Active	232.933	0.237294	0.294859	0.420951	0.99947
Mid1ip1	10715013	Active	105.679	-0.297554	0.432483	0.491444	0.99947
Otud5	7841364	Active	397.801	0.22703	0.227341	0.317972	0.99947
Wdr45	7721973	Active	218.508	-0.00184505	0.312015	0.995282	0.99947
Pqbp1	7894519	Active	382.481	-0.0668521	0.22781	0.769174	0.99947
Wdr13	8123301	Active	1651.51	0.0845097	0.119165	0.478211	0.99947
Ikbkg	74393290	Active	1290.3	0.139047	0.1523	0.361251	0.99947
Zrsr2	163935443	Active	662.499	-0.00667897	0.182236	0.970764	0.99947
Plxna3	74329066	Active	402.241	-0.142571	0.223091	0.522779	0.99947
Fam50a	74313033	Active	90.071	-0.00158109	0.475926	0.997349	0.99947
Bcap31	73686178	Active	2976.53	-0.00448873	0.0950031	0.962315	0.99947
Uba1	20658326	Active	2923.31	0.0143391	0.0961889	0.881497	0.99947
Kdm5c	152233020	Active	871.243	0.094499	0.156582	0.546168	0.99947
Tbc1d25	8154472	Active	96.0622	0.261411	0.444884	0.556805	0.99947
Smc1a	152016428	Active	439.693	0.0889701	0.222143	0.688782	0.99947
Gpkow	7697131	Active	1078.38	-0.00010303	0.155217	0.99947	0.99947
Tfe3	7762560	Active	1074.17	0.145415	0.14346	0.310762	0.99947
Piga	164419793	Active	50.0843	-0.201588	0.626755	0.747727	0.99947
Ddx3x	13280970	Active	784.908	0.151984	0.164585	0.355779	0.99947
Utp14a	48256862	Active	367.944	0.209095	0.239397	0.382433	0.99947
Car5b	163976822	Active	1701.83	-0.161838	0.125577	0.197481	0.99947
Kcnd1	7822289	Active	166.153	0.208817	0.343184	0.542876	0.99947
Ndufb11	20615326	Active	2050.51	-0.108774	0.108674	0.316863	0.99947
Ribc1	152004582	Active	22.1857	-0.0455176	0.91423	0.960291	0.99947
Idh3g	73778963	Active	3326.08	-0.0544191	0.0909543	0.549631	0.99947
Abcd1	73716597	Active	129.631	0.382374	0.384521	0.32002	0.99947
Uxt	20941722	Active	145.811	-0.0113322	0.363708	0.975144	0.99947
Igbp1	100494291	Active	406.254	0.336297	0.229708	0.143188	0.99947
Arhgap4	73891442	Active	24.0717	0.462242	0.892549	0.604536	0.99947
Atp6ap2	12587801	Active	2209.73	0.0773124	0.111832	0.489362	0.99947
Gripap1	7789765	Active	643.768	0.018976	0.192879	0.921628	0.99947
A230072C01Rik	20961684	Active	231.253	-0.136975	0.297863	0.645618	0.99947
Bcor	12036740	Active	63.5186	-0.207815	0.544824	0.70288	0.99947
Nkap	37126795	Active	488.823	-0.102151	0.204976	0.618233	0.99947
Jpx	103493558	Active	133.833	-0.101151	0.381176	0.790727	0.99947
Gdi1	74304998	Active	1744.45	-0.0241421	0.121063	0.841935	0.99947
Gpm6b	166238911	Active	33054.1	-0.119362	0.0595775	0.0451257	0.87847
5530601H04Rik	105037197	Active	260.96	0.398365	0.275643	0.148396	0.99947
Mmgt1	56585512	Active	1203.5	-0.118072	0.135393	0.383171	0.99947
Upf3b	37091678	Active	54.8329	-0.0955496	0.590453	0.871444	0.99947
Hcfc1	73942792	Active	1132.44	0.493194	0.139258	0.000397739	0.0249249
Akap17b	36608314	Active	192.333	-0.243016	0.349792	0.487216	0.99947
Tspyl2	152336852	Active	786.435	0.0927216	0.16414	0.572146	0.99947
BC022960	169368189	Active	38.9951	0.559985	0.715755	0.433998	0.99947
Tmsb4x	167207093	Active	93.5183	0.078256	0.505272	0.876917	0.99947
Rpgr	10073621	Active	1139.3	0.0409183	0.138293	0.767321	0.99947
Kantr	152298500	Active	333.691	-0.0775353	0.243766	0.75043	0.99947
Ebp	8185329	Active	315.883	-0.202535	0.250637	0.419045	0.99947
Praf2	7728439	Active	451.759	-0.179159	0.212072	0.398221	0.99947
Tceanc	166499812	Active	93.1948	-0.146762	0.457489	0.748362	0.99947
A830080D01Rik	159526688	Active	84.9467	-0.620953	0.498142	0.212567	0.99947
Iqsec2	152144268	Active	611.462	-0.165092	0.185211	0.372729	0.99947
Hdac6	7930120	Active	587.316	0.105444	0.187316	0.573491	0.99947
Porcn	8193848	Active	112.085	-0.463745	0.412949	0.261434	0.99947
Huwe1	151800807	Active	1283.04	0.17562	0.13156	0.181908	0.99947
Armcx5	135742733	Active	92.1182	-0.318203	0.468287	0.496819	0.99947
RP23-135F22.6	7558602	Active	14.6528	-2.68133	2.44675	0.273134	0.99947
Naa10	73916873	Active	106.647	-0.154132	0.422455	0.715225	0.99947
Hsd17b10	152001845	Active	883.094	-0.140501	0.159398	0.378075	0.99947
Rbm10	20617503	Active	18.2745	0.189928	1.00257	0.849748	0.99947
Siah1b	164070705	Active	41.2343	-0.68239	0.706029	0.333785	0.99947
Fundc1	17556564	Active	1354.41	-0.187638	0.13544	0.16593	0.99947
Elk1	20933395	Active	479.779	-0.0929819	0.205781	0.651378	0.99947
RP23-423B1.6	103576426	Active	11.591	-0.931794	1.26347	0.460824	0.99947
Gm14817	73795215	Active	3.85602	-0.286142	2.22885	0.897847	0.99947
Pdzd4	73793359	Active	199.728	0.0891485	0.311409	0.774667	0.99947
Alg13	144317812	Active	211.74	-0.204737	0.314834	0.515498	0.99947
Ctps2	162901238	Active	425.057	0.0423196	0.219475	0.847098	0.99947
Ccdc120	7731714	Active	47.1927	0.0482095	0.637733	0.939741	0.99947
Slc10a3	74369217	Active	85.6029	0.137424	0.48217	0.775635	0.99947
Cfp	20925454	Active	178.226	-0.436976	0.348476	0.209855	0.99947
Slc9a6	56609757	Active	193.946	-0.878429	0.331302	0.00801482	0.27307
Plxnb3	73757090	Active	78.1784	0.293295	0.493686	0.55245	0.99947
Chm	113040593	Active	225.408	-0.326841	0.312114	0.295015	0.99947
Slc6a8	73673150	Active	1645.66	-0.0863828	0.118521	0.466098	0.99947
Eif1ax	159372178	Active	2999	-0.342649	0.0955092	0.000333735	0.0249249
Vbp1	75514299	Active	419.211	0.0333327	0.217713	0.878317	0.99947
Ftx	103560907	Active	46.6978	-0.343596	0.635626	0.588809	0.99947
Cstf2	134059187	Active	63.8413	-0.0837194	0.543167	0.877506	0.99947
9530051G07Rik	153037629	Active	57.5999	0.106927	0.577728	0.853165	0.99947
Sms	157443855	Active	308.596	-0.299826	0.255608	0.2408	0.99947
Pcsk1n	7919822	Active	2194.41	-0.196355	0.117663	0.0951598	0.99947
Rbmx	57383530	Active	588.502	-0.0220539	0.187206	0.906222	0.99947
Htatsf1	57053583	Active	713.463	-0.172171	0.171519	0.315475	0.99947
Gm8822	81820384	Active	7.14809	-2.44483	1.67237	0.14377	0.99947
Gm9434	13377866	Active	15.3617	1.01219	1.12612	0.368742	0.99947
Psmd10	140948429	Active	200.112	0.113835	0.317338	0.719805	0.99947
Fmr1	68678541	Active	301.434	-0.201193	0.256263	0.432393	0.99947
Msl3	168654117	Active	482.106	0.0113483	0.208082	0.956507	0.99947
Phka2	160502166	Active	97.3121	-0.902818	0.453959	0.0467271	0.87847
Gprasp1	135742733	Active	2428.09	0.0701943	0.10285	0.494927	0.99947
Srpk3	73774405	Active	13.9604	0.5941	1.20406	0.621722	0.99947
Tmem29	150397773	Active	8.7967	-1.62102	1.48604	0.275348	0.99947
Hnrnph2	134601179	Active	27.965	1.19446	0.828158	0.149216	0.99947
Gm15247	169985801	Active	7.13691	0.0953918	1.58482	0.952003	0.99947
Awat2	100402221	Active	18.8174	1.0253	1.04839	0.328087	0.99947
Gpr173	152343598	Active	249.935	-0.283517	0.297813	0.341097	0.99947
Rbmx2	48695004	Active	89.451	-0.125362	0.471936	0.790521	0.99947
Eda2r	97333840	Active	1444.72	-0.292278	0.133947	0.029106	0.683991
Atg4a	140956907	Active	265.396	-0.417689	0.274887	0.128638	0.99947
Xiap	42059679	Active	662.985	-0.00429107	0.18099	0.981085	0.99947
Cox7b	106015700	Active	86.5866	-0.739891	0.477222	0.121042	0.99947
Trmt2b	134222339	Active	47.8359	-0.366376	0.644588	0.569771	0.99947
Taf1	101532734	Active	175.605	-0.570388	0.338477	0.0919574	0.99947
G530011O06Rik	169975043	Active	38.0949	0.305658	0.709178	0.666466	0.99947
Gm14827	94442732	Active	15.7053	-0.16977	1.0825	0.875377	0.99947
3110067C02Rik	150463726	Active	61.6261	-0.536314	0.558133	0.336599	0.99947
Phf8	151520672	Active	204.076	-0.400725	0.308425	0.193854	0.99947
Eif2s3x	94188707	Active	391.563	-0.0491793	0.225767	0.82756	0.99947
Mageh1	153036166	Active	2235.99	-0.145652	0.105545	0.167586	0.99947
Hdac8	102284639	Active	37.1021	0.308781	0.791874	0.696584	0.99947
Rai2	161717069	Active	697.202	0.0460252	0.171922	0.788923	0.99947
Rbm41	139889511	Active	68.6618	-0.071717	0.524514	0.891244	0.99947
Magt1	105968084	Active	2045.54	-0.353061	0.1104	0.0013838	0.0650385
Prdx4	155323918	Active	930.713	-0.78094	0.155616	5.21092e-07	9.79654e-05
Maged1	94535474	Active	3565.97	-0.0708583	0.0887534	0.424654	0.99947
Lamp2	38401357	Active	5116.05	0.0359977	0.0793404	0.650036	0.99947
BC065397	136741824	Active	175.395	-0.355409	0.33315	0.286056	0.99947
Aifm1	48474944	Active	32.914	0.0950189	0.759763	0.900473	0.99947
Klf8	153237466	Active	10.2627	-1.99682	1.47417	0.175563	0.99947
Rbbp7	162760402	Active	27.8476	0.0239886	0.823485	0.97676	0.99947
Mdm4-ps	128261411	Active	9.9211	0.835473	1.47347	0.570706	0.99947
S100g	162961992	Active	13.3637	-1.24892	1.2139	0.303551	0.99947
Gm7327	61785381	Active	13.7287	1.76533	1.20405	0.142606	0.99947
Firre	50555744	Active	229.534	-0.773528	0.295261	0.00879791	0.27307
Morf4l2	136732942	Active	58.0817	0.612788	0.589528	0.298593	0.99947
Stag2	42149317	Active	16.2081	0.80416	1.09344	0.462073	0.99947
Map3k15	159988433	Active	25.8943	-0.606938	0.861585	0.481157	0.99947
Tceal6	135208687	Active	15.6913	1.13605	1.17072	0.331853	0.99947
Dynlt3	9654267	Active	6.56548	-2.06615	1.75601	0.239348	0.99947
Haus7	73437315	Active	112.479	0.175668	0.423801	0.678504	0.99947
Zfp275	73342621	Active	144.536	-0.0058814	0.365275	0.987154	0.99947
Mid1	169685199	Active	355.779	0.246529	0.243438	0.311205	0.99947
Bgn	73483602	Active	12.2836	-2.17434	1.37192	0.112993	0.99947
Gm15163	157016229	Active	146.401	-0.100164	0.36949	0.786323	0.99947
Ap1s2	163909017	Active	94.7666	-0.142929	0.449033	0.750254	0.99947
Rps24-ps3	79195047	Active	18.9969	0.121922	0.986559	0.901645	0.99947
2210013O21Rik	153723590	Active	216.893	-0.0625244	0.312118	0.841228	0.99947
Slc25a14	48623413	Active	187.683	0.341606	0.330865	0.301854	0.99947
Pnck	73655994	Active	17.3042	-0.324925	1.10238	0.768186	0.99947
Gm7598	38476461	Active	12.0773	1.22814	1.24233	0.322867	0.99947
Nono	101429318	Active	707.435	-0.292865	0.178661	0.101167	0.99947
Acsl4	142317993	Active	378.365	-0.134397	0.228883	0.55708	0.99947
Cul4b	38533274	Active	142.769	0.320819	0.371849	0.388265	0.99947
Itgb1bp2	101449088	Active	19.023	1.35731	1.03611	0.190194	0.99947
Atp7a	106027276	Active	99.2531	-0.392567	0.438205	0.370331	0.99947
Syn1	20860511	Active	7.18862	-0.21196	1.59334	0.89417	0.99947
Figf	164373378	Total	80.9631	-2.25353	0.601623	0.000179851	0.000367521
Gm14539	20581141	Total	1937.98	-0.0900484	0.11996	0.452861	0.512878
1810030O07Rik	12654879	Total	1488.74	-0.65594	0.132663	7.63763e-07	2.35389e-06
Gm14719	49660960	Total	115.626	0.530517	0.451918	0.240427	0.293508
Gm14634	12762278	Total	52.3266	-0.401032	0.645545	0.534448	0.58758
Apoo	94367117	Total	759.37	-0.415507	0.177093	0.0189623	0.0287492
Fam3a	74384719	Total	933.331	-0.354109	0.158661	0.025624	0.0385385
Gemin8	166170454	Total	1399.9	-0.429491	0.131155	0.00105779	0.00191215
Trappc2	166440574	Total	1342.7	-0.371587	0.137411	0.0068469	0.0110967
Syap1	162857057	Total	7307.17	-0.374131	0.0719403	1.98674e-07	6.55277e-07
Ssr4	73787028	Total	4068	-0.264477	0.0847373	0.00180154	0.00316531
G6pdx	74409483	Total	15151.9	-0.648067	0.0573907	1.43424e-29	6.74091e-28
Rbm3	8138975	Total	3003.15	-0.363428	0.102306	0.000381778	0.000763557
5730405O15Rik	13042015	Total	152.493	-0.750767	0.378152	0.0471048	0.0691852
Usp11	20703906	Total	5603.51	-0.411922	0.0784664	1.52387e-07	5.30533e-07
Ofd1	166390033	Total	1345.56	-0.164844	0.134427	0.220097	0.270446
Txlng	162778919	Total	1727.1	-0.518248	0.119787	1.51561e-05	3.79912e-05
Suv39h1	8061171	Total	1119.81	-0.512824	0.147962	0.000528435	0.00101837
Ftsj1	8238668	Total	923.191	-0.916512	0.178842	2.98004e-07	9.65944e-07
Dnase1l1	74273217	Total	786.294	-0.51076	0.171661	0.00292612	0.00482554
Atp6ap1	74297097	Total	18618.7	-0.167203	0.0556955	0.00268132	0.00454133
Slc35a2	7884041	Total	4617.37	-0.322279	0.0810497	6.99918e-05	0.000154606
Rps4x	102184941	Total	13531.4	-0.584837	0.0594699	8.02303e-23	1.88541e-21
Rab9	166457253	Total	5128.18	-0.366696	0.0777931	2.43225e-06	6.92821e-06
Flna	74223461	Total	38016.4	-0.618186	0.0504907	1.81862e-34	1.7095e-32
Usp9x	13071498	Total	11040.8	-0.506905	0.0633859	1.27362e-15	1.33023e-14
Rbm3os	8145429	Total	47.1676	-0.893427	0.680075	0.188941	0.236806
Emd	74254687	Total	3401.66	-0.444318	0.0991946	7.49019e-06	2.0408e-05
Pim2	7878262	Total	733.034	-0.814087	0.17992	6.04731e-06	1.6719e-05
Ercc6l	102141716	Total	52.9386	-0.933206	0.658505	0.156436	0.200068
Med14	12675369	Total	2498.28	-0.535224	0.102487	1.76664e-07	5.93088e-07
Taz	74281912	Total	3359.05	-0.381073	0.0908846	2.75369e-05	6.7233e-05
Hccs	169250193	Total	2624.8	-0.689727	0.105382	5.94818e-11	3.29533e-10
Mbtps2	157535371	Total	1732.71	-0.453333	0.139866	0.00119035	0.00213129
Lage3	74351276	Total	3508.52	-0.267459	0.0920721	0.00367391	0.00600604
Mecp2	74026592	Total	5923.4	-0.436143	0.0746327	5.1008e-09	2.131e-08
Ubl4	74365718	Total	2733.43	-0.416584	0.104832	7.07241e-05	0.000154606
Timm17b	7899357	Total	1262.87	-0.908927	0.150223	1.44375e-09	6.95962e-09
Pbdc1	105079756	Total	2249.23	-0.765115	0.109351	2.61713e-12	1.8223e-11
Araf	20797814	Total	6814.4	-0.433487	0.0727058	2.48856e-09	1.08802e-08
Cdk16	20687954	Total	7547.41	-0.673189	0.0687724	1.25964e-22	2.63125e-21
Kdm6a	18162575	Total	1703.9	-0.426421	0.123298	0.000543286	0.00102138
Mid1ip1	10715013	Total	38542.2	-0.378526	0.0493481	1.71304e-14	1.53358e-13
Otud5	7841364	Total	6059.48	-0.294097	0.073636	6.49884e-05	0.000147203
Wdr45	7721973	Total	1732.44	-0.549941	0.123617	8.63778e-06	2.28719e-05
Pqbp1	7894519	Total	2603.47	-0.539895	0.100652	8.13999e-08	2.94292e-07
Wdr13	8123301	Total	9023.66	-0.541711	0.0661761	2.70263e-16	2.9888e-15
Ikbkg	74393290	Total	7758.67	-0.214652	0.0689739	0.00185776	0.00323388
Zrsr2	163935443	Total	2496.72	-0.465002	0.107331	1.47483e-05	3.74688e-05
Plxna3	74329066	Total	3186.94	-0.531486	0.0952089	2.3733e-08	9.10574e-08
Fam50a	74313033	Total	2723.59	-0.340596	0.0995316	0.000621659	0.00115715
Bcap31	73686178	Total	11286.4	-0.412351	0.0614199	1.89844e-11	1.27467e-10
Uba1	20658326	Total	23937.7	-0.371988	0.0530224	2.28854e-12	1.65479e-11
Kdm5c	152233020	Total	7210.94	-0.372323	0.0711949	1.69848e-07	5.80571e-07
Tbc1d25	8154472	Total	443.199	-0.576519	0.224558	0.0102479	0.0164666
Smc1a	152016428	Total	6970.91	-0.728566	0.0737112	4.88122e-23	1.31096e-21
Gpkow	7697131	Total	3541.48	-0.649719	0.0902926	6.21394e-13	4.67288e-12
Tfe3	7762560	Total	4788.31	-0.528401	0.0865702	1.03617e-09	5.12632e-09
Piga	164419793	Total	383.72	-1.44491	0.256306	1.72613e-08	6.90454e-08
Ddx3x	13280970	Total	15947.4	-0.217167	0.0576918	0.000167041	0.000348931
Utp14a	48256862	Total	1362.08	-0.32024	0.136276	0.0187764	0.0286989
Car5b	163976822	Total	4475.63	-0.803499	0.085089	3.62128e-21	6.18909e-20
Kcnd1	7822289	Total	660.96	-0.643535	0.191625	0.000784203	0.00144539
Ndufb11	20615326	Total	7150.79	-0.592569	0.0699097	2.32656e-17	2.91596e-16
Ribc1	152004582	Total	140.65	-1.22563	0.411585	0.00290305	0.00482554
Idh3g	73778963	Total	16899	-0.42804	0.0584852	2.50229e-13	1.96013e-12
Abcd1	73716597	Total	1296.93	-0.511239	0.135957	0.000169704	0.000350597
Uxt	20941722	Total	601.131	-0.82557	0.200984	3.99718e-05	9.63423e-05
Igbp1	100494291	Total	4746.75	-0.262327	0.0800138	0.00104353	0.00190469
Arhgap4	73891442	Total	135.134	-0.69647	0.403465	0.0843077	0.116543
Atp6ap2	12587801	Total	13083.4	-0.362845	0.0613784	3.38794e-09	1.44758e-08
Gripap1	7789765	Total	3289.74	-0.334469	0.094877	0.000423014	0.000828402
A230072C01Rik	20961684	Total	664.208	-0.905104	0.187782	1.43581e-06	4.21768e-06
Bcor	12036740	Total	764.754	-0.223805	0.173088	0.196006	0.244034
Nkap	37126795	Total	2077.98	-0.337814	0.110394	0.00221278	0.00381653
Jpx	103493558	Total	375.487	-0.799751	0.264009	0.00245159	0.00418999
Gdi1	74304998	Total	16822.2	-0.284544	0.0562877	4.30006e-07	1.37019e-06
Gpm6b	166238911	Total	188162	-0.397195	0.0482649	1.88018e-16	2.20921e-15
5530601H04Rik	105037197	Total	1367.96	-0.331788	0.133424	0.0128929	0.0205413
Mmgt1	56585512	Total	5349.81	-0.746564	0.0793271	4.90466e-21	7.68396e-20
Upf3b	37091678	Total	4328.78	-0.54726	0.0835341	5.70217e-11	3.29533e-10
Hcfc1	73942792	Total	6878.83	0.00992269	0.0725189	0.891166	0.922373
Akap17b	36608314	Total	2843.69	-0.608567	0.100657	1.48563e-09	6.98245e-09
Tspyl2	152336852	Total	3197.34	-0.436662	0.0963055	5.78397e-06	1.62296e-05
BC022960	169368189	Total	143.414	-0.0660591	0.388564	0.865004	0.908496
Tmsb4x	167207093	Total	43827.9	-0.369142	0.0486787	3.37038e-14	2.88014e-13
Rpgr	10073621	Total	4358.91	-0.464084	0.0826154	1.93843e-08	7.59218e-08
Kantr	152298500	Total	1325.91	-0.859932	0.138524	5.3722e-10	2.80548e-09
Ebp	8185329	Total	1042.84	-0.721502	0.150466	1.62588e-06	4.70254e-06
Praf2	7728439	Total	1387.85	-0.824359	0.137095	1.82048e-09	8.34755e-09
Tceanc	166499812	Total	327.994	-0.2435	0.259065	0.347259	0.40052
A830080D01Rik	159526688	Total	851.542	-0.729102	0.167188	1.29491e-05	3.33484e-05
Iqsec2	152144268	Total	4961.16	-0.758289	0.0790644	8.74187e-22	1.64347e-20
Hdac6	7930120	Total	1977.31	-0.561642	0.115309	1.11177e-06	3.31766e-06
Porcn	8193848	Total	1565.71	-0.819571	0.130763	3.66635e-10	1.96935e-09
Huwe1	151800807	Total	14450	-0.592681	0.057962	1.52704e-24	4.78472e-23
Armcx5	135742733	Total	589.364	-0.683811	0.197499	0.000535466	0.00101837
RP23-135F22.6	7558602	Total	32.46	-0.920803	0.829647	0.267053	0.315761
Naa10	73916873	Total	705.053	-0.238102	0.17959	0.184902	0.234876
Hsd17b10	152001845	Total	3729.6	-0.806595	0.0875689	3.23177e-20	4.67363e-19
Rbm10	20617503	Total	2642.99	-0.424727	0.10704	7.25027e-05	0.000156673
Siah1b	164070705	Total	400.415	-0.818552	0.236442	0.000536271	0.00101837
Fundc1	17556564	Total	6429.92	-0.809042	0.0748356	3.05614e-27	1.14911e-25
Elk1	20933395	Total	2098.93	-0.653917	0.113243	7.71907e-09	3.15475e-08
RP23-423B1.6	103576426	Total	26.0882	-1.30753	0.912562	0.151912	0.196962
Gm14817	73795215	Total	21.9146	0.157854	1.03475	0.878751	0.917807
Pdzd4	73793359	Total	1662.7	-0.49046	0.122725	6.43109e-05	0.000147203
Alg13	144317812	Total	723.195	-0.710471	0.178356	6.79221e-05	0.000152016
Ctps2	162901238	Total	1876.22	-0.516723	0.115447	7.61052e-06	2.04397e-05
Ccdc120	7731714	Total	264.972	-0.555545	0.287773	0.0535457	0.0768442
Slc10a3	74369217	Total	504.75	-0.209822	0.220141	0.340526	0.395179
Cfp	20925454	Total	688.203	-0.811268	0.200483	5.19764e-05	0.000120637
Slc9a6	56609757	Total	2665.36	-0.903498	0.117185	1.25782e-14	1.18235e-13
Plxnb3	73757090	Total	401.481	-0.210224	0.246026	0.39284	0.447599
Chm	113040593	Total	3594.1	-0.612707	0.0936152	5.95144e-11	3.29533e-10
Slc6a8	73673150	Total	14766	-0.396196	0.0605366	5.95964e-11	3.29533e-10
Eif1ax	159372178	Total	8893.09	-0.814217	0.0664254	1.52918e-34	1.7095e-32
Vbp1	75514299	Total	3193.16	-0.493993	0.0986666	5.53749e-07	1.73508e-06
Ftx	103560907	Total	199.206	-0.5888	0.336576	0.0802245	0.11172
Cstf2	134059187	Total	4508.01	-0.635833	0.0816195	6.68967e-15	6.61926e-14
9530051G07Rik	153037629	Total	96.2659	-0.2176	0.474795	0.646735	0.698771
Sms	157443855	Total	958.485	-0.634081	0.16245	9.4916e-05	0.000202775
Pcsk1n	7919822	Total	8756.37	-0.571798	0.0776617	1.80254e-13	1.47338e-12
Rbmx	57383530	Total	2225.56	-0.590751	0.107793	4.24352e-08	1.59557e-07
Htatsf1	57053583	Total	3558.71	-0.60791	0.0925306	5.0371e-11	3.15658e-10
Gm8822	81820384	Total	281.833	0.20573	0.279708	0.462024	0.519381
Gm9434	13377866	Total	20.0452	1.08797	1.04706	0.298771	0.351056
Psmd10	140948429	Total	1362.85	-0.198818	0.132587	0.133737	0.175822
Fmr1	68678541	Total	4796.72	-0.527915	0.0799126	3.94412e-11	2.55688e-10
Msl3	168654117	Total	2063.63	-0.4148	0.114339	0.000285844	0.000577836
Phka2	160502166	Total	629.243	-0.789303	0.193626	4.57338e-05	0.000108835
Gprasp1	135742733	Total	7523.82	-0.265395	0.0686811	0.00011147	0.000235464
Srpk3	73774405	Total	59.4247	-0.375281	0.620466	0.545286	0.596011
Tmem29	150397773	Total	1657.07	-0.498267	0.122969	5.07878e-05	0.000119351
Hnrnph2	134601179	Total	7106.54	-0.419451	0.0700496	2.12549e-09	9.51411e-09
Gm15247	169985801	Total	18.6402	0.294293	1.05931	0.781154	0.825039
Awat2	100402221	Total	76.4263	0.66315	0.536564	0.216488	0.267762
Gpr173	152343598	Total	1533.11	-0.2583	0.132079	0.0505067	0.0736066
Rbmx2	48695004	Total	294.453	-0.510475	0.303032	0.0920746	0.124533
Eda2r	97333840	Total	6470.79	-0.33793	0.0766122	1.0293e-05	2.68762e-05
Atg4a	140956907	Total	655.434	-0.556848	0.187044	0.00290997	0.00482554
Xiap	42059679	Total	4713.45	-0.357226	0.0845254	2.37608e-05	5.87767e-05
Cox7b	106015700	Total	8911.25	-0.436307	0.0709441	7.74798e-10	3.93681e-09
Trmt2b	134222339	Total	721.97	-0.252162	0.190889	0.186506	0.235324
Taf1	101532734	Total	5242.27	-0.151682	0.0779565	0.0516881	0.0747489
G530011O06Rik	169975043	Total	76.4438	0.172756	0.542007	0.749928	0.80106
Gm14827	94442732	Total	42.9287	0.0646877	0.70243	0.926625	0.941652
3110067C02Rik	150463726	Total	106.846	-0.765134	0.457672	0.0945646	0.126987
Phf8	151520672	Total	1222.48	-0.247801	0.145388	0.0883036	0.120298
Eif2s3x	94188707	Total	2056.5	-0.373057	0.115385	0.00122426	0.00217134
Mageh1	153036166	Total	4720.9	-0.401909	0.0817485	8.8143e-07	2.67272e-06
Hdac8	102284639	Total	2055.25	-0.271238	0.111591	0.0150722	0.0238115
Rai2	161717069	Total	3815.18	-0.182563	0.0864982	0.0348071	0.0515255
Rbm41	139889511	Total	382.247	-0.15257	0.240613	0.526025	0.581721
Magt1	105968084	Total	8150.14	-0.359741	0.0680566	1.25083e-07	4.43691e-07
Prdx4	155323918	Total	3219.72	-0.861682	0.0944563	7.33764e-20	9.85341e-19
Maged1	94535474	Total	21749.2	-0.130402	0.0547538	0.0172375	0.0267822
Lamp2	38401357	Total	49576.5	-0.0985926	0.0536866	0.0662917	0.0930063
BC065397	136741824	Total	284.615	-0.246086	0.280073	0.37959	0.43514
Aifm1	48474944	Total	2431.62	-0.244743	0.103596	0.018154	0.0279751
Klf8	153237466	Total	47.2516	0.0909172	0.675506	0.892935	0.922373
Rbbp7	162760402	Total	6857.82	-0.846228	0.0713933	2.07479e-32	1.3002e-30
Mdm4-ps	128261411	Total	82.6697	0.599698	0.516391	0.245509	0.297779
S100g	162961992	Total	28.5994	-1.93322	0.886515	0.0292061	0.0435774
Gm7327	61785381	Total	23.1348	0.335161	0.958082	0.72647	0.780436
Firre	50555744	Total	601.526	-0.688399	0.194658	0.000405523	0.000802508
Morf4l2	136732942	Total	11168.6	-0.0702528	0.0622021	0.258717	0.309801
Stag2	42149317	Total	6019.25	-0.114683	0.0741672	0.122037	0.16157
Map3k15	159988433	Total	78.8123	-1.27449	0.535002	0.0172092	0.0267822
Tceal6	135208687	Total	32.0335	0.982094	0.969396	0.311013	0.363171
Dynlt3	9654267	Total	13302.3	-0.82034	0.151475	6.10515e-08	2.25053e-07
Haus7	73437315	Total	681.492	0.0149993	0.184138	0.935079	0.945133
Zfp275	73342621	Total	2225.05	-0.0788101	0.107654	0.464128	0.519381
Mid1	169685199	Total	488.523	0.251342	0.219926	0.253102	0.30502
Bgn	73483602	Total	42.0996	-0.0719208	0.769733	0.925557	0.941652
Gm15163	157016229	Total	981.756	-0.103786	0.161855	0.521375	0.579991
Ap1s2	163909017	Total	262.091	-0.441417	0.310221	0.154763	0.199283
Rps24-ps3	79195047	Total	251.345	-0.0149255	0.318304	0.9626	0.967748
2210013O21Rik	153723590	Total	1096.53	-0.217659	0.146351	0.136953	0.1788
Slc25a14	48623413	Total	676.071	-0.0186348	0.187323	0.920758	0.941652
Pnck	73655994	Total	163.772	-0.0147822	0.367687	0.967931	0.967931
Gm7598	38476461	Total	56.3926	0.319973	0.628013	0.610401	0.663326
Nono	101429318	Total	6728.51	0.0205297	0.0710901	0.772747	0.820771
Acsl4	142317993	Total	1035.36	-0.259771	0.151214	0.0858148	0.117761
Cul4b	38533274	Total	2459.87	-0.19109	0.102835	0.0631363	0.0892453
Itgb1bp2	101449088	Total	31.2656	1.58861	0.853198	0.0626099	0.0891717
Atp7a	106027276	Total	550.499	-0.225584	0.202034	0.26418	0.314341
Syn1	20860511	Total	263.014	0.453119	0.288406	0.116156	0.154875

## Sheet: Extended Figure 4f
Gene	Position	Status	baseMean	log2FoldChange	lfcSE	pvalue	padj
Gpkow	7697131	Inactive	154.938	-6.57172	0.569156	7.69582e-31	1.71873e-29
Suv39h1	8061171	Inactive	94.4889	-1.86194	0.443061	2.64047e-05	4.42279e-05
Ftsj1	8238668	Inactive	249.246	-2.58456	0.34744	1.01563e-13	5.4009e-13
1810030O07Rik	12654879	Inactive	278.986	-3.54646	0.422744	4.89739e-17	3.28125e-16
Med14	12675369	Inactive	345.282	-4.80007	0.422385	6.30313e-30	1.05577e-28
Usp9x	13071498	Inactive	676.541	-2.35413	0.37286	2.72423e-10	7.93581e-10
Ddx3x	13280970	Inactive	755.394	-2.57559	0.388185	3.24615e-11	1.03568e-10
Gm9434	13377866	Inactive	10.6891	0.205355	0.774276	0.790839	0.802821
Kdm6a	18162575	Inactive	118.343	-1.20793	0.433081	0.00528466	0.00643768
Gm14539	20581141	Inactive	479.009	0.349321	0.321533	0.277291	0.299653
Uba1	20658326	Inactive	2577.19	-1.5302	0.320329	1.77968e-06	3.40681e-06
Araf	20797814	Inactive	295.261	-1.10516	0.417988	0.00819349	0.00980292
Cfp	20925454	Inactive	17.9507	-6.89562	1.18651	6.18519e-09	1.53484e-08
Elk1	20933395	Inactive	115.439	-8.38463	0.980186	1.18766e-17	8.8415e-17
Uxt	20941722	Inactive	29.9906	-4.35807	0.656111	3.08881e-11	1.03475e-10
A230072C01Rik	20961684	Inactive	18.8969	-1.85054	0.627305	0.00317791	0.00401736
Ocrl	47912387	Inactive	211.306	-6.61769	0.503399	1.79378e-39	6.00918e-38
Zdhhc9	48171969	Inactive	460.58	-7.80601	0.538028	1.06939e-47	7.1649e-46
Utp14a	48256862	Inactive	571.983	-1.85002	0.328395	1.76566e-08	4.07928e-08
Firre	50555744	Inactive	27.8651	-1.74616	0.486118	0.000328077	0.00048847
Mmgt1	56585512	Inactive	747.492	-2.0046	0.395113	3.90586e-07	8.17788e-07
Slc9a6	56609757	Inactive	45.2356	-7.57844	1.04905	5.04322e-13	2.25264e-12
Htatsf1	57053583	Inactive	348.286	-3.09519	0.433527	9.3636e-13	3.69036e-12
Fmr1	68678541	Inactive	88.5353	-3.58641	0.415979	6.60153e-18	5.52878e-17
Slc6a8	73673150	Inactive	49.8286	-5.55723	0.668947	9.78e-17	5.95691e-16
Bcap31	73686178	Inactive	997.916	-2.94924	0.33549	1.48434e-18	1.42073e-17
Abcd1	73716597	Inactive	36.6752	-4.25211	0.580487	2.38771e-13	1.14269e-12
Plxnb3	73757090	Inactive	16.7999	-4.23095	0.793851	9.84012e-08	2.12674e-07
Idh3g	73778963	Inactive	942.743	-1.883	0.32106	4.49324e-09	1.15787e-08
Ssr4	73787028	Inactive	33.2054	-1.65185	0.505194	0.00107648	0.00147193
Hcfc1	73942792	Inactive	613.927	-2.42009	0.39041	5.68777e-10	1.58784e-09
Mecp2	74026592	Inactive	270.271	-3.71346	0.382436	2.73268e-22	3.66179e-21
G6pdx	74409483	Inactive	77.7218	-0.35023	0.431883	0.417402	0.443904
Eda2r	97333840	Inactive	634.49	-1.83311	0.316771	7.17158e-09	1.71606e-08
Ercc6l	102141716	Inactive	212.893	-2.16912	0.488669	9.04507e-06	1.59479e-05
Jpx	103493558	Inactive	46.9842	-2.37741	0.489693	1.20446e-06	2.37349e-06
Ftx	103560907	Inactive	14.6642	-2.11936	0.645129	0.00101918	0.0014226
5530601H04Rik	105037197	Inactive	77.58	-0.704411	0.375193	0.0604549	0.0686522
Pbdc1	105079756	Inactive	348.436	-1.45885	0.306453	1.93161e-06	3.59494e-06
Chm	113040593	Inactive	83.5153	-5.87639	0.620287	2.70185e-21	3.01707e-20
Mdm4-ps	128261411	Inactive	6.2897	0.00101879	0.814087	0.999001	0.999001
Morf4l2	136732942	Inactive	47.8174	-3.53227	0.531105	2.9152e-11	1.02799e-10
BC065397	136741824	Inactive	41.4534	-3.42608	0.504548	1.11833e-11	4.16269e-11
Plp1	136822671	Inactive	47.5852	-3.5993	0.55619	9.71387e-11	2.95831e-10
Rbm41	139889511	Inactive	44.1516	-1.23564	0.498501	0.0131855	0.0154987
Psmd10	140948429	Inactive	99.2947	-1.35195	0.359477	0.00016932	0.000263825
Atg4a	140956907	Inactive	90.4571	-1.20617	0.386474	0.00180259	0.00232257
Tmem29	150397773	Inactive	8.75196	-2.90721	0.84603	0.000589714	0.000858932
3110067C02Rik	150463726	Inactive	5.51392	-2.79364	0.990229	0.00478437	0.00593616
Kdm5c	152233020	Inactive	627.984	-1.07555	0.279707	0.000120425	0.000192106
9530051G07Rik	153037629	Inactive	9.80295	-6.74893	1.21188	2.56238e-08	5.72264e-08
Phka2	160502166	Inactive	60.518	-5.22449	1.27773	4.33437e-05	7.08299e-05
Cdkl5	160784308	Inactive	51.5852	-4.89993	1.5038	0.00112055	0.00150154
Rbbp7	162760402	Inactive	13.816	-7.24454	1.17696	7.49313e-10	2.00816e-09
Txlng	162778919	Inactive	49.007	-2.22859	0.475383	2.75898e-06	4.99599e-06
Syap1	162857057	Inactive	509.543	-1.19581	0.324816	0.000231867	0.000353071
Ctps2	162901238	Inactive	56.9143	-7.85804	1.05694	1.04793e-13	5.4009e-13
Ap1s2	163909017	Inactive	13.4499	-5.10965	1.0107	4.29099e-07	8.71201e-07
Zrsr2	163935443	Inactive	592.877	-1.29346	0.302247	1.87336e-05	3.21833e-05
Siah1b	164070705	Inactive	67.2911	-1.40268	0.433761	0.00122171	0.001605
Piga	164419793	Inactive	50.5369	-3.91862	0.548199	8.79454e-13	3.68271e-12
Gemin8	166170454	Inactive	353.839	-0.196346	0.340234	0.563878	0.59031
Gpm6b	166238911	Inactive	9966.92	-1.25357	0.371266	0.000734248	0.00104669
Ofd1	166390033	Inactive	294.924	-0.716199	0.398375	0.0722083	0.0806327
Trappc2	166440574	Inactive	137.676	-0.771525	0.408197	0.058747	0.0678629
Tceanc	166499812	Inactive	105.39	0.204858	0.551509	0.710302	0.732157
Mid1	169685199	Inactive	57.1033	-0.802647	0.449316	0.0740385	0.081321
Gpkow	7697131	Active	1241.24	-0.0591301	0.192743	0.75901	0.978545
Suv39h1	8061171	Active	205.934	-0.270156	0.279157	0.333166	0.953998
Ftsj1	8238668	Active	547.508	-0.139784	0.210673	0.507003	0.953998
1810030O07Rik	12654879	Active	235.203	-0.175532	0.245299	0.474249	0.953998
Med14	12675369	Active	851.469	-0.27458	0.291925	0.346917	0.953998
Usp9x	13071498	Active	1390.55	-0.149832	0.265996	0.57324	0.953998
Ddx3x	13280970	Active	2054.78	-0.206268	0.312994	0.509885	0.953998
Gm9434	13377866	Active	24.221	-0.0953931	0.583486	0.870134	0.985014
Kdm6a	18162575	Active	242.963	0.29093	0.298119	0.329122	0.953998
Gm14539	20581141	Active	179.038	0.0780197	0.350022	0.823614	0.985014
Uba1	20658326	Active	5280.3	-0.104718	0.206609	0.612267	0.953998
Araf	20797814	Active	521.961	-0.0285779	0.265973	0.914435	0.985014
Cfp	20925454	Active	130.15	-0.012452	0.324917	0.96943	0.985014
Elk1	20933395	Active	509.778	-0.120075	0.206159	0.560271	0.953998
Uxt	20941722	Active	122.472	0.15867	0.290463	0.584883	0.953998
A230072C01Rik	20961684	Active	166.164	0.0811179	0.302647	0.788678	0.978545
Ocrl	47912387	Active	838.752	-0.00413814	0.220305	0.985014	0.985014
Zdhhc9	48171969	Active	1012.05	0.0452743	0.23771	0.848949	0.985014
Utp14a	48256862	Active	901.593	-0.212227	0.258534	0.41171	0.953998
Firre	50555744	Active	119.729	-0.495367	0.338679	0.143564	0.953998
Mmgt1	56585512	Active	1400.27	-0.221892	0.247851	0.370646	0.953998
Slc9a6	56609757	Active	139.508	-0.236686	0.301268	0.432082	0.953998
Htatsf1	57053583	Active	1113.52	-0.00616482	0.224013	0.978045	0.985014
Fmr1	68678541	Active	187.762	-0.0591743	0.326157	0.856031	0.985014
Slc6a8	73673150	Active	294.769	-0.111873	0.289654	0.699327	0.977828
Bcap31	73686178	Active	2113.92	0.0680829	0.216542	0.75321	0.978545
Abcd1	73716597	Active	140.324	0.454527	0.320823	0.156555	0.953998
Plxnb3	73757090	Active	119.054	0.564767	0.435049	0.19423	0.953998
Idh3g	73778963	Active	1806.73	-0.0103339	0.239401	0.965569	0.985014
Ssr4	73787028	Active	68.8942	-0.557355	0.454882	0.220472	0.953998
Hcfc1	73942792	Active	2123.18	0.200225	0.297347	0.500712	0.953998
Mecp2	74026592	Active	835.147	0.171143	0.244267	0.483529	0.953998
G6pdx	74409483	Active	150.631	-0.16567	0.348756	0.634765	0.966574
Eda2r	97333840	Active	1502.87	-0.226483	0.256749	0.377714	0.953998
Ercc6l	102141716	Active	482.606	-0.344758	0.356063	0.332919	0.953998
Jpx	103493558	Active	128.644	0.137641	0.497533	0.782051	0.978545
Ftx	103560907	Active	68.3934	0.20694	0.469731	0.659539	0.977828
5530601H04Rik	105037197	Active	172.985	0.0118312	0.269673	0.965006	0.985014
Pbdc1	105079756	Active	450.652	-0.135815	0.233183	0.560273	0.953998
Chm	113040593	Active	250.387	-0.343564	0.302703	0.256381	0.953998
Mdm4-ps	128261411	Active	10.3439	-0.5902	0.839745	0.48216	0.953998
Morf4l2	136732942	Active	125.513	-0.284517	0.396855	0.473418	0.953998
BC065397	136741824	Active	127.99	0.200614	0.332303	0.546038	0.953998
Plp1	136822671	Active	348.155	0.0244738	0.917314	0.978715	0.985014
Rbm41	139889511	Active	125.527	0.545308	0.320364	0.0887272	0.953998
Psmd10	140948429	Active	273.457	0.145574	0.24576	0.553621	0.953998
Atg4a	140956907	Active	231.247	-0.0136726	0.271251	0.959799	0.985014
Tmem29	150397773	Active	26.761	-0.627342	0.561066	0.263514	0.953998
3110067C02Rik	150463726	Active	27.8382	0.428137	0.560542	0.444992	0.953998
Kdm5c	152233020	Active	1354.27	0.0611621	0.221781	0.782719	0.978545
9530051G07Rik	153037629	Active	39.4492	-0.731502	0.498065	0.141917	0.953998
Phka2	160502166	Active	214.848	0.493551	0.274147	0.0718105	0.953998
Cdkl5	160784308	Active	360.571	0.188794	0.270478	0.485177	0.953998
Rbbp7	162760402	Active	31.2565	-0.290273	0.509609	0.56895	0.953998
Txlng	162778919	Active	91.3155	-0.179037	0.342774	0.60145	0.953998
Syap1	162857057	Active	813.753	0.14607	0.227767	0.521319	0.953998
Ctps2	162901238	Active	432.656	0.192686	0.230647	0.403482	0.953998
Ap1s2	163909017	Active	68.4589	1.06531	0.534518	0.0462579	0.953998
Zrsr2	163935443	Active	886.632	-0.179019	0.214127	0.403132	0.953998
Siah1b	164070705	Active	118.02	-0.101671	0.410627	0.804444	0.979959
Piga	164419793	Active	133.451	-0.134862	0.35372	0.703005	0.977828
Gemin8	166170454	Active	266.2	0.531132	0.299083	0.0757549	0.953998
Gpm6b	166238911	Active	13073.3	-0.276922	0.254528	0.276604	0.953998
Ofd1	166390033	Active	324.915	0.0949283	0.256951	0.711799	0.977828
Trappc2	166440574	Active	122.264	0.149214	0.408829	0.715128	0.977828
Tceanc	166499812	Active	118.015	1.05851	0.479314	0.0272177	0.953998
Mid1	169685199	Active	510.454	0.128707	0.218526	0.555874	0.953998
Gpkow	7697131	Total	3235.25	-0.361652	0.179115	0.0434765	0.0785381
Suv39h1	8061171	Total	4351.27	-0.59275	0.235185	0.0117234	0.02507
Ftsj1	8238668	Total	1441.76	-0.734383	0.184708	7.0112e-05	0.000634883
1810030O07Rik	12654879	Total	1603.45	-1.46221	0.191251	2.08096e-14	1.16534e-12
Med14	12675369	Total	6226.94	-1.06704	0.260112	4.09165e-05	0.000458265
Usp9x	13071498	Total	10109.3	-0.802999	0.268988	0.00283338	0.00835101
Ddx3x	13280970	Total	33586.1	-0.745666	0.237721	0.00170844	0.00531514
Gm9434	13377866	Total	37.1017	0.029572	0.72913	0.967648
Kdm6a	18162575	Total	2119.04	-0.317257	0.231575	0.170688	0.238963
Gm14539	20581141	Total	1795.4	0.283328	0.24078	0.239311	0.31166
Uba1	20658326	Total	44060.2	-0.530899	0.179665	0.0031273	0.00875645
Araf	20797814	Total	4991.63	-0.39726	0.190878	0.037413	0.0698377
Cfp	20925454	Total	436.093	-0.366048	0.333815	0.272835
Elk1	20933395	Total	2248.95	-0.617853	0.182243	0.000698253	0.00244389
Uxt	20941722	Total	492.787	-0.423254	0.277604	0.127343	0.187663
A230072C01Rik	20961684	Total	366.567	-0.0748006	0.27966	0.789108
Ocrl	47912387	Total	2718.39	-0.644064	0.18652	0.000554272	0.00230217
Zdhhc9	48171969	Total	4258.45	-0.934383	0.215653	1.47223e-05	0.000342795
Utp14a	48256862	Total	3759.35	-0.763973	0.211433	0.000302307	0.00169292
Firre	50555744	Total	339.379	-0.651354	0.335073	0.0519057
Mmgt1	56585512	Total	7266.36	-0.783795	0.2289	0.000616654	0.00230217
Slc9a6	56609757	Total	2032.32	-0.838025	0.220469	0.000144057	0.000896353
Htatsf1	57053583	Total	5477.93	-0.610998	0.178189	0.000605942	0.00230217
Fmr1	68678541	Total	3159.06	-0.936651	0.228151	4.03623e-05	0.000458265
Slc6a8	73673150	Total	2462.56	-0.48118	0.253355	0.057534	0.0976335
Bcap31	73686178	Total	7209.64	-0.648942	0.222956	0.00360705	0.00918157
Abcd1	73716597	Total	1503.97	-0.395468	0.253935	0.119385	0.187663
Plxnb3	73757090	Total	674.553	0.342422	0.383554	0.371985	0.425126
Idh3g	73778963	Total	8763.1	-0.558926	0.219306	0.0108153	0.0242263
Ssr4	73787028	Total	3428.64	-0.313638	0.20404	0.124259	0.187663
Hcfc1	73942792	Total	12578.6	-0.343815	0.285002	0.227679	0.31023
Mecp2	74026592	Total	5490.22	-0.550357	0.204099	0.00700679	0.01706
G6pdx	74409483	Total	1136.16	-0.342037	0.295189	0.246576	0.313824
Eda2r	97333840	Total	7929.99	-0.599968	0.234479	0.0105056	0.0242263
Ercc6l	102141716	Total	2781.9	-0.713133	0.32285	0.027184	0.0524932
Jpx	103493558	Total	422.689	-0.364304	0.422531	0.388581
Ftx	103560907	Total	256.37	-0.22229	0.400025	0.578423
5530601H04Rik	105037197	Total	803.853	-0.157536	0.232734	0.498473	0.536817
Pbdc1	105079756	Total	3581.13	-0.482612	0.199967	0.0158021	0.0316043
Chm	113040593	Total	3307.38	-0.789987	0.200183	7.93604e-05	0.000634883
Mdm4-ps	128261411	Total	69.0944	0.0447423	0.546658	0.934768
Morf4l2	136732942	Total	25524.4	-0.62417	0.161599	0.000112252	0.000785766
BC065397	136741824	Total	251.74	-0.440983	0.356947	0.21667
Plp1	136822671	Total	838.295	-0.261132	0.829006	0.752766	0.752766
Rbm41	139889511	Total	1218.07	-0.293174	0.263248	0.265418	0.327016
Psmd10	140948429	Total	1858.1	-0.145906	0.188685	0.439359	0.489908
Atg4a	140956907	Total	689.282	-0.368809	0.26401	0.162428	0.233229
Tmem29	150397773	Total	1339.48	-0.0977966	0.242356	0.686562	0.699045
3110067C02Rik	150463726	Total	44.4973	0.155117	0.650952	0.811654
Kdm5c	152233020	Total	10924.5	-0.3673	0.192948	0.0569591	0.0976335
9530051G07Rik	153037629	Total	69.3996	-1.04808	0.549134	0.0563129
Phka2	160502166	Total	1458.02	-0.180042	0.280089	0.520351	0.549805
Cdkl5	160784308	Total	1864.77	-0.276552	0.249992	0.268621	0.327016
Rbbp7	162760402	Total	14380.5	-0.904176	0.211063	1.8364e-05	0.000342795
Txlng	162778919	Total	1585.2	-0.747073	0.209338	0.000358698	0.0018261
Syap1	162857057	Total	4744.65	-0.353377	0.229863	0.124211	0.187663
Ctps2	162901238	Total	1727.42	-0.221883	0.216453	0.305321	0.363787
Ap1s2	163909017	Total	289.159	0.452321	0.439335	0.303217
Zrsr2	163935443	Total	3421.33	-0.64481	0.183298	0.000435111	0.00203052
Siah1b	164070705	Total	1004.65	-0.617883	0.246209	0.0120873	0.02507
Piga	164419793	Total	1121.46	-0.918189	0.275174	0.000847619	0.00279216
Gemin8	166170454	Total	1725.33	0.114394	0.255527	0.654385	0.678621
Gpm6b	166238911	Total	87200.7	-0.753361	0.258729	0.00359374	0.00918157
Ofd1	166390033	Total	2290.02	-0.240987	0.248281	0.331736	0.387026
Trappc2	166440574	Total	1397.81	-0.399298	0.234415	0.0884963	0.145759
Tceanc	166499812	Total	528.208	0.530655	0.44462	0.232672	0.31023
Mid1	169685199	Total	796.232	-0.175212	0.229991	0.446166	0.489908

## Sheet: Extended Figure 4g
Gene	Position	Status	baseMean	log2FoldChange	lfcSE	pvalue	padj
1810030O07Rik	12654879	Inactive	306.861	-2.6356	0.341857	1.26164e-14	9.0117e-14
Med14	12675369	Inactive	231.982	-3.23332	0.286694	1.68669e-29	4.21673e-28
Usp9x	13071498	Inactive	700.291	-1.74482	0.310106	1.83863e-08	7.66096e-08
Ddx3x	13280970	Inactive	520.495	-1.38359	0.450197	0.00211713	0.00378058
Gm9434	13377866	Inactive	5.09725	0.268569	0.989101	0.785985	0.818734
Kdm6a	18162575	Inactive	125.345	-1.86884	0.411704	5.64469e-06	1.48544e-05
Gm14539	20581141	Inactive	402.761	0.441743	0.221972	0.0465811	0.0597194
Ndufb11	20615326	Inactive	752.468	-0.903327	0.909158	0.320424	0.381457
Rbm10	20617503	Inactive	12.5187	-1.02051	1.18583	0.389464	0.442573
Uba1	20658326	Inactive	2760.63	-0.831781	0.39898	0.0370903	0.048803
Cdk16	20687954	Inactive	556.432	-1.54956	0.363175	1.9838e-05	4.50898e-05
Araf	20797814	Inactive	260.917	-1.43103	0.63546	0.0243248	0.0347497
Utp14a	48256862	Inactive	371.396	-1.04919	0.295589	0.000385995	0.000742298
Mmgt1	56585512	Inactive	625.457	-1.39734	0.317562	1.08151e-05	2.70378e-05
Slc9a6	56609757	Inactive	48.6373	-5.27819	0.560156	4.39586e-21	4.39586e-20
Htatsf1	57053583	Inactive	304.838	-2.86205	0.394808	4.19172e-13	2.61982e-12
Fmr1	68678541	Inactive	135.869	-2.46767	0.456062	6.2734e-08	2.41285e-07
Slc6a8	73673150	Inactive	58.1375	-3.87822	0.747659	2.13526e-07	7.11755e-07
Bcap31	73686178	Inactive	1244.74	-2.0675	0.167228	4.12791e-35	2.06395e-33
Abcd1	73716597	Inactive	63.7186	-3.95604	0.394108	1.03777e-23	1.29721e-22
Plxnb3	73757090	Inactive	58.6963	-5.06468	0.800119	2.45312e-10	1.22656e-09
Srpk3	73774405	Inactive	5.80689	-5.17216	1.39544	0.000210173	0.000420346
Idh3g	73778963	Inactive	1017.33	-1.72259	0.210267	2.56018e-16	2.13348e-15
Ssr4	73787028	Inactive	37.5425	-2.14076	0.531792	5.68405e-05	0.000123566
Hcfc1	73942792	Inactive	588.423	-1.59821	0.471647	0.000702587	0.00130109
Mecp2	74026592	Inactive	339.876	-2.5855	0.41136	3.27314e-10	1.48779e-09
G6pdx	74409483	Inactive	62.4044	0.0835786	0.439177	0.849068	0.866396
Gm8822	81820384	Inactive	8.02701	0.340148	0.623653	0.58547	0.62284
Eif2s3x	94188707	Inactive	84.4465	-0.0711912	0.588084	0.903647	0.903647
Eda2r	97333840	Inactive	363.965	-1.04487	0.500299	0.0367537	0.048803
Igbp1	100494291	Inactive	239.08	-1.45774	0.621216	0.018946	0.028706
Ercc6l	102141716	Inactive	144.195	-0.888287	0.93809	0.343684	0.399633
Jpx	103493558	Inactive	44.1599	-1.99834	0.387209	2.45764e-07	7.68013e-07
Ftx	103560907	Inactive	20.0428	-2.37767	0.522312	5.3087e-06	1.47464e-05
5530601H04Rik	105037197	Inactive	75.6363	-0.958462	0.336242	0.00436483	0.00727471
Pbdc1	105079756	Inactive	264.395	-0.778576	0.34067	0.0222878	0.0327761
Chm	113040593	Inactive	83.5542	-5.41275	0.518354	1.59109e-25	2.65182e-24
Mdm4-ps	128261411	Inactive	8.72945	-0.381637	0.646891	0.55522	0.6035
Tmem29	150397773	Inactive	5.68248	-2.18828	1.01411	0.0309409	0.0429734
Kdm5c	152233020	Inactive	598.241	-0.900772	0.226323	6.8905e-05	0.000143552
Rbbp7	162760402	Inactive	10.2731	-4.74655	0.963775	8.43765e-07	2.48166e-06
Txlng	162778919	Inactive	46.9873	-1.59039	0.372746	1.98395e-05	4.50898e-05
Syap1	162857057	Inactive	469.044	-1.23784	0.229467	6.87393e-08	2.45498e-07
Zrsr2	163935443	Inactive	380.633	-1.21359	0.412894	0.00329028	0.0056729
Gemin8	166170454	Inactive	345.556	-0.333972	0.179686	0.0630776	0.078847
Gpm6b	166238911	Inactive	13849.2	-1.23847	0.194075	1.75473e-10	9.74853e-10
Ofd1	166390033	Inactive	277.489	-0.820467	0.327118	0.0121359	0.0195741
Trappc2	166440574	Inactive	150.94	-0.994773	0.423346	0.0187842	0.028706
Tceanc	166499812	Inactive	99.3295	-0.756758	0.411914	0.066184	0.0807122
G530011O06Rik	169975043	Inactive	5.24517	-0.474867	0.764039	0.534256	0.593618
1810030O07Rik	12654879	Active	198.729	-0.162478	0.214593	0.448963	0.935555
Med14	12675369	Active	607.684	0.105936	0.233677	0.650302	0.935555
Usp9x	13071498	Active	1265.8	0.0901528	0.20302	0.657	0.935555
Ddx3x	13280970	Active	1762.41	0.0766854	0.299548	0.797948	0.940348
Gm9434	13377866	Active	20.9153	0.340315	0.733455	0.642655	0.935555
Kdm6a	18162575	Active	228.53	-0.398675	0.300754	0.184978	0.935555
Gm14539	20581141	Active	161.211	0.176782	0.348839	0.612314	0.935555
Ndufb11	20615326	Active	1628.35	-0.0544084	0.166125	0.743278	0.935555
Rbm10	20617503	Active	30.9404	-0.530344	0.468089	0.257215	0.935555
Uba1	20658326	Active	4654.48	0.135088	0.174273	0.438248	0.935555
Cdk16	20687954	Active	1295.11	0.0790038	0.155049	0.610374	0.935555
Araf	20797814	Active	440.105	-0.19276	0.291822	0.508908	0.935555
Utp14a	48256862	Active	688.261	-0.192864	0.243678	0.428669	0.935555
Mmgt1	56585512	Active	1223.01	0.0581754	0.196473	0.767155	0.935555
Slc9a6	56609757	Active	153.396	-0.174135	0.265591	0.512049	0.935555
Htatsf1	57053583	Active	962.658	-0.0505451	0.155672	0.745415	0.935555
Fmr1	68678541	Active	220.379	-0.358011	0.379458	0.345435	0.935555
Slc6a8	73673150	Active	331.014	-0.172856	0.2919	0.553734	0.935555
Bcap31	73686178	Active	2435.33	0.13306	0.159919	0.405383	0.935555
Abcd1	73716597	Active	151.441	-0.126964	0.265412	0.632391	0.935555
Plxnb3	73757090	Active	190.543	-1.25415	0.557352	0.0244372	0.407287
Srpk3	73774405	Active	41.3392	-1.93984	0.844701	0.0216484	0.407287
Idh3g	73778963	Active	1705.86	-0.230779	0.203069	0.255767	0.935555
Ssr4	73787028	Active	52.9359	-0.989606	0.589334	0.0931144	0.935555
Hcfc1	73942792	Active	1850.16	0.448091	0.291864	0.124717	0.935555
Mecp2	74026592	Active	859.062	-0.0260829	0.2233	0.907013	0.944805
G6pdx	74409483	Active	105.025	-0.0552619	0.376499	0.883307	0.940864
Gm8822	81820384	Active	20.0585	0.207682	0.557985	0.709744	0.935555
Eif2s3x	94188707	Active	585.852	0.180266	0.272355	0.508048	0.935555
Eda2r	97333840	Active	1158.18	0.14384	0.287647	0.617034	0.935555
Igbp1	100494291	Active	413.85	-0.332023	0.358818	0.354798	0.935555
Ercc6l	102141716	Active	428.76	0.40164	0.730484	0.582438	0.935555
Jpx	103493558	Active	105.759	-0.395438	0.35271	0.262228	0.935555
Ftx	103560907	Active	66.2477	-0.0276463	0.514234	0.957125	0.957125
5530601H04Rik	105037197	Active	140.113	0.0386194	0.265647	0.884412	0.940864
Pbdc1	105079756	Active	349.533	0.310235	0.299207	0.299803	0.935555
Chm	113040593	Active	247.246	-0.38675	0.289752	0.181954	0.935555
Mdm4-ps	128261411	Active	19.5682	0.667388	1.04838	0.524392	0.935555
Tmem29	150397773	Active	15.3414	0.0518046	0.656141	0.93707	0.956194
Kdm5c	152233020	Active	1254.96	0.0426888	0.176324	0.8087	0.940348
Rbbp7	162760402	Active	32.7603	-0.308512	0.513626	0.54807	0.935555
Txlng	162778919	Active	73.6262	0.0665527	0.381662	0.86157	0.940864
Syap1	162857057	Active	822.999	0.0475915	0.160192	0.766398	0.935555
Zrsr2	163935443	Active	760.029	-0.0343043	0.192582	0.858622	0.940864
Gemin8	166170454	Active	228.369	0.0994204	0.271519	0.714243	0.935555
Gpm6b	166238911	Active	16897.1	-0.417322	0.183092	0.022649	0.407287
Ofd1	166390033	Active	269.424	0.162789	0.239787	0.497208	0.935555
Trappc2	166440574	Active	107.065	-0.207258	0.341139	0.543488	0.935555
Tceanc	166499812	Active	109.731	-0.143246	0.386896	0.711202	0.935555
G530011O06Rik	169975043	Active	21.4237	1.06526	0.757081	0.159408	0.935555
1810030O07Rik	12654879	Total	1674.38	-1.36936	0.201578	1.09686e-11	5.37461e-10
Med14	12675369	Total	4465.8	-0.567844	0.233092	0.0148453	0.0427893
Usp9x	13071498	Total	9782.48	-0.508642	0.215633	0.0183327	0.0449151
Ddx3x	13280970	Total	27297.9	-0.177559	0.258019	0.491352	0.633585
Gm9434	13377866	Total	27.6602	0.337746	0.900209	0.707522
Kdm6a	18162575	Total	2253.38	-0.73058	0.257782	0.00459543	0.0187647
Gm14539	20581141	Total	1528.9	0.398708	0.22836	0.0808171	0.14143
Ndufb11	20615326	Total	5964.68	-0.290862	0.223982	0.194083	0.306776
Rbm10	20617503	Total	4421.95	-0.0812634	0.228831	0.722497	0.82331
Uba1	20658326	Total	41681.4	-0.220971	0.182973	0.227176	0.327401
Cdk16	20687954	Total	12557.4	-0.389426	0.146207	0.00773281	0.0291467
Araf	20797814	Total	4383.31	-0.506415	0.212106	0.016961	0.0449151
Utp14a	48256862	Total	2720.8	-0.483426	0.213608	0.0236267	0.0526231
Mmgt1	56585512	Total	6219.77	-0.417503	0.211749	0.0486451	0.0993171
Slc9a6	56609757	Total	2237.6	-0.665701	0.195696	0.000669677	0.00468774
Htatsf1	57053583	Total	4881	-0.567888	0.144021	8.04368e-05	0.000985351
Fmr1	68678541	Total	4074.9	-1.06375	0.291591	0.000264184	0.0021575
Slc6a8	73673150	Total	2861.15	-0.449815	0.308706	0.145089	0.236979
Bcap31	73686178	Total	8365.27	-0.51408	0.161332	0.00144023	0.00641557
Abcd1	73716597	Total	1914.06	-0.770242	0.203124	0.000149447	0.00146458
Plxnb3	73757090	Total	1219.42	-1.78448	0.554707	0.0012955	0.00634793
Srpk3	73774405	Total	194.232	-1.9266	0.730736	0.00837596	0.0293158
Idh3g	73778963	Total	8671.32	-0.685284	0.206545	0.000907126	0.0049388
Ssr4	73787028	Total	3317.49	-0.426733	0.18509	0.0211361	0.0493177
Hcfc1	73942792	Total	11189.6	0.00536042	0.298559	0.985675	0.995158
Mecp2	74026592	Total	6021.78	-0.578582	0.228792	0.0114436	0.0373824
G6pdx	74409483	Total	883.773	-0.0685136	0.237478	0.77296	0.860796
Gm8822	81820384	Total	628.129	0.184661	0.339857	0.58689	0.737374
Eif2s3x	94188707	Total	3365.74	-0.123483	0.287155	0.667178	0.778375
Eda2r	97333840	Total	5619.26	-0.137262	0.301399	0.648811	0.778375
Igbp1	100494291	Total	5171.77	-0.564318	0.299307	0.0593742	0.107753
Ercc6l	102141716	Total	2332.75	0.0435763	0.795724	0.956327	0.995158
Jpx	103493558	Total	359.598	-0.610844	0.319219	0.0556765	0.107753
Ftx	103560907	Total	260.209	-0.551688	0.433881	0.203544	0.308367
5530601H04Rik	105037197	Total	748.376	-0.264755	0.256902	0.302742	0.412066
Pbdc1	105079756	Total	2770.52	-0.0248379	0.269919	0.926682	0.995158
Chm	113040593	Total	3387.64	-0.966766	0.230905	2.82852e-05	0.000634097
Mdm4-ps	128261411	Total	127.125	0.0391389	0.720722	0.956692	0.995158
Tmem29	150397773	Total	1163.29	-0.00188275	0.310235	0.995158	0.995158
Kdm5c	152233020	Total	10200.2	-0.263728	0.176225	0.134512	0.22728
Rbbp7	162760402	Total	12119.8	-0.511219	0.269498	0.0578371	0.107753
Txlng	162778919	Total	1292.66	-0.655373	0.195085	0.000781035	0.00478384
Syap1	162857057	Total	4650.67	-0.411239	0.174092	0.0181671	0.0449151
Zrsr2	163935443	Total	2622.93	-0.412888	0.204897	0.0438938	0.093513
Gemin8	166170454	Total	1554.38	-0.0921954	0.208594	0.6585	0.778375
Gpm6b	166238911	Total	115872	-0.774927	0.188346	3.88223e-05	0.000634097
Ofd1	166390033	Total	2008.51	-0.295381	0.234433	0.207676	0.308367
Trappc2	166440574	Total	1426.44	-0.519724	0.213078	0.014723	0.0427893
Tceanc	166499812	Total	515.311	-0.33567	0.323168	0.298951	0.412066
G530011O06Rik	169975043	Total	69.2027	-0.4926	0.62111	0.427722	0.566442
