# Supplementary material for: Escape from X inactivation is directly modulated by Xist noncoding RNA
Source: Nat Cell Biol. 2025 Dec 15;28(1):166–81. doi: 10.1038/s41556-025-01823-6 (PMC12807875; doi:10.1038/s41556-025-01823-6)
Supplement: Supplementary file 18 — Numerical source data. [file 41556_2025_1823_MOESM18_ESM.xlsx]

## Sheet: Extended Figure 5b
Gene	Position	Condition	Replicate	Allelic Ratio
Gm26618	6027056	No Dox (3d)	Rep1	0
Nudt11	6047453	No Dox (3d)	Rep1	0.00444444
Rpl19-ps12	6071222	No Dox (3d)	Rep1	0
Nudt10	6168696	No Dox (3d)	Rep1	0.00436681
Shroom4	6399854	No Dox (3d)	Rep1	0
Dgkk	6779306	No Dox (3d)	Rep1	0
Clcn5	7153810	No Dox (3d)	Rep1	0
Usp27x	7371276	No Dox (3d)	Rep1	0.0163934
RP23-135F22.6	7558602	No Dox (3d)	Rep1	0.541667
Syp	7638471	No Dox (3d)	Rep1	0.0232558
Plp2	7667941	No Dox (3d)	Rep1	0
Gpkow	7697131	No Dox (3d)	Rep1	0.470588
Wdr45	7721973	No Dox (3d)	Rep1	0.424084
Praf2	7728439	No Dox (3d)	Rep1	0.483556
Ccdc120	7731714	No Dox (3d)	Rep1	0.2125
Tfe3	7762560	No Dox (3d)	Rep1	0.439936
Gripap1	7789765	No Dox (3d)	Rep1	0.390741
Kcnd1	7822289	No Dox (3d)	Rep1	0.444954
Otud5	7841364	No Dox (3d)	Rep1	0.39916
Pim2	7878262	No Dox (3d)	Rep1	0.412879
Slc35a2	7884041	No Dox (3d)	Rep1	0.518779
Pqbp1	7894519	No Dox (3d)	Rep1	0.490971
Timm17b	7899357	No Dox (3d)	Rep1	0.373554
Pcsk1n	7919822	No Dox (3d)	Rep1	0.274608
Hdac6	7930120	No Dox (3d)	Rep1	0.344806
Suv39h1	8061171	No Dox (3d)	Rep1	0.543379
WdRep13	8123301	No Dox (3d)	Rep1	0.448404
Rbm3	8138975	No Dox (3d)	Rep1	0.551724
Rbm3os	8145429	No Dox (3d)	Rep1	0.428571
Tbc1d25	8154472	No Dox (3d)	Rep1	0.399306
Ebp	8185329	No Dox (3d)	Rep1	0.435835
Porcn	8193848	No Dox (3d)	Rep1	0.467949
Ftsj1	8238668	No Dox (3d)	Rep1	0.54388
B630019K06Rik	8892382	No Dox (3d)	Rep1	0
Xk	9272756	No Dox (3d)	Rep1	0.0362319
Dynlt3	9654267	No Dox (3d)	Rep1	0
Rpgr	10073621	No Dox (3d)	Rep1	0.394852
Tspan7	10485158	No Dox (3d)	Rep1	0.0311465
Mid1ip1	10715013	No Dox (3d)	Rep1	0.474194
Bcor	12036740	No Dox (3d)	Rep1	0.378947
Atp6ap2	12587801	No Dox (3d)	Rep1	0.427265
1810030O07Rik	12654879	No Dox (3d)	Rep1	0.71648
Med14	12675369	No Dox (3d)	Rep1	0.478596
Gm14634	12762278	No Dox (3d)	Rep1	0.517857
5730405O15Rik	13042015	No Dox (3d)	Rep1	0.509434
Usp9x	13071498	No Dox (3d)	Rep1	0.459967
Ddx3x	13280970	No Dox (3d)	Rep1	0.393537
Gm9434	13377866	No Dox (3d)	Rep1	0.366667
Cask	13517080	No Dox (3d)	Rep1	0.00942029
Maoa	16619698	No Dox (3d)	Rep1	0.00323363
Ndp	16885521	No Dox (3d)	Rep1	0.00100806
Fundc1	17556564	No Dox (3d)	Rep1	0.357774
Kdm6a	18162575	No Dox (3d)	Rep1	0.437086
Chst7	20059560	No Dox (3d)	Rep1	0
Slc9a7	20105755	No Dox (3d)	Rep1	0
Rp2h	20364481	No Dox (3d)	Rep1	0
Jade3	20425688	No Dox (3d)	Rep1	0
Gm14539	20581141	No Dox (3d)	Rep1	0.724175
Ndufb11	20615326	No Dox (3d)	Rep1	0.445547
Rbm10	20617503	No Dox (3d)	Rep1	0.159091
Uba1	20658326	No Dox (3d)	Rep1	0.455387
Cdk16	20687954	No Dox (3d)	Rep1	0.472134
Usp11	20703906	No Dox (3d)	Rep1	0.519298
Araf	20797814	No Dox (3d)	Rep1	0.496273
Syn1	20860511	No Dox (3d)	Rep1	0.0909091
Timp1	20870166	No Dox (3d)	Rep1	0
Cfp	20925454	No Dox (3d)	Rep1	0.335689
Elk1	20933395	No Dox (3d)	Rep1	0.353659
Uxt	20941722	No Dox (3d)	Rep1	0.407407
A230072C01Rik	20961684	No Dox (3d)	Rep1	0.385586
Zfp182	21028939	No Dox (3d)	Rep1	0
Zfp300	21079174	No Dox (3d)	Rep1	0
Klhl13	23219271	No Dox (3d)	Rep1	0
Dock11	35888832	No Dox (3d)	Rep1	0.0430108
Pgrmc1	36598206	No Dox (3d)	Rep1	0.0038961
Akap17b	36608314	No Dox (3d)	Rep1	0.371429
Upf3b	37091678	No Dox (3d)	Rep1	0.404255
Nkap	37126795	No Dox (3d)	Rep1	0.461144
Zbtb33	38189793	No Dox (3d)	Rep1	0
Tmem255a	38196573	No Dox (3d)	Rep1	0.000156446
Lamp2	38401357	No Dox (3d)	Rep1	0.110446
Gm7598	38476461	No Dox (3d)	Rep1	0
Cul4b	38533274	No Dox (3d)	Rep1	0.0789474
Gria3	41400854	No Dox (3d)	Rep1	0.00459242
Xiap	42059679	No Dox (3d)	Rep1	0.184834
Stag2	42149317	No Dox (3d)	Rep1	0.0384615
Smarca1	47809368	No Dox (3d)	Rep1	0
Ocrl	47912387	No Dox (3d)	Rep1	0.016198
Apln	48025146	No Dox (3d)	Rep1	0
Zdhhc9	48171969	No Dox (3d)	Rep1	0.0858164
Utp14a	48256862	No Dox (3d)	Rep1	0.430972
Bcorl1	48341358	No Dox (3d)	Rep1	0.0466667
Aifm1	48474944	No Dox (3d)	Rep1	0.166667
Zfp280c	48541625	No Dox (3d)	Rep1	0.00117925
Slc25a14	48623413	No Dox (3d)	Rep1	0
Rbmx2	48695004	No Dox (3d)	Rep1	0.201299
Enox2	49009707	No Dox (3d)	Rep1	0
Gm14719	49660960	No Dox (3d)	Rep1	0.51145
Firre	50555744	No Dox (3d)	Rep1	0.0541237
Gpc4	52053021	No Dox (3d)	Rep1	0.00021245
Ccdc160	52791200	No Dox (3d)	Rep1	0
Phf6	52912266	No Dox (3d)	Rep1	0.00295858
Hprt	52988137	No Dox (3d)	Rep1	0.0292398
C430049B03Rik	53055046	No Dox (3d)	Rep1	0
Fam122b	53243415	No Dox (3d)	Rep1	0
Mospd1	53344598	No Dox (3d)	Rep1	0
Cxx1c	53608032	No Dox (3d)	Rep1	0
Cxx1b	53669177	No Dox (3d)	Rep1	0.00807265
Zfp449	56346400	No Dox (3d)	Rep1	0
Ddx26b	56454857	No Dox (3d)	Rep1	0
Mmgt1	56585512	No Dox (3d)	Rep1	0.409816
Slc9a6	56609757	No Dox (3d)	Rep1	0.381868
Fhl1	56731787	No Dox (3d)	Rep1	0.00248344
Htatsf1	57053583	No Dox (3d)	Rep1	0.291162
Arhgef6	57231485	No Dox (3d)	Rep1	0.00431034
Rbmx	57383530	No Dox (3d)	Rep1	0.28613
Atp11c	60223290	No Dox (3d)	Rep1	0
Gm715	60548019	No Dox (3d)	Rep1	0
Sox3	60891366	No Dox (3d)	Rep1	0
C230004F18Rik	61116386	No Dox (3d)	Rep1	0
Gm7327	61785381	No Dox (3d)	Rep1	0
Slitrk2	66649318	No Dox (3d)	Rep1	0
FmRep1	68678541	No Dox (3d)	Rep1	0.239923
Aff2	69360294	No Dox (3d)	Rep1	0
Gm8172	69605496	No Dox (3d)	Rep1	0
Ids	70343069	No Dox (3d)	Rep1	0.00155239
1110012L19Rik	70385877	No Dox (3d)	Rep1	0
BC023829	70459753	No Dox (3d)	Rep1	0
Mamld1	71050256	No Dox (3d)	Rep1	0
Mtm1	71210767	No Dox (3d)	Rep1	0
MtmRep1	71364760	No Dox (3d)	Rep1	0.00477327
Cd99l2	71420060	No Dox (3d)	Rep1	0
Hmgb3	71555918	No Dox (3d)	Rep1	0.0103806
Gpr50	71663667	No Dox (3d)	Rep1	0
Vma21	71815924	No Dox (3d)	Rep1	0
Prrg3	71962624	No Dox (3d)	Rep1	0.00635593
Gabra3	72432681	No Dox (3d)	Rep1	0
Cetn2	72913532	No Dox (3d)	Rep1	0.0369231
Nsdhl	72918557	No Dox (3d)	Rep1	0.0210608
Zfp185	72987339	No Dox (3d)	Rep1	0.00816327
F8a	73228291	No Dox (3d)	Rep1	0
Zfp275	73342621	No Dox (3d)	Rep1	0.0185185
Haus7	73437315	No Dox (3d)	Rep1	0.0606061
Bgn	73483602	No Dox (3d)	Rep1	0.06
Pnck	73655994	No Dox (3d)	Rep1	0
Slc6a8	73673150	No Dox (3d)	Rep1	0.308133
Bcap31	73686178	No Dox (3d)	Rep1	0.452206
Abcd1	73716597	No Dox (3d)	Rep1	0.501992
Plxnb3	73757090	No Dox (3d)	Rep1	0.381679
Srpk3	73774405	No Dox (3d)	Rep1	0.727273
Idh3g	73778963	No Dox (3d)	Rep1	0.446536
Ssr4	73787028	No Dox (3d)	Rep1	0.604478
Pdzd4	73793359	No Dox (3d)	Rep1	0.408946
Gm14817	73795215	No Dox (3d)	Rep1	1
Arhgap4	73891442	No Dox (3d)	Rep1	0.393939
Naa10	73916873	No Dox (3d)	Rep1	0.394619
Hcfc1	73942792	No Dox (3d)	Rep1	0.380042
Irak1	74013914	No Dox (3d)	Rep1	0.00839748
Mecp2	74026592	No Dox (3d)	Rep1	0.410934
Flna	74223461	No Dox (3d)	Rep1	0.487496
Emd	74254687	No Dox (3d)	Rep1	0.498307
Dnase1l1	74273217	No Dox (3d)	Rep1	0.435897
Taz	74281912	No Dox (3d)	Rep1	0.438114
Atp6ap1	74297097	No Dox (3d)	Rep1	0.47619
Gdi1	74304998	No Dox (3d)	Rep1	0.39427
Fam50a	74313033	No Dox (3d)	Rep1	0.300613
Plxna3	74329066	No Dox (3d)	Rep1	0.455809
Lage3	74351276	No Dox (3d)	Rep1	0.517241
Ubl4	74365718	No Dox (3d)	Rep1	0.48694
Slc10a3	74369217	No Dox (3d)	Rep1	0.196262
Fam3a	74384719	No Dox (3d)	Rep1	0.583204
Ikbkg	74393290	No Dox (3d)	Rep1	0.466464
G6pdx	74409483	No Dox (3d)	Rep1	0.532609
Dkc1	75095854	No Dox (3d)	Rep1	0.0485232
Mpp1	75109733	No Dox (3d)	Rep1	0.00520833
F8	75172715	No Dox (3d)	Rep1	0
Fundc2	75382399	No Dox (3d)	Rep1	0.0128
Mtcp1	75404846	No Dox (3d)	Rep1	0
Brcc3	75416628	No Dox (3d)	Rep1	0
Vbp1	75514299	No Dox (3d)	Rep1	0.254279
Rab39b	75572046	No Dox (3d)	Rep1	0
4933407K13Rik	75706932	No Dox (3d)	Rep1	0
Pls3	75785654	No Dox (3d)	Rep1	0.000312891
Tbl1x	77511013	No Dox (3d)	Rep1	0
Prkx	77761411	No Dox (3d)	Rep1	0
Prrg1	78449613	No Dox (3d)	Rep1	0
Rps24-ps3	79195047	No Dox (3d)	Rep1	0
Gm7173	79482568	No Dox (3d)	Rep1	0
Gm8806	80533745	No Dox (3d)	Rep1	0
Tmem47	81070698	No Dox (3d)	Rep1	0.00414181
Gm8822	81820384	No Dox (3d)	Rep1	0.142857
Dmd	82948870	No Dox (3d)	Rep1	0.0128496
Tab3	85574022	No Dox (3d)	Rep1	0
Gyk	85701937	No Dox (3d)	Rep1	0.000896861
Gm6977	90744546	No Dox (3d)	Rep1	0
Pola1	93304767	No Dox (3d)	Rep1	0
Pcyt1b	93654863	No Dox (3d)	Rep1	0
Pdk3	93764607	No Dox (3d)	Rep1	0.00253165
Zfx	94074631	No Dox (3d)	Rep1	0.00315457
Eif2s3x	94188707	No Dox (3d)	Rep1	0.181034
Klhl15	94234599	No Dox (3d)	Rep1	0
Apoo	94367117	No Dox (3d)	Rep1	0.679389
Gm14827	94442732	No Dox (3d)	Rep1	0.111111
Maged1	94535474	No Dox (3d)	Rep1	0.117876
Gspt2	94636069	No Dox (3d)	Rep1	0
Zxdb	94724569	No Dox (3d)	Rep1	0
Spin4	95022510	No Dox (3d)	Rep1	0
Arhgef9	95048935	No Dox (3d)	Rep1	0
AmeRep1	95420318	No Dox (3d)	Rep1	0.0189394
Zc4h2	95639193	No Dox (3d)	Rep1	0
Zc3h12b	95711678	No Dox (3d)	Rep1	0
Las1l	95935335	No Dox (3d)	Rep1	0
Msn	96096042	No Dox (3d)	Rep1	0.0010644
Heph	96455359	No Dox (3d)	Rep1	0
Eda2r	97333840	No Dox (3d)	Rep1	0.212925
Ar	98149721	No Dox (3d)	Rep1	0
Ophn1	98554277	No Dox (3d)	Rep1	0
Yipf6	98936316	No Dox (3d)	Rep1	0
Stard8	99003248	No Dox (3d)	Rep1	0
Efnb1	99136130	No Dox (3d)	Rep1	0
Pja1	99465734	No Dox (3d)	Rep1	0
Tmem28	99821021	No Dox (3d)	Rep1	0
Eda	99975606	No Dox (3d)	Rep1	0
Awat2	100402221	No Dox (3d)	Rep1	0.466667
Igbp1	100494291	No Dox (3d)	Rep1	0.460897
Pdzd11	100622883	No Dox (3d)	Rep1	0.00674536
Kif4	100625737	No Dox (3d)	Rep1	0
Gdpd2	100729873	No Dox (3d)	Rep1	0.00636943
Gm14866	100736983	No Dox (3d)	Rep1	0
Dlg3	100767722	No Dox (3d)	Rep1	0
Slc7a3	101079210	No Dox (3d)	Rep1	0.0357143
Snx12	101097786	No Dox (3d)	Rep1	0
Foxo4	101254528	No Dox (3d)	Rep1	0
Med12	101274030	No Dox (3d)	Rep1	0.00141844
Nlgn3	101299168	No Dox (3d)	Rep1	0
Zmym3	101404384	No Dox (3d)	Rep1	0.0236806
Nono	101429318	No Dox (3d)	Rep1	0.0887728
Itgb1bp2	101449088	No Dox (3d)	Rep1	0
Taf1	101532734	No Dox (3d)	Rep1	0.220339
Ogt	101640060	No Dox (3d)	Rep1	0.0495421
Nhsl2	101849385	No Dox (3d)	Rep1	0
Rgag4	102066544	No Dox (3d)	Rep1	0
Ercc6l	102141716	No Dox (3d)	Rep1	0.633333
Rps4x	102184941	No Dox (3d)	Rep1	0.490119
Cited1	102247381	No Dox (3d)	Rep1	0
Hdac8	102284639	No Dox (3d)	Rep1	0.196721
Phka1	102513975	No Dox (3d)	Rep1	0
Nap1l2	103184176	No Dox (3d)	Rep1	0
Chic1	103356476	No Dox (3d)	Rep1	0
Xist	103460375	No Dox (3d)	Rep1	0.997982
Jpx	103493558	No Dox (3d)	Rep1	0.51626
Ftx	103560907	No Dox (3d)	Rep1	0.379747
RP23-423B1.6	103576426	No Dox (3d)	Rep1	0.472222
Slc16a2	103697414	No Dox (3d)	Rep1	0.00799488
Rlim	103957163	No Dox (3d)	Rep1	0.0552442
C77370	104077434	No Dox (3d)	Rep1	0
Abcb7	104280657	No Dox (3d)	Rep1	0
Uprt	104482818	No Dox (3d)	Rep1	0
Zdhhc15	104536969	No Dox (3d)	Rep1	0
5530601H04Rik	105037197	No Dox (3d)	Rep1	0.484163
Pbdc1	105079756	No Dox (3d)	Rep1	0.458582
Magee1	105120378	No Dox (3d)	Rep1	0.0206612
5330434G04Rik	105348282	No Dox (3d)	Rep1	0
Atrx	105797615	No Dox (3d)	Rep1	0.00308642
Magt1	105968084	No Dox (3d)	Rep1	0.125507
Cox7b	106015700	No Dox (3d)	Rep1	0.241176
Atp7a	106027276	No Dox (3d)	Rep1	0.00813008
Pgk1	106187100	No Dox (3d)	Rep1	0.0317125
Taf9b	106206883	No Dox (3d)	Rep1	0
Lpar4	106920625	No Dox (3d)	Rep1	0
Itm2a	107397099	No Dox (3d)	Rep1	0
2610002M06Rik	107782751	No Dox (3d)	Rep1	0
Brwd3	108737016	No Dox (3d)	Rep1	0
281040Dox (3d)21Rik	108834478	No Dox (3d)	Rep1	0
Hmgn5	109004534	No Dox (3d)	Rep1	0
Sh3bgrl	109095365	No Dox (3d)	Rep1	0.000433839
Pou3f4	110814280	No Dox (3d)	Rep1	0
Rps6ka6	111388192	No Dox (3d)	Rep1	0
Chm	113040593	No Dox (3d)	Rep1	0.219008
Pcdh11x	120290259	No Dox (3d)	Rep1	0
Nap1l3	122394565	No Dox (3d)	Rep1	0
Mdm4-ps	128261411	No Dox (3d)	Rep1	0.0588235
Diap2	129749742	No Dox (3d)	Rep1	0
Srpx2	133908426	No Dox (3d)	Rep1	0
Sytl4	133936385	No Dox (3d)	Rep1	0
Cstf2	134059187	No Dox (3d)	Rep1	0.277372
Trmt2b	134222339	No Dox (3d)	Rep1	0.109091
Tmem35	134295225	No Dox (3d)	Rep1	0
Drp2	134404551	No Dox (3d)	Rep1	0.0427529
Gla	134588149	No Dox (3d)	Rep1	0
Hnrnph2	134601179	No Dox (3d)	Rep1	0.166667
Armcx4	134686519	No Dox (3d)	Rep1	0
Armcx1	134717963	No Dox (3d)	Rep1	0
Armcx6	134748461	No Dox (3d)	Rep1	0
Armcx3	134756595	No Dox (3d)	Rep1	0
Armcx2	134804145	No Dox (3d)	Rep1	0
Zmat1	134971372	No Dox (3d)	Rep1	0
Tceal6	135208687	No Dox (3d)	Rep1	0
Gprasp1	135742733	No Dox (3d)	Rep1	0.246455
Armcx5	135742733	No Dox (3d)	Rep1	0.395349
Bhlhb9	135885851	No Dox (3d)	Rep1	0.000465549
Gprasp2	135839034	No Dox (3d)	Rep1	0.0219619
Arxes2	135993824	No Dox (3d)	Rep1	0.0400417
Arxes1	136033367	No Dox (3d)	Rep1	0.0116009
Bex2	136066564	No Dox (3d)	Rep1	0.00306748
Bex4	136138996	No Dox (3d)	Rep1	0
Tceal8	136168984	No Dox (3d)	Rep1	0
Tceal5	136200948	No Dox (3d)	Rep1	0
Bex1	136213972	No Dox (3d)	Rep1	0
Wbp5	136245079	No Dox (3d)	Rep1	0.0143218
Ngfrap1	136270253	No Dox (3d)	Rep1	0
Tceal3	136590842	No Dox (3d)	Rep1	0
Tceal1	136707982	No Dox (3d)	Rep1	0.00970874
Morf4l2	136732942	No Dox (3d)	Rep1	0.0679612
BC065397	136741824	No Dox (3d)	Rep1	0.13522
Plp1	136822671	No Dox (3d)	Rep1	0.0415473
Tmsb15l	136954988	No Dox (3d)	Rep1	0
Tmsb15b2	136955265	No Dox (3d)	Rep1	0
Tmsb15b1	136974022	No Dox (3d)	Rep1	0.0350877
Slc25a53	136981116	No Dox (3d)	Rep1	0
Zcchc18	136993155	No Dox (3d)	Rep1	0
Fam199x	137049594	No Dox (3d)	Rep1	0.00524109
Esx1	137115397	No Dox (3d)	Rep1	0
Nrk	138914430	No Dox (3d)	Rep1	0
Mum1l1	139210042	No Dox (3d)	Rep1	0
Tbc1d8b	139684996	No Dox (3d)	Rep1	0
Cldn2	139800828	No Dox (3d)	Rep1	0
Morc4	139821632	No Dox (3d)	Rep1	0
Rbm41	139889511	No Dox (3d)	Rep1	0.117647
Frmpd3	140367494	No Dox (3d)	Rep1	0
Prps1	140456613	No Dox (3d)	Rep1	0
Tsc22d3	140539528	No Dox (3d)	Rep1	0.00141044
Mid2	140664599	No Dox (3d)	Rep1	0.000961538
Psmd10	140948429	No Dox (3d)	Rep1	0.27451
Atg4a	140956907	No Dox (3d)	Rep1	0.167619
Col4a6	141165403	No Dox (3d)	Rep1	0.00313643
Col4a5	141475385	No Dox (3d)	Rep1	0.00192746
Nxt2	142226770	No Dox (3d)	Rep1	0.011121
Kcne1l	142304752	No Dox (3d)	Rep1	0
Acsl4	142317993	No Dox (3d)	Rep1	0.072
Tmem164	142681406	No Dox (3d)	Rep1	0.00133511
AmmecRep1	142851146	No Dox (3d)	Rep1	0.0108696
Rgag1	143099594	No Dox (3d)	Rep1	0
Chrdl1	143285674	No Dox (3d)	Rep1	0.00268097
Pak3	143518591	No Dox (3d)	Rep1	0
Dcx	143855842	No Dox (3d)	Rep1	0
Alg13	144317812	No Dox (3d)	Rep1	0.327231
Trpc5os	144456581	No Dox (3d)	Rep1	0
Amot	145446425	No Dox (3d)	Rep1	0.000498256
Lrch2	147470375	No Dox (3d)	Rep1	0.0101449
Tmem29	150397773	No Dox (3d)	Rep1	0.103896
3110067C02Rik	150463726	No Dox (3d)	Rep1	0.242236
Apex2	150519519	No Dox (3d)	Rep1	0
Tro	150645304	No Dox (3d)	Rep1	0
Maged2	150806370	No Dox (3d)	Rep1	0
Gnl3l	150983141	No Dox (3d)	Rep1	0.00573888
Fgd1	151046150	No Dox (3d)	Rep1	0
TsRep2	151087094	No Dox (3d)	Rep1	0
Wnk3	151198078	No Dox (3d)	Rep1	0
A230072E10Rik	151291974	No Dox (3d)	Rep1	0
Fam120c	151344175	No Dox (3d)	Rep1	0.00687285
Phf8	151520672	No Dox (3d)	Rep1	0.14966
Huwe1	151800807	No Dox (3d)	Rep1	0.367879
Hsd17b10	152001845	No Dox (3d)	Rep1	0.398143
Ribc1	152004582	No Dox (3d)	Rep1	0.295082
Smc1a	152016428	No Dox (3d)	Rep1	0.480787
Iqsec2	152144268	No Dox (3d)	Rep1	0.376285
Kdm5c	152233020	No Dox (3d)	Rep1	0.462103
Kantr	152298500	No Dox (3d)	Rep1	0.38244
Tspyl2	152336852	No Dox (3d)	Rep1	0.401392
GpRep173	152343598	No Dox (3d)	Rep1	0.178707
Shroom2	152609509	No Dox (3d)	Rep1	0
Usp51	153006469	No Dox (3d)	Rep1	0
Mageh1	153036166	No Dox (3d)	Rep1	0.159487
9530051G07Rik	153037629	No Dox (3d)	Rep1	0.195122
Rragb	153139981	No Dox (3d)	Rep1	0.0100334
Klf8	153237466	No Dox (3d)	Rep1	0.275862
Ubqln2	153498227	No Dox (3d)	Rep1	0.00715465
Kctd12b	153685154	No Dox (3d)	Rep1	0.00884304
2210013O21Rik	153723590	No Dox (3d)	Rep1	0.0415335
Spin2c	153832225	No Dox (3d)	Rep1	0
Sat1	155213132	No Dox (3d)	Rep1	0.0170132
Acot9	155262443	No Dox (3d)	Rep1	0
Prdx4	155323918	No Dox (3d)	Rep1	0.109976
Ptchd1	155573455	No Dox (3d)	Rep1	0
Gm15163	157016229	No Dox (3d)	Rep1	0.0960452
Sms	157443855	No Dox (3d)	Rep1	0.352542
Mbtps2	157535371	No Dox (3d)	Rep1	0.386688
CnksRep2	157821436	No Dox (3d)	Rep1	0
Rps6ka3	159210307	No Dox (3d)	Rep1	0
Eif1ax	159372178	No Dox (3d)	Rep1	0.321418
MapDox (7d)2	159414572	No Dox (3d)	Rep1	0.037037
A830080D01Rik	159526688	No Dox (3d)	Rep1	0.424837
Sh3kbp1	159627272	No Dox (3d)	Rep1	0
Map3k15	159988433	No Dox (3d)	Rep1	0.06
Pdha1	160122209	No Dox (3d)	Rep1	0.09359
Phka2	160502166	No Dox (3d)	Rep1	0.264865
Cdkl5	160784308	No Dox (3d)	Rep1	0
Rai2	161717069	No Dox (3d)	Rep1	0.170787
Nhs	161833296	No Dox (3d)	Rep1	0.00680272
Reps2	162411954	No Dox (3d)	Rep1	0.0757576
Rbbp7	162760402	No Dox (3d)	Rep1	0.0943396
Txlng	162778919	No Dox (3d)	Rep1	0.547297
Syap1	162857057	No Dox (3d)	Rep1	0.540276
Ctps2	162901238	No Dox (3d)	Rep1	0.321101
S100g	162961992	No Dox (3d)	Rep1	0.05
Ap1s2	163909017	No Dox (3d)	Rep1	0.0666667
ZrsRep2	163935443	No Dox (3d)	Rep1	0.466753
Car5b	163976822	No Dox (3d)	Rep1	0.434002
Siah1b	164070705	No Dox (3d)	Rep1	0.294737
Figf	164373378	No Dox (3d)	Rep1	0.825397
Piga	164419793	No Dox (3d)	Rep1	0.522936
Mospd2	164936169	No Dox (3d)	Rep1	0
Fancb	164980592	No Dox (3d)	Rep1	0
Gemin8	166170454	No Dox (3d)	Rep1	0.535652
Gpm6b	166238911	No Dox (3d)	Rep1	0.422223
Ofd1	166390033	No Dox (3d)	Rep1	0.536538
Trappc2	166440574	No Dox (3d)	Rep1	0.535519
Rab9	166457253	No Dox (3d)	Rep1	0.5029
Tceanc	166499812	No Dox (3d)	Rep1	0.354244
Tmsb4x	167207093	No Dox (3d)	Rep1	0.403409
Prps2	167346322	No Dox (3d)	Rep1	0.0462817
Msl3	168654117	No Dox (3d)	Rep1	0.29559
Arhgap6	168795099	No Dox (3d)	Rep1	0
Hccs	169250193	No Dox (3d)	Rep1	0.486111
BC022960	169368189	No Dox (3d)	Rep1	0.411215
Mid1	169685199	No Dox (3d)	Rep1	0.0323575
G530011O06Rik	169975043	No Dox (3d)	Rep1	0.166667
Gm15247	169985801	No Dox (3d)	Rep1	0.285714
Gm26618	6027056	No Dox (7d)	Rep1	0
Nudt11	6047453	No Dox (7d)	Rep1	0
Rpl19-ps12	6071222	No Dox (7d)	Rep1	0
Nudt10	6168696	No Dox (7d)	Rep1	0
Shroom4	6399854	No Dox (7d)	Rep1	0.0227273
Dgkk	6779306	No Dox (7d)	Rep1	0
Clcn5	7153810	No Dox (7d)	Rep1	0
Usp27x	7371276	No Dox (7d)	Rep1	0
RP23-135F22.6	7558602	No Dox (7d)	Rep1	0.404762
Syp	7638471	No Dox (7d)	Rep1	0
Plp2	7667941	No Dox (7d)	Rep1	0
Gpkow	7697131	No Dox (7d)	Rep1	0.463247
Wdr45	7721973	No Dox (7d)	Rep1	0.443243
Praf2	7728439	No Dox (7d)	Rep1	0.409149
Ccdc120	7731714	No Dox (7d)	Rep1	0.327869
Tfe3	7762560	No Dox (7d)	Rep1	0.440957
Gripap1	7789765	No Dox (7d)	Rep1	0.39984
Kcnd1	7822289	No Dox (7d)	Rep1	0.376344
Otud5	7841364	No Dox (7d)	Rep1	0.491108
Pim2	7878262	No Dox (7d)	Rep1	0.552846
Slc35a2	7884041	No Dox (7d)	Rep1	0.52381
Pqbp1	7894519	No Dox (7d)	Rep1	0.438503
Timm17b	7899357	No Dox (7d)	Rep1	0.525
Pcsk1n	7919822	No Dox (7d)	Rep1	0.280305
Hdac6	7930120	No Dox (7d)	Rep1	0.355556
Suv39h1	8061171	No Dox (7d)	Rep1	0.514851
WdRep13	8123301	No Dox (7d)	Rep1	0.485275
Rbm3	8138975	No Dox (7d)	Rep1	0.544794
Rbm3os	8145429	No Dox (7d)	Rep1	0.6
Tbc1d25	8154472	No Dox (7d)	Rep1	0.387097
Ebp	8185329	No Dox (7d)	Rep1	0.319608
Porcn	8193848	No Dox (7d)	Rep1	0.369668
Ftsj1	8238668	No Dox (7d)	Rep1	0.584203
B630019K06Rik	8892382	No Dox (7d)	Rep1	0
Xk	9272756	No Dox (7d)	Rep1	0
Dynlt3	9654267	No Dox (7d)	Rep1	0.1
Rpgr	10073621	No Dox (7d)	Rep1	0.40155
Tspan7	10485158	No Dox (7d)	Rep1	0.0388228
Mid1ip1	10715013	No Dox (7d)	Rep1	0.306533
Bcor	12036740	No Dox (7d)	Rep1	0.342342
Atp6ap2	12587801	No Dox (7d)	Rep1	0.405053
1810030O07Rik	12654879	No Dox (7d)	Rep1	0.711645
Med14	12675369	No Dox (7d)	Rep1	0.481667
Gm14634	12762278	No Dox (7d)	Rep1	0.735294
5730405O15Rik	13042015	No Dox (7d)	Rep1	0.410959
Usp9x	13071498	No Dox (7d)	Rep1	0.480428
Ddx3x	13280970	No Dox (7d)	Rep1	0.419077
Gm9434	13377866	No Dox (7d)	Rep1	0.333333
Cask	13517080	No Dox (7d)	Rep1	0.00229095
Maoa	16619698	No Dox (7d)	Rep1	0
Ndp	16885521	No Dox (7d)	Rep1	0
Fundc1	17556564	No Dox (7d)	Rep1	0.372929
Kdm6a	18162575	No Dox (7d)	Rep1	0.497642
Chst7	20059560	No Dox (7d)	Rep1	0
Slc9a7	20105755	No Dox (7d)	Rep1	0
Rp2h	20364481	No Dox (7d)	Rep1	0
Jade3	20425688	No Dox (7d)	Rep1	0
Gm14539	20581141	No Dox (7d)	Rep1	0.707447
Ndufb11	20615326	No Dox (7d)	Rep1	0.429046
Rbm10	20617503	No Dox (7d)	Rep1	0.46875
Uba1	20658326	No Dox (7d)	Rep1	0.431593
Cdk16	20687954	No Dox (7d)	Rep1	0.488453
Usp11	20703906	No Dox (7d)	Rep1	0.536721
Araf	20797814	No Dox (7d)	Rep1	0.472752
Syn1	20860511	No Dox (7d)	Rep1	0
Timp1	20870166	No Dox (7d)	Rep1	0
Cfp	20925454	No Dox (7d)	Rep1	0.333333
Elk1	20933395	No Dox (7d)	Rep1	0.385827
Uxt	20941722	No Dox (7d)	Rep1	0.484099
A230072C01Rik	20961684	No Dox (7d)	Rep1	0.447837
Zfp182	21028939	No Dox (7d)	Rep1	0
Zfp300	21079174	No Dox (7d)	Rep1	0
Klhl13	23219271	No Dox (7d)	Rep1	0
Dock11	35888832	No Dox (7d)	Rep1	0
Pgrmc1	36598206	No Dox (7d)	Rep1	0
Akap17b	36608314	No Dox (7d)	Rep1	0.407186
Upf3b	37091678	No Dox (7d)	Rep1	0.512821
Nkap	37126795	No Dox (7d)	Rep1	0.40613
Zbtb33	38189793	No Dox (7d)	Rep1	0.00930233
Tmem255a	38196573	No Dox (7d)	Rep1	0.00146649
Lamp2	38401357	No Dox (7d)	Rep1	0.105346
Gm7598	38476461	No Dox (7d)	Rep1	0
Cul4b	38533274	No Dox (7d)	Rep1	0.1
Gria3	41400854	No Dox (7d)	Rep1	0
Xiap	42059679	No Dox (7d)	Rep1	0.189737
Stag2	42149317	No Dox (7d)	Rep1	0.125
Smarca1	47809368	No Dox (7d)	Rep1	0
Ocrl	47912387	No Dox (7d)	Rep1	0.00914513
Apln	48025146	No Dox (7d)	Rep1	0
Zdhhc9	48171969	No Dox (7d)	Rep1	0.0714286
Utp14a	48256862	No Dox (7d)	Rep1	0.482866
Bcorl1	48341358	No Dox (7d)	Rep1	0
Aifm1	48474944	No Dox (7d)	Rep1	0
Zfp280c	48541625	No Dox (7d)	Rep1	0
Slc25a14	48623413	No Dox (7d)	Rep1	0.0169492
Rbmx2	48695004	No Dox (7d)	Rep1	0.254717
Enox2	49009707	No Dox (7d)	Rep1	0
Gm14719	49660960	No Dox (7d)	Rep1	0.504425
Firre	50555744	No Dox (7d)	Rep1	0.10355
Gpc4	52053021	No Dox (7d)	Rep1	0
Ccdc160	52791200	No Dox (7d)	Rep1	0
Phf6	52912266	No Dox (7d)	Rep1	0
Hprt	52988137	No Dox (7d)	Rep1	0
C430049B03Rik	53055046	No Dox (7d)	Rep1	0
Fam122b	53243415	No Dox (7d)	Rep1	0
Mospd1	53344598	No Dox (7d)	Rep1	0.00649351
Cxx1c	53608032	No Dox (7d)	Rep1	0
Cxx1b	53669177	No Dox (7d)	Rep1	0.0100376
Zfp449	56346400	No Dox (7d)	Rep1	0
Ddx26b	56454857	No Dox (7d)	Rep1	0
Mmgt1	56585512	No Dox (7d)	Rep1	0.398719
Slc9a6	56609757	No Dox (7d)	Rep1	0.312668
Fhl1	56731787	No Dox (7d)	Rep1	0.00271278
Htatsf1	57053583	No Dox (7d)	Rep1	0.271311
Arhgef6	57231485	No Dox (7d)	Rep1	0.0196078
Rbmx	57383530	No Dox (7d)	Rep1	0.315902
Atp11c	60223290	No Dox (7d)	Rep1	0
Gm715	60548019	No Dox (7d)	Rep1	0
Sox3	60891366	No Dox (7d)	Rep1	0
C230004F18Rik	61116386	No Dox (7d)	Rep1	0
Gm7327	61785381	No Dox (7d)	Rep1	0.727273
Slitrk2	66649318	No Dox (7d)	Rep1	0
FmRep1	68678541	No Dox (7d)	Rep1	0.144772
Aff2	69360294	No Dox (7d)	Rep1	0
Gm8172	69605496	No Dox (7d)	Rep1	0
Ids	70343069	No Dox (7d)	Rep1	0.00149477
1110012L19Rik	70385877	No Dox (7d)	Rep1	0
BC023829	70459753	No Dox (7d)	Rep1	0
Mamld1	71050256	No Dox (7d)	Rep1	0.011236
Mtm1	71210767	No Dox (7d)	Rep1	0
MtmRep1	71364760	No Dox (7d)	Rep1	0
Cd99l2	71420060	No Dox (7d)	Rep1	0
Hmgb3	71555918	No Dox (7d)	Rep1	0.0047619
Gpr50	71663667	No Dox (7d)	Rep1	0
Vma21	71815924	No Dox (7d)	Rep1	0
Prrg3	71962624	No Dox (7d)	Rep1	0
Gabra3	72432681	No Dox (7d)	Rep1	0
Cetn2	72913532	No Dox (7d)	Rep1	0.0399202
Nsdhl	72918557	No Dox (7d)	Rep1	0.0305466
Zfp185	72987339	No Dox (7d)	Rep1	0
F8a	73228291	No Dox (7d)	Rep1	0
Zfp275	73342621	No Dox (7d)	Rep1	0.0601504
Haus7	73437315	No Dox (7d)	Rep1	0.0720721
Bgn	73483602	No Dox (7d)	Rep1	0
Pnck	73655994	No Dox (7d)	Rep1	0
Slc6a8	73673150	No Dox (7d)	Rep1	0.300327
Bcap31	73686178	No Dox (7d)	Rep1	0.436633
Abcd1	73716597	No Dox (7d)	Rep1	0.374269
Plxnb3	73757090	No Dox (7d)	Rep1	0.271028
Srpk3	73774405	No Dox (7d)	Rep1	0
Idh3g	73778963	No Dox (7d)	Rep1	0.433399
Ssr4	73787028	No Dox (7d)	Rep1	0.570513
Pdzd4	73793359	No Dox (7d)	Rep1	0.31746
Gm14817	73795215	No Dox (7d)	Rep1	0
Arhgap4	73891442	No Dox (7d)	Rep1	0.533333
Naa10	73916873	No Dox (7d)	Rep1	0.311765
Hcfc1	73942792	No Dox (7d)	Rep1	0.39958
Irak1	74013914	No Dox (7d)	Rep1	0.00752587
Mecp2	74026592	No Dox (7d)	Rep1	0.497147
Flna	74223461	No Dox (7d)	Rep1	0.484395
Emd	74254687	No Dox (7d)	Rep1	0.48449
Dnase1l1	74273217	No Dox (7d)	Rep1	0.457143
Taz	74281912	No Dox (7d)	Rep1	0.52
Atp6ap1	74297097	No Dox (7d)	Rep1	0.311111
Gdi1	74304998	No Dox (7d)	Rep1	0.415589
Fam50a	74313033	No Dox (7d)	Rep1	0.48538
Plxna3	74329066	No Dox (7d)	Rep1	0.426295
Lage3	74351276	No Dox (7d)	Rep1	0.435419
Ubl4	74365718	No Dox (7d)	Rep1	0.579281
Slc10a3	74369217	No Dox (7d)	Rep1	0.422535
Fam3a	74384719	No Dox (7d)	Rep1	0.545064
Ikbkg	74393290	No Dox (7d)	Rep1	0.487007
G6pdx	74409483	No Dox (7d)	Rep1	0.530346
Dkc1	75095854	No Dox (7d)	Rep1	0.0612745
Mpp1	75109733	No Dox (7d)	Rep1	0.00621118
F8	75172715	No Dox (7d)	Rep1	0
Fundc2	75382399	No Dox (7d)	Rep1	0.0247525
Mtcp1	75404846	No Dox (7d)	Rep1	0
Brcc3	75416628	No Dox (7d)	Rep1	0
Vbp1	75514299	No Dox (7d)	Rep1	0.328221
Rab39b	75572046	No Dox (7d)	Rep1	0
4933407K13Rik	75706932	No Dox (7d)	Rep1	0
Pls3	75785654	No Dox (7d)	Rep1	0.00206782
Tbl1x	77511013	No Dox (7d)	Rep1	0.00158983
Prkx	77761411	No Dox (7d)	Rep1	0
Prrg1	78449613	No Dox (7d)	Rep1	0
Rps24-ps3	79195047	No Dox (7d)	Rep1	0
Gm7173	79482568	No Dox (7d)	Rep1	0
Gm8806	80533745	No Dox (7d)	Rep1	0
Tmem47	81070698	No Dox (7d)	Rep1	0.00425436
Gm8822	81820384	No Dox (7d)	Rep1	0.2
Dmd	82948870	No Dox (7d)	Rep1	0
Tab3	85574022	No Dox (7d)	Rep1	0
Gyk	85701937	No Dox (7d)	Rep1	0
Gm6977	90744546	No Dox (7d)	Rep1	0
Pola1	93304767	No Dox (7d)	Rep1	0
Pcyt1b	93654863	No Dox (7d)	Rep1	0
Pdk3	93764607	No Dox (7d)	Rep1	0
Zfx	94074631	No Dox (7d)	Rep1	0.00925926
Eif2s3x	94188707	No Dox (7d)	Rep1	0.214
Klhl15	94234599	No Dox (7d)	Rep1	0
Apoo	94367117	No Dox (7d)	Rep1	0.482759
Gm14827	94442732	No Dox (7d)	Rep1	0.12
Maged1	94535474	No Dox (7d)	Rep1	0.10146
Gspt2	94636069	No Dox (7d)	Rep1	0
Zxdb	94724569	No Dox (7d)	Rep1	0
Spin4	95022510	No Dox (7d)	Rep1	0
Arhgef9	95048935	No Dox (7d)	Rep1	0
AmeRep1	95420318	No Dox (7d)	Rep1	0
Zc4h2	95639193	No Dox (7d)	Rep1	0
Zc3h12b	95711678	No Dox (7d)	Rep1	0
Las1l	95935335	No Dox (7d)	Rep1	0
Msn	96096042	No Dox (7d)	Rep1	0.002165
Heph	96455359	No Dox (7d)	Rep1	0
Eda2r	97333840	No Dox (7d)	Rep1	0.194536
Ar	98149721	No Dox (7d)	Rep1	0.015873
Ophn1	98554277	No Dox (7d)	Rep1	0.0025413
Yipf6	98936316	No Dox (7d)	Rep1	0
Stard8	99003248	No Dox (7d)	Rep1	0
Efnb1	99136130	No Dox (7d)	Rep1	0
Pja1	99465734	No Dox (7d)	Rep1	0
Tmem28	99821021	No Dox (7d)	Rep1	0.00657895
Eda	99975606	No Dox (7d)	Rep1	0
Awat2	100402221	No Dox (7d)	Rep1	0.166667
Igbp1	100494291	No Dox (7d)	Rep1	0.490694
Pdzd11	100622883	No Dox (7d)	Rep1	0.00952381
Kif4	100625737	No Dox (7d)	Rep1	0
Gdpd2	100729873	No Dox (7d)	Rep1	0.00460476
Gm14866	100736983	No Dox (7d)	Rep1	0
Dlg3	100767722	No Dox (7d)	Rep1	0
Slc7a3	101079210	No Dox (7d)	Rep1	0
Snx12	101097786	No Dox (7d)	Rep1	0
Foxo4	101254528	No Dox (7d)	Rep1	0
Med12	101274030	No Dox (7d)	Rep1	0.00173611
Nlgn3	101299168	No Dox (7d)	Rep1	0
Zmym3	101404384	No Dox (7d)	Rep1	0.0408958
Nono	101429318	No Dox (7d)	Rep1	0.0858961
Itgb1bp2	101449088	No Dox (7d)	Rep1	0
Taf1	101532734	No Dox (7d)	Rep1	0.121457
Ogt	101640060	No Dox (7d)	Rep1	0.0755567
Nhsl2	101849385	No Dox (7d)	Rep1	0
Rgag4	102066544	No Dox (7d)	Rep1	0
Ercc6l	102141716	No Dox (7d)	Rep1	0.5
Rps4x	102184941	No Dox (7d)	Rep1	0.477085
Cited1	102247381	No Dox (7d)	Rep1	0
Hdac8	102284639	No Dox (7d)	Rep1	0.35
Phka1	102513975	No Dox (7d)	Rep1	0.001001
Nap1l2	103184176	No Dox (7d)	Rep1	0
Chic1	103356476	No Dox (7d)	Rep1	0.00296736
Xist	103460375	No Dox (7d)	Rep1	0.996821
Jpx	103493558	No Dox (7d)	Rep1	0.382514
Ftx	103560907	No Dox (7d)	Rep1	0.177215
RP23-423B1.6	103576426	No Dox (7d)	Rep1	0.263158
Slc16a2	103697414	No Dox (7d)	Rep1	0.00338819
Rlim	103957163	No Dox (7d)	Rep1	0.0358974
C77370	104077434	No Dox (7d)	Rep1	0
Abcb7	104280657	No Dox (7d)	Rep1	0
Uprt	104482818	No Dox (7d)	Rep1	0
Zdhhc15	104536969	No Dox (7d)	Rep1	0
5530601H04Rik	105037197	No Dox (7d)	Rep1	0.426087
Pbdc1	105079756	No Dox (7d)	Rep1	0.492908
Magee1	105120378	No Dox (7d)	Rep1	0.0392749
5330434G04Rik	105348282	No Dox (7d)	Rep1	0
Atrx	105797615	No Dox (7d)	Rep1	0.00143885
Magt1	105968084	No Dox (7d)	Rep1	0.0988655
Cox7b	106015700	No Dox (7d)	Rep1	0.0962963
Atp7a	106027276	No Dox (7d)	Rep1	0.027027
Pgk1	106187100	No Dox (7d)	Rep1	0.0310786
Taf9b	106206883	No Dox (7d)	Rep1	0
Lpar4	106920625	No Dox (7d)	Rep1	0
Itm2a	107397099	No Dox (7d)	Rep1	0
2610002M06Rik	107782751	No Dox (7d)	Rep1	0.00241546
Brwd3	108737016	No Dox (7d)	Rep1	0
281040Dox (3d)21Rik	108834478	No Dox (7d)	Rep1	0
Hmgn5	109004534	No Dox (7d)	Rep1	0
Sh3bgrl	109095365	No Dox (7d)	Rep1	0
Pou3f4	110814280	No Dox (7d)	Rep1	0
Rps6ka6	111388192	No Dox (7d)	Rep1	0
Chm	113040593	No Dox (7d)	Rep1	0.406977
Pcdh11x	120290259	No Dox (7d)	Rep1	0
Nap1l3	122394565	No Dox (7d)	Rep1	0
Mdm4-ps	128261411	No Dox (7d)	Rep1	0.75
Diap2	129749742	No Dox (7d)	Rep1	0
Srpx2	133908426	No Dox (7d)	Rep1	0
Sytl4	133936385	No Dox (7d)	Rep1	0
Cstf2	134059187	No Dox (7d)	Rep1	0.386792
Trmt2b	134222339	No Dox (7d)	Rep1	0.279412
Tmem35	134295225	No Dox (7d)	Rep1	0
Drp2	134404551	No Dox (7d)	Rep1	0.0136519
Gla	134588149	No Dox (7d)	Rep1	0
Hnrnph2	134601179	No Dox (7d)	Rep1	0.391304
Armcx4	134686519	No Dox (7d)	Rep1	0.00903614
Armcx1	134717963	No Dox (7d)	Rep1	0
Armcx6	134748461	No Dox (7d)	Rep1	0
Armcx3	134756595	No Dox (7d)	Rep1	0
Armcx2	134804145	No Dox (7d)	Rep1	0
Zmat1	134971372	No Dox (7d)	Rep1	0
Tceal6	135208687	No Dox (7d)	Rep1	0.2
Gprasp1	135742733	No Dox (7d)	Rep1	0.256334
Armcx5	135742733	No Dox (7d)	Rep1	0.406452
Bhlhb9	135885851	No Dox (7d)	Rep1	0.00521999
Gprasp2	135839034	No Dox (7d)	Rep1	0.0241935
Arxes2	135993824	No Dox (7d)	Rep1	0.0324704
Arxes1	136033367	No Dox (7d)	Rep1	0.0040404
Bex2	136066564	No Dox (7d)	Rep1	0.00380228
Bex4	136138996	No Dox (7d)	Rep1	0
Tceal8	136168984	No Dox (7d)	Rep1	0.002443
Tceal5	136200948	No Dox (7d)	Rep1	0
Bex1	136213972	No Dox (7d)	Rep1	0
Wbp5	136245079	No Dox (7d)	Rep1	0.00680851
Ngfrap1	136270253	No Dox (7d)	Rep1	0
Tceal3	136590842	No Dox (7d)	Rep1	0
Tceal1	136707982	No Dox (7d)	Rep1	0.00970874
Morf4l2	136732942	No Dox (7d)	Rep1	0.276923
BC065397	136741824	No Dox (7d)	Rep1	0.0735294
Plp1	136822671	No Dox (7d)	Rep1	0.017962
Tmsb15l	136954988	No Dox (7d)	Rep1	0
Tmsb15b2	136955265	No Dox (7d)	Rep1	0
Tmsb15b1	136974022	No Dox (7d)	Rep1	0
Slc25a53	136981116	No Dox (7d)	Rep1	0.00740056
Zcchc18	136993155	No Dox (7d)	Rep1	0
Fam199x	137049594	No Dox (7d)	Rep1	0.00188324
Esx1	137115397	No Dox (7d)	Rep1	0
Nrk	138914430	No Dox (7d)	Rep1	0
Mum1l1	139210042	No Dox (7d)	Rep1	0
Tbc1d8b	139684996	No Dox (7d)	Rep1	0
Cldn2	139800828	No Dox (7d)	Rep1	0
Morc4	139821632	No Dox (7d)	Rep1	0
Rbm41	139889511	No Dox (7d)	Rep1	0.0886076
Frmpd3	140367494	No Dox (7d)	Rep1	0
Prps1	140456613	No Dox (7d)	Rep1	0
Tsc22d3	140539528	No Dox (7d)	Rep1	0
Mid2	140664599	No Dox (7d)	Rep1	0
Psmd10	140948429	No Dox (7d)	Rep1	0.306273
Atg4a	140956907	No Dox (7d)	Rep1	0.102362
Col4a6	141165403	No Dox (7d)	Rep1	0.000984252
Col4a5	141475385	No Dox (7d)	Rep1	0.000655523
Nxt2	142226770	No Dox (7d)	Rep1	0.00564016
Kcne1l	142304752	No Dox (7d)	Rep1	0
Acsl4	142317993	No Dox (7d)	Rep1	0.07
Tmem164	142681406	No Dox (7d)	Rep1	0.0207156
AmmecRep1	142851146	No Dox (7d)	Rep1	0
Rgag1	143099594	No Dox (7d)	Rep1	0
Chrdl1	143285674	No Dox (7d)	Rep1	0.00702576
Pak3	143518591	No Dox (7d)	Rep1	0.0167224
Dcx	143855842	No Dox (7d)	Rep1	0
Alg13	144317812	No Dox (7d)	Rep1	0.37276
Trpc5os	144456581	No Dox (7d)	Rep1	0
Amot	145446425	No Dox (7d)	Rep1	0
Lrch2	147470375	No Dox (7d)	Rep1	0.0168776
Tmem29	150397773	No Dox (7d)	Rep1	0.3
3110067C02Rik	150463726	No Dox (7d)	Rep1	0.151261
Apex2	150519519	No Dox (7d)	Rep1	0
Tro	150645304	No Dox (7d)	Rep1	0
Maged2	150806370	No Dox (7d)	Rep1	0.00181928
Gnl3l	150983141	No Dox (7d)	Rep1	0.00801749
Fgd1	151046150	No Dox (7d)	Rep1	0
TsRep2	151087094	No Dox (7d)	Rep1	0
Wnk3	151198078	No Dox (7d)	Rep1	0
A230072E10Rik	151291974	No Dox (7d)	Rep1	0
Fam120c	151344175	No Dox (7d)	Rep1	0.0178306
Phf8	151520672	No Dox (7d)	Rep1	0.227119
Huwe1	151800807	No Dox (7d)	Rep1	0.39312
Hsd17b10	152001845	No Dox (7d)	Rep1	0.355291
Ribc1	152004582	No Dox (7d)	Rep1	0.57377
Smc1a	152016428	No Dox (7d)	Rep1	0.398123
Iqsec2	152144268	No Dox (7d)	Rep1	0.367409
Kdm5c	152233020	No Dox (7d)	Rep1	0.449153
Kantr	152298500	No Dox (7d)	Rep1	0.46558
Tspyl2	152336852	No Dox (7d)	Rep1	0.427581
GpRep173	152343598	No Dox (7d)	Rep1	0.208651
Shroom2	152609509	No Dox (7d)	Rep1	0
Usp51	153006469	No Dox (7d)	Rep1	0
Mageh1	153036166	No Dox (7d)	Rep1	0.162105
9530051G07Rik	153037629	No Dox (7d)	Rep1	0.341176
Rragb	153139981	No Dox (7d)	Rep1	0.00952381
Klf8	153237466	No Dox (7d)	Rep1	0
Ubqln2	153498227	No Dox (7d)	Rep1	0.0171514
Kctd12b	153685154	No Dox (7d)	Rep1	0.00407056
2210013O21Rik	153723590	No Dox (7d)	Rep1	0.00881057
Spin2c	153832225	No Dox (7d)	Rep1	0
Sat1	155213132	No Dox (7d)	Rep1	0.0927152
Acot9	155262443	No Dox (7d)	Rep1	0
Prdx4	155323918	No Dox (7d)	Rep1	0.0914106
Ptchd1	155573455	No Dox (7d)	Rep1	0
Gm15163	157016229	No Dox (7d)	Rep1	0.0393258
Sms	157443855	No Dox (7d)	Rep1	0.261317
Mbtps2	157535371	No Dox (7d)	Rep1	0.504249
CnksRep2	157821436	No Dox (7d)	Rep1	0
Rps6ka3	159210307	No Dox (7d)	Rep1	0
Eif1ax	159372178	No Dox (7d)	Rep1	0.328297
MapDox (7d)2	159414572	No Dox (7d)	Rep1	0.0514286
A830080D01Rik	159526688	No Dox (7d)	Rep1	0.346405
Sh3kbp1	159627272	No Dox (7d)	Rep1	0.00763359
Map3k15	159988433	No Dox (7d)	Rep1	0.117647
Pdha1	160122209	No Dox (7d)	Rep1	0.0803022
Phka2	160502166	No Dox (7d)	Rep1	0.288136
Cdkl5	160784308	No Dox (7d)	Rep1	0.039604
Rai2	161717069	No Dox (7d)	Rep1	0.143564
Nhs	161833296	No Dox (7d)	Rep1	0.0126582
Reps2	162411954	No Dox (7d)	Rep1	0.0916031
Rbbp7	162760402	No Dox (7d)	Rep1	0.210526
Txlng	162778919	No Dox (7d)	Rep1	0.510101
Syap1	162857057	No Dox (7d)	Rep1	0.555269
Ctps2	162901238	No Dox (7d)	Rep1	0.384733
S100g	162961992	No Dox (7d)	Rep1	0.547619
Ap1s2	163909017	No Dox (7d)	Rep1	0
ZrsRep2	163935443	No Dox (7d)	Rep1	0.41877
Car5b	163976822	No Dox (7d)	Rep1	0.43104
Siah1b	164070705	No Dox (7d)	Rep1	0.380282
Figf	164373378	No Dox (7d)	Rep1	0.72973
Piga	164419793	No Dox (7d)	Rep1	0.457944
Mospd2	164936169	No Dox (7d)	Rep1	0
Fancb	164980592	No Dox (7d)	Rep1	0
Gemin8	166170454	No Dox (7d)	Rep1	0.472175
Gpm6b	166238911	No Dox (7d)	Rep1	0.415204
Ofd1	166390033	No Dox (7d)	Rep1	0.507901
Trappc2	166440574	No Dox (7d)	Rep1	0.703704
Rab9	166457253	No Dox (7d)	Rep1	0.474747
Tceanc	166499812	No Dox (7d)	Rep1	0.328571
Tmsb4x	167207093	No Dox (7d)	Rep1	0.245161
Prps2	167346322	No Dox (7d)	Rep1	0.031699
Msl3	168654117	No Dox (7d)	Rep1	0.221849
Arhgap6	168795099	No Dox (7d)	Rep1	0
Hccs	169250193	No Dox (7d)	Rep1	0.497817
BC022960	169368189	No Dox (7d)	Rep1	0.311475
Mid1	169685199	No Dox (7d)	Rep1	0.04
G530011O06Rik	169975043	No Dox (7d)	Rep1	0.0384615
Gm15247	169985801	No Dox (7d)	Rep1	0
Gm26618	6027056	No Dox (11d)	Rep1	0
Nudt11	6047453	No Dox (11d)	Rep1	0
Rpl19-ps12	6071222	No Dox (11d)	Rep1	0
Nudt10	6168696	No Dox (11d)	Rep1	0
Shroom4	6399854	No Dox (11d)	Rep1	0
Dgkk	6779306	No Dox (11d)	Rep1	0
Clcn5	7153810	No Dox (11d)	Rep1	0
Usp27x	7371276	No Dox (11d)	Rep1	0
RP23-135F22.6	7558602	No Dox (11d)	Rep1	0.352941
Syp	7638471	No Dox (11d)	Rep1	0
Plp2	7667941	No Dox (11d)	Rep1	0
Gpkow	7697131	No Dox (11d)	Rep1	0.468231
Wdr45	7721973	No Dox (11d)	Rep1	0.402597
Praf2	7728439	No Dox (11d)	Rep1	0.331927
Ccdc120	7731714	No Dox (11d)	Rep1	0.0869565
Tfe3	7762560	No Dox (11d)	Rep1	0.441538
Gripap1	7789765	No Dox (11d)	Rep1	0.395776
Kcnd1	7822289	No Dox (11d)	Rep1	0.557377
Otud5	7841364	No Dox (11d)	Rep1	0.479351
Pim2	7878262	No Dox (11d)	Rep1	0.490909
Slc35a2	7884041	No Dox (11d)	Rep1	0.482365
Pqbp1	7894519	No Dox (11d)	Rep1	0.421927
Timm17b	7899357	No Dox (11d)	Rep1	0.466488
Pcsk1n	7919822	No Dox (11d)	Rep1	0.262049
Hdac6	7930120	No Dox (11d)	Rep1	0.404545
Suv39h1	8061171	No Dox (11d)	Rep1	0.615385
WdRep13	8123301	No Dox (11d)	Rep1	0.460633
Rbm3	8138975	No Dox (11d)	Rep1	0.520908
Rbm3os	8145429	No Dox (11d)	Rep1	0.266667
Tbc1d25	8154472	No Dox (11d)	Rep1	0.458763
Ebp	8185329	No Dox (11d)	Rep1	0.391051
Porcn	8193848	No Dox (11d)	Rep1	0.286624
Ftsj1	8238668	No Dox (11d)	Rep1	0.404255
B630019K06Rik	8892382	No Dox (11d)	Rep1	0
Xk	9272756	No Dox (11d)	Rep1	0
Dynlt3	9654267	No Dox (11d)	Rep1	0.5
Rpgr	10073621	No Dox (11d)	Rep1	0.386144
Tspan7	10485158	No Dox (11d)	Rep1	0.0215176
Mid1ip1	10715013	No Dox (11d)	Rep1	0.63871
Bcor	12036740	No Dox (11d)	Rep1	0.477064
Atp6ap2	12587801	No Dox (11d)	Rep1	0.422692
1810030O07Rik	12654879	No Dox (11d)	Rep1	0.679417
Med14	12675369	No Dox (11d)	Rep1	0.581667
Gm14634	12762278	No Dox (11d)	Rep1	0.521127
5730405O15Rik	13042015	No Dox (11d)	Rep1	0.576923
Usp9x	13071498	No Dox (11d)	Rep1	0.492344
Ddx3x	13280970	No Dox (11d)	Rep1	0.438489
Gm9434	13377866	No Dox (11d)	Rep1	0
Cask	13517080	No Dox (11d)	Rep1	0
Maoa	16619698	No Dox (11d)	Rep1	0.000642261
Ndp	16885521	No Dox (11d)	Rep1	0
Fundc1	17556564	No Dox (11d)	Rep1	0.368987
Kdm6a	18162575	No Dox (11d)	Rep1	0.5
Chst7	20059560	No Dox (11d)	Rep1	0.00763359
Slc9a7	20105755	No Dox (11d)	Rep1	0
Rp2h	20364481	No Dox (11d)	Rep1	0
Jade3	20425688	No Dox (11d)	Rep1	0
Gm14539	20581141	No Dox (11d)	Rep1	0.704508
Ndufb11	20615326	No Dox (11d)	Rep1	0.431346
Rbm10	20617503	No Dox (11d)	Rep1	0.472222
Uba1	20658326	No Dox (11d)	Rep1	0.466164
Cdk16	20687954	No Dox (11d)	Rep1	0.47502
Usp11	20703906	No Dox (11d)	Rep1	0.521441
Araf	20797814	No Dox (11d)	Rep1	0.464079
Syn1	20860511	No Dox (11d)	Rep1	0
Timp1	20870166	No Dox (11d)	Rep1	0
Cfp	20925454	No Dox (11d)	Rep1	0.43609
Elk1	20933395	No Dox (11d)	Rep1	0.348031
Uxt	20941722	No Dox (11d)	Rep1	0.519313
A230072C01Rik	20961684	No Dox (11d)	Rep1	0.366925
Zfp182	21028939	No Dox (11d)	Rep1	0
Zfp300	21079174	No Dox (11d)	Rep1	0
Klhl13	23219271	No Dox (11d)	Rep1	0
Dock11	35888832	No Dox (11d)	Rep1	0
Pgrmc1	36598206	No Dox (11d)	Rep1	0.0014771
Akap17b	36608314	No Dox (11d)	Rep1	0.40597
Upf3b	37091678	No Dox (11d)	Rep1	0.632353
Nkap	37126795	No Dox (11d)	Rep1	0.466817
Zbtb33	38189793	No Dox (11d)	Rep1	0
Tmem255a	38196573	No Dox (11d)	Rep1	0.000769231
Lamp2	38401357	No Dox (11d)	Rep1	0.0928359
Gm7598	38476461	No Dox (11d)	Rep1	0
Cul4b	38533274	No Dox (11d)	Rep1	0.0724638
Gria3	41400854	No Dox (11d)	Rep1	0.00205339
Xiap	42059679	No Dox (11d)	Rep1	0.196762
Stag2	42149317	No Dox (11d)	Rep1	0.111111
Smarca1	47809368	No Dox (11d)	Rep1	0
Ocrl	47912387	No Dox (11d)	Rep1	0.0123457
Apln	48025146	No Dox (11d)	Rep1	0.00732601
Zdhhc9	48171969	No Dox (11d)	Rep1	0.0357853
Utp14a	48256862	No Dox (11d)	Rep1	0.425305
Bcorl1	48341358	No Dox (11d)	Rep1	0
Aifm1	48474944	No Dox (11d)	Rep1	0
Zfp280c	48541625	No Dox (11d)	Rep1	0
Slc25a14	48623413	No Dox (11d)	Rep1	0.0287356
Rbmx2	48695004	No Dox (11d)	Rep1	0.201389
Enox2	49009707	No Dox (11d)	Rep1	0
Gm14719	49660960	No Dox (11d)	Rep1	0.785714
Firre	50555744	No Dox (11d)	Rep1	0.110656
Gpc4	52053021	No Dox (11d)	Rep1	0.00139147
Ccdc160	52791200	No Dox (11d)	Rep1	0
Phf6	52912266	No Dox (11d)	Rep1	0
Hprt	52988137	No Dox (11d)	Rep1	0
C430049B03Rik	53055046	No Dox (11d)	Rep1	0
Fam122b	53243415	No Dox (11d)	Rep1	0
Mospd1	53344598	No Dox (11d)	Rep1	0
Cxx1c	53608032	No Dox (11d)	Rep1	0
Cxx1b	53669177	No Dox (11d)	Rep1	0.00967118
Zfp449	56346400	No Dox (11d)	Rep1	0
Ddx26b	56454857	No Dox (11d)	Rep1	0
Mmgt1	56585512	No Dox (11d)	Rep1	0.422234
Slc9a6	56609757	No Dox (11d)	Rep1	0.339695
Fhl1	56731787	No Dox (11d)	Rep1	0.00111899
Htatsf1	57053583	No Dox (11d)	Rep1	0.251434
Arhgef6	57231485	No Dox (11d)	Rep1	0
Rbmx	57383530	No Dox (11d)	Rep1	0.270928
Atp11c	60223290	No Dox (11d)	Rep1	0.00740741
Gm715	60548019	No Dox (11d)	Rep1	0
Sox3	60891366	No Dox (11d)	Rep1	0
C230004F18Rik	61116386	No Dox (11d)	Rep1	0.0120482
Gm7327	61785381	No Dox (11d)	Rep1	0.285714
Slitrk2	66649318	No Dox (11d)	Rep1	0
FmRep1	68678541	No Dox (11d)	Rep1	0.314214
Aff2	69360294	No Dox (11d)	Rep1	0
Gm8172	69605496	No Dox (11d)	Rep1	0
Ids	70343069	No Dox (11d)	Rep1	0
1110012L19Rik	70385877	No Dox (11d)	Rep1	0
BC023829	70459753	No Dox (11d)	Rep1	0
Mamld1	71050256	No Dox (11d)	Rep1	0
Mtm1	71210767	No Dox (11d)	Rep1	0
MtmRep1	71364760	No Dox (11d)	Rep1	0.00373134
Cd99l2	71420060	No Dox (11d)	Rep1	0
Hmgb3	71555918	No Dox (11d)	Rep1	0.0128205
Gpr50	71663667	No Dox (11d)	Rep1	0
Vma21	71815924	No Dox (11d)	Rep1	0
Prrg3	71962624	No Dox (11d)	Rep1	0.00675676
Gabra3	72432681	No Dox (11d)	Rep1	0
Cetn2	72913532	No Dox (11d)	Rep1	0.0195599
Nsdhl	72918557	No Dox (11d)	Rep1	0.015949
Zfp185	72987339	No Dox (11d)	Rep1	0.00618557
F8a	73228291	No Dox (11d)	Rep1	0
Zfp275	73342621	No Dox (11d)	Rep1	0.120253
Haus7	73437315	No Dox (11d)	Rep1	0.118182
Bgn	73483602	No Dox (11d)	Rep1	0.166667
Pnck	73655994	No Dox (11d)	Rep1	0
Slc6a8	73673150	No Dox (11d)	Rep1	0.316311
Bcap31	73686178	No Dox (11d)	Rep1	0.428978
Abcd1	73716597	No Dox (11d)	Rep1	0.354839
Plxnb3	73757090	No Dox (11d)	Rep1	0.396552
Srpk3	73774405	No Dox (11d)	Rep1	0.333333
Idh3g	73778963	No Dox (11d)	Rep1	0.432652
Ssr4	73787028	No Dox (11d)	Rep1	0.632812
Pdzd4	73793359	No Dox (11d)	Rep1	0.442379
Gm14817	73795215	No Dox (11d)	Rep1	0.619048
Arhgap4	73891442	No Dox (11d)	Rep1	0.425532
Naa10	73916873	No Dox (11d)	Rep1	0.392405
Hcfc1	73942792	No Dox (11d)	Rep1	0.403474
Irak1	74013914	No Dox (11d)	Rep1	0.0216749
Mecp2	74026592	No Dox (11d)	Rep1	0.4345
Flna	74223461	No Dox (11d)	Rep1	0.466689
Emd	74254687	No Dox (11d)	Rep1	0.482342
Dnase1l1	74273217	No Dox (11d)	Rep1	0.550926
Taz	74281912	No Dox (11d)	Rep1	0.431611
Atp6ap1	74297097	No Dox (11d)	Rep1	0.257143
Gdi1	74304998	No Dox (11d)	Rep1	0.412645
Fam50a	74313033	No Dox (11d)	Rep1	0.494505
Plxna3	74329066	No Dox (11d)	Rep1	0.489768
Lage3	74351276	No Dox (11d)	Rep1	0.436782
Ubl4	74365718	No Dox (11d)	Rep1	0.477143
Slc10a3	74369217	No Dox (11d)	Rep1	0.308943
Fam3a	74384719	No Dox (11d)	Rep1	0.617916
Ikbkg	74393290	No Dox (11d)	Rep1	0.425305
G6pdx	74409483	No Dox (11d)	Rep1	0.508898
Dkc1	75095854	No Dox (11d)	Rep1	0.0550459
Mpp1	75109733	No Dox (11d)	Rep1	0.0196078
F8	75172715	No Dox (11d)	Rep1	0
Fundc2	75382399	No Dox (11d)	Rep1	0.0190024
Mtcp1	75404846	No Dox (11d)	Rep1	0
Brcc3	75416628	No Dox (11d)	Rep1	0
Vbp1	75514299	No Dox (11d)	Rep1	0.248521
Rab39b	75572046	No Dox (11d)	Rep1	0.0358974
4933407K13Rik	75706932	No Dox (11d)	Rep1	0
Pls3	75785654	No Dox (11d)	Rep1	0
Tbl1x	77511013	No Dox (11d)	Rep1	0
Prkx	77761411	No Dox (11d)	Rep1	0.0121951
Prrg1	78449613	No Dox (11d)	Rep1	0
Rps24-ps3	79195047	No Dox (11d)	Rep1	0
Gm7173	79482568	No Dox (11d)	Rep1	0
Gm8806	80533745	No Dox (11d)	Rep1	0.0220588
Tmem47	81070698	No Dox (11d)	Rep1	0.00407267
Gm8822	81820384	No Dox (11d)	Rep1	0.272727
Dmd	82948870	No Dox (11d)	Rep1	0.00377358
Tab3	85574022	No Dox (11d)	Rep1	0
Gyk	85701937	No Dox (11d)	Rep1	0
Gm6977	90744546	No Dox (11d)	Rep1	0
Pola1	93304767	No Dox (11d)	Rep1	0
Pcyt1b	93654863	No Dox (11d)	Rep1	0
Pdk3	93764607	No Dox (11d)	Rep1	0
Zfx	94074631	No Dox (11d)	Rep1	0
Eif2s3x	94188707	No Dox (11d)	Rep1	0.111984
Klhl15	94234599	No Dox (11d)	Rep1	0
Apoo	94367117	No Dox (11d)	Rep1	0.258621
Gm14827	94442732	No Dox (11d)	Rep1	0.030303
Maged1	94535474	No Dox (11d)	Rep1	0.0989833
Gspt2	94636069	No Dox (11d)	Rep1	0
Zxdb	94724569	No Dox (11d)	Rep1	0.0444444
Spin4	95022510	No Dox (11d)	Rep1	0
Arhgef9	95048935	No Dox (11d)	Rep1	0
AmeRep1	95420318	No Dox (11d)	Rep1	0
Zc4h2	95639193	No Dox (11d)	Rep1	0
Zc3h12b	95711678	No Dox (11d)	Rep1	0
Las1l	95935335	No Dox (11d)	Rep1	0
Msn	96096042	No Dox (11d)	Rep1	0.00058508
Heph	96455359	No Dox (11d)	Rep1	0
Eda2r	97333840	No Dox (11d)	Rep1	0.206984
Ar	98149721	No Dox (11d)	Rep1	0.00355872
Ophn1	98554277	No Dox (11d)	Rep1	0
Yipf6	98936316	No Dox (11d)	Rep1	0.00212014
Stard8	99003248	No Dox (11d)	Rep1	0
Efnb1	99136130	No Dox (11d)	Rep1	0
Pja1	99465734	No Dox (11d)	Rep1	0
Tmem28	99821021	No Dox (11d)	Rep1	0
Eda	99975606	No Dox (11d)	Rep1	0
Awat2	100402221	No Dox (11d)	Rep1	0.5
Igbp1	100494291	No Dox (11d)	Rep1	0.408451
Pdzd11	100622883	No Dox (11d)	Rep1	0.0102828
Kif4	100625737	No Dox (11d)	Rep1	0
Gdpd2	100729873	No Dox (11d)	Rep1	0.00617083
Gm14866	100736983	No Dox (11d)	Rep1	0
Dlg3	100767722	No Dox (11d)	Rep1	0
Slc7a3	101079210	No Dox (11d)	Rep1	0
Snx12	101097786	No Dox (11d)	Rep1	0
Foxo4	101254528	No Dox (11d)	Rep1	0.00316456
Med12	101274030	No Dox (11d)	Rep1	0
Nlgn3	101299168	No Dox (11d)	Rep1	0
Zmym3	101404384	No Dox (11d)	Rep1	0.0297974
Nono	101429318	No Dox (11d)	Rep1	0.0980114
Itgb1bp2	101449088	No Dox (11d)	Rep1	0
Taf1	101532734	No Dox (11d)	Rep1	0.154472
Ogt	101640060	No Dox (11d)	Rep1	0.0670451
Nhsl2	101849385	No Dox (11d)	Rep1	0
Rgag4	102066544	No Dox (11d)	Rep1	0.0121951
Ercc6l	102141716	No Dox (11d)	Rep1	0.4
Rps4x	102184941	No Dox (11d)	Rep1	0.494888
Cited1	102247381	No Dox (11d)	Rep1	0
Hdac8	102284639	No Dox (11d)	Rep1	0.0810811
Phka1	102513975	No Dox (11d)	Rep1	0
Nap1l2	103184176	No Dox (11d)	Rep1	0
Chic1	103356476	No Dox (11d)	Rep1	0
Xist	103460375	No Dox (11d)	Rep1	0.996425
Jpx	103493558	No Dox (11d)	Rep1	0.381188
Ftx	103560907	No Dox (11d)	Rep1	0.384615
RP23-423B1.6	103576426	No Dox (11d)	Rep1	0.368421
Slc16a2	103697414	No Dox (11d)	Rep1	0.00676379
Rlim	103957163	No Dox (11d)	Rep1	0.0284464
C77370	104077434	No Dox (11d)	Rep1	0
Abcb7	104280657	No Dox (11d)	Rep1	0
Uprt	104482818	No Dox (11d)	Rep1	0
Zdhhc15	104536969	No Dox (11d)	Rep1	0
5530601H04Rik	105037197	No Dox (11d)	Rep1	0.449468
Pbdc1	105079756	No Dox (11d)	Rep1	0.439286
Magee1	105120378	No Dox (11d)	Rep1	0.0422764
5330434G04Rik	105348282	No Dox (11d)	Rep1	0
Atrx	105797615	No Dox (11d)	Rep1	0.00686695
Magt1	105968084	No Dox (11d)	Rep1	0.117084
Cox7b	106015700	No Dox (11d)	Rep1	0.133333
Atp7a	106027276	No Dox (11d)	Rep1	0.00980392
Pgk1	106187100	No Dox (11d)	Rep1	0.0231425
Taf9b	106206883	No Dox (11d)	Rep1	0
Lpar4	106920625	No Dox (11d)	Rep1	0
Itm2a	107397099	No Dox (11d)	Rep1	0
2610002M06Rik	107782751	No Dox (11d)	Rep1	0
Brwd3	108737016	No Dox (11d)	Rep1	0
281040Dox (3d)21Rik	108834478	No Dox (11d)	Rep1	0
Hmgn5	109004534	No Dox (11d)	Rep1	0.0169082
Sh3bgrl	109095365	No Dox (11d)	Rep1	0.000587717
Pou3f4	110814280	No Dox (11d)	Rep1	0.00458716
Rps6ka6	111388192	No Dox (11d)	Rep1	0
Chm	113040593	No Dox (11d)	Rep1	0.312649
Pcdh11x	120290259	No Dox (11d)	Rep1	0
Nap1l3	122394565	No Dox (11d)	Rep1	0
Mdm4-ps	128261411	No Dox (11d)	Rep1	0.166667
Diap2	129749742	No Dox (11d)	Rep1	0.021875
Srpx2	133908426	No Dox (11d)	Rep1	0
Sytl4	133936385	No Dox (11d)	Rep1	0
Cstf2	134059187	No Dox (11d)	Rep1	0.215517
Trmt2b	134222339	No Dox (11d)	Rep1	0.135135
Tmem35	134295225	No Dox (11d)	Rep1	0
Drp2	134404551	No Dox (11d)	Rep1	0.0212014
Gla	134588149	No Dox (11d)	Rep1	0
Hnrnph2	134601179	No Dox (11d)	Rep1	0
Armcx4	134686519	No Dox (11d)	Rep1	0
Armcx1	134717963	No Dox (11d)	Rep1	0
Armcx6	134748461	No Dox (11d)	Rep1	0
Armcx3	134756595	No Dox (11d)	Rep1	0
Armcx2	134804145	No Dox (11d)	Rep1	0
Zmat1	134971372	No Dox (11d)	Rep1	0
Tceal6	135208687	No Dox (11d)	Rep1	0
Gprasp1	135742733	No Dox (11d)	Rep1	0.26681
Armcx5	135742733	No Dox (11d)	Rep1	0.333333
Bhlhb9	135885851	No Dox (11d)	Rep1	0.00155039
Gprasp2	135839034	No Dox (11d)	Rep1	0.0240296
Arxes2	135993824	No Dox (11d)	Rep1	0.0245855
Arxes1	136033367	No Dox (11d)	Rep1	0.0204778
Bex2	136066564	No Dox (11d)	Rep1	0
Bex4	136138996	No Dox (11d)	Rep1	0
Tceal8	136168984	No Dox (11d)	Rep1	0.00683371
Tceal5	136200948	No Dox (11d)	Rep1	0
Bex1	136213972	No Dox (11d)	Rep1	0
Wbp5	136245079	No Dox (11d)	Rep1	0.00083612
Ngfrap1	136270253	No Dox (11d)	Rep1	0
Tceal3	136590842	No Dox (11d)	Rep1	0
Tceal1	136707982	No Dox (11d)	Rep1	0.00304878
Morf4l2	136732942	No Dox (11d)	Rep1	0.11236
BC065397	136741824	No Dox (11d)	Rep1	0.0843373
Plp1	136822671	No Dox (11d)	Rep1	0.0241493
Tmsb15l	136954988	No Dox (11d)	Rep1	0
Tmsb15b2	136955265	No Dox (11d)	Rep1	0
Tmsb15b1	136974022	No Dox (11d)	Rep1	0.027027
Slc25a53	136981116	No Dox (11d)	Rep1	0.0035461
Zcchc18	136993155	No Dox (11d)	Rep1	0
Fam199x	137049594	No Dox (11d)	Rep1	0.0279232
Esx1	137115397	No Dox (11d)	Rep1	0
Nrk	138914430	No Dox (11d)	Rep1	0
Mum1l1	139210042	No Dox (11d)	Rep1	0
Tbc1d8b	139684996	No Dox (11d)	Rep1	0.0325203
Cldn2	139800828	No Dox (11d)	Rep1	0
Morc4	139821632	No Dox (11d)	Rep1	0
Rbm41	139889511	No Dox (11d)	Rep1	0.125
Frmpd3	140367494	No Dox (11d)	Rep1	0
Prps1	140456613	No Dox (11d)	Rep1	0
Tsc22d3	140539528	No Dox (11d)	Rep1	0
Mid2	140664599	No Dox (11d)	Rep1	0
Psmd10	140948429	No Dox (11d)	Rep1	0.260163
Atg4a	140956907	No Dox (11d)	Rep1	0.217391
Col4a6	141165403	No Dox (11d)	Rep1	0
Col4a5	141475385	No Dox (11d)	Rep1	0
Nxt2	142226770	No Dox (11d)	Rep1	0.0103339
Kcne1l	142304752	No Dox (11d)	Rep1	0
Acsl4	142317993	No Dox (11d)	Rep1	0.0394737
Tmem164	142681406	No Dox (11d)	Rep1	0.03663
AmmecRep1	142851146	No Dox (11d)	Rep1	0.0298507
Rgag1	143099594	No Dox (11d)	Rep1	0
Chrdl1	143285674	No Dox (11d)	Rep1	0.00259067
Pak3	143518591	No Dox (11d)	Rep1	0
Dcx	143855842	No Dox (11d)	Rep1	0
Alg13	144317812	No Dox (11d)	Rep1	0.389262
Trpc5os	144456581	No Dox (11d)	Rep1	0
Amot	145446425	No Dox (11d)	Rep1	0
Lrch2	147470375	No Dox (11d)	Rep1	0.00451467
Tmem29	150397773	No Dox (11d)	Rep1	0.1
3110067C02Rik	150463726	No Dox (11d)	Rep1	0.0638298
Apex2	150519519	No Dox (11d)	Rep1	0
Tro	150645304	No Dox (11d)	Rep1	0
Maged2	150806370	No Dox (11d)	Rep1	0.000621891
Gnl3l	150983141	No Dox (11d)	Rep1	0.00545331
Fgd1	151046150	No Dox (11d)	Rep1	0
TsRep2	151087094	No Dox (11d)	Rep1	0
Wnk3	151198078	No Dox (11d)	Rep1	0
A230072E10Rik	151291974	No Dox (11d)	Rep1	0
Fam120c	151344175	No Dox (11d)	Rep1	0
Phf8	151520672	No Dox (11d)	Rep1	0.164062
Huwe1	151800807	No Dox (11d)	Rep1	0.375389
Hsd17b10	152001845	No Dox (11d)	Rep1	0.314721
Ribc1	152004582	No Dox (11d)	Rep1	0.23913
Smc1a	152016428	No Dox (11d)	Rep1	0.471154
Iqsec2	152144268	No Dox (11d)	Rep1	0.377672
Kdm5c	152233020	No Dox (11d)	Rep1	0.436654
Kantr	152298500	No Dox (11d)	Rep1	0.384075
Tspyl2	152336852	No Dox (11d)	Rep1	0.441441
GpRep173	152343598	No Dox (11d)	Rep1	0.150877
Shroom2	152609509	No Dox (11d)	Rep1	0
Usp51	153006469	No Dox (11d)	Rep1	0
Mageh1	153036166	No Dox (11d)	Rep1	0.138958
9530051G07Rik	153037629	No Dox (11d)	Rep1	0.326087
Rragb	153139981	No Dox (11d)	Rep1	0
Klf8	153237466	No Dox (11d)	Rep1	0
Ubqln2	153498227	No Dox (11d)	Rep1	0.0160305
Kctd12b	153685154	No Dox (11d)	Rep1	0.00472813
2210013O21Rik	153723590	No Dox (11d)	Rep1	0.034188
Spin2c	153832225	No Dox (11d)	Rep1	0
Sat1	155213132	No Dox (11d)	Rep1	0.0470297
Acot9	155262443	No Dox (11d)	Rep1	0
Prdx4	155323918	No Dox (11d)	Rep1	0.091954
Ptchd1	155573455	No Dox (11d)	Rep1	0
Gm15163	157016229	No Dox (11d)	Rep1	0.0757576
Sms	157443855	No Dox (11d)	Rep1	0.273438
Mbtps2	157535371	No Dox (11d)	Rep1	0.466797
CnksRep2	157821436	No Dox (11d)	Rep1	0
Rps6ka3	159210307	No Dox (11d)	Rep1	0.00333333
Eif1ax	159372178	No Dox (11d)	Rep1	0.290603
MapDox (7d)2	159414572	No Dox (11d)	Rep1	0.0166667
A830080D01Rik	159526688	No Dox (11d)	Rep1	0.432624
Sh3kbp1	159627272	No Dox (11d)	Rep1	0.035503
Map3k15	159988433	No Dox (11d)	Rep1	0.148148
Pdha1	160122209	No Dox (11d)	Rep1	0.0868157
Phka2	160502166	No Dox (11d)	Rep1	0.223464
Cdkl5	160784308	No Dox (11d)	Rep1	0
Rai2	161717069	No Dox (11d)	Rep1	0.119935
Nhs	161833296	No Dox (11d)	Rep1	0
Reps2	162411954	No Dox (11d)	Rep1	0.0498339
Rbbp7	162760402	No Dox (11d)	Rep1	0.452381
Txlng	162778919	No Dox (11d)	Rep1	0.566667
Syap1	162857057	No Dox (11d)	Rep1	0.535051
Ctps2	162901238	No Dox (11d)	Rep1	0.378136
S100g	162961992	No Dox (11d)	Rep1	0.230769
Ap1s2	163909017	No Dox (11d)	Rep1	0.09375
ZrsRep2	163935443	No Dox (11d)	Rep1	0.406224
Car5b	163976822	No Dox (11d)	Rep1	0.42501
Siah1b	164070705	No Dox (11d)	Rep1	0.282609
Figf	164373378	No Dox (11d)	Rep1	1
Piga	164419793	No Dox (11d)	Rep1	0.375
Mospd2	164936169	No Dox (11d)	Rep1	0
Fancb	164980592	No Dox (11d)	Rep1	0
Gemin8	166170454	No Dox (11d)	Rep1	0.501969
Gpm6b	166238911	No Dox (11d)	Rep1	0.411296
Ofd1	166390033	No Dox (11d)	Rep1	0.554987
Trappc2	166440574	No Dox (11d)	Rep1	0.516949
Rab9	166457253	No Dox (11d)	Rep1	0.45329
Tceanc	166499812	No Dox (11d)	Rep1	0.258741
Tmsb4x	167207093	No Dox (11d)	Rep1	0.317647
Prps2	167346322	No Dox (11d)	Rep1	0.0393003
Msl3	168654117	No Dox (11d)	Rep1	0.26
Arhgap6	168795099	No Dox (11d)	Rep1	0
Hccs	169250193	No Dox (11d)	Rep1	0.492428
BC022960	169368189	No Dox (11d)	Rep1	0.44086
Mid1	169685199	No Dox (11d)	Rep1	0.117647
G530011O06Rik	169975043	No Dox (11d)	Rep1	0.3
Gm15247	169985801	No Dox (11d)	Rep1	0.428571
Gm26618	6027056	No Dox (11d)	Rep1	0
Nudt11	6047453	No Dox (11d)	Rep1	0
Rpl19-ps12	6071222	No Dox (11d)	Rep1	0.0232558
Nudt10	6168696	No Dox (11d)	Rep1	0
Shroom4	6399854	No Dox (11d)	Rep1	0
Dgkk	6779306	No Dox (11d)	Rep1	0
Clcn5	7153810	No Dox (11d)	Rep1	0
Usp27x	7371276	No Dox (11d)	Rep1	0
RP23-135F22.6	7558602	No Dox (11d)	Rep1	0.333333
Syp	7638471	No Dox (11d)	Rep1	0
Plp2	7667941	No Dox (11d)	Rep1	0
Gpkow	7697131	No Dox (11d)	Rep1	0.429303
Wdr45	7721973	No Dox (11d)	Rep1	0.50116
Praf2	7728439	No Dox (11d)	Rep1	0.394766
Ccdc120	7731714	No Dox (11d)	Rep1	0.290323
Tfe3	7762560	No Dox (11d)	Rep1	0.419609
Gripap1	7789765	No Dox (11d)	Rep1	0.389516
Kcnd1	7822289	No Dox (11d)	Rep1	0.300885
Otud5	7841364	No Dox (11d)	Rep1	0.465734
Pim2	7878262	No Dox (11d)	Rep1	0.5
Slc35a2	7884041	No Dox (11d)	Rep1	0.483363
Pqbp1	7894519	No Dox (11d)	Rep1	0.497067
Timm17b	7899357	No Dox (11d)	Rep1	0.407258
Pcsk1n	7919822	No Dox (11d)	Rep1	0.297049
Hdac6	7930120	No Dox (11d)	Rep1	0.347397
Suv39h1	8061171	No Dox (11d)	Rep1	0.605634
WdRep13	8123301	No Dox (11d)	Rep1	0.460567
Rbm3	8138975	No Dox (11d)	Rep1	0.479932
Rbm3os	8145429	No Dox (11d)	Rep1	0.333333
Tbc1d25	8154472	No Dox (11d)	Rep1	0.44586
Ebp	8185329	No Dox (11d)	Rep1	0.391167
Porcn	8193848	No Dox (11d)	Rep1	0.424419
Ftsj1	8238668	No Dox (11d)	Rep1	0.505051
B630019K06Rik	8892382	No Dox (11d)	Rep1	0
Xk	9272756	No Dox (11d)	Rep1	0
Dynlt3	9654267	No Dox (11d)	Rep1	0.0625
Rpgr	10073621	No Dox (11d)	Rep1	0.387801
Tspan7	10485158	No Dox (11d)	Rep1	0.0338462
Mid1ip1	10715013	No Dox (11d)	Rep1	0.373134
Bcor	12036740	No Dox (11d)	Rep1	0.495146
Atp6ap2	12587801	No Dox (11d)	Rep1	0.427101
1810030O07Rik	12654879	No Dox (11d)	Rep1	0.7392
Med14	12675369	No Dox (11d)	Rep1	0.457237
Gm14634	12762278	No Dox (11d)	Rep1	0.484848
5730405O15Rik	13042015	No Dox (11d)	Rep1	0.441176
Usp9x	13071498	No Dox (11d)	Rep1	0.471972
Ddx3x	13280970	No Dox (11d)	Rep1	0.41776
Gm9434	13377866	No Dox (11d)	Rep1	0.0666667
Cask	13517080	No Dox (11d)	Rep1	0
Maoa	16619698	No Dox (11d)	Rep1	0.00219901
Ndp	16885521	No Dox (11d)	Rep1	0
Fundc1	17556564	No Dox (11d)	Rep1	0.367213
Kdm6a	18162575	No Dox (11d)	Rep1	0.54798
Chst7	20059560	No Dox (11d)	Rep1	0
Slc9a7	20105755	No Dox (11d)	Rep1	0
Rp2h	20364481	No Dox (11d)	Rep1	0
Jade3	20425688	No Dox (11d)	Rep1	0
Gm14539	20581141	No Dox (11d)	Rep1	0.66559
Ndufb11	20615326	No Dox (11d)	Rep1	0.431175
Rbm10	20617503	No Dox (11d)	Rep1	0.594595
Uba1	20658326	No Dox (11d)	Rep1	0.463424
Cdk16	20687954	No Dox (11d)	Rep1	0.426251
Usp11	20703906	No Dox (11d)	Rep1	0.536908
Araf	20797814	No Dox (11d)	Rep1	0.461303
Syn1	20860511	No Dox (11d)	Rep1	0
Timp1	20870166	No Dox (11d)	Rep1	0
Cfp	20925454	No Dox (11d)	Rep1	0.328889
Elk1	20933395	No Dox (11d)	Rep1	0.421777
Uxt	20941722	No Dox (11d)	Rep1	0.448148
A230072C01Rik	20961684	No Dox (11d)	Rep1	0.458101
Zfp182	21028939	No Dox (11d)	Rep1	0
Zfp300	21079174	No Dox (11d)	Rep1	0
Klhl13	23219271	No Dox (11d)	Rep1	0
Dock11	35888832	No Dox (11d)	Rep1	0
Pgrmc1	36598206	No Dox (11d)	Rep1	0
Akap17b	36608314	No Dox (11d)	Rep1	0.331148
Upf3b	37091678	No Dox (11d)	Rep1	0.421875
Nkap	37126795	No Dox (11d)	Rep1	0.396205
Zbtb33	38189793	No Dox (11d)	Rep1	0
Tmem255a	38196573	No Dox (11d)	Rep1	0.0024113
Lamp2	38401357	No Dox (11d)	Rep1	0.0951054
Gm7598	38476461	No Dox (11d)	Rep1	0.0833333
Cul4b	38533274	No Dox (11d)	Rep1	0.0169492
Gria3	41400854	No Dox (11d)	Rep1	0.0146341
Xiap	42059679	No Dox (11d)	Rep1	0.181217
Stag2	42149317	No Dox (11d)	Rep1	0
Smarca1	47809368	No Dox (11d)	Rep1	0
Ocrl	47912387	No Dox (11d)	Rep1	0.0119048
Apln	48025146	No Dox (11d)	Rep1	0
Zdhhc9	48171969	No Dox (11d)	Rep1	0.0741483
Utp14a	48256862	No Dox (11d)	Rep1	0.391679
Bcorl1	48341358	No Dox (11d)	Rep1	0.0833333
Aifm1	48474944	No Dox (11d)	Rep1	0
Zfp280c	48541625	No Dox (11d)	Rep1	0
Slc25a14	48623413	No Dox (11d)	Rep1	0.137755
Rbmx2	48695004	No Dox (11d)	Rep1	0.187845
Enox2	49009707	No Dox (11d)	Rep1	0
Gm14719	49660960	No Dox (11d)	Rep1	0.705882
Firre	50555744	No Dox (11d)	Rep1	0.133621
Gpc4	52053021	No Dox (11d)	Rep1	0.000609385
Ccdc160	52791200	No Dox (11d)	Rep1	0
Phf6	52912266	No Dox (11d)	Rep1	0
Hprt	52988137	No Dox (11d)	Rep1	0
C430049B03Rik	53055046	No Dox (11d)	Rep1	0
Fam122b	53243415	No Dox (11d)	Rep1	0
Mospd1	53344598	No Dox (11d)	Rep1	0
Cxx1c	53608032	No Dox (11d)	Rep1	0
Cxx1b	53669177	No Dox (11d)	Rep1	0.00416667
Zfp449	56346400	No Dox (11d)	Rep1	0
Ddx26b	56454857	No Dox (11d)	Rep1	0
Mmgt1	56585512	No Dox (11d)	Rep1	0.416259
Slc9a6	56609757	No Dox (11d)	Rep1	0.37377
Fhl1	56731787	No Dox (11d)	Rep1	0.002442
Htatsf1	57053583	No Dox (11d)	Rep1	0.285259
Arhgef6	57231485	No Dox (11d)	Rep1	0
Rbmx	57383530	No Dox (11d)	Rep1	0.301587
Atp11c	60223290	No Dox (11d)	Rep1	0
Gm715	60548019	No Dox (11d)	Rep1	0
Sox3	60891366	No Dox (11d)	Rep1	0
C230004F18Rik	61116386	No Dox (11d)	Rep1	0
Gm7327	61785381	No Dox (11d)	Rep1	0
Slitrk2	66649318	No Dox (11d)	Rep1	0
FmRep1	68678541	No Dox (11d)	Rep1	0.314394
Aff2	69360294	No Dox (11d)	Rep1	0
Gm8172	69605496	No Dox (11d)	Rep1	0
Ids	70343069	No Dox (11d)	Rep1	0
1110012L19Rik	70385877	No Dox (11d)	Rep1	0
BC023829	70459753	No Dox (11d)	Rep1	0
Mamld1	71050256	No Dox (11d)	Rep1	0
Mtm1	71210767	No Dox (11d)	Rep1	0
MtmRep1	71364760	No Dox (11d)	Rep1	0
Cd99l2	71420060	No Dox (11d)	Rep1	0.000754148
Hmgb3	71555918	No Dox (11d)	Rep1	0
Gpr50	71663667	No Dox (11d)	Rep1	0
Vma21	71815924	No Dox (11d)	Rep1	0
Prrg3	71962624	No Dox (11d)	Rep1	0.00327869
Gabra3	72432681	No Dox (11d)	Rep1	0
Cetn2	72913532	No Dox (11d)	Rep1	0.00408163
Nsdhl	72918557	No Dox (11d)	Rep1	0.0167131
Zfp185	72987339	No Dox (11d)	Rep1	0
F8a	73228291	No Dox (11d)	Rep1	0.0232558
Zfp275	73342621	No Dox (11d)	Rep1	0.0653595
Haus7	73437315	No Dox (11d)	Rep1	0.0320513
Bgn	73483602	No Dox (11d)	Rep1	0.0338983
Pnck	73655994	No Dox (11d)	Rep1	0.25
Slc6a8	73673150	No Dox (11d)	Rep1	0.320056
Bcap31	73686178	No Dox (11d)	Rep1	0.434358
Abcd1	73716597	No Dox (11d)	Rep1	0.453237
Plxnb3	73757090	No Dox (11d)	Rep1	0.245283
Srpk3	73774405	No Dox (11d)	Rep1	0.111111
Idh3g	73778963	No Dox (11d)	Rep1	0.44543
Ssr4	73787028	No Dox (11d)	Rep1	0.406504
Pdzd4	73793359	No Dox (11d)	Rep1	0.317269
Gm14817	73795215	No Dox (11d)	Rep1	0.363636
Arhgap4	73891442	No Dox (11d)	Rep1	0.525
Naa10	73916873	No Dox (11d)	Rep1	0.428571
Hcfc1	73942792	No Dox (11d)	Rep1	0.363636
Irak1	74013914	No Dox (11d)	Rep1	0.0194963
Mecp2	74026592	No Dox (11d)	Rep1	0.458051
Flna	74223461	No Dox (11d)	Rep1	0.493556
Emd	74254687	No Dox (11d)	Rep1	0.492341
Dnase1l1	74273217	No Dox (11d)	Rep1	0.540925
Taz	74281912	No Dox (11d)	Rep1	0.37741
Atp6ap1	74297097	No Dox (11d)	Rep1	0.375
Gdi1	74304998	No Dox (11d)	Rep1	0.392738
Fam50a	74313033	No Dox (11d)	Rep1	0.446602
Plxna3	74329066	No Dox (11d)	Rep1	0.45787
Lage3	74351276	No Dox (11d)	Rep1	0.410606
Ubl4	74365718	No Dox (11d)	Rep1	0.428994
Slc10a3	74369217	No Dox (11d)	Rep1	0.284974
Fam3a	74384719	No Dox (11d)	Rep1	0.587324
Ikbkg	74393290	No Dox (11d)	Rep1	0.438782
G6pdx	74409483	No Dox (11d)	Rep1	0.521024
Dkc1	75095854	No Dox (11d)	Rep1	0.0714286
Mpp1	75109733	No Dox (11d)	Rep1	0.00390625
F8	75172715	No Dox (11d)	Rep1	0
Fundc2	75382399	No Dox (11d)	Rep1	0.012285
Mtcp1	75404846	No Dox (11d)	Rep1	0
Brcc3	75416628	No Dox (11d)	Rep1	0.00371747
Vbp1	75514299	No Dox (11d)	Rep1	0.32459
Rab39b	75572046	No Dox (11d)	Rep1	0
4933407K13Rik	75706932	No Dox (11d)	Rep1	0.0263158
Pls3	75785654	No Dox (11d)	Rep1	0.00290698
Tbl1x	77511013	No Dox (11d)	Rep1	0
Prkx	77761411	No Dox (11d)	Rep1	0
Prrg1	78449613	No Dox (11d)	Rep1	0
Rps24-ps3	79195047	No Dox (11d)	Rep1	0.333333
Gm7173	79482568	No Dox (11d)	Rep1	0
Gm8806	80533745	No Dox (11d)	Rep1	0.00657895
Tmem47	81070698	No Dox (11d)	Rep1	0.00468801
Gm8822	81820384	No Dox (11d)	Rep1	0.272727
Dmd	82948870	No Dox (11d)	Rep1	0
Tab3	85574022	No Dox (11d)	Rep1	0
Gyk	85701937	No Dox (11d)	Rep1	0
Gm6977	90744546	No Dox (11d)	Rep1	0
Pola1	93304767	No Dox (11d)	Rep1	0
Pcyt1b	93654863	No Dox (11d)	Rep1	0.00203252
Pdk3	93764607	No Dox (11d)	Rep1	0
Zfx	94074631	No Dox (11d)	Rep1	0
Eif2s3x	94188707	No Dox (11d)	Rep1	0.154013
Klhl15	94234599	No Dox (11d)	Rep1	0
Apoo	94367117	No Dox (11d)	Rep1	0.829787
Gm14827	94442732	No Dox (11d)	Rep1	0.0714286
Maged1	94535474	No Dox (11d)	Rep1	0.105769
Gspt2	94636069	No Dox (11d)	Rep1	0
Zxdb	94724569	No Dox (11d)	Rep1	0
Spin4	95022510	No Dox (11d)	Rep1	0
Arhgef9	95048935	No Dox (11d)	Rep1	0.00223214
AmeRep1	95420318	No Dox (11d)	Rep1	0
Zc4h2	95639193	No Dox (11d)	Rep1	0
Zc3h12b	95711678	No Dox (11d)	Rep1	0
Las1l	95935335	No Dox (11d)	Rep1	0
Msn	96096042	No Dox (11d)	Rep1	0.00168384
Heph	96455359	No Dox (11d)	Rep1	0
Eda2r	97333840	No Dox (11d)	Rep1	0.181253
Ar	98149721	No Dox (11d)	Rep1	0
Ophn1	98554277	No Dox (11d)	Rep1	0.00184502
Yipf6	98936316	No Dox (11d)	Rep1	0
Stard8	99003248	No Dox (11d)	Rep1	0.00512821
Efnb1	99136130	No Dox (11d)	Rep1	0
Pja1	99465734	No Dox (11d)	Rep1	0
Tmem28	99821021	No Dox (11d)	Rep1	0
Eda	99975606	No Dox (11d)	Rep1	0
Awat2	100402221	No Dox (11d)	Rep1	0
Igbp1	100494291	No Dox (11d)	Rep1	0.402961
Pdzd11	100622883	No Dox (11d)	Rep1	0.0159817
Kif4	100625737	No Dox (11d)	Rep1	0
Gdpd2	100729873	No Dox (11d)	Rep1	0.00253271
Gm14866	100736983	No Dox (11d)	Rep1	0
Dlg3	100767722	No Dox (11d)	Rep1	0
Slc7a3	101079210	No Dox (11d)	Rep1	0
Snx12	101097786	No Dox (11d)	Rep1	0
Foxo4	101254528	No Dox (11d)	Rep1	0
Med12	101274030	No Dox (11d)	Rep1	0
Nlgn3	101299168	No Dox (11d)	Rep1	0
Zmym3	101404384	No Dox (11d)	Rep1	0.0222222
Nono	101429318	No Dox (11d)	Rep1	0.0812903
Itgb1bp2	101449088	No Dox (11d)	Rep1	0.0714286
Taf1	101532734	No Dox (11d)	Rep1	0.2
Ogt	101640060	No Dox (11d)	Rep1	0.0605223
Nhsl2	101849385	No Dox (11d)	Rep1	0
Rgag4	102066544	No Dox (11d)	Rep1	0.0163934
Ercc6l	102141716	No Dox (11d)	Rep1	0.4
Rps4x	102184941	No Dox (11d)	Rep1	0.467934
Cited1	102247381	No Dox (11d)	Rep1	0
Hdac8	102284639	No Dox (11d)	Rep1	0.136364
Phka1	102513975	No Dox (11d)	Rep1	0.00650195
Nap1l2	103184176	No Dox (11d)	Rep1	0
Chic1	103356476	No Dox (11d)	Rep1	0
Xist	103460375	No Dox (11d)	Rep1	0.997434
Jpx	103493558	No Dox (11d)	Rep1	0.373874
Ftx	103560907	No Dox (11d)	Rep1	0.206897
RP23-423B1.6	103576426	No Dox (11d)	Rep1	0
Slc16a2	103697414	No Dox (11d)	Rep1	0.011337
Rlim	103957163	No Dox (11d)	Rep1	0.0204918
C77370	104077434	No Dox (11d)	Rep1	0
Abcb7	104280657	No Dox (11d)	Rep1	0
Uprt	104482818	No Dox (11d)	Rep1	0
Zdhhc15	104536969	No Dox (11d)	Rep1	0
5530601H04Rik	105037197	No Dox (11d)	Rep1	0.394928
Pbdc1	105079756	No Dox (11d)	Rep1	0.438632
Magee1	105120378	No Dox (11d)	Rep1	0.0110759
5330434G04Rik	105348282	No Dox (11d)	Rep1	0
Atrx	105797615	No Dox (11d)	Rep1	0.0167993
Magt1	105968084	No Dox (11d)	Rep1	0.105845
Cox7b	106015700	No Dox (11d)	Rep1	0.105882
Atp7a	106027276	No Dox (11d)	Rep1	0
Pgk1	106187100	No Dox (11d)	Rep1	0.0227048
Taf9b	106206883	No Dox (11d)	Rep1	0
Lpar4	106920625	No Dox (11d)	Rep1	0
Itm2a	107397099	No Dox (11d)	Rep1	0
2610002M06Rik	107782751	No Dox (11d)	Rep1	0
Brwd3	108737016	No Dox (11d)	Rep1	0.0202703
281040Dox (3d)21Rik	108834478	No Dox (11d)	Rep1	0
Hmgn5	109004534	No Dox (11d)	Rep1	0
Sh3bgrl	109095365	No Dox (11d)	Rep1	0.00089579
Pou3f4	110814280	No Dox (11d)	Rep1	0.0132743
Rps6ka6	111388192	No Dox (11d)	Rep1	0
Chm	113040593	No Dox (11d)	Rep1	0.36859
Pcdh11x	120290259	No Dox (11d)	Rep1	0
Nap1l3	122394565	No Dox (11d)	Rep1	0
Mdm4-ps	128261411	No Dox (11d)	Rep1	0.0555556
Diap2	129749742	No Dox (11d)	Rep1	0
Srpx2	133908426	No Dox (11d)	Rep1	0
Sytl4	133936385	No Dox (11d)	Rep1	0
Cstf2	134059187	No Dox (11d)	Rep1	0.308642
Trmt2b	134222339	No Dox (11d)	Rep1	0.171875
Tmem35	134295225	No Dox (11d)	Rep1	0
Drp2	134404551	No Dox (11d)	Rep1	0.0190931
Gla	134588149	No Dox (11d)	Rep1	0
Hnrnph2	134601179	No Dox (11d)	Rep1	0.37931
Armcx4	134686519	No Dox (11d)	Rep1	0.0106952
Armcx1	134717963	No Dox (11d)	Rep1	0.00213675
Armcx6	134748461	No Dox (11d)	Rep1	0
Armcx3	134756595	No Dox (11d)	Rep1	0
Armcx2	134804145	No Dox (11d)	Rep1	0
Zmat1	134971372	No Dox (11d)	Rep1	0
Tceal6	135208687	No Dox (11d)	Rep1	0.111111
Gprasp1	135742733	No Dox (11d)	Rep1	0.231753
Armcx5	135742733	No Dox (11d)	Rep1	0.346774
Bhlhb9	135885851	No Dox (11d)	Rep1	0.000707214
Gprasp2	135839034	No Dox (11d)	Rep1	0.0107759
Arxes2	135993824	No Dox (11d)	Rep1	0.0213716
Arxes1	136033367	No Dox (11d)	Rep1	0.03125
Bex2	136066564	No Dox (11d)	Rep1	0
Bex4	136138996	No Dox (11d)	Rep1	0
Tceal8	136168984	No Dox (11d)	Rep1	0
Tceal5	136200948	No Dox (11d)	Rep1	0
Bex1	136213972	No Dox (11d)	Rep1	0
Wbp5	136245079	No Dox (11d)	Rep1	0.0203284
Ngfrap1	136270253	No Dox (11d)	Rep1	0
Tceal3	136590842	No Dox (11d)	Rep1	0
Tceal1	136707982	No Dox (11d)	Rep1	0.00916031
Morf4l2	136732942	No Dox (11d)	Rep1	0.0204082
BC065397	136741824	No Dox (11d)	Rep1	0.0378378
Plp1	136822671	No Dox (11d)	Rep1	0.0232221
Tmsb15l	136954988	No Dox (11d)	Rep1	0
Tmsb15b2	136955265	No Dox (11d)	Rep1	0
Tmsb15b1	136974022	No Dox (11d)	Rep1	0
Slc25a53	136981116	No Dox (11d)	Rep1	0.00125
Zcchc18	136993155	No Dox (11d)	Rep1	0
Fam199x	137049594	No Dox (11d)	Rep1	0.012963
Esx1	137115397	No Dox (11d)	Rep1	0
Nrk	138914430	No Dox (11d)	Rep1	0
Mum1l1	139210042	No Dox (11d)	Rep1	0
Tbc1d8b	139684996	No Dox (11d)	Rep1	0
Cldn2	139800828	No Dox (11d)	Rep1	0
Morc4	139821632	No Dox (11d)	Rep1	0
Rbm41	139889511	No Dox (11d)	Rep1	0.113636
Frmpd3	140367494	No Dox (11d)	Rep1	0
Prps1	140456613	No Dox (11d)	Rep1	0
Tsc22d3	140539528	No Dox (11d)	Rep1	0
Mid2	140664599	No Dox (11d)	Rep1	0
Psmd10	140948429	No Dox (11d)	Rep1	0.335714
Atg4a	140956907	No Dox (11d)	Rep1	0.19943
Col4a6	141165403	No Dox (11d)	Rep1	0.00369393
Col4a5	141475385	No Dox (11d)	Rep1	0.000544959
Nxt2	142226770	No Dox (11d)	Rep1	0.00820283
Kcne1l	142304752	No Dox (11d)	Rep1	0.016
Acsl4	142317993	No Dox (11d)	Rep1	0.0578125
Tmem164	142681406	No Dox (11d)	Rep1	0.0141129
AmmecRep1	142851146	No Dox (11d)	Rep1	0
Rgag1	143099594	No Dox (11d)	Rep1	0
Chrdl1	143285674	No Dox (11d)	Rep1	0
Pak3	143518591	No Dox (11d)	Rep1	0
Dcx	143855842	No Dox (11d)	Rep1	0
Alg13	144317812	No Dox (11d)	Rep1	0.312303
Trpc5os	144456581	No Dox (11d)	Rep1	0
Amot	145446425	No Dox (11d)	Rep1	0
Lrch2	147470375	No Dox (11d)	Rep1	0
Tmem29	150397773	No Dox (11d)	Rep1	0.166667
3110067C02Rik	150463726	No Dox (11d)	Rep1	0.148148
Apex2	150519519	No Dox (11d)	Rep1	0
Tro	150645304	No Dox (11d)	Rep1	0
Maged2	150806370	No Dox (11d)	Rep1	0.00313873
Gnl3l	150983141	No Dox (11d)	Rep1	0.000619963
Fgd1	151046150	No Dox (11d)	Rep1	0
TsRep2	151087094	No Dox (11d)	Rep1	0.003367
Wnk3	151198078	No Dox (11d)	Rep1	0
A230072E10Rik	151291974	No Dox (11d)	Rep1	0
Fam120c	151344175	No Dox (11d)	Rep1	0.00200401
Phf8	151520672	No Dox (11d)	Rep1	0.148148
Huwe1	151800807	No Dox (11d)	Rep1	0.3776
Hsd17b10	152001845	No Dox (11d)	Rep1	0.396761
Ribc1	152004582	No Dox (11d)	Rep1	0.655172
Smc1a	152016428	No Dox (11d)	Rep1	0.41625
Iqsec2	152144268	No Dox (11d)	Rep1	0.388167
Kdm5c	152233020	No Dox (11d)	Rep1	0.445874
Kantr	152298500	No Dox (11d)	Rep1	0.372822
Tspyl2	152336852	No Dox (11d)	Rep1	0.399766
GpRep173	152343598	No Dox (11d)	Rep1	0.256219
Shroom2	152609509	No Dox (11d)	Rep1	0
Usp51	153006469	No Dox (11d)	Rep1	0
Mageh1	153036166	No Dox (11d)	Rep1	0.141442
9530051G07Rik	153037629	No Dox (11d)	Rep1	0.232558
Rragb	153139981	No Dox (11d)	Rep1	0.00446429
Klf8	153237466	No Dox (11d)	Rep1	0
Ubqln2	153498227	No Dox (11d)	Rep1	0.00872093
Kctd12b	153685154	No Dox (11d)	Rep1	0.00838926
2210013O21Rik	153723590	No Dox (11d)	Rep1	0.100402
Spin2c	153832225	No Dox (11d)	Rep1	0
Sat1	155213132	No Dox (11d)	Rep1	0.0344828
Acot9	155262443	No Dox (11d)	Rep1	0
Prdx4	155323918	No Dox (11d)	Rep1	0.126945
Ptchd1	155573455	No Dox (11d)	Rep1	0
Gm15163	157016229	No Dox (11d)	Rep1	0.275362
Sms	157443855	No Dox (11d)	Rep1	0.216667
Mbtps2	157535371	No Dox (11d)	Rep1	0.523381
CnksRep2	157821436	No Dox (11d)	Rep1	0
Rps6ka3	159210307	No Dox (11d)	Rep1	0
Eif1ax	159372178	No Dox (11d)	Rep1	0.30723
MapDox (7d)2	159414572	No Dox (11d)	Rep1	0.0136986
A830080D01Rik	159526688	No Dox (11d)	Rep1	0.458015
Sh3kbp1	159627272	No Dox (11d)	Rep1	0
Map3k15	159988433	No Dox (11d)	Rep1	0
Pdha1	160122209	No Dox (11d)	Rep1	0.0850258
Phka2	160502166	No Dox (11d)	Rep1	0.282258
Cdkl5	160784308	No Dox (11d)	Rep1	0
Rai2	161717069	No Dox (11d)	Rep1	0.0938086
Nhs	161833296	No Dox (11d)	Rep1	0
Reps2	162411954	No Dox (11d)	Rep1	0.0451389
Rbbp7	162760402	No Dox (11d)	Rep1	0.4375
Txlng	162778919	No Dox (11d)	Rep1	0.622093
Syap1	162857057	No Dox (11d)	Rep1	0.479188
Ctps2	162901238	No Dox (11d)	Rep1	0.295252
S100g	162961992	No Dox (11d)	Rep1	0.0909091
Ap1s2	163909017	No Dox (11d)	Rep1	0.273684
ZrsRep2	163935443	No Dox (11d)	Rep1	0.491935
Car5b	163976822	No Dox (11d)	Rep1	0.470407
Siah1b	164070705	No Dox (11d)	Rep1	0.45679
Figf	164373378	No Dox (11d)	Rep1	0.6
Piga	164419793	No Dox (11d)	Rep1	0.382114
Mospd2	164936169	No Dox (11d)	Rep1	0
Fancb	164980592	No Dox (11d)	Rep1	0
Gemin8	166170454	No Dox (11d)	Rep1	0.63835
Gpm6b	166238911	No Dox (11d)	Rep1	0.401578
Ofd1	166390033	No Dox (11d)	Rep1	0.437137
Trappc2	166440574	No Dox (11d)	Rep1	0.594017
Rab9	166457253	No Dox (11d)	Rep1	0.488297
Tceanc	166499812	No Dox (11d)	Rep1	0.598765
Tmsb4x	167207093	No Dox (11d)	Rep1	0.437956
Prps2	167346322	No Dox (11d)	Rep1	0.0326149
Msl3	168654117	No Dox (11d)	Rep1	0.249615
Arhgap6	168795099	No Dox (11d)	Rep1	0
Hccs	169250193	No Dox (11d)	Rep1	0.465839
BC022960	169368189	No Dox (11d)	Rep1	0.240964
Mid1	169685199	No Dox (11d)	Rep1	0.0449173
G530011O06Rik	169975043	No Dox (11d)	Rep1	0.166667
Gm15247	169985801	No Dox (11d)	Rep1	0.266667
Gm26618	6027056	No Dox (3d)	Rep2	0
Nudt11	6047453	No Dox (3d)	Rep2	0
Rpl19-ps12	6071222	No Dox (3d)	Rep2	0
Nudt10	6168696	No Dox (3d)	Rep2	0
Shroom4	6399854	No Dox (3d)	Rep2	0
Dgkk	6779306	No Dox (3d)	Rep2	0
Clcn5	7153810	No Dox (3d)	Rep2	0
Usp27x	7371276	No Dox (3d)	Rep2	0
RP23-135F22.6	7558602	No Dox (3d)	Rep2	0.272727
Syp	7638471	No Dox (3d)	Rep2	0
Plp2	7667941	No Dox (3d)	Rep2	0.03
Gpkow	7697131	No Dox (3d)	Rep2	0.44803
Wdr45	7721973	No Dox (3d)	Rep2	0.44
Praf2	7728439	No Dox (3d)	Rep2	0.37305
Ccdc120	7731714	No Dox (3d)	Rep2	0.491803
Tfe3	7762560	No Dox (3d)	Rep2	0.45216
Gripap1	7789765	No Dox (3d)	Rep2	0.411665
Kcnd1	7822289	No Dox (3d)	Rep2	0.485465
Otud5	7841364	No Dox (3d)	Rep2	0.467828
Pim2	7878262	No Dox (3d)	Rep2	0.346801
Slc35a2	7884041	No Dox (3d)	Rep2	0.471554
Pqbp1	7894519	No Dox (3d)	Rep2	0.461235
Timm17b	7899357	No Dox (3d)	Rep2	0.521277
Pcsk1n	7919822	No Dox (3d)	Rep2	0.281701
Hdac6	7930120	No Dox (3d)	Rep2	0.363112
Suv39h1	8061171	No Dox (3d)	Rep2	0.45977
WdRep13	8123301	No Dox (3d)	Rep2	0.437791
Rbm3	8138975	No Dox (3d)	Rep2	0.538658
Rbm3os	8145429	No Dox (3d)	Rep2	0.190476
Tbc1d25	8154472	No Dox (3d)	Rep2	0.554217
Ebp	8185329	No Dox (3d)	Rep2	0.413564
Porcn	8193848	No Dox (3d)	Rep2	0.374408
Ftsj1	8238668	No Dox (3d)	Rep2	0.505547
B630019K06Rik	8892382	No Dox (3d)	Rep2	0
Xk	9272756	No Dox (3d)	Rep2	0.0240964
Dynlt3	9654267	No Dox (3d)	Rep2	0
Rpgr	10073621	No Dox (3d)	Rep2	0.373173
Tspan7	10485158	No Dox (3d)	Rep2	0.00873362
Mid1ip1	10715013	No Dox (3d)	Rep2	0.422764
Bcor	12036740	No Dox (3d)	Rep2	0.24
Atp6ap2	12587801	No Dox (3d)	Rep2	0.431531
1810030O07Rik	12654879	No Dox (3d)	Rep2	0.781202
Med14	12675369	No Dox (3d)	Rep2	0.409404
Gm14634	12762278	No Dox (3d)	Rep2	0.714286
5730405O15Rik	13042015	No Dox (3d)	Rep2	0.465753
Usp9x	13071498	No Dox (3d)	Rep2	0.478526
Ddx3x	13280970	No Dox (3d)	Rep2	0.4796
Gm9434	13377866	No Dox (3d)	Rep2	0.791667
Cask	13517080	No Dox (3d)	Rep2	0.00430663
Maoa	16619698	No Dox (3d)	Rep2	0.00702106
Ndp	16885521	No Dox (3d)	Rep2	0
Fundc1	17556564	No Dox (3d)	Rep2	0.355002
Kdm6a	18162575	No Dox (3d)	Rep2	0.397436
Chst7	20059560	No Dox (3d)	Rep2	0.00578035
Slc9a7	20105755	No Dox (3d)	Rep2	0
Rp2h	20364481	No Dox (3d)	Rep2	0.00289855
Jade3	20425688	No Dox (3d)	Rep2	0
Gm14539	20581141	No Dox (3d)	Rep2	0.696607
Ndufb11	20615326	No Dox (3d)	Rep2	0.448654
Rbm10	20617503	No Dox (3d)	Rep2	0.311111
Uba1	20658326	No Dox (3d)	Rep2	0.43197
Cdk16	20687954	No Dox (3d)	Rep2	0.480715
Usp11	20703906	No Dox (3d)	Rep2	0.492075
Araf	20797814	No Dox (3d)	Rep2	0.415007
Syn1	20860511	No Dox (3d)	Rep2	0
Timp1	20870166	No Dox (3d)	Rep2	0
Cfp	20925454	No Dox (3d)	Rep2	0.25098
Elk1	20933395	No Dox (3d)	Rep2	0.330311
Uxt	20941722	No Dox (3d)	Rep2	0.450185
A230072C01Rik	20961684	No Dox (3d)	Rep2	0.395928
Zfp182	21028939	No Dox (3d)	Rep2	0
Zfp300	21079174	No Dox (3d)	Rep2	0
Klhl13	23219271	No Dox (3d)	Rep2	0
Dock11	35888832	No Dox (3d)	Rep2	0
Pgrmc1	36598206	No Dox (3d)	Rep2	0.0106195
Akap17b	36608314	No Dox (3d)	Rep2	0.421277
Upf3b	37091678	No Dox (3d)	Rep2	0.318841
Nkap	37126795	No Dox (3d)	Rep2	0.417162
Zbtb33	38189793	No Dox (3d)	Rep2	0
Tmem255a	38196573	No Dox (3d)	Rep2	0.00154172
Lamp2	38401357	No Dox (3d)	Rep2	0.104854
Gm7598	38476461	No Dox (3d)	Rep2	0.235294
Cul4b	38533274	No Dox (3d)	Rep2	0.151832
Gria3	41400854	No Dox (3d)	Rep2	0.0123648
Xiap	42059679	No Dox (3d)	Rep2	0.145012
Stag2	42149317	No Dox (3d)	Rep2	0
Smarca1	47809368	No Dox (3d)	Rep2	0
Ocrl	47912387	No Dox (3d)	Rep2	0.00938628
Apln	48025146	No Dox (3d)	Rep2	0.024735
Zdhhc9	48171969	No Dox (3d)	Rep2	0.0955795
Utp14a	48256862	No Dox (3d)	Rep2	0.425957
Bcorl1	48341358	No Dox (3d)	Rep2	0.0224719
Aifm1	48474944	No Dox (3d)	Rep2	0.0344828
Zfp280c	48541625	No Dox (3d)	Rep2	0
Slc25a14	48623413	No Dox (3d)	Rep2	0.0119048
Rbmx2	48695004	No Dox (3d)	Rep2	0.246154
Enox2	49009707	No Dox (3d)	Rep2	0
Gm14719	49660960	No Dox (3d)	Rep2	0.745763
Firre	50555744	No Dox (3d)	Rep2	0.0725806
Gpc4	52053021	No Dox (3d)	Rep2	0.000227324
Ccdc160	52791200	No Dox (3d)	Rep2	0
Phf6	52912266	No Dox (3d)	Rep2	0.00321543
Hprt	52988137	No Dox (3d)	Rep2	0.00966184
C430049B03Rik	53055046	No Dox (3d)	Rep2	0
Fam122b	53243415	No Dox (3d)	Rep2	0
Mospd1	53344598	No Dox (3d)	Rep2	0
Cxx1c	53608032	No Dox (3d)	Rep2	0
Cxx1b	53669177	No Dox (3d)	Rep2	0.00762389
Zfp449	56346400	No Dox (3d)	Rep2	0
Ddx26b	56454857	No Dox (3d)	Rep2	0.00268817
Mmgt1	56585512	No Dox (3d)	Rep2	0.405257
Slc9a6	56609757	No Dox (3d)	Rep2	0.282297
Fhl1	56731787	No Dox (3d)	Rep2	0.00119403
Htatsf1	57053583	No Dox (3d)	Rep2	0.293639
Arhgef6	57231485	No Dox (3d)	Rep2	0
Rbmx	57383530	No Dox (3d)	Rep2	0.245067
Atp11c	60223290	No Dox (3d)	Rep2	0
Gm715	60548019	No Dox (3d)	Rep2	0
Sox3	60891366	No Dox (3d)	Rep2	0
C230004F18Rik	61116386	No Dox (3d)	Rep2	0
Gm7327	61785381	No Dox (3d)	Rep2	0
Slitrk2	66649318	No Dox (3d)	Rep2	0
FmRep1	68678541	No Dox (3d)	Rep2	0.233193
Aff2	69360294	No Dox (3d)	Rep2	0
Gm8172	69605496	No Dox (3d)	Rep2	0
Ids	70343069	No Dox (3d)	Rep2	0
1110012L19Rik	70385877	No Dox (3d)	Rep2	0
BC023829	70459753	No Dox (3d)	Rep2	0
Mamld1	71050256	No Dox (3d)	Rep2	0
Mtm1	71210767	No Dox (3d)	Rep2	0
MtmRep1	71364760	No Dox (3d)	Rep2	0
Cd99l2	71420060	No Dox (3d)	Rep2	0
Hmgb3	71555918	No Dox (3d)	Rep2	0.00361011
Gpr50	71663667	No Dox (3d)	Rep2	0
Vma21	71815924	No Dox (3d)	Rep2	0.000422476
Prrg3	71962624	No Dox (3d)	Rep2	0
Gabra3	72432681	No Dox (3d)	Rep2	0
Cetn2	72913532	No Dox (3d)	Rep2	0.0391705
Nsdhl	72918557	No Dox (3d)	Rep2	0.021322
Zfp185	72987339	No Dox (3d)	Rep2	0
F8a	73228291	No Dox (3d)	Rep2	0.00746269
Zfp275	73342621	No Dox (3d)	Rep2	0.0522388
Haus7	73437315	No Dox (3d)	Rep2	0.0645161
Bgn	73483602	No Dox (3d)	Rep2	0
Pnck	73655994	No Dox (3d)	Rep2	0
Slc6a8	73673150	No Dox (3d)	Rep2	0.335985
Bcap31	73686178	No Dox (3d)	Rep2	0.467806
Abcd1	73716597	No Dox (3d)	Rep2	0.377451
Plxnb3	73757090	No Dox (3d)	Rep2	0.126761
Srpk3	73774405	No Dox (3d)	Rep2	0.333333
Idh3g	73778963	No Dox (3d)	Rep2	0.445192
Ssr4	73787028	No Dox (3d)	Rep2	0.515625
Pdzd4	73793359	No Dox (3d)	Rep2	0.304659
Gm14817	73795215	No Dox (3d)	Rep2	0
Arhgap4	73891442	No Dox (3d)	Rep2	0.555556
Naa10	73916873	No Dox (3d)	Rep2	0.532934
Hcfc1	73942792	No Dox (3d)	Rep2	0.401105
Irak1	74013914	No Dox (3d)	Rep2	0.00847458
Mecp2	74026592	No Dox (3d)	Rep2	0.443285
Flna	74223461	No Dox (3d)	Rep2	0.472346
Emd	74254687	No Dox (3d)	Rep2	0.451082
Dnase1l1	74273217	No Dox (3d)	Rep2	0.520833
Taz	74281912	No Dox (3d)	Rep2	0.523474
Atp6ap1	74297097	No Dox (3d)	Rep2	0.714286
Gdi1	74304998	No Dox (3d)	Rep2	0.434434
Fam50a	74313033	No Dox (3d)	Rep2	0.396694
Plxna3	74329066	No Dox (3d)	Rep2	0.478613
Lage3	74351276	No Dox (3d)	Rep2	0.445212
Ubl4	74365718	No Dox (3d)	Rep2	0.457854
Slc10a3	74369217	No Dox (3d)	Rep2	0.376238
Fam3a	74384719	No Dox (3d)	Rep2	0.524205
Ikbkg	74393290	No Dox (3d)	Rep2	0.455934
G6pdx	74409483	No Dox (3d)	Rep2	0.532258
Dkc1	75095854	No Dox (3d)	Rep2	0.0909091
Mpp1	75109733	No Dox (3d)	Rep2	0.00277778
F8	75172715	No Dox (3d)	Rep2	0
Fundc2	75382399	No Dox (3d)	Rep2	0.00169205
Mtcp1	75404846	No Dox (3d)	Rep2	0
Brcc3	75416628	No Dox (3d)	Rep2	0
Vbp1	75514299	No Dox (3d)	Rep2	0.234848
Rab39b	75572046	No Dox (3d)	Rep2	0.00558659
4933407K13Rik	75706932	No Dox (3d)	Rep2	0.02
Pls3	75785654	No Dox (3d)	Rep2	0.000760456
Tbl1x	77511013	No Dox (3d)	Rep2	0.00143472
Prkx	77761411	No Dox (3d)	Rep2	0
Prrg1	78449613	No Dox (3d)	Rep2	0
Rps24-ps3	79195047	No Dox (3d)	Rep2	0
Gm7173	79482568	No Dox (3d)	Rep2	0
Gm8806	80533745	No Dox (3d)	Rep2	0
Tmem47	81070698	No Dox (3d)	Rep2	0.00232292
Gm8822	81820384	No Dox (3d)	Rep2	0.8125
Dmd	82948870	No Dox (3d)	Rep2	0
Tab3	85574022	No Dox (3d)	Rep2	0
Gyk	85701937	No Dox (3d)	Rep2	0.0010929
Gm6977	90744546	No Dox (3d)	Rep2	0
Pola1	93304767	No Dox (3d)	Rep2	0.00689655
Pcyt1b	93654863	No Dox (3d)	Rep2	0
Pdk3	93764607	No Dox (3d)	Rep2	0
Zfx	94074631	No Dox (3d)	Rep2	0
Eif2s3x	94188707	No Dox (3d)	Rep2	0.154362
Klhl15	94234599	No Dox (3d)	Rep2	0
Apoo	94367117	No Dox (3d)	Rep2	0.792453
Gm14827	94442732	No Dox (3d)	Rep2	0.115385
Maged1	94535474	No Dox (3d)	Rep2	0.109718
Gspt2	94636069	No Dox (3d)	Rep2	0
Zxdb	94724569	No Dox (3d)	Rep2	0
Spin4	95022510	No Dox (3d)	Rep2	0
Arhgef9	95048935	No Dox (3d)	Rep2	0
AmeRep1	95420318	No Dox (3d)	Rep2	0
Zc4h2	95639193	No Dox (3d)	Rep2	0
Zc3h12b	95711678	No Dox (3d)	Rep2	0
Las1l	95935335	No Dox (3d)	Rep2	0
Msn	96096042	No Dox (3d)	Rep2	0.00171163
Heph	96455359	No Dox (3d)	Rep2	0
Eda2r	97333840	No Dox (3d)	Rep2	0.195469
Ar	98149721	No Dox (3d)	Rep2	0
Ophn1	98554277	No Dox (3d)	Rep2	0
Yipf6	98936316	No Dox (3d)	Rep2	0
Stard8	99003248	No Dox (3d)	Rep2	0
Efnb1	99136130	No Dox (3d)	Rep2	0
Pja1	99465734	No Dox (3d)	Rep2	0
Tmem28	99821021	No Dox (3d)	Rep2	0
Eda	99975606	No Dox (3d)	Rep2	0
Awat2	100402221	No Dox (3d)	Rep2	0.357143
Igbp1	100494291	No Dox (3d)	Rep2	0.461642
Pdzd11	100622883	No Dox (3d)	Rep2	0.03003
Kif4	100625737	No Dox (3d)	Rep2	0
Gdpd2	100729873	No Dox (3d)	Rep2	0.00420926
Gm14866	100736983	No Dox (3d)	Rep2	0
Dlg3	100767722	No Dox (3d)	Rep2	0
Slc7a3	101079210	No Dox (3d)	Rep2	0
Snx12	101097786	No Dox (3d)	Rep2	0
Foxo4	101254528	No Dox (3d)	Rep2	0
Med12	101274030	No Dox (3d)	Rep2	0
Nlgn3	101299168	No Dox (3d)	Rep2	0
Zmym3	101404384	No Dox (3d)	Rep2	0.0347985
Nono	101429318	No Dox (3d)	Rep2	0.113391
Itgb1bp2	101449088	No Dox (3d)	Rep2	0.166667
Taf1	101532734	No Dox (3d)	Rep2	0.205645
Ogt	101640060	No Dox (3d)	Rep2	0.0580491
Nhsl2	101849385	No Dox (3d)	Rep2	0
Rgag4	102066544	No Dox (3d)	Rep2	0.038961
Ercc6l	102141716	No Dox (3d)	Rep2	0.461538
Rps4x	102184941	No Dox (3d)	Rep2	0.494064
Cited1	102247381	No Dox (3d)	Rep2	0
Hdac8	102284639	No Dox (3d)	Rep2	0.0408163
Phka1	102513975	No Dox (3d)	Rep2	0.00472255
Nap1l2	103184176	No Dox (3d)	Rep2	0
Chic1	103356476	No Dox (3d)	Rep2	0.00660066
Xist	103460375	No Dox (3d)	Rep2	0.998944
Jpx	103493558	No Dox (3d)	Rep2	0.609756
Ftx	103560907	No Dox (3d)	Rep2	0.231884
RP23-423B1.6	103576426	No Dox (3d)	Rep2	0.8
Slc16a2	103697414	No Dox (3d)	Rep2	0.0058117
Rlim	103957163	No Dox (3d)	Rep2	0.0693069
C77370	104077434	No Dox (3d)	Rep2	0.014218
Abcb7	104280657	No Dox (3d)	Rep2	0
Uprt	104482818	No Dox (3d)	Rep2	0
Zdhhc15	104536969	No Dox (3d)	Rep2	0
5530601H04Rik	105037197	No Dox (3d)	Rep2	0.336634
Pbdc1	105079756	No Dox (3d)	Rep2	0.461613
Magee1	105120378	No Dox (3d)	Rep2	0.026764
5330434G04Rik	105348282	No Dox (3d)	Rep2	0
Atrx	105797615	No Dox (3d)	Rep2	0.00874453
Magt1	105968084	No Dox (3d)	Rep2	0.102057
Cox7b	106015700	No Dox (3d)	Rep2	0.288
Atp7a	106027276	No Dox (3d)	Rep2	0.0322581
Pgk1	106187100	No Dox (3d)	Rep2	0.014377
Taf9b	106206883	No Dox (3d)	Rep2	0.000965251
Lpar4	106920625	No Dox (3d)	Rep2	0
Itm2a	107397099	No Dox (3d)	Rep2	0.00355872
2610002M06Rik	107782751	No Dox (3d)	Rep2	0
Brwd3	108737016	No Dox (3d)	Rep2	0
281040Dox (3d)21Rik	108834478	No Dox (3d)	Rep2	0
Hmgn5	109004534	No Dox (3d)	Rep2	0.00478469
Sh3bgrl	109095365	No Dox (3d)	Rep2	0.000942951
Pou3f4	110814280	No Dox (3d)	Rep2	0.0025974
Rps6ka6	111388192	No Dox (3d)	Rep2	0
Chm	113040593	No Dox (3d)	Rep2	0.264789
Pcdh11x	120290259	No Dox (3d)	Rep2	0
Nap1l3	122394565	No Dox (3d)	Rep2	0
Mdm4-ps	128261411	No Dox (3d)	Rep2	0.454545
Diap2	129749742	No Dox (3d)	Rep2	0
[truncated: 1,433 more rows]

## Sheet: Extended Figure 5c
Gene	Condition	Replicate	Allelic Ratio	Escape in all samples
Xist	No Dox (3d)	Rep1	0.997982	TRUE
Figf	No Dox (3d)	Rep1	0.825397	TRUE
Gm14539	No Dox (3d)	Rep1	0.724175	TRUE
1810030O07Rik	No Dox (3d)	Rep1	0.71648	TRUE
Gm14719	No Dox (3d)	Rep1	0.51145	TRUE
Gm14634	No Dox (3d)	Rep1	0.517857	TRUE
Apoo	No Dox (3d)	Rep1	0.679389	TRUE
Fam3a	No Dox (3d)	Rep1	0.583204	TRUE
Gemin8	No Dox (3d)	Rep1	0.535652	TRUE
Trappc2	No Dox (3d)	Rep1	0.535519	TRUE
Syap1	No Dox (3d)	Rep1	0.540276	TRUE
Ssr4	No Dox (3d)	Rep1	0.604478	TRUE
G6pdx	No Dox (3d)	Rep1	0.532609	TRUE
Rbm3	No Dox (3d)	Rep1	0.551724	TRUE
5730405O15Rik	No Dox (3d)	Rep1	0.509434	TRUE
Usp11	No Dox (3d)	Rep1	0.519298	TRUE
Ofd1	No Dox (3d)	Rep1	0.536538	TRUE
Txlng	No Dox (3d)	Rep1	0.547297	TRUE
Suv39h1	No Dox (3d)	Rep1	0.543379	TRUE
Ftsj1	No Dox (3d)	Rep1	0.54388	TRUE
Dnase1l1	No Dox (3d)	Rep1	0.435897	TRUE
Atp6ap1	No Dox (3d)	Rep1	0.47619	TRUE
Slc35a2	No Dox (3d)	Rep1	0.518779	TRUE
Rps4x	No Dox (3d)	Rep1	0.490119	TRUE
Rab9	No Dox (3d)	Rep1	0.5029	TRUE
Flna	No Dox (3d)	Rep1	0.487496	TRUE
Usp9x	No Dox (3d)	Rep1	0.459967	TRUE
Rbm3os	No Dox (3d)	Rep1	0.428571	TRUE
Emd	No Dox (3d)	Rep1	0.498307	TRUE
Pim2	No Dox (3d)	Rep1	0.412879	TRUE
Ercc6l	No Dox (3d)	Rep1	0.633333	TRUE
Med14	No Dox (3d)	Rep1	0.478596	TRUE
Taz	No Dox (3d)	Rep1	0.438114	TRUE
Hccs	No Dox (3d)	Rep1	0.486111	TRUE
Mbtps2	No Dox (3d)	Rep1	0.386688	TRUE
Lage3	No Dox (3d)	Rep1	0.517241	TRUE
Mecp2	No Dox (3d)	Rep1	0.410934	TRUE
Ubl4	No Dox (3d)	Rep1	0.48694	TRUE
Timm17b	No Dox (3d)	Rep1	0.373554	TRUE
Pbdc1	No Dox (3d)	Rep1	0.458582	TRUE
Araf	No Dox (3d)	Rep1	0.496273	TRUE
Cdk16	No Dox (3d)	Rep1	0.472134	TRUE
Kdm6a	No Dox (3d)	Rep1	0.437086	TRUE
Mid1ip1	No Dox (3d)	Rep1	0.474194	TRUE
Otud5	No Dox (3d)	Rep1	0.39916	TRUE
Wdr45	No Dox (3d)	Rep1	0.424084	TRUE
Pqbp1	No Dox (3d)	Rep1	0.490971	TRUE
WdRep13	No Dox (3d)	Rep1	0.448404	TRUE
Ikbkg	No Dox (3d)	Rep1	0.466464	TRUE
ZrsRep2	No Dox (3d)	Rep1	0.466753	TRUE
Plxna3	No Dox (3d)	Rep1	0.455809	TRUE
Fam50a	No Dox (3d)	Rep1	0.300613	TRUE
Bcap31	No Dox (3d)	Rep1	0.452206	TRUE
Uba1	No Dox (3d)	Rep1	0.455387	TRUE
Kdm5c	No Dox (3d)	Rep1	0.462103	TRUE
Tbc1d25	No Dox (3d)	Rep1	0.399306	TRUE
Smc1a	No Dox (3d)	Rep1	0.480787	TRUE
Gpkow	No Dox (3d)	Rep1	0.470588	TRUE
Tfe3	No Dox (3d)	Rep1	0.439936	TRUE
Piga	No Dox (3d)	Rep1	0.522936	TRUE
Ddx3x	No Dox (3d)	Rep1	0.393537	TRUE
Utp14a	No Dox (3d)	Rep1	0.430972	TRUE
Car5b	No Dox (3d)	Rep1	0.434002	TRUE
Kcnd1	No Dox (3d)	Rep1	0.444954	TRUE
Ndufb11	No Dox (3d)	Rep1	0.445547	TRUE
Ribc1	No Dox (3d)	Rep1	0.295082	TRUE
Idh3g	No Dox (3d)	Rep1	0.446536	TRUE
Abcd1	No Dox (3d)	Rep1	0.501992	TRUE
Uxt	No Dox (3d)	Rep1	0.407407	TRUE
Igbp1	No Dox (3d)	Rep1	0.460897	TRUE
Arhgap4	No Dox (3d)	Rep1	0.393939	TRUE
Atp6ap2	No Dox (3d)	Rep1	0.427265	TRUE
Gripap1	No Dox (3d)	Rep1	0.390741	TRUE
A230072C01Rik	No Dox (3d)	Rep1	0.385586	TRUE
Bcor	No Dox (3d)	Rep1	0.378947	TRUE
Nkap	No Dox (3d)	Rep1	0.461144	TRUE
Jpx	No Dox (3d)	Rep1	0.51626	TRUE
Gdi1	No Dox (3d)	Rep1	0.39427	TRUE
Gpm6b	No Dox (3d)	Rep1	0.422223	TRUE
5530601H04Rik	No Dox (3d)	Rep1	0.484163	TRUE
Mmgt1	No Dox (3d)	Rep1	0.409816	TRUE
Upf3b	No Dox (3d)	Rep1	0.404255	TRUE
Hcfc1	No Dox (3d)	Rep1	0.380042	TRUE
Akap17b	No Dox (3d)	Rep1	0.371429	TRUE
Tspyl2	No Dox (3d)	Rep1	0.401392	TRUE
BC022960	No Dox (3d)	Rep1	0.411215	TRUE
Tmsb4x	No Dox (3d)	Rep1	0.403409	TRUE
Rpgr	No Dox (3d)	Rep1	0.394852	TRUE
Kantr	No Dox (3d)	Rep1	0.38244	TRUE
Ebp	No Dox (3d)	Rep1	0.435835	TRUE
Praf2	No Dox (3d)	Rep1	0.483556	TRUE
Tceanc	No Dox (3d)	Rep1	0.354244	TRUE
A830080D01Rik	No Dox (3d)	Rep1	0.424837	TRUE
Iqsec2	No Dox (3d)	Rep1	0.376285	TRUE
Hdac6	No Dox (3d)	Rep1	0.344806	TRUE
Porcn	No Dox (3d)	Rep1	0.467949	TRUE
Huwe1	No Dox (3d)	Rep1	0.367879	TRUE
Armcx5	No Dox (3d)	Rep1	0.395349	TRUE
RP23-135F22.6	No Dox (3d)	Rep1	0.541667	TRUE
Naa10	No Dox (3d)	Rep1	0.394619	TRUE
Hsd17b10	No Dox (3d)	Rep1	0.398143	TRUE
Rbm10	No Dox (3d)	Rep1	0.159091	TRUE
Siah1b	No Dox (3d)	Rep1	0.294737	TRUE
Fundc1	No Dox (3d)	Rep1	0.357774	TRUE
Elk1	No Dox (3d)	Rep1	0.353659	TRUE
RP23-423B1.6	No Dox (3d)	Rep1	0.472222	FALSE
Gm14817	No Dox (3d)	Rep1	1	FALSE
Pdzd4	No Dox (3d)	Rep1	0.408946	TRUE
Alg13	No Dox (3d)	Rep1	0.327231	TRUE
Ctps2	No Dox (3d)	Rep1	0.321101	TRUE
Ccdc120	No Dox (3d)	Rep1	0.2125	FALSE
Slc10a3	No Dox (3d)	Rep1	0.196262	TRUE
Cfp	No Dox (3d)	Rep1	0.335689	TRUE
Slc9a6	No Dox (3d)	Rep1	0.381868	TRUE
Plxnb3	No Dox (3d)	Rep1	0.381679	TRUE
Chm	No Dox (3d)	Rep1	0.219008	TRUE
Slc6a8	No Dox (3d)	Rep1	0.308133	TRUE
Eif1ax	No Dox (3d)	Rep1	0.321418	TRUE
Vbp1	No Dox (3d)	Rep1	0.254279	TRUE
Ftx	No Dox (3d)	Rep1	0.379747	TRUE
Cstf2	No Dox (3d)	Rep1	0.277372	TRUE
9530051G07Rik	No Dox (3d)	Rep1	0.195122	TRUE
Sms	No Dox (3d)	Rep1	0.352542	TRUE
Pcsk1n	No Dox (3d)	Rep1	0.274608	TRUE
Rbmx	No Dox (3d)	Rep1	0.28613	TRUE
Htatsf1	No Dox (3d)	Rep1	0.291162	TRUE
Gm8822	No Dox (3d)	Rep1	0.142857	FALSE
Gm9434	No Dox (3d)	Rep1	0.366667	FALSE
Psmd10	No Dox (3d)	Rep1	0.27451	TRUE
FmRep1	No Dox (3d)	Rep1	0.239923	TRUE
Msl3	No Dox (3d)	Rep1	0.29559	TRUE
Phka2	No Dox (3d)	Rep1	0.264865	TRUE
Gprasp1	No Dox (3d)	Rep1	0.246455	TRUE
Srpk3	No Dox (3d)	Rep1	0.727273	FALSE
Tmem29	No Dox (3d)	Rep1	0.103896	FALSE
Hnrnph2	No Dox (3d)	Rep1	0.166667	FALSE
Gm15247	No Dox (3d)	Rep1	0.285714	FALSE
Awat2	No Dox (3d)	Rep1	0.466667	FALSE
GpRep173	No Dox (3d)	Rep1	0.178707	TRUE
Rbmx2	No Dox (3d)	Rep1	0.201299	TRUE
Eda2r	No Dox (3d)	Rep1	0.212925	TRUE
Atg4a	No Dox (3d)	Rep1	0.167619	TRUE
Xiap	No Dox (3d)	Rep1	0.184834	TRUE
Cox7b	No Dox (3d)	Rep1	0.241176	FALSE
Trmt2b	No Dox (3d)	Rep1	0.109091	TRUE
Taf1	No Dox (3d)	Rep1	0.220339	TRUE
G530011O06Rik	No Dox (3d)	Rep1	0.166667	FALSE
Gm14827	No Dox (3d)	Rep1	0.111111	FALSE
3110067C02Rik	No Dox (3d)	Rep1	0.242236	FALSE
Phf8	No Dox (3d)	Rep1	0.14966	TRUE
Eif2s3x	No Dox (3d)	Rep1	0.181034	FALSE
Mageh1	No Dox (3d)	Rep1	0.159487	TRUE
Hdac8	No Dox (3d)	Rep1	0.196721	FALSE
Rai2	No Dox (3d)	Rep1	0.170787	FALSE
Rbm41	No Dox (3d)	Rep1	0.117647	FALSE
Magt1	No Dox (3d)	Rep1	0.125507	FALSE
Prdx4	No Dox (3d)	Rep1	0.109976	FALSE
Maged1	No Dox (3d)	Rep1	0.117876	FALSE
Lamp2	No Dox (3d)	Rep1	0.110446	FALSE
BC065397	No Dox (3d)	Rep1	0.13522	FALSE
Aifm1	No Dox (3d)	Rep1	0.166667	FALSE
Klf8	No Dox (3d)	Rep1	0.275862	FALSE
Xist	No Dox (7d)	Rep1	0.996821	TRUE
Figf	No Dox (7d)	Rep1	0.72973	TRUE
Gm14539	No Dox (7d)	Rep1	0.707447	TRUE
1810030O07Rik	No Dox (7d)	Rep1	0.711645	TRUE
Gm14719	No Dox (7d)	Rep1	0.504425	TRUE
Gm14634	No Dox (7d)	Rep1	0.735294	TRUE
Apoo	No Dox (7d)	Rep1	0.482759	TRUE
Fam3a	No Dox (7d)	Rep1	0.545064	TRUE
Gemin8	No Dox (7d)	Rep1	0.472175	TRUE
Trappc2	No Dox (7d)	Rep1	0.703704	TRUE
Syap1	No Dox (7d)	Rep1	0.555269	TRUE
Ssr4	No Dox (7d)	Rep1	0.570513	TRUE
G6pdx	No Dox (7d)	Rep1	0.530346	TRUE
Rbm3	No Dox (7d)	Rep1	0.544794	TRUE
5730405O15Rik	No Dox (7d)	Rep1	0.410959	TRUE
Usp11	No Dox (7d)	Rep1	0.536721	TRUE
Ofd1	No Dox (7d)	Rep1	0.507901	TRUE
Txlng	No Dox (7d)	Rep1	0.510101	TRUE
Suv39h1	No Dox (7d)	Rep1	0.514851	TRUE
Ftsj1	No Dox (7d)	Rep1	0.584203	TRUE
Dnase1l1	No Dox (7d)	Rep1	0.457143	TRUE
Atp6ap1	No Dox (7d)	Rep1	0.311111	TRUE
Slc35a2	No Dox (7d)	Rep1	0.52381	TRUE
Rps4x	No Dox (7d)	Rep1	0.477085	TRUE
Rab9	No Dox (7d)	Rep1	0.474747	TRUE
Flna	No Dox (7d)	Rep1	0.484395	TRUE
Usp9x	No Dox (7d)	Rep1	0.480428	TRUE
Rbm3os	No Dox (7d)	Rep1	0.6	TRUE
Emd	No Dox (7d)	Rep1	0.48449	TRUE
Pim2	No Dox (7d)	Rep1	0.552846	TRUE
Ercc6l	No Dox (7d)	Rep1	0.5	TRUE
Med14	No Dox (7d)	Rep1	0.481667	TRUE
Taz	No Dox (7d)	Rep1	0.52	TRUE
Hccs	No Dox (7d)	Rep1	0.497817	TRUE
Mbtps2	No Dox (7d)	Rep1	0.504249	TRUE
Lage3	No Dox (7d)	Rep1	0.435419	TRUE
Mecp2	No Dox (7d)	Rep1	0.497147	TRUE
Ubl4	No Dox (7d)	Rep1	0.579281	TRUE
Timm17b	No Dox (7d)	Rep1	0.525	TRUE
Pbdc1	No Dox (7d)	Rep1	0.492908	TRUE
Araf	No Dox (7d)	Rep1	0.472752	TRUE
Cdk16	No Dox (7d)	Rep1	0.488453	TRUE
Kdm6a	No Dox (7d)	Rep1	0.497642	TRUE
Mid1ip1	No Dox (7d)	Rep1	0.306533	TRUE
Otud5	No Dox (7d)	Rep1	0.491108	TRUE
Wdr45	No Dox (7d)	Rep1	0.443243	TRUE
Pqbp1	No Dox (7d)	Rep1	0.438503	TRUE
WdRep13	No Dox (7d)	Rep1	0.485275	TRUE
Ikbkg	No Dox (7d)	Rep1	0.487007	TRUE
ZrsRep2	No Dox (7d)	Rep1	0.41877	TRUE
Plxna3	No Dox (7d)	Rep1	0.426295	TRUE
Fam50a	No Dox (7d)	Rep1	0.48538	TRUE
Bcap31	No Dox (7d)	Rep1	0.436633	TRUE
Uba1	No Dox (7d)	Rep1	0.431593	TRUE
Kdm5c	No Dox (7d)	Rep1	0.449153	TRUE
Tbc1d25	No Dox (7d)	Rep1	0.387097	TRUE
Smc1a	No Dox (7d)	Rep1	0.398123	TRUE
Gpkow	No Dox (7d)	Rep1	0.463247	TRUE
Tfe3	No Dox (7d)	Rep1	0.440957	TRUE
Piga	No Dox (7d)	Rep1	0.457944	TRUE
Ddx3x	No Dox (7d)	Rep1	0.419077	TRUE
Utp14a	No Dox (7d)	Rep1	0.482866	TRUE
Car5b	No Dox (7d)	Rep1	0.43104	TRUE
Kcnd1	No Dox (7d)	Rep1	0.376344	TRUE
Ndufb11	No Dox (7d)	Rep1	0.429046	TRUE
Ribc1	No Dox (7d)	Rep1	0.57377	TRUE
Idh3g	No Dox (7d)	Rep1	0.433399	TRUE
Abcd1	No Dox (7d)	Rep1	0.374269	TRUE
Uxt	No Dox (7d)	Rep1	0.484099	TRUE
Igbp1	No Dox (7d)	Rep1	0.490694	TRUE
Arhgap4	No Dox (7d)	Rep1	0.533333	TRUE
Atp6ap2	No Dox (7d)	Rep1	0.405053	TRUE
Gripap1	No Dox (7d)	Rep1	0.39984	TRUE
A230072C01Rik	No Dox (7d)	Rep1	0.447837	TRUE
Bcor	No Dox (7d)	Rep1	0.342342	TRUE
Nkap	No Dox (7d)	Rep1	0.40613	TRUE
Jpx	No Dox (7d)	Rep1	0.382514	TRUE
Gdi1	No Dox (7d)	Rep1	0.415589	TRUE
Gpm6b	No Dox (7d)	Rep1	0.415204	TRUE
5530601H04Rik	No Dox (7d)	Rep1	0.426087	TRUE
Mmgt1	No Dox (7d)	Rep1	0.398719	TRUE
Upf3b	No Dox (7d)	Rep1	0.512821	TRUE
Hcfc1	No Dox (7d)	Rep1	0.39958	TRUE
Akap17b	No Dox (7d)	Rep1	0.407186	TRUE
Tspyl2	No Dox (7d)	Rep1	0.427581	TRUE
BC022960	No Dox (7d)	Rep1	0.311475	TRUE
Tmsb4x	No Dox (7d)	Rep1	0.245161	TRUE
Rpgr	No Dox (7d)	Rep1	0.40155	TRUE
Kantr	No Dox (7d)	Rep1	0.46558	TRUE
Ebp	No Dox (7d)	Rep1	0.319608	TRUE
Praf2	No Dox (7d)	Rep1	0.409149	TRUE
Tceanc	No Dox (7d)	Rep1	0.328571	TRUE
A830080D01Rik	No Dox (7d)	Rep1	0.346405	TRUE
Iqsec2	No Dox (7d)	Rep1	0.367409	TRUE
Hdac6	No Dox (7d)	Rep1	0.355556	TRUE
Porcn	No Dox (7d)	Rep1	0.369668	TRUE
Huwe1	No Dox (7d)	Rep1	0.39312	TRUE
Armcx5	No Dox (7d)	Rep1	0.406452	TRUE
RP23-135F22.6	No Dox (7d)	Rep1	0.404762	TRUE
Naa10	No Dox (7d)	Rep1	0.311765	TRUE
Hsd17b10	No Dox (7d)	Rep1	0.355291	TRUE
Rbm10	No Dox (7d)	Rep1	0.46875	TRUE
Siah1b	No Dox (7d)	Rep1	0.380282	TRUE
Fundc1	No Dox (7d)	Rep1	0.372929	TRUE
Elk1	No Dox (7d)	Rep1	0.385827	TRUE
RP23-423B1.6	No Dox (7d)	Rep1	0.263158	FALSE
Pdzd4	No Dox (7d)	Rep1	0.31746	TRUE
Alg13	No Dox (7d)	Rep1	0.37276	TRUE
Ctps2	No Dox (7d)	Rep1	0.384733	TRUE
Ccdc120	No Dox (7d)	Rep1	0.327869	FALSE
Slc10a3	No Dox (7d)	Rep1	0.422535	TRUE
Cfp	No Dox (7d)	Rep1	0.333333	TRUE
Slc9a6	No Dox (7d)	Rep1	0.312668	TRUE
Plxnb3	No Dox (7d)	Rep1	0.271028	TRUE
Chm	No Dox (7d)	Rep1	0.406977	TRUE
Slc6a8	No Dox (7d)	Rep1	0.300327	TRUE
Eif1ax	No Dox (7d)	Rep1	0.328297	TRUE
Rbbp7	No Dox (7d)	Rep1	0.210526	FALSE
Vbp1	No Dox (7d)	Rep1	0.328221	TRUE
Ftx	No Dox (7d)	Rep1	0.177215	TRUE
Cstf2	No Dox (7d)	Rep1	0.386792	TRUE
9530051G07Rik	No Dox (7d)	Rep1	0.341176	TRUE
Sms	No Dox (7d)	Rep1	0.261317	TRUE
Pcsk1n	No Dox (7d)	Rep1	0.280305	TRUE
Rbmx	No Dox (7d)	Rep1	0.315902	TRUE
Htatsf1	No Dox (7d)	Rep1	0.271311	TRUE
Gm8822	No Dox (7d)	Rep1	0.2	FALSE
Gm9434	No Dox (7d)	Rep1	0.333333	FALSE
Psmd10	No Dox (7d)	Rep1	0.306273	TRUE
FmRep1	No Dox (7d)	Rep1	0.144772	TRUE
Mdm4-ps	No Dox (7d)	Rep1	0.75	FALSE
S100g	No Dox (7d)	Rep1	0.547619	FALSE
Msl3	No Dox (7d)	Rep1	0.221849	TRUE
Phka2	No Dox (7d)	Rep1	0.288136	TRUE
Gprasp1	No Dox (7d)	Rep1	0.256334	TRUE
Tmem29	No Dox (7d)	Rep1	0.3	FALSE
Hnrnph2	No Dox (7d)	Rep1	0.391304	FALSE
Awat2	No Dox (7d)	Rep1	0.166667	FALSE
GpRep173	No Dox (7d)	Rep1	0.208651	TRUE
Rbmx2	No Dox (7d)	Rep1	0.254717	TRUE
Eda2r	No Dox (7d)	Rep1	0.194536	TRUE
Atg4a	No Dox (7d)	Rep1	0.102362	TRUE
Xiap	No Dox (7d)	Rep1	0.189737	TRUE
Trmt2b	No Dox (7d)	Rep1	0.279412	TRUE
Taf1	No Dox (7d)	Rep1	0.121457	TRUE
Gm14827	No Dox (7d)	Rep1	0.12	FALSE
3110067C02Rik	No Dox (7d)	Rep1	0.151261	FALSE
Phf8	No Dox (7d)	Rep1	0.227119	TRUE
Eif2s3x	No Dox (7d)	Rep1	0.214	FALSE
Mageh1	No Dox (7d)	Rep1	0.162105	TRUE
Hdac8	No Dox (7d)	Rep1	0.35	FALSE
Gm7327	No Dox (7d)	Rep1	0.727273	FALSE
Rai2	No Dox (7d)	Rep1	0.143564	FALSE
Firre	No Dox (7d)	Rep1	0.10355	FALSE
Morf4l2	No Dox (7d)	Rep1	0.276923	FALSE
Maged1	No Dox (7d)	Rep1	0.10146	FALSE
Lamp2	No Dox (7d)	Rep1	0.105346	FALSE
Stag2	No Dox (7d)	Rep1	0.125	FALSE
Map3k15	No Dox (7d)	Rep1	0.117647	FALSE
Tceal6	No Dox (7d)	Rep1	0.2	FALSE
Xist	No Dox (11d)	Rep1	0.996425	TRUE
Figf	No Dox (11d)	Rep1	1	TRUE
Gm14539	No Dox (11d)	Rep1	0.704508	TRUE
1810030O07Rik	No Dox (11d)	Rep1	0.679417	TRUE
Gm14719	No Dox (11d)	Rep1	0.785714	TRUE
Gm14634	No Dox (11d)	Rep1	0.521127	TRUE
Apoo	No Dox (11d)	Rep1	0.258621	TRUE
Fam3a	No Dox (11d)	Rep1	0.617916	TRUE
Gemin8	No Dox (11d)	Rep1	0.501969	TRUE
Trappc2	No Dox (11d)	Rep1	0.516949	TRUE
Syap1	No Dox (11d)	Rep1	0.535051	TRUE
Ssr4	No Dox (11d)	Rep1	0.632812	TRUE
G6pdx	No Dox (11d)	Rep1	0.508898	TRUE
Rbm3	No Dox (11d)	Rep1	0.520908	TRUE
5730405O15Rik	No Dox (11d)	Rep1	0.576923	TRUE
Usp11	No Dox (11d)	Rep1	0.521441	TRUE
Ofd1	No Dox (11d)	Rep1	0.554987	TRUE
Txlng	No Dox (11d)	Rep1	0.566667	TRUE
Suv39h1	No Dox (11d)	Rep1	0.615385	TRUE
Ftsj1	No Dox (11d)	Rep1	0.404255	TRUE
Dnase1l1	No Dox (11d)	Rep1	0.550926	TRUE
Atp6ap1	No Dox (11d)	Rep1	0.257143	TRUE
Slc35a2	No Dox (11d)	Rep1	0.482365	TRUE
Rps4x	No Dox (11d)	Rep1	0.494888	TRUE
Rab9	No Dox (11d)	Rep1	0.45329	TRUE
Flna	No Dox (11d)	Rep1	0.466689	TRUE
Usp9x	No Dox (11d)	Rep1	0.492344	TRUE
Rbm3os	No Dox (11d)	Rep1	0.266667	TRUE
Emd	No Dox (11d)	Rep1	0.482342	TRUE
Pim2	No Dox (11d)	Rep1	0.490909	TRUE
Ercc6l	No Dox (11d)	Rep1	0.4	TRUE
Med14	No Dox (11d)	Rep1	0.581667	TRUE
Taz	No Dox (11d)	Rep1	0.431611	TRUE
Hccs	No Dox (11d)	Rep1	0.492428	TRUE
Mbtps2	No Dox (11d)	Rep1	0.466797	TRUE
Lage3	No Dox (11d)	Rep1	0.436782	TRUE
Mecp2	No Dox (11d)	Rep1	0.4345	TRUE
Ubl4	No Dox (11d)	Rep1	0.477143	TRUE
Timm17b	No Dox (11d)	Rep1	0.466488	TRUE
Pbdc1	No Dox (11d)	Rep1	0.439286	TRUE
Araf	No Dox (11d)	Rep1	0.464079	TRUE
Cdk16	No Dox (11d)	Rep1	0.47502	TRUE
Kdm6a	No Dox (11d)	Rep1	0.5	TRUE
Mid1ip1	No Dox (11d)	Rep1	0.63871	TRUE
Otud5	No Dox (11d)	Rep1	0.479351	TRUE
Wdr45	No Dox (11d)	Rep1	0.402597	TRUE
Pqbp1	No Dox (11d)	Rep1	0.421927	TRUE
WdRep13	No Dox (11d)	Rep1	0.460633	TRUE
Ikbkg	No Dox (11d)	Rep1	0.425305	TRUE
ZrsRep2	No Dox (11d)	Rep1	0.406224	TRUE
Plxna3	No Dox (11d)	Rep1	0.489768	TRUE
Fam50a	No Dox (11d)	Rep1	0.494505	TRUE
Bcap31	No Dox (11d)	Rep1	0.428978	TRUE
Uba1	No Dox (11d)	Rep1	0.466164	TRUE
Kdm5c	No Dox (11d)	Rep1	0.436654	TRUE
Tbc1d25	No Dox (11d)	Rep1	0.458763	TRUE
Smc1a	No Dox (11d)	Rep1	0.471154	TRUE
Gpkow	No Dox (11d)	Rep1	0.468231	TRUE
Tfe3	No Dox (11d)	Rep1	0.441538	TRUE
Piga	No Dox (11d)	Rep1	0.375	TRUE
Ddx3x	No Dox (11d)	Rep1	0.438489	TRUE
Utp14a	No Dox (11d)	Rep1	0.425305	TRUE
Car5b	No Dox (11d)	Rep1	0.42501	TRUE
Kcnd1	No Dox (11d)	Rep1	0.557377	TRUE
Ndufb11	No Dox (11d)	Rep1	0.431346	TRUE
Ribc1	No Dox (11d)	Rep1	0.23913	TRUE
Idh3g	No Dox (11d)	Rep1	0.432652	TRUE
Abcd1	No Dox (11d)	Rep1	0.354839	TRUE
Uxt	No Dox (11d)	Rep1	0.519313	TRUE
Igbp1	No Dox (11d)	Rep1	0.408451	TRUE
Arhgap4	No Dox (11d)	Rep1	0.425532	TRUE
Atp6ap2	No Dox (11d)	Rep1	0.422692	TRUE
Gripap1	No Dox (11d)	Rep1	0.395776	TRUE
A230072C01Rik	No Dox (11d)	Rep1	0.366925	TRUE
Bcor	No Dox (11d)	Rep1	0.477064	TRUE
Nkap	No Dox (11d)	Rep1	0.466817	TRUE
Jpx	No Dox (11d)	Rep1	0.381188	TRUE
Gdi1	No Dox (11d)	Rep1	0.412645	TRUE
Gpm6b	No Dox (11d)	Rep1	0.411296	TRUE
5530601H04Rik	No Dox (11d)	Rep1	0.449468	TRUE
Mmgt1	No Dox (11d)	Rep1	0.422234	TRUE
Upf3b	No Dox (11d)	Rep1	0.632353	TRUE
Hcfc1	No Dox (11d)	Rep1	0.403474	TRUE
Akap17b	No Dox (11d)	Rep1	0.40597	TRUE
Tspyl2	No Dox (11d)	Rep1	0.441441	TRUE
BC022960	No Dox (11d)	Rep1	0.44086	TRUE
Tmsb4x	No Dox (11d)	Rep1	0.317647	TRUE
Rpgr	No Dox (11d)	Rep1	0.386144	TRUE
Kantr	No Dox (11d)	Rep1	0.384075	TRUE
Ebp	No Dox (11d)	Rep1	0.391051	TRUE
Praf2	No Dox (11d)	Rep1	0.331927	TRUE
Tceanc	No Dox (11d)	Rep1	0.258741	TRUE
A830080D01Rik	No Dox (11d)	Rep1	0.432624	TRUE
Iqsec2	No Dox (11d)	Rep1	0.377672	TRUE
Hdac6	No Dox (11d)	Rep1	0.404545	TRUE
Porcn	No Dox (11d)	Rep1	0.286624	TRUE
Huwe1	No Dox (11d)	Rep1	0.375389	TRUE
Armcx5	No Dox (11d)	Rep1	0.333333	TRUE
RP23-135F22.6	No Dox (11d)	Rep1	0.352941	TRUE
Naa10	No Dox (11d)	Rep1	0.392405	TRUE
Hsd17b10	No Dox (11d)	Rep1	0.314721	TRUE
Rbm10	No Dox (11d)	Rep1	0.472222	TRUE
Siah1b	No Dox (11d)	Rep1	0.282609	TRUE
Fundc1	No Dox (11d)	Rep1	0.368987	TRUE
Elk1	No Dox (11d)	Rep1	0.348031	TRUE
RP23-423B1.6	No Dox (11d)	Rep1	0.368421	FALSE
Gm14817	No Dox (11d)	Rep1	0.619048	FALSE
Pdzd4	No Dox (11d)	Rep1	0.442379	TRUE
Alg13	No Dox (11d)	Rep1	0.389262	TRUE
Ctps2	No Dox (11d)	Rep1	0.378136	TRUE
Slc10a3	No Dox (11d)	Rep1	0.308943	TRUE
Cfp	No Dox (11d)	Rep1	0.43609	TRUE
Slc9a6	No Dox (11d)	Rep1	0.339695	TRUE
Plxnb3	No Dox (11d)	Rep1	0.396552	TRUE
Chm	No Dox (11d)	Rep1	0.312649	TRUE
Slc6a8	No Dox (11d)	Rep1	0.316311	TRUE
Eif1ax	No Dox (11d)	Rep1	0.290603	TRUE
Rbbp7	No Dox (11d)	Rep1	0.452381	FALSE
Vbp1	No Dox (11d)	Rep1	0.248521	TRUE
Ftx	No Dox (11d)	Rep1	0.384615	TRUE
Cstf2	No Dox (11d)	Rep1	0.215517	TRUE
9530051G07Rik	No Dox (11d)	Rep1	0.326087	TRUE
Sms	No Dox (11d)	Rep1	0.273438	TRUE
Pcsk1n	No Dox (11d)	Rep1	0.262049	TRUE
Rbmx	No Dox (11d)	Rep1	0.270928	TRUE
Htatsf1	No Dox (11d)	Rep1	0.251434	TRUE
Gm8822	No Dox (11d)	Rep1	0.272727	FALSE
Psmd10	No Dox (11d)	Rep1	0.260163	TRUE
FmRep1	No Dox (11d)	Rep1	0.314214	TRUE
Mdm4-ps	No Dox (11d)	Rep1	0.166667	FALSE
Dynlt3	No Dox (11d)	Rep1	0.5	FALSE
S100g	No Dox (11d)	Rep1	0.230769	FALSE
Msl3	No Dox (11d)	Rep1	0.26	TRUE
Phka2	No Dox (11d)	Rep1	0.223464	TRUE
Gprasp1	No Dox (11d)	Rep1	0.26681	TRUE
Srpk3	No Dox (11d)	Rep1	0.333333	FALSE
Gm15247	No Dox (11d)	Rep1	0.428571	FALSE
Awat2	No Dox (11d)	Rep1	0.5	FALSE
GpRep173	No Dox (11d)	Rep1	0.150877	TRUE
Rbmx2	No Dox (11d)	Rep1	0.201389	TRUE
Eda2r	No Dox (11d)	Rep1	0.206984	TRUE
Atg4a	No Dox (11d)	Rep1	0.217391	TRUE
Xiap	No Dox (11d)	Rep1	0.196762	TRUE
Cox7b	No Dox (11d)	Rep1	0.133333	FALSE
Trmt2b	No Dox (11d)	Rep1	0.135135	TRUE
Taf1	No Dox (11d)	Rep1	0.154472	TRUE
G530011O06Rik	No Dox (11d)	Rep1	0.3	FALSE
Phf8	No Dox (11d)	Rep1	0.164062	TRUE
Eif2s3x	No Dox (11d)	Rep1	0.111984	FALSE
Mageh1	No Dox (11d)	Rep1	0.138958	TRUE
Gm7327	No Dox (11d)	Rep1	0.285714	FALSE
Rai2	No Dox (11d)	Rep1	0.119935	FALSE
Rbm41	No Dox (11d)	Rep1	0.125	FALSE
Magt1	No Dox (11d)	Rep1	0.117084	FALSE
Firre	No Dox (11d)	Rep1	0.110656	FALSE
Morf4l2	No Dox (11d)	Rep1	0.11236	FALSE
Haus7	No Dox (11d)	Rep1	0.118182	FALSE
Stag2	No Dox (11d)	Rep1	0.111111	FALSE
Zfp275	No Dox (11d)	Rep1	0.120253	FALSE
Mid1	No Dox (11d)	Rep1	0.117647	FALSE
Bgn	No Dox (11d)	Rep1	0.166667	FALSE
Map3k15	No Dox (11d)	Rep1	0.148148	FALSE
Xist	No Dox (11d)	Rep1	0.997434	TRUE
Figf	No Dox (11d)	Rep1	0.6	TRUE
Gm14539	No Dox (11d)	Rep1	0.66559	TRUE
1810030O07Rik	No Dox (11d)	Rep1	0.7392	TRUE
Gm14719	No Dox (11d)	Rep1	0.705882	TRUE
Gm14634	No Dox (11d)	Rep1	0.484848	TRUE
Apoo	No Dox (11d)	Rep1	0.829787	TRUE
Fam3a	No Dox (11d)	Rep1	0.587324	TRUE
Gemin8	No Dox (11d)	Rep1	0.63835	TRUE
Trappc2	No Dox (11d)	Rep1	0.594017	TRUE
Syap1	No Dox (11d)	Rep1	0.479188	TRUE
Ssr4	No Dox (11d)	Rep1	0.406504	TRUE
G6pdx	No Dox (11d)	Rep1	0.521024	TRUE
Rbm3	No Dox (11d)	Rep1	0.479932	TRUE
5730405O15Rik	No Dox (11d)	Rep1	0.441176	TRUE
Usp11	No Dox (11d)	Rep1	0.536908	TRUE
Ofd1	No Dox (11d)	Rep1	0.437137	TRUE
Txlng	No Dox (11d)	Rep1	0.622093	TRUE
Suv39h1	No Dox (11d)	Rep1	0.605634	TRUE
Ftsj1	No Dox (11d)	Rep1	0.505051	TRUE
Dnase1l1	No Dox (11d)	Rep1	0.540925	TRUE
Atp6ap1	No Dox (11d)	Rep1	0.375	TRUE
Slc35a2	No Dox (11d)	Rep1	0.483363	TRUE
Rps4x	No Dox (11d)	Rep1	0.467934	TRUE
Rab9	No Dox (11d)	Rep1	0.488297	TRUE
Flna	No Dox (11d)	Rep1	0.493556	TRUE
Usp9x	No Dox (11d)	Rep1	0.471972	TRUE
Rbm3os	No Dox (11d)	Rep1	0.333333	TRUE
Emd	No Dox (11d)	Rep1	0.492341	TRUE
Pim2	No Dox (11d)	Rep1	0.5	TRUE
Ercc6l	No Dox (11d)	Rep1	0.4	TRUE
Med14	No Dox (11d)	Rep1	0.457237	TRUE
Taz	No Dox (11d)	Rep1	0.37741	TRUE
Hccs	No Dox (11d)	Rep1	0.465839	TRUE
Mbtps2	No Dox (11d)	Rep1	0.523381	TRUE
Lage3	No Dox (11d)	Rep1	0.410606	TRUE
Mecp2	No Dox (11d)	Rep1	0.458051	TRUE
Ubl4	No Dox (11d)	Rep1	0.428994	TRUE
Timm17b	No Dox (11d)	Rep1	0.407258	TRUE
Pbdc1	No Dox (11d)	Rep1	0.438632	TRUE
Araf	No Dox (11d)	Rep1	0.461303	TRUE
Cdk16	No Dox (11d)	Rep1	0.426251	TRUE
Kdm6a	No Dox (11d)	Rep1	0.54798	TRUE
Mid1ip1	No Dox (11d)	Rep1	0.373134	TRUE
Otud5	No Dox (11d)	Rep1	0.465734	TRUE
Wdr45	No Dox (11d)	Rep1	0.50116	TRUE
Pqbp1	No Dox (11d)	Rep1	0.497067	TRUE
WdRep13	No Dox (11d)	Rep1	0.460567	TRUE
Ikbkg	No Dox (11d)	Rep1	0.438782	TRUE
ZrsRep2	No Dox (11d)	Rep1	0.491935	TRUE
Plxna3	No Dox (11d)	Rep1	0.45787	TRUE
Fam50a	No Dox (11d)	Rep1	0.446602	TRUE
Bcap31	No Dox (11d)	Rep1	0.434358	TRUE
Uba1	No Dox (11d)	Rep1	0.463424	TRUE
Kdm5c	No Dox (11d)	Rep1	0.445874	TRUE
Tbc1d25	No Dox (11d)	Rep1	0.44586	TRUE
Smc1a	No Dox (11d)	Rep1	0.41625	TRUE
Gpkow	No Dox (11d)	Rep1	0.429303	TRUE
Tfe3	No Dox (11d)	Rep1	0.419609	TRUE
Piga	No Dox (11d)	Rep1	0.382114	TRUE
Ddx3x	No Dox (11d)	Rep1	0.41776	TRUE
Utp14a	No Dox (11d)	Rep1	0.391679	TRUE
Car5b	No Dox (11d)	Rep1	0.470407	TRUE
Kcnd1	No Dox (11d)	Rep1	0.300885	TRUE
Ndufb11	No Dox (11d)	Rep1	0.431175	TRUE
Ribc1	No Dox (11d)	Rep1	0.655172	TRUE
Idh3g	No Dox (11d)	Rep1	0.44543	TRUE
Abcd1	No Dox (11d)	Rep1	0.453237	TRUE
Uxt	No Dox (11d)	Rep1	0.448148	TRUE
Igbp1	No Dox (11d)	Rep1	0.402961	TRUE
Arhgap4	No Dox (11d)	Rep1	0.525	TRUE
Atp6ap2	No Dox (11d)	Rep1	0.427101	TRUE
Gripap1	No Dox (11d)	Rep1	0.389516	TRUE
A230072C01Rik	No Dox (11d)	Rep1	0.458101	TRUE
Bcor	No Dox (11d)	Rep1	0.495146	TRUE
Nkap	No Dox (11d)	Rep1	0.396205	TRUE
Jpx	No Dox (11d)	Rep1	0.373874	TRUE
Gdi1	No Dox (11d)	Rep1	0.392738	TRUE
Gpm6b	No Dox (11d)	Rep1	0.401578	TRUE
5530601H04Rik	No Dox (11d)	Rep1	0.394928	TRUE
Mmgt1	No Dox (11d)	Rep1	0.416259	TRUE
Upf3b	No Dox (11d)	Rep1	0.421875	TRUE
Hcfc1	No Dox (11d)	Rep1	0.363636	TRUE
Akap17b	No Dox (11d)	Rep1	0.331148	TRUE
Tspyl2	No Dox (11d)	Rep1	0.399766	TRUE
BC022960	No Dox (11d)	Rep1	0.240964	TRUE
Tmsb4x	No Dox (11d)	Rep1	0.437956	TRUE
Rpgr	No Dox (11d)	Rep1	0.387801	TRUE
Kantr	No Dox (11d)	Rep1	0.372822	TRUE
Ebp	No Dox (11d)	Rep1	0.391167	TRUE
Praf2	No Dox (11d)	Rep1	0.394766	TRUE
Tceanc	No Dox (11d)	Rep1	0.598765	TRUE
A830080D01Rik	No Dox (11d)	Rep1	0.458015	TRUE
Iqsec2	No Dox (11d)	Rep1	0.388167	TRUE
Hdac6	No Dox (11d)	Rep1	0.347397	TRUE
Porcn	No Dox (11d)	Rep1	0.424419	TRUE
Huwe1	No Dox (11d)	Rep1	0.3776	TRUE
Armcx5	No Dox (11d)	Rep1	0.346774	TRUE
RP23-135F22.6	No Dox (11d)	Rep1	0.333333	TRUE
Naa10	No Dox (11d)	Rep1	0.428571	TRUE
Hsd17b10	No Dox (11d)	Rep1	0.396761	TRUE
Rbm10	No Dox (11d)	Rep1	0.594595	TRUE
Siah1b	No Dox (11d)	Rep1	0.45679	TRUE
Fundc1	No Dox (11d)	Rep1	0.367213	TRUE
Elk1	No Dox (11d)	Rep1	0.421777	TRUE
Gm14817	No Dox (11d)	Rep1	0.363636	FALSE
Pdzd4	No Dox (11d)	Rep1	0.317269	TRUE
Alg13	No Dox (11d)	Rep1	0.312303	TRUE
Ctps2	No Dox (11d)	Rep1	0.295252	TRUE
Ccdc120	No Dox (11d)	Rep1	0.290323	FALSE
Slc10a3	No Dox (11d)	Rep1	0.284974	TRUE
Cfp	No Dox (11d)	Rep1	0.328889	TRUE
Slc9a6	No Dox (11d)	Rep1	0.37377	TRUE
Plxnb3	No Dox (11d)	Rep1	0.245283	TRUE
Chm	No Dox (11d)	Rep1	0.36859	TRUE
Slc6a8	No Dox (11d)	Rep1	0.320056	TRUE
Eif1ax	No Dox (11d)	Rep1	0.30723	TRUE
Rbbp7	No Dox (11d)	Rep1	0.4375	FALSE
Vbp1	No Dox (11d)	Rep1	0.32459	TRUE
Ftx	No Dox (11d)	Rep1	0.206897	TRUE
Cstf2	No Dox (11d)	Rep1	0.308642	TRUE
9530051G07Rik	No Dox (11d)	Rep1	0.232558	TRUE
Sms	No Dox (11d)	Rep1	0.216667	TRUE
Pcsk1n	No Dox (11d)	Rep1	0.297049	TRUE
Rbmx	No Dox (11d)	Rep1	0.301587	TRUE
Htatsf1	No Dox (11d)	Rep1	0.285259	TRUE
Gm8822	No Dox (11d)	Rep1	0.272727	FALSE
Psmd10	No Dox (11d)	Rep1	0.335714	TRUE
FmRep1	No Dox (11d)	Rep1	0.314394	TRUE
Msl3	No Dox (11d)	Rep1	0.249615	TRUE
Phka2	No Dox (11d)	Rep1	0.282258	TRUE
Gprasp1	No Dox (11d)	Rep1	0.231753	TRUE
Srpk3	No Dox (11d)	Rep1	0.111111	FALSE
Tmem29	No Dox (11d)	Rep1	0.166667	FALSE
Hnrnph2	No Dox (11d)	Rep1	0.37931	FALSE
Gm15247	No Dox (11d)	Rep1	0.266667	FALSE
GpRep173	No Dox (11d)	Rep1	0.256219	TRUE
Rbmx2	No Dox (11d)	Rep1	0.187845	TRUE
Eda2r	No Dox (11d)	Rep1	0.181253	TRUE
Atg4a	No Dox (11d)	Rep1	0.19943	TRUE
Xiap	No Dox (11d)	Rep1	0.181217	TRUE
Cox7b	No Dox (11d)	Rep1	0.105882	FALSE
Trmt2b	No Dox (11d)	Rep1	0.171875	TRUE
Taf1	No Dox (11d)	Rep1	0.2	TRUE
G530011O06Rik	No Dox (11d)	Rep1	0.166667	FALSE
3110067C02Rik	No Dox (11d)	Rep1	0.148148	FALSE
Phf8	No Dox (11d)	Rep1	0.148148	TRUE
Eif2s3x	No Dox (11d)	Rep1	0.154013	FALSE
Mageh1	No Dox (11d)	Rep1	0.141442	TRUE
Gm15163	No Dox (11d)	Rep1	0.275362	FALSE
Ap1s2	No Dox (11d)	Rep1	0.273684	FALSE
Hdac8	No Dox (11d)	Rep1	0.136364	FALSE
Rbm41	No Dox (11d)	Rep1	0.113636	FALSE
Magt1	No Dox (11d)	Rep1	0.105845	FALSE
Firre	No Dox (11d)	Rep1	0.133621	FALSE
Prdx4	No Dox (11d)	Rep1	0.126945	FALSE
Maged1	No Dox (11d)	Rep1	0.105769	FALSE
Rps24-ps3	No Dox (11d)	Rep1	0.333333	FALSE
2210013O21Rik	No Dox (11d)	Rep1	0.100402	FALSE
Slc25a14	No Dox (11d)	Rep1	0.137755	FALSE
Tceal6	No Dox (11d)	Rep1	0.111111	FALSE
Pnck	No Dox (11d)	Rep1	0.25	FALSE
Xist	No Dox (3d)	Rep2	0.998944	TRUE
Figf	No Dox (3d)	Rep2	0.413043	TRUE
Gm14539	No Dox (3d)	Rep2	0.696607	TRUE
1810030O07Rik	No Dox (3d)	Rep2	0.781202	TRUE
Gm14719	No Dox (3d)	Rep2	0.745763	TRUE
Gm14634	No Dox (3d)	Rep2	0.714286	TRUE
Apoo	No Dox (3d)	Rep2	0.792453	TRUE
Fam3a	No Dox (3d)	Rep2	0.524205	TRUE
Gemin8	No Dox (3d)	Rep2	0.579167	TRUE
Trappc2	No Dox (3d)	Rep2	0.396739	TRUE
Syap1	No Dox (3d)	Rep2	0.55941	TRUE
Ssr4	No Dox (3d)	Rep2	0.515625	TRUE
G6pdx	No Dox (3d)	Rep2	0.532258	TRUE
Rbm3	No Dox (3d)	Rep2	0.538658	TRUE
5730405O15Rik	No Dox (3d)	Rep2	0.465753	TRUE
Usp11	No Dox (3d)	Rep2	0.492075	TRUE
Ofd1	No Dox (3d)	Rep2	0.49676	TRUE
Txlng	No Dox (3d)	Rep2	0.442922	TRUE
Suv39h1	No Dox (3d)	Rep2	0.45977	TRUE
Ftsj1	No Dox (3d)	Rep2	0.505547	TRUE
Dnase1l1	No Dox (3d)	Rep2	0.520833	TRUE
Atp6ap1	No Dox (3d)	Rep2	0.714286	TRUE
Slc35a2	No Dox (3d)	Rep2	0.471554	TRUE
Rps4x	No Dox (3d)	Rep2	0.494064	TRUE
Rab9	No Dox (3d)	Rep2	0.545394	TRUE
Flna	No Dox (3d)	Rep2	0.472346	TRUE
Usp9x	No Dox (3d)	Rep2	0.478526	TRUE
Rbm3os	No Dox (3d)	Rep2	0.190476	TRUE
Emd	No Dox (3d)	Rep2	0.451082	TRUE
Pim2	No Dox (3d)	Rep2	0.346801	TRUE
Ercc6l	No Dox (3d)	Rep2	0.461538	TRUE
Med14	No Dox (3d)	Rep2	0.409404	TRUE
Taz	No Dox (3d)	Rep2	0.523474	TRUE
Hccs	No Dox (3d)	Rep2	0.441016	TRUE
Mbtps2	No Dox (3d)	Rep2	0.465278	TRUE
Lage3	No Dox (3d)	Rep2	0.445212	TRUE
Mecp2	No Dox (3d)	Rep2	0.443285	TRUE
Ubl4	No Dox (3d)	Rep2	0.457854	TRUE
Timm17b	No Dox (3d)	Rep2	0.521277	TRUE
Pbdc1	No Dox (3d)	Rep2	0.461613	TRUE
Araf	No Dox (3d)	Rep2	0.415007	TRUE
Cdk16	No Dox (3d)	Rep2	0.480715	TRUE
Kdm6a	No Dox (3d)	Rep2	0.397436	TRUE
Mid1ip1	No Dox (3d)	Rep2	0.422764	TRUE
Otud5	No Dox (3d)	Rep2	0.467828	TRUE
Wdr45	No Dox (3d)	Rep2	0.44	TRUE
Pqbp1	No Dox (3d)	Rep2	0.461235	TRUE
WdRep13	No Dox (3d)	Rep2	0.437791	TRUE
Ikbkg	No Dox (3d)	Rep2	0.455934	TRUE
ZrsRep2	No Dox (3d)	Rep2	0.512108	TRUE
Plxna3	No Dox (3d)	Rep2	0.478613	TRUE
Fam50a	No Dox (3d)	Rep2	0.396694	TRUE
Bcap31	No Dox (3d)	Rep2	0.467806	TRUE
Uba1	No Dox (3d)	Rep2	0.43197	TRUE
Kdm5c	No Dox (3d)	Rep2	0.444189	TRUE
Tbc1d25	No Dox (3d)	Rep2	0.554217	TRUE
Smc1a	No Dox (3d)	Rep2	0.436716	TRUE
Gpkow	No Dox (3d)	Rep2	0.44803	TRUE
Tfe3	No Dox (3d)	Rep2	0.45216	TRUE
Piga	No Dox (3d)	Rep2	0.588235	TRUE
Ddx3x	No Dox (3d)	Rep2	0.4796	TRUE
Utp14a	No Dox (3d)	Rep2	0.425957	TRUE
Car5b	No Dox (3d)	Rep2	0.424741	TRUE
Kcnd1	No Dox (3d)	Rep2	0.485465	TRUE
Ndufb11	No Dox (3d)	Rep2	0.448654	TRUE
Ribc1	No Dox (3d)	Rep2	0.416667	TRUE
Idh3g	No Dox (3d)	Rep2	0.445192	TRUE
Abcd1	No Dox (3d)	Rep2	0.377451	TRUE
Uxt	No Dox (3d)	Rep2	0.450185	TRUE
Igbp1	No Dox (3d)	Rep2	0.461642	TRUE
Arhgap4	No Dox (3d)	Rep2	0.555556	TRUE
Atp6ap2	No Dox (3d)	Rep2	0.431531	TRUE
Gripap1	No Dox (3d)	Rep2	0.411665	TRUE
A230072C01Rik	No Dox (3d)	Rep2	0.395928	TRUE
Bcor	No Dox (3d)	Rep2	0.24	TRUE
Nkap	No Dox (3d)	Rep2	0.417162	TRUE
Jpx	No Dox (3d)	Rep2	0.609756	TRUE
Gdi1	No Dox (3d)	Rep2	0.434434	TRUE
Gpm6b	No Dox (3d)	Rep2	0.41552	TRUE
5530601H04Rik	No Dox (3d)	Rep2	0.336634	TRUE
Mmgt1	No Dox (3d)	Rep2	0.405257	TRUE
Upf3b	No Dox (3d)	Rep2	0.318841	TRUE
Hcfc1	No Dox (3d)	Rep2	0.401105	TRUE
Akap17b	No Dox (3d)	Rep2	0.421277	TRUE
Tspyl2	No Dox (3d)	Rep2	0.352103	TRUE
BC022960	No Dox (3d)	Rep2	0.54902	TRUE
Tmsb4x	No Dox (3d)	Rep2	0.43787	TRUE
Rpgr	No Dox (3d)	Rep2	0.373173	TRUE
Kantr	No Dox (3d)	Rep2	0.389121	TRUE
Ebp	No Dox (3d)	Rep2	0.413564	TRUE
Praf2	No Dox (3d)	Rep2	0.37305	TRUE
Tceanc	No Dox (3d)	Rep2	0.398773	TRUE
A830080D01Rik	No Dox (3d)	Rep2	0.359116	TRUE
Iqsec2	No Dox (3d)	Rep2	0.373699	TRUE
Hdac6	No Dox (3d)	Rep2	0.363112	TRUE
Porcn	No Dox (3d)	Rep2	0.374408	TRUE
Huwe1	No Dox (3d)	Rep2	0.371257	TRUE
Armcx5	No Dox (3d)	Rep2	0.352564	TRUE
RP23-135F22.6	No Dox (3d)	Rep2	0.272727	TRUE
Naa10	No Dox (3d)	Rep2	0.532934	TRUE
Hsd17b10	No Dox (3d)	Rep2	0.419631	TRUE
Rbm10	No Dox (3d)	Rep2	0.311111	TRUE
Siah1b	No Dox (3d)	Rep2	0.439024	TRUE
Fundc1	No Dox (3d)	Rep2	0.355002	TRUE
Elk1	No Dox (3d)	Rep2	0.330311	TRUE
RP23-423B1.6	No Dox (3d)	Rep2	0.8	FALSE
Pdzd4	No Dox (3d)	Rep2	0.304659	TRUE
Alg13	No Dox (3d)	Rep2	0.318681	TRUE
Ctps2	No Dox (3d)	Rep2	0.331865	TRUE
Ccdc120	No Dox (3d)	Rep2	0.491803	FALSE
Slc10a3	No Dox (3d)	Rep2	0.376238	TRUE
Cfp	No Dox (3d)	Rep2	0.25098	TRUE
Slc9a6	No Dox (3d)	Rep2	0.282297	TRUE
Plxnb3	No Dox (3d)	Rep2	0.126761	TRUE
Chm	No Dox (3d)	Rep2	0.264789	TRUE
Slc6a8	No Dox (3d)	Rep2	0.335985	TRUE
Eif1ax	No Dox (3d)	Rep2	0.29685	TRUE
Rbbp7	No Dox (3d)	Rep2	0.25	FALSE
Vbp1	No Dox (3d)	Rep2	0.234848	TRUE
Ftx	No Dox (3d)	Rep2	0.231884	TRUE
Cstf2	No Dox (3d)	Rep2	0.409449	TRUE
9530051G07Rik	No Dox (3d)	Rep2	0.285714	TRUE
Sms	No Dox (3d)	Rep2	0.270833	TRUE
Pcsk1n	No Dox (3d)	Rep2	0.281701	TRUE
Rbmx	No Dox (3d)	Rep2	0.245067	TRUE
Htatsf1	No Dox (3d)	Rep2	0.293639	TRUE
Gm8822	No Dox (3d)	Rep2	0.8125	FALSE
Gm9434	No Dox (3d)	Rep2	0.791667	FALSE
Psmd10	No Dox (3d)	Rep2	0.20743	TRUE
FmRep1	No Dox (3d)	Rep2	0.233193	TRUE
Mdm4-ps	No Dox (3d)	Rep2	0.454545	FALSE
S100g	No Dox (3d)	Rep2	0.4	FALSE
Msl3	No Dox (3d)	Rep2	0.22187	TRUE
Phka2	No Dox (3d)	Rep2	0.232955	TRUE
Gprasp1	No Dox (3d)	Rep2	0.228932	TRUE
Srpk3	No Dox (3d)	Rep2	0.333333	FALSE
Tmem29	No Dox (3d)	Rep2	0.5	FALSE
Hnrnph2	No Dox (3d)	Rep2	0.272727	FALSE
Awat2	No Dox (3d)	Rep2	0.357143	FALSE
GpRep173	No Dox (3d)	Rep2	0.240469	TRUE
Rbmx2	No Dox (3d)	Rep2	0.246154	TRUE
Eda2r	No Dox (3d)	Rep2	0.195469	TRUE
Atg4a	No Dox (3d)	Rep2	0.195	TRUE
Xiap	No Dox (3d)	Rep2	0.145012	TRUE
Cox7b	No Dox (3d)	Rep2	0.288	FALSE
Trmt2b	No Dox (3d)	Rep2	0.177778	TRUE
Taf1	No Dox (3d)	Rep2	0.205645	TRUE
G530011O06Rik	No Dox (3d)	Rep2	0.272727	FALSE
Gm14827	No Dox (3d)	Rep2	0.115385	FALSE
3110067C02Rik	No Dox (3d)	Rep2	0.16	FALSE
Phf8	No Dox (3d)	Rep2	0.179878	TRUE
Eif2s3x	No Dox (3d)	Rep2	0.154362	FALSE
Mageh1	No Dox (3d)	Rep2	0.144897	TRUE
Gm15163	No Dox (3d)	Rep2	0.174497	FALSE
Ap1s2	No Dox (3d)	Rep2	0.272727	FALSE
Rai2	No Dox (3d)	Rep2	0.131818	FALSE
Magt1	No Dox (3d)	Rep2	0.102057	FALSE
Prdx4	No Dox (3d)	Rep2	0.116667	FALSE
Maged1	No Dox (3d)	Rep2	0.109718	FALSE
Lamp2	No Dox (3d)	Rep2	0.104854	FALSE
Gm7598	No Dox (3d)	Rep2	0.235294	FALSE
Nono	No Dox (3d)	Rep2	0.113391	FALSE
Acsl4	No Dox (3d)	Rep2	0.135922	FALSE
Cul4b	No Dox (3d)	Rep2	0.151832	FALSE
Itgb1bp2	No Dox (3d)	Rep2	0.166667	FALSE
Xist	No Dox (7d)	Rep2	0.998501	TRUE
Figf	No Dox (7d)	Rep2	0.71875	TRUE
Gm14539	No Dox (7d)	Rep2	0.704136	TRUE
1810030O07Rik	No Dox (7d)	Rep2	0.680162	TRUE
Gm14719	No Dox (7d)	Rep2	0.65625	TRUE
Gm14634	No Dox (7d)	Rep2	0.568182	TRUE
Apoo	No Dox (7d)	Rep2	0.705882	TRUE
Fam3a	No Dox (7d)	Rep2	0.587629	TRUE
Gemin8	No Dox (7d)	Rep2	0.558322	TRUE
Trappc2	No Dox (7d)	Rep2	0.648352	TRUE
Syap1	No Dox (7d)	Rep2	0.562909	TRUE
Ssr4	No Dox (7d)	Rep2	0.447205	TRUE
G6pdx	No Dox (7d)	Rep2	0.525457	TRUE
Rbm3	No Dox (7d)	Rep2	0.501554	TRUE
5730405O15Rik	No Dox (7d)	Rep2	0.529412	TRUE
Usp11	No Dox (7d)	Rep2	0.513472	TRUE
Ofd1	No Dox (7d)	Rep2	0.526807	TRUE
Txlng	No Dox (7d)	Rep2	0.530233	TRUE
Suv39h1	No Dox (7d)	Rep2	0.441379	TRUE
Ftsj1	No Dox (7d)	Rep2	0.495475	TRUE
Dnase1l1	No Dox (7d)	Rep2	0.492701	TRUE
Atp6ap1	No Dox (7d)	Rep2	0.723077	TRUE
Slc35a2	No Dox (7d)	Rep2	0.478916	TRUE
Rps4x	No Dox (7d)	Rep2	0.49838	TRUE
Rab9	No Dox (7d)	Rep2	0.468293	TRUE
Flna	No Dox (7d)	Rep2	0.494867	TRUE
Usp9x	No Dox (7d)	Rep2	0.486927	TRUE
Rbm3os	No Dox (7d)	Rep2	0.512195	TRUE
Emd	No Dox (7d)	Rep2	0.454225	TRUE
Pim2	No Dox (7d)	Rep2	0.556701	TRUE
Ercc6l	No Dox (7d)	Rep2	0.5	TRUE
Med14	No Dox (7d)	Rep2	0.517722	TRUE
Taz	No Dox (7d)	Rep2	0.470588	TRUE
Hccs	No Dox (7d)	Rep2	0.468085	TRUE
Mbtps2	No Dox (7d)	Rep2	0.39523	TRUE
Lage3	No Dox (7d)	Rep2	0.492683	TRUE
Mecp2	No Dox (7d)	Rep2	0.524424	TRUE
Ubl4	No Dox (7d)	Rep2	0.455373	TRUE
Timm17b	No Dox (7d)	Rep2	0.43097	TRUE
Pbdc1	No Dox (7d)	Rep2	0.518363	TRUE
Araf	No Dox (7d)	Rep2	0.495204	TRUE
Cdk16	No Dox (7d)	Rep2	0.451168	TRUE
Kdm6a	No Dox (7d)	Rep2	0.438034	TRUE
Mid1ip1	No Dox (7d)	Rep2	0.54717	TRUE
Otud5	No Dox (7d)	Rep2	0.463768	TRUE
Wdr45	No Dox (7d)	Rep2	0.394004	TRUE
Pqbp1	No Dox (7d)	Rep2	0.461078	TRUE
WdRep13	No Dox (7d)	Rep2	0.47907	TRUE
Ikbkg	No Dox (7d)	Rep2	0.460922	TRUE
ZrsRep2	No Dox (7d)	Rep2	0.444193	TRUE
Plxna3	No Dox (7d)	Rep2	0.418286	TRUE
Fam50a	No Dox (7d)	Rep2	0.356725	TRUE
Bcap31	No Dox (7d)	Rep2	0.445877	TRUE
Uba1	No Dox (7d)	Rep2	0.447988	TRUE
Kdm5c	No Dox (7d)	Rep2	0.428147	TRUE
Tbc1d25	No Dox (7d)	Rep2	0.383838	TRUE
Smc1a	No Dox (7d)	Rep2	0.458107	TRUE
Gpkow	No Dox (7d)	Rep2	0.442376	TRUE
Tfe3	No Dox (7d)	Rep2	0.451858	TRUE
Piga	No Dox (7d)	Rep2	0.495798	TRUE
Ddx3x	No Dox (7d)	Rep2	0.403247	TRUE
Utp14a	No Dox (7d)	Rep2	0.469865	TRUE
Car5b	No Dox (7d)	Rep2	0.430632	TRUE
Kcnd1	No Dox (7d)	Rep2	0.479876	TRUE
Ndufb11	No Dox (7d)	Rep2	0.428474	TRUE
Ribc1	No Dox (7d)	Rep2	0.520833	TRUE
Idh3g	No Dox (7d)	Rep2	0.427111	TRUE
Abcd1	No Dox (7d)	Rep2	0.44697	TRUE
Uxt	No Dox (7d)	Rep2	0.367133	TRUE
Igbp1	No Dox (7d)	Rep2	0.410431	TRUE
Arhgap4	No Dox (7d)	Rep2	0.566038	TRUE
Atp6ap2	No Dox (7d)	Rep2	0.408775	TRUE
Gripap1	No Dox (7d)	Rep2	0.480156	TRUE
A230072C01Rik	No Dox (7d)	Rep2	0.419298	TRUE
Bcor	No Dox (7d)	Rep2	0.469388	TRUE
Nkap	No Dox (7d)	Rep2	0.402471	TRUE
Jpx	No Dox (7d)	Rep2	0.372308	TRUE
Gdi1	No Dox (7d)	Rep2	0.430621	TRUE
Gpm6b	No Dox (7d)	Rep2	0.423174	TRUE
5530601H04Rik	No Dox (7d)	Rep2	0.405405	TRUE
Mmgt1	No Dox (7d)	Rep2	0.451624	TRUE
Upf3b	No Dox (7d)	Rep2	0.505051	TRUE
Hcfc1	No Dox (7d)	Rep2	0.343539	TRUE
Akap17b	No Dox (7d)	Rep2	0.405467	TRUE
Tspyl2	No Dox (7d)	Rep2	0.387898	TRUE
BC022960	No Dox (7d)	Rep2	0.471698	TRUE
Tmsb4x	No Dox (7d)	Rep2	0.40146	TRUE
Rpgr	No Dox (7d)	Rep2	0.430385	TRUE
Kantr	No Dox (7d)	Rep2	0.382732	TRUE
Ebp	No Dox (7d)	Rep2	0.350877	TRUE
Praf2	No Dox (7d)	Rep2	0.391434	TRUE
Tceanc	No Dox (7d)	Rep2	0.428571	TRUE
A830080D01Rik	No Dox (7d)	Rep2	0.311475	TRUE
Iqsec2	No Dox (7d)	Rep2	0.332524	TRUE
Hdac6	No Dox (7d)	Rep2	0.417949	TRUE
Porcn	No Dox (7d)	Rep2	0.38189	TRUE
Huwe1	No Dox (7d)	Rep2	0.394671	TRUE
Armcx5	No Dox (7d)	Rep2	0.342857	TRUE
RP23-135F22.6	No Dox (7d)	Rep2	0.277778	TRUE
Naa10	No Dox (7d)	Rep2	0.269231	TRUE
Hsd17b10	No Dox (7d)	Rep2	0.352144	TRUE
Rbm10	No Dox (7d)	Rep2	0.382353	TRUE
Siah1b	No Dox (7d)	Rep2	0.188235	TRUE
Fundc1	No Dox (7d)	Rep2	0.377821	TRUE
Elk1	No Dox (7d)	Rep2	0.296499	TRUE
RP23-423B1.6	No Dox (7d)	Rep2	0.428571	FALSE
Gm14817	No Dox (7d)	Rep2	0.642857	FALSE
Pdzd4	No Dox (7d)	Rep2	0.324873	TRUE
Alg13	No Dox (7d)	Rep2	0.299197	TRUE
Ctps2	No Dox (7d)	Rep2	0.27248	TRUE
Ccdc120	No Dox (7d)	Rep2	0.38	FALSE
Slc10a3	No Dox (7d)	Rep2	0.363636	TRUE
Cfp	No Dox (7d)	Rep2	0.294304	TRUE
Slc9a6	No Dox (7d)	Rep2	0.351293	TRUE
Plxnb3	No Dox (7d)	Rep2	0.290909	TRUE
Chm	No Dox (7d)	Rep2	0.279612	TRUE
Slc6a8	No Dox (7d)	Rep2	0.315651	TRUE
Eif1ax	No Dox (7d)	Rep2	0.314893	TRUE
Rbbp7	No Dox (7d)	Rep2	0.354167	FALSE
Vbp1	No Dox (7d)	Rep2	0.362319	TRUE
Ftx	No Dox (7d)	Rep2	0.456522	TRUE
Cstf2	No Dox (7d)	Rep2	0.322314	TRUE
9530051G07Rik	No Dox (7d)	Rep2	0.247191	TRUE
Sms	No Dox (7d)	Rep2	0.326014	TRUE
Pcsk1n	No Dox (7d)	Rep2	0.311321	TRUE
Rbmx	No Dox (7d)	Rep2	0.27902	TRUE
Htatsf1	No Dox (7d)	Rep2	0.275777	TRUE
Gm8822	No Dox (7d)	Rep2	0.25	FALSE
Psmd10	No Dox (7d)	Rep2	0.319209	TRUE
FmRep1	No Dox (7d)	Rep2	0.275676	TRUE
Mdm4-ps	No Dox (7d)	Rep2	0.217391	FALSE
Dynlt3	No Dox (7d)	Rep2	0.333333	FALSE
S100g	No Dox (7d)	Rep2	0.125	FALSE
Msl3	No Dox (7d)	Rep2	0.231539	TRUE
Phka2	No Dox (7d)	Rep2	0.208122	TRUE
Gprasp1	No Dox (7d)	Rep2	0.208323	TRUE
Srpk3	No Dox (7d)	Rep2	0.357143	FALSE
Tmem29	No Dox (7d)	Rep2	0.272727	FALSE
Hnrnph2	No Dox (7d)	Rep2	0.264706	FALSE
Gm15247	No Dox (7d)	Rep2	0.214286	FALSE
GpRep173	No Dox (7d)	Rep2	0.221053	TRUE
Rbmx2	No Dox (7d)	Rep2	0.123288	TRUE
Eda2r	No Dox (7d)	Rep2	0.188077	TRUE
Atg4a	No Dox (7d)	Rep2	0.278867	TRUE
Xiap	No Dox (7d)	Rep2	0.184883	TRUE
Cox7b	No Dox (7d)	Rep2	0.233766	FALSE
Trmt2b	No Dox (7d)	Rep2	0.123457	TRUE
Taf1	No Dox (7d)	Rep2	0.135889	TRUE
Gm14827	No Dox (7d)	Rep2	0.44	FALSE
3110067C02Rik	No Dox (7d)	Rep2	0.138462	FALSE
Phf8	No Dox (7d)	Rep2	0.125749	TRUE
Eif2s3x	No Dox (7d)	Rep2	0.186275	FALSE
Mageh1	No Dox (7d)	Rep2	0.150367	TRUE
Gm15163	No Dox (7d)	Rep2	0.107345	FALSE
Hdac8	No Dox (7d)	Rep2	0.196078	FALSE
Rai2	No Dox (7d)	Rep2	0.127593	FALSE
Magt1	No Dox (7d)	Rep2	0.103374	FALSE
Firre	No Dox (7d)	Rep2	0.118557	FALSE
Prdx4	No Dox (7d)	Rep2	0.115224	FALSE
Morf4l2	No Dox (7d)	Rep2	0.145161	FALSE
Maged1	No Dox (7d)	Rep2	0.107093	FALSE
Lamp2	No Dox (7d)	Rep2	0.101961	FALSE
Gm7598	No Dox (7d)	Rep2	0.142857	FALSE
Nono	No Dox (7d)	Rep2	0.100622	FALSE
Stag2	No Dox (7d)	Rep2	0.153846	FALSE
Aifm1	No Dox (7d)	Rep2	0.204545	FALSE
Xist	No Dox (11d)	Rep2	0.999507	TRUE
Figf	No Dox (11d)	Rep2	0.978261	TRUE
Gm14539	No Dox (11d)	Rep2	0.807566	TRUE
1810030O07Rik	No Dox (11d)	Rep2	0.671743	TRUE
Gm14719	No Dox (11d)	Rep2	0.733333	TRUE
Gm14634	No Dox (11d)	Rep2	0.378378	TRUE
Apoo	No Dox (11d)	Rep2	0.640625	TRUE
Fam3a	No Dox (11d)	Rep2	0.568182	TRUE
Gemin8	No Dox (11d)	Rep2	0.662921	TRUE
Trappc2	No Dox (11d)	Rep2	0.461538	TRUE
Syap1	No Dox (11d)	Rep2	0.551227	TRUE
Ssr4	No Dox (11d)	Rep2	0.703704	TRUE
G6pdx	No Dox (11d)	Rep2	0.56007	TRUE
Rbm3	No Dox (11d)	Rep2	0.505952	TRUE
5730405O15Rik	No Dox (11d)	Rep2	0.657143	TRUE
Usp11	No Dox (11d)	Rep2	0.534809	TRUE
Ofd1	No Dox (11d)	Rep2	0.552632	TRUE
Txlng	No Dox (11d)	Rep2	0.547085	TRUE
Suv39h1	No Dox (11d)	Rep2	0.358974	TRUE
Ftsj1	No Dox (11d)	Rep2	0.568151	TRUE
Dnase1l1	No Dox (11d)	Rep2	0.506726	TRUE
Atp6ap1	No Dox (11d)	Rep2	0.419355	TRUE
Slc35a2	No Dox (11d)	Rep2	0.489723	TRUE
Rps4x	No Dox (11d)	Rep2	0.489424	TRUE
Rab9	No Dox (11d)	Rep2	0.500795	TRUE
Flna	No Dox (11d)	Rep2	0.487531	TRUE
Usp9x	No Dox (11d)	Rep2	0.482734	TRUE
Rbm3os	No Dox (11d)	Rep2	0.869565	TRUE
Emd	No Dox (11d)	Rep2	0.482574	TRUE
Pim2	No Dox (11d)	Rep2	0.555556	TRUE
Ercc6l	No Dox (11d)	Rep2	0.583333	TRUE
Med14	No Dox (11d)	Rep2	0.469622	TRUE
Taz	No Dox (11d)	Rep2	0.456456	TRUE
Hccs	No Dox (11d)	Rep2	0.451782	TRUE
Mbtps2	No Dox (11d)	Rep2	0.516908	TRUE
Lage3	No Dox (11d)	Rep2	0.484722	TRUE
Mecp2	No Dox (11d)	Rep2	0.481034	TRUE
Ubl4	No Dox (11d)	Rep2	0.479769	TRUE
Timm17b	No Dox (11d)	Rep2	0.520256	TRUE
Pbdc1	No Dox (11d)	Rep2	0.490408	TRUE
Araf	No Dox (11d)	Rep2	0.443714	TRUE
Cdk16	No Dox (11d)	Rep2	0.438079	TRUE
Kdm6a	No Dox (11d)	Rep2	0.474699	TRUE
Mid1ip1	No Dox (11d)	Rep2	0.530488	TRUE
Otud5	No Dox (11d)	Rep2	0.446034	TRUE
Wdr45	No Dox (11d)	Rep2	0.5225	TRUE
Pqbp1	No Dox (11d)	Rep2	0.501497	TRUE
WdRep13	No Dox (11d)	Rep2	0.456	TRUE
Ikbkg	No Dox (11d)	Rep2	0.459265	TRUE
ZrsRep2	No Dox (11d)	Rep2	0.483317	TRUE
Plxna3	No Dox (11d)	Rep2	0.464849	TRUE
Fam50a	No Dox (11d)	Rep2	0.516949	TRUE
Bcap31	No Dox (11d)	Rep2	0.46731	TRUE
Uba1	No Dox (11d)	Rep2	0.439718	TRUE
Kdm5c	No Dox (11d)	Rep2	0.456522	TRUE
Tbc1d25	No Dox (11d)	Rep2	0.351648	TRUE
Smc1a	No Dox (11d)	Rep2	0.454277	TRUE
Gpkow	No Dox (11d)	Rep2	0.412088	TRUE
Tfe3	No Dox (11d)	Rep2	0.441492	TRUE
Piga	No Dox (11d)	Rep2	0.363636	TRUE
Ddx3x	No Dox (11d)	Rep2	0.437811	TRUE
Utp14a	No Dox (11d)	Rep2	0.435484	TRUE
Car5b	No Dox (11d)	Rep2	0.431304	TRUE
Kcnd1	No Dox (11d)	Rep2	0.411765	TRUE
Ndufb11	No Dox (11d)	Rep2	0.441293	TRUE
Ribc1	No Dox (11d)	Rep2	0.478873	TRUE
Idh3g	No Dox (11d)	Rep2	0.406554	TRUE
Abcd1	No Dox (11d)	Rep2	0.456693	TRUE
Uxt	No Dox (11d)	Rep2	0.411017	TRUE
Igbp1	No Dox (11d)	Rep2	0.380747	TRUE
Arhgap4	No Dox (11d)	Rep2	0.319149	TRUE
Atp6ap2	No Dox (11d)	Rep2	0.450286	TRUE
Gripap1	No Dox (11d)	Rep2	0.467559	TRUE
A230072C01Rik	No Dox (11d)	Rep2	0.424719	TRUE
Bcor	No Dox (11d)	Rep2	0.57971	TRUE
Nkap	No Dox (11d)	Rep2	0.433857	TRUE
Jpx	No Dox (11d)	Rep2	0.394619	TRUE
Gdi1	No Dox (11d)	Rep2	0.439119	TRUE
Gpm6b	No Dox (11d)	Rep2	0.418308	TRUE
5530601H04Rik	No Dox (11d)	Rep2	0.370588	TRUE
Mmgt1	No Dox (11d)	Rep2	0.39979	TRUE
Upf3b	No Dox (11d)	Rep2	0.126582	TRUE
Hcfc1	No Dox (11d)	Rep2	0.459569	TRUE
Akap17b	No Dox (11d)	Rep2	0.432927	TRUE
Tspyl2	No Dox (11d)	Rep2	0.400932	TRUE
BC022960	No Dox (11d)	Rep2	0.457627	TRUE
Tmsb4x	No Dox (11d)	Rep2	0.522388	TRUE
Rpgr	No Dox (11d)	Rep2	0.38961	TRUE
Kantr	No Dox (11d)	Rep2	0.418719	TRUE
Ebp	No Dox (11d)	Rep2	0.411523	TRUE
Praf2	No Dox (11d)	Rep2	0.342857	TRUE
Tceanc	No Dox (11d)	Rep2	0.286713	TRUE
A830080D01Rik	No Dox (11d)	Rep2	0.367521	TRUE
Iqsec2	No Dox (11d)	Rep2	0.438662	TRUE
Hdac6	No Dox (11d)	Rep2	0.40188	TRUE
Porcn	No Dox (11d)	Rep2	0.328571	TRUE
Huwe1	No Dox (11d)	Rep2	0.35853	TRUE
Armcx5	No Dox (11d)	Rep2	0.356322	TRUE
RP23-135F22.6	No Dox (11d)	Rep2	0.208333	TRUE
Naa10	No Dox (11d)	Rep2	0.296296	TRUE
Hsd17b10	No Dox (11d)	Rep2	0.356123	TRUE
Rbm10	No Dox (11d)	Rep2	0.210526	TRUE
Siah1b	No Dox (11d)	Rep2	0.677419	TRUE
Fundc1	No Dox (11d)	Rep2	0.354218	TRUE
Elk1	No Dox (11d)	Rep2	0.366801	TRUE
RP23-423B1.6	No Dox (11d)	Rep2	0.533333	FALSE
Pdzd4	No Dox (11d)	Rep2	0.356209	TRUE
Alg13	No Dox (11d)	Rep2	0.339223	TRUE
Ctps2	No Dox (11d)	Rep2	0.275578	TRUE
Ccdc120	No Dox (11d)	Rep2	0.352941	FALSE
Slc10a3	No Dox (11d)	Rep2	0.358491	TRUE
Cfp	No Dox (11d)	Rep2	0.253968	TRUE
Slc9a6	No Dox (11d)	Rep2	0.220395	TRUE
Plxnb3	No Dox (11d)	Rep2	0.28125	TRUE
Chm	No Dox (11d)	Rep2	0.339623	TRUE
Slc6a8	No Dox (11d)	Rep2	0.299788	TRUE
Eif1ax	No Dox (11d)	Rep2	0.318457	TRUE
Rbbp7	No Dox (11d)	Rep2	0.135135	FALSE
Vbp1	No Dox (11d)	Rep2	0.386447	TRUE
Ftx	No Dox (11d)	Rep2	0.20202	TRUE
Cstf2	No Dox (11d)	Rep2	0.275591	TRUE
9530051G07Rik	No Dox (11d)	Rep2	0.46875	TRUE
Sms	No Dox (11d)	Rep2	0.308026	TRUE
Pcsk1n	No Dox (11d)	Rep2	0.298798	TRUE
Rbmx	No Dox (11d)	Rep2	0.297954	TRUE
Htatsf1	No Dox (11d)	Rep2	0.282563	TRUE
Gm8822	No Dox (11d)	Rep2	0.25	FALSE
Gm9434	No Dox (11d)	Rep2	0.5	FALSE
Psmd10	No Dox (11d)	Rep2	0.161765	TRUE
FmRep1	No Dox (11d)	Rep2	0.234375	TRUE
Mdm4-ps	No Dox (11d)	Rep2	0.1875	FALSE
Dynlt3	No Dox (11d)	Rep2	0.6	FALSE
S100g	No Dox (11d)	Rep2	0.408163	FALSE
Msl3	No Dox (11d)	Rep2	0.284566	TRUE
Phka2	No Dox (11d)	Rep2	0.245161	TRUE
Gprasp1	No Dox (11d)	Rep2	0.266867	TRUE
Tmem29	No Dox (11d)	Rep2	0.137255	FALSE
Hnrnph2	No Dox (11d)	Rep2	0.26	FALSE
GpRep173	No Dox (11d)	Rep2	0.148699	TRUE
Rbmx2	No Dox (11d)	Rep2	0.24	TRUE
Eda2r	No Dox (11d)	Rep2	0.184798	TRUE
Atg4a	No Dox (11d)	Rep2	0.197719	TRUE
Xiap	No Dox (11d)	Rep2	0.225441	TRUE
Cox7b	No Dox (11d)	Rep2	0.140351	FALSE
Trmt2b	No Dox (11d)	Rep2	0.206186	TRUE
Taf1	No Dox (11d)	Rep2	0.212264	TRUE
G530011O06Rik	No Dox (11d)	Rep2	0.266667	FALSE
Gm14827	No Dox (11d)	Rep2	0.269231	FALSE
3110067C02Rik	No Dox (11d)	Rep2	0.118644	FALSE
Phf8	No Dox (11d)	Rep2	0.142857	TRUE
Eif2s3x	No Dox (11d)	Rep2	0.151515	FALSE
Mageh1	No Dox (11d)	Rep2	0.169767	TRUE
Gm15163	No Dox (11d)	Rep2	0.239437	FALSE
Ap1s2	No Dox (11d)	Rep2	0.231884	FALSE
Rai2	No Dox (11d)	Rep2	0.129936	FALSE
Rbm41	No Dox (11d)	Rep2	0.170732	FALSE
Magt1	No Dox (11d)	Rep2	0.115354	FALSE
Firre	No Dox (11d)	Rep2	0.149068	FALSE
Morf4l2	No Dox (11d)	Rep2	0.16129	FALSE
Maged1	No Dox (11d)	Rep2	0.110405	FALSE
Lamp2	No Dox (11d)	Rep2	0.11669	FALSE
Gm7598	No Dox (11d)	Rep2	0.25	FALSE
Atp7a	No Dox (11d)	Rep2	0.159292	FALSE
Xist	No Dox (11d)	Rep2	0.998622	TRUE
Figf	No Dox (11d)	Rep2	0.891304	TRUE
Gm14539	No Dox (11d)	Rep2	0.712557	TRUE
1810030O07Rik	No Dox (11d)	Rep2	0.716108	TRUE
Gm14719	No Dox (11d)	Rep2	0.677966	TRUE
Gm14634	No Dox (11d)	Rep2	0.947368	TRUE
Apoo	No Dox (11d)	Rep2	0.435484	TRUE
Fam3a	No Dox (11d)	Rep2	0.626506	TRUE
Gemin8	No Dox (11d)	Rep2	0.529915	TRUE
Trappc2	No Dox (11d)	Rep2	0.597938	TRUE
Syap1	No Dox (11d)	Rep2	0.522703	TRUE
Ssr4	No Dox (11d)	Rep2	0.363636	TRUE
G6pdx	No Dox (11d)	Rep2	0.526954	TRUE
Rbm3	No Dox (11d)	Rep2	0.55225	TRUE
5730405O15Rik	No Dox (11d)	Rep2	0.58	TRUE
Usp11	No Dox (11d)	Rep2	0.508785	TRUE
Ofd1	No Dox (11d)	Rep2	0.529204	TRUE
Txlng	No Dox (11d)	Rep2	0.362319	TRUE
Suv39h1	No Dox (11d)	Rep2	0.516393	TRUE
Ftsj1	No Dox (11d)	Rep2	0.41691	TRUE
Dnase1l1	No Dox (11d)	Rep2	0.513514	TRUE
Atp6ap1	No Dox (11d)	Rep2	0.719298	TRUE
Slc35a2	No Dox (11d)	Rep2	0.462789	TRUE
Rps4x	No Dox (11d)	Rep2	0.496262	TRUE
Rab9	No Dox (11d)	Rep2	0.463306	TRUE
Flna	No Dox (11d)	Rep2	0.505905	TRUE
Usp9x	No Dox (11d)	Rep2	0.52637	TRUE
Rbm3os	No Dox (11d)	Rep2	0.666667	TRUE
Emd	No Dox (11d)	Rep2	0.494419	TRUE
Pim2	No Dox (11d)	Rep2	0.421053	TRUE
Ercc6l	No Dox (11d)	Rep2	0.352941	TRUE
Med14	No Dox (11d)	Rep2	0.43281	TRUE
Taz	No Dox (11d)	Rep2	0.577259	TRUE
Hccs	No Dox (11d)	Rep2	0.480427	TRUE
Mbtps2	No Dox (11d)	Rep2	0.507187	TRUE
Lage3	No Dox (11d)	Rep2	0.538462	TRUE
Mecp2	No Dox (11d)	Rep2	0.507307	TRUE
Ubl4	No Dox (11d)	Rep2	0.384021	TRUE
Timm17b	No Dox (11d)	Rep2	0.50308	TRUE
Pbdc1	No Dox (11d)	Rep2	0.429406	TRUE
Araf	No Dox (11d)	Rep2	0.47063	TRUE
Cdk16	No Dox (11d)	Rep2	0.485531	TRUE
Kdm6a	No Dox (11d)	Rep2	0.418708	TRUE
Mid1ip1	No Dox (11d)	Rep2	0.417004	TRUE
Otud5	No Dox (11d)	Rep2	0.487805	TRUE
Wdr45	No Dox (11d)	Rep2	0.555241	TRUE
Pqbp1	No Dox (11d)	Rep2	0.405573	TRUE
WdRep13	No Dox (11d)	Rep2	0.447611	TRUE
Ikbkg	No Dox (11d)	Rep2	0.479193	TRUE
ZrsRep2	No Dox (11d)	Rep2	0.436242	TRUE
Plxna3	No Dox (11d)	Rep2	0.448684	TRUE
Fam50a	No Dox (11d)	Rep2	0.642045	TRUE
Bcap31	No Dox (11d)	Rep2	0.456283	TRUE
Uba1	No Dox (11d)	Rep2	0.449684	TRUE
Kdm5c	No Dox (11d)	Rep2	0.460452	TRUE
Tbc1d25	No Dox (11d)	Rep2	0.597015	TRUE
Smc1a	No Dox (11d)	Rep2	0.43662	TRUE
Gpkow	No Dox (11d)	Rep2	0.396255	TRUE
Tfe3	No Dox (11d)	Rep2	0.440583	TRUE
Piga	No Dox (11d)	Rep2	0.340909	TRUE
Ddx3x	No Dox (11d)	Rep2	0.532243	TRUE
Utp14a	No Dox (11d)	Rep2	0.454545	TRUE
Car5b	No Dox (11d)	Rep2	0.45058	TRUE
Kcnd1	No Dox (11d)	Rep2	0.438066	TRUE
Ndufb11	No Dox (11d)	Rep2	0.432863	TRUE
Ribc1	No Dox (11d)	Rep2	0.3	TRUE
Idh3g	No Dox (11d)	Rep2	0.431818	TRUE
Abcd1	No Dox (11d)	Rep2	0.502646	TRUE
Uxt	No Dox (11d)	Rep2	0.379085	TRUE
Igbp1	No Dox (11d)	Rep2	0.434713	TRUE
Arhgap4	No Dox (11d)	Rep2	0.121212	TRUE
Atp6ap2	No Dox (11d)	Rep2	0.446214	TRUE
Gripap1	No Dox (11d)	Rep2	0.457912	TRUE
A230072C01Rik	No Dox (11d)	Rep2	0.482897	TRUE
Bcor	No Dox (11d)	Rep2	0.397849	TRUE
Nkap	No Dox (11d)	Rep2	0.389831	TRUE
Jpx	No Dox (11d)	Rep2	0.338583	TRUE
Gdi1	No Dox (11d)	Rep2	0.430397	TRUE
Gpm6b	No Dox (11d)	Rep2	0.418161	TRUE
5530601H04Rik	No Dox (11d)	Rep2	0.454023	TRUE
Mmgt1	No Dox (11d)	Rep2	0.41491	TRUE
Upf3b	No Dox (11d)	Rep2	0.363636	TRUE
Hcfc1	No Dox (11d)	Rep2	0.46956	TRUE
Akap17b	No Dox (11d)	Rep2	0.443686	TRUE
Tspyl2	No Dox (11d)	Rep2	0.405488	TRUE
BC022960	No Dox (11d)	Rep2	0.317308	TRUE
Tmsb4x	No Dox (11d)	Rep2	0.426966	TRUE
Rpgr	No Dox (11d)	Rep2	0.417644	TRUE
Kantr	No Dox (11d)	Rep2	0.362832	TRUE
Ebp	No Dox (11d)	Rep2	0.423017	TRUE
Praf2	No Dox (11d)	Rep2	0.40595	TRUE
Tceanc	No Dox (11d)	Rep2	0.475936	TRUE
A830080D01Rik	No Dox (11d)	Rep2	0.370968	TRUE
Iqsec2	No Dox (11d)	Rep2	0.393289	TRUE
Hdac6	No Dox (11d)	Rep2	0.404004	TRUE
Porcn	No Dox (11d)	Rep2	0.403727	TRUE
Huwe1	No Dox (11d)	Rep2	0.352522	TRUE
Armcx5	No Dox (11d)	Rep2	0.449612	TRUE
RP23-135F22.6	No Dox (11d)	Rep2	0.583333	TRUE
Naa10	No Dox (11d)	Rep2	0.33758	TRUE
Hsd17b10	No Dox (11d)	Rep2	0.341555	TRUE
Rbm10	No Dox (11d)	Rep2	0.333333	TRUE
Siah1b	No Dox (11d)	Rep2	0.208333	TRUE
Fundc1	No Dox (11d)	Rep2	0.35493	TRUE
Elk1	No Dox (11d)	Rep2	0.370206	TRUE
Gm14817	No Dox (11d)	Rep2	0.210526	FALSE
Pdzd4	No Dox (11d)	Rep2	0.314721	TRUE
Alg13	No Dox (11d)	Rep2	0.3375	TRUE
Ctps2	No Dox (11d)	Rep2	0.338101	TRUE
Ccdc120	No Dox (11d)	Rep2	0.44898	FALSE
Slc10a3	No Dox (11d)	Rep2	0.275132	TRUE
Cfp	No Dox (11d)	Rep2	0.337209	TRUE
Slc9a6	No Dox (11d)	Rep2	0.275748	TRUE
Plxnb3	No Dox (11d)	Rep2	0.515625	TRUE
Chm	No Dox (11d)	Rep2	0.31348	TRUE
Slc6a8	No Dox (11d)	Rep2	0.294774	TRUE
Eif1ax	No Dox (11d)	Rep2	0.298483	TRUE
Rbbp7	No Dox (11d)	Rep2	0.487805	FALSE
Vbp1	No Dox (11d)	Rep2	0.27543	TRUE
Ftx	No Dox (11d)	Rep2	0.344444	TRUE
Cstf2	No Dox (11d)	Rep2	0.185714	TRUE
9530051G07Rik	No Dox (11d)	Rep2	0.284483	TRUE
Sms	No Dox (11d)	Rep2	0.32	TRUE
Pcsk1n	No Dox (11d)	Rep2	0.312944	TRUE
Rbmx	No Dox (11d)	Rep2	0.241935	TRUE
Htatsf1	No Dox (11d)	Rep2	0.271084	TRUE
Psmd10	No Dox (11d)	Rep2	0.217228	TRUE
FmRep1	No Dox (11d)	Rep2	0.301775	TRUE
Mdm4-ps	No Dox (11d)	Rep2	0.166667	FALSE
Dynlt3	No Dox (11d)	Rep2	0.457143	FALSE
S100g	No Dox (11d)	Rep2	0.2	FALSE
Msl3	No Dox (11d)	Rep2	0.269817	TRUE
Phka2	No Dox (11d)	Rep2	0.258621	TRUE
Gprasp1	No Dox (11d)	Rep2	0.232558	TRUE
Tmem29	No Dox (11d)	Rep2	0.272727	FALSE
Gm15247	No Dox (11d)	Rep2	0.571429	FALSE
Awat2	No Dox (11d)	Rep2	0.25	FALSE
GpRep173	No Dox (11d)	Rep2	0.264775	TRUE
Rbmx2	No Dox (11d)	Rep2	0.21164	TRUE
Eda2r	No Dox (11d)	Rep2	0.188608	TRUE
Atg4a	No Dox (11d)	Rep2	0.175573	TRUE
Xiap	No Dox (11d)	Rep2	0.17603	TRUE
Cox7b	No Dox (11d)	Rep2	0.175	FALSE
Trmt2b	No Dox (11d)	Rep2	0.189189	TRUE
Taf1	No Dox (11d)	Rep2	0.136364	TRUE
Gm14827	No Dox (11d)	Rep2	0.2	FALSE
3110067C02Rik	No Dox (11d)	Rep2	0.333333	FALSE
Phf8	No Dox (11d)	Rep2	0.166667	TRUE
Mageh1	No Dox (11d)	Rep2	0.165526	TRUE
Gm15163	No Dox (11d)	Rep2	0.159091	FALSE
Ap1s2	No Dox (11d)	Rep2	0.136986	FALSE
Rbm41	No Dox (11d)	Rep2	0.176471	FALSE
Magt1	No Dox (11d)	Rep2	0.107983	FALSE
Firre	No Dox (11d)	Rep2	0.121212	FALSE
Prdx4	No Dox (11d)	Rep2	0.108401	FALSE
Haus7	No Dox (11d)	Rep2	0.123656	FALSE
Rps24-ps3	No Dox (11d)	Rep2	0.142857	FALSE
Itgb1bp2	No Dox (11d)	Rep2	0.2	FALSE
Syn1	No Dox (11d)	Rep2	0.277778	FALSE

## Sheet: Extended Figure 5d
Gene	Escape Status	Condition	Replicate	Allelic Ratio	Escape in all samples
Xist	Constitutive	No Dox (3d)	Rep1	0.997982	TRUE
Figf	Facultative	No Dox (3d)	Rep1	0.825397	TRUE
Gm14539	NPC-specific	No Dox (3d)	Rep1	0.724175	TRUE
1810030O07Rik	Constitutive	No Dox (3d)	Rep1	0.71648	TRUE
Gm14719	NPC-specific	No Dox (3d)	Rep1	0.51145	TRUE
Gm14634	Facultative	No Dox (3d)	Rep1	0.517857	TRUE
Apoo	NPC-specific	No Dox (3d)	Rep1	0.679389	TRUE
Fam3a	Facultative	No Dox (3d)	Rep1	0.583204	TRUE
Gemin8	Facultative	No Dox (3d)	Rep1	0.535652	TRUE
Trappc2	Facultative	No Dox (3d)	Rep1	0.535519	TRUE
Syap1	Facultative	No Dox (3d)	Rep1	0.540276	TRUE
Ssr4	Facultative	No Dox (3d)	Rep1	0.604478	TRUE
G6pdx	Facultative	No Dox (3d)	Rep1	0.532609	TRUE
Rbm3	Facultative	No Dox (3d)	Rep1	0.551724	TRUE
5730405O15Rik	NPC-specific	No Dox (3d)	Rep1	0.509434	TRUE
Usp11	Facultative	No Dox (3d)	Rep1	0.519298	TRUE
Ofd1	Facultative	No Dox (3d)	Rep1	0.536538	TRUE
Txlng	Facultative	No Dox (3d)	Rep1	0.547297	TRUE
Suv39h1	Facultative	No Dox (3d)	Rep1	0.543379	TRUE
Ftsj1	Facultative	No Dox (3d)	Rep1	0.54388	TRUE
Dnase1l1	Facultative	No Dox (3d)	Rep1	0.435897	TRUE
Atp6ap1	NPC-specific	No Dox (3d)	Rep1	0.47619	TRUE
Slc35a2	Facultative	No Dox (3d)	Rep1	0.518779	TRUE
Rps4x	Facultative	No Dox (3d)	Rep1	0.490119	TRUE
Rab9	Facultative	No Dox (3d)	Rep1	0.5029	TRUE
Flna	Facultative	No Dox (3d)	Rep1	0.487496	TRUE
Usp9x	Facultative	No Dox (3d)	Rep1	0.459967	TRUE
Rbm3os	Facultative	No Dox (3d)	Rep1	0.428571	TRUE
Emd	Facultative	No Dox (3d)	Rep1	0.498307	TRUE
Pim2	NPC-specific	No Dox (3d)	Rep1	0.412879	TRUE
Ercc6l	Facultative	No Dox (3d)	Rep1	0.633333	TRUE
Med14	Facultative	No Dox (3d)	Rep1	0.478596	TRUE
Taz	Facultative	No Dox (3d)	Rep1	0.438114	TRUE
Hccs	Facultative	No Dox (3d)	Rep1	0.486111	TRUE
Mbtps2	Facultative	No Dox (3d)	Rep1	0.386688	TRUE
Lage3	Facultative	No Dox (3d)	Rep1	0.517241	TRUE
Mecp2	Facultative	No Dox (3d)	Rep1	0.410934	TRUE
Ubl4	Facultative	No Dox (3d)	Rep1	0.48694	TRUE
Timm17b	Facultative	No Dox (3d)	Rep1	0.373554	TRUE
Pbdc1	Constitutive	No Dox (3d)	Rep1	0.458582	TRUE
Araf	Facultative	No Dox (3d)	Rep1	0.496273	TRUE
Cdk16	Facultative	No Dox (3d)	Rep1	0.472134	TRUE
Kdm6a	Constitutive	No Dox (3d)	Rep1	0.437086	TRUE
Mid1ip1	NPC-specific	No Dox (3d)	Rep1	0.474194	TRUE
Otud5	Facultative	No Dox (3d)	Rep1	0.39916	TRUE
Wdr45	Facultative	No Dox (3d)	Rep1	0.424084	TRUE
Pqbp1	Facultative	No Dox (3d)	Rep1	0.490971	TRUE
WdRep13	Facultative	No Dox (3d)	Rep1	0.448404	TRUE
Ikbkg	Facultative	No Dox (3d)	Rep1	0.466464	TRUE
ZrsRep2	Facultative	No Dox (3d)	Rep1	0.466753	TRUE
Plxna3	Facultative	No Dox (3d)	Rep1	0.455809	TRUE
Fam50a	Facultative	No Dox (3d)	Rep1	0.300613	TRUE
Bcap31	Facultative	No Dox (3d)	Rep1	0.452206	TRUE
Uba1	Facultative	No Dox (3d)	Rep1	0.455387	TRUE
Kdm5c	Constitutive	No Dox (3d)	Rep1	0.462103	TRUE
Tbc1d25	Facultative	No Dox (3d)	Rep1	0.399306	TRUE
Smc1a	Facultative	No Dox (3d)	Rep1	0.480787	TRUE
Gpkow	Facultative	No Dox (3d)	Rep1	0.470588	TRUE
Tfe3	Facultative	No Dox (3d)	Rep1	0.439936	TRUE
Piga	Facultative	No Dox (3d)	Rep1	0.522936	TRUE
Ddx3x	Constitutive	No Dox (3d)	Rep1	0.393537	TRUE
Utp14a	Constitutive	No Dox (3d)	Rep1	0.430972	TRUE
Car5b	Facultative	No Dox (3d)	Rep1	0.434002	TRUE
Kcnd1	NPC-specific	No Dox (3d)	Rep1	0.444954	TRUE
Ndufb11	Facultative	No Dox (3d)	Rep1	0.445547	TRUE
Ribc1	Facultative	No Dox (3d)	Rep1	0.295082	TRUE
Idh3g	Facultative	No Dox (3d)	Rep1	0.446536	TRUE
Abcd1	NPC-specific	No Dox (3d)	Rep1	0.501992	TRUE
Uxt	Facultative	No Dox (3d)	Rep1	0.407407	TRUE
Igbp1	Facultative	No Dox (3d)	Rep1	0.460897	TRUE
Arhgap4	Facultative	No Dox (3d)	Rep1	0.393939	TRUE
Atp6ap2	Facultative	No Dox (3d)	Rep1	0.427265	TRUE
Gripap1	Facultative	No Dox (3d)	Rep1	0.390741	TRUE
A230072C01Rik	Facultative	No Dox (3d)	Rep1	0.385586	TRUE
Bcor	NPC-specific	No Dox (3d)	Rep1	0.378947	TRUE
Nkap	Facultative	No Dox (3d)	Rep1	0.461144	TRUE
Jpx	Constitutive	No Dox (3d)	Rep1	0.51626	TRUE
Gdi1	Facultative	No Dox (3d)	Rep1	0.39427	TRUE
Gpm6b	Facultative	No Dox (3d)	Rep1	0.422223	TRUE
5530601H04Rik	Constitutive	No Dox (3d)	Rep1	0.484163	TRUE
Mmgt1	Facultative	No Dox (3d)	Rep1	0.409816	TRUE
Upf3b	Facultative	No Dox (3d)	Rep1	0.404255	TRUE
Hcfc1	Facultative	No Dox (3d)	Rep1	0.380042	TRUE
Akap17b	NPC-specific	No Dox (3d)	Rep1	0.371429	TRUE
Tspyl2	NPC-specific	No Dox (3d)	Rep1	0.401392	TRUE
BC022960	Facultative	No Dox (3d)	Rep1	0.411215	TRUE
Tmsb4x	Facultative	No Dox (3d)	Rep1	0.403409	TRUE
Rpgr	NPC-specific	No Dox (3d)	Rep1	0.394852	TRUE
Kantr	NPC-specific	No Dox (3d)	Rep1	0.38244	TRUE
Ebp	Facultative	No Dox (3d)	Rep1	0.435835	TRUE
Praf2	Facultative	No Dox (3d)	Rep1	0.483556	TRUE
Tceanc	Facultative	No Dox (3d)	Rep1	0.354244	TRUE
A830080D01Rik	NPC-specific	No Dox (3d)	Rep1	0.424837	TRUE
Iqsec2	NPC-specific	No Dox (3d)	Rep1	0.376285	TRUE
Hdac6	Facultative	No Dox (3d)	Rep1	0.344806	TRUE
Porcn	Facultative	No Dox (3d)	Rep1	0.467949	TRUE
Huwe1	Facultative	No Dox (3d)	Rep1	0.367879	TRUE
Armcx5	NPC-specific	No Dox (3d)	Rep1	0.395349	TRUE
RP23-135F22.6	NPC-specific	No Dox (3d)	Rep1	0.541667	TRUE
Naa10	Facultative	No Dox (3d)	Rep1	0.394619	TRUE
Hsd17b10	NPC-specific	No Dox (3d)	Rep1	0.398143	TRUE
Rbm10	NPC-specific	No Dox (3d)	Rep1	0.159091	TRUE
Siah1b	Facultative	No Dox (3d)	Rep1	0.294737	TRUE
Fundc1	NPC-specific	No Dox (3d)	Rep1	0.357774	TRUE
Elk1	NPC-specific	No Dox (3d)	Rep1	0.353659	TRUE
RP23-423B1.6	NPC-specific	No Dox (3d)	Rep1	0.472222	FALSE
Gm14817	NPC-specific	No Dox (3d)	Rep1	1	FALSE
Pdzd4	NPC-specific	No Dox (3d)	Rep1	0.408946	TRUE
Alg13	Facultative	No Dox (3d)	Rep1	0.327231	TRUE
Ctps2	Facultative	No Dox (3d)	Rep1	0.321101	TRUE
Ccdc120	NPC-specific	No Dox (3d)	Rep1	0.2125	FALSE
Slc10a3	Facultative	No Dox (3d)	Rep1	0.196262	TRUE
Cfp	Facultative	No Dox (3d)	Rep1	0.335689	TRUE
Slc9a6	NPC-specific	No Dox (3d)	Rep1	0.381868	TRUE
Plxnb3	NPC-specific	No Dox (3d)	Rep1	0.381679	TRUE
Chm	Facultative	No Dox (3d)	Rep1	0.219008	TRUE
Slc6a8	NPC-specific	No Dox (3d)	Rep1	0.308133	TRUE
Eif1ax	Facultative	No Dox (3d)	Rep1	0.321418	TRUE
Vbp1	Facultative	No Dox (3d)	Rep1	0.254279	TRUE
Ftx	Constitutive	No Dox (3d)	Rep1	0.379747	TRUE
Cstf2	NPC-specific	No Dox (3d)	Rep1	0.277372	TRUE
9530051G07Rik	NPC-specific	No Dox (3d)	Rep1	0.195122	TRUE
Sms	Facultative	No Dox (3d)	Rep1	0.352542	TRUE
Pcsk1n	NPC-specific	No Dox (3d)	Rep1	0.274608	TRUE
Rbmx	NPC-specific	No Dox (3d)	Rep1	0.28613	TRUE
Htatsf1	NPC-specific	No Dox (3d)	Rep1	0.291162	TRUE
Gm8822	NPC-specific	No Dox (3d)	Rep1	0.142857	FALSE
Gm9434	NPC-specific	No Dox (3d)	Rep1	0.366667	FALSE
Psmd10	NPC-specific	No Dox (3d)	Rep1	0.27451	TRUE
FmRep1	Facultative	No Dox (3d)	Rep1	0.239923	TRUE
Msl3	NPC-specific	No Dox (3d)	Rep1	0.29559	TRUE
Phka2	Facultative	No Dox (3d)	Rep1	0.264865	TRUE
Gprasp1	Facultative	No Dox (3d)	Rep1	0.246455	TRUE
Srpk3	Facultative	No Dox (3d)	Rep1	0.727273	FALSE
Tmem29	Constitutive	No Dox (3d)	Rep1	0.103896	FALSE
Hnrnph2	NPC-specific	No Dox (3d)	Rep1	0.166667	FALSE
Gm15247	NPC-specific	No Dox (3d)	Rep1	0.285714	FALSE
Awat2	NPC-specific	No Dox (3d)	Rep1	0.466667	FALSE
GpRep173	NPC-specific	No Dox (3d)	Rep1	0.178707	TRUE
Rbmx2	NPC-specific	No Dox (3d)	Rep1	0.201299	TRUE
Eda2r	Facultative	No Dox (3d)	Rep1	0.212925	TRUE
Atg4a	NPC-specific	No Dox (3d)	Rep1	0.167619	TRUE
Xiap	NPC-specific	No Dox (3d)	Rep1	0.184834	TRUE
Cox7b	NPC-specific	No Dox (3d)	Rep1	0.241176	FALSE
Trmt2b	Facultative	No Dox (3d)	Rep1	0.109091	TRUE
Taf1	Facultative	No Dox (3d)	Rep1	0.220339	TRUE
G530011O06Rik	Facultative	No Dox (3d)	Rep1	0.166667	FALSE
Gm14827	NPC-specific	No Dox (3d)	Rep1	0.111111	FALSE
3110067C02Rik	NPC-specific	No Dox (3d)	Rep1	0.242236	FALSE
Phf8	NPC-specific	No Dox (3d)	Rep1	0.14966	TRUE
Eif2s3x	Constitutive	No Dox (3d)	Rep1	0.181034	FALSE
Mageh1	Facultative	No Dox (3d)	Rep1	0.159487	TRUE
Hdac8	NPC-specific	No Dox (3d)	Rep1	0.196721	FALSE
Rai2	NPC-specific	No Dox (3d)	Rep1	0.170787	FALSE
Rbm41	Facultative	No Dox (3d)	Rep1	0.117647	FALSE
Magt1	Facultative	No Dox (3d)	Rep1	0.125507	FALSE
Prdx4	NPC-specific	No Dox (3d)	Rep1	0.109976	FALSE
Maged1	Facultative	No Dox (3d)	Rep1	0.117876	FALSE
Lamp2	Facultative	No Dox (3d)	Rep1	0.110446	FALSE
BC065397	NPC-specific	No Dox (3d)	Rep1	0.13522	FALSE
Aifm1	Facultative	No Dox (3d)	Rep1	0.166667	FALSE
Klf8	NPC-specific	No Dox (3d)	Rep1	0.275862	FALSE
Xist	Constitutive	No Dox (7d)	Rep1	0.996821	TRUE
Figf	Facultative	No Dox (7d)	Rep1	0.72973	TRUE
Gm14539	NPC-specific	No Dox (7d)	Rep1	0.707447	TRUE
1810030O07Rik	Constitutive	No Dox (7d)	Rep1	0.711645	TRUE
Gm14719	NPC-specific	No Dox (7d)	Rep1	0.504425	TRUE
Gm14634	Facultative	No Dox (7d)	Rep1	0.735294	TRUE
Apoo	NPC-specific	No Dox (7d)	Rep1	0.482759	TRUE
Fam3a	Facultative	No Dox (7d)	Rep1	0.545064	TRUE
Gemin8	Facultative	No Dox (7d)	Rep1	0.472175	TRUE
Trappc2	Facultative	No Dox (7d)	Rep1	0.703704	TRUE
Syap1	Facultative	No Dox (7d)	Rep1	0.555269	TRUE
Ssr4	Facultative	No Dox (7d)	Rep1	0.570513	TRUE
G6pdx	Facultative	No Dox (7d)	Rep1	0.530346	TRUE
Rbm3	Facultative	No Dox (7d)	Rep1	0.544794	TRUE
5730405O15Rik	NPC-specific	No Dox (7d)	Rep1	0.410959	TRUE
Usp11	Facultative	No Dox (7d)	Rep1	0.536721	TRUE
Ofd1	Facultative	No Dox (7d)	Rep1	0.507901	TRUE
Txlng	Facultative	No Dox (7d)	Rep1	0.510101	TRUE
Suv39h1	Facultative	No Dox (7d)	Rep1	0.514851	TRUE
Ftsj1	Facultative	No Dox (7d)	Rep1	0.584203	TRUE
Dnase1l1	Facultative	No Dox (7d)	Rep1	0.457143	TRUE
Atp6ap1	NPC-specific	No Dox (7d)	Rep1	0.311111	TRUE
Slc35a2	Facultative	No Dox (7d)	Rep1	0.52381	TRUE
Rps4x	Facultative	No Dox (7d)	Rep1	0.477085	TRUE
Rab9	Facultative	No Dox (7d)	Rep1	0.474747	TRUE
Flna	Facultative	No Dox (7d)	Rep1	0.484395	TRUE
Usp9x	Facultative	No Dox (7d)	Rep1	0.480428	TRUE
Rbm3os	Facultative	No Dox (7d)	Rep1	0.6	TRUE
Emd	Facultative	No Dox (7d)	Rep1	0.48449	TRUE
Pim2	NPC-specific	No Dox (7d)	Rep1	0.552846	TRUE
Ercc6l	Facultative	No Dox (7d)	Rep1	0.5	TRUE
Med14	Facultative	No Dox (7d)	Rep1	0.481667	TRUE
Taz	Facultative	No Dox (7d)	Rep1	0.52	TRUE
Hccs	Facultative	No Dox (7d)	Rep1	0.497817	TRUE
Mbtps2	Facultative	No Dox (7d)	Rep1	0.504249	TRUE
Lage3	Facultative	No Dox (7d)	Rep1	0.435419	TRUE
Mecp2	Facultative	No Dox (7d)	Rep1	0.497147	TRUE
Ubl4	Facultative	No Dox (7d)	Rep1	0.579281	TRUE
Timm17b	Facultative	No Dox (7d)	Rep1	0.525	TRUE
Pbdc1	Constitutive	No Dox (7d)	Rep1	0.492908	TRUE
Araf	Facultative	No Dox (7d)	Rep1	0.472752	TRUE
Cdk16	Facultative	No Dox (7d)	Rep1	0.488453	TRUE
Kdm6a	Constitutive	No Dox (7d)	Rep1	0.497642	TRUE
Mid1ip1	NPC-specific	No Dox (7d)	Rep1	0.306533	TRUE
Otud5	Facultative	No Dox (7d)	Rep1	0.491108	TRUE
Wdr45	Facultative	No Dox (7d)	Rep1	0.443243	TRUE
Pqbp1	Facultative	No Dox (7d)	Rep1	0.438503	TRUE
WdRep13	Facultative	No Dox (7d)	Rep1	0.485275	TRUE
Ikbkg	Facultative	No Dox (7d)	Rep1	0.487007	TRUE
ZrsRep2	Facultative	No Dox (7d)	Rep1	0.41877	TRUE
Plxna3	Facultative	No Dox (7d)	Rep1	0.426295	TRUE
Fam50a	Facultative	No Dox (7d)	Rep1	0.48538	TRUE
Bcap31	Facultative	No Dox (7d)	Rep1	0.436633	TRUE
Uba1	Facultative	No Dox (7d)	Rep1	0.431593	TRUE
Kdm5c	Constitutive	No Dox (7d)	Rep1	0.449153	TRUE
Tbc1d25	Facultative	No Dox (7d)	Rep1	0.387097	TRUE
Smc1a	Facultative	No Dox (7d)	Rep1	0.398123	TRUE
Gpkow	Facultative	No Dox (7d)	Rep1	0.463247	TRUE
Tfe3	Facultative	No Dox (7d)	Rep1	0.440957	TRUE
Piga	Facultative	No Dox (7d)	Rep1	0.457944	TRUE
Ddx3x	Constitutive	No Dox (7d)	Rep1	0.419077	TRUE
Utp14a	Constitutive	No Dox (7d)	Rep1	0.482866	TRUE
Car5b	Facultative	No Dox (7d)	Rep1	0.43104	TRUE
Kcnd1	NPC-specific	No Dox (7d)	Rep1	0.376344	TRUE
Ndufb11	Facultative	No Dox (7d)	Rep1	0.429046	TRUE
Ribc1	Facultative	No Dox (7d)	Rep1	0.57377	TRUE
Idh3g	Facultative	No Dox (7d)	Rep1	0.433399	TRUE
Abcd1	NPC-specific	No Dox (7d)	Rep1	0.374269	TRUE
Uxt	Facultative	No Dox (7d)	Rep1	0.484099	TRUE
Igbp1	Facultative	No Dox (7d)	Rep1	0.490694	TRUE
Arhgap4	Facultative	No Dox (7d)	Rep1	0.533333	TRUE
Atp6ap2	Facultative	No Dox (7d)	Rep1	0.405053	TRUE
Gripap1	Facultative	No Dox (7d)	Rep1	0.39984	TRUE
A230072C01Rik	Facultative	No Dox (7d)	Rep1	0.447837	TRUE
Bcor	NPC-specific	No Dox (7d)	Rep1	0.342342	TRUE
Nkap	Facultative	No Dox (7d)	Rep1	0.40613	TRUE
Jpx	Constitutive	No Dox (7d)	Rep1	0.382514	TRUE
Gdi1	Facultative	No Dox (7d)	Rep1	0.415589	TRUE
Gpm6b	Facultative	No Dox (7d)	Rep1	0.415204	TRUE
5530601H04Rik	Constitutive	No Dox (7d)	Rep1	0.426087	TRUE
Mmgt1	Facultative	No Dox (7d)	Rep1	0.398719	TRUE
Upf3b	Facultative	No Dox (7d)	Rep1	0.512821	TRUE
Hcfc1	Facultative	No Dox (7d)	Rep1	0.39958	TRUE
Akap17b	NPC-specific	No Dox (7d)	Rep1	0.407186	TRUE
Tspyl2	NPC-specific	No Dox (7d)	Rep1	0.427581	TRUE
BC022960	Facultative	No Dox (7d)	Rep1	0.311475	TRUE
Tmsb4x	Facultative	No Dox (7d)	Rep1	0.245161	TRUE
Rpgr	NPC-specific	No Dox (7d)	Rep1	0.40155	TRUE
Kantr	NPC-specific	No Dox (7d)	Rep1	0.46558	TRUE
Ebp	Facultative	No Dox (7d)	Rep1	0.319608	TRUE
Praf2	Facultative	No Dox (7d)	Rep1	0.409149	TRUE
Tceanc	Facultative	No Dox (7d)	Rep1	0.328571	TRUE
A830080D01Rik	NPC-specific	No Dox (7d)	Rep1	0.346405	TRUE
Iqsec2	NPC-specific	No Dox (7d)	Rep1	0.367409	TRUE
Hdac6	Facultative	No Dox (7d)	Rep1	0.355556	TRUE
Porcn	Facultative	No Dox (7d)	Rep1	0.369668	TRUE
Huwe1	Facultative	No Dox (7d)	Rep1	0.39312	TRUE
Armcx5	NPC-specific	No Dox (7d)	Rep1	0.406452	TRUE
RP23-135F22.6	NPC-specific	No Dox (7d)	Rep1	0.404762	TRUE
Naa10	Facultative	No Dox (7d)	Rep1	0.311765	TRUE
Hsd17b10	NPC-specific	No Dox (7d)	Rep1	0.355291	TRUE
Rbm10	NPC-specific	No Dox (7d)	Rep1	0.46875	TRUE
Siah1b	Facultative	No Dox (7d)	Rep1	0.380282	TRUE
Fundc1	NPC-specific	No Dox (7d)	Rep1	0.372929	TRUE
Elk1	NPC-specific	No Dox (7d)	Rep1	0.385827	TRUE
RP23-423B1.6	NPC-specific	No Dox (7d)	Rep1	0.263158	FALSE
Pdzd4	NPC-specific	No Dox (7d)	Rep1	0.31746	TRUE
Alg13	Facultative	No Dox (7d)	Rep1	0.37276	TRUE
Ctps2	Facultative	No Dox (7d)	Rep1	0.384733	TRUE
Ccdc120	NPC-specific	No Dox (7d)	Rep1	0.327869	FALSE
Slc10a3	Facultative	No Dox (7d)	Rep1	0.422535	TRUE
Cfp	Facultative	No Dox (7d)	Rep1	0.333333	TRUE
Slc9a6	NPC-specific	No Dox (7d)	Rep1	0.312668	TRUE
Plxnb3	NPC-specific	No Dox (7d)	Rep1	0.271028	TRUE
Chm	Facultative	No Dox (7d)	Rep1	0.406977	TRUE
Slc6a8	NPC-specific	No Dox (7d)	Rep1	0.300327	TRUE
Eif1ax	Facultative	No Dox (7d)	Rep1	0.328297	TRUE
Rbbp7	Facultative	No Dox (7d)	Rep1	0.210526	FALSE
Vbp1	Facultative	No Dox (7d)	Rep1	0.328221	TRUE
Ftx	Constitutive	No Dox (7d)	Rep1	0.177215	TRUE
Cstf2	NPC-specific	No Dox (7d)	Rep1	0.386792	TRUE
9530051G07Rik	NPC-specific	No Dox (7d)	Rep1	0.341176	TRUE
Sms	Facultative	No Dox (7d)	Rep1	0.261317	TRUE
Pcsk1n	NPC-specific	No Dox (7d)	Rep1	0.280305	TRUE
Rbmx	NPC-specific	No Dox (7d)	Rep1	0.315902	TRUE
Htatsf1	NPC-specific	No Dox (7d)	Rep1	0.271311	TRUE
Gm8822	NPC-specific	No Dox (7d)	Rep1	0.2	FALSE
Gm9434	NPC-specific	No Dox (7d)	Rep1	0.333333	FALSE
Psmd10	NPC-specific	No Dox (7d)	Rep1	0.306273	TRUE
FmRep1	Facultative	No Dox (7d)	Rep1	0.144772	TRUE
Mdm4-ps	NPC-specific	No Dox (7d)	Rep1	0.75	FALSE
S100g	NPC-specific	No Dox (7d)	Rep1	0.547619	FALSE
Msl3	NPC-specific	No Dox (7d)	Rep1	0.221849	TRUE
Phka2	Facultative	No Dox (7d)	Rep1	0.288136	TRUE
Gprasp1	Facultative	No Dox (7d)	Rep1	0.256334	TRUE
Tmem29	Constitutive	No Dox (7d)	Rep1	0.3	FALSE
Hnrnph2	NPC-specific	No Dox (7d)	Rep1	0.391304	FALSE
Awat2	NPC-specific	No Dox (7d)	Rep1	0.166667	FALSE
GpRep173	NPC-specific	No Dox (7d)	Rep1	0.208651	TRUE
Rbmx2	NPC-specific	No Dox (7d)	Rep1	0.254717	TRUE
Eda2r	Facultative	No Dox (7d)	Rep1	0.194536	TRUE
Atg4a	NPC-specific	No Dox (7d)	Rep1	0.102362	TRUE
Xiap	NPC-specific	No Dox (7d)	Rep1	0.189737	TRUE
Trmt2b	Facultative	No Dox (7d)	Rep1	0.279412	TRUE
Taf1	Facultative	No Dox (7d)	Rep1	0.121457	TRUE
Gm14827	NPC-specific	No Dox (7d)	Rep1	0.12	FALSE
3110067C02Rik	NPC-specific	No Dox (7d)	Rep1	0.151261	FALSE
Phf8	NPC-specific	No Dox (7d)	Rep1	0.227119	TRUE
Eif2s3x	Constitutive	No Dox (7d)	Rep1	0.214	FALSE
Mageh1	Facultative	No Dox (7d)	Rep1	0.162105	TRUE
Hdac8	NPC-specific	No Dox (7d)	Rep1	0.35	FALSE
Gm7327	NPC-specific	No Dox (7d)	Rep1	0.727273	FALSE
Rai2	NPC-specific	No Dox (7d)	Rep1	0.143564	FALSE
Firre	Constitutive	No Dox (7d)	Rep1	0.10355	FALSE
Morf4l2	Facultative	No Dox (7d)	Rep1	0.276923	FALSE
Maged1	Facultative	No Dox (7d)	Rep1	0.10146	FALSE
Lamp2	Facultative	No Dox (7d)	Rep1	0.105346	FALSE
Stag2	Facultative	No Dox (7d)	Rep1	0.125	FALSE
Map3k15	NPC-specific	No Dox (7d)	Rep1	0.117647	FALSE
Tceal6	NPC-specific	No Dox (7d)	Rep1	0.2	FALSE
Xist	Constitutive	No Dox (11d)	Rep1	0.996425	TRUE
Figf	Facultative	No Dox (11d)	Rep1	1	TRUE
Gm14539	NPC-specific	No Dox (11d)	Rep1	0.704508	TRUE
1810030O07Rik	Constitutive	No Dox (11d)	Rep1	0.679417	TRUE
Gm14719	NPC-specific	No Dox (11d)	Rep1	0.785714	TRUE
Gm14634	Facultative	No Dox (11d)	Rep1	0.521127	TRUE
Apoo	NPC-specific	No Dox (11d)	Rep1	0.258621	TRUE
Fam3a	Facultative	No Dox (11d)	Rep1	0.617916	TRUE
Gemin8	Facultative	No Dox (11d)	Rep1	0.501969	TRUE
Trappc2	Facultative	No Dox (11d)	Rep1	0.516949	TRUE
Syap1	Facultative	No Dox (11d)	Rep1	0.535051	TRUE
Ssr4	Facultative	No Dox (11d)	Rep1	0.632812	TRUE
G6pdx	Facultative	No Dox (11d)	Rep1	0.508898	TRUE
Rbm3	Facultative	No Dox (11d)	Rep1	0.520908	TRUE
5730405O15Rik	NPC-specific	No Dox (11d)	Rep1	0.576923	TRUE
Usp11	Facultative	No Dox (11d)	Rep1	0.521441	TRUE
Ofd1	Facultative	No Dox (11d)	Rep1	0.554987	TRUE
Txlng	Facultative	No Dox (11d)	Rep1	0.566667	TRUE
Suv39h1	Facultative	No Dox (11d)	Rep1	0.615385	TRUE
Ftsj1	Facultative	No Dox (11d)	Rep1	0.404255	TRUE
Dnase1l1	Facultative	No Dox (11d)	Rep1	0.550926	TRUE
Atp6ap1	NPC-specific	No Dox (11d)	Rep1	0.257143	TRUE
Slc35a2	Facultative	No Dox (11d)	Rep1	0.482365	TRUE
Rps4x	Facultative	No Dox (11d)	Rep1	0.494888	TRUE
Rab9	Facultative	No Dox (11d)	Rep1	0.45329	TRUE
Flna	Facultative	No Dox (11d)	Rep1	0.466689	TRUE
Usp9x	Facultative	No Dox (11d)	Rep1	0.492344	TRUE
Rbm3os	Facultative	No Dox (11d)	Rep1	0.266667	TRUE
Emd	Facultative	No Dox (11d)	Rep1	0.482342	TRUE
Pim2	NPC-specific	No Dox (11d)	Rep1	0.490909	TRUE
Ercc6l	Facultative	No Dox (11d)	Rep1	0.4	TRUE
Med14	Facultative	No Dox (11d)	Rep1	0.581667	TRUE
Taz	Facultative	No Dox (11d)	Rep1	0.431611	TRUE
Hccs	Facultative	No Dox (11d)	Rep1	0.492428	TRUE
Mbtps2	Facultative	No Dox (11d)	Rep1	0.466797	TRUE
Lage3	Facultative	No Dox (11d)	Rep1	0.436782	TRUE
Mecp2	Facultative	No Dox (11d)	Rep1	0.4345	TRUE
Ubl4	Facultative	No Dox (11d)	Rep1	0.477143	TRUE
Timm17b	Facultative	No Dox (11d)	Rep1	0.466488	TRUE
Pbdc1	Constitutive	No Dox (11d)	Rep1	0.439286	TRUE
Araf	Facultative	No Dox (11d)	Rep1	0.464079	TRUE
Cdk16	Facultative	No Dox (11d)	Rep1	0.47502	TRUE
Kdm6a	Constitutive	No Dox (11d)	Rep1	0.5	TRUE
Mid1ip1	NPC-specific	No Dox (11d)	Rep1	0.63871	TRUE
Otud5	Facultative	No Dox (11d)	Rep1	0.479351	TRUE
Wdr45	Facultative	No Dox (11d)	Rep1	0.402597	TRUE
Pqbp1	Facultative	No Dox (11d)	Rep1	0.421927	TRUE
WdRep13	Facultative	No Dox (11d)	Rep1	0.460633	TRUE
Ikbkg	Facultative	No Dox (11d)	Rep1	0.425305	TRUE
ZrsRep2	Facultative	No Dox (11d)	Rep1	0.406224	TRUE
Plxna3	Facultative	No Dox (11d)	Rep1	0.489768	TRUE
Fam50a	Facultative	No Dox (11d)	Rep1	0.494505	TRUE
Bcap31	Facultative	No Dox (11d)	Rep1	0.428978	TRUE
Uba1	Facultative	No Dox (11d)	Rep1	0.466164	TRUE
Kdm5c	Constitutive	No Dox (11d)	Rep1	0.436654	TRUE
Tbc1d25	Facultative	No Dox (11d)	Rep1	0.458763	TRUE
Smc1a	Facultative	No Dox (11d)	Rep1	0.471154	TRUE
Gpkow	Facultative	No Dox (11d)	Rep1	0.468231	TRUE
Tfe3	Facultative	No Dox (11d)	Rep1	0.441538	TRUE
Piga	Facultative	No Dox (11d)	Rep1	0.375	TRUE
Ddx3x	Constitutive	No Dox (11d)	Rep1	0.438489	TRUE
Utp14a	Constitutive	No Dox (11d)	Rep1	0.425305	TRUE
Car5b	Facultative	No Dox (11d)	Rep1	0.42501	TRUE
Kcnd1	NPC-specific	No Dox (11d)	Rep1	0.557377	TRUE
Ndufb11	Facultative	No Dox (11d)	Rep1	0.431346	TRUE
Ribc1	Facultative	No Dox (11d)	Rep1	0.23913	TRUE
Idh3g	Facultative	No Dox (11d)	Rep1	0.432652	TRUE
Abcd1	NPC-specific	No Dox (11d)	Rep1	0.354839	TRUE
Uxt	Facultative	No Dox (11d)	Rep1	0.519313	TRUE
Igbp1	Facultative	No Dox (11d)	Rep1	0.408451	TRUE
Arhgap4	Facultative	No Dox (11d)	Rep1	0.425532	TRUE
Atp6ap2	Facultative	No Dox (11d)	Rep1	0.422692	TRUE
Gripap1	Facultative	No Dox (11d)	Rep1	0.395776	TRUE
A230072C01Rik	Facultative	No Dox (11d)	Rep1	0.366925	TRUE
Bcor	NPC-specific	No Dox (11d)	Rep1	0.477064	TRUE
Nkap	Facultative	No Dox (11d)	Rep1	0.466817	TRUE
Jpx	Constitutive	No Dox (11d)	Rep1	0.381188	TRUE
Gdi1	Facultative	No Dox (11d)	Rep1	0.412645	TRUE
Gpm6b	Facultative	No Dox (11d)	Rep1	0.411296	TRUE
5530601H04Rik	Constitutive	No Dox (11d)	Rep1	0.449468	TRUE
Mmgt1	Facultative	No Dox (11d)	Rep1	0.422234	TRUE
Upf3b	Facultative	No Dox (11d)	Rep1	0.632353	TRUE
Hcfc1	Facultative	No Dox (11d)	Rep1	0.403474	TRUE
Akap17b	NPC-specific	No Dox (11d)	Rep1	0.40597	TRUE
Tspyl2	NPC-specific	No Dox (11d)	Rep1	0.441441	TRUE
BC022960	Facultative	No Dox (11d)	Rep1	0.44086	TRUE
Tmsb4x	Facultative	No Dox (11d)	Rep1	0.317647	TRUE
Rpgr	NPC-specific	No Dox (11d)	Rep1	0.386144	TRUE
Kantr	NPC-specific	No Dox (11d)	Rep1	0.384075	TRUE
Ebp	Facultative	No Dox (11d)	Rep1	0.391051	TRUE
Praf2	Facultative	No Dox (11d)	Rep1	0.331927	TRUE
Tceanc	Facultative	No Dox (11d)	Rep1	0.258741	TRUE
A830080D01Rik	NPC-specific	No Dox (11d)	Rep1	0.432624	TRUE
Iqsec2	NPC-specific	No Dox (11d)	Rep1	0.377672	TRUE
Hdac6	Facultative	No Dox (11d)	Rep1	0.404545	TRUE
Porcn	Facultative	No Dox (11d)	Rep1	0.286624	TRUE
Huwe1	Facultative	No Dox (11d)	Rep1	0.375389	TRUE
Armcx5	NPC-specific	No Dox (11d)	Rep1	0.333333	TRUE
RP23-135F22.6	NPC-specific	No Dox (11d)	Rep1	0.352941	TRUE
Naa10	Facultative	No Dox (11d)	Rep1	0.392405	TRUE
Hsd17b10	NPC-specific	No Dox (11d)	Rep1	0.314721	TRUE
Rbm10	NPC-specific	No Dox (11d)	Rep1	0.472222	TRUE
Siah1b	Facultative	No Dox (11d)	Rep1	0.282609	TRUE
Fundc1	NPC-specific	No Dox (11d)	Rep1	0.368987	TRUE
Elk1	NPC-specific	No Dox (11d)	Rep1	0.348031	TRUE
RP23-423B1.6	NPC-specific	No Dox (11d)	Rep1	0.368421	FALSE
Gm14817	NPC-specific	No Dox (11d)	Rep1	0.619048	FALSE
Pdzd4	NPC-specific	No Dox (11d)	Rep1	0.442379	TRUE
Alg13	Facultative	No Dox (11d)	Rep1	0.389262	TRUE
Ctps2	Facultative	No Dox (11d)	Rep1	0.378136	TRUE
Slc10a3	Facultative	No Dox (11d)	Rep1	0.308943	TRUE
Cfp	Facultative	No Dox (11d)	Rep1	0.43609	TRUE
Slc9a6	NPC-specific	No Dox (11d)	Rep1	0.339695	TRUE
Plxnb3	NPC-specific	No Dox (11d)	Rep1	0.396552	TRUE
Chm	Facultative	No Dox (11d)	Rep1	0.312649	TRUE
Slc6a8	NPC-specific	No Dox (11d)	Rep1	0.316311	TRUE
Eif1ax	Facultative	No Dox (11d)	Rep1	0.290603	TRUE
Rbbp7	Facultative	No Dox (11d)	Rep1	0.452381	FALSE
Vbp1	Facultative	No Dox (11d)	Rep1	0.248521	TRUE
Ftx	Constitutive	No Dox (11d)	Rep1	0.384615	TRUE
Cstf2	NPC-specific	No Dox (11d)	Rep1	0.215517	TRUE
9530051G07Rik	NPC-specific	No Dox (11d)	Rep1	0.326087	TRUE
Sms	Facultative	No Dox (11d)	Rep1	0.273438	TRUE
Pcsk1n	NPC-specific	No Dox (11d)	Rep1	0.262049	TRUE
Rbmx	NPC-specific	No Dox (11d)	Rep1	0.270928	TRUE
Htatsf1	NPC-specific	No Dox (11d)	Rep1	0.251434	TRUE
Gm8822	NPC-specific	No Dox (11d)	Rep1	0.272727	FALSE
Psmd10	NPC-specific	No Dox (11d)	Rep1	0.260163	TRUE
FmRep1	Facultative	No Dox (11d)	Rep1	0.314214	TRUE
Mdm4-ps	NPC-specific	No Dox (11d)	Rep1	0.166667	FALSE
Dynlt3	NPC-specific	No Dox (11d)	Rep1	0.5	FALSE
S100g	NPC-specific	No Dox (11d)	Rep1	0.230769	FALSE
Msl3	NPC-specific	No Dox (11d)	Rep1	0.26	TRUE
Phka2	Facultative	No Dox (11d)	Rep1	0.223464	TRUE
Gprasp1	Facultative	No Dox (11d)	Rep1	0.26681	TRUE
Srpk3	Facultative	No Dox (11d)	Rep1	0.333333	FALSE
Gm15247	NPC-specific	No Dox (11d)	Rep1	0.428571	FALSE
Awat2	NPC-specific	No Dox (11d)	Rep1	0.5	FALSE
GpRep173	NPC-specific	No Dox (11d)	Rep1	0.150877	TRUE
Rbmx2	NPC-specific	No Dox (11d)	Rep1	0.201389	TRUE
Eda2r	Facultative	No Dox (11d)	Rep1	0.206984	TRUE
Atg4a	NPC-specific	No Dox (11d)	Rep1	0.217391	TRUE
Xiap	NPC-specific	No Dox (11d)	Rep1	0.196762	TRUE
Cox7b	NPC-specific	No Dox (11d)	Rep1	0.133333	FALSE
Trmt2b	Facultative	No Dox (11d)	Rep1	0.135135	TRUE
Taf1	Facultative	No Dox (11d)	Rep1	0.154472	TRUE
G530011O06Rik	Facultative	No Dox (11d)	Rep1	0.3	FALSE
Phf8	NPC-specific	No Dox (11d)	Rep1	0.164062	TRUE
Eif2s3x	Constitutive	No Dox (11d)	Rep1	0.111984	FALSE
Mageh1	Facultative	No Dox (11d)	Rep1	0.138958	TRUE
Gm7327	NPC-specific	No Dox (11d)	Rep1	0.285714	FALSE
Rai2	NPC-specific	No Dox (11d)	Rep1	0.119935	FALSE
Rbm41	Facultative	No Dox (11d)	Rep1	0.125	FALSE
Magt1	Facultative	No Dox (11d)	Rep1	0.117084	FALSE
Firre	Constitutive	No Dox (11d)	Rep1	0.110656	FALSE
Morf4l2	Facultative	No Dox (11d)	Rep1	0.11236	FALSE
Haus7	Facultative	No Dox (11d)	Rep1	0.118182	FALSE
Stag2	Facultative	No Dox (11d)	Rep1	0.111111	FALSE
Zfp275	NPC-specific	No Dox (11d)	Rep1	0.120253	FALSE
Mid1	Constitutive	No Dox (11d)	Rep1	0.117647	FALSE
Bgn	Facultative	No Dox (11d)	Rep1	0.166667	FALSE
Map3k15	NPC-specific	No Dox (11d)	Rep1	0.148148	FALSE
Xist	Constitutive	No Dox (11d)	Rep1	0.997434	TRUE
Figf	Facultative	No Dox (11d)	Rep1	0.6	TRUE
Gm14539	NPC-specific	No Dox (11d)	Rep1	0.66559	TRUE
1810030O07Rik	Constitutive	No Dox (11d)	Rep1	0.7392	TRUE
Gm14719	NPC-specific	No Dox (11d)	Rep1	0.705882	TRUE
Gm14634	Facultative	No Dox (11d)	Rep1	0.484848	TRUE
Apoo	NPC-specific	No Dox (11d)	Rep1	0.829787	TRUE
Fam3a	Facultative	No Dox (11d)	Rep1	0.587324	TRUE
Gemin8	Facultative	No Dox (11d)	Rep1	0.63835	TRUE
Trappc2	Facultative	No Dox (11d)	Rep1	0.594017	TRUE
Syap1	Facultative	No Dox (11d)	Rep1	0.479188	TRUE
Ssr4	Facultative	No Dox (11d)	Rep1	0.406504	TRUE
G6pdx	Facultative	No Dox (11d)	Rep1	0.521024	TRUE
Rbm3	Facultative	No Dox (11d)	Rep1	0.479932	TRUE
5730405O15Rik	NPC-specific	No Dox (11d)	Rep1	0.441176	TRUE
Usp11	Facultative	No Dox (11d)	Rep1	0.536908	TRUE
Ofd1	Facultative	No Dox (11d)	Rep1	0.437137	TRUE
Txlng	Facultative	No Dox (11d)	Rep1	0.622093	TRUE
Suv39h1	Facultative	No Dox (11d)	Rep1	0.605634	TRUE
Ftsj1	Facultative	No Dox (11d)	Rep1	0.505051	TRUE
Dnase1l1	Facultative	No Dox (11d)	Rep1	0.540925	TRUE
Atp6ap1	NPC-specific	No Dox (11d)	Rep1	0.375	TRUE
Slc35a2	Facultative	No Dox (11d)	Rep1	0.483363	TRUE
Rps4x	Facultative	No Dox (11d)	Rep1	0.467934	TRUE
Rab9	Facultative	No Dox (11d)	Rep1	0.488297	TRUE
Flna	Facultative	No Dox (11d)	Rep1	0.493556	TRUE
Usp9x	Facultative	No Dox (11d)	Rep1	0.471972	TRUE
Rbm3os	Facultative	No Dox (11d)	Rep1	0.333333	TRUE
Emd	Facultative	No Dox (11d)	Rep1	0.492341	TRUE
Pim2	NPC-specific	No Dox (11d)	Rep1	0.5	TRUE
Ercc6l	Facultative	No Dox (11d)	Rep1	0.4	TRUE
Med14	Facultative	No Dox (11d)	Rep1	0.457237	TRUE
Taz	Facultative	No Dox (11d)	Rep1	0.37741	TRUE
Hccs	Facultative	No Dox (11d)	Rep1	0.465839	TRUE
Mbtps2	Facultative	No Dox (11d)	Rep1	0.523381	TRUE
Lage3	Facultative	No Dox (11d)	Rep1	0.410606	TRUE
Mecp2	Facultative	No Dox (11d)	Rep1	0.458051	TRUE
Ubl4	Facultative	No Dox (11d)	Rep1	0.428994	TRUE
Timm17b	Facultative	No Dox (11d)	Rep1	0.407258	TRUE
Pbdc1	Constitutive	No Dox (11d)	Rep1	0.438632	TRUE
Araf	Facultative	No Dox (11d)	Rep1	0.461303	TRUE
Cdk16	Facultative	No Dox (11d)	Rep1	0.426251	TRUE
Kdm6a	Constitutive	No Dox (11d)	Rep1	0.54798	TRUE
Mid1ip1	NPC-specific	No Dox (11d)	Rep1	0.373134	TRUE
Otud5	Facultative	No Dox (11d)	Rep1	0.465734	TRUE
Wdr45	Facultative	No Dox (11d)	Rep1	0.50116	TRUE
Pqbp1	Facultative	No Dox (11d)	Rep1	0.497067	TRUE
WdRep13	Facultative	No Dox (11d)	Rep1	0.460567	TRUE
Ikbkg	Facultative	No Dox (11d)	Rep1	0.438782	TRUE
ZrsRep2	Facultative	No Dox (11d)	Rep1	0.491935	TRUE
Plxna3	Facultative	No Dox (11d)	Rep1	0.45787	TRUE
Fam50a	Facultative	No Dox (11d)	Rep1	0.446602	TRUE
Bcap31	Facultative	No Dox (11d)	Rep1	0.434358	TRUE
Uba1	Facultative	No Dox (11d)	Rep1	0.463424	TRUE
Kdm5c	Constitutive	No Dox (11d)	Rep1	0.445874	TRUE
Tbc1d25	Facultative	No Dox (11d)	Rep1	0.44586	TRUE
Smc1a	Facultative	No Dox (11d)	Rep1	0.41625	TRUE
Gpkow	Facultative	No Dox (11d)	Rep1	0.429303	TRUE
Tfe3	Facultative	No Dox (11d)	Rep1	0.419609	TRUE
Piga	Facultative	No Dox (11d)	Rep1	0.382114	TRUE
Ddx3x	Constitutive	No Dox (11d)	Rep1	0.41776	TRUE
Utp14a	Constitutive	No Dox (11d)	Rep1	0.391679	TRUE
Car5b	Facultative	No Dox (11d)	Rep1	0.470407	TRUE
Kcnd1	NPC-specific	No Dox (11d)	Rep1	0.300885	TRUE
Ndufb11	Facultative	No Dox (11d)	Rep1	0.431175	TRUE
Ribc1	Facultative	No Dox (11d)	Rep1	0.655172	TRUE
Idh3g	Facultative	No Dox (11d)	Rep1	0.44543	TRUE
Abcd1	NPC-specific	No Dox (11d)	Rep1	0.453237	TRUE
Uxt	Facultative	No Dox (11d)	Rep1	0.448148	TRUE
Igbp1	Facultative	No Dox (11d)	Rep1	0.402961	TRUE
Arhgap4	Facultative	No Dox (11d)	Rep1	0.525	TRUE
Atp6ap2	Facultative	No Dox (11d)	Rep1	0.427101	TRUE
Gripap1	Facultative	No Dox (11d)	Rep1	0.389516	TRUE
A230072C01Rik	Facultative	No Dox (11d)	Rep1	0.458101	TRUE
Bcor	NPC-specific	No Dox (11d)	Rep1	0.495146	TRUE
Nkap	Facultative	No Dox (11d)	Rep1	0.396205	TRUE
Jpx	Constitutive	No Dox (11d)	Rep1	0.373874	TRUE
Gdi1	Facultative	No Dox (11d)	Rep1	0.392738	TRUE
Gpm6b	Facultative	No Dox (11d)	Rep1	0.401578	TRUE
5530601H04Rik	Constitutive	No Dox (11d)	Rep1	0.394928	TRUE
Mmgt1	Facultative	No Dox (11d)	Rep1	0.416259	TRUE
Upf3b	Facultative	No Dox (11d)	Rep1	0.421875	TRUE
Hcfc1	Facultative	No Dox (11d)	Rep1	0.363636	TRUE
Akap17b	NPC-specific	No Dox (11d)	Rep1	0.331148	TRUE
Tspyl2	NPC-specific	No Dox (11d)	Rep1	0.399766	TRUE
BC022960	Facultative	No Dox (11d)	Rep1	0.240964	TRUE
Tmsb4x	Facultative	No Dox (11d)	Rep1	0.437956	TRUE
Rpgr	NPC-specific	No Dox (11d)	Rep1	0.387801	TRUE
Kantr	NPC-specific	No Dox (11d)	Rep1	0.372822	TRUE
Ebp	Facultative	No Dox (11d)	Rep1	0.391167	TRUE
Praf2	Facultative	No Dox (11d)	Rep1	0.394766	TRUE
Tceanc	Facultative	No Dox (11d)	Rep1	0.598765	TRUE
A830080D01Rik	NPC-specific	No Dox (11d)	Rep1	0.458015	TRUE
Iqsec2	NPC-specific	No Dox (11d)	Rep1	0.388167	TRUE
Hdac6	Facultative	No Dox (11d)	Rep1	0.347397	TRUE
Porcn	Facultative	No Dox (11d)	Rep1	0.424419	TRUE
Huwe1	Facultative	No Dox (11d)	Rep1	0.3776	TRUE
Armcx5	NPC-specific	No Dox (11d)	Rep1	0.346774	TRUE
RP23-135F22.6	NPC-specific	No Dox (11d)	Rep1	0.333333	TRUE
Naa10	Facultative	No Dox (11d)	Rep1	0.428571	TRUE
Hsd17b10	NPC-specific	No Dox (11d)	Rep1	0.396761	TRUE
Rbm10	NPC-specific	No Dox (11d)	Rep1	0.594595	TRUE
Siah1b	Facultative	No Dox (11d)	Rep1	0.45679	TRUE
Fundc1	NPC-specific	No Dox (11d)	Rep1	0.367213	TRUE
Elk1	NPC-specific	No Dox (11d)	Rep1	0.421777	TRUE
Gm14817	NPC-specific	No Dox (11d)	Rep1	0.363636	FALSE
Pdzd4	NPC-specific	No Dox (11d)	Rep1	0.317269	TRUE
Alg13	Facultative	No Dox (11d)	Rep1	0.312303	TRUE
Ctps2	Facultative	No Dox (11d)	Rep1	0.295252	TRUE
Ccdc120	NPC-specific	No Dox (11d)	Rep1	0.290323	FALSE
Slc10a3	Facultative	No Dox (11d)	Rep1	0.284974	TRUE
Cfp	Facultative	No Dox (11d)	Rep1	0.328889	TRUE
Slc9a6	NPC-specific	No Dox (11d)	Rep1	0.37377	TRUE
Plxnb3	NPC-specific	No Dox (11d)	Rep1	0.245283	TRUE
Chm	Facultative	No Dox (11d)	Rep1	0.36859	TRUE
Slc6a8	NPC-specific	No Dox (11d)	Rep1	0.320056	TRUE
Eif1ax	Facultative	No Dox (11d)	Rep1	0.30723	TRUE
Rbbp7	Facultative	No Dox (11d)	Rep1	0.4375	FALSE
Vbp1	Facultative	No Dox (11d)	Rep1	0.32459	TRUE
Ftx	Constitutive	No Dox (11d)	Rep1	0.206897	TRUE
Cstf2	NPC-specific	No Dox (11d)	Rep1	0.308642	TRUE
9530051G07Rik	NPC-specific	No Dox (11d)	Rep1	0.232558	TRUE
Sms	Facultative	No Dox (11d)	Rep1	0.216667	TRUE
Pcsk1n	NPC-specific	No Dox (11d)	Rep1	0.297049	TRUE
Rbmx	NPC-specific	No Dox (11d)	Rep1	0.301587	TRUE
Htatsf1	NPC-specific	No Dox (11d)	Rep1	0.285259	TRUE
Gm8822	NPC-specific	No Dox (11d)	Rep1	0.272727	FALSE
Psmd10	NPC-specific	No Dox (11d)	Rep1	0.335714	TRUE
FmRep1	Facultative	No Dox (11d)	Rep1	0.314394	TRUE
Msl3	NPC-specific	No Dox (11d)	Rep1	0.249615	TRUE
Phka2	Facultative	No Dox (11d)	Rep1	0.282258	TRUE
Gprasp1	Facultative	No Dox (11d)	Rep1	0.231753	TRUE
Srpk3	Facultative	No Dox (11d)	Rep1	0.111111	FALSE
Tmem29	Constitutive	No Dox (11d)	Rep1	0.166667	FALSE
Hnrnph2	NPC-specific	No Dox (11d)	Rep1	0.37931	FALSE
Gm15247	NPC-specific	No Dox (11d)	Rep1	0.266667	FALSE
GpRep173	NPC-specific	No Dox (11d)	Rep1	0.256219	TRUE
Rbmx2	NPC-specific	No Dox (11d)	Rep1	0.187845	TRUE
Eda2r	Facultative	No Dox (11d)	Rep1	0.181253	TRUE
Atg4a	NPC-specific	No Dox (11d)	Rep1	0.19943	TRUE
Xiap	NPC-specific	No Dox (11d)	Rep1	0.181217	TRUE
Cox7b	NPC-specific	No Dox (11d)	Rep1	0.105882	FALSE
Trmt2b	Facultative	No Dox (11d)	Rep1	0.171875	TRUE
Taf1	Facultative	No Dox (11d)	Rep1	0.2	TRUE
G530011O06Rik	Facultative	No Dox (11d)	Rep1	0.166667	FALSE
3110067C02Rik	NPC-specific	No Dox (11d)	Rep1	0.148148	FALSE
Phf8	NPC-specific	No Dox (11d)	Rep1	0.148148	TRUE
Eif2s3x	Constitutive	No Dox (11d)	Rep1	0.154013	FALSE
Mageh1	Facultative	No Dox (11d)	Rep1	0.141442	TRUE
Gm15163	NPC-specific	No Dox (11d)	Rep1	0.275362	FALSE
Ap1s2	Facultative	No Dox (11d)	Rep1	0.273684	FALSE
Hdac8	NPC-specific	No Dox (11d)	Rep1	0.136364	FALSE
Rbm41	Facultative	No Dox (11d)	Rep1	0.113636	FALSE
Magt1	Facultative	No Dox (11d)	Rep1	0.105845	FALSE
Firre	Constitutive	No Dox (11d)	Rep1	0.133621	FALSE
Prdx4	NPC-specific	No Dox (11d)	Rep1	0.126945	FALSE
Maged1	Facultative	No Dox (11d)	Rep1	0.105769	FALSE
Rps24-ps3	NPC-specific	No Dox (11d)	Rep1	0.333333	FALSE
2210013O21Rik	Facultative	No Dox (11d)	Rep1	0.100402	FALSE
Slc25a14	NPC-specific	No Dox (11d)	Rep1	0.137755	FALSE
Tceal6	NPC-specific	No Dox (11d)	Rep1	0.111111	FALSE
Pnck	NPC-specific	No Dox (11d)	Rep1	0.25	FALSE
Xist	Constitutive	No Dox (3d)	Rep2	0.998944	TRUE
Figf	Facultative	No Dox (3d)	Rep2	0.413043	TRUE
Gm14539	NPC-specific	No Dox (3d)	Rep2	0.696607	TRUE
1810030O07Rik	Constitutive	No Dox (3d)	Rep2	0.781202	TRUE
Gm14719	NPC-specific	No Dox (3d)	Rep2	0.745763	TRUE
Gm14634	Facultative	No Dox (3d)	Rep2	0.714286	TRUE
Apoo	NPC-specific	No Dox (3d)	Rep2	0.792453	TRUE
Fam3a	Facultative	No Dox (3d)	Rep2	0.524205	TRUE
Gemin8	Facultative	No Dox (3d)	Rep2	0.579167	TRUE
Trappc2	Facultative	No Dox (3d)	Rep2	0.396739	TRUE
Syap1	Facultative	No Dox (3d)	Rep2	0.55941	TRUE
Ssr4	Facultative	No Dox (3d)	Rep2	0.515625	TRUE
G6pdx	Facultative	No Dox (3d)	Rep2	0.532258	TRUE
Rbm3	Facultative	No Dox (3d)	Rep2	0.538658	TRUE
5730405O15Rik	NPC-specific	No Dox (3d)	Rep2	0.465753	TRUE
Usp11	Facultative	No Dox (3d)	Rep2	0.492075	TRUE
Ofd1	Facultative	No Dox (3d)	Rep2	0.49676	TRUE
Txlng	Facultative	No Dox (3d)	Rep2	0.442922	TRUE
Suv39h1	Facultative	No Dox (3d)	Rep2	0.45977	TRUE
Ftsj1	Facultative	No Dox (3d)	Rep2	0.505547	TRUE
Dnase1l1	Facultative	No Dox (3d)	Rep2	0.520833	TRUE
Atp6ap1	NPC-specific	No Dox (3d)	Rep2	0.714286	TRUE
Slc35a2	Facultative	No Dox (3d)	Rep2	0.471554	TRUE
Rps4x	Facultative	No Dox (3d)	Rep2	0.494064	TRUE
Rab9	Facultative	No Dox (3d)	Rep2	0.545394	TRUE
Flna	Facultative	No Dox (3d)	Rep2	0.472346	TRUE
Usp9x	Facultative	No Dox (3d)	Rep2	0.478526	TRUE
Rbm3os	Facultative	No Dox (3d)	Rep2	0.190476	TRUE
Emd	Facultative	No Dox (3d)	Rep2	0.451082	TRUE
Pim2	NPC-specific	No Dox (3d)	Rep2	0.346801	TRUE
Ercc6l	Facultative	No Dox (3d)	Rep2	0.461538	TRUE
Med14	Facultative	No Dox (3d)	Rep2	0.409404	TRUE
Taz	Facultative	No Dox (3d)	Rep2	0.523474	TRUE
Hccs	Facultative	No Dox (3d)	Rep2	0.441016	TRUE
Mbtps2	Facultative	No Dox (3d)	Rep2	0.465278	TRUE
Lage3	Facultative	No Dox (3d)	Rep2	0.445212	TRUE
Mecp2	Facultative	No Dox (3d)	Rep2	0.443285	TRUE
Ubl4	Facultative	No Dox (3d)	Rep2	0.457854	TRUE
Timm17b	Facultative	No Dox (3d)	Rep2	0.521277	TRUE
Pbdc1	Constitutive	No Dox (3d)	Rep2	0.461613	TRUE
Araf	Facultative	No Dox (3d)	Rep2	0.415007	TRUE
Cdk16	Facultative	No Dox (3d)	Rep2	0.480715	TRUE
Kdm6a	Constitutive	No Dox (3d)	Rep2	0.397436	TRUE
Mid1ip1	NPC-specific	No Dox (3d)	Rep2	0.422764	TRUE
Otud5	Facultative	No Dox (3d)	Rep2	0.467828	TRUE
Wdr45	Facultative	No Dox (3d)	Rep2	0.44	TRUE
Pqbp1	Facultative	No Dox (3d)	Rep2	0.461235	TRUE
WdRep13	Facultative	No Dox (3d)	Rep2	0.437791	TRUE
Ikbkg	Facultative	No Dox (3d)	Rep2	0.455934	TRUE
ZrsRep2	Facultative	No Dox (3d)	Rep2	0.512108	TRUE
Plxna3	Facultative	No Dox (3d)	Rep2	0.478613	TRUE
Fam50a	Facultative	No Dox (3d)	Rep2	0.396694	TRUE
Bcap31	Facultative	No Dox (3d)	Rep2	0.467806	TRUE
Uba1	Facultative	No Dox (3d)	Rep2	0.43197	TRUE
Kdm5c	Constitutive	No Dox (3d)	Rep2	0.444189	TRUE
Tbc1d25	Facultative	No Dox (3d)	Rep2	0.554217	TRUE
Smc1a	Facultative	No Dox (3d)	Rep2	0.436716	TRUE
Gpkow	Facultative	No Dox (3d)	Rep2	0.44803	TRUE
Tfe3	Facultative	No Dox (3d)	Rep2	0.45216	TRUE
Piga	Facultative	No Dox (3d)	Rep2	0.588235	TRUE
Ddx3x	Constitutive	No Dox (3d)	Rep2	0.4796	TRUE
Utp14a	Constitutive	No Dox (3d)	Rep2	0.425957	TRUE
Car5b	Facultative	No Dox (3d)	Rep2	0.424741	TRUE
Kcnd1	NPC-specific	No Dox (3d)	Rep2	0.485465	TRUE
Ndufb11	Facultative	No Dox (3d)	Rep2	0.448654	TRUE
Ribc1	Facultative	No Dox (3d)	Rep2	0.416667	TRUE
Idh3g	Facultative	No Dox (3d)	Rep2	0.445192	TRUE
Abcd1	NPC-specific	No Dox (3d)	Rep2	0.377451	TRUE
Uxt	Facultative	No Dox (3d)	Rep2	0.450185	TRUE
Igbp1	Facultative	No Dox (3d)	Rep2	0.461642	TRUE
Arhgap4	Facultative	No Dox (3d)	Rep2	0.555556	TRUE
Atp6ap2	Facultative	No Dox (3d)	Rep2	0.431531	TRUE
Gripap1	Facultative	No Dox (3d)	Rep2	0.411665	TRUE
A230072C01Rik	Facultative	No Dox (3d)	Rep2	0.395928	TRUE
Bcor	NPC-specific	No Dox (3d)	Rep2	0.24	TRUE
Nkap	Facultative	No Dox (3d)	Rep2	0.417162	TRUE
Jpx	Constitutive	No Dox (3d)	Rep2	0.609756	TRUE
Gdi1	Facultative	No Dox (3d)	Rep2	0.434434	TRUE
Gpm6b	Facultative	No Dox (3d)	Rep2	0.41552	TRUE
5530601H04Rik	Constitutive	No Dox (3d)	Rep2	0.336634	TRUE
Mmgt1	Facultative	No Dox (3d)	Rep2	0.405257	TRUE
Upf3b	Facultative	No Dox (3d)	Rep2	0.318841	TRUE
Hcfc1	Facultative	No Dox (3d)	Rep2	0.401105	TRUE
Akap17b	NPC-specific	No Dox (3d)	Rep2	0.421277	TRUE
Tspyl2	NPC-specific	No Dox (3d)	Rep2	0.352103	TRUE
BC022960	Facultative	No Dox (3d)	Rep2	0.54902	TRUE
Tmsb4x	Facultative	No Dox (3d)	Rep2	0.43787	TRUE
Rpgr	NPC-specific	No Dox (3d)	Rep2	0.373173	TRUE
Kantr	NPC-specific	No Dox (3d)	Rep2	0.389121	TRUE
Ebp	Facultative	No Dox (3d)	Rep2	0.413564	TRUE
Praf2	Facultative	No Dox (3d)	Rep2	0.37305	TRUE
Tceanc	Facultative	No Dox (3d)	Rep2	0.398773	TRUE
A830080D01Rik	NPC-specific	No Dox (3d)	Rep2	0.359116	TRUE
Iqsec2	NPC-specific	No Dox (3d)	Rep2	0.373699	TRUE
Hdac6	Facultative	No Dox (3d)	Rep2	0.363112	TRUE
Porcn	Facultative	No Dox (3d)	Rep2	0.374408	TRUE
Huwe1	Facultative	No Dox (3d)	Rep2	0.371257	TRUE
Armcx5	NPC-specific	No Dox (3d)	Rep2	0.352564	TRUE
RP23-135F22.6	NPC-specific	No Dox (3d)	Rep2	0.272727	TRUE
Naa10	Facultative	No Dox (3d)	Rep2	0.532934	TRUE
Hsd17b10	NPC-specific	No Dox (3d)	Rep2	0.419631	TRUE
Rbm10	NPC-specific	No Dox (3d)	Rep2	0.311111	TRUE
Siah1b	Facultative	No Dox (3d)	Rep2	0.439024	TRUE
Fundc1	NPC-specific	No Dox (3d)	Rep2	0.355002	TRUE
Elk1	NPC-specific	No Dox (3d)	Rep2	0.330311	TRUE
RP23-423B1.6	NPC-specific	No Dox (3d)	Rep2	0.8	FALSE
Pdzd4	NPC-specific	No Dox (3d)	Rep2	0.304659	TRUE
Alg13	Facultative	No Dox (3d)	Rep2	0.318681	TRUE
Ctps2	Facultative	No Dox (3d)	Rep2	0.331865	TRUE
Ccdc120	NPC-specific	No Dox (3d)	Rep2	0.491803	FALSE
Slc10a3	Facultative	No Dox (3d)	Rep2	0.376238	TRUE
Cfp	Facultative	No Dox (3d)	Rep2	0.25098	TRUE
Slc9a6	NPC-specific	No Dox (3d)	Rep2	0.282297	TRUE
Plxnb3	NPC-specific	No Dox (3d)	Rep2	0.126761	TRUE
Chm	Facultative	No Dox (3d)	Rep2	0.264789	TRUE
Slc6a8	NPC-specific	No Dox (3d)	Rep2	0.335985	TRUE
Eif1ax	Facultative	No Dox (3d)	Rep2	0.29685	TRUE
Rbbp7	Facultative	No Dox (3d)	Rep2	0.25	FALSE
Vbp1	Facultative	No Dox (3d)	Rep2	0.234848	TRUE
Ftx	Constitutive	No Dox (3d)	Rep2	0.231884	TRUE
Cstf2	NPC-specific	No Dox (3d)	Rep2	0.409449	TRUE
9530051G07Rik	NPC-specific	No Dox (3d)	Rep2	0.285714	TRUE
Sms	Facultative	No Dox (3d)	Rep2	0.270833	TRUE
Pcsk1n	NPC-specific	No Dox (3d)	Rep2	0.281701	TRUE
Rbmx	NPC-specific	No Dox (3d)	Rep2	0.245067	TRUE
Htatsf1	NPC-specific	No Dox (3d)	Rep2	0.293639	TRUE
Gm8822	NPC-specific	No Dox (3d)	Rep2	0.8125	FALSE
Gm9434	NPC-specific	No Dox (3d)	Rep2	0.791667	FALSE
Psmd10	NPC-specific	No Dox (3d)	Rep2	0.20743	TRUE
FmRep1	Facultative	No Dox (3d)	Rep2	0.233193	TRUE
Mdm4-ps	NPC-specific	No Dox (3d)	Rep2	0.454545	FALSE
S100g	NPC-specific	No Dox (3d)	Rep2	0.4	FALSE
Msl3	NPC-specific	No Dox (3d)	Rep2	0.22187	TRUE
Phka2	Facultative	No Dox (3d)	Rep2	0.232955	TRUE
Gprasp1	Facultative	No Dox (3d)	Rep2	0.228932	TRUE
Srpk3	Facultative	No Dox (3d)	Rep2	0.333333	FALSE
Tmem29	Constitutive	No Dox (3d)	Rep2	0.5	FALSE
Hnrnph2	NPC-specific	No Dox (3d)	Rep2	0.272727	FALSE
Awat2	NPC-specific	No Dox (3d)	Rep2	0.357143	FALSE
GpRep173	NPC-specific	No Dox (3d)	Rep2	0.240469	TRUE
Rbmx2	NPC-specific	No Dox (3d)	Rep2	0.246154	TRUE
Eda2r	Facultative	No Dox (3d)	Rep2	0.195469	TRUE
Atg4a	NPC-specific	No Dox (3d)	Rep2	0.195	TRUE
Xiap	NPC-specific	No Dox (3d)	Rep2	0.145012	TRUE
Cox7b	NPC-specific	No Dox (3d)	Rep2	0.288	FALSE
Trmt2b	Facultative	No Dox (3d)	Rep2	0.177778	TRUE
Taf1	Facultative	No Dox (3d)	Rep2	0.205645	TRUE
G530011O06Rik	Facultative	No Dox (3d)	Rep2	0.272727	FALSE
Gm14827	NPC-specific	No Dox (3d)	Rep2	0.115385	FALSE
3110067C02Rik	NPC-specific	No Dox (3d)	Rep2	0.16	FALSE
Phf8	NPC-specific	No Dox (3d)	Rep2	0.179878	TRUE
Eif2s3x	Constitutive	No Dox (3d)	Rep2	0.154362	FALSE
Mageh1	Facultative	No Dox (3d)	Rep2	0.144897	TRUE
Gm15163	NPC-specific	No Dox (3d)	Rep2	0.174497	FALSE
Ap1s2	Facultative	No Dox (3d)	Rep2	0.272727	FALSE
Rai2	NPC-specific	No Dox (3d)	Rep2	0.131818	FALSE
Magt1	Facultative	No Dox (3d)	Rep2	0.102057	FALSE
Prdx4	NPC-specific	No Dox (3d)	Rep2	0.116667	FALSE
Maged1	Facultative	No Dox (3d)	Rep2	0.109718	FALSE
Lamp2	Facultative	No Dox (3d)	Rep2	0.104854	FALSE
Gm7598	NPC-specific	No Dox (3d)	Rep2	0.235294	FALSE
Nono	Facultative	No Dox (3d)	Rep2	0.113391	FALSE
Acsl4	NPC-specific	No Dox (3d)	Rep2	0.135922	FALSE
Cul4b	Facultative	No Dox (3d)	Rep2	0.151832	FALSE
Itgb1bp2	Facultative	No Dox (3d)	Rep2	0.166667	FALSE
Xist	Constitutive	No Dox (7d)	Rep2	0.998501	TRUE
Figf	Facultative	No Dox (7d)	Rep2	0.71875	TRUE
Gm14539	NPC-specific	No Dox (7d)	Rep2	0.704136	TRUE
1810030O07Rik	Constitutive	No Dox (7d)	Rep2	0.680162	TRUE
Gm14719	NPC-specific	No Dox (7d)	Rep2	0.65625	TRUE
Gm14634	Facultative	No Dox (7d)	Rep2	0.568182	TRUE
Apoo	NPC-specific	No Dox (7d)	Rep2	0.705882	TRUE
Fam3a	Facultative	No Dox (7d)	Rep2	0.587629	TRUE
Gemin8	Facultative	No Dox (7d)	Rep2	0.558322	TRUE
Trappc2	Facultative	No Dox (7d)	Rep2	0.648352	TRUE
Syap1	Facultative	No Dox (7d)	Rep2	0.562909	TRUE
Ssr4	Facultative	No Dox (7d)	Rep2	0.447205	TRUE
G6pdx	Facultative	No Dox (7d)	Rep2	0.525457	TRUE
Rbm3	Facultative	No Dox (7d)	Rep2	0.501554	TRUE
5730405O15Rik	NPC-specific	No Dox (7d)	Rep2	0.529412	TRUE
Usp11	Facultative	No Dox (7d)	Rep2	0.513472	TRUE
Ofd1	Facultative	No Dox (7d)	Rep2	0.526807	TRUE
Txlng	Facultative	No Dox (7d)	Rep2	0.530233	TRUE
Suv39h1	Facultative	No Dox (7d)	Rep2	0.441379	TRUE
Ftsj1	Facultative	No Dox (7d)	Rep2	0.495475	TRUE
Dnase1l1	Facultative	No Dox (7d)	Rep2	0.492701	TRUE
Atp6ap1	NPC-specific	No Dox (7d)	Rep2	0.723077	TRUE
Slc35a2	Facultative	No Dox (7d)	Rep2	0.478916	TRUE
Rps4x	Facultative	No Dox (7d)	Rep2	0.49838	TRUE
Rab9	Facultative	No Dox (7d)	Rep2	0.468293	TRUE
Flna	Facultative	No Dox (7d)	Rep2	0.494867	TRUE
Usp9x	Facultative	No Dox (7d)	Rep2	0.486927	TRUE
Rbm3os	Facultative	No Dox (7d)	Rep2	0.512195	TRUE
Emd	Facultative	No Dox (7d)	Rep2	0.454225	TRUE
Pim2	NPC-specific	No Dox (7d)	Rep2	0.556701	TRUE
Ercc6l	Facultative	No Dox (7d)	Rep2	0.5	TRUE
Med14	Facultative	No Dox (7d)	Rep2	0.517722	TRUE
Taz	Facultative	No Dox (7d)	Rep2	0.470588	TRUE
Hccs	Facultative	No Dox (7d)	Rep2	0.468085	TRUE
Mbtps2	Facultative	No Dox (7d)	Rep2	0.39523	TRUE
Lage3	Facultative	No Dox (7d)	Rep2	0.492683	TRUE
Mecp2	Facultative	No Dox (7d)	Rep2	0.524424	TRUE
Ubl4	Facultative	No Dox (7d)	Rep2	0.455373	TRUE
Timm17b	Facultative	No Dox (7d)	Rep2	0.43097	TRUE
Pbdc1	Constitutive	No Dox (7d)	Rep2	0.518363	TRUE
Araf	Facultative	No Dox (7d)	Rep2	0.495204	TRUE
Cdk16	Facultative	No Dox (7d)	Rep2	0.451168	TRUE
Kdm6a	Constitutive	No Dox (7d)	Rep2	0.438034	TRUE
Mid1ip1	NPC-specific	No Dox (7d)	Rep2	0.54717	TRUE
Otud5	Facultative	No Dox (7d)	Rep2	0.463768	TRUE
Wdr45	Facultative	No Dox (7d)	Rep2	0.394004	TRUE
Pqbp1	Facultative	No Dox (7d)	Rep2	0.461078	TRUE
WdRep13	Facultative	No Dox (7d)	Rep2	0.47907	TRUE
Ikbkg	Facultative	No Dox (7d)	Rep2	0.460922	TRUE
ZrsRep2	Facultative	No Dox (7d)	Rep2	0.444193	TRUE
Plxna3	Facultative	No Dox (7d)	Rep2	0.418286	TRUE
Fam50a	Facultative	No Dox (7d)	Rep2	0.356725	TRUE
Bcap31	Facultative	No Dox (7d)	Rep2	0.445877	TRUE
Uba1	Facultative	No Dox (7d)	Rep2	0.447988	TRUE
Kdm5c	Constitutive	No Dox (7d)	Rep2	0.428147	TRUE
Tbc1d25	Facultative	No Dox (7d)	Rep2	0.383838	TRUE
Smc1a	Facultative	No Dox (7d)	Rep2	0.458107	TRUE
Gpkow	Facultative	No Dox (7d)	Rep2	0.442376	TRUE
Tfe3	Facultative	No Dox (7d)	Rep2	0.451858	TRUE
Piga	Facultative	No Dox (7d)	Rep2	0.495798	TRUE
Ddx3x	Constitutive	No Dox (7d)	Rep2	0.403247	TRUE
Utp14a	Constitutive	No Dox (7d)	Rep2	0.469865	TRUE
Car5b	Facultative	No Dox (7d)	Rep2	0.430632	TRUE
Kcnd1	NPC-specific	No Dox (7d)	Rep2	0.479876	TRUE
Ndufb11	Facultative	No Dox (7d)	Rep2	0.428474	TRUE
Ribc1	Facultative	No Dox (7d)	Rep2	0.520833	TRUE
Idh3g	Facultative	No Dox (7d)	Rep2	0.427111	TRUE
Abcd1	NPC-specific	No Dox (7d)	Rep2	0.44697	TRUE
Uxt	Facultative	No Dox (7d)	Rep2	0.367133	TRUE
Igbp1	Facultative	No Dox (7d)	Rep2	0.410431	TRUE
Arhgap4	Facultative	No Dox (7d)	Rep2	0.566038	TRUE
Atp6ap2	Facultative	No Dox (7d)	Rep2	0.408775	TRUE
Gripap1	Facultative	No Dox (7d)	Rep2	0.480156	TRUE
A230072C01Rik	Facultative	No Dox (7d)	Rep2	0.419298	TRUE
Bcor	NPC-specific	No Dox (7d)	Rep2	0.469388	TRUE
Nkap	Facultative	No Dox (7d)	Rep2	0.402471	TRUE
Jpx	Constitutive	No Dox (7d)	Rep2	0.372308	TRUE
Gdi1	Facultative	No Dox (7d)	Rep2	0.430621	TRUE
Gpm6b	Facultative	No Dox (7d)	Rep2	0.423174	TRUE
5530601H04Rik	Constitutive	No Dox (7d)	Rep2	0.405405	TRUE
Mmgt1	Facultative	No Dox (7d)	Rep2	0.451624	TRUE
Upf3b	Facultative	No Dox (7d)	Rep2	0.505051	TRUE
Hcfc1	Facultative	No Dox (7d)	Rep2	0.343539	TRUE
Akap17b	NPC-specific	No Dox (7d)	Rep2	0.405467	TRUE
Tspyl2	NPC-specific	No Dox (7d)	Rep2	0.387898	TRUE
BC022960	Facultative	No Dox (7d)	Rep2	0.471698	TRUE
Tmsb4x	Facultative	No Dox (7d)	Rep2	0.40146	TRUE
Rpgr	NPC-specific	No Dox (7d)	Rep2	0.430385	TRUE
Kantr	NPC-specific	No Dox (7d)	Rep2	0.382732	TRUE
Ebp	Facultative	No Dox (7d)	Rep2	0.350877	TRUE
Praf2	Facultative	No Dox (7d)	Rep2	0.391434	TRUE
Tceanc	Facultative	No Dox (7d)	Rep2	0.428571	TRUE
A830080D01Rik	NPC-specific	No Dox (7d)	Rep2	0.311475	TRUE
Iqsec2	NPC-specific	No Dox (7d)	Rep2	0.332524	TRUE
Hdac6	Facultative	No Dox (7d)	Rep2	0.417949	TRUE
Porcn	Facultative	No Dox (7d)	Rep2	0.38189	TRUE
Huwe1	Facultative	No Dox (7d)	Rep2	0.394671	TRUE
Armcx5	NPC-specific	No Dox (7d)	Rep2	0.342857	TRUE
RP23-135F22.6	NPC-specific	No Dox (7d)	Rep2	0.277778	TRUE
Naa10	Facultative	No Dox (7d)	Rep2	0.269231	TRUE
Hsd17b10	NPC-specific	No Dox (7d)	Rep2	0.352144	TRUE
Rbm10	NPC-specific	No Dox (7d)	Rep2	0.382353	TRUE
Siah1b	Facultative	No Dox (7d)	Rep2	0.188235	TRUE
Fundc1	NPC-specific	No Dox (7d)	Rep2	0.377821	TRUE
Elk1	NPC-specific	No Dox (7d)	Rep2	0.296499	TRUE
RP23-423B1.6	NPC-specific	No Dox (7d)	Rep2	0.428571	FALSE
Gm14817	NPC-specific	No Dox (7d)	Rep2	0.642857	FALSE
Pdzd4	NPC-specific	No Dox (7d)	Rep2	0.324873	TRUE
Alg13	Facultative	No Dox (7d)	Rep2	0.299197	TRUE
Ctps2	Facultative	No Dox (7d)	Rep2	0.27248	TRUE
Ccdc120	NPC-specific	No Dox (7d)	Rep2	0.38	FALSE
Slc10a3	Facultative	No Dox (7d)	Rep2	0.363636	TRUE
Cfp	Facultative	No Dox (7d)	Rep2	0.294304	TRUE
Slc9a6	NPC-specific	No Dox (7d)	Rep2	0.351293	TRUE
Plxnb3	NPC-specific	No Dox (7d)	Rep2	0.290909	TRUE
Chm	Facultative	No Dox (7d)	Rep2	0.279612	TRUE
Slc6a8	NPC-specific	No Dox (7d)	Rep2	0.315651	TRUE
Eif1ax	Facultative	No Dox (7d)	Rep2	0.314893	TRUE
Rbbp7	Facultative	No Dox (7d)	Rep2	0.354167	FALSE
Vbp1	Facultative	No Dox (7d)	Rep2	0.362319	TRUE
Ftx	Constitutive	No Dox (7d)	Rep2	0.456522	TRUE
Cstf2	NPC-specific	No Dox (7d)	Rep2	0.322314	TRUE
9530051G07Rik	NPC-specific	No Dox (7d)	Rep2	0.247191	TRUE
Sms	Facultative	No Dox (7d)	Rep2	0.326014	TRUE
Pcsk1n	NPC-specific	No Dox (7d)	Rep2	0.311321	TRUE
Rbmx	NPC-specific	No Dox (7d)	Rep2	0.27902	TRUE
Htatsf1	NPC-specific	No Dox (7d)	Rep2	0.275777	TRUE
Gm8822	NPC-specific	No Dox (7d)	Rep2	0.25	FALSE
Psmd10	NPC-specific	No Dox (7d)	Rep2	0.319209	TRUE
FmRep1	Facultative	No Dox (7d)	Rep2	0.275676	TRUE
Mdm4-ps	NPC-specific	No Dox (7d)	Rep2	0.217391	FALSE
Dynlt3	NPC-specific	No Dox (7d)	Rep2	0.333333	FALSE
S100g	NPC-specific	No Dox (7d)	Rep2	0.125	FALSE
Msl3	NPC-specific	No Dox (7d)	Rep2	0.231539	TRUE
Phka2	Facultative	No Dox (7d)	Rep2	0.208122	TRUE
Gprasp1	Facultative	No Dox (7d)	Rep2	0.208323	TRUE
Srpk3	Facultative	No Dox (7d)	Rep2	0.357143	FALSE
Tmem29	Constitutive	No Dox (7d)	Rep2	0.272727	FALSE
Hnrnph2	NPC-specific	No Dox (7d)	Rep2	0.264706	FALSE
Gm15247	NPC-specific	No Dox (7d)	Rep2	0.214286	FALSE
GpRep173	NPC-specific	No Dox (7d)	Rep2	0.221053	TRUE
Rbmx2	NPC-specific	No Dox (7d)	Rep2	0.123288	TRUE
Eda2r	Facultative	No Dox (7d)	Rep2	0.188077	TRUE
Atg4a	NPC-specific	No Dox (7d)	Rep2	0.278867	TRUE
Xiap	NPC-specific	No Dox (7d)	Rep2	0.184883	TRUE
Cox7b	NPC-specific	No Dox (7d)	Rep2	0.233766	FALSE
Trmt2b	Facultative	No Dox (7d)	Rep2	0.123457	TRUE
Taf1	Facultative	No Dox (7d)	Rep2	0.135889	TRUE
Gm14827	NPC-specific	No Dox (7d)	Rep2	0.44	FALSE
3110067C02Rik	NPC-specific	No Dox (7d)	Rep2	0.138462	FALSE
Phf8	NPC-specific	No Dox (7d)	Rep2	0.125749	TRUE
Eif2s3x	Constitutive	No Dox (7d)	Rep2	0.186275	FALSE
Mageh1	Facultative	No Dox (7d)	Rep2	0.150367	TRUE
Gm15163	NPC-specific	No Dox (7d)	Rep2	0.107345	FALSE
Hdac8	NPC-specific	No Dox (7d)	Rep2	0.196078	FALSE
Rai2	NPC-specific	No Dox (7d)	Rep2	0.127593	FALSE
Magt1	Facultative	No Dox (7d)	Rep2	0.103374	FALSE
Firre	Constitutive	No Dox (7d)	Rep2	0.118557	FALSE
Prdx4	NPC-specific	No Dox (7d)	Rep2	0.115224	FALSE
Morf4l2	Facultative	No Dox (7d)	Rep2	0.145161	FALSE
Maged1	Facultative	No Dox (7d)	Rep2	0.107093	FALSE
Lamp2	Facultative	No Dox (7d)	Rep2	0.101961	FALSE
Gm7598	NPC-specific	No Dox (7d)	Rep2	0.142857	FALSE
Nono	Facultative	No Dox (7d)	Rep2	0.100622	FALSE
Stag2	Facultative	No Dox (7d)	Rep2	0.153846	FALSE
Aifm1	Facultative	No Dox (7d)	Rep2	0.204545	FALSE
Xist	Constitutive	No Dox (11d)	Rep2	0.999507	TRUE
Figf	Facultative	No Dox (11d)	Rep2	0.978261	TRUE
Gm14539	NPC-specific	No Dox (11d)	Rep2	0.807566	TRUE
1810030O07Rik	Constitutive	No Dox (11d)	Rep2	0.671743	TRUE
Gm14719	NPC-specific	No Dox (11d)	Rep2	0.733333	TRUE
Gm14634	Facultative	No Dox (11d)	Rep2	0.378378	TRUE
Apoo	NPC-specific	No Dox (11d)	Rep2	0.640625	TRUE
Fam3a	Facultative	No Dox (11d)	Rep2	0.568182	TRUE
Gemin8	Facultative	No Dox (11d)	Rep2	0.662921	TRUE
Trappc2	Facultative	No Dox (11d)	Rep2	0.461538	TRUE
Syap1	Facultative	No Dox (11d)	Rep2	0.551227	TRUE
Ssr4	Facultative	No Dox (11d)	Rep2	0.703704	TRUE
G6pdx	Facultative	No Dox (11d)	Rep2	0.56007	TRUE
Rbm3	Facultative	No Dox (11d)	Rep2	0.505952	TRUE
5730405O15Rik	NPC-specific	No Dox (11d)	Rep2	0.657143	TRUE
Usp11	Facultative	No Dox (11d)	Rep2	0.534809	TRUE
Ofd1	Facultative	No Dox (11d)	Rep2	0.552632	TRUE
Txlng	Facultative	No Dox (11d)	Rep2	0.547085	TRUE
Suv39h1	Facultative	No Dox (11d)	Rep2	0.358974	TRUE
Ftsj1	Facultative	No Dox (11d)	Rep2	0.568151	TRUE
Dnase1l1	Facultative	No Dox (11d)	Rep2	0.506726	TRUE
Atp6ap1	NPC-specific	No Dox (11d)	Rep2	0.419355	TRUE
Slc35a2	Facultative	No Dox (11d)	Rep2	0.489723	TRUE
Rps4x	Facultative	No Dox (11d)	Rep2	0.489424	TRUE
Rab9	Facultative	No Dox (11d)	Rep2	0.500795	TRUE
Flna	Facultative	No Dox (11d)	Rep2	0.487531	TRUE
Usp9x	Facultative	No Dox (11d)	Rep2	0.482734	TRUE
Rbm3os	Facultative	No Dox (11d)	Rep2	0.869565	TRUE
Emd	Facultative	No Dox (11d)	Rep2	0.482574	TRUE
Pim2	NPC-specific	No Dox (11d)	Rep2	0.555556	TRUE
Ercc6l	Facultative	No Dox (11d)	Rep2	0.583333	TRUE
Med14	Facultative	No Dox (11d)	Rep2	0.469622	TRUE
Taz	Facultative	No Dox (11d)	Rep2	0.456456	TRUE
Hccs	Facultative	No Dox (11d)	Rep2	0.451782	TRUE
Mbtps2	Facultative	No Dox (11d)	Rep2	0.516908	TRUE
Lage3	Facultative	No Dox (11d)	Rep2	0.484722	TRUE
Mecp2	Facultative	No Dox (11d)	Rep2	0.481034	TRUE
Ubl4	Facultative	No Dox (11d)	Rep2	0.479769	TRUE
Timm17b	Facultative	No Dox (11d)	Rep2	0.520256	TRUE
Pbdc1	Constitutive	No Dox (11d)	Rep2	0.490408	TRUE
Araf	Facultative	No Dox (11d)	Rep2	0.443714	TRUE
Cdk16	Facultative	No Dox (11d)	Rep2	0.438079	TRUE
Kdm6a	Constitutive	No Dox (11d)	Rep2	0.474699	TRUE
Mid1ip1	NPC-specific	No Dox (11d)	Rep2	0.530488	TRUE
Otud5	Facultative	No Dox (11d)	Rep2	0.446034	TRUE
Wdr45	Facultative	No Dox (11d)	Rep2	0.5225	TRUE
Pqbp1	Facultative	No Dox (11d)	Rep2	0.501497	TRUE
WdRep13	Facultative	No Dox (11d)	Rep2	0.456	TRUE
Ikbkg	Facultative	No Dox (11d)	Rep2	0.459265	TRUE
ZrsRep2	Facultative	No Dox (11d)	Rep2	0.483317	TRUE
Plxna3	Facultative	No Dox (11d)	Rep2	0.464849	TRUE
Fam50a	Facultative	No Dox (11d)	Rep2	0.516949	TRUE
Bcap31	Facultative	No Dox (11d)	Rep2	0.46731	TRUE
Uba1	Facultative	No Dox (11d)	Rep2	0.439718	TRUE
Kdm5c	Constitutive	No Dox (11d)	Rep2	0.456522	TRUE
Tbc1d25	Facultative	No Dox (11d)	Rep2	0.351648	TRUE
Smc1a	Facultative	No Dox (11d)	Rep2	0.454277	TRUE
Gpkow	Facultative	No Dox (11d)	Rep2	0.412088	TRUE
Tfe3	Facultative	No Dox (11d)	Rep2	0.441492	TRUE
Piga	Facultative	No Dox (11d)	Rep2	0.363636	TRUE
Ddx3x	Constitutive	No Dox (11d)	Rep2	0.437811	TRUE
Utp14a	Constitutive	No Dox (11d)	Rep2	0.435484	TRUE
Car5b	Facultative	No Dox (11d)	Rep2	0.431304	TRUE
Kcnd1	NPC-specific	No Dox (11d)	Rep2	0.411765	TRUE
Ndufb11	Facultative	No Dox (11d)	Rep2	0.441293	TRUE
Ribc1	Facultative	No Dox (11d)	Rep2	0.478873	TRUE
Idh3g	Facultative	No Dox (11d)	Rep2	0.406554	TRUE
Abcd1	NPC-specific	No Dox (11d)	Rep2	0.456693	TRUE
Uxt	Facultative	No Dox (11d)	Rep2	0.411017	TRUE
Igbp1	Facultative	No Dox (11d)	Rep2	0.380747	TRUE
Arhgap4	Facultative	No Dox (11d)	Rep2	0.319149	TRUE
Atp6ap2	Facultative	No Dox (11d)	Rep2	0.450286	TRUE
Gripap1	Facultative	No Dox (11d)	Rep2	0.467559	TRUE
A230072C01Rik	Facultative	No Dox (11d)	Rep2	0.424719	TRUE
Bcor	NPC-specific	No Dox (11d)	Rep2	0.57971	TRUE
Nkap	Facultative	No Dox (11d)	Rep2	0.433857	TRUE
Jpx	Constitutive	No Dox (11d)	Rep2	0.394619	TRUE
Gdi1	Facultative	No Dox (11d)	Rep2	0.439119	TRUE
Gpm6b	Facultative	No Dox (11d)	Rep2	0.418308	TRUE
5530601H04Rik	Constitutive	No Dox (11d)	Rep2	0.370588	TRUE
Mmgt1	Facultative	No Dox (11d)	Rep2	0.39979	TRUE
Upf3b	Facultative	No Dox (11d)	Rep2	0.126582	TRUE
Hcfc1	Facultative	No Dox (11d)	Rep2	0.459569	TRUE
Akap17b	NPC-specific	No Dox (11d)	Rep2	0.432927	TRUE
Tspyl2	NPC-specific	No Dox (11d)	Rep2	0.400932	TRUE
BC022960	Facultative	No Dox (11d)	Rep2	0.457627	TRUE
Tmsb4x	Facultative	No Dox (11d)	Rep2	0.522388	TRUE
Rpgr	NPC-specific	No Dox (11d)	Rep2	0.38961	TRUE
Kantr	NPC-specific	No Dox (11d)	Rep2	0.418719	TRUE
Ebp	Facultative	No Dox (11d)	Rep2	0.411523	TRUE
Praf2	Facultative	No Dox (11d)	Rep2	0.342857	TRUE
Tceanc	Facultative	No Dox (11d)	Rep2	0.286713	TRUE
A830080D01Rik	NPC-specific	No Dox (11d)	Rep2	0.367521	TRUE
Iqsec2	NPC-specific	No Dox (11d)	Rep2	0.438662	TRUE
Hdac6	Facultative	No Dox (11d)	Rep2	0.40188	TRUE
Porcn	Facultative	No Dox (11d)	Rep2	0.328571	TRUE
Huwe1	Facultative	No Dox (11d)	Rep2	0.35853	TRUE
Armcx5	NPC-specific	No Dox (11d)	Rep2	0.356322	TRUE
RP23-135F22.6	NPC-specific	No Dox (11d)	Rep2	0.208333	TRUE
Naa10	Facultative	No Dox (11d)	Rep2	0.296296	TRUE
Hsd17b10	NPC-specific	No Dox (11d)	Rep2	0.356123	TRUE
Rbm10	NPC-specific	No Dox (11d)	Rep2	0.210526	TRUE
Siah1b	Facultative	No Dox (11d)	Rep2	0.677419	TRUE
Fundc1	NPC-specific	No Dox (11d)	Rep2	0.354218	TRUE
Elk1	NPC-specific	No Dox (11d)	Rep2	0.366801	TRUE
RP23-423B1.6	NPC-specific	No Dox (11d)	Rep2	0.533333	FALSE
Pdzd4	NPC-specific	No Dox (11d)	Rep2	0.356209	TRUE
Alg13	Facultative	No Dox (11d)	Rep2	0.339223	TRUE
Ctps2	Facultative	No Dox (11d)	Rep2	0.275578	TRUE
Ccdc120	NPC-specific	No Dox (11d)	Rep2	0.352941	FALSE
Slc10a3	Facultative	No Dox (11d)	Rep2	0.358491	TRUE
Cfp	Facultative	No Dox (11d)	Rep2	0.253968	TRUE
Slc9a6	NPC-specific	No Dox (11d)	Rep2	0.220395	TRUE
Plxnb3	NPC-specific	No Dox (11d)	Rep2	0.28125	TRUE
Chm	Facultative	No Dox (11d)	Rep2	0.339623	TRUE
Slc6a8	NPC-specific	No Dox (11d)	Rep2	0.299788	TRUE
Eif1ax	Facultative	No Dox (11d)	Rep2	0.318457	TRUE
Rbbp7	Facultative	No Dox (11d)	Rep2	0.135135	FALSE
Vbp1	Facultative	No Dox (11d)	Rep2	0.386447	TRUE
Ftx	Constitutive	No Dox (11d)	Rep2	0.20202	TRUE
Cstf2	NPC-specific	No Dox (11d)	Rep2	0.275591	TRUE
9530051G07Rik	NPC-specific	No Dox (11d)	Rep2	0.46875	TRUE
Sms	Facultative	No Dox (11d)	Rep2	0.308026	TRUE
Pcsk1n	NPC-specific	No Dox (11d)	Rep2	0.298798	TRUE
Rbmx	NPC-specific	No Dox (11d)	Rep2	0.297954	TRUE
Htatsf1	NPC-specific	No Dox (11d)	Rep2	0.282563	TRUE
Gm8822	NPC-specific	No Dox (11d)	Rep2	0.25	FALSE
Gm9434	NPC-specific	No Dox (11d)	Rep2	0.5	FALSE
Psmd10	NPC-specific	No Dox (11d)	Rep2	0.161765	TRUE
FmRep1	Facultative	No Dox (11d)	Rep2	0.234375	TRUE
Mdm4-ps	NPC-specific	No Dox (11d)	Rep2	0.1875	FALSE
Dynlt3	NPC-specific	No Dox (11d)	Rep2	0.6	FALSE
S100g	NPC-specific	No Dox (11d)	Rep2	0.408163	FALSE
Msl3	NPC-specific	No Dox (11d)	Rep2	0.284566	TRUE
Phka2	Facultative	No Dox (11d)	Rep2	0.245161	TRUE
Gprasp1	Facultative	No Dox (11d)	Rep2	0.266867	TRUE
Tmem29	Constitutive	No Dox (11d)	Rep2	0.137255	FALSE
Hnrnph2	NPC-specific	No Dox (11d)	Rep2	0.26	FALSE
GpRep173	NPC-specific	No Dox (11d)	Rep2	0.148699	TRUE
Rbmx2	NPC-specific	No Dox (11d)	Rep2	0.24	TRUE
Eda2r	Facultative	No Dox (11d)	Rep2	0.184798	TRUE
Atg4a	NPC-specific	No Dox (11d)	Rep2	0.197719	TRUE
Xiap	NPC-specific	No Dox (11d)	Rep2	0.225441	TRUE
Cox7b	NPC-specific	No Dox (11d)	Rep2	0.140351	FALSE
Trmt2b	Facultative	No Dox (11d)	Rep2	0.206186	TRUE
Taf1	Facultative	No Dox (11d)	Rep2	0.212264	TRUE
G530011O06Rik	Facultative	No Dox (11d)	Rep2	0.266667	FALSE
Gm14827	NPC-specific	No Dox (11d)	Rep2	0.269231	FALSE
3110067C02Rik	NPC-specific	No Dox (11d)	Rep2	0.118644	FALSE
Phf8	NPC-specific	No Dox (11d)	Rep2	0.142857	TRUE
Eif2s3x	Constitutive	No Dox (11d)	Rep2	0.151515	FALSE
Mageh1	Facultative	No Dox (11d)	Rep2	0.169767	TRUE
Gm15163	NPC-specific	No Dox (11d)	Rep2	0.239437	FALSE
Ap1s2	Facultative	No Dox (11d)	Rep2	0.231884	FALSE
Rai2	NPC-specific	No Dox (11d)	Rep2	0.129936	FALSE
Rbm41	Facultative	No Dox (11d)	Rep2	0.170732	FALSE
Magt1	Facultative	No Dox (11d)	Rep2	0.115354	FALSE
Firre	Constitutive	No Dox (11d)	Rep2	0.149068	FALSE
Morf4l2	Facultative	No Dox (11d)	Rep2	0.16129	FALSE
Maged1	Facultative	No Dox (11d)	Rep2	0.110405	FALSE
Lamp2	Facultative	No Dox (11d)	Rep2	0.11669	FALSE
Gm7598	NPC-specific	No Dox (11d)	Rep2	0.25	FALSE
Atp7a	NPC-specific	No Dox (11d)	Rep2	0.159292	FALSE
Xist	Constitutive	No Dox (11d)	Rep2	0.998622	TRUE
Figf	Facultative	No Dox (11d)	Rep2	0.891304	TRUE
Gm14539	NPC-specific	No Dox (11d)	Rep2	0.712557	TRUE
1810030O07Rik	Constitutive	No Dox (11d)	Rep2	0.716108	TRUE
Gm14719	NPC-specific	No Dox (11d)	Rep2	0.677966	TRUE
Gm14634	Facultative	No Dox (11d)	Rep2	0.947368	TRUE
Apoo	NPC-specific	No Dox (11d)	Rep2	0.435484	TRUE
Fam3a	Facultative	No Dox (11d)	Rep2	0.626506	TRUE
Gemin8	Facultative	No Dox (11d)	Rep2	0.529915	TRUE
Trappc2	Facultative	No Dox (11d)	Rep2	0.597938	TRUE
Syap1	Facultative	No Dox (11d)	Rep2	0.522703	TRUE
Ssr4	Facultative	No Dox (11d)	Rep2	0.363636	TRUE
G6pdx	Facultative	No Dox (11d)	Rep2	0.526954	TRUE
Rbm3	Facultative	No Dox (11d)	Rep2	0.55225	TRUE
5730405O15Rik	NPC-specific	No Dox (11d)	Rep2	0.58	TRUE
Usp11	Facultative	No Dox (11d)	Rep2	0.508785	TRUE
Ofd1	Facultative	No Dox (11d)	Rep2	0.529204	TRUE
Txlng	Facultative	No Dox (11d)	Rep2	0.362319	TRUE
Suv39h1	Facultative	No Dox (11d)	Rep2	0.516393	TRUE
Ftsj1	Facultative	No Dox (11d)	Rep2	0.41691	TRUE
Dnase1l1	Facultative	No Dox (11d)	Rep2	0.513514	TRUE
Atp6ap1	NPC-specific	No Dox (11d)	Rep2	0.719298	TRUE
Slc35a2	Facultative	No Dox (11d)	Rep2	0.462789	TRUE
Rps4x	Facultative	No Dox (11d)	Rep2	0.496262	TRUE
Rab9	Facultative	No Dox (11d)	Rep2	0.463306	TRUE
Flna	Facultative	No Dox (11d)	Rep2	0.505905	TRUE
Usp9x	Facultative	No Dox (11d)	Rep2	0.52637	TRUE
Rbm3os	Facultative	No Dox (11d)	Rep2	0.666667	TRUE
Emd	Facultative	No Dox (11d)	Rep2	0.494419	TRUE
Pim2	NPC-specific	No Dox (11d)	Rep2	0.421053	TRUE
Ercc6l	Facultative	No Dox (11d)	Rep2	0.352941	TRUE
Med14	Facultative	No Dox (11d)	Rep2	0.43281	TRUE
Taz	Facultative	No Dox (11d)	Rep2	0.577259	TRUE
Hccs	Facultative	No Dox (11d)	Rep2	0.480427	TRUE
Mbtps2	Facultative	No Dox (11d)	Rep2	0.507187	TRUE
Lage3	Facultative	No Dox (11d)	Rep2	0.538462	TRUE
Mecp2	Facultative	No Dox (11d)	Rep2	0.507307	TRUE
Ubl4	Facultative	No Dox (11d)	Rep2	0.384021	TRUE
Timm17b	Facultative	No Dox (11d)	Rep2	0.50308	TRUE
Pbdc1	Constitutive	No Dox (11d)	Rep2	0.429406	TRUE
Araf	Facultative	No Dox (11d)	Rep2	0.47063	TRUE
Cdk16	Facultative	No Dox (11d)	Rep2	0.485531	TRUE
Kdm6a	Constitutive	No Dox (11d)	Rep2	0.418708	TRUE
Mid1ip1	NPC-specific	No Dox (11d)	Rep2	0.417004	TRUE
Otud5	Facultative	No Dox (11d)	Rep2	0.487805	TRUE
Wdr45	Facultative	No Dox (11d)	Rep2	0.555241	TRUE
Pqbp1	Facultative	No Dox (11d)	Rep2	0.405573	TRUE
WdRep13	Facultative	No Dox (11d)	Rep2	0.447611	TRUE
Ikbkg	Facultative	No Dox (11d)	Rep2	0.479193	TRUE
ZrsRep2	Facultative	No Dox (11d)	Rep2	0.436242	TRUE
Plxna3	Facultative	No Dox (11d)	Rep2	0.448684	TRUE
Fam50a	Facultative	No Dox (11d)	Rep2	0.642045	TRUE
Bcap31	Facultative	No Dox (11d)	Rep2	0.456283	TRUE
Uba1	Facultative	No Dox (11d)	Rep2	0.449684	TRUE
Kdm5c	Constitutive	No Dox (11d)	Rep2	0.460452	TRUE
Tbc1d25	Facultative	No Dox (11d)	Rep2	0.597015	TRUE
Smc1a	Facultative	No Dox (11d)	Rep2	0.43662	TRUE
Gpkow	Facultative	No Dox (11d)	Rep2	0.396255	TRUE
Tfe3	Facultative	No Dox (11d)	Rep2	0.440583	TRUE
Piga	Facultative	No Dox (11d)	Rep2	0.340909	TRUE
Ddx3x	Constitutive	No Dox (11d)	Rep2	0.532243	TRUE
Utp14a	Constitutive	No Dox (11d)	Rep2	0.454545	TRUE
Car5b	Facultative	No Dox (11d)	Rep2	0.45058	TRUE
Kcnd1	NPC-specific	No Dox (11d)	Rep2	0.438066	TRUE
Ndufb11	Facultative	No Dox (11d)	Rep2	0.432863	TRUE
Ribc1	Facultative	No Dox (11d)	Rep2	0.3	TRUE
Idh3g	Facultative	No Dox (11d)	Rep2	0.431818	TRUE
Abcd1	NPC-specific	No Dox (11d)	Rep2	0.502646	TRUE
Uxt	Facultative	No Dox (11d)	Rep2	0.379085	TRUE
Igbp1	Facultative	No Dox (11d)	Rep2	0.434713	TRUE
Arhgap4	Facultative	No Dox (11d)	Rep2	0.121212	TRUE
Atp6ap2	Facultative	No Dox (11d)	Rep2	0.446214	TRUE
Gripap1	Facultative	No Dox (11d)	Rep2	0.457912	TRUE
A230072C01Rik	Facultative	No Dox (11d)	Rep2	0.482897	TRUE
Bcor	NPC-specific	No Dox (11d)	Rep2	0.397849	TRUE
Nkap	Facultative	No Dox (11d)	Rep2	0.389831	TRUE
Jpx	Constitutive	No Dox (11d)	Rep2	0.338583	TRUE
Gdi1	Facultative	No Dox (11d)	Rep2	0.430397	TRUE
Gpm6b	Facultative	No Dox (11d)	Rep2	0.418161	TRUE
5530601H04Rik	Constitutive	No Dox (11d)	Rep2	0.454023	TRUE
Mmgt1	Facultative	No Dox (11d)	Rep2	0.41491	TRUE
Upf3b	Facultative	No Dox (11d)	Rep2	0.363636	TRUE
Hcfc1	Facultative	No Dox (11d)	Rep2	0.46956	TRUE
Akap17b	NPC-specific	No Dox (11d)	Rep2	0.443686	TRUE
Tspyl2	NPC-specific	No Dox (11d)	Rep2	0.405488	TRUE
BC022960	Facultative	No Dox (11d)	Rep2	0.317308	TRUE
Tmsb4x	Facultative	No Dox (11d)	Rep2	0.426966	TRUE
Rpgr	NPC-specific	No Dox (11d)	Rep2	0.417644	TRUE
Kantr	NPC-specific	No Dox (11d)	Rep2	0.362832	TRUE
Ebp	Facultative	No Dox (11d)	Rep2	0.423017	TRUE
Praf2	Facultative	No Dox (11d)	Rep2	0.40595	TRUE
Tceanc	Facultative	No Dox (11d)	Rep2	0.475936	TRUE
A830080D01Rik	NPC-specific	No Dox (11d)	Rep2	0.370968	TRUE
Iqsec2	NPC-specific	No Dox (11d)	Rep2	0.393289	TRUE
Hdac6	Facultative	No Dox (11d)	Rep2	0.404004	TRUE
Porcn	Facultative	No Dox (11d)	Rep2	0.403727	TRUE
Huwe1	Facultative	No Dox (11d)	Rep2	0.352522	TRUE
Armcx5	NPC-specific	No Dox (11d)	Rep2	0.449612	TRUE
RP23-135F22.6	NPC-specific	No Dox (11d)	Rep2	0.583333	TRUE
Naa10	Facultative	No Dox (11d)	Rep2	0.33758	TRUE
Hsd17b10	NPC-specific	No Dox (11d)	Rep2	0.341555	TRUE
Rbm10	NPC-specific	No Dox (11d)	Rep2	0.333333	TRUE
Siah1b	Facultative	No Dox (11d)	Rep2	0.208333	TRUE
Fundc1	NPC-specific	No Dox (11d)	Rep2	0.35493	TRUE
Elk1	NPC-specific	No Dox (11d)	Rep2	0.370206	TRUE
Gm14817	NPC-specific	No Dox (11d)	Rep2	0.210526	FALSE
Pdzd4	NPC-specific	No Dox (11d)	Rep2	0.314721	TRUE
Alg13	Facultative	No Dox (11d)	Rep2	0.3375	TRUE
Ctps2	Facultative	No Dox (11d)	Rep2	0.338101	TRUE
Ccdc120	NPC-specific	No Dox (11d)	Rep2	0.44898	FALSE
Slc10a3	Facultative	No Dox (11d)	Rep2	0.275132	TRUE
Cfp	Facultative	No Dox (11d)	Rep2	0.337209	TRUE
Slc9a6	NPC-specific	No Dox (11d)	Rep2	0.275748	TRUE
Plxnb3	NPC-specific	No Dox (11d)	Rep2	0.515625	TRUE
Chm	Facultative	No Dox (11d)	Rep2	0.31348	TRUE
Slc6a8	NPC-specific	No Dox (11d)	Rep2	0.294774	TRUE
Eif1ax	Facultative	No Dox (11d)	Rep2	0.298483	TRUE
Rbbp7	Facultative	No Dox (11d)	Rep2	0.487805	FALSE
Vbp1	Facultative	No Dox (11d)	Rep2	0.27543	TRUE
Ftx	Constitutive	No Dox (11d)	Rep2	0.344444	TRUE
Cstf2	NPC-specific	No Dox (11d)	Rep2	0.185714	TRUE
9530051G07Rik	NPC-specific	No Dox (11d)	Rep2	0.284483	TRUE
Sms	Facultative	No Dox (11d)	Rep2	0.32	TRUE
Pcsk1n	NPC-specific	No Dox (11d)	Rep2	0.312944	TRUE
Rbmx	NPC-specific	No Dox (11d)	Rep2	0.241935	TRUE
Htatsf1	NPC-specific	No Dox (11d)	Rep2	0.271084	TRUE
Psmd10	NPC-specific	No Dox (11d)	Rep2	0.217228	TRUE
FmRep1	Facultative	No Dox (11d)	Rep2	0.301775	TRUE
Mdm4-ps	NPC-specific	No Dox (11d)	Rep2	0.166667	FALSE
Dynlt3	NPC-specific	No Dox (11d)	Rep2	0.457143	FALSE
S100g	NPC-specific	No Dox (11d)	Rep2	0.2	FALSE
Msl3	NPC-specific	No Dox (11d)	Rep2	0.269817	TRUE
Phka2	Facultative	No Dox (11d)	Rep2	0.258621	TRUE
Gprasp1	Facultative	No Dox (11d)	Rep2	0.232558	TRUE
Tmem29	Constitutive	No Dox (11d)	Rep2	0.272727	FALSE
Gm15247	NPC-specific	No Dox (11d)	Rep2	0.571429	FALSE
Awat2	NPC-specific	No Dox (11d)	Rep2	0.25	FALSE
GpRep173	NPC-specific	No Dox (11d)	Rep2	0.264775	TRUE
Rbmx2	NPC-specific	No Dox (11d)	Rep2	0.21164	TRUE
Eda2r	Facultative	No Dox (11d)	Rep2	0.188608	TRUE
Atg4a	NPC-specific	No Dox (11d)	Rep2	0.175573	TRUE
Xiap	NPC-specific	No Dox (11d)	Rep2	0.17603	TRUE
Cox7b	NPC-specific	No Dox (11d)	Rep2	0.175	FALSE
Trmt2b	Facultative	No Dox (11d)	Rep2	0.189189	TRUE
Taf1	Facultative	No Dox (11d)	Rep2	0.136364	TRUE
Gm14827	NPC-specific	No Dox (11d)	Rep2	0.2	FALSE
3110067C02Rik	NPC-specific	No Dox (11d)	Rep2	0.333333	FALSE
Phf8	NPC-specific	No Dox (11d)	Rep2	0.166667	TRUE
Mageh1	Facultative	No Dox (11d)	Rep2	0.165526	TRUE
Gm15163	NPC-specific	No Dox (11d)	Rep2	0.159091	FALSE
Ap1s2	Facultative	No Dox (11d)	Rep2	0.136986	FALSE
Rbm41	Facultative	No Dox (11d)	Rep2	0.176471	FALSE
Magt1	Facultative	No Dox (11d)	Rep2	0.107983	FALSE
Firre	Constitutive	No Dox (11d)	Rep2	0.121212	FALSE
Prdx4	NPC-specific	No Dox (11d)	Rep2	0.108401	FALSE
Haus7	Facultative	No Dox (11d)	Rep2	0.123656	FALSE
Rps24-ps3	NPC-specific	No Dox (11d)	Rep2	0.142857	FALSE
Itgb1bp2	Facultative	No Dox (11d)	Rep2	0.2	FALSE
Syn1	Facultative	No Dox (11d)	Rep2	0.277778	FALSE

## Sheet: Extended Figure 5e
Gene	Escape Status	Condition	Replicate	Allelic Ratio
Figf	Facultative	Astrocytes Dox (3d)	Rep1	0.333333
Gm14539	NPC-specific	Astrocytes Dox (3d)	Rep1	0.76678
1810030O07Rik	Constitutive	Astrocytes Dox (3d)	Rep1	0.57346
Gm14719	NPC-specific	Astrocytes Dox (3d)	Rep1	0.791209
Gm14634	Facultative	Astrocytes Dox (3d)	Rep1	0.909091
Apoo	NPC-specific	Astrocytes Dox (3d)	Rep1	0.0769231
Fam3a	Facultative	Astrocytes Dox (3d)	Rep1	0.37797
Gemin8	Facultative	Astrocytes Dox (3d)	Rep1	0.473404
Trappc2	Facultative	Astrocytes Dox (3d)	Rep1	0.48227
Syap1	Facultative	Astrocytes Dox (3d)	Rep1	0.385218
Ssr4	Facultative	Astrocytes Dox (3d)	Rep1	0.575758
G6pdx	Facultative	Astrocytes Dox (3d)	Rep1	0.311436
Rbm3	Facultative	Astrocytes Dox (3d)	Rep1	0.313584
5730405O15Rik	NPC-specific	Astrocytes Dox (3d)	Rep1	0.272727
Usp11	Facultative	Astrocytes Dox (3d)	Rep1	0.30021
Ofd1	Facultative	Astrocytes Dox (3d)	Rep1	0.430556
Txlng	Facultative	Astrocytes Dox (3d)	Rep1	0.256637
Suv39h1	Facultative	Astrocytes Dox (3d)	Rep1	0.224719
Ftsj1	Facultative	Astrocytes Dox (3d)	Rep1	0.260163
Dnase1l1	Facultative	Astrocytes Dox (3d)	Rep1	0.408759
Atp6ap1	NPC-specific	Astrocytes Dox (3d)	Rep1	0.684211
Slc35a2	Facultative	Astrocytes Dox (3d)	Rep1	0.346437
Rps4x	Facultative	Astrocytes Dox (3d)	Rep1	0.182922
Rab9	Facultative	Astrocytes Dox (3d)	Rep1	0.434231
Flna	Facultative	Astrocytes Dox (3d)	Rep1	0.308015
Usp9x	Facultative	Astrocytes Dox (3d)	Rep1	0.272642
Rbm3os	Facultative	Astrocytes Dox (3d)	Rep1	0.4
Emd	Facultative	Astrocytes Dox (3d)	Rep1	0.36347
Pim2	NPC-specific	Astrocytes Dox (3d)	Rep1	0.140625
Ercc6l	Facultative	Astrocytes Dox (3d)	Rep1	0
Med14	Facultative	Astrocytes Dox (3d)	Rep1	0.319188
Taz	Facultative	Astrocytes Dox (3d)	Rep1	0.475177
Hccs	Facultative	Astrocytes Dox (3d)	Rep1	0.22549
Mbtps2	Facultative	Astrocytes Dox (3d)	Rep1	0.290984
Lage3	Facultative	Astrocytes Dox (3d)	Rep1	0.377267
Mecp2	Facultative	Astrocytes Dox (3d)	Rep1	0.239766
Ubl4	Facultative	Astrocytes Dox (3d)	Rep1	0.329305
Timm17b	Facultative	Astrocytes Dox (3d)	Rep1	0.125373
Pbdc1	Constitutive	Astrocytes Dox (3d)	Rep1	0.2
Araf	Facultative	Astrocytes Dox (3d)	Rep1	0.273077
Cdk16	Facultative	Astrocytes Dox (3d)	Rep1	0.211961
Kdm6a	Constitutive	Astrocytes Dox (3d)	Rep1	0.302158
Mid1ip1	NPC-specific	Astrocytes Dox (3d)	Rep1	0.263158
Otud5	Facultative	Astrocytes Dox (3d)	Rep1	0.35249
Wdr45	Facultative	Astrocytes Dox (3d)	Rep1	0.123894
Pqbp1	Facultative	Astrocytes Dox (3d)	Rep1	0.214286
WdRep13	Facultative	Astrocytes Dox (3d)	Rep1	0.208042
Ikbkg	Facultative	Astrocytes Dox (3d)	Rep1	0.34266
ZrsRep2	Facultative	Astrocytes Dox (3d)	Rep1	0.271635
Plxna3	Facultative	Astrocytes Dox (3d)	Rep1	0.320624
Fam50a	Facultative	Astrocytes Dox (3d)	Rep1	0.215517
Bcap31	Facultative	Astrocytes Dox (3d)	Rep1	0.259625
Uba1	Facultative	Astrocytes Dox (3d)	Rep1	0.259299
Kdm5c	Constitutive	Astrocytes Dox (3d)	Rep1	0.288609
Tbc1d25	Facultative	Astrocytes Dox (3d)	Rep1	0.146067
Smc1a	Facultative	Astrocytes Dox (3d)	Rep1	0.118557
Gpkow	Facultative	Astrocytes Dox (3d)	Rep1	0.0963481
Tfe3	Facultative	Astrocytes Dox (3d)	Rep1	0.181676
Piga	Facultative	Astrocytes Dox (3d)	Rep1	0
Ddx3x	Constitutive	Astrocytes Dox (3d)	Rep1	0.172261
Utp14a	Constitutive	Astrocytes Dox (3d)	Rep1	0.158696
Car5b	Facultative	Astrocytes Dox (3d)	Rep1	0.0933718
Kcnd1	NPC-specific	Astrocytes Dox (3d)	Rep1	0.0645161
Ndufb11	Facultative	Astrocytes Dox (3d)	Rep1	0.207199
Ribc1	Facultative	Astrocytes Dox (3d)	Rep1	0.131579
Idh3g	Facultative	Astrocytes Dox (3d)	Rep1	0.32489
Abcd1	NPC-specific	Astrocytes Dox (3d)	Rep1	0.056
Uxt	Facultative	Astrocytes Dox (3d)	Rep1	0.105634
Igbp1	Facultative	Astrocytes Dox (3d)	Rep1	0.26049
Arhgap4	Facultative	Astrocytes Dox (3d)	Rep1	0.333333
Atp6ap2	Facultative	Astrocytes Dox (3d)	Rep1	0.289589
Gripap1	Facultative	Astrocytes Dox (3d)	Rep1	0.236212
A230072C01Rik	Facultative	Astrocytes Dox (3d)	Rep1	0.131737
Bcor	NPC-specific	Astrocytes Dox (3d)	Rep1	0.372881
Nkap	Facultative	Astrocytes Dox (3d)	Rep1	0.328999
Jpx	Constitutive	Astrocytes Dox (3d)	Rep1	0.115702
Gdi1	Facultative	Astrocytes Dox (3d)	Rep1	0.294929
Gpm6b	Facultative	Astrocytes Dox (3d)	Rep1	0.310764
5530601H04Rik	Constitutive	Astrocytes Dox (3d)	Rep1	0.203065
Mmgt1	Facultative	Astrocytes Dox (3d)	Rep1	0.104594
Upf3b	Facultative	Astrocytes Dox (3d)	Rep1	0.0882353
Hcfc1	Facultative	Astrocytes Dox (3d)	Rep1	0.188544
Akap17b	NPC-specific	Astrocytes Dox (3d)	Rep1	0.181102
Tspyl2	NPC-specific	Astrocytes Dox (3d)	Rep1	0.116302
BC022960	Facultative	Astrocytes Dox (3d)	Rep1	0.2
Tmsb4x	Facultative	Astrocytes Dox (3d)	Rep1	0.178571
Rpgr	NPC-specific	Astrocytes Dox (3d)	Rep1	0.204147
Kantr	NPC-specific	Astrocytes Dox (3d)	Rep1	0.0753623
Ebp	Facultative	Astrocytes Dox (3d)	Rep1	0.101351
Praf2	Facultative	Astrocytes Dox (3d)	Rep1	0.0985915
Tceanc	Facultative	Astrocytes Dox (3d)	Rep1	0.381818
A830080D01Rik	NPC-specific	Astrocytes Dox (3d)	Rep1	0.042735
Iqsec2	NPC-specific	Astrocytes Dox (3d)	Rep1	0.0266041
Hdac6	Facultative	Astrocytes Dox (3d)	Rep1	0.0653409
Porcn	Facultative	Astrocytes Dox (3d)	Rep1	0.0769231
Huwe1	Facultative	Astrocytes Dox (3d)	Rep1	0.0670103
Armcx5	NPC-specific	Astrocytes Dox (3d)	Rep1	0.171875
RP23-135F22.6	NPC-specific	Astrocytes Dox (3d)	Rep1	0
Naa10	Facultative	Astrocytes Dox (3d)	Rep1	0.273504
Hsd17b10	NPC-specific	Astrocytes Dox (3d)	Rep1	0.0591716
Rbm10	NPC-specific	Astrocytes Dox (3d)	Rep1	0.4
Siah1b	Facultative	Astrocytes Dox (3d)	Rep1	0.181818
Fundc1	NPC-specific	Astrocytes Dox (3d)	Rep1	0.0531532
Elk1	NPC-specific	Astrocytes Dox (3d)	Rep1	0.0285714
Pdzd4	NPC-specific	Astrocytes Dox (3d)	Rep1	0.137255
Alg13	Facultative	Astrocytes Dox (3d)	Rep1	0.0121951
Ctps2	Facultative	Astrocytes Dox (3d)	Rep1	0.140152
Slc10a3	Facultative	Astrocytes Dox (3d)	Rep1	0.107143
Cfp	Facultative	Astrocytes Dox (3d)	Rep1	0
Slc9a6	NPC-specific	Astrocytes Dox (3d)	Rep1	0.0628931
Plxnb3	NPC-specific	Astrocytes Dox (3d)	Rep1	0.0447761
Chm	Facultative	Astrocytes Dox (3d)	Rep1	0.105422
Slc6a8	NPC-specific	Astrocytes Dox (3d)	Rep1	0.0734852
Eif1ax	Facultative	Astrocytes Dox (3d)	Rep1	0.0318226
Vbp1	Facultative	Astrocytes Dox (3d)	Rep1	0.0391061
Ftx	Constitutive	Astrocytes Dox (3d)	Rep1	0
Cstf2	NPC-specific	Astrocytes Dox (3d)	Rep1	0
9530051G07Rik	NPC-specific	Astrocytes Dox (3d)	Rep1	0.05
Sms	Facultative	Astrocytes Dox (3d)	Rep1	0.0262295
Pcsk1n	NPC-specific	Astrocytes Dox (3d)	Rep1	0.158399
Rbmx	NPC-specific	Astrocytes Dox (3d)	Rep1	0.0288462
Htatsf1	NPC-specific	Astrocytes Dox (3d)	Rep1	0
Psmd10	NPC-specific	Astrocytes Dox (3d)	Rep1	0.115942
FmRep1	Facultative	Astrocytes Dox (3d)	Rep1	0.0782609
Msl3	NPC-specific	Astrocytes Dox (3d)	Rep1	0.0762527
Phka2	Facultative	Astrocytes Dox (3d)	Rep1	0.0235294
Gprasp1	Facultative	Astrocytes Dox (3d)	Rep1	0.0564582
GpRep173	NPC-specific	Astrocytes Dox (3d)	Rep1	0.0298013
Rbmx2	NPC-specific	Astrocytes Dox (3d)	Rep1	0.0149254
Eda2r	Facultative	Astrocytes Dox (3d)	Rep1	0.086351
Atg4a	NPC-specific	Astrocytes Dox (3d)	Rep1	0.0725191
Xiap	NPC-specific	Astrocytes Dox (3d)	Rep1	0.0117994
Trmt2b	Facultative	Astrocytes Dox (3d)	Rep1	0
Taf1	Facultative	Astrocytes Dox (3d)	Rep1	0.0188679
Phf8	NPC-specific	Astrocytes Dox (3d)	Rep1	0.0763636
Mageh1	Facultative	Astrocytes Dox (3d)	Rep1	0.00760095
Figf	Facultative	Astrocytes Dox (7d)	Rep1	0
Gm14539	NPC-specific	Astrocytes Dox (7d)	Rep1	0.684536
1810030O07Rik	Constitutive	Astrocytes Dox (7d)	Rep1	0.6139
Gm14719	NPC-specific	Astrocytes Dox (7d)	Rep1	0.681319
Gm14634	Facultative	Astrocytes Dox (7d)	Rep1	0.444444
Apoo	NPC-specific	Astrocytes Dox (7d)	Rep1	0.111111
Fam3a	Facultative	Astrocytes Dox (7d)	Rep1	0.275641
Gemin8	Facultative	Astrocytes Dox (7d)	Rep1	0.467742
Trappc2	Facultative	Astrocytes Dox (7d)	Rep1	0.495146
Syap1	Facultative	Astrocytes Dox (7d)	Rep1	0.344262
Ssr4	Facultative	Astrocytes Dox (7d)	Rep1	0.575472
G6pdx	Facultative	Astrocytes Dox (7d)	Rep1	0.321147
Rbm3	Facultative	Astrocytes Dox (7d)	Rep1	0.342495
5730405O15Rik	NPC-specific	Astrocytes Dox (7d)	Rep1	0.344828
Usp11	Facultative	Astrocytes Dox (7d)	Rep1	0.289406
Ofd1	Facultative	Astrocytes Dox (7d)	Rep1	0.37884
Txlng	Facultative	Astrocytes Dox (7d)	Rep1	0.246914
Suv39h1	Facultative	Astrocytes Dox (7d)	Rep1	0.22807
Ftsj1	Facultative	Astrocytes Dox (7d)	Rep1	0.14
Dnase1l1	Facultative	Astrocytes Dox (7d)	Rep1	0.300752
Atp6ap1	NPC-specific	Astrocytes Dox (7d)	Rep1	0.432432
Slc35a2	Facultative	Astrocytes Dox (7d)	Rep1	0.359335
Rps4x	Facultative	Astrocytes Dox (7d)	Rep1	0.166018
Rab9	Facultative	Astrocytes Dox (7d)	Rep1	0.407839
Flna	Facultative	Astrocytes Dox (7d)	Rep1	0.250177
Usp9x	Facultative	Astrocytes Dox (7d)	Rep1	0.294855
Rbm3os	Facultative	Astrocytes Dox (7d)	Rep1	0
Emd	Facultative	Astrocytes Dox (7d)	Rep1	0.311966
Pim2	NPC-specific	Astrocytes Dox (7d)	Rep1	0.155556
Ercc6l	Facultative	Astrocytes Dox (7d)	Rep1	0
Med14	Facultative	Astrocytes Dox (7d)	Rep1	0.406433
Taz	Facultative	Astrocytes Dox (7d)	Rep1	0.288079
Hccs	Facultative	Astrocytes Dox (7d)	Rep1	0.196494
Mbtps2	Facultative	Astrocytes Dox (7d)	Rep1	0.375887
Lage3	Facultative	Astrocytes Dox (7d)	Rep1	0.339357
Mecp2	Facultative	Astrocytes Dox (7d)	Rep1	0.285714
Ubl4	Facultative	Astrocytes Dox (7d)	Rep1	0.293436
Timm17b	Facultative	Astrocytes Dox (7d)	Rep1	0.203463
Pbdc1	Constitutive	Astrocytes Dox (7d)	Rep1	0.0920635
Araf	Facultative	Astrocytes Dox (7d)	Rep1	0.236341
Cdk16	Facultative	Astrocytes Dox (7d)	Rep1	0.242637
Kdm6a	Constitutive	Astrocytes Dox (7d)	Rep1	0.239344
Mid1ip1	NPC-specific	Astrocytes Dox (7d)	Rep1	0.414062
Otud5	Facultative	Astrocytes Dox (7d)	Rep1	0.264762
Wdr45	Facultative	Astrocytes Dox (7d)	Rep1	0.145833
Pqbp1	Facultative	Astrocytes Dox (7d)	Rep1	0.191214
WdRep13	Facultative	Astrocytes Dox (7d)	Rep1	0.202454
Ikbkg	Facultative	Astrocytes Dox (7d)	Rep1	0.352188
ZrsRep2	Facultative	Astrocytes Dox (7d)	Rep1	0.219118
Plxna3	Facultative	Astrocytes Dox (7d)	Rep1	0.212411
Fam50a	Facultative	Astrocytes Dox (7d)	Rep1	0.353659
Bcap31	Facultative	Astrocytes Dox (7d)	Rep1	0.253983
Uba1	Facultative	Astrocytes Dox (7d)	Rep1	0.259833
Kdm5c	Constitutive	Astrocytes Dox (7d)	Rep1	0.233129
Tbc1d25	Facultative	Astrocytes Dox (7d)	Rep1	0.257426
Smc1a	Facultative	Astrocytes Dox (7d)	Rep1	0.0458453
Gpkow	Facultative	Astrocytes Dox (7d)	Rep1	0.109434
Tfe3	Facultative	Astrocytes Dox (7d)	Rep1	0.162594
Piga	Facultative	Astrocytes Dox (7d)	Rep1	0
Ddx3x	Constitutive	Astrocytes Dox (7d)	Rep1	0.169632
Utp14a	Constitutive	Astrocytes Dox (7d)	Rep1	0.159145
Car5b	Facultative	Astrocytes Dox (7d)	Rep1	0.0132646
Kcnd1	NPC-specific	Astrocytes Dox (7d)	Rep1	0.0136054
Ndufb11	Facultative	Astrocytes Dox (7d)	Rep1	0.180867
Ribc1	Facultative	Astrocytes Dox (7d)	Rep1	0.0416667
Idh3g	Facultative	Astrocytes Dox (7d)	Rep1	0.263754
Abcd1	NPC-specific	Astrocytes Dox (7d)	Rep1	0.0165289
Uxt	Facultative	Astrocytes Dox (7d)	Rep1	0
Igbp1	Facultative	Astrocytes Dox (7d)	Rep1	0.181395
Arhgap4	Facultative	Astrocytes Dox (7d)	Rep1	0.5
Atp6ap2	Facultative	Astrocytes Dox (7d)	Rep1	0.229482
Gripap1	Facultative	Astrocytes Dox (7d)	Rep1	0.236337
A230072C01Rik	Facultative	Astrocytes Dox (7d)	Rep1	0.0653266
Bcor	NPC-specific	Astrocytes Dox (7d)	Rep1	0.376471
Nkap	Facultative	Astrocytes Dox (7d)	Rep1	0.352431
Jpx	Constitutive	Astrocytes Dox (7d)	Rep1	0
Gdi1	Facultative	Astrocytes Dox (7d)	Rep1	0.305285
Gpm6b	Facultative	Astrocytes Dox (7d)	Rep1	0.28631
5530601H04Rik	Constitutive	Astrocytes Dox (7d)	Rep1	0.125561
Mmgt1	Facultative	Astrocytes Dox (7d)	Rep1	0.109548
Upf3b	Facultative	Astrocytes Dox (7d)	Rep1	0.155172
Hcfc1	Facultative	Astrocytes Dox (7d)	Rep1	0.204147
Akap17b	NPC-specific	Astrocytes Dox (7d)	Rep1	0.0869565
Tspyl2	NPC-specific	Astrocytes Dox (7d)	Rep1	0.0786687
BC022960	Facultative	Astrocytes Dox (7d)	Rep1	0.131579
Tmsb4x	Facultative	Astrocytes Dox (7d)	Rep1	0.147059
Rpgr	NPC-specific	Astrocytes Dox (7d)	Rep1	0.210569
Kantr	NPC-specific	Astrocytes Dox (7d)	Rep1	0.0225225
Ebp	Facultative	Astrocytes Dox (7d)	Rep1	0.0614754
Praf2	Facultative	Astrocytes Dox (7d)	Rep1	0.0303867
Tceanc	Facultative	Astrocytes Dox (7d)	Rep1	0.355556
A830080D01Rik	NPC-specific	Astrocytes Dox (7d)	Rep1	0.0632911
Iqsec2	NPC-specific	Astrocytes Dox (7d)	Rep1	0.00826446
Hdac6	Facultative	Astrocytes Dox (7d)	Rep1	0.0865052
Porcn	Facultative	Astrocytes Dox (7d)	Rep1	0.05
Huwe1	Facultative	Astrocytes Dox (7d)	Rep1	0.057265
Armcx5	NPC-specific	Astrocytes Dox (7d)	Rep1	0.0609756
RP23-135F22.6	NPC-specific	Astrocytes Dox (7d)	Rep1	0
Naa10	Facultative	Astrocytes Dox (7d)	Rep1	0.102041
Hsd17b10	NPC-specific	Astrocytes Dox (7d)	Rep1	0.032967
Rbm10	NPC-specific	Astrocytes Dox (7d)	Rep1	0.142857
Siah1b	Facultative	Astrocytes Dox (7d)	Rep1	0
Fundc1	NPC-specific	Astrocytes Dox (7d)	Rep1	0.0236742
Elk1	NPC-specific	Astrocytes Dox (7d)	Rep1	0.026087
Pdzd4	NPC-specific	Astrocytes Dox (7d)	Rep1	0
Alg13	Facultative	Astrocytes Dox (7d)	Rep1	0.0261438
Ctps2	Facultative	Astrocytes Dox (7d)	Rep1	0.0941176
Slc10a3	Facultative	Astrocytes Dox (7d)	Rep1	0.0952381
Cfp	Facultative	Astrocytes Dox (7d)	Rep1	0.00943396
Slc9a6	NPC-specific	Astrocytes Dox (7d)	Rep1	0.00719424
Plxnb3	NPC-specific	Astrocytes Dox (7d)	Rep1	0.028169
Chm	Facultative	Astrocytes Dox (7d)	Rep1	0
Slc6a8	NPC-specific	Astrocytes Dox (7d)	Rep1	0.0410256
Eif1ax	Facultative	Astrocytes Dox (7d)	Rep1	0.0182066
Vbp1	Facultative	Astrocytes Dox (7d)	Rep1	0.102757
Ftx	Constitutive	Astrocytes Dox (7d)	Rep1	0.0731707
Cstf2	NPC-specific	Astrocytes Dox (7d)	Rep1	0
9530051G07Rik	NPC-specific	Astrocytes Dox (7d)	Rep1	0
Sms	Facultative	Astrocytes Dox (7d)	Rep1	0.0138249
Pcsk1n	NPC-specific	Astrocytes Dox (7d)	Rep1	0.0661391
Rbmx	NPC-specific	Astrocytes Dox (7d)	Rep1	0.0102459
Htatsf1	NPC-specific	Astrocytes Dox (7d)	Rep1	0.00167785
Psmd10	NPC-specific	Astrocytes Dox (7d)	Rep1	0.11215
FmRep1	Facultative	Astrocytes Dox (7d)	Rep1	0.131687
Msl3	NPC-specific	Astrocytes Dox (7d)	Rep1	0.0506912
Phka2	Facultative	Astrocytes Dox (7d)	Rep1	0
Gprasp1	Facultative	Astrocytes Dox (7d)	Rep1	0.0568562
GpRep173	NPC-specific	Astrocytes Dox (7d)	Rep1	0.00613497
Rbmx2	NPC-specific	Astrocytes Dox (7d)	Rep1	0
Eda2r	Facultative	Astrocytes Dox (7d)	Rep1	0.100083
Atg4a	NPC-specific	Astrocytes Dox (7d)	Rep1	0.0788177
Xiap	NPC-specific	Astrocytes Dox (7d)	Rep1	0.0115512
Trmt2b	Facultative	Astrocytes Dox (7d)	Rep1	0
Taf1	Facultative	Astrocytes Dox (7d)	Rep1	0.0144928
Phf8	NPC-specific	Astrocytes Dox (7d)	Rep1	0.0559441
Mageh1	Facultative	Astrocytes Dox (7d)	Rep1	0.00475624
Figf	Facultative	Astro_no_dox3	Rep1	0.825397
Gm14539	NPC-specific	Astro_no_dox3	Rep1	0.724175
1810030O07Rik	Constitutive	Astro_no_dox3	Rep1	0.71648
Gm14719	NPC-specific	Astro_no_dox3	Rep1	0.51145
Gm14634	Facultative	Astro_no_dox3	Rep1	0.517857
Apoo	NPC-specific	Astro_no_dox3	Rep1	0.679389
Fam3a	Facultative	Astro_no_dox3	Rep1	0.583204
Gemin8	Facultative	Astro_no_dox3	Rep1	0.535652
Trappc2	Facultative	Astro_no_dox3	Rep1	0.535519
Syap1	Facultative	Astro_no_dox3	Rep1	0.540276
Ssr4	Facultative	Astro_no_dox3	Rep1	0.604478
G6pdx	Facultative	Astro_no_dox3	Rep1	0.532609
Rbm3	Facultative	Astro_no_dox3	Rep1	0.551724
5730405O15Rik	NPC-specific	Astro_no_dox3	Rep1	0.509434
Usp11	Facultative	Astro_no_dox3	Rep1	0.519298
Ofd1	Facultative	Astro_no_dox3	Rep1	0.536538
Txlng	Facultative	Astro_no_dox3	Rep1	0.547297
Suv39h1	Facultative	Astro_no_dox3	Rep1	0.543379
Ftsj1	Facultative	Astro_no_dox3	Rep1	0.54388
Dnase1l1	Facultative	Astro_no_dox3	Rep1	0.435897
Atp6ap1	NPC-specific	Astro_no_dox3	Rep1	0.47619
Slc35a2	Facultative	Astro_no_dox3	Rep1	0.518779
Rps4x	Facultative	Astro_no_dox3	Rep1	0.490119
Rab9	Facultative	Astro_no_dox3	Rep1	0.5029
Flna	Facultative	Astro_no_dox3	Rep1	0.487496
Usp9x	Facultative	Astro_no_dox3	Rep1	0.459967
Rbm3os	Facultative	Astro_no_dox3	Rep1	0.428571
Emd	Facultative	Astro_no_dox3	Rep1	0.498307
Pim2	NPC-specific	Astro_no_dox3	Rep1	0.412879
Ercc6l	Facultative	Astro_no_dox3	Rep1	0.633333
Med14	Facultative	Astro_no_dox3	Rep1	0.478596
Taz	Facultative	Astro_no_dox3	Rep1	0.438114
Hccs	Facultative	Astro_no_dox3	Rep1	0.486111
Mbtps2	Facultative	Astro_no_dox3	Rep1	0.386688
Lage3	Facultative	Astro_no_dox3	Rep1	0.517241
Mecp2	Facultative	Astro_no_dox3	Rep1	0.410934
Ubl4	Facultative	Astro_no_dox3	Rep1	0.48694
Timm17b	Facultative	Astro_no_dox3	Rep1	0.373554
Pbdc1	Constitutive	Astro_no_dox3	Rep1	0.458582
Araf	Facultative	Astro_no_dox3	Rep1	0.496273
Cdk16	Facultative	Astro_no_dox3	Rep1	0.472134
Kdm6a	Constitutive	Astro_no_dox3	Rep1	0.437086
Mid1ip1	NPC-specific	Astro_no_dox3	Rep1	0.474194
Otud5	Facultative	Astro_no_dox3	Rep1	0.39916
Wdr45	Facultative	Astro_no_dox3	Rep1	0.424084
Pqbp1	Facultative	Astro_no_dox3	Rep1	0.490971
WdRep13	Facultative	Astro_no_dox3	Rep1	0.448404
Ikbkg	Facultative	Astro_no_dox3	Rep1	0.466464
ZrsRep2	Facultative	Astro_no_dox3	Rep1	0.466753
Plxna3	Facultative	Astro_no_dox3	Rep1	0.455809
Fam50a	Facultative	Astro_no_dox3	Rep1	0.300613
Bcap31	Facultative	Astro_no_dox3	Rep1	0.452206
Uba1	Facultative	Astro_no_dox3	Rep1	0.455387
Kdm5c	Constitutive	Astro_no_dox3	Rep1	0.462103
Tbc1d25	Facultative	Astro_no_dox3	Rep1	0.399306
Smc1a	Facultative	Astro_no_dox3	Rep1	0.480787
Gpkow	Facultative	Astro_no_dox3	Rep1	0.470588
Tfe3	Facultative	Astro_no_dox3	Rep1	0.439936
Piga	Facultative	Astro_no_dox3	Rep1	0.522936
Ddx3x	Constitutive	Astro_no_dox3	Rep1	0.393537
Utp14a	Constitutive	Astro_no_dox3	Rep1	0.430972
Car5b	Facultative	Astro_no_dox3	Rep1	0.434002
Kcnd1	NPC-specific	Astro_no_dox3	Rep1	0.444954
Ndufb11	Facultative	Astro_no_dox3	Rep1	0.445547
Ribc1	Facultative	Astro_no_dox3	Rep1	0.295082
Idh3g	Facultative	Astro_no_dox3	Rep1	0.446536
Abcd1	NPC-specific	Astro_no_dox3	Rep1	0.501992
Uxt	Facultative	Astro_no_dox3	Rep1	0.407407
Igbp1	Facultative	Astro_no_dox3	Rep1	0.460897
Arhgap4	Facultative	Astro_no_dox3	Rep1	0.393939
Atp6ap2	Facultative	Astro_no_dox3	Rep1	0.427265
Gripap1	Facultative	Astro_no_dox3	Rep1	0.390741
A230072C01Rik	Facultative	Astro_no_dox3	Rep1	0.385586
Bcor	NPC-specific	Astro_no_dox3	Rep1	0.378947
Nkap	Facultative	Astro_no_dox3	Rep1	0.461144
Jpx	Constitutive	Astro_no_dox3	Rep1	0.51626
Gdi1	Facultative	Astro_no_dox3	Rep1	0.39427
Gpm6b	Facultative	Astro_no_dox3	Rep1	0.422223
5530601H04Rik	Constitutive	Astro_no_dox3	Rep1	0.484163
Mmgt1	Facultative	Astro_no_dox3	Rep1	0.409816
Upf3b	Facultative	Astro_no_dox3	Rep1	0.404255
Hcfc1	Facultative	Astro_no_dox3	Rep1	0.380042
Akap17b	NPC-specific	Astro_no_dox3	Rep1	0.371429
Tspyl2	NPC-specific	Astro_no_dox3	Rep1	0.401392
BC022960	Facultative	Astro_no_dox3	Rep1	0.411215
Tmsb4x	Facultative	Astro_no_dox3	Rep1	0.403409
Rpgr	NPC-specific	Astro_no_dox3	Rep1	0.394852
Kantr	NPC-specific	Astro_no_dox3	Rep1	0.38244
Ebp	Facultative	Astro_no_dox3	Rep1	0.435835
Praf2	Facultative	Astro_no_dox3	Rep1	0.483556
Tceanc	Facultative	Astro_no_dox3	Rep1	0.354244
A830080D01Rik	NPC-specific	Astro_no_dox3	Rep1	0.424837
Iqsec2	NPC-specific	Astro_no_dox3	Rep1	0.376285
Hdac6	Facultative	Astro_no_dox3	Rep1	0.344806
Porcn	Facultative	Astro_no_dox3	Rep1	0.467949
Huwe1	Facultative	Astro_no_dox3	Rep1	0.367879
Armcx5	NPC-specific	Astro_no_dox3	Rep1	0.395349
RP23-135F22.6	NPC-specific	Astro_no_dox3	Rep1	0.541667
Naa10	Facultative	Astro_no_dox3	Rep1	0.394619
Hsd17b10	NPC-specific	Astro_no_dox3	Rep1	0.398143
Rbm10	NPC-specific	Astro_no_dox3	Rep1	0.159091
Siah1b	Facultative	Astro_no_dox3	Rep1	0.294737
Fundc1	NPC-specific	Astro_no_dox3	Rep1	0.357774
Elk1	NPC-specific	Astro_no_dox3	Rep1	0.353659
Pdzd4	NPC-specific	Astro_no_dox3	Rep1	0.408946
Alg13	Facultative	Astro_no_dox3	Rep1	0.327231
Ctps2	Facultative	Astro_no_dox3	Rep1	0.321101
Slc10a3	Facultative	Astro_no_dox3	Rep1	0.196262
Cfp	Facultative	Astro_no_dox3	Rep1	0.335689
Slc9a6	NPC-specific	Astro_no_dox3	Rep1	0.381868
Plxnb3	NPC-specific	Astro_no_dox3	Rep1	0.381679
Chm	Facultative	Astro_no_dox3	Rep1	0.219008
Slc6a8	NPC-specific	Astro_no_dox3	Rep1	0.308133
Eif1ax	Facultative	Astro_no_dox3	Rep1	0.321418
Vbp1	Facultative	Astro_no_dox3	Rep1	0.254279
Ftx	Constitutive	Astro_no_dox3	Rep1	0.379747
Cstf2	NPC-specific	Astro_no_dox3	Rep1	0.277372
9530051G07Rik	NPC-specific	Astro_no_dox3	Rep1	0.195122
Sms	Facultative	Astro_no_dox3	Rep1	0.352542
Pcsk1n	NPC-specific	Astro_no_dox3	Rep1	0.274608
Rbmx	NPC-specific	Astro_no_dox3	Rep1	0.28613
Htatsf1	NPC-specific	Astro_no_dox3	Rep1	0.291162
Psmd10	NPC-specific	Astro_no_dox3	Rep1	0.27451
FmRep1	Facultative	Astro_no_dox3	Rep1	0.239923
Msl3	NPC-specific	Astro_no_dox3	Rep1	0.29559
Phka2	Facultative	Astro_no_dox3	Rep1	0.264865
Gprasp1	Facultative	Astro_no_dox3	Rep1	0.246455
GpRep173	NPC-specific	Astro_no_dox3	Rep1	0.178707
Rbmx2	NPC-specific	Astro_no_dox3	Rep1	0.201299
Eda2r	Facultative	Astro_no_dox3	Rep1	0.212925
Atg4a	NPC-specific	Astro_no_dox3	Rep1	0.167619
Xiap	NPC-specific	Astro_no_dox3	Rep1	0.184834
Trmt2b	Facultative	Astro_no_dox3	Rep1	0.109091
Taf1	Facultative	Astro_no_dox3	Rep1	0.220339
Phf8	NPC-specific	Astro_no_dox3	Rep1	0.14966
Mageh1	Facultative	Astro_no_dox3	Rep1	0.159487
Figf	Facultative	Astro_no_dox7	Rep1	0.72973
Gm14539	NPC-specific	Astro_no_dox7	Rep1	0.707447
1810030O07Rik	Constitutive	Astro_no_dox7	Rep1	0.711645
Gm14719	NPC-specific	Astro_no_dox7	Rep1	0.504425
Gm14634	Facultative	Astro_no_dox7	Rep1	0.735294
Apoo	NPC-specific	Astro_no_dox7	Rep1	0.482759
Fam3a	Facultative	Astro_no_dox7	Rep1	0.545064
Gemin8	Facultative	Astro_no_dox7	Rep1	0.472175
Trappc2	Facultative	Astro_no_dox7	Rep1	0.703704
Syap1	Facultative	Astro_no_dox7	Rep1	0.555269
Ssr4	Facultative	Astro_no_dox7	Rep1	0.570513
G6pdx	Facultative	Astro_no_dox7	Rep1	0.530346
Rbm3	Facultative	Astro_no_dox7	Rep1	0.544794
5730405O15Rik	NPC-specific	Astro_no_dox7	Rep1	0.410959
Usp11	Facultative	Astro_no_dox7	Rep1	0.536721
Ofd1	Facultative	Astro_no_dox7	Rep1	0.507901
Txlng	Facultative	Astro_no_dox7	Rep1	0.510101
Suv39h1	Facultative	Astro_no_dox7	Rep1	0.514851
Ftsj1	Facultative	Astro_no_dox7	Rep1	0.584203
Dnase1l1	Facultative	Astro_no_dox7	Rep1	0.457143
Atp6ap1	NPC-specific	Astro_no_dox7	Rep1	0.311111
Slc35a2	Facultative	Astro_no_dox7	Rep1	0.52381
Rps4x	Facultative	Astro_no_dox7	Rep1	0.477085
Rab9	Facultative	Astro_no_dox7	Rep1	0.474747
Flna	Facultative	Astro_no_dox7	Rep1	0.484395
Usp9x	Facultative	Astro_no_dox7	Rep1	0.480428
Rbm3os	Facultative	Astro_no_dox7	Rep1	0.6
Emd	Facultative	Astro_no_dox7	Rep1	0.48449
Pim2	NPC-specific	Astro_no_dox7	Rep1	0.552846
Ercc6l	Facultative	Astro_no_dox7	Rep1	0.5
Med14	Facultative	Astro_no_dox7	Rep1	0.481667
Taz	Facultative	Astro_no_dox7	Rep1	0.52
Hccs	Facultative	Astro_no_dox7	Rep1	0.497817
Mbtps2	Facultative	Astro_no_dox7	Rep1	0.504249
Lage3	Facultative	Astro_no_dox7	Rep1	0.435419
Mecp2	Facultative	Astro_no_dox7	Rep1	0.497147
Ubl4	Facultative	Astro_no_dox7	Rep1	0.579281
Timm17b	Facultative	Astro_no_dox7	Rep1	0.525
Pbdc1	Constitutive	Astro_no_dox7	Rep1	0.492908
Araf	Facultative	Astro_no_dox7	Rep1	0.472752
Cdk16	Facultative	Astro_no_dox7	Rep1	0.488453
Kdm6a	Constitutive	Astro_no_dox7	Rep1	0.497642
Mid1ip1	NPC-specific	Astro_no_dox7	Rep1	0.306533
Otud5	Facultative	Astro_no_dox7	Rep1	0.491108
Wdr45	Facultative	Astro_no_dox7	Rep1	0.443243
Pqbp1	Facultative	Astro_no_dox7	Rep1	0.438503
WdRep13	Facultative	Astro_no_dox7	Rep1	0.485275
Ikbkg	Facultative	Astro_no_dox7	Rep1	0.487007
ZrsRep2	Facultative	Astro_no_dox7	Rep1	0.41877
Plxna3	Facultative	Astro_no_dox7	Rep1	0.426295
Fam50a	Facultative	Astro_no_dox7	Rep1	0.48538
Bcap31	Facultative	Astro_no_dox7	Rep1	0.436633
Uba1	Facultative	Astro_no_dox7	Rep1	0.431593
Kdm5c	Constitutive	Astro_no_dox7	Rep1	0.449153
Tbc1d25	Facultative	Astro_no_dox7	Rep1	0.387097
Smc1a	Facultative	Astro_no_dox7	Rep1	0.398123
Gpkow	Facultative	Astro_no_dox7	Rep1	0.463247
Tfe3	Facultative	Astro_no_dox7	Rep1	0.440957
Piga	Facultative	Astro_no_dox7	Rep1	0.457944
Ddx3x	Constitutive	Astro_no_dox7	Rep1	0.419077
Utp14a	Constitutive	Astro_no_dox7	Rep1	0.482866
Car5b	Facultative	Astro_no_dox7	Rep1	0.43104
Kcnd1	NPC-specific	Astro_no_dox7	Rep1	0.376344
Ndufb11	Facultative	Astro_no_dox7	Rep1	0.429046
Ribc1	Facultative	Astro_no_dox7	Rep1	0.57377
Idh3g	Facultative	Astro_no_dox7	Rep1	0.433399
Abcd1	NPC-specific	Astro_no_dox7	Rep1	0.374269
Uxt	Facultative	Astro_no_dox7	Rep1	0.484099
Igbp1	Facultative	Astro_no_dox7	Rep1	0.490694
Arhgap4	Facultative	Astro_no_dox7	Rep1	0.533333
Atp6ap2	Facultative	Astro_no_dox7	Rep1	0.405053
Gripap1	Facultative	Astro_no_dox7	Rep1	0.39984
A230072C01Rik	Facultative	Astro_no_dox7	Rep1	0.447837
Bcor	NPC-specific	Astro_no_dox7	Rep1	0.342342
Nkap	Facultative	Astro_no_dox7	Rep1	0.40613
Jpx	Constitutive	Astro_no_dox7	Rep1	0.382514
Gdi1	Facultative	Astro_no_dox7	Rep1	0.415589
Gpm6b	Facultative	Astro_no_dox7	Rep1	0.415204
5530601H04Rik	Constitutive	Astro_no_dox7	Rep1	0.426087
Mmgt1	Facultative	Astro_no_dox7	Rep1	0.398719
Upf3b	Facultative	Astro_no_dox7	Rep1	0.512821
Hcfc1	Facultative	Astro_no_dox7	Rep1	0.39958
Akap17b	NPC-specific	Astro_no_dox7	Rep1	0.407186
Tspyl2	NPC-specific	Astro_no_dox7	Rep1	0.427581
BC022960	Facultative	Astro_no_dox7	Rep1	0.311475
Tmsb4x	Facultative	Astro_no_dox7	Rep1	0.245161
Rpgr	NPC-specific	Astro_no_dox7	Rep1	0.40155
Kantr	NPC-specific	Astro_no_dox7	Rep1	0.46558
Ebp	Facultative	Astro_no_dox7	Rep1	0.319608
Praf2	Facultative	Astro_no_dox7	Rep1	0.409149
Tceanc	Facultative	Astro_no_dox7	Rep1	0.328571
A830080D01Rik	NPC-specific	Astro_no_dox7	Rep1	0.346405
Iqsec2	NPC-specific	Astro_no_dox7	Rep1	0.367409
Hdac6	Facultative	Astro_no_dox7	Rep1	0.355556
Porcn	Facultative	Astro_no_dox7	Rep1	0.369668
Huwe1	Facultative	Astro_no_dox7	Rep1	0.39312
Armcx5	NPC-specific	Astro_no_dox7	Rep1	0.406452
RP23-135F22.6	NPC-specific	Astro_no_dox7	Rep1	0.404762
Naa10	Facultative	Astro_no_dox7	Rep1	0.311765
Hsd17b10	NPC-specific	Astro_no_dox7	Rep1	0.355291
Rbm10	NPC-specific	Astro_no_dox7	Rep1	0.46875
Siah1b	Facultative	Astro_no_dox7	Rep1	0.380282
Fundc1	NPC-specific	Astro_no_dox7	Rep1	0.372929
Elk1	NPC-specific	Astro_no_dox7	Rep1	0.385827
Pdzd4	NPC-specific	Astro_no_dox7	Rep1	0.31746
Alg13	Facultative	Astro_no_dox7	Rep1	0.37276
Ctps2	Facultative	Astro_no_dox7	Rep1	0.384733
Slc10a3	Facultative	Astro_no_dox7	Rep1	0.422535
Cfp	Facultative	Astro_no_dox7	Rep1	0.333333
Slc9a6	NPC-specific	Astro_no_dox7	Rep1	0.312668
Plxnb3	NPC-specific	Astro_no_dox7	Rep1	0.271028
Chm	Facultative	Astro_no_dox7	Rep1	0.406977
Slc6a8	NPC-specific	Astro_no_dox7	Rep1	0.300327
Eif1ax	Facultative	Astro_no_dox7	Rep1	0.328297
Vbp1	Facultative	Astro_no_dox7	Rep1	0.328221
Ftx	Constitutive	Astro_no_dox7	Rep1	0.177215
Cstf2	NPC-specific	Astro_no_dox7	Rep1	0.386792
9530051G07Rik	NPC-specific	Astro_no_dox7	Rep1	0.341176
Sms	Facultative	Astro_no_dox7	Rep1	0.261317
Pcsk1n	NPC-specific	Astro_no_dox7	Rep1	0.280305
Rbmx	NPC-specific	Astro_no_dox7	Rep1	0.315902
Htatsf1	NPC-specific	Astro_no_dox7	Rep1	0.271311
Psmd10	NPC-specific	Astro_no_dox7	Rep1	0.306273
FmRep1	Facultative	Astro_no_dox7	Rep1	0.144772
Msl3	NPC-specific	Astro_no_dox7	Rep1	0.221849
Phka2	Facultative	Astro_no_dox7	Rep1	0.288136
Gprasp1	Facultative	Astro_no_dox7	Rep1	0.256334
GpRep173	NPC-specific	Astro_no_dox7	Rep1	0.208651
Rbmx2	NPC-specific	Astro_no_dox7	Rep1	0.254717
Eda2r	Facultative	Astro_no_dox7	Rep1	0.194536
Atg4a	NPC-specific	Astro_no_dox7	Rep1	0.102362
Xiap	NPC-specific	Astro_no_dox7	Rep1	0.189737
Trmt2b	Facultative	Astro_no_dox7	Rep1	0.279412
Taf1	Facultative	Astro_no_dox7	Rep1	0.121457
Phf8	NPC-specific	Astro_no_dox7	Rep1	0.227119
Mageh1	Facultative	Astro_no_dox7	Rep1	0.162105
Figf	Facultative	Astrocytes Dox (3d)	Rep2	0.416667
Gm14539	NPC-specific	Astrocytes Dox (3d)	Rep2	0.75463
1810030O07Rik	Constitutive	Astrocytes Dox (3d)	Rep2	0.562963
Gm14719	NPC-specific	Astrocytes Dox (3d)	Rep2	0.612903
Gm14634	Facultative	Astrocytes Dox (3d)	Rep2	0.263158
Apoo	NPC-specific	Astrocytes Dox (3d)	Rep2	0.2
Fam3a	Facultative	Astrocytes Dox (3d)	Rep2	0.368175
Gemin8	Facultative	Astrocytes Dox (3d)	Rep2	0.446602
Trappc2	Facultative	Astrocytes Dox (3d)	Rep2	0.415205
Syap1	Facultative	Astrocytes Dox (3d)	Rep2	0.376349
Ssr4	Facultative	Astrocytes Dox (3d)	Rep2	0.371681
G6pdx	Facultative	Astrocytes Dox (3d)	Rep2	0.367499
Rbm3	Facultative	Astrocytes Dox (3d)	Rep2	0.372508
5730405O15Rik	NPC-specific	Astrocytes Dox (3d)	Rep2	0.0434783
Usp11	Facultative	Astrocytes Dox (3d)	Rep2	0.281151
Ofd1	Facultative	Astrocytes Dox (3d)	Rep2	0.439539
Txlng	Facultative	Astrocytes Dox (3d)	Rep2	0.166667
Suv39h1	Facultative	Astrocytes Dox (3d)	Rep2	0.351351
Ftsj1	Facultative	Astrocytes Dox (3d)	Rep2	0.190045
Dnase1l1	Facultative	Astrocytes Dox (3d)	Rep2	0.182353
Atp6ap1	NPC-specific	Astrocytes Dox (3d)	Rep2	0.159091
Slc35a2	Facultative	Astrocytes Dox (3d)	Rep2	0.351852
Rps4x	Facultative	Astrocytes Dox (3d)	Rep2	0.217762
Rab9	Facultative	Astrocytes Dox (3d)	Rep2	0.37379
Flna	Facultative	Astrocytes Dox (3d)	Rep2	0.302757
Usp9x	Facultative	Astrocytes Dox (3d)	Rep2	0.316733
Rbm3os	Facultative	Astrocytes Dox (3d)	Rep2	0.636364
Emd	Facultative	Astrocytes Dox (3d)	Rep2	0.361669
Pim2	NPC-specific	Astrocytes Dox (3d)	Rep2	0.0952381
Ercc6l	Facultative	Astrocytes Dox (3d)	Rep2	0.5
Med14	Facultative	Astrocytes Dox (3d)	Rep2	0.33142
Taz	Facultative	Astrocytes Dox (3d)	Rep2	0.462687
Hccs	Facultative	Astrocytes Dox (3d)	Rep2	0.217432
Mbtps2	Facultative	Astrocytes Dox (3d)	Rep2	0.313462
Lage3	Facultative	Astrocytes Dox (3d)	Rep2	0.373057
Mecp2	Facultative	Astrocytes Dox (3d)	Rep2	0.269601
Ubl4	Facultative	Astrocytes Dox (3d)	Rep2	0.309133
Timm17b	Facultative	Astrocytes Dox (3d)	Rep2	0.296471
Pbdc1	Constitutive	Astrocytes Dox (3d)	Rep2	0.155556
Araf	Facultative	Astrocytes Dox (3d)	Rep2	0.309648
Cdk16	Facultative	Astrocytes Dox (3d)	Rep2	0.208537
Kdm6a	Constitutive	Astrocytes Dox (3d)	Rep2	0.246316
Mid1ip1	NPC-specific	Astrocytes Dox (3d)	Rep2	0.332268
Otud5	Facultative	Astrocytes Dox (3d)	Rep2	0.31337
Wdr45	Facultative	Astrocytes Dox (3d)	Rep2	0.141414
Pqbp1	Facultative	Astrocytes Dox (3d)	Rep2	0.257294
WdRep13	Facultative	Astrocytes Dox (3d)	Rep2	0.224101
Ikbkg	Facultative	Astrocytes Dox (3d)	Rep2	0.350699
ZrsRep2	Facultative	Astrocytes Dox (3d)	Rep2	0.259891
Plxna3	Facultative	Astrocytes Dox (3d)	Rep2	0.209007
Fam50a	Facultative	Astrocytes Dox (3d)	Rep2	0.416667
Bcap31	Facultative	Astrocytes Dox (3d)	Rep2	0.260925
Uba1	Facultative	Astrocytes Dox (3d)	Rep2	0.259759
Kdm5c	Constitutive	Astrocytes Dox (3d)	Rep2	0.26632
Tbc1d25	Facultative	Astrocytes Dox (3d)	Rep2	0.147436
Smc1a	Facultative	Astrocytes Dox (3d)	Rep2	0.0922865
Gpkow	Facultative	Astrocytes Dox (3d)	Rep2	0.0613497
Tfe3	Facultative	Astrocytes Dox (3d)	Rep2	0.189752
Piga	Facultative	Astrocytes Dox (3d)	Rep2	0.0731707
Ddx3x	Constitutive	Astrocytes Dox (3d)	Rep2	0.156618
Utp14a	Constitutive	Astrocytes Dox (3d)	Rep2	0.108108
Car5b	Facultative	Astrocytes Dox (3d)	Rep2	0.0772824
Kcnd1	NPC-specific	Astrocytes Dox (3d)	Rep2	0.110294
Ndufb11	Facultative	Astrocytes Dox (3d)	Rep2	0.234089
Ribc1	Facultative	Astrocytes Dox (3d)	Rep2	0.105263
Idh3g	Facultative	Astrocytes Dox (3d)	Rep2	0.326767
Abcd1	NPC-specific	Astrocytes Dox (3d)	Rep2	0.0888889
Uxt	Facultative	Astrocytes Dox (3d)	Rep2	0.0514286
Igbp1	Facultative	Astrocytes Dox (3d)	Rep2	0.211842
Arhgap4	Facultative	Astrocytes Dox (3d)	Rep2	0.464286
Atp6ap2	Facultative	Astrocytes Dox (3d)	Rep2	0.275097
Gripap1	Facultative	Astrocytes Dox (3d)	Rep2	0.247292
A230072C01Rik	Facultative	Astrocytes Dox (3d)	Rep2	0.0466667
Bcor	NPC-specific	Astrocytes Dox (3d)	Rep2	0.318841
Nkap	Facultative	Astrocytes Dox (3d)	Rep2	0.301948
Jpx	Constitutive	Astrocytes Dox (3d)	Rep2	0.123762
Gdi1	Facultative	Astrocytes Dox (3d)	Rep2	0.29852
Gpm6b	Facultative	Astrocytes Dox (3d)	Rep2	0.308681
5530601H04Rik	Constitutive	Astrocytes Dox (3d)	Rep2	0.212346
Mmgt1	Facultative	Astrocytes Dox (3d)	Rep2	0.140507
Upf3b	Facultative	Astrocytes Dox (3d)	Rep2	0.134146
Hcfc1	Facultative	Astrocytes Dox (3d)	Rep2	0.20303
Akap17b	NPC-specific	Astrocytes Dox (3d)	Rep2	0.147971
Tspyl2	NPC-specific	Astrocytes Dox (3d)	Rep2	0.0829694
BC022960	Facultative	Astrocytes Dox (3d)	Rep2	0.0612245
Tmsb4x	Facultative	Astrocytes Dox (3d)	Rep2	0.0258621
Rpgr	NPC-specific	Astrocytes Dox (3d)	Rep2	0.203303
Kantr	NPC-specific	Astrocytes Dox (3d)	Rep2	0.0727612
Ebp	Facultative	Astrocytes Dox (3d)	Rep2	0.116505
Praf2	Facultative	Astrocytes Dox (3d)	Rep2	0.0646688
Tceanc	Facultative	Astrocytes Dox (3d)	Rep2	0.26
A830080D01Rik	NPC-specific	Astrocytes Dox (3d)	Rep2	0.119658
Iqsec2	NPC-specific	Astrocytes Dox (3d)	Rep2	0.0207824
Hdac6	Facultative	Astrocytes Dox (3d)	Rep2	0.0643657
Porcn	Facultative	Astrocytes Dox (3d)	Rep2	0.0860927
Huwe1	Facultative	Astrocytes Dox (3d)	Rep2	0.0763435
Armcx5	NPC-specific	Astrocytes Dox (3d)	Rep2	0.0902256
RP23-135F22.6	NPC-specific	Astrocytes Dox (3d)	Rep2	0
Naa10	Facultative	Astrocytes Dox (3d)	Rep2	0.137931
Hsd17b10	NPC-specific	Astrocytes Dox (3d)	Rep2	0.0527881
Rbm10	NPC-specific	Astrocytes Dox (3d)	Rep2	0.328125
Siah1b	Facultative	Astrocytes Dox (3d)	Rep2	0.015625
Fundc1	NPC-specific	Astrocytes Dox (3d)	Rep2	0.0391802
Elk1	NPC-specific	Astrocytes Dox (3d)	Rep2	0.035
Pdzd4	NPC-specific	Astrocytes Dox (3d)	Rep2	0.135762
Alg13	Facultative	Astrocytes Dox (3d)	Rep2	0.0168675
Ctps2	Facultative	Astrocytes Dox (3d)	Rep2	0.105036
Slc10a3	Facultative	Astrocytes Dox (3d)	Rep2	0.142857
Cfp	Facultative	Astrocytes Dox (3d)	Rep2	0
Slc9a6	NPC-specific	Astrocytes Dox (3d)	Rep2	0.0136519
Plxnb3	NPC-specific	Astrocytes Dox (3d)	Rep2	0
Chm	Facultative	Astrocytes Dox (3d)	Rep2	0.0869565
Slc6a8	NPC-specific	Astrocytes Dox (3d)	Rep2	0.0814149
Eif1ax	Facultative	Astrocytes Dox (3d)	Rep2	0.0259099
Vbp1	Facultative	Astrocytes Dox (3d)	Rep2	0.0764951
Ftx	Constitutive	Astrocytes Dox (3d)	Rep2	0
Cstf2	NPC-specific	Astrocytes Dox (3d)	Rep2	0.047619
9530051G07Rik	NPC-specific	Astrocytes Dox (3d)	Rep2	0.0188679
Sms	Facultative	Astrocytes Dox (3d)	Rep2	0.0429594
Pcsk1n	NPC-specific	Astrocytes Dox (3d)	Rep2	0.154452
Rbmx	NPC-specific	Astrocytes Dox (3d)	Rep2	0.0135685
Htatsf1	NPC-specific	Astrocytes Dox (3d)	Rep2	0.00976909
Psmd10	NPC-specific	Astrocytes Dox (3d)	Rep2	0.124629
FmRep1	Facultative	Astrocytes Dox (3d)	Rep2	0.119149
Msl3	NPC-specific	Astrocytes Dox (3d)	Rep2	0.126456
Phka2	Facultative	Astrocytes Dox (3d)	Rep2	0
Gprasp1	Facultative	Astrocytes Dox (3d)	Rep2	0.0522876
GpRep173	NPC-specific	Astrocytes Dox (3d)	Rep2	0.00986193
Rbmx2	NPC-specific	Astrocytes Dox (3d)	Rep2	0.0232558
Eda2r	Facultative	Astrocytes Dox (3d)	Rep2	0.102807
Atg4a	NPC-specific	Astrocytes Dox (3d)	Rep2	0.115903
Xiap	NPC-specific	Astrocytes Dox (3d)	Rep2	0.04772
Trmt2b	Facultative	Astrocytes Dox (3d)	Rep2	0.0192308
Taf1	Facultative	Astrocytes Dox (3d)	Rep2	0.016129
Phf8	NPC-specific	Astrocytes Dox (3d)	Rep2	0.00920245
Mageh1	Facultative	Astrocytes Dox (3d)	Rep2	0.0102041
Figf	Facultative	Astrocytes Dox (7d)	Rep2	0.472222
Gm14539	NPC-specific	Astrocytes Dox (7d)	Rep2	0.691262
1810030O07Rik	Constitutive	Astrocytes Dox (7d)	Rep2	0.574468
Gm14719	NPC-specific	Astrocytes Dox (7d)	Rep2	0.649007
Gm14634	Facultative	Astrocytes Dox (7d)	Rep2	0.0588235
Apoo	NPC-specific	Astrocytes Dox (7d)	Rep2	0.1
Fam3a	Facultative	Astrocytes Dox (7d)	Rep2	0.222222
Gemin8	Facultative	Astrocytes Dox (7d)	Rep2	0.479253
Trappc2	Facultative	Astrocytes Dox (7d)	Rep2	0.502347
Syap1	Facultative	Astrocytes Dox (7d)	Rep2	0.332049
Ssr4	Facultative	Astrocytes Dox (7d)	Rep2	0.546875
G6pdx	Facultative	Astrocytes Dox (7d)	Rep2	0.290955
Rbm3	Facultative	Astrocytes Dox (7d)	Rep2	0.349769
5730405O15Rik	NPC-specific	Astrocytes Dox (7d)	Rep2	0.297297
Usp11	Facultative	Astrocytes Dox (7d)	Rep2	0.311838
Ofd1	Facultative	Astrocytes Dox (7d)	Rep2	0.505236
Txlng	Facultative	Astrocytes Dox (7d)	Rep2	0.116505
Suv39h1	Facultative	Astrocytes Dox (7d)	Rep2	0.506849
Ftsj1	Facultative	Astrocytes Dox (7d)	Rep2	0.296667
Dnase1l1	Facultative	Astrocytes Dox (7d)	Rep2	0.247312
Atp6ap1	NPC-specific	Astrocytes Dox (7d)	Rep2	1
Slc35a2	Facultative	Astrocytes Dox (7d)	Rep2	0.364812
Rps4x	Facultative	Astrocytes Dox (7d)	Rep2	0.123766
Rab9	Facultative	Astrocytes Dox (7d)	Rep2	0.322142
Flna	Facultative	Astrocytes Dox (7d)	Rep2	0.230683
Usp9x	Facultative	Astrocytes Dox (7d)	Rep2	0.290236
Rbm3os	Facultative	Astrocytes Dox (7d)	Rep2	0.5
Emd	Facultative	Astrocytes Dox (7d)	Rep2	0.30064
Pim2	NPC-specific	Astrocytes Dox (7d)	Rep2	0.165468
Ercc6l	Facultative	Astrocytes Dox (7d)	Rep2	0
Med14	Facultative	Astrocytes Dox (7d)	Rep2	0.36036
Taz	Facultative	Astrocytes Dox (7d)	Rep2	0.41453
Hccs	Facultative	Astrocytes Dox (7d)	Rep2	0.176226
Mbtps2	Facultative	Astrocytes Dox (7d)	Rep2	0.322807
Lage3	Facultative	Astrocytes Dox (7d)	Rep2	0.403349
Mecp2	Facultative	Astrocytes Dox (7d)	Rep2	0.271903
Ubl4	Facultative	Astrocytes Dox (7d)	Rep2	0.361204
Timm17b	Facultative	Astrocytes Dox (7d)	Rep2	0.22093
Pbdc1	Constitutive	Astrocytes Dox (7d)	Rep2	0.0900693
Araf	Facultative	Astrocytes Dox (7d)	Rep2	0.269303
Cdk16	Facultative	Astrocytes Dox (7d)	Rep2	0.243173
Kdm6a	Constitutive	Astrocytes Dox (7d)	Rep2	0.143411
Mid1ip1	NPC-specific	Astrocytes Dox (7d)	Rep2	0.244094
Otud5	Facultative	Astrocytes Dox (7d)	Rep2	0.313167
Wdr45	Facultative	Astrocytes Dox (7d)	Rep2	0.245968
Pqbp1	Facultative	Astrocytes Dox (7d)	Rep2	0.195556
WdRep13	Facultative	Astrocytes Dox (7d)	Rep2	0.177088
Ikbkg	Facultative	Astrocytes Dox (7d)	Rep2	0.362159
ZrsRep2	Facultative	Astrocytes Dox (7d)	Rep2	0.226481
Plxna3	Facultative	Astrocytes Dox (7d)	Rep2	0.18552
Fam50a	Facultative	Astrocytes Dox (7d)	Rep2	0.289157
Bcap31	Facultative	Astrocytes Dox (7d)	Rep2	0.24498
Uba1	Facultative	Astrocytes Dox (7d)	Rep2	0.255011
Kdm5c	Constitutive	Astrocytes Dox (7d)	Rep2	0.182836
Tbc1d25	Facultative	Astrocytes Dox (7d)	Rep2	0.0564516
Smc1a	Facultative	Astrocytes Dox (7d)	Rep2	0.0367505
Gpkow	Facultative	Astrocytes Dox (7d)	Rep2	0.107335
Tfe3	Facultative	Astrocytes Dox (7d)	Rep2	0.173077
Piga	Facultative	Astrocytes Dox (7d)	Rep2	0
Ddx3x	Constitutive	Astrocytes Dox (7d)	Rep2	0.217177
Utp14a	Constitutive	Astrocytes Dox (7d)	Rep2	0.234409
Car5b	Facultative	Astrocytes Dox (7d)	Rep2	0.0206637
Kcnd1	NPC-specific	Astrocytes Dox (7d)	Rep2	0
Ndufb11	Facultative	Astrocytes Dox (7d)	Rep2	0.147476
Ribc1	Facultative	Astrocytes Dox (7d)	Rep2	0
Idh3g	Facultative	Astrocytes Dox (7d)	Rep2	0.267837
Abcd1	NPC-specific	Astrocytes Dox (7d)	Rep2	0.0516129
Uxt	Facultative	Astrocytes Dox (7d)	Rep2	0.0684932
Igbp1	Facultative	Astrocytes Dox (7d)	Rep2	0.219634
Arhgap4	Facultative	Astrocytes Dox (7d)	Rep2	0
Atp6ap2	Facultative	Astrocytes Dox (7d)	Rep2	0.246341
Gripap1	Facultative	Astrocytes Dox (7d)	Rep2	0.23804
A230072C01Rik	Facultative	Astrocytes Dox (7d)	Rep2	0.117155
Bcor	NPC-specific	Astrocytes Dox (7d)	Rep2	0.273973
Nkap	Facultative	Astrocytes Dox (7d)	Rep2	0.276946
Jpx	Constitutive	Astrocytes Dox (7d)	Rep2	0.0536913
Gdi1	Facultative	Astrocytes Dox (7d)	Rep2	0.297847
Gpm6b	Facultative	Astrocytes Dox (7d)	Rep2	0.292499
5530601H04Rik	Constitutive	Astrocytes Dox (7d)	Rep2	0.116625
Mmgt1	Facultative	Astrocytes Dox (7d)	Rep2	0.0520591
Upf3b	Facultative	Astrocytes Dox (7d)	Rep2	0.0222222
Hcfc1	Facultative	Astrocytes Dox (7d)	Rep2	0.17404
Akap17b	NPC-specific	Astrocytes Dox (7d)	Rep2	0.14094
Tspyl2	NPC-specific	Astrocytes Dox (7d)	Rep2	0.0288248
BC022960	Facultative	Astrocytes Dox (7d)	Rep2	0.227273
Tmsb4x	Facultative	Astrocytes Dox (7d)	Rep2	0.0243902
Rpgr	NPC-specific	Astrocytes Dox (7d)	Rep2	0.245614
Kantr	NPC-specific	Astrocytes Dox (7d)	Rep2	0.0447761
Ebp	Facultative	Astrocytes Dox (7d)	Rep2	0.0160772
Praf2	Facultative	Astrocytes Dox (7d)	Rep2	0.0436782
Tceanc	Facultative	Astrocytes Dox (7d)	Rep2	0.355422
A830080D01Rik	NPC-specific	Astrocytes Dox (7d)	Rep2	0.145455
Iqsec2	NPC-specific	Astrocytes Dox (7d)	Rep2	0
Hdac6	Facultative	Astrocytes Dox (7d)	Rep2	0.0609555
Porcn	Facultative	Astrocytes Dox (7d)	Rep2	0.05
Huwe1	Facultative	Astrocytes Dox (7d)	Rep2	0.0284495
Armcx5	NPC-specific	Astrocytes Dox (7d)	Rep2	0.146341
RP23-135F22.6	NPC-specific	Astrocytes Dox (7d)	Rep2	#NUM!
Naa10	Facultative	Astrocytes Dox (7d)	Rep2	0.313869
Hsd17b10	NPC-specific	Astrocytes Dox (7d)	Rep2	0.0106838
Rbm10	NPC-specific	Astrocytes Dox (7d)	Rep2	0.37037
Siah1b	Facultative	Astrocytes Dox (7d)	Rep2	0
Fundc1	NPC-specific	Astrocytes Dox (7d)	Rep2	0.020202
Elk1	NPC-specific	Astrocytes Dox (7d)	Rep2	0.061706
Pdzd4	NPC-specific	Astrocytes Dox (7d)	Rep2	0.0429185
Alg13	Facultative	Astrocytes Dox (7d)	Rep2	0.00485437
Ctps2	Facultative	Astrocytes Dox (7d)	Rep2	0.0318725
Slc10a3	Facultative	Astrocytes Dox (7d)	Rep2	0.165414
Cfp	Facultative	Astrocytes Dox (7d)	Rep2	0.0113636
Slc9a6	NPC-specific	Astrocytes Dox (7d)	Rep2	0.121951
Plxnb3	NPC-specific	Astrocytes Dox (7d)	Rep2	0
Chm	Facultative	Astrocytes Dox (7d)	Rep2	0.0255102
Slc6a8	NPC-specific	Astrocytes Dox (7d)	Rep2	0.0300061
Eif1ax	Facultative	Astrocytes Dox (7d)	Rep2	0.0186081
Vbp1	Facultative	Astrocytes Dox (7d)	Rep2	0.103297
Ftx	Constitutive	Astrocytes Dox (7d)	Rep2	0.186047
Cstf2	NPC-specific	Astrocytes Dox (7d)	Rep2	0
9530051G07Rik	NPC-specific	Astrocytes Dox (7d)	Rep2	0
Sms	Facultative	Astrocytes Dox (7d)	Rep2	0.00343643
Pcsk1n	NPC-specific	Astrocytes Dox (7d)	Rep2	0.0678815
Rbmx	NPC-specific	Astrocytes Dox (7d)	Rep2	0.00347826
Htatsf1	NPC-specific	Astrocytes Dox (7d)	Rep2	0.0192
Psmd10	NPC-specific	Astrocytes Dox (7d)	Rep2	0.106796
FmRep1	Facultative	Astrocytes Dox (7d)	Rep2	0.0382166
Msl3	NPC-specific	Astrocytes Dox (7d)	Rep2	0.076
Phka2	Facultative	Astrocytes Dox (7d)	Rep2	0
Gprasp1	Facultative	Astrocytes Dox (7d)	Rep2	0.0643382
GpRep173	NPC-specific	Astrocytes Dox (7d)	Rep2	0.0271318
Rbmx2	NPC-specific	Astrocytes Dox (7d)	Rep2	0
Eda2r	Facultative	Astrocytes Dox (7d)	Rep2	0.0744526
Atg4a	NPC-specific	Astrocytes Dox (7d)	Rep2	0.0860656
Xiap	NPC-specific	Astrocytes Dox (7d)	Rep2	0.014975
Trmt2b	Facultative	Astrocytes Dox (7d)	Rep2	0
Taf1	Facultative	Astrocytes Dox (7d)	Rep2	0.00840336
Phf8	NPC-specific	Astrocytes Dox (7d)	Rep2	0.0558376
Mageh1	Facultative	Astrocytes Dox (7d)	Rep2	0.00136861
Figf	Facultative	Astro_no_dox3	Rep2	0.413043
Gm14539	NPC-specific	Astro_no_dox3	Rep2	0.696607
1810030O07Rik	Constitutive	Astro_no_dox3	Rep2	0.781202
Gm14719	NPC-specific	Astro_no_dox3	Rep2	0.745763
Gm14634	Facultative	Astro_no_dox3	Rep2	0.714286
Apoo	NPC-specific	Astro_no_dox3	Rep2	0.792453
Fam3a	Facultative	Astro_no_dox3	Rep2	0.524205
Gemin8	Facultative	Astro_no_dox3	Rep2	0.579167
Trappc2	Facultative	Astro_no_dox3	Rep2	0.396739
Syap1	Facultative	Astro_no_dox3	Rep2	0.55941
Ssr4	Facultative	Astro_no_dox3	Rep2	0.515625
G6pdx	Facultative	Astro_no_dox3	Rep2	0.532258
Rbm3	Facultative	Astro_no_dox3	Rep2	0.538658
5730405O15Rik	NPC-specific	Astro_no_dox3	Rep2	0.465753
Usp11	Facultative	Astro_no_dox3	Rep2	0.492075
Ofd1	Facultative	Astro_no_dox3	Rep2	0.49676
Txlng	Facultative	Astro_no_dox3	Rep2	0.442922
Suv39h1	Facultative	Astro_no_dox3	Rep2	0.45977
Ftsj1	Facultative	Astro_no_dox3	Rep2	0.505547
Dnase1l1	Facultative	Astro_no_dox3	Rep2	0.520833
Atp6ap1	NPC-specific	Astro_no_dox3	Rep2	0.714286
Slc35a2	Facultative	Astro_no_dox3	Rep2	0.471554
Rps4x	Facultative	Astro_no_dox3	Rep2	0.494064
Rab9	Facultative	Astro_no_dox3	Rep2	0.545394
Flna	Facultative	Astro_no_dox3	Rep2	0.472346
Usp9x	Facultative	Astro_no_dox3	Rep2	0.478526
Rbm3os	Facultative	Astro_no_dox3	Rep2	0.190476
Emd	Facultative	Astro_no_dox3	Rep2	0.451082
Pim2	NPC-specific	Astro_no_dox3	Rep2	0.346801
Ercc6l	Facultative	Astro_no_dox3	Rep2	0.461538
Med14	Facultative	Astro_no_dox3	Rep2	0.409404
Taz	Facultative	Astro_no_dox3	Rep2	0.523474
Hccs	Facultative	Astro_no_dox3	Rep2	0.441016
Mbtps2	Facultative	Astro_no_dox3	Rep2	0.465278
Lage3	Facultative	Astro_no_dox3	Rep2	0.445212
Mecp2	Facultative	Astro_no_dox3	Rep2	0.443285
Ubl4	Facultative	Astro_no_dox3	Rep2	0.457854
Timm17b	Facultative	Astro_no_dox3	Rep2	0.521277
Pbdc1	Constitutive	Astro_no_dox3	Rep2	0.461613
Araf	Facultative	Astro_no_dox3	Rep2	0.415007
Cdk16	Facultative	Astro_no_dox3	Rep2	0.480715
Kdm6a	Constitutive	Astro_no_dox3	Rep2	0.397436
Mid1ip1	NPC-specific	Astro_no_dox3	Rep2	0.422764
Otud5	Facultative	Astro_no_dox3	Rep2	0.467828
Wdr45	Facultative	Astro_no_dox3	Rep2	0.44
Pqbp1	Facultative	Astro_no_dox3	Rep2	0.461235
WdRep13	Facultative	Astro_no_dox3	Rep2	0.437791
Ikbkg	Facultative	Astro_no_dox3	Rep2	0.455934
ZrsRep2	Facultative	Astro_no_dox3	Rep2	0.512108
Plxna3	Facultative	Astro_no_dox3	Rep2	0.478613
Fam50a	Facultative	Astro_no_dox3	Rep2	0.396694
Bcap31	Facultative	Astro_no_dox3	Rep2	0.467806
Uba1	Facultative	Astro_no_dox3	Rep2	0.43197
Kdm5c	Constitutive	Astro_no_dox3	Rep2	0.444189
Tbc1d25	Facultative	Astro_no_dox3	Rep2	0.554217
Smc1a	Facultative	Astro_no_dox3	Rep2	0.436716
Gpkow	Facultative	Astro_no_dox3	Rep2	0.44803
Tfe3	Facultative	Astro_no_dox3	Rep2	0.45216
Piga	Facultative	Astro_no_dox3	Rep2	0.588235
Ddx3x	Constitutive	Astro_no_dox3	Rep2	0.4796
Utp14a	Constitutive	Astro_no_dox3	Rep2	0.425957
Car5b	Facultative	Astro_no_dox3	Rep2	0.424741
Kcnd1	NPC-specific	Astro_no_dox3	Rep2	0.485465
Ndufb11	Facultative	Astro_no_dox3	Rep2	0.448654
Ribc1	Facultative	Astro_no_dox3	Rep2	0.416667
Idh3g	Facultative	Astro_no_dox3	Rep2	0.445192
Abcd1	NPC-specific	Astro_no_dox3	Rep2	0.377451
Uxt	Facultative	Astro_no_dox3	Rep2	0.450185
Igbp1	Facultative	Astro_no_dox3	Rep2	0.461642
Arhgap4	Facultative	Astro_no_dox3	Rep2	0.555556
Atp6ap2	Facultative	Astro_no_dox3	Rep2	0.431531
Gripap1	Facultative	Astro_no_dox3	Rep2	0.411665
A230072C01Rik	Facultative	Astro_no_dox3	Rep2	0.395928
Bcor	NPC-specific	Astro_no_dox3	Rep2	0.24
Nkap	Facultative	Astro_no_dox3	Rep2	0.417162
Jpx	Constitutive	Astro_no_dox3	Rep2	0.609756
Gdi1	Facultative	Astro_no_dox3	Rep2	0.434434
Gpm6b	Facultative	Astro_no_dox3	Rep2	0.41552
5530601H04Rik	Constitutive	Astro_no_dox3	Rep2	0.336634
Mmgt1	Facultative	Astro_no_dox3	Rep2	0.405257
Upf3b	Facultative	Astro_no_dox3	Rep2	0.318841
Hcfc1	Facultative	Astro_no_dox3	Rep2	0.401105
Akap17b	NPC-specific	Astro_no_dox3	Rep2	0.421277
Tspyl2	NPC-specific	Astro_no_dox3	Rep2	0.352103
BC022960	Facultative	Astro_no_dox3	Rep2	0.54902
Tmsb4x	Facultative	Astro_no_dox3	Rep2	0.43787
Rpgr	NPC-specific	Astro_no_dox3	Rep2	0.373173
Kantr	NPC-specific	Astro_no_dox3	Rep2	0.389121
Ebp	Facultative	Astro_no_dox3	Rep2	0.413564
Praf2	Facultative	Astro_no_dox3	Rep2	0.37305
Tceanc	Facultative	Astro_no_dox3	Rep2	0.398773
A830080D01Rik	NPC-specific	Astro_no_dox3	Rep2	0.359116
Iqsec2	NPC-specific	Astro_no_dox3	Rep2	0.373699
Hdac6	Facultative	Astro_no_dox3	Rep2	0.363112
Porcn	Facultative	Astro_no_dox3	Rep2	0.374408
Huwe1	Facultative	Astro_no_dox3	Rep2	0.371257
Armcx5	NPC-specific	Astro_no_dox3	Rep2	0.352564
RP23-135F22.6	NPC-specific	Astro_no_dox3	Rep2	0.272727
Naa10	Facultative	Astro_no_dox3	Rep2	0.532934
Hsd17b10	NPC-specific	Astro_no_dox3	Rep2	0.419631
Rbm10	NPC-specific	Astro_no_dox3	Rep2	0.311111
Siah1b	Facultative	Astro_no_dox3	Rep2	0.439024
Fundc1	NPC-specific	Astro_no_dox3	Rep2	0.355002
Elk1	NPC-specific	Astro_no_dox3	Rep2	0.330311
Pdzd4	NPC-specific	Astro_no_dox3	Rep2	0.304659
Alg13	Facultative	Astro_no_dox3	Rep2	0.318681
Ctps2	Facultative	Astro_no_dox3	Rep2	0.331865
Slc10a3	Facultative	Astro_no_dox3	Rep2	0.376238
Cfp	Facultative	Astro_no_dox3	Rep2	0.25098
Slc9a6	NPC-specific	Astro_no_dox3	Rep2	0.282297
Plxnb3	NPC-specific	Astro_no_dox3	Rep2	0.126761
Chm	Facultative	Astro_no_dox3	Rep2	0.264789
Slc6a8	NPC-specific	Astro_no_dox3	Rep2	0.335985
Eif1ax	Facultative	Astro_no_dox3	Rep2	0.29685
Vbp1	Facultative	Astro_no_dox3	Rep2	0.234848
Ftx	Constitutive	Astro_no_dox3	Rep2	0.231884
Cstf2	NPC-specific	Astro_no_dox3	Rep2	0.409449
9530051G07Rik	NPC-specific	Astro_no_dox3	Rep2	0.285714
Sms	Facultative	Astro_no_dox3	Rep2	0.270833
Pcsk1n	NPC-specific	Astro_no_dox3	Rep2	0.281701
Rbmx	NPC-specific	Astro_no_dox3	Rep2	0.245067
Htatsf1	NPC-specific	Astro_no_dox3	Rep2	0.293639
Psmd10	NPC-specific	Astro_no_dox3	Rep2	0.20743
FmRep1	Facultative	Astro_no_dox3	Rep2	0.233193
Msl3	NPC-specific	Astro_no_dox3	Rep2	0.22187
Phka2	Facultative	Astro_no_dox3	Rep2	0.232955
Gprasp1	Facultative	Astro_no_dox3	Rep2	0.228932
GpRep173	NPC-specific	Astro_no_dox3	Rep2	0.240469
Rbmx2	NPC-specific	Astro_no_dox3	Rep2	0.246154
Eda2r	Facultative	Astro_no_dox3	Rep2	0.195469
Atg4a	NPC-specific	Astro_no_dox3	Rep2	0.195
Xiap	NPC-specific	Astro_no_dox3	Rep2	0.145012
Trmt2b	Facultative	Astro_no_dox3	Rep2	0.177778
Taf1	Facultative	Astro_no_dox3	Rep2	0.205645
Phf8	NPC-specific	Astro_no_dox3	Rep2	0.179878
Mageh1	Facultative	Astro_no_dox3	Rep2	0.144897
Figf	Facultative	Astro_no_dox7	Rep2	0.71875
Gm14539	NPC-specific	Astro_no_dox7	Rep2	0.704136
1810030O07Rik	Constitutive	Astro_no_dox7	Rep2	0.680162
Gm14719	NPC-specific	Astro_no_dox7	Rep2	0.65625
Gm14634	Facultative	Astro_no_dox7	Rep2	0.568182
Apoo	NPC-specific	Astro_no_dox7	Rep2	0.705882
Fam3a	Facultative	Astro_no_dox7	Rep2	0.587629
Gemin8	Facultative	Astro_no_dox7	Rep2	0.558322
Trappc2	Facultative	Astro_no_dox7	Rep2	0.648352
Syap1	Facultative	Astro_no_dox7	Rep2	0.562909
Ssr4	Facultative	Astro_no_dox7	Rep2	0.447205
G6pdx	Facultative	Astro_no_dox7	Rep2	0.525457
Rbm3	Facultative	Astro_no_dox7	Rep2	0.501554
5730405O15Rik	NPC-specific	Astro_no_dox7	Rep2	0.529412
Usp11	Facultative	Astro_no_dox7	Rep2	0.513472
Ofd1	Facultative	Astro_no_dox7	Rep2	0.526807
Txlng	Facultative	Astro_no_dox7	Rep2	0.530233
Suv39h1	Facultative	Astro_no_dox7	Rep2	0.441379
Ftsj1	Facultative	Astro_no_dox7	Rep2	0.495475
Dnase1l1	Facultative	Astro_no_dox7	Rep2	0.492701
Atp6ap1	NPC-specific	Astro_no_dox7	Rep2	0.723077
Slc35a2	Facultative	Astro_no_dox7	Rep2	0.478916
Rps4x	Facultative	Astro_no_dox7	Rep2	0.49838
Rab9	Facultative	Astro_no_dox7	Rep2	0.468293
Flna	Facultative	Astro_no_dox7	Rep2	0.494867
Usp9x	Facultative	Astro_no_dox7	Rep2	0.486927
Rbm3os	Facultative	Astro_no_dox7	Rep2	0.512195
Emd	Facultative	Astro_no_dox7	Rep2	0.454225
Pim2	NPC-specific	Astro_no_dox7	Rep2	0.556701
Ercc6l	Facultative	Astro_no_dox7	Rep2	0.5
Med14	Facultative	Astro_no_dox7	Rep2	0.517722
Taz	Facultative	Astro_no_dox7	Rep2	0.470588
Hccs	Facultative	Astro_no_dox7	Rep2	0.468085
Mbtps2	Facultative	Astro_no_dox7	Rep2	0.39523
Lage3	Facultative	Astro_no_dox7	Rep2	0.492683
Mecp2	Facultative	Astro_no_dox7	Rep2	0.524424
Ubl4	Facultative	Astro_no_dox7	Rep2	0.455373
Timm17b	Facultative	Astro_no_dox7	Rep2	0.43097
Pbdc1	Constitutive	Astro_no_dox7	Rep2	0.518363
Araf	Facultative	Astro_no_dox7	Rep2	0.495204
Cdk16	Facultative	Astro_no_dox7	Rep2	0.451168
Kdm6a	Constitutive	Astro_no_dox7	Rep2	0.438034
Mid1ip1	NPC-specific	Astro_no_dox7	Rep2	0.54717
Otud5	Facultative	Astro_no_dox7	Rep2	0.463768
Wdr45	Facultative	Astro_no_dox7	Rep2	0.394004
Pqbp1	Facultative	Astro_no_dox7	Rep2	0.461078
WdRep13	Facultative	Astro_no_dox7	Rep2	0.47907
Ikbkg	Facultative	Astro_no_dox7	Rep2	0.460922
ZrsRep2	Facultative	Astro_no_dox7	Rep2	0.444193
Plxna3	Facultative	Astro_no_dox7	Rep2	0.418286
Fam50a	Facultative	Astro_no_dox7	Rep2	0.356725
Bcap31	Facultative	Astro_no_dox7	Rep2	0.445877
Uba1	Facultative	Astro_no_dox7	Rep2	0.447988
Kdm5c	Constitutive	Astro_no_dox7	Rep2	0.428147
Tbc1d25	Facultative	Astro_no_dox7	Rep2	0.383838
Smc1a	Facultative	Astro_no_dox7	Rep2	0.458107
Gpkow	Facultative	Astro_no_dox7	Rep2	0.442376
Tfe3	Facultative	Astro_no_dox7	Rep2	0.451858
Piga	Facultative	Astro_no_dox7	Rep2	0.495798
Ddx3x	Constitutive	Astro_no_dox7	Rep2	0.403247
Utp14a	Constitutive	Astro_no_dox7	Rep2	0.469865
Car5b	Facultative	Astro_no_dox7	Rep2	0.430632
Kcnd1	NPC-specific	Astro_no_dox7	Rep2	0.479876
Ndufb11	Facultative	Astro_no_dox7	Rep2	0.428474
Ribc1	Facultative	Astro_no_dox7	Rep2	0.520833
Idh3g	Facultative	Astro_no_dox7	Rep2	0.427111
Abcd1	NPC-specific	Astro_no_dox7	Rep2	0.44697
Uxt	Facultative	Astro_no_dox7	Rep2	0.367133
Igbp1	Facultative	Astro_no_dox7	Rep2	0.410431
Arhgap4	Facultative	Astro_no_dox7	Rep2	0.566038
Atp6ap2	Facultative	Astro_no_dox7	Rep2	0.408775
Gripap1	Facultative	Astro_no_dox7	Rep2	0.480156
A230072C01Rik	Facultative	Astro_no_dox7	Rep2	0.419298
Bcor	NPC-specific	Astro_no_dox7	Rep2	0.469388
Nkap	Facultative	Astro_no_dox7	Rep2	0.402471
Jpx	Constitutive	Astro_no_dox7	Rep2	0.372308
Gdi1	Facultative	Astro_no_dox7	Rep2	0.430621
Gpm6b	Facultative	Astro_no_dox7	Rep2	0.423174
5530601H04Rik	Constitutive	Astro_no_dox7	Rep2	0.405405
Mmgt1	Facultative	Astro_no_dox7	Rep2	0.451624
Upf3b	Facultative	Astro_no_dox7	Rep2	0.505051
Hcfc1	Facultative	Astro_no_dox7	Rep2	0.343539
Akap17b	NPC-specific	Astro_no_dox7	Rep2	0.405467
Tspyl2	NPC-specific	Astro_no_dox7	Rep2	0.387898
BC022960	Facultative	Astro_no_dox7	Rep2	0.471698
Tmsb4x	Facultative	Astro_no_dox7	Rep2	0.40146
Rpgr	NPC-specific	Astro_no_dox7	Rep2	0.430385
Kantr	NPC-specific	Astro_no_dox7	Rep2	0.382732
Ebp	Facultative	Astro_no_dox7	Rep2	0.350877
Praf2	Facultative	Astro_no_dox7	Rep2	0.391434
Tceanc	Facultative	Astro_no_dox7	Rep2	0.428571
A830080D01Rik	NPC-specific	Astro_no_dox7	Rep2	0.311475
Iqsec2	NPC-specific	Astro_no_dox7	Rep2	0.332524
Hdac6	Facultative	Astro_no_dox7	Rep2	0.417949
Porcn	Facultative	Astro_no_dox7	Rep2	0.38189
Huwe1	Facultative	Astro_no_dox7	Rep2	0.394671
Armcx5	NPC-specific	Astro_no_dox7	Rep2	0.342857
RP23-135F22.6	NPC-specific	Astro_no_dox7	Rep2	0.277778
Naa10	Facultative	Astro_no_dox7	Rep2	0.269231
Hsd17b10	NPC-specific	Astro_no_dox7	Rep2	0.352144
Rbm10	NPC-specific	Astro_no_dox7	Rep2	0.382353
Siah1b	Facultative	Astro_no_dox7	Rep2	0.188235
Fundc1	NPC-specific	Astro_no_dox7	Rep2	0.377821
Elk1	NPC-specific	Astro_no_dox7	Rep2	0.296499
Pdzd4	NPC-specific	Astro_no_dox7	Rep2	0.324873
Alg13	Facultative	Astro_no_dox7	Rep2	0.299197
Ctps2	Facultative	Astro_no_dox7	Rep2	0.27248
Slc10a3	Facultative	Astro_no_dox7	Rep2	0.363636
Cfp	Facultative	Astro_no_dox7	Rep2	0.294304
Slc9a6	NPC-specific	Astro_no_dox7	Rep2	0.351293
Plxnb3	NPC-specific	Astro_no_dox7	Rep2	0.290909
Chm	Facultative	Astro_no_dox7	Rep2	0.279612
Slc6a8	NPC-specific	Astro_no_dox7	Rep2	0.315651
Eif1ax	Facultative	Astro_no_dox7	Rep2	0.314893
Vbp1	Facultative	Astro_no_dox7	Rep2	0.362319
Ftx	Constitutive	Astro_no_dox7	Rep2	0.456522
Cstf2	NPC-specific	Astro_no_dox7	Rep2	0.322314
9530051G07Rik	NPC-specific	Astro_no_dox7	Rep2	0.247191
Sms	Facultative	Astro_no_dox7	Rep2	0.326014
Pcsk1n	NPC-specific	Astro_no_dox7	Rep2	0.311321
Rbmx	NPC-specific	Astro_no_dox7	Rep2	0.27902
Htatsf1	NPC-specific	Astro_no_dox7	Rep2	0.275777
Psmd10	NPC-specific	Astro_no_dox7	Rep2	0.319209
FmRep1	Facultative	Astro_no_dox7	Rep2	0.275676
Msl3	NPC-specific	Astro_no_dox7	Rep2	0.231539
Phka2	Facultative	Astro_no_dox7	Rep2	0.208122
Gprasp1	Facultative	Astro_no_dox7	Rep2	0.208323
GpRep173	NPC-specific	Astro_no_dox7	Rep2	0.221053
Rbmx2	NPC-specific	Astro_no_dox7	Rep2	0.123288
Eda2r	Facultative	Astro_no_dox7	Rep2	0.188077
Atg4a	NPC-specific	Astro_no_dox7	Rep2	0.278867
Xiap	NPC-specific	Astro_no_dox7	Rep2	0.184883
Trmt2b	Facultative	Astro_no_dox7	Rep2	0.123457
Taf1	Facultative	Astro_no_dox7	Rep2	0.135889
Phf8	NPC-specific	Astro_no_dox7	Rep2	0.125749
Mageh1	Facultative	Astro_no_dox7	Rep2	0.150367

## Sheet: Extended Figure 5f
Gene	Escape Status	Condition	Replicate	Allelic Ratio
Figf	Facultative	Dox (3d) dox	Rep1	0.333333
Gm14539	NPC-specific	Dox (3d) dox	Rep1	0.76678
1810030O07Rik	Constitutive	Dox (3d) dox	Rep1	0.57346
Gm14719	NPC-specific	Dox (3d) dox	Rep1	0.791209
Gm14634	Facultative	Dox (3d) dox	Rep1	0.909091
Apoo	NPC-specific	Dox (3d) dox	Rep1	0.0769231
Fam3a	Facultative	Dox (3d) dox	Rep1	0.37797
Gemin8	Facultative	Dox (3d) dox	Rep1	0.473404
Trappc2	Facultative	Dox (3d) dox	Rep1	0.48227
Syap1	Facultative	Dox (3d) dox	Rep1	0.385218
Ssr4	Facultative	Dox (3d) dox	Rep1	0.575758
G6pdx	Facultative	Dox (3d) dox	Rep1	0.311436
Rbm3	Facultative	Dox (3d) dox	Rep1	0.313584
5730405O15Rik	NPC-specific	Dox (3d) dox	Rep1	0.272727
Usp11	Facultative	Dox (3d) dox	Rep1	0.30021
Ofd1	Facultative	Dox (3d) dox	Rep1	0.430556
Txlng	Facultative	Dox (3d) dox	Rep1	0.256637
Suv39h1	Facultative	Dox (3d) dox	Rep1	0.224719
Ftsj1	Facultative	Dox (3d) dox	Rep1	0.260163
Dnase1l1	Facultative	Dox (3d) dox	Rep1	0.408759
Atp6ap1	NPC-specific	Dox (3d) dox	Rep1	0.684211
Slc35a2	Facultative	Dox (3d) dox	Rep1	0.346437
Rps4x	Facultative	Dox (3d) dox	Rep1	0.182922
Rab9	Facultative	Dox (3d) dox	Rep1	0.434231
Flna	Facultative	Dox (3d) dox	Rep1	0.308015
Usp9x	Facultative	Dox (3d) dox	Rep1	0.272642
Rbm3os	Facultative	Dox (3d) dox	Rep1	0.4
Emd	Facultative	Dox (3d) dox	Rep1	0.36347
Pim2	NPC-specific	Dox (3d) dox	Rep1	0.140625
Ercc6l	Facultative	Dox (3d) dox	Rep1	0
Med14	Facultative	Dox (3d) dox	Rep1	0.319188
Taz	Facultative	Dox (3d) dox	Rep1	0.475177
Hccs	Facultative	Dox (3d) dox	Rep1	0.22549
Mbtps2	Facultative	Dox (3d) dox	Rep1	0.290984
Lage3	Facultative	Dox (3d) dox	Rep1	0.377267
Mecp2	Facultative	Dox (3d) dox	Rep1	0.239766
Ubl4	Facultative	Dox (3d) dox	Rep1	0.329305
Timm17b	Facultative	Dox (3d) dox	Rep1	0.125373
Pbdc1	Constitutive	Dox (3d) dox	Rep1	0.2
Araf	Facultative	Dox (3d) dox	Rep1	0.273077
Cdk16	Facultative	Dox (3d) dox	Rep1	0.211961
Kdm6a	Constitutive	Dox (3d) dox	Rep1	0.302158
Mid1ip1	NPC-specific	Dox (3d) dox	Rep1	0.263158
Otud5	Facultative	Dox (3d) dox	Rep1	0.35249
Wdr45	Facultative	Dox (3d) dox	Rep1	0.123894
Pqbp1	Facultative	Dox (3d) dox	Rep1	0.214286
WdRep13	Facultative	Dox (3d) dox	Rep1	0.208042
Ikbkg	Facultative	Dox (3d) dox	Rep1	0.34266
ZrsRep2	Facultative	Dox (3d) dox	Rep1	0.271635
Plxna3	Facultative	Dox (3d) dox	Rep1	0.320624
Fam50a	Facultative	Dox (3d) dox	Rep1	0.215517
Bcap31	Facultative	Dox (3d) dox	Rep1	0.259625
Uba1	Facultative	Dox (3d) dox	Rep1	0.259299
Kdm5c	Constitutive	Dox (3d) dox	Rep1	0.288609
Tbc1d25	Facultative	Dox (3d) dox	Rep1	0.146067
Smc1a	Facultative	Dox (3d) dox	Rep1	0.118557
Gpkow	Facultative	Dox (3d) dox	Rep1	0.0963481
Tfe3	Facultative	Dox (3d) dox	Rep1	0.181676
Piga	Facultative	Dox (3d) dox	Rep1	0
Ddx3x	Constitutive	Dox (3d) dox	Rep1	0.172261
Utp14a	Constitutive	Dox (3d) dox	Rep1	0.158696
Car5b	Facultative	Dox (3d) dox	Rep1	0.0933718
Kcnd1	NPC-specific	Dox (3d) dox	Rep1	0.0645161
Ndufb11	Facultative	Dox (3d) dox	Rep1	0.207199
Ribc1	Facultative	Dox (3d) dox	Rep1	0.131579
Idh3g	Facultative	Dox (3d) dox	Rep1	0.32489
Abcd1	NPC-specific	Dox (3d) dox	Rep1	0.056
Uxt	Facultative	Dox (3d) dox	Rep1	0.105634
Igbp1	Facultative	Dox (3d) dox	Rep1	0.26049
Arhgap4	Facultative	Dox (3d) dox	Rep1	0.333333
Atp6ap2	Facultative	Dox (3d) dox	Rep1	0.289589
Gripap1	Facultative	Dox (3d) dox	Rep1	0.236212
A230072C01Rik	Facultative	Dox (3d) dox	Rep1	0.131737
Bcor	NPC-specific	Dox (3d) dox	Rep1	0.372881
Nkap	Facultative	Dox (3d) dox	Rep1	0.328999
Jpx	Constitutive	Dox (3d) dox	Rep1	0.115702
Gdi1	Facultative	Dox (3d) dox	Rep1	0.294929
Gpm6b	Facultative	Dox (3d) dox	Rep1	0.310764
5530601H04Rik	Constitutive	Dox (3d) dox	Rep1	0.203065
Mmgt1	Facultative	Dox (3d) dox	Rep1	0.104594
Upf3b	Facultative	Dox (3d) dox	Rep1	0.0882353
Hcfc1	Facultative	Dox (3d) dox	Rep1	0.188544
Akap17b	NPC-specific	Dox (3d) dox	Rep1	0.181102
Tspyl2	NPC-specific	Dox (3d) dox	Rep1	0.116302
BC022960	Facultative	Dox (3d) dox	Rep1	0.2
Tmsb4x	Facultative	Dox (3d) dox	Rep1	0.178571
Rpgr	NPC-specific	Dox (3d) dox	Rep1	0.204147
Kantr	NPC-specific	Dox (3d) dox	Rep1	0.0753623
Ebp	Facultative	Dox (3d) dox	Rep1	0.101351
Praf2	Facultative	Dox (3d) dox	Rep1	0.0985915
Tceanc	Facultative	Dox (3d) dox	Rep1	0.381818
A830080D01Rik	NPC-specific	Dox (3d) dox	Rep1	0.042735
Iqsec2	NPC-specific	Dox (3d) dox	Rep1	0.0266041
Hdac6	Facultative	Dox (3d) dox	Rep1	0.0653409
Porcn	Facultative	Dox (3d) dox	Rep1	0.0769231
Huwe1	Facultative	Dox (3d) dox	Rep1	0.0670103
Armcx5	NPC-specific	Dox (3d) dox	Rep1	0.171875
RP23-135F22.6	NPC-specific	Dox (3d) dox	Rep1	0
Naa10	Facultative	Dox (3d) dox	Rep1	0.273504
Hsd17b10	NPC-specific	Dox (3d) dox	Rep1	0.0591716
Rbm10	NPC-specific	Dox (3d) dox	Rep1	0.4
Siah1b	Facultative	Dox (3d) dox	Rep1	0.181818
Fundc1	NPC-specific	Dox (3d) dox	Rep1	0.0531532
Elk1	NPC-specific	Dox (3d) dox	Rep1	0.0285714
Pdzd4	NPC-specific	Dox (3d) dox	Rep1	0.137255
Alg13	Facultative	Dox (3d) dox	Rep1	0.0121951
Ctps2	Facultative	Dox (3d) dox	Rep1	0.140152
Slc10a3	Facultative	Dox (3d) dox	Rep1	0.107143
Cfp	Facultative	Dox (3d) dox	Rep1	0
Slc9a6	NPC-specific	Dox (3d) dox	Rep1	0.0628931
Plxnb3	NPC-specific	Dox (3d) dox	Rep1	0.0447761
Chm	Facultative	Dox (3d) dox	Rep1	0.105422
Slc6a8	NPC-specific	Dox (3d) dox	Rep1	0.0734852
Eif1ax	Facultative	Dox (3d) dox	Rep1	0.0318226
Vbp1	Facultative	Dox (3d) dox	Rep1	0.0391061
Ftx	Constitutive	Dox (3d) dox	Rep1	0
Cstf2	NPC-specific	Dox (3d) dox	Rep1	0
9530051G07Rik	NPC-specific	Dox (3d) dox	Rep1	0.05
Sms	Facultative	Dox (3d) dox	Rep1	0.0262295
Pcsk1n	NPC-specific	Dox (3d) dox	Rep1	0.158399
Rbmx	NPC-specific	Dox (3d) dox	Rep1	0.0288462
Htatsf1	NPC-specific	Dox (3d) dox	Rep1	0
Psmd10	NPC-specific	Dox (3d) dox	Rep1	0.115942
FmRep1	Facultative	Dox (3d) dox	Rep1	0.0782609
Msl3	NPC-specific	Dox (3d) dox	Rep1	0.0762527
Phka2	Facultative	Dox (3d) dox	Rep1	0.0235294
Gprasp1	Facultative	Dox (3d) dox	Rep1	0.0564582
GpRep173	NPC-specific	Dox (3d) dox	Rep1	0.0298013
Rbmx2	NPC-specific	Dox (3d) dox	Rep1	0.0149254
Eda2r	Facultative	Dox (3d) dox	Rep1	0.086351
Atg4a	NPC-specific	Dox (3d) dox	Rep1	0.0725191
Xiap	NPC-specific	Dox (3d) dox	Rep1	0.0117994
Trmt2b	Facultative	Dox (3d) dox	Rep1	0
Taf1	Facultative	Dox (3d) dox	Rep1	0.0188679
Phf8	NPC-specific	Dox (3d) dox	Rep1	0.0763636
Mageh1	Facultative	Dox (3d) dox	Rep1	0.00760095
Figf	Facultative	Dox (7d) dox	Rep1	0
Gm14539	NPC-specific	Dox (7d) dox	Rep1	0.684536
1810030O07Rik	Constitutive	Dox (7d) dox	Rep1	0.6139
Gm14719	NPC-specific	Dox (7d) dox	Rep1	0.681319
Gm14634	Facultative	Dox (7d) dox	Rep1	0.444444
Apoo	NPC-specific	Dox (7d) dox	Rep1	0.111111
Fam3a	Facultative	Dox (7d) dox	Rep1	0.275641
Gemin8	Facultative	Dox (7d) dox	Rep1	0.467742
Trappc2	Facultative	Dox (7d) dox	Rep1	0.495146
Syap1	Facultative	Dox (7d) dox	Rep1	0.344262
Ssr4	Facultative	Dox (7d) dox	Rep1	0.575472
G6pdx	Facultative	Dox (7d) dox	Rep1	0.321147
Rbm3	Facultative	Dox (7d) dox	Rep1	0.342495
5730405O15Rik	NPC-specific	Dox (7d) dox	Rep1	0.344828
Usp11	Facultative	Dox (7d) dox	Rep1	0.289406
Ofd1	Facultative	Dox (7d) dox	Rep1	0.37884
Txlng	Facultative	Dox (7d) dox	Rep1	0.246914
Suv39h1	Facultative	Dox (7d) dox	Rep1	0.22807
Ftsj1	Facultative	Dox (7d) dox	Rep1	0.14
Dnase1l1	Facultative	Dox (7d) dox	Rep1	0.300752
Atp6ap1	NPC-specific	Dox (7d) dox	Rep1	0.432432
Slc35a2	Facultative	Dox (7d) dox	Rep1	0.359335
Rps4x	Facultative	Dox (7d) dox	Rep1	0.166018
Rab9	Facultative	Dox (7d) dox	Rep1	0.407839
Flna	Facultative	Dox (7d) dox	Rep1	0.250177
Usp9x	Facultative	Dox (7d) dox	Rep1	0.294855
Rbm3os	Facultative	Dox (7d) dox	Rep1	0
Emd	Facultative	Dox (7d) dox	Rep1	0.311966
Pim2	NPC-specific	Dox (7d) dox	Rep1	0.155556
Ercc6l	Facultative	Dox (7d) dox	Rep1	0
Med14	Facultative	Dox (7d) dox	Rep1	0.406433
Taz	Facultative	Dox (7d) dox	Rep1	0.288079
Hccs	Facultative	Dox (7d) dox	Rep1	0.196494
Mbtps2	Facultative	Dox (7d) dox	Rep1	0.375887
Lage3	Facultative	Dox (7d) dox	Rep1	0.339357
Mecp2	Facultative	Dox (7d) dox	Rep1	0.285714
Ubl4	Facultative	Dox (7d) dox	Rep1	0.293436
Timm17b	Facultative	Dox (7d) dox	Rep1	0.203463
Pbdc1	Constitutive	Dox (7d) dox	Rep1	0.0920635
Araf	Facultative	Dox (7d) dox	Rep1	0.236341
Cdk16	Facultative	Dox (7d) dox	Rep1	0.242637
Kdm6a	Constitutive	Dox (7d) dox	Rep1	0.239344
Mid1ip1	NPC-specific	Dox (7d) dox	Rep1	0.414062
Otud5	Facultative	Dox (7d) dox	Rep1	0.264762
Wdr45	Facultative	Dox (7d) dox	Rep1	0.145833
Pqbp1	Facultative	Dox (7d) dox	Rep1	0.191214
WdRep13	Facultative	Dox (7d) dox	Rep1	0.202454
Ikbkg	Facultative	Dox (7d) dox	Rep1	0.352188
ZrsRep2	Facultative	Dox (7d) dox	Rep1	0.219118
Plxna3	Facultative	Dox (7d) dox	Rep1	0.212411
Fam50a	Facultative	Dox (7d) dox	Rep1	0.353659
Bcap31	Facultative	Dox (7d) dox	Rep1	0.253983
Uba1	Facultative	Dox (7d) dox	Rep1	0.259833
Kdm5c	Constitutive	Dox (7d) dox	Rep1	0.233129
Tbc1d25	Facultative	Dox (7d) dox	Rep1	0.257426
Smc1a	Facultative	Dox (7d) dox	Rep1	0.0458453
Gpkow	Facultative	Dox (7d) dox	Rep1	0.109434
Tfe3	Facultative	Dox (7d) dox	Rep1	0.162594
Piga	Facultative	Dox (7d) dox	Rep1	0
Ddx3x	Constitutive	Dox (7d) dox	Rep1	0.169632
Utp14a	Constitutive	Dox (7d) dox	Rep1	0.159145
Car5b	Facultative	Dox (7d) dox	Rep1	0.0132646
Kcnd1	NPC-specific	Dox (7d) dox	Rep1	0.0136054
Ndufb11	Facultative	Dox (7d) dox	Rep1	0.180867
Ribc1	Facultative	Dox (7d) dox	Rep1	0.0416667
Idh3g	Facultative	Dox (7d) dox	Rep1	0.263754
Abcd1	NPC-specific	Dox (7d) dox	Rep1	0.0165289
Uxt	Facultative	Dox (7d) dox	Rep1	0
Igbp1	Facultative	Dox (7d) dox	Rep1	0.181395
Arhgap4	Facultative	Dox (7d) dox	Rep1	0.5
Atp6ap2	Facultative	Dox (7d) dox	Rep1	0.229482
Gripap1	Facultative	Dox (7d) dox	Rep1	0.236337
A230072C01Rik	Facultative	Dox (7d) dox	Rep1	0.0653266
Bcor	NPC-specific	Dox (7d) dox	Rep1	0.376471
Nkap	Facultative	Dox (7d) dox	Rep1	0.352431
Jpx	Constitutive	Dox (7d) dox	Rep1	0
Gdi1	Facultative	Dox (7d) dox	Rep1	0.305285
Gpm6b	Facultative	Dox (7d) dox	Rep1	0.28631
5530601H04Rik	Constitutive	Dox (7d) dox	Rep1	0.125561
Mmgt1	Facultative	Dox (7d) dox	Rep1	0.109548
Upf3b	Facultative	Dox (7d) dox	Rep1	0.155172
Hcfc1	Facultative	Dox (7d) dox	Rep1	0.204147
Akap17b	NPC-specific	Dox (7d) dox	Rep1	0.0869565
Tspyl2	NPC-specific	Dox (7d) dox	Rep1	0.0786687
BC022960	Facultative	Dox (7d) dox	Rep1	0.131579
Tmsb4x	Facultative	Dox (7d) dox	Rep1	0.147059
Rpgr	NPC-specific	Dox (7d) dox	Rep1	0.210569
Kantr	NPC-specific	Dox (7d) dox	Rep1	0.0225225
Ebp	Facultative	Dox (7d) dox	Rep1	0.0614754
Praf2	Facultative	Dox (7d) dox	Rep1	0.0303867
Tceanc	Facultative	Dox (7d) dox	Rep1	0.355556
A830080D01Rik	NPC-specific	Dox (7d) dox	Rep1	0.0632911
Iqsec2	NPC-specific	Dox (7d) dox	Rep1	0.00826446
Hdac6	Facultative	Dox (7d) dox	Rep1	0.0865052
Porcn	Facultative	Dox (7d) dox	Rep1	0.05
Huwe1	Facultative	Dox (7d) dox	Rep1	0.057265
Armcx5	NPC-specific	Dox (7d) dox	Rep1	0.0609756
RP23-135F22.6	NPC-specific	Dox (7d) dox	Rep1	0
Naa10	Facultative	Dox (7d) dox	Rep1	0.102041
Hsd17b10	NPC-specific	Dox (7d) dox	Rep1	0.032967
Rbm10	NPC-specific	Dox (7d) dox	Rep1	0.142857
Siah1b	Facultative	Dox (7d) dox	Rep1	0
Fundc1	NPC-specific	Dox (7d) dox	Rep1	0.0236742
Elk1	NPC-specific	Dox (7d) dox	Rep1	0.026087
Pdzd4	NPC-specific	Dox (7d) dox	Rep1	0
Alg13	Facultative	Dox (7d) dox	Rep1	0.0261438
Ctps2	Facultative	Dox (7d) dox	Rep1	0.0941176
Slc10a3	Facultative	Dox (7d) dox	Rep1	0.0952381
Cfp	Facultative	Dox (7d) dox	Rep1	0.00943396
Slc9a6	NPC-specific	Dox (7d) dox	Rep1	0.00719424
Plxnb3	NPC-specific	Dox (7d) dox	Rep1	0.028169
Chm	Facultative	Dox (7d) dox	Rep1	0
Slc6a8	NPC-specific	Dox (7d) dox	Rep1	0.0410256
Eif1ax	Facultative	Dox (7d) dox	Rep1	0.0182066
Vbp1	Facultative	Dox (7d) dox	Rep1	0.102757
Ftx	Constitutive	Dox (7d) dox	Rep1	0.0731707
Cstf2	NPC-specific	Dox (7d) dox	Rep1	0
9530051G07Rik	NPC-specific	Dox (7d) dox	Rep1	0
Sms	Facultative	Dox (7d) dox	Rep1	0.0138249
Pcsk1n	NPC-specific	Dox (7d) dox	Rep1	0.0661391
Rbmx	NPC-specific	Dox (7d) dox	Rep1	0.0102459
Htatsf1	NPC-specific	Dox (7d) dox	Rep1	0.00167785
Psmd10	NPC-specific	Dox (7d) dox	Rep1	0.11215
FmRep1	Facultative	Dox (7d) dox	Rep1	0.131687
Msl3	NPC-specific	Dox (7d) dox	Rep1	0.0506912
Phka2	Facultative	Dox (7d) dox	Rep1	0
Gprasp1	Facultative	Dox (7d) dox	Rep1	0.0568562
GpRep173	NPC-specific	Dox (7d) dox	Rep1	0.00613497
Rbmx2	NPC-specific	Dox (7d) dox	Rep1	0
Eda2r	Facultative	Dox (7d) dox	Rep1	0.100083
Atg4a	NPC-specific	Dox (7d) dox	Rep1	0.0788177
Xiap	NPC-specific	Dox (7d) dox	Rep1	0.0115512
Trmt2b	Facultative	Dox (7d) dox	Rep1	0
Taf1	Facultative	Dox (7d) dox	Rep1	0.0144928
Phf8	NPC-specific	Dox (7d) dox	Rep1	0.0559441
Mageh1	Facultative	Dox (7d) dox	Rep1	0.00475624
Figf	Facultative	Dox (3d) dox + washout	Rep1	0.8
Gm14539	NPC-specific	Dox (3d) dox + washout	Rep1	0.70581
1810030O07Rik	Constitutive	Dox (3d) dox + washout	Rep1	0.76007
Gm14719	NPC-specific	Dox (3d) dox + washout	Rep1	0.851064
Gm14634	Facultative	Dox (3d) dox + washout	Rep1	1
Apoo	NPC-specific	Dox (3d) dox + washout	Rep1	0.545455
Fam3a	Facultative	Dox (3d) dox + washout	Rep1	0.578584
Gemin8	Facultative	Dox (3d) dox + washout	Rep1	0.607985
Trappc2	Facultative	Dox (3d) dox + washout	Rep1	0.606414
Syap1	Facultative	Dox (3d) dox + washout	Rep1	0.51995
Ssr4	Facultative	Dox (3d) dox + washout	Rep1	0.607143
G6pdx	Facultative	Dox (3d) dox + washout	Rep1	0.476802
Rbm3	Facultative	Dox (3d) dox + washout	Rep1	0.508277
5730405O15Rik	NPC-specific	Dox (3d) dox + washout	Rep1	0.37037
Usp11	Facultative	Dox (3d) dox + washout	Rep1	0.497389
Ofd1	Facultative	Dox (3d) dox + washout	Rep1	0.462916
Txlng	Facultative	Dox (3d) dox + washout	Rep1	0.541237
Suv39h1	Facultative	Dox (3d) dox + washout	Rep1	0.493151
Ftsj1	Facultative	Dox (3d) dox + washout	Rep1	0.504105
Dnase1l1	Facultative	Dox (3d) dox + washout	Rep1	0.357895
Atp6ap1	NPC-specific	Dox (3d) dox + washout	Rep1	0.539683
Slc35a2	Facultative	Dox (3d) dox + washout	Rep1	0.51145
Rps4x	Facultative	Dox (3d) dox + washout	Rep1	0.461756
Rab9	Facultative	Dox (3d) dox + washout	Rep1	0.525
Flna	Facultative	Dox (3d) dox + washout	Rep1	0.445186
Usp9x	Facultative	Dox (3d) dox + washout	Rep1	0.44855
Rbm3os	Facultative	Dox (3d) dox + washout	Rep1	1
Emd	Facultative	Dox (3d) dox + washout	Rep1	0.505403
Pim2	NPC-specific	Dox (3d) dox + washout	Rep1	0.345098
Ercc6l	Facultative	Dox (3d) dox + washout	Rep1	0.380952
Med14	Facultative	Dox (3d) dox + washout	Rep1	0.48125
Taz	Facultative	Dox (3d) dox + washout	Rep1	0.467456
Hccs	Facultative	Dox (3d) dox + washout	Rep1	0.447987
Mbtps2	Facultative	Dox (3d) dox + washout	Rep1	0.492375
Lage3	Facultative	Dox (3d) dox + washout	Rep1	0.505732
Mecp2	Facultative	Dox (3d) dox + washout	Rep1	0.454672
Ubl4	Facultative	Dox (3d) dox + washout	Rep1	0.492877
Timm17b	Facultative	Dox (3d) dox + washout	Rep1	0.491903
Pbdc1	Constitutive	Dox (3d) dox + washout	Rep1	0.423387
Araf	Facultative	Dox (3d) dox + washout	Rep1	0.463284
Cdk16	Facultative	Dox (3d) dox + washout	Rep1	0.467678
Kdm6a	Constitutive	Dox (3d) dox + washout	Rep1	0.410194
Mid1ip1	NPC-specific	Dox (3d) dox + washout	Rep1	0.382609
Otud5	Facultative	Dox (3d) dox + washout	Rep1	0.506344
Wdr45	Facultative	Dox (3d) dox + washout	Rep1	0.474114
Pqbp1	Facultative	Dox (3d) dox + washout	Rep1	0.458101
WdRep13	Facultative	Dox (3d) dox + washout	Rep1	0.408946
Ikbkg	Facultative	Dox (3d) dox + washout	Rep1	0.434865
ZrsRep2	Facultative	Dox (3d) dox + washout	Rep1	0.440909
Plxna3	Facultative	Dox (3d) dox + washout	Rep1	0.416452
Fam50a	Facultative	Dox (3d) dox + washout	Rep1	0.409692
Bcap31	Facultative	Dox (3d) dox + washout	Rep1	0.442973
Uba1	Facultative	Dox (3d) dox + washout	Rep1	0.426722
Kdm5c	Constitutive	Dox (3d) dox + washout	Rep1	0.447418
Tbc1d25	Facultative	Dox (3d) dox + washout	Rep1	0.483444
Smc1a	Facultative	Dox (3d) dox + washout	Rep1	0.400788
Gpkow	Facultative	Dox (3d) dox + washout	Rep1	0.403069
Tfe3	Facultative	Dox (3d) dox + washout	Rep1	0.45406
Piga	Facultative	Dox (3d) dox + washout	Rep1	0.311927
Ddx3x	Constitutive	Dox (3d) dox + washout	Rep1	0.377947
Utp14a	Constitutive	Dox (3d) dox + washout	Rep1	0.458509
Car5b	Facultative	Dox (3d) dox + washout	Rep1	0.31837
Kcnd1	NPC-specific	Dox (3d) dox + washout	Rep1	0.318777
Ndufb11	Facultative	Dox (3d) dox + washout	Rep1	0.405274
Ribc1	Facultative	Dox (3d) dox + washout	Rep1	0.688889
Idh3g	Facultative	Dox (3d) dox + washout	Rep1	0.401193
Abcd1	NPC-specific	Dox (3d) dox + washout	Rep1	0.251101
Uxt	Facultative	Dox (3d) dox + washout	Rep1	0.46383
Igbp1	Facultative	Dox (3d) dox + washout	Rep1	0.428195
Arhgap4	Facultative	Dox (3d) dox + washout	Rep1	0.635294
Atp6ap2	Facultative	Dox (3d) dox + washout	Rep1	0.399377
Gripap1	Facultative	Dox (3d) dox + washout	Rep1	0.483649
A230072C01Rik	Facultative	Dox (3d) dox + washout	Rep1	0.420253
Bcor	NPC-specific	Dox (3d) dox + washout	Rep1	0.337079
Nkap	Facultative	Dox (3d) dox + washout	Rep1	0.504222
Jpx	Constitutive	Dox (3d) dox + washout	Rep1	0.314917
Gdi1	Facultative	Dox (3d) dox + washout	Rep1	0.411916
Gpm6b	Facultative	Dox (3d) dox + washout	Rep1	0.381743
5530601H04Rik	Constitutive	Dox (3d) dox + washout	Rep1	0.393586
Mmgt1	Facultative	Dox (3d) dox + washout	Rep1	0.402604
Upf3b	Facultative	Dox (3d) dox + washout	Rep1	0.368421
Hcfc1	Facultative	Dox (3d) dox + washout	Rep1	0.396007
Akap17b	NPC-specific	Dox (3d) dox + washout	Rep1	0.260684
Tspyl2	NPC-specific	Dox (3d) dox + washout	Rep1	0.417899
BC022960	Facultative	Dox (3d) dox + washout	Rep1	0.307692
Tmsb4x	Facultative	Dox (3d) dox + washout	Rep1	0.242938
Rpgr	NPC-specific	Dox (3d) dox + washout	Rep1	0.402072
Kantr	NPC-specific	Dox (3d) dox + washout	Rep1	0.247642
Ebp	Facultative	Dox (3d) dox + washout	Rep1	0.487745
Praf2	Facultative	Dox (3d) dox + washout	Rep1	0.339119
Tceanc	Facultative	Dox (3d) dox + washout	Rep1	0.502732
A830080D01Rik	NPC-specific	Dox (3d) dox + washout	Rep1	0.237037
Iqsec2	NPC-specific	Dox (3d) dox + washout	Rep1	0.204059
Hdac6	Facultative	Dox (3d) dox + washout	Rep1	0.311459
Porcn	Facultative	Dox (3d) dox + washout	Rep1	0.278146
Huwe1	Facultative	Dox (3d) dox + washout	Rep1	0.302521
Armcx5	NPC-specific	Dox (3d) dox + washout	Rep1	0.300613
RP23-135F22.6	NPC-specific	Dox (3d) dox + washout	Rep1	0.444444
Naa10	Facultative	Dox (3d) dox + washout	Rep1	0.352273
Hsd17b10	NPC-specific	Dox (3d) dox + washout	Rep1	0.32717
Rbm10	NPC-specific	Dox (3d) dox + washout	Rep1	0.30137
Siah1b	Facultative	Dox (3d) dox + washout	Rep1	0.309859
Fundc1	NPC-specific	Dox (3d) dox + washout	Rep1	0.302562
Elk1	NPC-specific	Dox (3d) dox + washout	Rep1	0.362191
Pdzd4	NPC-specific	Dox (3d) dox + washout	Rep1	0.350195
Alg13	Facultative	Dox (3d) dox + washout	Rep1	0.397059
Ctps2	Facultative	Dox (3d) dox + washout	Rep1	0.179775
Slc10a3	Facultative	Dox (3d) dox + washout	Rep1	0.241667
Cfp	Facultative	Dox (3d) dox + washout	Rep1	0.215247
Slc9a6	NPC-specific	Dox (3d) dox + washout	Rep1	0.413889
Plxnb3	NPC-specific	Dox (3d) dox + washout	Rep1	0.158333
Chm	Facultative	Dox (3d) dox + washout	Rep1	0.241935
Slc6a8	NPC-specific	Dox (3d) dox + washout	Rep1	0.24108
Eif1ax	Facultative	Dox (3d) dox + washout	Rep1	0.254583
Vbp1	Facultative	Dox (3d) dox + washout	Rep1	0.230061
Ftx	Constitutive	Dox (3d) dox + washout	Rep1	0.609756
Cstf2	NPC-specific	Dox (3d) dox + washout	Rep1	0.461538
9530051G07Rik	NPC-specific	Dox (3d) dox + washout	Rep1	0.138298
Sms	Facultative	Dox (3d) dox + washout	Rep1	0.124711
Pcsk1n	NPC-specific	Dox (3d) dox + washout	Rep1	0.230376
Rbmx	NPC-specific	Dox (3d) dox + washout	Rep1	0.187209
Htatsf1	NPC-specific	Dox (3d) dox + washout	Rep1	0.226908
Psmd10	NPC-specific	Dox (3d) dox + washout	Rep1	0.194529
FmRep1	Facultative	Dox (3d) dox + washout	Rep1	0.181818
Msl3	NPC-specific	Dox (3d) dox + washout	Rep1	0.222403
Phka2	Facultative	Dox (3d) dox + washout	Rep1	0.207692
Gprasp1	Facultative	Dox (3d) dox + washout	Rep1	0.211635
GpRep173	NPC-specific	Dox (3d) dox + washout	Rep1	0.152866
Rbmx2	NPC-specific	Dox (3d) dox + washout	Rep1	0.204545
Eda2r	Facultative	Dox (3d) dox + washout	Rep1	0.179865
Atg4a	NPC-specific	Dox (3d) dox + washout	Rep1	0.173594
Xiap	NPC-specific	Dox (3d) dox + washout	Rep1	0.140984
Trmt2b	Facultative	Dox (3d) dox + washout	Rep1	0.191011
Taf1	Facultative	Dox (3d) dox + washout	Rep1	0.169725
Phf8	NPC-specific	Dox (3d) dox + washout	Rep1	0.146341
Mageh1	Facultative	Dox (3d) dox + washout	Rep1	0.12491
Figf	Facultative	Dox (7d) dox + washout	Rep1	0.458333
Gm14539	NPC-specific	Dox (7d) dox + washout	Rep1	0.770291
1810030O07Rik	Constitutive	Dox (7d) dox + washout	Rep1	0.719361
Gm14719	NPC-specific	Dox (7d) dox + washout	Rep1	0.632353
Gm14634	Facultative	Dox (7d) dox + washout	Rep1	0.9
Apoo	NPC-specific	Dox (7d) dox + washout	Rep1	0.716981
Fam3a	Facultative	Dox (7d) dox + washout	Rep1	0.527778
Gemin8	Facultative	Dox (7d) dox + washout	Rep1	0.531507
Trappc2	Facultative	Dox (7d) dox + washout	Rep1	0.447099
Syap1	Facultative	Dox (7d) dox + washout	Rep1	0.515663
Ssr4	Facultative	Dox (7d) dox + washout	Rep1	0.362069
G6pdx	Facultative	Dox (7d) dox + washout	Rep1	0.487546
Rbm3	Facultative	Dox (7d) dox + washout	Rep1	0.455583
5730405O15Rik	NPC-specific	Dox (7d) dox + washout	Rep1	0.48
Usp11	Facultative	Dox (7d) dox + washout	Rep1	0.471343
Ofd1	Facultative	Dox (7d) dox + washout	Rep1	0.470588
Txlng	Facultative	Dox (7d) dox + washout	Rep1	0.384615
Suv39h1	Facultative	Dox (7d) dox + washout	Rep1	0.5
Ftsj1	Facultative	Dox (7d) dox + washout	Rep1	0.482609
Dnase1l1	Facultative	Dox (7d) dox + washout	Rep1	0.408451
Atp6ap1	NPC-specific	Dox (7d) dox + washout	Rep1	0.660377
Slc35a2	Facultative	Dox (7d) dox + washout	Rep1	0.499517
Rps4x	Facultative	Dox (7d) dox + washout	Rep1	0.450264
Rab9	Facultative	Dox (7d) dox + washout	Rep1	0.509028
Flna	Facultative	Dox (7d) dox + washout	Rep1	0.437048
Usp9x	Facultative	Dox (7d) dox + washout	Rep1	0.453763
Rbm3os	Facultative	Dox (7d) dox + washout	Rep1	0.176471
Emd	Facultative	Dox (7d) dox + washout	Rep1	0.437708
Pim2	NPC-specific	Dox (7d) dox + washout	Rep1	0.404651
Ercc6l	Facultative	Dox (7d) dox + washout	Rep1	0.428571
Med14	Facultative	Dox (7d) dox + washout	Rep1	0.467583
Taz	Facultative	Dox (7d) dox + washout	Rep1	0.417391
Hccs	Facultative	Dox (7d) dox + washout	Rep1	0.417978
Mbtps2	Facultative	Dox (7d) dox + washout	Rep1	0.356164
Lage3	Facultative	Dox (7d) dox + washout	Rep1	0.449093
Mecp2	Facultative	Dox (7d) dox + washout	Rep1	0.434713
Ubl4	Facultative	Dox (7d) dox + washout	Rep1	0.404082
Timm17b	Facultative	Dox (7d) dox + washout	Rep1	0.359375
Pbdc1	Constitutive	Dox (7d) dox + washout	Rep1	0.386199
Araf	Facultative	Dox (7d) dox + washout	Rep1	0.450566
Cdk16	Facultative	Dox (7d) dox + washout	Rep1	0.439084
Kdm6a	Constitutive	Dox (7d) dox + washout	Rep1	0.349162
Mid1ip1	NPC-specific	Dox (7d) dox + washout	Rep1	0.444444
Otud5	Facultative	Dox (7d) dox + washout	Rep1	0.474597
Wdr45	Facultative	Dox (7d) dox + washout	Rep1	0.48139
Pqbp1	Facultative	Dox (7d) dox + washout	Rep1	0.469417
WdRep13	Facultative	Dox (7d) dox + washout	Rep1	0.41319
Ikbkg	Facultative	Dox (7d) dox + washout	Rep1	0.442487
ZrsRep2	Facultative	Dox (7d) dox + washout	Rep1	0.406114
Plxna3	Facultative	Dox (7d) dox + washout	Rep1	0.35082
Fam50a	Facultative	Dox (7d) dox + washout	Rep1	0.50303
Bcap31	Facultative	Dox (7d) dox + washout	Rep1	0.395461
Uba1	Facultative	Dox (7d) dox + washout	Rep1	0.413057
Kdm5c	Constitutive	Dox (7d) dox + washout	Rep1	0.418879
Tbc1d25	Facultative	Dox (7d) dox + washout	Rep1	0.445161
Smc1a	Facultative	Dox (7d) dox + washout	Rep1	0.41474
Gpkow	Facultative	Dox (7d) dox + washout	Rep1	0.387252
Tfe3	Facultative	Dox (7d) dox + washout	Rep1	0.395026
Piga	Facultative	Dox (7d) dox + washout	Rep1	0.41791
Ddx3x	Constitutive	Dox (7d) dox + washout	Rep1	0.391763
Utp14a	Constitutive	Dox (7d) dox + washout	Rep1	0.393312
Car5b	Facultative	Dox (7d) dox + washout	Rep1	0.183486
Kcnd1	NPC-specific	Dox (7d) dox + washout	Rep1	0.294118
Ndufb11	Facultative	Dox (7d) dox + washout	Rep1	0.386406
Ribc1	Facultative	Dox (7d) dox + washout	Rep1	0.368421
Idh3g	Facultative	Dox (7d) dox + washout	Rep1	0.38851
Abcd1	NPC-specific	Dox (7d) dox + washout	Rep1	0.245161
Uxt	Facultative	Dox (7d) dox + washout	Rep1	0.244541
Igbp1	Facultative	Dox (7d) dox + washout	Rep1	0.346715
Arhgap4	Facultative	Dox (7d) dox + washout	Rep1	0.546875
Atp6ap2	Facultative	Dox (7d) dox + washout	Rep1	0.406853
Gripap1	Facultative	Dox (7d) dox + washout	Rep1	0.363118
A230072C01Rik	Facultative	Dox (7d) dox + washout	Rep1	0.448187
Bcor	NPC-specific	Dox (7d) dox + washout	Rep1	0.519481
Nkap	Facultative	Dox (7d) dox + washout	Rep1	0.381921
Jpx	Constitutive	Dox (7d) dox + washout	Rep1	0.537688
Gdi1	Facultative	Dox (7d) dox + washout	Rep1	0.393228
Gpm6b	Facultative	Dox (7d) dox + washout	Rep1	0.34744
5530601H04Rik	Constitutive	Dox (7d) dox + washout	Rep1	0.353846
Mmgt1	Facultative	Dox (7d) dox + washout	Rep1	0.361803
Upf3b	Facultative	Dox (7d) dox + washout	Rep1	0.378788
Hcfc1	Facultative	Dox (7d) dox + washout	Rep1	0.42096
Akap17b	NPC-specific	Dox (7d) dox + washout	Rep1	0.274096
Tspyl2	NPC-specific	Dox (7d) dox + washout	Rep1	0.295877
BC022960	Facultative	Dox (7d) dox + washout	Rep1	0.632653
Tmsb4x	Facultative	Dox (7d) dox + washout	Rep1	0.365079
Rpgr	NPC-specific	Dox (7d) dox + washout	Rep1	0.337989
Kantr	NPC-specific	Dox (7d) dox + washout	Rep1	0.17495
Ebp	Facultative	Dox (7d) dox + washout	Rep1	0.339844
Praf2	Facultative	Dox (7d) dox + washout	Rep1	0.312245
Tceanc	Facultative	Dox (7d) dox + washout	Rep1	0.328947
A830080D01Rik	NPC-specific	Dox (7d) dox + washout	Rep1	0.327869
Iqsec2	NPC-specific	Dox (7d) dox + washout	Rep1	0.110497
Hdac6	Facultative	Dox (7d) dox + washout	Rep1	0.316934
Porcn	Facultative	Dox (7d) dox + washout	Rep1	0.26
Huwe1	Facultative	Dox (7d) dox + washout	Rep1	0.311555
Armcx5	NPC-specific	Dox (7d) dox + washout	Rep1	0.161017
RP23-135F22.6	NPC-specific	Dox (7d) dox + washout	Rep1	0.333333
Naa10	Facultative	Dox (7d) dox + washout	Rep1	0.395062
Hsd17b10	NPC-specific	Dox (7d) dox + washout	Rep1	0.249755
Rbm10	NPC-specific	Dox (7d) dox + washout	Rep1	0.608696
Siah1b	Facultative	Dox (7d) dox + washout	Rep1	0.269231
Fundc1	NPC-specific	Dox (7d) dox + washout	Rep1	0.309019
Elk1	NPC-specific	Dox (7d) dox + washout	Rep1	0.281588
Pdzd4	NPC-specific	Dox (7d) dox + washout	Rep1	0.194737
Alg13	Facultative	Dox (7d) dox + washout	Rep1	0.247191
Ctps2	Facultative	Dox (7d) dox + washout	Rep1	0.213198
Slc10a3	Facultative	Dox (7d) dox + washout	Rep1	0.299363
Cfp	Facultative	Dox (7d) dox + washout	Rep1	0.255
Slc9a6	NPC-specific	Dox (7d) dox + washout	Rep1	0.168539
Plxnb3	NPC-specific	Dox (7d) dox + washout	Rep1	0.393617
Chm	Facultative	Dox (7d) dox + washout	Rep1	0.202765
Slc6a8	NPC-specific	Dox (7d) dox + washout	Rep1	0.170121
Eif1ax	Facultative	Dox (7d) dox + washout	Rep1	0.201823
Vbp1	Facultative	Dox (7d) dox + washout	Rep1	0.19376
Ftx	Constitutive	Dox (7d) dox + washout	Rep1	0.284091
Cstf2	NPC-specific	Dox (7d) dox + washout	Rep1	0.177083
9530051G07Rik	NPC-specific	Dox (7d) dox + washout	Rep1	0.246753
Sms	Facultative	Dox (7d) dox + washout	Rep1	0.0390071
Pcsk1n	NPC-specific	Dox (7d) dox + washout	Rep1	0.157554
Rbmx	NPC-specific	Dox (7d) dox + washout	Rep1	0.164671
Htatsf1	NPC-specific	Dox (7d) dox + washout	Rep1	0.211823
Psmd10	NPC-specific	Dox (7d) dox + washout	Rep1	0.172161
FmRep1	Facultative	Dox (7d) dox + washout	Rep1	0.309896
Msl3	NPC-specific	Dox (7d) dox + washout	Rep1	0.262295
Phka2	Facultative	Dox (7d) dox + washout	Rep1	0.291667
Gprasp1	Facultative	Dox (7d) dox + washout	Rep1	0.183143
GpRep173	NPC-specific	Dox (7d) dox + washout	Rep1	0.0958231
Rbmx2	NPC-specific	Dox (7d) dox + washout	Rep1	0.195946
Eda2r	Facultative	Dox (7d) dox + washout	Rep1	0.142767
Atg4a	NPC-specific	Dox (7d) dox + washout	Rep1	0.211538
Xiap	NPC-specific	Dox (7d) dox + washout	Rep1	0.192901
Trmt2b	Facultative	Dox (7d) dox + washout	Rep1	0.0689655
Taf1	Facultative	Dox (7d) dox + washout	Rep1	0.166667
Phf8	NPC-specific	Dox (7d) dox + washout	Rep1	0.124542
Mageh1	Facultative	Dox (7d) dox + washout	Rep1	0.0776853
Figf	Facultative	No Dox (3d)	Rep1	0.825397
Gm14539	NPC-specific	No Dox (3d)	Rep1	0.724175
1810030O07Rik	Constitutive	No Dox (3d)	Rep1	0.71648
Gm14719	NPC-specific	No Dox (3d)	Rep1	0.51145
Gm14634	Facultative	No Dox (3d)	Rep1	0.517857
Apoo	NPC-specific	No Dox (3d)	Rep1	0.679389
Fam3a	Facultative	No Dox (3d)	Rep1	0.583204
Gemin8	Facultative	No Dox (3d)	Rep1	0.535652
Trappc2	Facultative	No Dox (3d)	Rep1	0.535519
Syap1	Facultative	No Dox (3d)	Rep1	0.540276
Ssr4	Facultative	No Dox (3d)	Rep1	0.604478
G6pdx	Facultative	No Dox (3d)	Rep1	0.532609
Rbm3	Facultative	No Dox (3d)	Rep1	0.551724
5730405O15Rik	NPC-specific	No Dox (3d)	Rep1	0.509434
Usp11	Facultative	No Dox (3d)	Rep1	0.519298
Ofd1	Facultative	No Dox (3d)	Rep1	0.536538
Txlng	Facultative	No Dox (3d)	Rep1	0.547297
Suv39h1	Facultative	No Dox (3d)	Rep1	0.543379
Ftsj1	Facultative	No Dox (3d)	Rep1	0.54388
Dnase1l1	Facultative	No Dox (3d)	Rep1	0.435897
Atp6ap1	NPC-specific	No Dox (3d)	Rep1	0.47619
Slc35a2	Facultative	No Dox (3d)	Rep1	0.518779
Rps4x	Facultative	No Dox (3d)	Rep1	0.490119
Rab9	Facultative	No Dox (3d)	Rep1	0.5029
Flna	Facultative	No Dox (3d)	Rep1	0.487496
Usp9x	Facultative	No Dox (3d)	Rep1	0.459967
Rbm3os	Facultative	No Dox (3d)	Rep1	0.428571
Emd	Facultative	No Dox (3d)	Rep1	0.498307
Pim2	NPC-specific	No Dox (3d)	Rep1	0.412879
Ercc6l	Facultative	No Dox (3d)	Rep1	0.633333
Med14	Facultative	No Dox (3d)	Rep1	0.478596
Taz	Facultative	No Dox (3d)	Rep1	0.438114
Hccs	Facultative	No Dox (3d)	Rep1	0.486111
Mbtps2	Facultative	No Dox (3d)	Rep1	0.386688
Lage3	Facultative	No Dox (3d)	Rep1	0.517241
Mecp2	Facultative	No Dox (3d)	Rep1	0.410934
Ubl4	Facultative	No Dox (3d)	Rep1	0.48694
Timm17b	Facultative	No Dox (3d)	Rep1	0.373554
Pbdc1	Constitutive	No Dox (3d)	Rep1	0.458582
Araf	Facultative	No Dox (3d)	Rep1	0.496273
Cdk16	Facultative	No Dox (3d)	Rep1	0.472134
Kdm6a	Constitutive	No Dox (3d)	Rep1	0.437086
Mid1ip1	NPC-specific	No Dox (3d)	Rep1	0.474194
Otud5	Facultative	No Dox (3d)	Rep1	0.39916
Wdr45	Facultative	No Dox (3d)	Rep1	0.424084
Pqbp1	Facultative	No Dox (3d)	Rep1	0.490971
WdRep13	Facultative	No Dox (3d)	Rep1	0.448404
Ikbkg	Facultative	No Dox (3d)	Rep1	0.466464
ZrsRep2	Facultative	No Dox (3d)	Rep1	0.466753
Plxna3	Facultative	No Dox (3d)	Rep1	0.455809
Fam50a	Facultative	No Dox (3d)	Rep1	0.300613
Bcap31	Facultative	No Dox (3d)	Rep1	0.452206
Uba1	Facultative	No Dox (3d)	Rep1	0.455387
Kdm5c	Constitutive	No Dox (3d)	Rep1	0.462103
Tbc1d25	Facultative	No Dox (3d)	Rep1	0.399306
Smc1a	Facultative	No Dox (3d)	Rep1	0.480787
Gpkow	Facultative	No Dox (3d)	Rep1	0.470588
Tfe3	Facultative	No Dox (3d)	Rep1	0.439936
Piga	Facultative	No Dox (3d)	Rep1	0.522936
Ddx3x	Constitutive	No Dox (3d)	Rep1	0.393537
Utp14a	Constitutive	No Dox (3d)	Rep1	0.430972
Car5b	Facultative	No Dox (3d)	Rep1	0.434002
Kcnd1	NPC-specific	No Dox (3d)	Rep1	0.444954
Ndufb11	Facultative	No Dox (3d)	Rep1	0.445547
Ribc1	Facultative	No Dox (3d)	Rep1	0.295082
Idh3g	Facultative	No Dox (3d)	Rep1	0.446536
Abcd1	NPC-specific	No Dox (3d)	Rep1	0.501992
Uxt	Facultative	No Dox (3d)	Rep1	0.407407
Igbp1	Facultative	No Dox (3d)	Rep1	0.460897
Arhgap4	Facultative	No Dox (3d)	Rep1	0.393939
Atp6ap2	Facultative	No Dox (3d)	Rep1	0.427265
Gripap1	Facultative	No Dox (3d)	Rep1	0.390741
A230072C01Rik	Facultative	No Dox (3d)	Rep1	0.385586
Bcor	NPC-specific	No Dox (3d)	Rep1	0.378947
Nkap	Facultative	No Dox (3d)	Rep1	0.461144
Jpx	Constitutive	No Dox (3d)	Rep1	0.51626
Gdi1	Facultative	No Dox (3d)	Rep1	0.39427
Gpm6b	Facultative	No Dox (3d)	Rep1	0.422223
5530601H04Rik	Constitutive	No Dox (3d)	Rep1	0.484163
Mmgt1	Facultative	No Dox (3d)	Rep1	0.409816
Upf3b	Facultative	No Dox (3d)	Rep1	0.404255
Hcfc1	Facultative	No Dox (3d)	Rep1	0.380042
Akap17b	NPC-specific	No Dox (3d)	Rep1	0.371429
Tspyl2	NPC-specific	No Dox (3d)	Rep1	0.401392
BC022960	Facultative	No Dox (3d)	Rep1	0.411215
Tmsb4x	Facultative	No Dox (3d)	Rep1	0.403409
Rpgr	NPC-specific	No Dox (3d)	Rep1	0.394852
Kantr	NPC-specific	No Dox (3d)	Rep1	0.38244
Ebp	Facultative	No Dox (3d)	Rep1	0.435835
Praf2	Facultative	No Dox (3d)	Rep1	0.483556
Tceanc	Facultative	No Dox (3d)	Rep1	0.354244
A830080D01Rik	NPC-specific	No Dox (3d)	Rep1	0.424837
Iqsec2	NPC-specific	No Dox (3d)	Rep1	0.376285
Hdac6	Facultative	No Dox (3d)	Rep1	0.344806
Porcn	Facultative	No Dox (3d)	Rep1	0.467949
Huwe1	Facultative	No Dox (3d)	Rep1	0.367879
Armcx5	NPC-specific	No Dox (3d)	Rep1	0.395349
RP23-135F22.6	NPC-specific	No Dox (3d)	Rep1	0.541667
Naa10	Facultative	No Dox (3d)	Rep1	0.394619
Hsd17b10	NPC-specific	No Dox (3d)	Rep1	0.398143
Rbm10	NPC-specific	No Dox (3d)	Rep1	0.159091
Siah1b	Facultative	No Dox (3d)	Rep1	0.294737
Fundc1	NPC-specific	No Dox (3d)	Rep1	0.357774
Elk1	NPC-specific	No Dox (3d)	Rep1	0.353659
Pdzd4	NPC-specific	No Dox (3d)	Rep1	0.408946
Alg13	Facultative	No Dox (3d)	Rep1	0.327231
Ctps2	Facultative	No Dox (3d)	Rep1	0.321101
Slc10a3	Facultative	No Dox (3d)	Rep1	0.196262
Cfp	Facultative	No Dox (3d)	Rep1	0.335689
Slc9a6	NPC-specific	No Dox (3d)	Rep1	0.381868
Plxnb3	NPC-specific	No Dox (3d)	Rep1	0.381679
Chm	Facultative	No Dox (3d)	Rep1	0.219008
Slc6a8	NPC-specific	No Dox (3d)	Rep1	0.308133
Eif1ax	Facultative	No Dox (3d)	Rep1	0.321418
Vbp1	Facultative	No Dox (3d)	Rep1	0.254279
Ftx	Constitutive	No Dox (3d)	Rep1	0.379747
Cstf2	NPC-specific	No Dox (3d)	Rep1	0.277372
9530051G07Rik	NPC-specific	No Dox (3d)	Rep1	0.195122
Sms	Facultative	No Dox (3d)	Rep1	0.352542
Pcsk1n	NPC-specific	No Dox (3d)	Rep1	0.274608
Rbmx	NPC-specific	No Dox (3d)	Rep1	0.28613
Htatsf1	NPC-specific	No Dox (3d)	Rep1	0.291162
Psmd10	NPC-specific	No Dox (3d)	Rep1	0.27451
FmRep1	Facultative	No Dox (3d)	Rep1	0.239923
Msl3	NPC-specific	No Dox (3d)	Rep1	0.29559
Phka2	Facultative	No Dox (3d)	Rep1	0.264865
Gprasp1	Facultative	No Dox (3d)	Rep1	0.246455
GpRep173	NPC-specific	No Dox (3d)	Rep1	0.178707
Rbmx2	NPC-specific	No Dox (3d)	Rep1	0.201299
Eda2r	Facultative	No Dox (3d)	Rep1	0.212925
Atg4a	NPC-specific	No Dox (3d)	Rep1	0.167619
Xiap	NPC-specific	No Dox (3d)	Rep1	0.184834
Trmt2b	Facultative	No Dox (3d)	Rep1	0.109091
Taf1	Facultative	No Dox (3d)	Rep1	0.220339
Phf8	NPC-specific	No Dox (3d)	Rep1	0.14966
Mageh1	Facultative	No Dox (3d)	Rep1	0.159487
Figf	Facultative	No Dox (7d)	Rep1	0.72973
Gm14539	NPC-specific	No Dox (7d)	Rep1	0.707447
1810030O07Rik	Constitutive	No Dox (7d)	Rep1	0.711645
Gm14719	NPC-specific	No Dox (7d)	Rep1	0.504425
Gm14634	Facultative	No Dox (7d)	Rep1	0.735294
Apoo	NPC-specific	No Dox (7d)	Rep1	0.482759
Fam3a	Facultative	No Dox (7d)	Rep1	0.545064
Gemin8	Facultative	No Dox (7d)	Rep1	0.472175
Trappc2	Facultative	No Dox (7d)	Rep1	0.703704
Syap1	Facultative	No Dox (7d)	Rep1	0.555269
Ssr4	Facultative	No Dox (7d)	Rep1	0.570513
G6pdx	Facultative	No Dox (7d)	Rep1	0.530346
Rbm3	Facultative	No Dox (7d)	Rep1	0.544794
5730405O15Rik	NPC-specific	No Dox (7d)	Rep1	0.410959
Usp11	Facultative	No Dox (7d)	Rep1	0.536721
Ofd1	Facultative	No Dox (7d)	Rep1	0.507901
Txlng	Facultative	No Dox (7d)	Rep1	0.510101
Suv39h1	Facultative	No Dox (7d)	Rep1	0.514851
Ftsj1	Facultative	No Dox (7d)	Rep1	0.584203
Dnase1l1	Facultative	No Dox (7d)	Rep1	0.457143
Atp6ap1	NPC-specific	No Dox (7d)	Rep1	0.311111
Slc35a2	Facultative	No Dox (7d)	Rep1	0.52381
Rps4x	Facultative	No Dox (7d)	Rep1	0.477085
Rab9	Facultative	No Dox (7d)	Rep1	0.474747
Flna	Facultative	No Dox (7d)	Rep1	0.484395
Usp9x	Facultative	No Dox (7d)	Rep1	0.480428
Rbm3os	Facultative	No Dox (7d)	Rep1	0.6
Emd	Facultative	No Dox (7d)	Rep1	0.48449
Pim2	NPC-specific	No Dox (7d)	Rep1	0.552846
Ercc6l	Facultative	No Dox (7d)	Rep1	0.5
Med14	Facultative	No Dox (7d)	Rep1	0.481667
Taz	Facultative	No Dox (7d)	Rep1	0.52
Hccs	Facultative	No Dox (7d)	Rep1	0.497817
Mbtps2	Facultative	No Dox (7d)	Rep1	0.504249
Lage3	Facultative	No Dox (7d)	Rep1	0.435419
Mecp2	Facultative	No Dox (7d)	Rep1	0.497147
Ubl4	Facultative	No Dox (7d)	Rep1	0.579281
Timm17b	Facultative	No Dox (7d)	Rep1	0.525
Pbdc1	Constitutive	No Dox (7d)	Rep1	0.492908
Araf	Facultative	No Dox (7d)	Rep1	0.472752
Cdk16	Facultative	No Dox (7d)	Rep1	0.488453
Kdm6a	Constitutive	No Dox (7d)	Rep1	0.497642
Mid1ip1	NPC-specific	No Dox (7d)	Rep1	0.306533
Otud5	Facultative	No Dox (7d)	Rep1	0.491108
Wdr45	Facultative	No Dox (7d)	Rep1	0.443243
Pqbp1	Facultative	No Dox (7d)	Rep1	0.438503
WdRep13	Facultative	No Dox (7d)	Rep1	0.485275
Ikbkg	Facultative	No Dox (7d)	Rep1	0.487007
ZrsRep2	Facultative	No Dox (7d)	Rep1	0.41877
Plxna3	Facultative	No Dox (7d)	Rep1	0.426295
Fam50a	Facultative	No Dox (7d)	Rep1	0.48538
Bcap31	Facultative	No Dox (7d)	Rep1	0.436633
Uba1	Facultative	No Dox (7d)	Rep1	0.431593
Kdm5c	Constitutive	No Dox (7d)	Rep1	0.449153
Tbc1d25	Facultative	No Dox (7d)	Rep1	0.387097
Smc1a	Facultative	No Dox (7d)	Rep1	0.398123
Gpkow	Facultative	No Dox (7d)	Rep1	0.463247
Tfe3	Facultative	No Dox (7d)	Rep1	0.440957
Piga	Facultative	No Dox (7d)	Rep1	0.457944
Ddx3x	Constitutive	No Dox (7d)	Rep1	0.419077
Utp14a	Constitutive	No Dox (7d)	Rep1	0.482866
Car5b	Facultative	No Dox (7d)	Rep1	0.43104
Kcnd1	NPC-specific	No Dox (7d)	Rep1	0.376344
Ndufb11	Facultative	No Dox (7d)	Rep1	0.429046
Ribc1	Facultative	No Dox (7d)	Rep1	0.57377
Idh3g	Facultative	No Dox (7d)	Rep1	0.433399
Abcd1	NPC-specific	No Dox (7d)	Rep1	0.374269
Uxt	Facultative	No Dox (7d)	Rep1	0.484099
Igbp1	Facultative	No Dox (7d)	Rep1	0.490694
Arhgap4	Facultative	No Dox (7d)	Rep1	0.533333
Atp6ap2	Facultative	No Dox (7d)	Rep1	0.405053
Gripap1	Facultative	No Dox (7d)	Rep1	0.39984
A230072C01Rik	Facultative	No Dox (7d)	Rep1	0.447837
Bcor	NPC-specific	No Dox (7d)	Rep1	0.342342
Nkap	Facultative	No Dox (7d)	Rep1	0.40613
Jpx	Constitutive	No Dox (7d)	Rep1	0.382514
Gdi1	Facultative	No Dox (7d)	Rep1	0.415589
Gpm6b	Facultative	No Dox (7d)	Rep1	0.415204
5530601H04Rik	Constitutive	No Dox (7d)	Rep1	0.426087
Mmgt1	Facultative	No Dox (7d)	Rep1	0.398719
Upf3b	Facultative	No Dox (7d)	Rep1	0.512821
Hcfc1	Facultative	No Dox (7d)	Rep1	0.39958
Akap17b	NPC-specific	No Dox (7d)	Rep1	0.407186
Tspyl2	NPC-specific	No Dox (7d)	Rep1	0.427581
BC022960	Facultative	No Dox (7d)	Rep1	0.311475
Tmsb4x	Facultative	No Dox (7d)	Rep1	0.245161
Rpgr	NPC-specific	No Dox (7d)	Rep1	0.40155
Kantr	NPC-specific	No Dox (7d)	Rep1	0.46558
Ebp	Facultative	No Dox (7d)	Rep1	0.319608
Praf2	Facultative	No Dox (7d)	Rep1	0.409149
Tceanc	Facultative	No Dox (7d)	Rep1	0.328571
A830080D01Rik	NPC-specific	No Dox (7d)	Rep1	0.346405
Iqsec2	NPC-specific	No Dox (7d)	Rep1	0.367409
Hdac6	Facultative	No Dox (7d)	Rep1	0.355556
Porcn	Facultative	No Dox (7d)	Rep1	0.369668
Huwe1	Facultative	No Dox (7d)	Rep1	0.39312
Armcx5	NPC-specific	No Dox (7d)	Rep1	0.406452
RP23-135F22.6	NPC-specific	No Dox (7d)	Rep1	0.404762
Naa10	Facultative	No Dox (7d)	Rep1	0.311765
Hsd17b10	NPC-specific	No Dox (7d)	Rep1	0.355291
Rbm10	NPC-specific	No Dox (7d)	Rep1	0.46875
Siah1b	Facultative	No Dox (7d)	Rep1	0.380282
Fundc1	NPC-specific	No Dox (7d)	Rep1	0.372929
Elk1	NPC-specific	No Dox (7d)	Rep1	0.385827
Pdzd4	NPC-specific	No Dox (7d)	Rep1	0.31746
Alg13	Facultative	No Dox (7d)	Rep1	0.37276
Ctps2	Facultative	No Dox (7d)	Rep1	0.384733
Slc10a3	Facultative	No Dox (7d)	Rep1	0.422535
Cfp	Facultative	No Dox (7d)	Rep1	0.333333
Slc9a6	NPC-specific	No Dox (7d)	Rep1	0.312668
Plxnb3	NPC-specific	No Dox (7d)	Rep1	0.271028
Chm	Facultative	No Dox (7d)	Rep1	0.406977
Slc6a8	NPC-specific	No Dox (7d)	Rep1	0.300327
Eif1ax	Facultative	No Dox (7d)	Rep1	0.328297
Vbp1	Facultative	No Dox (7d)	Rep1	0.328221
Ftx	Constitutive	No Dox (7d)	Rep1	0.177215
Cstf2	NPC-specific	No Dox (7d)	Rep1	0.386792
9530051G07Rik	NPC-specific	No Dox (7d)	Rep1	0.341176
Sms	Facultative	No Dox (7d)	Rep1	0.261317
Pcsk1n	NPC-specific	No Dox (7d)	Rep1	0.280305
Rbmx	NPC-specific	No Dox (7d)	Rep1	0.315902
Htatsf1	NPC-specific	No Dox (7d)	Rep1	0.271311
Psmd10	NPC-specific	No Dox (7d)	Rep1	0.306273
FmRep1	Facultative	No Dox (7d)	Rep1	0.144772
Msl3	NPC-specific	No Dox (7d)	Rep1	0.221849
Phka2	Facultative	No Dox (7d)	Rep1	0.288136
Gprasp1	Facultative	No Dox (7d)	Rep1	0.256334
GpRep173	NPC-specific	No Dox (7d)	Rep1	0.208651
Rbmx2	NPC-specific	No Dox (7d)	Rep1	0.254717
Eda2r	Facultative	No Dox (7d)	Rep1	0.194536
Atg4a	NPC-specific	No Dox (7d)	Rep1	0.102362
Xiap	NPC-specific	No Dox (7d)	Rep1	0.189737
Trmt2b	Facultative	No Dox (7d)	Rep1	0.279412
Taf1	Facultative	No Dox (7d)	Rep1	0.121457
Phf8	NPC-specific	No Dox (7d)	Rep1	0.227119
Mageh1	Facultative	No Dox (7d)	Rep1	0.162105
Figf	Facultative	No Dox (11d)	Rep1	1
Gm14539	NPC-specific	No Dox (11d)	Rep1	0.704508
1810030O07Rik	Constitutive	No Dox (11d)	Rep1	0.679417
Gm14719	NPC-specific	No Dox (11d)	Rep1	0.785714
Gm14634	Facultative	No Dox (11d)	Rep1	0.521127
Apoo	NPC-specific	No Dox (11d)	Rep1	0.258621
Fam3a	Facultative	No Dox (11d)	Rep1	0.617916
Gemin8	Facultative	No Dox (11d)	Rep1	0.501969
Trappc2	Facultative	No Dox (11d)	Rep1	0.516949
Syap1	Facultative	No Dox (11d)	Rep1	0.535051
Ssr4	Facultative	No Dox (11d)	Rep1	0.632812
G6pdx	Facultative	No Dox (11d)	Rep1	0.508898
Rbm3	Facultative	No Dox (11d)	Rep1	0.520908
5730405O15Rik	NPC-specific	No Dox (11d)	Rep1	0.576923
Usp11	Facultative	No Dox (11d)	Rep1	0.521441
Ofd1	Facultative	No Dox (11d)	Rep1	0.554987
Txlng	Facultative	No Dox (11d)	Rep1	0.566667
Suv39h1	Facultative	No Dox (11d)	Rep1	0.615385
Ftsj1	Facultative	No Dox (11d)	Rep1	0.404255
Dnase1l1	Facultative	No Dox (11d)	Rep1	0.550926
Atp6ap1	NPC-specific	No Dox (11d)	Rep1	0.257143
Slc35a2	Facultative	No Dox (11d)	Rep1	0.482365
Rps4x	Facultative	No Dox (11d)	Rep1	0.494888
Rab9	Facultative	No Dox (11d)	Rep1	0.45329
Flna	Facultative	No Dox (11d)	Rep1	0.466689
Usp9x	Facultative	No Dox (11d)	Rep1	0.492344
Rbm3os	Facultative	No Dox (11d)	Rep1	0.266667
Emd	Facultative	No Dox (11d)	Rep1	0.482342
Pim2	NPC-specific	No Dox (11d)	Rep1	0.490909
Ercc6l	Facultative	No Dox (11d)	Rep1	0.4
Med14	Facultative	No Dox (11d)	Rep1	0.581667
Taz	Facultative	No Dox (11d)	Rep1	0.431611
Hccs	Facultative	No Dox (11d)	Rep1	0.492428
Mbtps2	Facultative	No Dox (11d)	Rep1	0.466797
Lage3	Facultative	No Dox (11d)	Rep1	0.436782
Mecp2	Facultative	No Dox (11d)	Rep1	0.4345
Ubl4	Facultative	No Dox (11d)	Rep1	0.477143
Timm17b	Facultative	No Dox (11d)	Rep1	0.466488
Pbdc1	Constitutive	No Dox (11d)	Rep1	0.439286
Araf	Facultative	No Dox (11d)	Rep1	0.464079
Cdk16	Facultative	No Dox (11d)	Rep1	0.47502
Kdm6a	Constitutive	No Dox (11d)	Rep1	0.5
Mid1ip1	NPC-specific	No Dox (11d)	Rep1	0.63871
Otud5	Facultative	No Dox (11d)	Rep1	0.479351
Wdr45	Facultative	No Dox (11d)	Rep1	0.402597
Pqbp1	Facultative	No Dox (11d)	Rep1	0.421927
WdRep13	Facultative	No Dox (11d)	Rep1	0.460633
Ikbkg	Facultative	No Dox (11d)	Rep1	0.425305
ZrsRep2	Facultative	No Dox (11d)	Rep1	0.406224
Plxna3	Facultative	No Dox (11d)	Rep1	0.489768
Fam50a	Facultative	No Dox (11d)	Rep1	0.494505
Bcap31	Facultative	No Dox (11d)	Rep1	0.428978
Uba1	Facultative	No Dox (11d)	Rep1	0.466164
Kdm5c	Constitutive	No Dox (11d)	Rep1	0.436654
Tbc1d25	Facultative	No Dox (11d)	Rep1	0.458763
Smc1a	Facultative	No Dox (11d)	Rep1	0.471154
Gpkow	Facultative	No Dox (11d)	Rep1	0.468231
Tfe3	Facultative	No Dox (11d)	Rep1	0.441538
Piga	Facultative	No Dox (11d)	Rep1	0.375
Ddx3x	Constitutive	No Dox (11d)	Rep1	0.438489
Utp14a	Constitutive	No Dox (11d)	Rep1	0.425305
Car5b	Facultative	No Dox (11d)	Rep1	0.42501
Kcnd1	NPC-specific	No Dox (11d)	Rep1	0.557377
Ndufb11	Facultative	No Dox (11d)	Rep1	0.431346
Ribc1	Facultative	No Dox (11d)	Rep1	0.23913
Idh3g	Facultative	No Dox (11d)	Rep1	0.432652
Abcd1	NPC-specific	No Dox (11d)	Rep1	0.354839
Uxt	Facultative	No Dox (11d)	Rep1	0.519313
Igbp1	Facultative	No Dox (11d)	Rep1	0.408451
Arhgap4	Facultative	No Dox (11d)	Rep1	0.425532
Atp6ap2	Facultative	No Dox (11d)	Rep1	0.422692
Gripap1	Facultative	No Dox (11d)	Rep1	0.395776
A230072C01Rik	Facultative	No Dox (11d)	Rep1	0.366925
Bcor	NPC-specific	No Dox (11d)	Rep1	0.477064
Nkap	Facultative	No Dox (11d)	Rep1	0.466817
Jpx	Constitutive	No Dox (11d)	Rep1	0.381188
Gdi1	Facultative	No Dox (11d)	Rep1	0.412645
Gpm6b	Facultative	No Dox (11d)	Rep1	0.411296
5530601H04Rik	Constitutive	No Dox (11d)	Rep1	0.449468
Mmgt1	Facultative	No Dox (11d)	Rep1	0.422234
Upf3b	Facultative	No Dox (11d)	Rep1	0.632353
Hcfc1	Facultative	No Dox (11d)	Rep1	0.403474
Akap17b	NPC-specific	No Dox (11d)	Rep1	0.40597
Tspyl2	NPC-specific	No Dox (11d)	Rep1	0.441441
BC022960	Facultative	No Dox (11d)	Rep1	0.44086
Tmsb4x	Facultative	No Dox (11d)	Rep1	0.317647
Rpgr	NPC-specific	No Dox (11d)	Rep1	0.386144
Kantr	NPC-specific	No Dox (11d)	Rep1	0.384075
Ebp	Facultative	No Dox (11d)	Rep1	0.391051
Praf2	Facultative	No Dox (11d)	Rep1	0.331927
Tceanc	Facultative	No Dox (11d)	Rep1	0.258741
A830080D01Rik	NPC-specific	No Dox (11d)	Rep1	0.432624
Iqsec2	NPC-specific	No Dox (11d)	Rep1	0.377672
Hdac6	Facultative	No Dox (11d)	Rep1	0.404545
Porcn	Facultative	No Dox (11d)	Rep1	0.286624
Huwe1	Facultative	No Dox (11d)	Rep1	0.375389
Armcx5	NPC-specific	No Dox (11d)	Rep1	0.333333
RP23-135F22.6	NPC-specific	No Dox (11d)	Rep1	0.352941
Naa10	Facultative	No Dox (11d)	Rep1	0.392405
Hsd17b10	NPC-specific	No Dox (11d)	Rep1	0.314721
Rbm10	NPC-specific	No Dox (11d)	Rep1	0.472222
Siah1b	Facultative	No Dox (11d)	Rep1	0.282609
Fundc1	NPC-specific	No Dox (11d)	Rep1	0.368987
Elk1	NPC-specific	No Dox (11d)	Rep1	0.348031
Pdzd4	NPC-specific	No Dox (11d)	Rep1	0.442379
Alg13	Facultative	No Dox (11d)	Rep1	0.389262
Ctps2	Facultative	No Dox (11d)	Rep1	0.378136
Slc10a3	Facultative	No Dox (11d)	Rep1	0.308943
Cfp	Facultative	No Dox (11d)	Rep1	0.43609
Slc9a6	NPC-specific	No Dox (11d)	Rep1	0.339695
Plxnb3	NPC-specific	No Dox (11d)	Rep1	0.396552
Chm	Facultative	No Dox (11d)	Rep1	0.312649
Slc6a8	NPC-specific	No Dox (11d)	Rep1	0.316311
Eif1ax	Facultative	No Dox (11d)	Rep1	0.290603
Vbp1	Facultative	No Dox (11d)	Rep1	0.248521
Ftx	Constitutive	No Dox (11d)	Rep1	0.384615
Cstf2	NPC-specific	No Dox (11d)	Rep1	0.215517
9530051G07Rik	NPC-specific	No Dox (11d)	Rep1	0.326087
Sms	Facultative	No Dox (11d)	Rep1	0.273438
Pcsk1n	NPC-specific	No Dox (11d)	Rep1	0.262049
Rbmx	NPC-specific	No Dox (11d)	Rep1	0.270928
Htatsf1	NPC-specific	No Dox (11d)	Rep1	0.251434
Psmd10	NPC-specific	No Dox (11d)	Rep1	0.260163
FmRep1	Facultative	No Dox (11d)	Rep1	0.314214
Msl3	NPC-specific	No Dox (11d)	Rep1	0.26
Phka2	Facultative	No Dox (11d)	Rep1	0.223464
Gprasp1	Facultative	No Dox (11d)	Rep1	0.26681
GpRep173	NPC-specific	No Dox (11d)	Rep1	0.150877
Rbmx2	NPC-specific	No Dox (11d)	Rep1	0.201389
Eda2r	Facultative	No Dox (11d)	Rep1	0.206984
Atg4a	NPC-specific	No Dox (11d)	Rep1	0.217391
Xiap	NPC-specific	No Dox (11d)	Rep1	0.196762
Trmt2b	Facultative	No Dox (11d)	Rep1	0.135135
Taf1	Facultative	No Dox (11d)	Rep1	0.154472
Phf8	NPC-specific	No Dox (11d)	Rep1	0.164062
Mageh1	Facultative	No Dox (11d)	Rep1	0.138958
Figf	Facultative	No Dox (11d)	Rep1	0.6
Gm14539	NPC-specific	No Dox (11d)	Rep1	0.66559
1810030O07Rik	Constitutive	No Dox (11d)	Rep1	0.7392
Gm14719	NPC-specific	No Dox (11d)	Rep1	0.705882
Gm14634	Facultative	No Dox (11d)	Rep1	0.484848
Apoo	NPC-specific	No Dox (11d)	Rep1	0.829787
Fam3a	Facultative	No Dox (11d)	Rep1	0.587324
Gemin8	Facultative	No Dox (11d)	Rep1	0.63835
Trappc2	Facultative	No Dox (11d)	Rep1	0.594017
Syap1	Facultative	No Dox (11d)	Rep1	0.479188
Ssr4	Facultative	No Dox (11d)	Rep1	0.406504
G6pdx	Facultative	No Dox (11d)	Rep1	0.521024
Rbm3	Facultative	No Dox (11d)	Rep1	0.479932
5730405O15Rik	NPC-specific	No Dox (11d)	Rep1	0.441176
Usp11	Facultative	No Dox (11d)	Rep1	0.536908
Ofd1	Facultative	No Dox (11d)	Rep1	0.437137
Txlng	Facultative	No Dox (11d)	Rep1	0.622093
Suv39h1	Facultative	No Dox (11d)	Rep1	0.605634
Ftsj1	Facultative	No Dox (11d)	Rep1	0.505051
Dnase1l1	Facultative	No Dox (11d)	Rep1	0.540925
Atp6ap1	NPC-specific	No Dox (11d)	Rep1	0.375
Slc35a2	Facultative	No Dox (11d)	Rep1	0.483363
Rps4x	Facultative	No Dox (11d)	Rep1	0.467934
Rab9	Facultative	No Dox (11d)	Rep1	0.488297
Flna	Facultative	No Dox (11d)	Rep1	0.493556
Usp9x	Facultative	No Dox (11d)	Rep1	0.471972
Rbm3os	Facultative	No Dox (11d)	Rep1	0.333333
Emd	Facultative	No Dox (11d)	Rep1	0.492341
Pim2	NPC-specific	No Dox (11d)	Rep1	0.5
Ercc6l	Facultative	No Dox (11d)	Rep1	0.4
Med14	Facultative	No Dox (11d)	Rep1	0.457237
Taz	Facultative	No Dox (11d)	Rep1	0.37741
Hccs	Facultative	No Dox (11d)	Rep1	0.465839
Mbtps2	Facultative	No Dox (11d)	Rep1	0.523381
Lage3	Facultative	No Dox (11d)	Rep1	0.410606
Mecp2	Facultative	No Dox (11d)	Rep1	0.458051
Ubl4	Facultative	No Dox (11d)	Rep1	0.428994
Timm17b	Facultative	No Dox (11d)	Rep1	0.407258
Pbdc1	Constitutive	No Dox (11d)	Rep1	0.438632
Araf	Facultative	No Dox (11d)	Rep1	0.461303
Cdk16	Facultative	No Dox (11d)	Rep1	0.426251
Kdm6a	Constitutive	No Dox (11d)	Rep1	0.54798
Mid1ip1	NPC-specific	No Dox (11d)	Rep1	0.373134
Otud5	Facultative	No Dox (11d)	Rep1	0.465734
Wdr45	Facultative	No Dox (11d)	Rep1	0.50116
Pqbp1	Facultative	No Dox (11d)	Rep1	0.497067
WdRep13	Facultative	No Dox (11d)	Rep1	0.460567
Ikbkg	Facultative	No Dox (11d)	Rep1	0.438782
ZrsRep2	Facultative	No Dox (11d)	Rep1	0.491935
Plxna3	Facultative	No Dox (11d)	Rep1	0.45787
Fam50a	Facultative	No Dox (11d)	Rep1	0.446602
Bcap31	Facultative	No Dox (11d)	Rep1	0.434358
Uba1	Facultative	No Dox (11d)	Rep1	0.463424
Kdm5c	Constitutive	No Dox (11d)	Rep1	0.445874
Tbc1d25	Facultative	No Dox (11d)	Rep1	0.44586
Smc1a	Facultative	No Dox (11d)	Rep1	0.41625
Gpkow	Facultative	No Dox (11d)	Rep1	0.429303
Tfe3	Facultative	No Dox (11d)	Rep1	0.419609
Piga	Facultative	No Dox (11d)	Rep1	0.382114
Ddx3x	Constitutive	No Dox (11d)	Rep1	0.41776
Utp14a	Constitutive	No Dox (11d)	Rep1	0.391679
Car5b	Facultative	No Dox (11d)	Rep1	0.470407
Kcnd1	NPC-specific	No Dox (11d)	Rep1	0.300885
Ndufb11	Facultative	No Dox (11d)	Rep1	0.431175
Ribc1	Facultative	No Dox (11d)	Rep1	0.655172
Idh3g	Facultative	No Dox (11d)	Rep1	0.44543
Abcd1	NPC-specific	No Dox (11d)	Rep1	0.453237
Uxt	Facultative	No Dox (11d)	Rep1	0.448148
Igbp1	Facultative	No Dox (11d)	Rep1	0.402961
Arhgap4	Facultative	No Dox (11d)	Rep1	0.525
Atp6ap2	Facultative	No Dox (11d)	Rep1	0.427101
Gripap1	Facultative	No Dox (11d)	Rep1	0.389516
A230072C01Rik	Facultative	No Dox (11d)	Rep1	0.458101
Bcor	NPC-specific	No Dox (11d)	Rep1	0.495146
Nkap	Facultative	No Dox (11d)	Rep1	0.396205
Jpx	Constitutive	No Dox (11d)	Rep1	0.373874
Gdi1	Facultative	No Dox (11d)	Rep1	0.392738
Gpm6b	Facultative	No Dox (11d)	Rep1	0.401578
5530601H04Rik	Constitutive	No Dox (11d)	Rep1	0.394928
Mmgt1	Facultative	No Dox (11d)	Rep1	0.416259
Upf3b	Facultative	No Dox (11d)	Rep1	0.421875
Hcfc1	Facultative	No Dox (11d)	Rep1	0.363636
Akap17b	NPC-specific	No Dox (11d)	Rep1	0.331148
Tspyl2	NPC-specific	No Dox (11d)	Rep1	0.399766
BC022960	Facultative	No Dox (11d)	Rep1	0.240964
Tmsb4x	Facultative	No Dox (11d)	Rep1	0.437956
Rpgr	NPC-specific	No Dox (11d)	Rep1	0.387801
Kantr	NPC-specific	No Dox (11d)	Rep1	0.372822
Ebp	Facultative	No Dox (11d)	Rep1	0.391167
Praf2	Facultative	No Dox (11d)	Rep1	0.394766
Tceanc	Facultative	No Dox (11d)	Rep1	0.598765
A830080D01Rik	NPC-specific	No Dox (11d)	Rep1	0.458015
Iqsec2	NPC-specific	No Dox (11d)	Rep1	0.388167
Hdac6	Facultative	No Dox (11d)	Rep1	0.347397
Porcn	Facultative	No Dox (11d)	Rep1	0.424419
Huwe1	Facultative	No Dox (11d)	Rep1	0.3776
Armcx5	NPC-specific	No Dox (11d)	Rep1	0.346774
RP23-135F22.6	NPC-specific	No Dox (11d)	Rep1	0.333333
Naa10	Facultative	No Dox (11d)	Rep1	0.428571
Hsd17b10	NPC-specific	No Dox (11d)	Rep1	0.396761
Rbm10	NPC-specific	No Dox (11d)	Rep1	0.594595
Siah1b	Facultative	No Dox (11d)	Rep1	0.45679
Fundc1	NPC-specific	No Dox (11d)	Rep1	0.367213
Elk1	NPC-specific	No Dox (11d)	Rep1	0.421777
Pdzd4	NPC-specific	No Dox (11d)	Rep1	0.317269
Alg13	Facultative	No Dox (11d)	Rep1	0.312303
Ctps2	Facultative	No Dox (11d)	Rep1	0.295252
Slc10a3	Facultative	No Dox (11d)	Rep1	0.284974
Cfp	Facultative	No Dox (11d)	Rep1	0.328889
Slc9a6	NPC-specific	No Dox (11d)	Rep1	0.37377
Plxnb3	NPC-specific	No Dox (11d)	Rep1	0.245283
Chm	Facultative	No Dox (11d)	Rep1	0.36859
Slc6a8	NPC-specific	No Dox (11d)	Rep1	0.320056
Eif1ax	Facultative	No Dox (11d)	Rep1	0.30723
Vbp1	Facultative	No Dox (11d)	Rep1	0.32459
Ftx	Constitutive	No Dox (11d)	Rep1	0.206897
Cstf2	NPC-specific	No Dox (11d)	Rep1	0.308642
9530051G07Rik	NPC-specific	No Dox (11d)	Rep1	0.232558
Sms	Facultative	No Dox (11d)	Rep1	0.216667
Pcsk1n	NPC-specific	No Dox (11d)	Rep1	0.297049
Rbmx	NPC-specific	No Dox (11d)	Rep1	0.301587
Htatsf1	NPC-specific	No Dox (11d)	Rep1	0.285259
Psmd10	NPC-specific	No Dox (11d)	Rep1	0.335714
FmRep1	Facultative	No Dox (11d)	Rep1	0.314394
Msl3	NPC-specific	No Dox (11d)	Rep1	0.249615
Phka2	Facultative	No Dox (11d)	Rep1	0.282258
Gprasp1	Facultative	No Dox (11d)	Rep1	0.231753
GpRep173	NPC-specific	No Dox (11d)	Rep1	0.256219
Rbmx2	NPC-specific	No Dox (11d)	Rep1	0.187845
Eda2r	Facultative	No Dox (11d)	Rep1	0.181253
Atg4a	NPC-specific	No Dox (11d)	Rep1	0.19943
Xiap	NPC-specific	No Dox (11d)	Rep1	0.181217
Trmt2b	Facultative	No Dox (11d)	Rep1	0.171875
Taf1	Facultative	No Dox (11d)	Rep1	0.2
Phf8	NPC-specific	No Dox (11d)	Rep1	0.148148
Mageh1	Facultative	No Dox (11d)	Rep1	0.141442
Figf	Facultative	Dox (3d) dox	Rep2	0.416667
Gm14539	NPC-specific	Dox (3d) dox	Rep2	0.75463
1810030O07Rik	Constitutive	Dox (3d) dox	Rep2	0.562963
Gm14719	NPC-specific	Dox (3d) dox	Rep2	0.612903
Gm14634	Facultative	Dox (3d) dox	Rep2	0.263158
Apoo	NPC-specific	Dox (3d) dox	Rep2	0.2
Fam3a	Facultative	Dox (3d) dox	Rep2	0.368175
Gemin8	Facultative	Dox (3d) dox	Rep2	0.446602
Trappc2	Facultative	Dox (3d) dox	Rep2	0.415205
Syap1	Facultative	Dox (3d) dox	Rep2	0.376349
Ssr4	Facultative	Dox (3d) dox	Rep2	0.371681
G6pdx	Facultative	Dox (3d) dox	Rep2	0.367499
Rbm3	Facultative	Dox (3d) dox	Rep2	0.372508
5730405O15Rik	NPC-specific	Dox (3d) dox	Rep2	0.0434783
Usp11	Facultative	Dox (3d) dox	Rep2	0.281151
Ofd1	Facultative	Dox (3d) dox	Rep2	0.439539
Txlng	Facultative	Dox (3d) dox	Rep2	0.166667
Suv39h1	Facultative	Dox (3d) dox	Rep2	0.351351
Ftsj1	Facultative	Dox (3d) dox	Rep2	0.190045
Dnase1l1	Facultative	Dox (3d) dox	Rep2	0.182353
Atp6ap1	NPC-specific	Dox (3d) dox	Rep2	0.159091
Slc35a2	Facultative	Dox (3d) dox	Rep2	0.351852
Rps4x	Facultative	Dox (3d) dox	Rep2	0.217762
Rab9	Facultative	Dox (3d) dox	Rep2	0.37379
Flna	Facultative	Dox (3d) dox	Rep2	0.302757
Usp9x	Facultative	Dox (3d) dox	Rep2	0.316733
Rbm3os	Facultative	Dox (3d) dox	Rep2	0.636364
Emd	Facultative	Dox (3d) dox	Rep2	0.361669
Pim2	NPC-specific	Dox (3d) dox	Rep2	0.0952381
Ercc6l	Facultative	Dox (3d) dox	Rep2	0.5
Med14	Facultative	Dox (3d) dox	Rep2	0.33142
Taz	Facultative	Dox (3d) dox	Rep2	0.462687
Hccs	Facultative	Dox (3d) dox	Rep2	0.217432
Mbtps2	Facultative	Dox (3d) dox	Rep2	0.313462
Lage3	Facultative	Dox (3d) dox	Rep2	0.373057
Mecp2	Facultative	Dox (3d) dox	Rep2	0.269601
Ubl4	Facultative	Dox (3d) dox	Rep2	0.309133
Timm17b	Facultative	Dox (3d) dox	Rep2	0.296471
Pbdc1	Constitutive	Dox (3d) dox	Rep2	0.155556
Araf	Facultative	Dox (3d) dox	Rep2	0.309648
Cdk16	Facultative	Dox (3d) dox	Rep2	0.208537
Kdm6a	Constitutive	Dox (3d) dox	Rep2	0.246316
Mid1ip1	NPC-specific	Dox (3d) dox	Rep2	0.332268
Otud5	Facultative	Dox (3d) dox	Rep2	0.31337
Wdr45	Facultative	Dox (3d) dox	Rep2	0.141414
Pqbp1	Facultative	Dox (3d) dox	Rep2	0.257294
WdRep13	Facultative	Dox (3d) dox	Rep2	0.224101
Ikbkg	Facultative	Dox (3d) dox	Rep2	0.350699
ZrsRep2	Facultative	Dox (3d) dox	Rep2	0.259891
Plxna3	Facultative	Dox (3d) dox	Rep2	0.209007
Fam50a	Facultative	Dox (3d) dox	Rep2	0.416667
Bcap31	Facultative	Dox (3d) dox	Rep2	0.260925
Uba1	Facultative	Dox (3d) dox	Rep2	0.259759
Kdm5c	Constitutive	Dox (3d) dox	Rep2	0.26632
Tbc1d25	Facultative	Dox (3d) dox	Rep2	0.147436
Smc1a	Facultative	Dox (3d) dox	Rep2	0.0922865
Gpkow	Facultative	Dox (3d) dox	Rep2	0.0613497
Tfe3	Facultative	Dox (3d) dox	Rep2	0.189752
Piga	Facultative	Dox (3d) dox	Rep2	0.0731707
Ddx3x	Constitutive	Dox (3d) dox	Rep2	0.156618
Utp14a	Constitutive	Dox (3d) dox	Rep2	0.108108
Car5b	Facultative	Dox (3d) dox	Rep2	0.0772824
Kcnd1	NPC-specific	Dox (3d) dox	Rep2	0.110294
Ndufb11	Facultative	Dox (3d) dox	Rep2	0.234089
Ribc1	Facultative	Dox (3d) dox	Rep2	0.105263
Idh3g	Facultative	Dox (3d) dox	Rep2	0.326767
Abcd1	NPC-specific	Dox (3d) dox	Rep2	0.0888889
Uxt	Facultative	Dox (3d) dox	Rep2	0.0514286
Igbp1	Facultative	Dox (3d) dox	Rep2	0.211842
Arhgap4	Facultative	Dox (3d) dox	Rep2	0.464286
Atp6ap2	Facultative	Dox (3d) dox	Rep2	0.275097
Gripap1	Facultative	Dox (3d) dox	Rep2	0.247292
A230072C01Rik	Facultative	Dox (3d) dox	Rep2	0.0466667
Bcor	NPC-specific	Dox (3d) dox	Rep2	0.318841
Nkap	Facultative	Dox (3d) dox	Rep2	0.301948
Jpx	Constitutive	Dox (3d) dox	Rep2	0.123762
Gdi1	Facultative	Dox (3d) dox	Rep2	0.29852
Gpm6b	Facultative	Dox (3d) dox	Rep2	0.308681
5530601H04Rik	Constitutive	Dox (3d) dox	Rep2	0.212346
Mmgt1	Facultative	Dox (3d) dox	Rep2	0.140507
Upf3b	Facultative	Dox (3d) dox	Rep2	0.134146
Hcfc1	Facultative	Dox (3d) dox	Rep2	0.20303
Akap17b	NPC-specific	Dox (3d) dox	Rep2	0.147971
Tspyl2	NPC-specific	Dox (3d) dox	Rep2	0.0829694
BC022960	Facultative	Dox (3d) dox	Rep2	0.0612245
Tmsb4x	Facultative	Dox (3d) dox	Rep2	0.0258621
Rpgr	NPC-specific	Dox (3d) dox	Rep2	0.203303
Kantr	NPC-specific	Dox (3d) dox	Rep2	0.0727612
Ebp	Facultative	Dox (3d) dox	Rep2	0.116505
Praf2	Facultative	Dox (3d) dox	Rep2	0.0646688
Tceanc	Facultative	Dox (3d) dox	Rep2	0.26
A830080D01Rik	NPC-specific	Dox (3d) dox	Rep2	0.119658
Iqsec2	NPC-specific	Dox (3d) dox	Rep2	0.0207824
Hdac6	Facultative	Dox (3d) dox	Rep2	0.0643657
Porcn	Facultative	Dox (3d) dox	Rep2	0.0860927
Huwe1	Facultative	Dox (3d) dox	Rep2	0.0763435
Armcx5	NPC-specific	Dox (3d) dox	Rep2	0.0902256
RP23-135F22.6	NPC-specific	Dox (3d) dox	Rep2	0
Naa10	Facultative	Dox (3d) dox	Rep2	0.137931
Hsd17b10	NPC-specific	Dox (3d) dox	Rep2	0.0527881
Rbm10	NPC-specific	Dox (3d) dox	Rep2	0.328125
Siah1b	Facultative	Dox (3d) dox	Rep2	0.015625
Fundc1	NPC-specific	Dox (3d) dox	Rep2	0.0391802
Elk1	NPC-specific	Dox (3d) dox	Rep2	0.035
Pdzd4	NPC-specific	Dox (3d) dox	Rep2	0.135762
Alg13	Facultative	Dox (3d) dox	Rep2	0.0168675
Ctps2	Facultative	Dox (3d) dox	Rep2	0.105036
Slc10a3	Facultative	Dox (3d) dox	Rep2	0.142857
Cfp	Facultative	Dox (3d) dox	Rep2	0
Slc9a6	NPC-specific	Dox (3d) dox	Rep2	0.0136519
Plxnb3	NPC-specific	Dox (3d) dox	Rep2	0
Chm	Facultative	Dox (3d) dox	Rep2	0.0869565
Slc6a8	NPC-specific	Dox (3d) dox	Rep2	0.0814149
Eif1ax	Facultative	Dox (3d) dox	Rep2	0.0259099
Vbp1	Facultative	Dox (3d) dox	Rep2	0.0764951
Ftx	Constitutive	Dox (3d) dox	Rep2	0
Cstf2	NPC-specific	Dox (3d) dox	Rep2	0.047619
9530051G07Rik	NPC-specific	Dox (3d) dox	Rep2	0.0188679
Sms	Facultative	Dox (3d) dox	Rep2	0.0429594
Pcsk1n	NPC-specific	Dox (3d) dox	Rep2	0.154452
Rbmx	NPC-specific	Dox (3d) dox	Rep2	0.0135685
Htatsf1	NPC-specific	Dox (3d) dox	Rep2	0.00976909
Psmd10	NPC-specific	Dox (3d) dox	Rep2	0.124629
FmRep1	Facultative	Dox (3d) dox	Rep2	0.119149
Msl3	NPC-specific	Dox (3d) dox	Rep2	0.126456
Phka2	Facultative	Dox (3d) dox	Rep2	0
Gprasp1	Facultative	Dox (3d) dox	Rep2	0.0522876
GpRep173	NPC-specific	Dox (3d) dox	Rep2	0.00986193
Rbmx2	NPC-specific	Dox (3d) dox	Rep2	0.0232558
Eda2r	Facultative	Dox (3d) dox	Rep2	0.102807
Atg4a	NPC-specific	Dox (3d) dox	Rep2	0.115903
Xiap	NPC-specific	Dox (3d) dox	Rep2	0.04772
Trmt2b	Facultative	Dox (3d) dox	Rep2	0.0192308
Taf1	Facultative	Dox (3d) dox	Rep2	0.016129
Phf8	NPC-specific	Dox (3d) dox	Rep2	0.00920245
Mageh1	Facultative	Dox (3d) dox	Rep2	0.0102041
Figf	Facultative	Dox (7d) dox	Rep2	0.472222
Gm14539	NPC-specific	Dox (7d) dox	Rep2	0.691262
1810030O07Rik	Constitutive	Dox (7d) dox	Rep2	0.574468
Gm14719	NPC-specific	Dox (7d) dox	Rep2	0.649007
Gm14634	Facultative	Dox (7d) dox	Rep2	0.0588235
Apoo	NPC-specific	Dox (7d) dox	Rep2	0.1
Fam3a	Facultative	Dox (7d) dox	Rep2	0.222222
Gemin8	Facultative	Dox (7d) dox	Rep2	0.479253
Trappc2	Facultative	Dox (7d) dox	Rep2	0.502347
Syap1	Facultative	Dox (7d) dox	Rep2	0.332049
Ssr4	Facultative	Dox (7d) dox	Rep2	0.546875
G6pdx	Facultative	Dox (7d) dox	Rep2	0.290955
Rbm3	Facultative	Dox (7d) dox	Rep2	0.349769
5730405O15Rik	NPC-specific	Dox (7d) dox	Rep2	0.297297
Usp11	Facultative	Dox (7d) dox	Rep2	0.311838
Ofd1	Facultative	Dox (7d) dox	Rep2	0.505236
Txlng	Facultative	Dox (7d) dox	Rep2	0.116505
Suv39h1	Facultative	Dox (7d) dox	Rep2	0.506849
Ftsj1	Facultative	Dox (7d) dox	Rep2	0.296667
Dnase1l1	Facultative	Dox (7d) dox	Rep2	0.247312
Atp6ap1	NPC-specific	Dox (7d) dox	Rep2	1
Slc35a2	Facultative	Dox (7d) dox	Rep2	0.364812
Rps4x	Facultative	Dox (7d) dox	Rep2	0.123766
Rab9	Facultative	Dox (7d) dox	Rep2	0.322142
Flna	Facultative	Dox (7d) dox	Rep2	0.230683
Usp9x	Facultative	Dox (7d) dox	Rep2	0.290236
Rbm3os	Facultative	Dox (7d) dox	Rep2	0.5
Emd	Facultative	Dox (7d) dox	Rep2	0.30064
Pim2	NPC-specific	Dox (7d) dox	Rep2	0.165468
Ercc6l	Facultative	Dox (7d) dox	Rep2	0
Med14	Facultative	Dox (7d) dox	Rep2	0.36036
Taz	Facultative	Dox (7d) dox	Rep2	0.41453
Hccs	Facultative	Dox (7d) dox	Rep2	0.176226
Mbtps2	Facultative	Dox (7d) dox	Rep2	0.322807
Lage3	Facultative	Dox (7d) dox	Rep2	0.403349
Mecp2	Facultative	Dox (7d) dox	Rep2	0.271903
Ubl4	Facultative	Dox (7d) dox	Rep2	0.361204
Timm17b	Facultative	Dox (7d) dox	Rep2	0.22093
Pbdc1	Constitutive	Dox (7d) dox	Rep2	0.0900693
Araf	Facultative	Dox (7d) dox	Rep2	0.269303
Cdk16	Facultative	Dox (7d) dox	Rep2	0.243173
Kdm6a	Constitutive	Dox (7d) dox	Rep2	0.143411
Mid1ip1	NPC-specific	Dox (7d) dox	Rep2	0.244094
Otud5	Facultative	Dox (7d) dox	Rep2	0.313167
Wdr45	Facultative	Dox (7d) dox	Rep2	0.245968
Pqbp1	Facultative	Dox (7d) dox	Rep2	0.195556
WdRep13	Facultative	Dox (7d) dox	Rep2	0.177088
Ikbkg	Facultative	Dox (7d) dox	Rep2	0.362159
ZrsRep2	Facultative	Dox (7d) dox	Rep2	0.226481
Plxna3	Facultative	Dox (7d) dox	Rep2	0.18552
Fam50a	Facultative	Dox (7d) dox	Rep2	0.289157
Bcap31	Facultative	Dox (7d) dox	Rep2	0.24498
Uba1	Facultative	Dox (7d) dox	Rep2	0.255011
Kdm5c	Constitutive	Dox (7d) dox	Rep2	0.182836
Tbc1d25	Facultative	Dox (7d) dox	Rep2	0.0564516
Smc1a	Facultative	Dox (7d) dox	Rep2	0.0367505
Gpkow	Facultative	Dox (7d) dox	Rep2	0.107335
Tfe3	Facultative	Dox (7d) dox	Rep2	0.173077
Piga	Facultative	Dox (7d) dox	Rep2	0
Ddx3x	Constitutive	Dox (7d) dox	Rep2	0.217177
Utp14a	Constitutive	Dox (7d) dox	Rep2	0.234409
Car5b	Facultative	Dox (7d) dox	Rep2	0.0206637
Kcnd1	NPC-specific	Dox (7d) dox	Rep2	0
Ndufb11	Facultative	Dox (7d) dox	Rep2	0.147476
Ribc1	Facultative	Dox (7d) dox	Rep2	0
Idh3g	Facultative	Dox (7d) dox	Rep2	0.267837
Abcd1	NPC-specific	Dox (7d) dox	Rep2	0.0516129
Uxt	Facultative	Dox (7d) dox	Rep2	0.0684932
Igbp1	Facultative	Dox (7d) dox	Rep2	0.219634
Arhgap4	Facultative	Dox (7d) dox	Rep2	0
Atp6ap2	Facultative	Dox (7d) dox	Rep2	0.246341
Gripap1	Facultative	Dox (7d) dox	Rep2	0.23804
A230072C01Rik	Facultative	Dox (7d) dox	Rep2	0.117155
Bcor	NPC-specific	Dox (7d) dox	Rep2	0.273973
Nkap	Facultative	Dox (7d) dox	Rep2	0.276946
Jpx	Constitutive	Dox (7d) dox	Rep2	0.0536913
Gdi1	Facultative	Dox (7d) dox	Rep2	0.297847
Gpm6b	Facultative	Dox (7d) dox	Rep2	0.292499
5530601H04Rik	Constitutive	Dox (7d) dox	Rep2	0.116625
Mmgt1	Facultative	Dox (7d) dox	Rep2	0.0520591
Upf3b	Facultative	Dox (7d) dox	Rep2	0.0222222
Hcfc1	Facultative	Dox (7d) dox	Rep2	0.17404
Akap17b	NPC-specific	Dox (7d) dox	Rep2	0.14094
Tspyl2	NPC-specific	Dox (7d) dox	Rep2	0.0288248
BC022960	Facultative	Dox (7d) dox	Rep2	0.227273
Tmsb4x	Facultative	Dox (7d) dox	Rep2	0.0243902
Rpgr	NPC-specific	Dox (7d) dox	Rep2	0.245614
Kantr	NPC-specific	Dox (7d) dox	Rep2	0.0447761
Ebp	Facultative	Dox (7d) dox	Rep2	0.0160772
Praf2	Facultative	Dox (7d) dox	Rep2	0.0436782
Tceanc	Facultative	Dox (7d) dox	Rep2	0.355422
A830080D01Rik	NPC-specific	Dox (7d) dox	Rep2	0.145455
Iqsec2	NPC-specific	Dox (7d) dox	Rep2	0
Hdac6	Facultative	Dox (7d) dox	Rep2	0.0609555
Porcn	Facultative	Dox (7d) dox	Rep2	0.05
Huwe1	Facultative	Dox (7d) dox	Rep2	0.0284495
Armcx5	NPC-specific	Dox (7d) dox	Rep2	0.146341
RP23-135F22.6	NPC-specific	Dox (7d) dox	Rep2	#NUM!
Naa10	Facultative	Dox (7d) dox	Rep2	0.313869
Hsd17b10	NPC-specific	Dox (7d) dox	Rep2	0.0106838
Rbm10	NPC-specific	Dox (7d) dox	Rep2	0.37037
Siah1b	Facultative	Dox (7d) dox	Rep2	0
Fundc1	NPC-specific	Dox (7d) dox	Rep2	0.020202
Elk1	NPC-specific	Dox (7d) dox	Rep2	0.061706
Pdzd4	NPC-specific	Dox (7d) dox	Rep2	0.0429185
Alg13	Facultative	Dox (7d) dox	Rep2	0.00485437
Ctps2	Facultative	Dox (7d) dox	Rep2	0.0318725
Slc10a3	Facultative	Dox (7d) dox	Rep2	0.165414
Cfp	Facultative	Dox (7d) dox	Rep2	0.0113636
Slc9a6	NPC-specific	Dox (7d) dox	Rep2	0.121951
Plxnb3	NPC-specific	Dox (7d) dox	Rep2	0
Chm	Facultative	Dox (7d) dox	Rep2	0.0255102
Slc6a8	NPC-specific	Dox (7d) dox	Rep2	0.0300061
Eif1ax	Facultative	Dox (7d) dox	Rep2	0.0186081
Vbp1	Facultative	Dox (7d) dox	Rep2	0.103297
Ftx	Constitutive	Dox (7d) dox	Rep2	0.186047
Cstf2	NPC-specific	Dox (7d) dox	Rep2	0
9530051G07Rik	NPC-specific	Dox (7d) dox	Rep2	0
Sms	Facultative	Dox (7d) dox	Rep2	0.00343643
Pcsk1n	NPC-specific	Dox (7d) dox	Rep2	0.0678815
Rbmx	NPC-specific	Dox (7d) dox	Rep2	0.00347826
Htatsf1	NPC-specific	Dox (7d) dox	Rep2	0.0192
Psmd10	NPC-specific	Dox (7d) dox	Rep2	0.106796
FmRep1	Facultative	Dox (7d) dox	Rep2	0.0382166
Msl3	NPC-specific	Dox (7d) dox	Rep2	0.076
Phka2	Facultative	Dox (7d) dox	Rep2	0
Gprasp1	Facultative	Dox (7d) dox	Rep2	0.0643382
GpRep173	NPC-specific	Dox (7d) dox	Rep2	0.0271318
Rbmx2	NPC-specific	Dox (7d) dox	Rep2	0
Eda2r	Facultative	Dox (7d) dox	Rep2	0.0744526
Atg4a	NPC-specific	Dox (7d) dox	Rep2	0.0860656
Xiap	NPC-specific	Dox (7d) dox	Rep2	0.014975
Trmt2b	Facultative	Dox (7d) dox	Rep2	0
Taf1	Facultative	Dox (7d) dox	Rep2	0.00840336
Phf8	NPC-specific	Dox (7d) dox	Rep2	0.0558376
Mageh1	Facultative	Dox (7d) dox	Rep2	0.00136861
Figf	Facultative	Dox (3d) dox + washout	Rep2	0.529412
Gm14539	NPC-specific	Dox (3d) dox + washout	Rep2	0.771196
1810030O07Rik	Constitutive	Dox (3d) dox + washout	Rep2	0.680818
Gm14719	NPC-specific	Dox (3d) dox + washout	Rep2	0.674157
Gm14634	Facultative	Dox (3d) dox + washout	Rep2	0.823529
Apoo	NPC-specific	Dox (3d) dox + washout	Rep2	0.395349
Fam3a	Facultative	Dox (3d) dox + washout	Rep2	0.460784
Gemin8	Facultative	Dox (3d) dox + washout	Rep2	0.533724
Trappc2	Facultative	Dox (3d) dox + washout	Rep2	0.545139
Syap1	Facultative	Dox (3d) dox + washout	Rep2	0.507767
Ssr4	Facultative	Dox (3d) dox + washout	Rep2	0.585586
G6pdx	Facultative	Dox (3d) dox + washout	Rep2	0.545149
Rbm3	Facultative	Dox (3d) dox + washout	Rep2	0.493855
5730405O15Rik	NPC-specific	Dox (3d) dox + washout	Rep2	0.517241
Usp11	Facultative	Dox (3d) dox + washout	Rep2	0.493361
Ofd1	Facultative	Dox (3d) dox + washout	Rep2	0.47981
Txlng	Facultative	Dox (3d) dox + washout	Rep2	0.511013
Suv39h1	Facultative	Dox (3d) dox + washout	Rep2	0.536913
Ftsj1	Facultative	Dox (3d) dox + washout	Rep2	0.452663
Dnase1l1	Facultative	Dox (3d) dox + washout	Rep2	0.507752
Atp6ap1	NPC-specific	Dox (3d) dox + washout	Rep2	0.485714
Slc35a2	Facultative	Dox (3d) dox + washout	Rep2	0.417014
Rps4x	Facultative	Dox (3d) dox + washout	Rep2	0.473786
Rab9	Facultative	Dox (3d) dox + washout	Rep2	0.471438
Flna	Facultative	Dox (3d) dox + washout	Rep2	0.463469
Usp9x	Facultative	Dox (3d) dox + washout	Rep2	0.497842
Rbm3os	Facultative	Dox (3d) dox + washout	Rep2	#NUM!
Emd	Facultative	Dox (3d) dox + washout	Rep2	0.538584
Pim2	NPC-specific	Dox (3d) dox + washout	Rep2	0.414894
Ercc6l	Facultative	Dox (3d) dox + washout	Rep2	0.3
Med14	Facultative	Dox (3d) dox + washout	Rep2	0.449102
Taz	Facultative	Dox (3d) dox + washout	Rep2	0.533191
Hccs	Facultative	Dox (3d) dox + washout	Rep2	0.427898
Mbtps2	Facultative	Dox (3d) dox + washout	Rep2	0.524096
Lage3	Facultative	Dox (3d) dox + washout	Rep2	0.46875
Mecp2	Facultative	Dox (3d) dox + washout	Rep2	0.497053
Ubl4	Facultative	Dox (3d) dox + washout	Rep2	0.454128
Timm17b	Facultative	Dox (3d) dox + washout	Rep2	0.521441
Pbdc1	Constitutive	Dox (3d) dox + washout	Rep2	0.486631
Araf	Facultative	Dox (3d) dox + washout	Rep2	0.432232
Cdk16	Facultative	Dox (3d) dox + washout	Rep2	0.404448
Kdm6a	Constitutive	Dox (3d) dox + washout	Rep2	0.421911
Mid1ip1	NPC-specific	Dox (3d) dox + washout	Rep2	0.434783
Otud5	Facultative	Dox (3d) dox + washout	Rep2	0.452586
Wdr45	Facultative	Dox (3d) dox + washout	Rep2	0.387244
Pqbp1	Facultative	Dox (3d) dox + washout	Rep2	0.475275
WdRep13	Facultative	Dox (3d) dox + washout	Rep2	0.462155
Ikbkg	Facultative	Dox (3d) dox + washout	Rep2	0.405587
ZrsRep2	Facultative	Dox (3d) dox + washout	Rep2	0.436388
Plxna3	Facultative	Dox (3d) dox + washout	Rep2	0.362924
Fam50a	Facultative	Dox (3d) dox + washout	Rep2	0.467742
Bcap31	Facultative	Dox (3d) dox + washout	Rep2	0.432877
Uba1	Facultative	Dox (3d) dox + washout	Rep2	0.438232
Kdm5c	Constitutive	Dox (3d) dox + washout	Rep2	0.434917
Tbc1d25	Facultative	Dox (3d) dox + washout	Rep2	0.419689
Smc1a	Facultative	Dox (3d) dox + washout	Rep2	0.434395
Gpkow	Facultative	Dox (3d) dox + washout	Rep2	0.434348
Tfe3	Facultative	Dox (3d) dox + washout	Rep2	0.413166
Piga	Facultative	Dox (3d) dox + washout	Rep2	0.204918
Ddx3x	Constitutive	Dox (3d) dox + washout	Rep2	0.383521
Utp14a	Constitutive	Dox (3d) dox + washout	Rep2	0.456604
Car5b	Facultative	Dox (3d) dox + washout	Rep2	0.314712
Kcnd1	NPC-specific	Dox (3d) dox + washout	Rep2	0.36255
Ndufb11	Facultative	Dox (3d) dox + washout	Rep2	0.388068
Ribc1	Facultative	Dox (3d) dox + washout	Rep2	0.30137
Idh3g	Facultative	Dox (3d) dox + washout	Rep2	0.427421
Abcd1	NPC-specific	Dox (3d) dox + washout	Rep2	0.350962
Uxt	Facultative	Dox (3d) dox + washout	Rep2	0.402685
Igbp1	Facultative	Dox (3d) dox + washout	Rep2	0.353234
Arhgap4	Facultative	Dox (3d) dox + washout	Rep2	0.583333
Atp6ap2	Facultative	Dox (3d) dox + washout	Rep2	0.394881
Gripap1	Facultative	Dox (3d) dox + washout	Rep2	0.356607
A230072C01Rik	Facultative	Dox (3d) dox + washout	Rep2	0.345912
Bcor	NPC-specific	Dox (3d) dox + washout	Rep2	0.489933
Nkap	Facultative	Dox (3d) dox + washout	Rep2	0.443526
Jpx	Constitutive	Dox (3d) dox + washout	Rep2	0.262357
Gdi1	Facultative	Dox (3d) dox + washout	Rep2	0.40513
Gpm6b	Facultative	Dox (3d) dox + washout	Rep2	0.377595
5530601H04Rik	Constitutive	Dox (3d) dox + washout	Rep2	0.369266
Mmgt1	Facultative	Dox (3d) dox + washout	Rep2	0.395851
Upf3b	Facultative	Dox (3d) dox + washout	Rep2	0.401575
Hcfc1	Facultative	Dox (3d) dox + washout	Rep2	0.399898
Akap17b	NPC-specific	Dox (3d) dox + washout	Rep2	0.340557
Tspyl2	NPC-specific	Dox (3d) dox + washout	Rep2	0.396505
BC022960	Facultative	Dox (3d) dox + washout	Rep2	0.434783
Tmsb4x	Facultative	Dox (3d) dox + washout	Rep2	0.181347
Rpgr	NPC-specific	Dox (3d) dox + washout	Rep2	0.385548
Kantr	NPC-specific	Dox (3d) dox + washout	Rep2	0.235507
Ebp	Facultative	Dox (3d) dox + washout	Rep2	0.297771
Praf2	Facultative	Dox (3d) dox + washout	Rep2	0.365365
Tceanc	Facultative	Dox (3d) dox + washout	Rep2	0.416
A830080D01Rik	NPC-specific	Dox (3d) dox + washout	Rep2	0.308333
Iqsec2	NPC-specific	Dox (3d) dox + washout	Rep2	0.235897
Hdac6	Facultative	Dox (3d) dox + washout	Rep2	0.394366
Porcn	Facultative	Dox (3d) dox + washout	Rep2	0.20098
Huwe1	Facultative	Dox (3d) dox + washout	Rep2	0.320885
Armcx5	NPC-specific	Dox (3d) dox + washout	Rep2	0.391667
RP23-135F22.6	NPC-specific	Dox (3d) dox + washout	Rep2	0.547619
Naa10	Facultative	Dox (3d) dox + washout	Rep2	0.51634
Hsd17b10	NPC-specific	Dox (3d) dox + washout	Rep2	0.321094
Rbm10	NPC-specific	Dox (3d) dox + washout	Rep2	0.413043
Siah1b	Facultative	Dox (3d) dox + washout	Rep2	0.510638
Fundc1	NPC-specific	Dox (3d) dox + washout	Rep2	0.337619
Elk1	NPC-specific	Dox (3d) dox + washout	Rep2	0.235294
Pdzd4	NPC-specific	Dox (3d) dox + washout	Rep2	0.331104
Alg13	Facultative	Dox (3d) dox + washout	Rep2	0.265487
Ctps2	Facultative	Dox (3d) dox + washout	Rep2	0.211594
Slc10a3	Facultative	Dox (3d) dox + washout	Rep2	0.418478
Cfp	Facultative	Dox (3d) dox + washout	Rep2	0.25641
Slc9a6	NPC-specific	Dox (3d) dox + washout	Rep2	0.312281
Plxnb3	NPC-specific	Dox (3d) dox + washout	Rep2	0.397849
Chm	Facultative	Dox (3d) dox + washout	Rep2	0.262687
Slc6a8	NPC-specific	Dox (3d) dox + washout	Rep2	0.258145
Eif1ax	Facultative	Dox (3d) dox + washout	Rep2	0.249625
Vbp1	Facultative	Dox (3d) dox + washout	Rep2	0.271782
Ftx	Constitutive	Dox (3d) dox + washout	Rep2	0.198113
Cstf2	NPC-specific	Dox (3d) dox + washout	Rep2	0.290909
9530051G07Rik	NPC-specific	Dox (3d) dox + washout	Rep2	0.318681
Sms	Facultative	Dox (3d) dox + washout	Rep2	0.190476
Pcsk1n	NPC-specific	Dox (3d) dox + washout	Rep2	0.217203
Rbmx	NPC-specific	Dox (3d) dox + washout	Rep2	0.193476
Htatsf1	NPC-specific	Dox (3d) dox + washout	Rep2	0.28317
Psmd10	NPC-specific	Dox (3d) dox + washout	Rep2	0.12
FmRep1	Facultative	Dox (3d) dox + washout	Rep2	0.238202
Msl3	NPC-specific	Dox (3d) dox + washout	Rep2	0.231944
Phka2	Facultative	Dox (3d) dox + washout	Rep2	0.103896
Gprasp1	Facultative	Dox (3d) dox + washout	Rep2	0.187754
GpRep173	NPC-specific	Dox (3d) dox + washout	Rep2	0.0872093
Rbmx2	NPC-specific	Dox (3d) dox + washout	Rep2	0.198675
Eda2r	Facultative	Dox (3d) dox + washout	Rep2	0.176673
Atg4a	NPC-specific	Dox (3d) dox + washout	Rep2	0.19378
Xiap	NPC-specific	Dox (3d) dox + washout	Rep2	0.110629
Trmt2b	Facultative	Dox (3d) dox + washout	Rep2	0.0666667
Taf1	Facultative	Dox (3d) dox + washout	Rep2	0.0875
Phf8	NPC-specific	Dox (3d) dox + washout	Rep2	0.11875
Mageh1	Facultative	Dox (3d) dox + washout	Rep2	0.106355
Figf	Facultative	Dox (7d) dox + washout	Rep2	0.645833
Gm14539	NPC-specific	Dox (7d) dox + washout	Rep2	0.792593
1810030O07Rik	Constitutive	Dox (7d) dox + washout	Rep2	0.740791
Gm14719	NPC-specific	Dox (7d) dox + washout	Rep2	0.857143
Gm14634	Facultative	Dox (7d) dox + washout	Rep2	0.893617
Apoo	NPC-specific	Dox (7d) dox + washout	Rep2	0.380952
Fam3a	Facultative	Dox (7d) dox + washout	Rep2	0.5824
Gemin8	Facultative	Dox (7d) dox + washout	Rep2	0.448077
Trappc2	Facultative	Dox (7d) dox + washout	Rep2	0.486111
Syap1	Facultative	Dox (7d) dox + washout	Rep2	0.47377
Ssr4	Facultative	Dox (7d) dox + washout	Rep2	0.491803
G6pdx	Facultative	Dox (7d) dox + washout	Rep2	0.457878
Rbm3	Facultative	Dox (7d) dox + washout	Rep2	0.487265
5730405O15Rik	NPC-specific	Dox (7d) dox + washout	Rep2	0.259259
Usp11	Facultative	Dox (7d) dox + washout	Rep2	0.448626
Ofd1	Facultative	Dox (7d) dox + washout	Rep2	0.553531
Txlng	Facultative	Dox (7d) dox + washout	Rep2	0.429379
Suv39h1	Facultative	Dox (7d) dox + washout	Rep2	0.277778
Ftsj1	Facultative	Dox (7d) dox + washout	Rep2	0.471883
Dnase1l1	Facultative	Dox (7d) dox + washout	Rep2	0.517143
Atp6ap1	NPC-specific	Dox (7d) dox + washout	Rep2	0.545455
Slc35a2	Facultative	Dox (7d) dox + washout	Rep2	0.457786
Rps4x	Facultative	Dox (7d) dox + washout	Rep2	0.444937
Rab9	Facultative	Dox (7d) dox + washout	Rep2	0.389465
Flna	Facultative	Dox (7d) dox + washout	Rep2	0.441074
Usp9x	Facultative	Dox (7d) dox + washout	Rep2	0.476636
Rbm3os	Facultative	Dox (7d) dox + washout	Rep2	0.5
Emd	Facultative	Dox (7d) dox + washout	Rep2	0.429728
Pim2	NPC-specific	Dox (7d) dox + washout	Rep2	0.358744
Ercc6l	Facultative	Dox (7d) dox + washout	Rep2	0.0909091
Med14	Facultative	Dox (7d) dox + washout	Rep2	0.466555
Taz	Facultative	Dox (7d) dox + washout	Rep2	0.490305
Hccs	Facultative	Dox (7d) dox + washout	Rep2	0.423877
Mbtps2	Facultative	Dox (7d) dox + washout	Rep2	0.450331
Lage3	Facultative	Dox (7d) dox + washout	Rep2	0.468869
Mecp2	Facultative	Dox (7d) dox + washout	Rep2	0.455811
Ubl4	Facultative	Dox (7d) dox + washout	Rep2	0.637982
Timm17b	Facultative	Dox (7d) dox + washout	Rep2	0.424312
Pbdc1	Constitutive	Dox (7d) dox + washout	Rep2	0.481064
Araf	Facultative	Dox (7d) dox + washout	Rep2	0.432432
Cdk16	Facultative	Dox (7d) dox + washout	Rep2	0.432099
Kdm6a	Constitutive	Dox (7d) dox + washout	Rep2	0.394515
Mid1ip1	NPC-specific	Dox (7d) dox + washout	Rep2	0.39899
Otud5	Facultative	Dox (7d) dox + washout	Rep2	0.492792
Wdr45	Facultative	Dox (7d) dox + washout	Rep2	0.378251
Pqbp1	Facultative	Dox (7d) dox + washout	Rep2	0.474555
WdRep13	Facultative	Dox (7d) dox + washout	Rep2	0.437296
Ikbkg	Facultative	Dox (7d) dox + washout	Rep2	0.467823
ZrsRep2	Facultative	Dox (7d) dox + washout	Rep2	0.413603
Plxna3	Facultative	Dox (7d) dox + washout	Rep2	0.397775
Fam50a	Facultative	Dox (7d) dox + washout	Rep2	0.5
Bcap31	Facultative	Dox (7d) dox + washout	Rep2	0.424716
Uba1	Facultative	Dox (7d) dox + washout	Rep2	0.386127
Kdm5c	Constitutive	Dox (7d) dox + washout	Rep2	0.395182
Tbc1d25	Facultative	Dox (7d) dox + washout	Rep2	0.443299
Smc1a	Facultative	Dox (7d) dox + washout	Rep2	0.353674
Gpkow	Facultative	Dox (7d) dox + washout	Rep2	0.470015
Tfe3	Facultative	Dox (7d) dox + washout	Rep2	0.433563
Piga	Facultative	Dox (7d) dox + washout	Rep2	0.193798
Ddx3x	Constitutive	Dox (7d) dox + washout	Rep2	0.422745
Utp14a	Constitutive	Dox (7d) dox + washout	Rep2	0.36124
Car5b	Facultative	Dox (7d) dox + washout	Rep2	0.166082
Kcnd1	NPC-specific	Dox (7d) dox + washout	Rep2	0.306991
Ndufb11	Facultative	Dox (7d) dox + washout	Rep2	0.381266
Ribc1	Facultative	Dox (7d) dox + washout	Rep2	0.528302
Idh3g	Facultative	Dox (7d) dox + washout	Rep2	0.40304
Abcd1	NPC-specific	Dox (7d) dox + washout	Rep2	0.368056
Uxt	Facultative	Dox (7d) dox + washout	Rep2	0.428044
Igbp1	Facultative	Dox (7d) dox + washout	Rep2	0.436578
Arhgap4	Facultative	Dox (7d) dox + washout	Rep2	0.428571
Atp6ap2	Facultative	Dox (7d) dox + washout	Rep2	0.398889
Gripap1	Facultative	Dox (7d) dox + washout	Rep2	0.438367
A230072C01Rik	Facultative	Dox (7d) dox + washout	Rep2	0.411642
Bcor	NPC-specific	Dox (7d) dox + washout	Rep2	0.585106
Nkap	Facultative	Dox (7d) dox + washout	Rep2	0.403344
Jpx	Constitutive	Dox (7d) dox + washout	Rep2	0.352113
Gdi1	Facultative	Dox (7d) dox + washout	Rep2	0.401609
Gpm6b	Facultative	Dox (7d) dox + washout	Rep2	0.342499
5530601H04Rik	Constitutive	Dox (7d) dox + washout	Rep2	0.38484
Mmgt1	Facultative	Dox (7d) dox + washout	Rep2	0.389691
Upf3b	Facultative	Dox (7d) dox + washout	Rep2	0.5
Hcfc1	Facultative	Dox (7d) dox + washout	Rep2	0.407549
Akap17b	NPC-specific	Dox (7d) dox + washout	Rep2	0.257732
Tspyl2	NPC-specific	Dox (7d) dox + washout	Rep2	0.339041
BC022960	Facultative	Dox (7d) dox + washout	Rep2	0.533333
Tmsb4x	Facultative	Dox (7d) dox + washout	Rep2	0.102041
Rpgr	NPC-specific	Dox (7d) dox + washout	Rep2	0.34044
Kantr	NPC-specific	Dox (7d) dox + washout	Rep2	0.248201
Ebp	Facultative	Dox (7d) dox + washout	Rep2	0.320312
Praf2	Facultative	Dox (7d) dox + washout	Rep2	0.273705
Tceanc	Facultative	Dox (7d) dox + washout	Rep2	0.522843
A830080D01Rik	NPC-specific	Dox (7d) dox + washout	Rep2	0.338583
Iqsec2	NPC-specific	Dox (7d) dox + washout	Rep2	0.1171
Hdac6	Facultative	Dox (7d) dox + washout	Rep2	0.286311
Porcn	Facultative	Dox (7d) dox + washout	Rep2	0.232877
Huwe1	Facultative	Dox (7d) dox + washout	Rep2	0.271501
Armcx5	NPC-specific	Dox (7d) dox + washout	Rep2	0.321101
RP23-135F22.6	NPC-specific	Dox (7d) dox + washout	Rep2	0.37037
Naa10	Facultative	Dox (7d) dox + washout	Rep2	0.421053
Hsd17b10	NPC-specific	Dox (7d) dox + washout	Rep2	0.248668
Rbm10	NPC-specific	Dox (7d) dox + washout	Rep2	0.464286
Siah1b	Facultative	Dox (7d) dox + washout	Rep2	0.170543
Fundc1	NPC-specific	Dox (7d) dox + washout	Rep2	0.293413
Elk1	NPC-specific	Dox (7d) dox + washout	Rep2	0.323795
Pdzd4	NPC-specific	Dox (7d) dox + washout	Rep2	0.240385
Alg13	Facultative	Dox (7d) dox + washout	Rep2	0.143411
Ctps2	Facultative	Dox (7d) dox + washout	Rep2	0.254758
Slc10a3	Facultative	Dox (7d) dox + washout	Rep2	0.426357
Cfp	Facultative	Dox (7d) dox + washout	Rep2	0.275862
Slc9a6	NPC-specific	Dox (7d) dox + washout	Rep2	0.15674
Plxnb3	NPC-specific	Dox (7d) dox + washout	Rep2	0.372881
Chm	Facultative	Dox (7d) dox + washout	Rep2	0.182692
Slc6a8	NPC-specific	Dox (7d) dox + washout	Rep2	0.186481
Eif1ax	Facultative	Dox (7d) dox + washout	Rep2	0.176258
Vbp1	Facultative	Dox (7d) dox + washout	Rep2	0.189759
Ftx	Constitutive	Dox (7d) dox + washout	Rep2	0.383929
Cstf2	NPC-specific	Dox (7d) dox + washout	Rep2	0.126316
9530051G07Rik	NPC-specific	Dox (7d) dox + washout	Rep2	0.0851064
Sms	Facultative	Dox (7d) dox + washout	Rep2	0.101911
Pcsk1n	NPC-specific	Dox (7d) dox + washout	Rep2	0.128956
Rbmx	NPC-specific	Dox (7d) dox + washout	Rep2	0.181092
Htatsf1	NPC-specific	Dox (7d) dox + washout	Rep2	0.235866
Psmd10	NPC-specific	Dox (7d) dox + washout	Rep2	0.266447
FmRep1	Facultative	Dox (7d) dox + washout	Rep2	0.268571
Msl3	NPC-specific	Dox (7d) dox + washout	Rep2	0.240625
Phka2	Facultative	Dox (7d) dox + washout	Rep2	0.182353
Gprasp1	Facultative	Dox (7d) dox + washout	Rep2	0.197308
GpRep173	NPC-specific	Dox (7d) dox + washout	Rep2	0.174026
Rbmx2	NPC-specific	Dox (7d) dox + washout	Rep2	0.213483
Eda2r	Facultative	Dox (7d) dox + washout	Rep2	0.164712
Atg4a	NPC-specific	Dox (7d) dox + washout	Rep2	0.214521
Xiap	NPC-specific	Dox (7d) dox + washout	Rep2	0.0910273
Trmt2b	Facultative	Dox (7d) dox + washout	Rep2	0.0921053
Taf1	Facultative	Dox (7d) dox + washout	Rep2	0.142259
Phf8	NPC-specific	Dox (7d) dox + washout	Rep2	0.200658
Mageh1	Facultative	Dox (7d) dox + washout	Rep2	0.0693681
Figf	Facultative	No Dox (3d)	Rep2	0.413043
Gm14539	NPC-specific	No Dox (3d)	Rep2	0.696607
1810030O07Rik	Constitutive	No Dox (3d)	Rep2	0.781202
Gm14719	NPC-specific	No Dox (3d)	Rep2	0.745763
Gm14634	Facultative	No Dox (3d)	Rep2	0.714286
Apoo	NPC-specific	No Dox (3d)	Rep2	0.792453
Fam3a	Facultative	No Dox (3d)	Rep2	0.524205
Gemin8	Facultative	No Dox (3d)	Rep2	0.579167
Trappc2	Facultative	No Dox (3d)	Rep2	0.396739
Syap1	Facultative	No Dox (3d)	Rep2	0.55941
Ssr4	Facultative	No Dox (3d)	Rep2	0.515625
G6pdx	Facultative	No Dox (3d)	Rep2	0.532258
Rbm3	Facultative	No Dox (3d)	Rep2	0.538658
5730405O15Rik	NPC-specific	No Dox (3d)	Rep2	0.465753
Usp11	Facultative	No Dox (3d)	Rep2	0.492075
Ofd1	Facultative	No Dox (3d)	Rep2	0.49676
Txlng	Facultative	No Dox (3d)	Rep2	0.442922
Suv39h1	Facultative	No Dox (3d)	Rep2	0.45977
Ftsj1	Facultative	No Dox (3d)	Rep2	0.505547
Dnase1l1	Facultative	No Dox (3d)	Rep2	0.520833
Atp6ap1	NPC-specific	No Dox (3d)	Rep2	0.714286
Slc35a2	Facultative	No Dox (3d)	Rep2	0.471554
Rps4x	Facultative	No Dox (3d)	Rep2	0.494064
Rab9	Facultative	No Dox (3d)	Rep2	0.545394
Flna	Facultative	No Dox (3d)	Rep2	0.472346
Usp9x	Facultative	No Dox (3d)	Rep2	0.478526
Rbm3os	Facultative	No Dox (3d)	Rep2	0.190476
Emd	Facultative	No Dox (3d)	Rep2	0.451082
Pim2	NPC-specific	No Dox (3d)	Rep2	0.346801
Ercc6l	Facultative	No Dox (3d)	Rep2	0.461538
Med14	Facultative	No Dox (3d)	Rep2	0.409404
Taz	Facultative	No Dox (3d)	Rep2	0.523474
Hccs	Facultative	No Dox (3d)	Rep2	0.441016
Mbtps2	Facultative	No Dox (3d)	Rep2	0.465278
Lage3	Facultative	No Dox (3d)	Rep2	0.445212
Mecp2	Facultative	No Dox (3d)	Rep2	0.443285
Ubl4	Facultative	No Dox (3d)	Rep2	0.457854
Timm17b	Facultative	No Dox (3d)	Rep2	0.521277
Pbdc1	Constitutive	No Dox (3d)	Rep2	0.461613
Araf	Facultative	No Dox (3d)	Rep2	0.415007
Cdk16	Facultative	No Dox (3d)	Rep2	0.480715
Kdm6a	Constitutive	No Dox (3d)	Rep2	0.397436
Mid1ip1	NPC-specific	No Dox (3d)	Rep2	0.422764
Otud5	Facultative	No Dox (3d)	Rep2	0.467828
Wdr45	Facultative	No Dox (3d)	Rep2	0.44
Pqbp1	Facultative	No Dox (3d)	Rep2	0.461235
WdRep13	Facultative	No Dox (3d)	Rep2	0.437791
Ikbkg	Facultative	No Dox (3d)	Rep2	0.455934
ZrsRep2	Facultative	No Dox (3d)	Rep2	0.512108
Plxna3	Facultative	No Dox (3d)	Rep2	0.478613
Fam50a	Facultative	No Dox (3d)	Rep2	0.396694
Bcap31	Facultative	No Dox (3d)	Rep2	0.467806
Uba1	Facultative	No Dox (3d)	Rep2	0.43197
Kdm5c	Constitutive	No Dox (3d)	Rep2	0.444189
Tbc1d25	Facultative	No Dox (3d)	Rep2	0.554217
Smc1a	Facultative	No Dox (3d)	Rep2	0.436716
Gpkow	Facultative	No Dox (3d)	Rep2	0.44803
Tfe3	Facultative	No Dox (3d)	Rep2	0.45216
Piga	Facultative	No Dox (3d)	Rep2	0.588235
Ddx3x	Constitutive	No Dox (3d)	Rep2	0.4796
Utp14a	Constitutive	No Dox (3d)	Rep2	0.425957
Car5b	Facultative	No Dox (3d)	Rep2	0.424741
Kcnd1	NPC-specific	No Dox (3d)	Rep2	0.485465
Ndufb11	Facultative	No Dox (3d)	Rep2	0.448654
Ribc1	Facultative	No Dox (3d)	Rep2	0.416667
Idh3g	Facultative	No Dox (3d)	Rep2	0.445192
Abcd1	NPC-specific	No Dox (3d)	Rep2	0.377451
Uxt	Facultative	No Dox (3d)	Rep2	0.450185
Igbp1	Facultative	No Dox (3d)	Rep2	0.461642
Arhgap4	Facultative	No Dox (3d)	Rep2	0.555556
Atp6ap2	Facultative	No Dox (3d)	Rep2	0.431531
Gripap1	Facultative	No Dox (3d)	Rep2	0.411665
A230072C01Rik	Facultative	No Dox (3d)	Rep2	0.395928
Bcor	NPC-specific	No Dox (3d)	Rep2	0.24
Nkap	Facultative	No Dox (3d)	Rep2	0.417162
Jpx	Constitutive	No Dox (3d)	Rep2	0.609756
Gdi1	Facultative	No Dox (3d)	Rep2	0.434434
Gpm6b	Facultative	No Dox (3d)	Rep2	0.41552
5530601H04Rik	Constitutive	No Dox (3d)	Rep2	0.336634
Mmgt1	Facultative	No Dox (3d)	Rep2	0.405257
Upf3b	Facultative	No Dox (3d)	Rep2	0.318841
Hcfc1	Facultative	No Dox (3d)	Rep2	0.401105
Akap17b	NPC-specific	No Dox (3d)	Rep2	0.421277
Tspyl2	NPC-specific	No Dox (3d)	Rep2	0.352103
BC022960	Facultative	No Dox (3d)	Rep2	0.54902
Tmsb4x	Facultative	No Dox (3d)	Rep2	0.43787
Rpgr	NPC-specific	No Dox (3d)	Rep2	0.373173
Kantr	NPC-specific	No Dox (3d)	Rep2	0.389121
Ebp	Facultative	No Dox (3d)	Rep2	0.413564
Praf2	Facultative	No Dox (3d)	Rep2	0.37305
Tceanc	Facultative	No Dox (3d)	Rep2	0.398773
A830080D01Rik	NPC-specific	No Dox (3d)	Rep2	0.359116
Iqsec2	NPC-specific	No Dox (3d)	Rep2	0.373699
Hdac6	Facultative	No Dox (3d)	Rep2	0.363112
Porcn	Facultative	No Dox (3d)	Rep2	0.374408
Huwe1	Facultative	No Dox (3d)	Rep2	0.371257
Armcx5	NPC-specific	No Dox (3d)	Rep2	0.352564
RP23-135F22.6	NPC-specific	No Dox (3d)	Rep2	0.272727
Naa10	Facultative	No Dox (3d)	Rep2	0.532934
Hsd17b10	NPC-specific	No Dox (3d)	Rep2	0.419631
Rbm10	NPC-specific	No Dox (3d)	Rep2	0.311111
Siah1b	Facultative	No Dox (3d)	Rep2	0.439024
Fundc1	NPC-specific	No Dox (3d)	Rep2	0.355002
Elk1	NPC-specific	No Dox (3d)	Rep2	0.330311
Pdzd4	NPC-specific	No Dox (3d)	Rep2	0.304659
Alg13	Facultative	No Dox (3d)	Rep2	0.318681
Ctps2	Facultative	No Dox (3d)	Rep2	0.331865
Slc10a3	Facultative	No Dox (3d)	Rep2	0.376238
Cfp	Facultative	No Dox (3d)	Rep2	0.25098
Slc9a6	NPC-specific	No Dox (3d)	Rep2	0.282297
Plxnb3	NPC-specific	No Dox (3d)	Rep2	0.126761
Chm	Facultative	No Dox (3d)	Rep2	0.264789
Slc6a8	NPC-specific	No Dox (3d)	Rep2	0.335985
Eif1ax	Facultative	No Dox (3d)	Rep2	0.29685
Vbp1	Facultative	No Dox (3d)	Rep2	0.234848
Ftx	Constitutive	No Dox (3d)	Rep2	0.231884
Cstf2	NPC-specific	No Dox (3d)	Rep2	0.409449
9530051G07Rik	NPC-specific	No Dox (3d)	Rep2	0.285714
Sms	Facultative	No Dox (3d)	Rep2	0.270833
Pcsk1n	NPC-specific	No Dox (3d)	Rep2	0.281701
Rbmx	NPC-specific	No Dox (3d)	Rep2	0.245067
Htatsf1	NPC-specific	No Dox (3d)	Rep2	0.293639
Psmd10	NPC-specific	No Dox (3d)	Rep2	0.20743
FmRep1	Facultative	No Dox (3d)	Rep2	0.233193
Msl3	NPC-specific	No Dox (3d)	Rep2	0.22187
Phka2	Facultative	No Dox (3d)	Rep2	0.232955
Gprasp1	Facultative	No Dox (3d)	Rep2	0.228932
GpRep173	NPC-specific	No Dox (3d)	Rep2	0.240469
Rbmx2	NPC-specific	No Dox (3d)	Rep2	0.246154
Eda2r	Facultative	No Dox (3d)	Rep2	0.195469
Atg4a	NPC-specific	No Dox (3d)	Rep2	0.195
Xiap	NPC-specific	No Dox (3d)	Rep2	0.145012
Trmt2b	Facultative	No Dox (3d)	Rep2	0.177778
Taf1	Facultative	No Dox (3d)	Rep2	0.205645
Phf8	NPC-specific	No Dox (3d)	Rep2	0.179878
Mageh1	Facultative	No Dox (3d)	Rep2	0.144897
Figf	Facultative	No Dox (7d)	Rep2	0.71875
Gm14539	NPC-specific	No Dox (7d)	Rep2	0.704136
1810030O07Rik	Constitutive	No Dox (7d)	Rep2	0.680162
Gm14719	NPC-specific	No Dox (7d)	Rep2	0.65625
Gm14634	Facultative	No Dox (7d)	Rep2	0.568182
Apoo	NPC-specific	No Dox (7d)	Rep2	0.705882
Fam3a	Facultative	No Dox (7d)	Rep2	0.587629
Gemin8	Facultative	No Dox (7d)	Rep2	0.558322
Trappc2	Facultative	No Dox (7d)	Rep2	0.648352
Syap1	Facultative	No Dox (7d)	Rep2	0.562909
Ssr4	Facultative	No Dox (7d)	Rep2	0.447205
G6pdx	Facultative	No Dox (7d)	Rep2	0.525457
Rbm3	Facultative	No Dox (7d)	Rep2	0.501554
5730405O15Rik	NPC-specific	No Dox (7d)	Rep2	0.529412
Usp11	Facultative	No Dox (7d)	Rep2	0.513472
Ofd1	Facultative	No Dox (7d)	Rep2	0.526807
Txlng	Facultative	No Dox (7d)	Rep2	0.530233
Suv39h1	Facultative	No Dox (7d)	Rep2	0.441379
Ftsj1	Facultative	No Dox (7d)	Rep2	0.495475
Dnase1l1	Facultative	No Dox (7d)	Rep2	0.492701
Atp6ap1	NPC-specific	No Dox (7d)	Rep2	0.723077
Slc35a2	Facultative	No Dox (7d)	Rep2	0.478916
Rps4x	Facultative	No Dox (7d)	Rep2	0.49838
Rab9	Facultative	No Dox (7d)	Rep2	0.468293
Flna	Facultative	No Dox (7d)	Rep2	0.494867
Usp9x	Facultative	No Dox (7d)	Rep2	0.486927
Rbm3os	Facultative	No Dox (7d)	Rep2	0.512195
Emd	Facultative	No Dox (7d)	Rep2	0.454225
Pim2	NPC-specific	No Dox (7d)	Rep2	0.556701
Ercc6l	Facultative	No Dox (7d)	Rep2	0.5
Med14	Facultative	No Dox (7d)	Rep2	0.517722
Taz	Facultative	No Dox (7d)	Rep2	0.470588
Hccs	Facultative	No Dox (7d)	Rep2	0.468085
Mbtps2	Facultative	No Dox (7d)	Rep2	0.39523
Lage3	Facultative	No Dox (7d)	Rep2	0.492683
Mecp2	Facultative	No Dox (7d)	Rep2	0.524424
Ubl4	Facultative	No Dox (7d)	Rep2	0.455373
Timm17b	Facultative	No Dox (7d)	Rep2	0.43097
Pbdc1	Constitutive	No Dox (7d)	Rep2	0.518363
Araf	Facultative	No Dox (7d)	Rep2	0.495204
Cdk16	Facultative	No Dox (7d)	Rep2	0.451168
Kdm6a	Constitutive	No Dox (7d)	Rep2	0.438034
Mid1ip1	NPC-specific	No Dox (7d)	Rep2	0.54717
Otud5	Facultative	No Dox (7d)	Rep2	0.463768
Wdr45	Facultative	No Dox (7d)	Rep2	0.394004
Pqbp1	Facultative	No Dox (7d)	Rep2	0.461078
WdRep13	Facultative	No Dox (7d)	Rep2	0.47907
Ikbkg	Facultative	No Dox (7d)	Rep2	0.460922
ZrsRep2	Facultative	No Dox (7d)	Rep2	0.444193
Plxna3	Facultative	No Dox (7d)	Rep2	0.418286
Fam50a	Facultative	No Dox (7d)	Rep2	0.356725
Bcap31	Facultative	No Dox (7d)	Rep2	0.445877
Uba1	Facultative	No Dox (7d)	Rep2	0.447988
Kdm5c	Constitutive	No Dox (7d)	Rep2	0.428147
Tbc1d25	Facultative	No Dox (7d)	Rep2	0.383838
Smc1a	Facultative	No Dox (7d)	Rep2	0.458107
Gpkow	Facultative	No Dox (7d)	Rep2	0.442376
Tfe3	Facultative	No Dox (7d)	Rep2	0.451858
Piga	Facultative	No Dox (7d)	Rep2	0.495798
Ddx3x	Constitutive	No Dox (7d)	Rep2	0.403247
Utp14a	Constitutive	No Dox (7d)	Rep2	0.469865
Car5b	Facultative	No Dox (7d)	Rep2	0.430632
Kcnd1	NPC-specific	No Dox (7d)	Rep2	0.479876
Ndufb11	Facultative	No Dox (7d)	Rep2	0.428474
Ribc1	Facultative	No Dox (7d)	Rep2	0.520833
Idh3g	Facultative	No Dox (7d)	Rep2	0.427111
Abcd1	NPC-specific	No Dox (7d)	Rep2	0.44697
Uxt	Facultative	No Dox (7d)	Rep2	0.367133
Igbp1	Facultative	No Dox (7d)	Rep2	0.410431
Arhgap4	Facultative	No Dox (7d)	Rep2	0.566038
Atp6ap2	Facultative	No Dox (7d)	Rep2	0.408775
Gripap1	Facultative	No Dox (7d)	Rep2	0.480156
A230072C01Rik	Facultative	No Dox (7d)	Rep2	0.419298
Bcor	NPC-specific	No Dox (7d)	Rep2	0.469388
Nkap	Facultative	No Dox (7d)	Rep2	0.402471
Jpx	Constitutive	No Dox (7d)	Rep2	0.372308
Gdi1	Facultative	No Dox (7d)	Rep2	0.430621
Gpm6b	Facultative	No Dox (7d)	Rep2	0.423174
5530601H04Rik	Constitutive	No Dox (7d)	Rep2	0.405405
Mmgt1	Facultative	No Dox (7d)	Rep2	0.451624
Upf3b	Facultative	No Dox (7d)	Rep2	0.505051
Hcfc1	Facultative	No Dox (7d)	Rep2	0.343539
Akap17b	NPC-specific	No Dox (7d)	Rep2	0.405467
Tspyl2	NPC-specific	No Dox (7d)	Rep2	0.387898
BC022960	Facultative	No Dox (7d)	Rep2	0.471698
Tmsb4x	Facultative	No Dox (7d)	Rep2	0.40146
Rpgr	NPC-specific	No Dox (7d)	Rep2	0.430385
Kantr	NPC-specific	No Dox (7d)	Rep2	0.382732
Ebp	Facultative	No Dox (7d)	Rep2	0.350877
Praf2	Facultative	No Dox (7d)	Rep2	0.391434
Tceanc	Facultative	No Dox (7d)	Rep2	0.428571
A830080D01Rik	NPC-specific	No Dox (7d)	Rep2	0.311475
Iqsec2	NPC-specific	No Dox (7d)	Rep2	0.332524
Hdac6	Facultative	No Dox (7d)	Rep2	0.417949
Porcn	Facultative	No Dox (7d)	Rep2	0.38189
Huwe1	Facultative	No Dox (7d)	Rep2	0.394671
Armcx5	NPC-specific	No Dox (7d)	Rep2	0.342857
RP23-135F22.6	NPC-specific	No Dox (7d)	Rep2	0.277778
Naa10	Facultative	No Dox (7d)	Rep2	0.269231
Hsd17b10	NPC-specific	No Dox (7d)	Rep2	0.352144
Rbm10	NPC-specific	No Dox (7d)	Rep2	0.382353
Siah1b	Facultative	No Dox (7d)	Rep2	0.188235
Fundc1	NPC-specific	No Dox (7d)	Rep2	0.377821
Elk1	NPC-specific	No Dox (7d)	Rep2	0.296499
Pdzd4	NPC-specific	No Dox (7d)	Rep2	0.324873
Alg13	Facultative	No Dox (7d)	Rep2	0.299197
Ctps2	Facultative	No Dox (7d)	Rep2	0.27248
Slc10a3	Facultative	No Dox (7d)	Rep2	0.363636
Cfp	Facultative	No Dox (7d)	Rep2	0.294304
Slc9a6	NPC-specific	No Dox (7d)	Rep2	0.351293
Plxnb3	NPC-specific	No Dox (7d)	Rep2	0.290909
Chm	Facultative	No Dox (7d)	Rep2	0.279612
Slc6a8	NPC-specific	No Dox (7d)	Rep2	0.315651
Eif1ax	Facultative	No Dox (7d)	Rep2	0.314893
Vbp1	Facultative	No Dox (7d)	Rep2	0.362319
Ftx	Constitutive	No Dox (7d)	Rep2	0.456522
Cstf2	NPC-specific	No Dox (7d)	Rep2	0.322314
9530051G07Rik	NPC-specific	No Dox (7d)	Rep2	0.247191
Sms	Facultative	No Dox (7d)	Rep2	0.326014
Pcsk1n	NPC-specific	No Dox (7d)	Rep2	0.311321
Rbmx	NPC-specific	No Dox (7d)	Rep2	0.27902
Htatsf1	NPC-specific	No Dox (7d)	Rep2	0.275777
Psmd10	NPC-specific	No Dox (7d)	Rep2	0.319209
FmRep1	Facultative	No Dox (7d)	Rep2	0.275676
Msl3	NPC-specific	No Dox (7d)	Rep2	0.231539
Phka2	Facultative	No Dox (7d)	Rep2	0.208122
Gprasp1	Facultative	No Dox (7d)	Rep2	0.208323
GpRep173	NPC-specific	No Dox (7d)	Rep2	0.221053
Rbmx2	NPC-specific	No Dox (7d)	Rep2	0.123288
Eda2r	Facultative	No Dox (7d)	Rep2	0.188077
Atg4a	NPC-specific	No Dox (7d)	Rep2	0.278867
Xiap	NPC-specific	No Dox (7d)	Rep2	0.184883
Trmt2b	Facultative	No Dox (7d)	Rep2	0.123457
Taf1	Facultative	No Dox (7d)	Rep2	0.135889
Phf8	NPC-specific	No Dox (7d)	Rep2	0.125749
Mageh1	Facultative	No Dox (7d)	Rep2	0.150367
Figf	Facultative	No Dox (11d)	Rep2	0.978261
Gm14539	NPC-specific	No Dox (11d)	Rep2	0.807566
1810030O07Rik	Constitutive	No Dox (11d)	Rep2	0.671743
Gm14719	NPC-specific	No Dox (11d)	Rep2	0.733333
Gm14634	Facultative	No Dox (11d)	Rep2	0.378378
Apoo	NPC-specific	No Dox (11d)	Rep2	0.640625
Fam3a	Facultative	No Dox (11d)	Rep2	0.568182
Gemin8	Facultative	No Dox (11d)	Rep2	0.662921
Trappc2	Facultative	No Dox (11d)	Rep2	0.461538
Syap1	Facultative	No Dox (11d)	Rep2	0.551227
Ssr4	Facultative	No Dox (11d)	Rep2	0.703704
G6pdx	Facultative	No Dox (11d)	Rep2	0.56007
Rbm3	Facultative	No Dox (11d)	Rep2	0.505952
5730405O15Rik	NPC-specific	No Dox (11d)	Rep2	0.657143
Usp11	Facultative	No Dox (11d)	Rep2	0.534809
Ofd1	Facultative	No Dox (11d)	Rep2	0.552632
Txlng	Facultative	No Dox (11d)	Rep2	0.547085
Suv39h1	Facultative	No Dox (11d)	Rep2	0.358974
Ftsj1	Facultative	No Dox (11d)	Rep2	0.568151
Dnase1l1	Facultative	No Dox (11d)	Rep2	0.506726
Atp6ap1	NPC-specific	No Dox (11d)	Rep2	0.419355
Slc35a2	Facultative	No Dox (11d)	Rep2	0.489723
Rps4x	Facultative	No Dox (11d)	Rep2	0.489424
Rab9	Facultative	No Dox (11d)	Rep2	0.500795
Flna	Facultative	No Dox (11d)	Rep2	0.487531
Usp9x	Facultative	No Dox (11d)	Rep2	0.482734
Rbm3os	Facultative	No Dox (11d)	Rep2	0.869565
Emd	Facultative	No Dox (11d)	Rep2	0.482574
Pim2	NPC-specific	No Dox (11d)	Rep2	0.555556
Ercc6l	Facultative	No Dox (11d)	Rep2	0.583333
Med14	Facultative	No Dox (11d)	Rep2	0.469622
Taz	Facultative	No Dox (11d)	Rep2	0.456456
Hccs	Facultative	No Dox (11d)	Rep2	0.451782
Mbtps2	Facultative	No Dox (11d)	Rep2	0.516908
Lage3	Facultative	No Dox (11d)	Rep2	0.484722
Mecp2	Facultative	No Dox (11d)	Rep2	0.481034
Ubl4	Facultative	No Dox (11d)	Rep2	0.479769
Timm17b	Facultative	No Dox (11d)	Rep2	0.520256
Pbdc1	Constitutive	No Dox (11d)	Rep2	0.490408
Araf	Facultative	No Dox (11d)	Rep2	0.443714
Cdk16	Facultative	No Dox (11d)	Rep2	0.438079
Kdm6a	Constitutive	No Dox (11d)	Rep2	0.474699
Mid1ip1	NPC-specific	No Dox (11d)	Rep2	0.530488
Otud5	Facultative	No Dox (11d)	Rep2	0.446034
Wdr45	Facultative	No Dox (11d)	Rep2	0.5225
Pqbp1	Facultative	No Dox (11d)	Rep2	0.501497
WdRep13	Facultative	No Dox (11d)	Rep2	0.456
Ikbkg	Facultative	No Dox (11d)	Rep2	0.459265
ZrsRep2	Facultative	No Dox (11d)	Rep2	0.483317
Plxna3	Facultative	No Dox (11d)	Rep2	0.464849
Fam50a	Facultative	No Dox (11d)	Rep2	0.516949
Bcap31	Facultative	No Dox (11d)	Rep2	0.46731
Uba1	Facultative	No Dox (11d)	Rep2	0.439718
Kdm5c	Constitutive	No Dox (11d)	Rep2	0.456522
Tbc1d25	Facultative	No Dox (11d)	Rep2	0.351648
Smc1a	Facultative	No Dox (11d)	Rep2	0.454277
Gpkow	Facultative	No Dox (11d)	Rep2	0.412088
Tfe3	Facultative	No Dox (11d)	Rep2	0.441492
Piga	Facultative	No Dox (11d)	Rep2	0.363636
Ddx3x	Constitutive	No Dox (11d)	Rep2	0.437811
Utp14a	Constitutive	No Dox (11d)	Rep2	0.435484
Car5b	Facultative	No Dox (11d)	Rep2	0.431304
Kcnd1	NPC-specific	No Dox (11d)	Rep2	0.411765
Ndufb11	Facultative	No Dox (11d)	Rep2	0.441293
Ribc1	Facultative	No Dox (11d)	Rep2	0.478873
Idh3g	Facultative	No Dox (11d)	Rep2	0.406554
Abcd1	NPC-specific	No Dox (11d)	Rep2	0.456693
Uxt	Facultative	No Dox (11d)	Rep2	0.411017
Igbp1	Facultative	No Dox (11d)	Rep2	0.380747
Arhgap4	Facultative	No Dox (11d)	Rep2	0.319149
Atp6ap2	Facultative	No Dox (11d)	Rep2	0.450286
Gripap1	Facultative	No Dox (11d)	Rep2	0.467559
A230072C01Rik	Facultative	No Dox (11d)	Rep2	0.424719
Bcor	NPC-specific	No Dox (11d)	Rep2	0.57971
Nkap	Facultative	No Dox (11d)	Rep2	0.433857
Jpx	Constitutive	No Dox (11d)	Rep2	0.394619
Gdi1	Facultative	No Dox (11d)	Rep2	0.439119
Gpm6b	Facultative	No Dox (11d)	Rep2	0.418308
5530601H04Rik	Constitutive	No Dox (11d)	Rep2	0.370588
Mmgt1	Facultative	No Dox (11d)	Rep2	0.39979
Upf3b	Facultative	No Dox (11d)	Rep2	0.126582
Hcfc1	Facultative	No Dox (11d)	Rep2	0.459569
Akap17b	NPC-specific	No Dox (11d)	Rep2	0.432927
Tspyl2	NPC-specific	No Dox (11d)	Rep2	0.400932
BC022960	Facultative	No Dox (11d)	Rep2	0.457627
Tmsb4x	Facultative	No Dox (11d)	Rep2	0.522388
Rpgr	NPC-specific	No Dox (11d)	Rep2	0.38961
Kantr	NPC-specific	No Dox (11d)	Rep2	0.418719
Ebp	Facultative	No Dox (11d)	Rep2	0.411523
Praf2	Facultative	No Dox (11d)	Rep2	0.342857
Tceanc	Facultative	No Dox (11d)	Rep2	0.286713
A830080D01Rik	NPC-specific	No Dox (11d)	Rep2	0.367521
Iqsec2	NPC-specific	No Dox (11d)	Rep2	0.438662
Hdac6	Facultative	No Dox (11d)	Rep2	0.40188
Porcn	Facultative	No Dox (11d)	Rep2	0.328571
[truncated: 177 more rows]

## Sheet: Extended Figure 5g
	Group	Allelic Ratio
Untreated NPCs	NPC (Real data)	0.375
Dox-treated NPCs	NPC (Real data)	0
Untreated Astrocytes	Astrocyte (Real data)	0.404762
Dox-treated Astrocytes	Astrocyte (Real data)	0
40% of Dox-treated NPCs	Simulated	0.265079
20% of Dox-treated NPCs	Simulated	0.334921
10% of Dox-treated NPCs	Simulated	0.369841
5% of Dox-treated NPCs	Simulated	0.387302
1% of Dox-treated NPCs	Simulated	0.40127
0% of Dox-treated NPCs	Simulated	0.404762
Untreated NPCs	NPC (Real data)	0.371596
Dox-treated NPCs	NPC (Real data)	0.00443459
Untreated Astrocytes	Astrocyte (Real data)	0.463247
Dox-treated Astrocytes	Astrocyte (Real data)	0.109434
40% of Dox-treated NPCs	Simulated	0.281537
20% of Dox-treated NPCs	Simulated	0.372392
10% of Dox-treated NPCs	Simulated	0.417819
5% of Dox-treated NPCs	Simulated	0.440533
1% of Dox-treated NPCs	Simulated	0.458704
0% of Dox-treated NPCs	Simulated	0.463247
Untreated NPCs	NPC (Real data)	0.420366
Dox-treated NPCs	NPC (Real data)	0
Untreated Astrocytes	Astrocyte (Real data)	0.443243
Dox-treated Astrocytes	Astrocyte (Real data)	0.145833
40% of Dox-treated NPCs	Simulated	0.271828
20% of Dox-treated NPCs	Simulated	0.357536
10% of Dox-treated NPCs	Simulated	0.40039
5% of Dox-treated NPCs	Simulated	0.421816
1% of Dox-treated NPCs	Simulated	0.438958
0% of Dox-treated NPCs	Simulated	0.443243
Untreated NPCs	NPC (Real data)	0.459785
Dox-treated NPCs	NPC (Real data)	0.00110619
Untreated Astrocytes	Astrocyte (Real data)	0.409149
Dox-treated Astrocytes	Astrocyte (Real data)	0.0303867
40% of Dox-treated NPCs	Simulated	0.245489
20% of Dox-treated NPCs	Simulated	0.327319
10% of Dox-treated NPCs	Simulated	0.368234
5% of Dox-treated NPCs	Simulated	0.388691
1% of Dox-treated NPCs	Simulated	0.405057
0% of Dox-treated NPCs	Simulated	0.409149
Untreated NPCs	NPC (Real data)	0.156863
Dox-treated NPCs	NPC (Real data)	0
Untreated Astrocytes	Astrocyte (Real data)	0.327869
Dox-treated Astrocytes	Astrocyte (Real data)	0.317073
40% of Dox-treated NPCs	Simulated	0.196721
20% of Dox-treated NPCs	Simulated	0.262295
10% of Dox-treated NPCs	Simulated	0.295082
5% of Dox-treated NPCs	Simulated	0.311475
1% of Dox-treated NPCs	Simulated	0.32459
0% of Dox-treated NPCs	Simulated	0.327869
Untreated NPCs	NPC (Real data)	0.438416
Dox-treated NPCs	NPC (Real data)	0.00722311
Untreated Astrocytes	Astrocyte (Real data)	0.440957
Dox-treated Astrocytes	Astrocyte (Real data)	0.162594
40% of Dox-treated NPCs	Simulated	0.277211
20% of Dox-treated NPCs	Simulated	0.359084
10% of Dox-treated NPCs	Simulated	0.400021
5% of Dox-treated NPCs	Simulated	0.420489
1% of Dox-treated NPCs	Simulated	0.436864
0% of Dox-treated NPCs	Simulated	0.440957
Untreated NPCs	NPC (Real data)	0.426623
Dox-treated NPCs	NPC (Real data)	0.0828114
Untreated Astrocytes	Astrocyte (Real data)	0.39984
Dox-treated Astrocytes	Astrocyte (Real data)	0.236337
40% of Dox-treated NPCs	Simulated	0.287104
20% of Dox-treated NPCs	Simulated	0.343472
10% of Dox-treated NPCs	Simulated	0.371656
5% of Dox-treated NPCs	Simulated	0.385748
1% of Dox-treated NPCs	Simulated	0.397021
0% of Dox-treated NPCs	Simulated	0.39984
Untreated NPCs	NPC (Real data)	0.303681
Dox-treated NPCs	NPC (Real data)	0
Untreated Astrocytes	Astrocyte (Real data)	0.376344
Dox-treated Astrocytes	Astrocyte (Real data)	0.0136054
40% of Dox-treated NPCs	Simulated	0.225806
20% of Dox-treated NPCs	Simulated	0.301075
10% of Dox-treated NPCs	Simulated	0.33871
5% of Dox-treated NPCs	Simulated	0.357527
1% of Dox-treated NPCs	Simulated	0.372581
0% of Dox-treated NPCs	Simulated	0.376344
Untreated NPCs	NPC (Real data)	0.45034
Dox-treated NPCs	NPC (Real data)	0.107715
Untreated Astrocytes	Astrocyte (Real data)	0.491108
Dox-treated Astrocytes	Astrocyte (Real data)	0.264762
40% of Dox-treated NPCs	Simulated	0.342772
20% of Dox-treated NPCs	Simulated	0.41694
10% of Dox-treated NPCs	Simulated	0.454024
5% of Dox-treated NPCs	Simulated	0.472566
1% of Dox-treated NPCs	Simulated	0.4874
0% of Dox-treated NPCs	Simulated	0.491108
Untreated NPCs	NPC (Real data)	0.374593
Dox-treated NPCs	NPC (Real data)	0.0244755
Untreated Astrocytes	Astrocyte (Real data)	0.552846
Dox-treated Astrocytes	Astrocyte (Real data)	0.155556
40% of Dox-treated NPCs	Simulated	0.357724
20% of Dox-treated NPCs	Simulated	0.455285
10% of Dox-treated NPCs	Simulated	0.504065
5% of Dox-treated NPCs	Simulated	0.528455
1% of Dox-treated NPCs	Simulated	0.547967
0% of Dox-treated NPCs	Simulated	0.552846
Untreated NPCs	NPC (Real data)	0.491877
Dox-treated NPCs	NPC (Real data)	0.229904
Untreated Astrocytes	Astrocyte (Real data)	0.52381
Dox-treated Astrocytes	Astrocyte (Real data)	0.359335
40% of Dox-treated NPCs	Simulated	0.371954
20% of Dox-treated NPCs	Simulated	0.447882
10% of Dox-treated NPCs	Simulated	0.485846
5% of Dox-treated NPCs	Simulated	0.504828
1% of Dox-treated NPCs	Simulated	0.520013
0% of Dox-treated NPCs	Simulated	0.52381
Untreated NPCs	NPC (Real data)	0.478325
Dox-treated NPCs	NPC (Real data)	0.100276
Untreated Astrocytes	Astrocyte (Real data)	0.438503
Dox-treated Astrocytes	Astrocyte (Real data)	0.191214
40% of Dox-treated NPCs	Simulated	0.322895
20% of Dox-treated NPCs	Simulated	0.380699
10% of Dox-treated NPCs	Simulated	0.409601
5% of Dox-treated NPCs	Simulated	0.424052
1% of Dox-treated NPCs	Simulated	0.435612
0% of Dox-treated NPCs	Simulated	0.438503
Untreated NPCs	NPC (Real data)	0.486093
Dox-treated NPCs	NPC (Real data)	0.0826816
Untreated Astrocytes	Astrocyte (Real data)	0.525
Dox-treated Astrocytes	Astrocyte (Real data)	0.203463
40% of Dox-treated NPCs	Simulated	0.346008
20% of Dox-treated NPCs	Simulated	0.435504
10% of Dox-treated NPCs	Simulated	0.480252
5% of Dox-treated NPCs	Simulated	0.502626
1% of Dox-treated NPCs	Simulated	0.520525
0% of Dox-treated NPCs	Simulated	0.525
Untreated NPCs	NPC (Real data)	0.192449
Dox-treated NPCs	NPC (Real data)	0
Untreated Astrocytes	Astrocyte (Real data)	0.280305
Dox-treated Astrocytes	Astrocyte (Real data)	0.0661391
40% of Dox-treated NPCs	Simulated	0.168183
20% of Dox-treated NPCs	Simulated	0.224244
10% of Dox-treated NPCs	Simulated	0.252275
5% of Dox-treated NPCs	Simulated	0.26629
1% of Dox-treated NPCs	Simulated	0.277502
0% of Dox-treated NPCs	Simulated	0.280305
Untreated NPCs	NPC (Real data)	0.374355
Dox-treated NPCs	NPC (Real data)	0.0051458
Untreated Astrocytes	Astrocyte (Real data)	0.355556
Dox-treated Astrocytes	Astrocyte (Real data)	0.0865052
40% of Dox-treated NPCs	Simulated	0.214596
20% of Dox-treated NPCs	Simulated	0.285076
10% of Dox-treated NPCs	Simulated	0.320316
5% of Dox-treated NPCs	Simulated	0.337936
1% of Dox-treated NPCs	Simulated	0.352032
0% of Dox-treated NPCs	Simulated	0.355556
Untreated NPCs	NPC (Real data)	0.390374
Dox-treated NPCs	NPC (Real data)	0.19084
Untreated Astrocytes	Astrocyte (Real data)	0.514851
Dox-treated Astrocytes	Astrocyte (Real data)	0.22807
40% of Dox-treated NPCs	Simulated	0.377711
20% of Dox-treated NPCs	Simulated	0.446281
10% of Dox-treated NPCs	Simulated	0.480566
5% of Dox-treated NPCs	Simulated	0.497709
1% of Dox-treated NPCs	Simulated	0.511423
0% of Dox-treated NPCs	Simulated	0.514851
Untreated NPCs	NPC (Real data)	0.438807
Dox-treated NPCs	NPC (Real data)	0.160305
Untreated Astrocytes	Astrocyte (Real data)	0.485275
Dox-treated Astrocytes	Astrocyte (Real data)	0.202454
40% of Dox-treated NPCs	Simulated	0.342306
20% of Dox-treated NPCs	Simulated	0.413791
10% of Dox-treated NPCs	Simulated	0.449533
5% of Dox-treated NPCs	Simulated	0.467404
1% of Dox-treated NPCs	Simulated	0.481701
0% of Dox-treated NPCs	Simulated	0.485275
Untreated NPCs	NPC (Real data)	0.568966
Dox-treated NPCs	NPC (Real data)	0.364595
Untreated Astrocytes	Astrocyte (Real data)	0.544794
Dox-treated Astrocytes	Astrocyte (Real data)	0.342495
40% of Dox-treated NPCs	Simulated	0.433048
20% of Dox-treated NPCs	Simulated	0.488921
10% of Dox-treated NPCs	Simulated	0.516858
5% of Dox-treated NPCs	Simulated	0.530826
1% of Dox-treated NPCs	Simulated	0.542001
0% of Dox-treated NPCs	Simulated	0.544794
Untreated NPCs	NPC (Real data)	0.454545
Dox-treated NPCs	NPC (Real data)	0.333333
Untreated Astrocytes	Astrocyte (Real data)	0.6
Dox-treated Astrocytes	Astrocyte (Real data)	0
40% of Dox-treated NPCs	Simulated	0.645714
20% of Dox-treated NPCs	Simulated	0.622857
10% of Dox-treated NPCs	Simulated	0.611429
5% of Dox-treated NPCs	Simulated	0.605714
1% of Dox-treated NPCs	Simulated	0.601143
0% of Dox-treated NPCs	Simulated	0.6
Untreated NPCs	NPC (Real data)	0.3125
Dox-treated NPCs	NPC (Real data)	0.0119048
Untreated Astrocytes	Astrocyte (Real data)	0.387097
Dox-treated Astrocytes	Astrocyte (Real data)	0.257426
40% of Dox-treated NPCs	Simulated	0.232258
20% of Dox-treated NPCs	Simulated	0.309677
10% of Dox-treated NPCs	Simulated	0.348387
5% of Dox-treated NPCs	Simulated	0.367742
1% of Dox-treated NPCs	Simulated	0.383226
0% of Dox-treated NPCs	Simulated	0.387097
Untreated NPCs	NPC (Real data)	0.185841
Dox-treated NPCs	NPC (Real data)	0
Untreated Astrocytes	Astrocyte (Real data)	0.319608
Dox-treated Astrocytes	Astrocyte (Real data)	0.0614754
40% of Dox-treated NPCs	Simulated	0.191765
20% of Dox-treated NPCs	Simulated	0.255686
10% of Dox-treated NPCs	Simulated	0.287647
5% of Dox-treated NPCs	Simulated	0.303627
1% of Dox-treated NPCs	Simulated	0.316412
0% of Dox-treated NPCs	Simulated	0.319608
Untreated NPCs	NPC (Real data)	0.277955
Dox-treated NPCs	NPC (Real data)	0
Untreated Astrocytes	Astrocyte (Real data)	0.369668
Dox-treated Astrocytes	Astrocyte (Real data)	0.05
40% of Dox-treated NPCs	Simulated	0.221801
20% of Dox-treated NPCs	Simulated	0.295735
10% of Dox-treated NPCs	Simulated	0.332701
5% of Dox-treated NPCs	Simulated	0.351185
1% of Dox-treated NPCs	Simulated	0.365972
0% of Dox-treated NPCs	Simulated	0.369668
Untreated NPCs	NPC (Real data)	0.46537
Dox-treated NPCs	NPC (Real data)	0.160194
Untreated Astrocytes	Astrocyte (Real data)	0.584203
Dox-treated Astrocytes	Astrocyte (Real data)	0.14
40% of Dox-treated NPCs	Simulated	0.405398
20% of Dox-treated NPCs	Simulated	0.4948
10% of Dox-treated NPCs	Simulated	0.539501
5% of Dox-treated NPCs	Simulated	0.561852
1% of Dox-treated NPCs	Simulated	0.579733
0% of Dox-treated NPCs	Simulated	0.584203
Untreated NPCs	NPC (Real data)	0.336777
Dox-treated NPCs	NPC (Real data)	0
Untreated Astrocytes	Astrocyte (Real data)	0.40155
Dox-treated Astrocytes	Astrocyte (Real data)	0.210569
40% of Dox-treated NPCs	Simulated	0.24093
20% of Dox-treated NPCs	Simulated	0.32124
10% of Dox-treated NPCs	Simulated	0.361395
5% of Dox-treated NPCs	Simulated	0.381473
1% of Dox-treated NPCs	Simulated	0.397535
0% of Dox-treated NPCs	Simulated	0.40155
Untreated NPCs	NPC (Real data)	0.474138
Dox-treated NPCs	NPC (Real data)	0.0344828
Untreated Astrocytes	Astrocyte (Real data)	0.306533
Dox-treated Astrocytes	Astrocyte (Real data)	0.414062
40% of Dox-treated NPCs	Simulated	0.213188
20% of Dox-treated NPCs	Simulated	0.25986
10% of Dox-treated NPCs	Simulated	0.283196
5% of Dox-treated NPCs	Simulated	0.294865
1% of Dox-treated NPCs	Simulated	0.304199
0% of Dox-treated NPCs	Simulated	0.306533
Untreated NPCs	NPC (Real data)	0.452756
Dox-treated NPCs	NPC (Real data)	0.0548571
Untreated Astrocytes	Astrocyte (Real data)	0.342342
Dox-treated Astrocytes	Astrocyte (Real data)	0.376471
40% of Dox-treated NPCs	Simulated	0.216429
20% of Dox-treated NPCs	Simulated	0.279386
10% of Dox-treated NPCs	Simulated	0.310864
5% of Dox-treated NPCs	Simulated	0.326603
1% of Dox-treated NPCs	Simulated	0.339195
0% of Dox-treated NPCs	Simulated	0.342342
Untreated NPCs	NPC (Real data)	0.460139
Dox-treated NPCs	NPC (Real data)	0.0403005
Untreated Astrocytes	Astrocyte (Real data)	0.405053
Dox-treated Astrocytes	Astrocyte (Real data)	0.229482
40% of Dox-treated NPCs	Simulated	0.276539
20% of Dox-treated NPCs	Simulated	0.340796
10% of Dox-treated NPCs	Simulated	0.372924
5% of Dox-treated NPCs	Simulated	0.388988
1% of Dox-treated NPCs	Simulated	0.40184
0% of Dox-treated NPCs	Simulated	0.405053
Untreated NPCs	NPC (Real data)	0.667161
Dox-treated NPCs	NPC (Real data)	0.230978
Untreated Astrocytes	Astrocyte (Real data)	0.711645
Dox-treated Astrocytes	Astrocyte (Real data)	0.6139
40% of Dox-treated NPCs	Simulated	0.52197
20% of Dox-treated NPCs	Simulated	0.616808
10% of Dox-treated NPCs	Simulated	0.664226
5% of Dox-treated NPCs	Simulated	0.687936
1% of Dox-treated NPCs	Simulated	0.706903
0% of Dox-treated NPCs	Simulated	0.711645
Untreated NPCs	NPC (Real data)	0.47799
Dox-treated NPCs	NPC (Real data)	0.0452518
Untreated Astrocytes	Astrocyte (Real data)	0.481667
Dox-treated Astrocytes	Astrocyte (Real data)	0.406433
40% of Dox-treated NPCs	Simulated	0.320203
20% of Dox-treated NPCs	Simulated	0.400935
10% of Dox-treated NPCs	Simulated	0.441301
5% of Dox-treated NPCs	Simulated	0.461484
1% of Dox-treated NPCs	Simulated	0.47763
0% of Dox-treated NPCs	Simulated	0.481667
Untreated NPCs	NPC (Real data)	0.694444
Dox-treated NPCs	NPC (Real data)	0
Untreated Astrocytes	Astrocyte (Real data)	0.735294
Dox-treated Astrocytes	Astrocyte (Real data)	0.444444
40% of Dox-treated NPCs	Simulated	0.441176
20% of Dox-treated NPCs	Simulated	0.588235
10% of Dox-treated NPCs	Simulated	0.661765
5% of Dox-treated NPCs	Simulated	0.698529
1% of Dox-treated NPCs	Simulated	0.727941
0% of Dox-treated NPCs	Simulated	0.735294
Untreated NPCs	NPC (Real data)	0.530303
Dox-treated NPCs	NPC (Real data)	0
Untreated Astrocytes	Astrocyte (Real data)	0.410959
Dox-treated Astrocytes	Astrocyte (Real data)	0.344828
40% of Dox-treated NPCs	Simulated	0.246575
20% of Dox-treated NPCs	Simulated	0.328767
10% of Dox-treated NPCs	Simulated	0.369863
5% of Dox-treated NPCs	Simulated	0.390411
1% of Dox-treated NPCs	Simulated	0.406849
0% of Dox-treated NPCs	Simulated	0.410959
Untreated NPCs	NPC (Real data)	0.484854
Dox-treated NPCs	NPC (Real data)	0.117681
Untreated Astrocytes	Astrocyte (Real data)	0.480428
Dox-treated Astrocytes	Astrocyte (Real data)	0.294855
40% of Dox-treated NPCs	Simulated	0.336054
20% of Dox-treated NPCs	Simulated	0.408241
10% of Dox-treated NPCs	Simulated	0.444335
5% of Dox-treated NPCs	Simulated	0.462382
1% of Dox-treated NPCs	Simulated	0.476819
0% of Dox-treated NPCs	Simulated	0.480428
Untreated NPCs	NPC (Real data)	0.413299
Dox-treated NPCs	NPC (Real data)	0.0906489
Untreated Astrocytes	Astrocyte (Real data)	0.419077
Dox-treated Astrocytes	Astrocyte (Real data)	0.169632
40% of Dox-treated NPCs	Simulated	0.289599
20% of Dox-treated NPCs	Simulated	0.354338
10% of Dox-treated NPCs	Simulated	0.386708
5% of Dox-treated NPCs	Simulated	0.402893
1% of Dox-treated NPCs	Simulated	0.41584
0% of Dox-treated NPCs	Simulated	0.419077
Untreated NPCs	NPC (Real data)	0.269969
Dox-treated NPCs	NPC (Real data)	0
Untreated Astrocytes	Astrocyte (Real data)	0.372929
Dox-treated Astrocytes	Astrocyte (Real data)	0.0236742
40% of Dox-treated NPCs	Simulated	0.223758
20% of Dox-treated NPCs	Simulated	0.298344
10% of Dox-treated NPCs	Simulated	0.335637
5% of Dox-treated NPCs	Simulated	0.354283
1% of Dox-treated NPCs	Simulated	0.3692
0% of Dox-treated NPCs	Simulated	0.372929
Untreated NPCs	NPC (Real data)	0.397531
Dox-treated NPCs	NPC (Real data)	0.185446
Untreated Astrocytes	Astrocyte (Real data)	0.497642
Dox-treated Astrocytes	Astrocyte (Real data)	0.239344
40% of Dox-treated NPCs	Simulated	0.341734
20% of Dox-treated NPCs	Simulated	0.419688
10% of Dox-treated NPCs	Simulated	0.458665
5% of Dox-treated NPCs	Simulated	0.478153
1% of Dox-treated NPCs	Simulated	0.493744
0% of Dox-treated NPCs	Simulated	0.497642
Untreated NPCs	NPC (Real data)	0.583333
Dox-treated NPCs	NPC (Real data)	0.555448
Untreated Astrocytes	Astrocyte (Real data)	0.707447
Dox-treated Astrocytes	Astrocyte (Real data)	0.684536
40% of Dox-treated NPCs	Simulated	0.733103
20% of Dox-treated NPCs	Simulated	0.720275
10% of Dox-treated NPCs	Simulated	0.713861
5% of Dox-treated NPCs	Simulated	0.710654
1% of Dox-treated NPCs	Simulated	0.708088
0% of Dox-treated NPCs	Simulated	0.707447
Untreated NPCs	NPC (Real data)	0.439217
Dox-treated NPCs	NPC (Real data)	0.214273
Untreated Astrocytes	Astrocyte (Real data)	0.429046
Dox-treated Astrocytes	Astrocyte (Real data)	0.180867
40% of Dox-treated NPCs	Simulated	0.328361
20% of Dox-treated NPCs	Simulated	0.378703
10% of Dox-treated NPCs	Simulated	0.403875
5% of Dox-treated NPCs	Simulated	0.416461
1% of Dox-treated NPCs	Simulated	0.426529
0% of Dox-treated NPCs	Simulated	0.429046
Untreated NPCs	NPC (Real data)	0.402778
Dox-treated NPCs	NPC (Real data)	0.174603
Untreated Astrocytes	Astrocyte (Real data)	0.46875
Dox-treated Astrocytes	Astrocyte (Real data)	0.142857
40% of Dox-treated NPCs	Simulated	0.313682
20% of Dox-treated NPCs	Simulated	0.391216
10% of Dox-treated NPCs	Simulated	0.429983
5% of Dox-treated NPCs	Simulated	0.449367
1% of Dox-treated NPCs	Simulated	0.464873
0% of Dox-treated NPCs	Simulated	0.46875
Untreated NPCs	NPC (Real data)	0.450979
Dox-treated NPCs	NPC (Real data)	0.246307
Untreated Astrocytes	Astrocyte (Real data)	0.431593
Dox-treated Astrocytes	Astrocyte (Real data)	0.259833
40% of Dox-treated NPCs	Simulated	0.349544
20% of Dox-treated NPCs	Simulated	0.390568
10% of Dox-treated NPCs	Simulated	0.411081
5% of Dox-treated NPCs	Simulated	0.421337
1% of Dox-treated NPCs	Simulated	0.429542
0% of Dox-treated NPCs	Simulated	0.431593
Untreated NPCs	NPC (Real data)	0.422074
Dox-treated NPCs	NPC (Real data)	0.125808
Untreated Astrocytes	Astrocyte (Real data)	0.488453
Dox-treated Astrocytes	Astrocyte (Real data)	0.242637
40% of Dox-treated NPCs	Simulated	0.336739
20% of Dox-treated NPCs	Simulated	0.412596
10% of Dox-treated NPCs	Simulated	0.450525
5% of Dox-treated NPCs	Simulated	0.469489
1% of Dox-treated NPCs	Simulated	0.484661
0% of Dox-treated NPCs	Simulated	0.488453
Untreated NPCs	NPC (Real data)	0.45428
Dox-treated NPCs	NPC (Real data)	0.0615285
Untreated Astrocytes	Astrocyte (Real data)	0.536721
Dox-treated Astrocytes	Astrocyte (Real data)	0.289406
40% of Dox-treated NPCs	Simulated	0.346283
20% of Dox-treated NPCs	Simulated	0.441502
10% of Dox-treated NPCs	Simulated	0.489111
5% of Dox-treated NPCs	Simulated	0.512916
1% of Dox-treated NPCs	Simulated	0.53196
0% of Dox-treated NPCs	Simulated	0.536721
Untreated NPCs	NPC (Real data)	0.459684
Dox-treated NPCs	NPC (Real data)	0.227895
Untreated Astrocytes	Astrocyte (Real data)	0.472752
Dox-treated Astrocytes	Astrocyte (Real data)	0.236341
40% of Dox-treated NPCs	Simulated	0.361613
20% of Dox-treated NPCs	Simulated	0.417183
10% of Dox-treated NPCs	Simulated	0.444967
5% of Dox-treated NPCs	Simulated	0.45886
1% of Dox-treated NPCs	Simulated	0.469974
0% of Dox-treated NPCs	Simulated	0.472752
Untreated NPCs	NPC (Real data)	0.26616
Dox-treated NPCs	NPC (Real data)	0
Untreated Astrocytes	Astrocyte (Real data)	0.333333
Dox-treated Astrocytes	Astrocyte (Real data)	0.00943396
40% of Dox-treated NPCs	Simulated	0.2
20% of Dox-treated NPCs	Simulated	0.266667
10% of Dox-treated NPCs	Simulated	0.3
5% of Dox-treated NPCs	Simulated	0.316667
1% of Dox-treated NPCs	Simulated	0.33
0% of Dox-treated NPCs	Simulated	0.333333
Untreated NPCs	NPC (Real data)	0.316027
Dox-treated NPCs	NPC (Real data)	0
Untreated Astrocytes	Astrocyte (Real data)	0.385827
Dox-treated Astrocytes	Astrocyte (Real data)	0.026087
40% of Dox-treated NPCs	Simulated	0.231496
20% of Dox-treated NPCs	Simulated	0.308661
10% of Dox-treated NPCs	Simulated	0.347244
5% of Dox-treated NPCs	Simulated	0.366535
1% of Dox-treated NPCs	Simulated	0.381969
0% of Dox-treated NPCs	Simulated	0.385827
Untreated NPCs	NPC (Real data)	0.351485
Dox-treated NPCs	NPC (Real data)	0.0104712
Untreated Astrocytes	Astrocyte (Real data)	0.484099
Dox-treated Astrocytes	Astrocyte (Real data)	0
40% of Dox-treated NPCs	Simulated	0.290459
20% of Dox-treated NPCs	Simulated	0.387279
10% of Dox-treated NPCs	Simulated	0.435689
5% of Dox-treated NPCs	Simulated	0.459894
1% of Dox-treated NPCs	Simulated	0.479258
0% of Dox-treated NPCs	Simulated	0.484099
Untreated NPCs	NPC (Real data)	0.214925
Dox-treated NPCs	NPC (Real data)	0.0382514
Untreated Astrocytes	Astrocyte (Real data)	0.447837
Dox-treated Astrocytes	Astrocyte (Real data)	0.0653266
40% of Dox-treated NPCs	Simulated	0.268702
20% of Dox-treated NPCs	Simulated	0.35827
10% of Dox-treated NPCs	Simulated	0.403053
5% of Dox-treated NPCs	Simulated	0.425445
1% of Dox-treated NPCs	Simulated	0.443359
0% of Dox-treated NPCs	Simulated	0.447837
Untreated NPCs	NPC (Real data)	0.360526
Dox-treated NPCs	NPC (Real data)	0.00645161
Untreated Astrocytes	Astrocyte (Real data)	0.407186
Dox-treated Astrocytes	Astrocyte (Real data)	0.0869565
40% of Dox-treated NPCs	Simulated	0.257261
20% of Dox-treated NPCs	Simulated	0.332223
10% of Dox-treated NPCs	Simulated	0.369704
5% of Dox-treated NPCs	Simulated	0.388445
1% of Dox-treated NPCs	Simulated	0.403438
0% of Dox-treated NPCs	Simulated	0.407186
Untreated NPCs	NPC (Real data)	0.413043
Dox-treated NPCs	NPC (Real data)	0.1
Untreated Astrocytes	Astrocyte (Real data)	0.512821
Dox-treated Astrocytes	Astrocyte (Real data)	0.155172
40% of Dox-treated NPCs	Simulated	0.361026
20% of Dox-treated NPCs	Simulated	0.436923
10% of Dox-treated NPCs	Simulated	0.474872
5% of Dox-treated NPCs	Simulated	0.493846
1% of Dox-treated NPCs	Simulated	0.509026
0% of Dox-treated NPCs	Simulated	0.512821
Untreated NPCs	NPC (Real data)	0.447761
Dox-treated NPCs	NPC (Real data)	0.278307
Untreated Astrocytes	Astrocyte (Real data)	0.40613
Dox-treated Astrocytes	Astrocyte (Real data)	0.352431
40% of Dox-treated NPCs	Simulated	0.348105
20% of Dox-treated NPCs	Simulated	0.377118
10% of Dox-treated NPCs	Simulated	0.391624
5% of Dox-treated NPCs	Simulated	0.398877
1% of Dox-treated NPCs	Simulated	0.40468
0% of Dox-treated NPCs	Simulated	0.40613
Untreated NPCs	NPC (Real data)	0.432414
Dox-treated NPCs	NPC (Real data)	0.219945
Untreated Astrocytes	Astrocyte (Real data)	0.482866
Dox-treated Astrocytes	Astrocyte (Real data)	0.159145
40% of Dox-treated NPCs	Simulated	0.374826
20% of Dox-treated NPCs	Simulated	0.428846
10% of Dox-treated NPCs	Simulated	0.455856
5% of Dox-treated NPCs	Simulated	0.469361
1% of Dox-treated NPCs	Simulated	0.480165
0% of Dox-treated NPCs	Simulated	0.482866
Untreated NPCs	NPC (Real data)	0.18427
Dox-treated NPCs	NPC (Real data)	0.139344
Untreated Astrocytes	Astrocyte (Real data)	0.10355
Dox-treated Astrocytes	Astrocyte (Real data)	0.0647482
40% of Dox-treated NPCs	Simulated	0.0907016
20% of Dox-treated NPCs	Simulated	0.097126
10% of Dox-treated NPCs	Simulated	0.100338
5% of Dox-treated NPCs	Simulated	0.101944
1% of Dox-treated NPCs	Simulated	0.103229
0% of Dox-treated NPCs	Simulated	0.10355
Untreated NPCs	NPC (Real data)	0.419587
Dox-treated NPCs	NPC (Real data)	0.107926
Untreated Astrocytes	Astrocyte (Real data)	0.398719
Dox-treated Astrocytes	Astrocyte (Real data)	0.109548
40% of Dox-treated NPCs	Simulated	0.275821
20% of Dox-treated NPCs	Simulated	0.33727
10% of Dox-treated NPCs	Simulated	0.367994
5% of Dox-treated NPCs	Simulated	0.383356
1% of Dox-treated NPCs	Simulated	0.395646
0% of Dox-treated NPCs	Simulated	0.398719
Untreated NPCs	NPC (Real data)	0.330869
Dox-treated NPCs	NPC (Real data)	0
Untreated Astrocytes	Astrocyte (Real data)	0.312668
Dox-treated Astrocytes	Astrocyte (Real data)	0.00719424
40% of Dox-treated NPCs	Simulated	0.187601
20% of Dox-treated NPCs	Simulated	0.250135
10% of Dox-treated NPCs	Simulated	0.281402
5% of Dox-treated NPCs	Simulated	0.297035
1% of Dox-treated NPCs	Simulated	0.309542
0% of Dox-treated NPCs	Simulated	0.312668
Untreated NPCs	NPC (Real data)	0.385403
Dox-treated NPCs	NPC (Real data)	0.0248869
Untreated Astrocytes	Astrocyte (Real data)	0.271311
Dox-treated Astrocytes	Astrocyte (Real data)	0.00167785
40% of Dox-treated NPCs	Simulated	0.165863
20% of Dox-treated NPCs	Simulated	0.218587
10% of Dox-treated NPCs	Simulated	0.244949
5% of Dox-treated NPCs	Simulated	0.25813
1% of Dox-treated NPCs	Simulated	0.268675
0% of Dox-treated NPCs	Simulated	0.271311
Untreated NPCs	NPC (Real data)	0.35002
Dox-treated NPCs	NPC (Real data)	0.0123816
Untreated Astrocytes	Astrocyte (Real data)	0.315902
Dox-treated Astrocytes	Astrocyte (Real data)	0.0102459
40% of Dox-treated NPCs	Simulated	0.190083
20% of Dox-treated NPCs	Simulated	0.252993
10% of Dox-treated NPCs	Simulated	0.284447
5% of Dox-treated NPCs	Simulated	0.300175
1% of Dox-treated NPCs	Simulated	0.312756
0% of Dox-treated NPCs	Simulated	0.315902
Untreated NPCs	NPC (Real data)	0.666667
Dox-treated NPCs	NPC (Real data)	0.637363
Untreated Astrocytes	Astrocyte (Real data)	0.714286
Dox-treated Astrocytes	Astrocyte (Real data)	0.75
40% of Dox-treated NPCs	Simulated	0.759006
20% of Dox-treated NPCs	Simulated	0.736646
10% of Dox-treated NPCs	Simulated	0.725466
5% of Dox-treated NPCs	Simulated	0.719876
1% of Dox-treated NPCs	Simulated	0.715404
0% of Dox-treated NPCs	Simulated	0.714286
Untreated NPCs	NPC (Real data)	0.34625
Dox-treated NPCs	NPC (Real data)	0.00672269
Untreated Astrocytes	Astrocyte (Real data)	0.144772
Dox-treated Astrocytes	Astrocyte (Real data)	0.131687
40% of Dox-treated NPCs	Simulated	0.096886
20% of Dox-treated NPCs	Simulated	0.120829
10% of Dox-treated NPCs	Simulated	0.132801
5% of Dox-treated NPCs	Simulated	0.138786
1% of Dox-treated NPCs	Simulated	0.143575
0% of Dox-treated NPCs	Simulated	0.144772
Untreated NPCs	NPC (Real data)	0.302198
Dox-treated NPCs	NPC (Real data)	0.00345423
Untreated Astrocytes	Astrocyte (Real data)	0.300327
Dox-treated Astrocytes	Astrocyte (Real data)	0.0410256
40% of Dox-treated NPCs	Simulated	0.182599
20% of Dox-treated NPCs	Simulated	0.241463
10% of Dox-treated NPCs	Simulated	0.270895
5% of Dox-treated NPCs	Simulated	0.285611
1% of Dox-treated NPCs	Simulated	0.297384
0% of Dox-treated NPCs	Simulated	0.300327
Untreated NPCs	NPC (Real data)	0.447999
Dox-treated NPCs	NPC (Real data)	0.0878547
Untreated Astrocytes	Astrocyte (Real data)	0.436633
Dox-treated Astrocytes	Astrocyte (Real data)	0.253983
40% of Dox-treated NPCs	Simulated	0.300498
20% of Dox-treated NPCs	Simulated	0.368565
10% of Dox-treated NPCs	Simulated	0.402599
5% of Dox-treated NPCs	Simulated	0.419616
1% of Dox-treated NPCs	Simulated	0.433229
0% of Dox-treated NPCs	Simulated	0.436633
Untreated NPCs	NPC (Real data)	0.394097
Dox-treated NPCs	NPC (Real data)	0.008
Untreated Astrocytes	Astrocyte (Real data)	0.374269
Dox-treated Astrocytes	Astrocyte (Real data)	0.0165289
40% of Dox-treated NPCs	Simulated	0.231579
20% of Dox-treated NPCs	Simulated	0.302924
10% of Dox-treated NPCs	Simulated	0.338596
5% of Dox-treated NPCs	Simulated	0.356433
1% of Dox-treated NPCs	Simulated	0.370702
0% of Dox-treated NPCs	Simulated	0.374269
Untreated NPCs	NPC (Real data)	0.35479
Dox-treated NPCs	NPC (Real data)	0.0151899
Untreated Astrocytes	Astrocyte (Real data)	0.271028
Dox-treated Astrocytes	Astrocyte (Real data)	0.028169
40% of Dox-treated NPCs	Simulated	0.162617
20% of Dox-treated NPCs	Simulated	0.216822
10% of Dox-treated NPCs	Simulated	0.243925
5% of Dox-treated NPCs	Simulated	0.257477
1% of Dox-treated NPCs	Simulated	0.268318
0% of Dox-treated NPCs	Simulated	0.271028
Untreated NPCs	NPC (Real data)	0.462236
Dox-treated NPCs	NPC (Real data)	0.217391
Untreated Astrocytes	Astrocyte (Real data)	0.433399
Dox-treated Astrocytes	Astrocyte (Real data)	0.263754
40% of Dox-treated NPCs	Simulated	0.347653
20% of Dox-treated NPCs	Simulated	0.390526
10% of Dox-treated NPCs	Simulated	0.411962
5% of Dox-treated NPCs	Simulated	0.42268
1% of Dox-treated NPCs	Simulated	0.431255
0% of Dox-treated NPCs	Simulated	0.433399
Untreated NPCs	NPC (Real data)	0.546296
Dox-treated NPCs	NPC (Real data)	0.270833
Untreated Astrocytes	Astrocyte (Real data)	0.570513
Dox-treated Astrocytes	Astrocyte (Real data)	0.575472
40% of Dox-treated NPCs	Simulated	0.4537
20% of Dox-treated NPCs	Simulated	0.512106
10% of Dox-treated NPCs	Simulated	0.54131
5% of Dox-treated NPCs	Simulated	0.555911
1% of Dox-treated NPCs	Simulated	0.567593
0% of Dox-treated NPCs	Simulated	0.570513
Untreated NPCs	NPC (Real data)	0.424497
Dox-treated NPCs	NPC (Real data)	0.0060241
Untreated Astrocytes	Astrocyte (Real data)	0.31746
Dox-treated Astrocytes	Astrocyte (Real data)	0
40% of Dox-treated NPCs	Simulated	0.190476
20% of Dox-treated NPCs	Simulated	0.253968
10% of Dox-treated NPCs	Simulated	0.285714
5% of Dox-treated NPCs	Simulated	0.301587
1% of Dox-treated NPCs	Simulated	0.314286
0% of Dox-treated NPCs	Simulated	0.31746
Untreated NPCs	NPC (Real data)	0.454913
Dox-treated NPCs	NPC (Real data)	0.087963
Untreated Astrocytes	Astrocyte (Real data)	0.311765
Dox-treated Astrocytes	Astrocyte (Real data)	0.102041
40% of Dox-treated NPCs	Simulated	0.233475
20% of Dox-treated NPCs	Simulated	0.27262
10% of Dox-treated NPCs	Simulated	0.292192
5% of Dox-treated NPCs	Simulated	0.301979
1% of Dox-treated NPCs	Simulated	0.309807
0% of Dox-treated NPCs	Simulated	0.311765
Untreated NPCs	NPC (Real data)	0.375682
Dox-treated NPCs	NPC (Real data)	0.0803824
Untreated Astrocytes	Astrocyte (Real data)	0.39958
Dox-treated Astrocytes	Astrocyte (Real data)	0.204147
40% of Dox-treated NPCs	Simulated	0.276091
20% of Dox-treated NPCs	Simulated	0.337836
10% of Dox-treated NPCs	Simulated	0.368708
5% of Dox-treated NPCs	Simulated	0.384144
1% of Dox-treated NPCs	Simulated	0.396493
0% of Dox-treated NPCs	Simulated	0.39958
Untreated NPCs	NPC (Real data)	0.438115
Dox-treated NPCs	NPC (Real data)	0.101183
Untreated Astrocytes	Astrocyte (Real data)	0.497147
Dox-treated Astrocytes	Astrocyte (Real data)	0.285714
40% of Dox-treated NPCs	Simulated	0.33179
20% of Dox-treated NPCs	Simulated	0.414468
10% of Dox-treated NPCs	Simulated	0.455808
5% of Dox-treated NPCs	Simulated	0.476477
1% of Dox-treated NPCs	Simulated	0.493013
0% of Dox-treated NPCs	Simulated	0.497147
Untreated NPCs	NPC (Real data)	0.427694
Dox-treated NPCs	NPC (Real data)	0.101272
Untreated Astrocytes	Astrocyte (Real data)	0.484395
Dox-treated Astrocytes	Astrocyte (Real data)	0.250177
40% of Dox-treated NPCs	Simulated	0.349251
20% of Dox-treated NPCs	Simulated	0.416823
10% of Dox-treated NPCs	Simulated	0.450609
5% of Dox-treated NPCs	Simulated	0.467502
1% of Dox-treated NPCs	Simulated	0.481016
0% of Dox-treated NPCs	Simulated	0.484395
Untreated NPCs	NPC (Real data)	0.485284
Dox-treated NPCs	NPC (Real data)	0.255675
Untreated Astrocytes	Astrocyte (Real data)	0.48449
Dox-treated Astrocytes	Astrocyte (Real data)	0.311966
40% of Dox-treated NPCs	Simulated	0.423262
20% of Dox-treated NPCs	Simulated	0.453876
10% of Dox-treated NPCs	Simulated	0.469183
5% of Dox-treated NPCs	Simulated	0.476837
1% of Dox-treated NPCs	Simulated	0.48296
0% of Dox-treated NPCs	Simulated	0.48449
Untreated NPCs	NPC (Real data)	0.183099
Dox-treated NPCs	NPC (Real data)	0.125
Untreated Astrocytes	Astrocyte (Real data)	0.457143
Dox-treated Astrocytes	Astrocyte (Real data)	0.300752
40% of Dox-treated NPCs	Simulated	0.274286
20% of Dox-treated NPCs	Simulated	0.365714
10% of Dox-treated NPCs	Simulated	0.411429
5% of Dox-treated NPCs	Simulated	0.434286
1% of Dox-treated NPCs	Simulated	0.452571
0% of Dox-treated NPCs	Simulated	0.457143
Untreated NPCs	NPC (Real data)	0.523553
Dox-treated NPCs	NPC (Real data)	0.313107
Untreated Astrocytes	Astrocyte (Real data)	0.52
Dox-treated Astrocytes	Astrocyte (Real data)	0.288079
40% of Dox-treated NPCs	Simulated	0.443365
20% of Dox-treated NPCs	Simulated	0.481683
10% of Dox-treated NPCs	Simulated	0.500841
5% of Dox-treated NPCs	Simulated	0.510421
1% of Dox-treated NPCs	Simulated	0.518084
0% of Dox-treated NPCs	Simulated	0.52
Untreated NPCs	NPC (Real data)	0.490909
Dox-treated NPCs	NPC (Real data)	0.470588
Untreated Astrocytes	Astrocyte (Real data)	0.311111
Dox-treated Astrocytes	Astrocyte (Real data)	0.432432
40% of Dox-treated NPCs	Simulated	0.28
20% of Dox-treated NPCs	Simulated	0.295556
10% of Dox-treated NPCs	Simulated	0.303333
5% of Dox-treated NPCs	Simulated	0.307222
1% of Dox-treated NPCs	Simulated	0.310333
0% of Dox-treated NPCs	Simulated	0.311111
Untreated NPCs	NPC (Real data)	0.487896
Dox-treated NPCs	NPC (Real data)	0.242726
Untreated Astrocytes	Astrocyte (Real data)	0.415589
Dox-treated Astrocytes	Astrocyte (Real data)	0.305285
40% of Dox-treated NPCs	Simulated	0.33661
20% of Dox-treated NPCs	Simulated	0.376099
10% of Dox-treated NPCs	Simulated	0.395844
5% of Dox-treated NPCs	Simulated	0.405716
1% of Dox-treated NPCs	Simulated	0.413614
0% of Dox-treated NPCs	Simulated	0.415589
Untreated NPCs	NPC (Real data)	0.529563
Dox-treated NPCs	NPC (Real data)	0.284932
Untreated Astrocytes	Astrocyte (Real data)	0.48538
Dox-treated Astrocytes	Astrocyte (Real data)	0.353659
40% of Dox-treated NPCs	Simulated	0.431969
20% of Dox-treated NPCs	Simulated	0.458674
10% of Dox-treated NPCs	Simulated	0.472027
5% of Dox-treated NPCs	Simulated	0.478704
1% of Dox-treated NPCs	Simulated	0.484045
0% of Dox-treated NPCs	Simulated	0.48538
Untreated NPCs	NPC (Real data)	0.44233
Dox-treated NPCs	NPC (Real data)	0.130258
Untreated Astrocytes	Astrocyte (Real data)	0.426295
Dox-treated Astrocytes	Astrocyte (Real data)	0.212411
40% of Dox-treated NPCs	Simulated	0.305938
20% of Dox-treated NPCs	Simulated	0.366116
10% of Dox-treated NPCs	Simulated	0.396206
5% of Dox-treated NPCs	Simulated	0.41125
1% of Dox-treated NPCs	Simulated	0.423286
0% of Dox-treated NPCs	Simulated	0.426295
Untreated NPCs	NPC (Real data)	0.494737
Dox-treated NPCs	NPC (Real data)	0.330046
Untreated Astrocytes	Astrocyte (Real data)	0.435419
Dox-treated Astrocytes	Astrocyte (Real data)	0.339357
40% of Dox-treated NPCs	Simulated	0.38443
20% of Dox-treated NPCs	Simulated	0.409925
10% of Dox-treated NPCs	Simulated	0.422672
5% of Dox-treated NPCs	Simulated	0.429046
1% of Dox-treated NPCs	Simulated	0.434145
0% of Dox-treated NPCs	Simulated	0.435419
Untreated NPCs	NPC (Real data)	0.483986
Dox-treated NPCs	NPC (Real data)	0.191638
Untreated Astrocytes	Astrocyte (Real data)	0.579281
Dox-treated Astrocytes	Astrocyte (Real data)	0.293436
40% of Dox-treated NPCs	Simulated	0.438252
20% of Dox-treated NPCs	Simulated	0.508767
10% of Dox-treated NPCs	Simulated	0.544024
5% of Dox-treated NPCs	Simulated	0.561653
1% of Dox-treated NPCs	Simulated	0.575755
0% of Dox-treated NPCs	Simulated	0.579281
Untreated NPCs	NPC (Real data)	0.169014
Dox-treated NPCs	NPC (Real data)	0.0245902
Untreated Astrocytes	Astrocyte (Real data)	0.422535
Dox-treated Astrocytes	Astrocyte (Real data)	0.0952381
40% of Dox-treated NPCs	Simulated	0.283521
20% of Dox-treated NPCs	Simulated	0.353028
10% of Dox-treated NPCs	Simulated	0.387782
5% of Dox-treated NPCs	Simulated	0.405158
1% of Dox-treated NPCs	Simulated	0.41906
0% of Dox-treated NPCs	Simulated	0.422535
Untreated NPCs	NPC (Real data)	0.575
Dox-treated NPCs	NPC (Real data)	0.158585
Untreated Astrocytes	Astrocyte (Real data)	0.545064
Dox-treated Astrocytes	Astrocyte (Real data)	0.275641
40% of Dox-treated NPCs	Simulated	0.419829
20% of Dox-treated NPCs	Simulated	0.482446
10% of Dox-treated NPCs	Simulated	0.513755
5% of Dox-treated NPCs	Simulated	0.52941
1% of Dox-treated NPCs	Simulated	0.541933
0% of Dox-treated NPCs	Simulated	0.545064
Untreated NPCs	NPC (Real data)	0.430996
Dox-treated NPCs	NPC (Real data)	0.285306
Untreated Astrocytes	Astrocyte (Real data)	0.487007
Dox-treated Astrocytes	Astrocyte (Real data)	0.352188
40% of Dox-treated NPCs	Simulated	0.412
20% of Dox-treated NPCs	Simulated	0.449503
10% of Dox-treated NPCs	Simulated	0.468255
5% of Dox-treated NPCs	Simulated	0.477631
1% of Dox-treated NPCs	Simulated	0.485132
0% of Dox-treated NPCs	Simulated	0.487007
Untreated NPCs	NPC (Real data)	0.482545
Dox-treated NPCs	NPC (Real data)	0.202583
Untreated Astrocytes	Astrocyte (Real data)	0.530346
Dox-treated Astrocytes	Astrocyte (Real data)	0.321147
40% of Dox-treated NPCs	Simulated	0.413499
20% of Dox-treated NPCs	Simulated	0.471923
10% of Dox-treated NPCs	Simulated	0.501134
5% of Dox-treated NPCs	Simulated	0.51574
1% of Dox-treated NPCs	Simulated	0.527425
0% of Dox-treated NPCs	Simulated	0.530346
Untreated NPCs	NPC (Real data)	0.325694
Dox-treated NPCs	NPC (Real data)	0.0419636
Untreated Astrocytes	Astrocyte (Real data)	0.328221
Dox-treated Astrocytes	Astrocyte (Real data)	0.102757
40% of Dox-treated NPCs	Simulated	0.212909
20% of Dox-treated NPCs	Simulated	0.270565
10% of Dox-treated NPCs	Simulated	0.299393
5% of Dox-treated NPCs	Simulated	0.313807
1% of Dox-treated NPCs	Simulated	0.325338
0% of Dox-treated NPCs	Simulated	0.328221
Untreated NPCs	NPC (Real data)	0.555556
Dox-treated NPCs	NPC (Real data)	0.508475
Untreated Astrocytes	Astrocyte (Real data)	0.2
Dox-treated Astrocytes	Astrocyte (Real data)	0.5
40% of Dox-treated NPCs	Simulated	0.210323
20% of Dox-treated NPCs	Simulated	0.205161
10% of Dox-treated NPCs	Simulated	0.202581
5% of Dox-treated NPCs	Simulated	0.20129
1% of Dox-treated NPCs	Simulated	0.200258
0% of Dox-treated NPCs	Simulated	0.2
Untreated NPCs	NPC (Real data)	0.147686
Dox-treated NPCs	NPC (Real data)	0.0745554
Untreated Astrocytes	Astrocyte (Real data)	0.214
Dox-treated Astrocytes	Astrocyte (Real data)	0.0786164
40% of Dox-treated NPCs	Simulated	0.164798
20% of Dox-treated NPCs	Simulated	0.189399
10% of Dox-treated NPCs	Simulated	0.2017
5% of Dox-treated NPCs	Simulated	0.20785
1% of Dox-treated NPCs	Simulated	0.21277
0% of Dox-treated NPCs	Simulated	0.214
Untreated NPCs	NPC (Real data)	0.415834
Dox-treated NPCs	NPC (Real data)	0.227373
Untreated Astrocytes	Astrocyte (Real data)	0.490694
Dox-treated Astrocytes	Astrocyte (Real data)	0.181395
40% of Dox-treated NPCs	Simulated	0.371537
20% of Dox-treated NPCs	Simulated	0.431115
10% of Dox-treated NPCs	Simulated	0.460905
5% of Dox-treated NPCs	Simulated	0.475799
1% of Dox-treated NPCs	Simulated	0.487715
0% of Dox-treated NPCs	Simulated	0.490694
Untreated NPCs	NPC (Real data)	0.437788
Dox-treated NPCs	NPC (Real data)	0.152493
Untreated Astrocytes	Astrocyte (Real data)	0.121457
Dox-treated Astrocytes	Astrocyte (Real data)	0.0144928
40% of Dox-treated NPCs	Simulated	0.131301
20% of Dox-treated NPCs	Simulated	0.126379
10% of Dox-treated NPCs	Simulated	0.123918
5% of Dox-treated NPCs	Simulated	0.122688
1% of Dox-treated NPCs	Simulated	0.121704
0% of Dox-treated NPCs	Simulated	0.121457
Untreated NPCs	NPC (Real data)	0.565926
Dox-treated NPCs	NPC (Real data)	0.197908
Untreated Astrocytes	Astrocyte (Real data)	0.5
Dox-treated Astrocytes	Astrocyte (Real data)	0
40% of Dox-treated NPCs	Simulated	0.359893
20% of Dox-treated NPCs	Simulated	0.429947
10% of Dox-treated NPCs	Simulated	0.464973
5% of Dox-treated NPCs	Simulated	0.482487
1% of Dox-treated NPCs	Simulated	0.496497
0% of Dox-treated NPCs	Simulated	0.5
Untreated NPCs	NPC (Real data)	0.500594
Dox-treated NPCs	NPC (Real data)	0.1947
Untreated Astrocytes	Astrocyte (Real data)	0.477085
Dox-treated Astrocytes	Astrocyte (Real data)	0.166018
40% of Dox-treated NPCs	Simulated	0.347042
20% of Dox-treated NPCs	Simulated	0.412063
10% of Dox-treated NPCs	Simulated	0.444574
5% of Dox-treated NPCs	Simulated	0.46083
1% of Dox-treated NPCs	Simulated	0.473834
0% of Dox-treated NPCs	Simulated	0.477085
Untreated NPCs	NPC (Real data)	0.399441
Dox-treated NPCs	NPC (Real data)	0.0763889
Untreated Astrocytes	Astrocyte (Real data)	0.382514
Dox-treated Astrocytes	Astrocyte (Real data)	0
40% of Dox-treated NPCs	Simulated	0.267403
20% of Dox-treated NPCs	Simulated	0.324958
10% of Dox-treated NPCs	Simulated	0.353736
5% of Dox-treated NPCs	Simulated	0.368125
1% of Dox-treated NPCs	Simulated	0.379636
0% of Dox-treated NPCs	Simulated	0.382514
Untreated NPCs	NPC (Real data)	0.296296
Dox-treated NPCs	NPC (Real data)	0.057971
Untreated Astrocytes	Astrocyte (Real data)	0.177215
Dox-treated Astrocytes	Astrocyte (Real data)	0.0731707
40% of Dox-treated NPCs	Simulated	0.132303
20% of Dox-treated NPCs	Simulated	0.154759
10% of Dox-treated NPCs	Simulated	0.165987
5% of Dox-treated NPCs	Simulated	0.171601
1% of Dox-treated NPCs	Simulated	0.176092
0% of Dox-treated NPCs	Simulated	0.177215
Untreated NPCs	NPC (Real data)	0.368421
Dox-treated NPCs	NPC (Real data)	0
Untreated Astrocytes	Astrocyte (Real data)	0.263158
Dox-treated Astrocytes	Astrocyte (Real data)	0
40% of Dox-treated NPCs	Simulated	0.329323
20% of Dox-treated NPCs	Simulated	0.296241
10% of Dox-treated NPCs	Simulated	0.279699
5% of Dox-treated NPCs	Simulated	0.271429
1% of Dox-treated NPCs	Simulated	0.264812
0% of Dox-treated NPCs	Simulated	0.263158
Untreated NPCs	NPC (Real data)	0.38756
Dox-treated NPCs	NPC (Real data)	0.214286
Untreated Astrocytes	Astrocyte (Real data)	0.426087
Dox-treated Astrocytes	Astrocyte (Real data)	0.125561
40% of Dox-treated NPCs	Simulated	0.338671
20% of Dox-treated NPCs	Simulated	0.382379
10% of Dox-treated NPCs	Simulated	0.404233
5% of Dox-treated NPCs	Simulated	0.41516
1% of Dox-treated NPCs	Simulated	0.423902
0% of Dox-treated NPCs	Simulated	0.426087
Untreated NPCs	NPC (Real data)	0.488399
Dox-treated NPCs	NPC (Real data)	0.244731
Untreated Astrocytes	Astrocyte (Real data)	0.492908
Dox-treated Astrocytes	Astrocyte (Real data)	0.0920635
40% of Dox-treated NPCs	Simulated	0.388428
20% of Dox-treated NPCs	Simulated	0.440668
10% of Dox-treated NPCs	Simulated	0.466788
5% of Dox-treated NPCs	Simulated	0.479848
1% of Dox-treated NPCs	Simulated	0.490296
0% of Dox-treated NPCs	Simulated	0.492908
Untreated NPCs	NPC (Real data)	0.269978
Dox-treated NPCs	NPC (Real data)	0
Untreated Astrocytes	Astrocyte (Real data)	0.406977
Dox-treated Astrocytes	Astrocyte (Real data)	0
40% of Dox-treated NPCs	Simulated	0.244186
20% of Dox-treated NPCs	Simulated	0.325581
10% of Dox-treated NPCs	Simulated	0.366279
5% of Dox-treated NPCs	Simulated	0.386628
1% of Dox-treated NPCs	Simulated	0.402907
0% of Dox-treated NPCs	Simulated	0.406977
Untreated NPCs	NPC (Real data)	0.619048
Dox-treated NPCs	NPC (Real data)	0.5
Untreated Astrocytes	Astrocyte (Real data)	0.75
Dox-treated Astrocytes	Astrocyte (Real data)	0
40% of Dox-treated NPCs	Simulated	0.639474
20% of Dox-treated NPCs	Simulated	0.694737
10% of Dox-treated NPCs	Simulated	0.722368
5% of Dox-treated NPCs	Simulated	0.736184
1% of Dox-treated NPCs	Simulated	0.747237
0% of Dox-treated NPCs	Simulated	0.75
Untreated NPCs	NPC (Real data)	0.382456
Dox-treated NPCs	NPC (Real data)	0.0143369
Untreated Astrocytes	Astrocyte (Real data)	0.386792
Dox-treated Astrocytes	Astrocyte (Real data)	0
40% of Dox-treated NPCs	Simulated	0.237593
20% of Dox-treated NPCs	Simulated	0.312193
10% of Dox-treated NPCs	Simulated	0.349493
5% of Dox-treated NPCs	Simulated	0.368142
1% of Dox-treated NPCs	Simulated	0.383062
0% of Dox-treated NPCs	Simulated	0.386792
Untreated NPCs	NPC (Real data)	0.275229
Dox-treated NPCs	NPC (Real data)	0
Untreated Astrocytes	Astrocyte (Real data)	0.279412
Dox-treated Astrocytes	Astrocyte (Real data)	0
40% of Dox-treated NPCs	Simulated	0.177171
20% of Dox-treated NPCs	Simulated	0.228291
10% of Dox-treated NPCs	Simulated	0.253852
5% of Dox-treated NPCs	Simulated	0.266632
1% of Dox-treated NPCs	Simulated	0.276856
0% of Dox-treated NPCs	Simulated	0.279412
Untreated NPCs	NPC (Real data)	0.260778
Dox-treated NPCs	NPC (Real data)	0.0799162
Untreated Astrocytes	Astrocyte (Real data)	0.256334
Dox-treated Astrocytes	Astrocyte (Real data)	0.0568562
40% of Dox-treated NPCs	Simulated	0.190275
20% of Dox-treated NPCs	Simulated	0.223305
10% of Dox-treated NPCs	Simulated	0.239819
5% of Dox-treated NPCs	Simulated	0.248077
1% of Dox-treated NPCs	Simulated	0.254683
0% of Dox-treated NPCs	Simulated	0.256334
Untreated NPCs	NPC (Real data)	0.382353
Dox-treated NPCs	NPC (Real data)	0.154639
Untreated Astrocytes	Astrocyte (Real data)	0.406452
Dox-treated Astrocytes	Astrocyte (Real data)	0.0609756
40% of Dox-treated NPCs	Simulated	0.291991
20% of Dox-treated NPCs	Simulated	0.349221
10% of Dox-treated NPCs	Simulated	0.377837
5% of Dox-treated NPCs	Simulated	0.392144
1% of Dox-treated NPCs	Simulated	0.40359
0% of Dox-treated NPCs	Simulated	0.406452
Untreated NPCs	NPC (Real data)	0.41573
Dox-treated NPCs	NPC (Real data)	0.108108
Untreated Astrocytes	Astrocyte (Real data)	0.306273
Dox-treated Astrocytes	Astrocyte (Real data)	0.11215
40% of Dox-treated NPCs	Simulated	0.25868
20% of Dox-treated NPCs	Simulated	0.282477
10% of Dox-treated NPCs	Simulated	0.294375
5% of Dox-treated NPCs	Simulated	0.300324
1% of Dox-treated NPCs	Simulated	0.305083
0% of Dox-treated NPCs	Simulated	0.306273
Untreated NPCs	NPC (Real data)	0.408547
Dox-treated NPCs	NPC (Real data)	0.119241
Untreated Astrocytes	Astrocyte (Real data)	0.102362
Dox-treated Astrocytes	Astrocyte (Real data)	0.0788177
40% of Dox-treated NPCs	Simulated	0.128386
20% of Dox-treated NPCs	Simulated	0.115374
10% of Dox-treated NPCs	Simulated	0.108868
5% of Dox-treated NPCs	Simulated	0.105615
1% of Dox-treated NPCs	Simulated	0.103013
0% of Dox-treated NPCs	Simulated	0.102362
Untreated NPCs	NPC (Real data)	0.367713
Dox-treated NPCs	NPC (Real data)	0
Untreated Astrocytes	Astrocyte (Real data)	0.37276
Dox-treated Astrocytes	Astrocyte (Real data)	0.0261438
40% of Dox-treated NPCs	Simulated	0.224493
20% of Dox-treated NPCs	Simulated	0.298626
10% of Dox-treated NPCs	Simulated	0.335693
5% of Dox-treated NPCs	Simulated	0.354226
1% of Dox-treated NPCs	Simulated	0.369053
0% of Dox-treated NPCs	Simulated	0.37276
Untreated NPCs	NPC (Real data)	0.342105
Dox-treated NPCs	NPC (Real data)	0.0344828
Untreated Astrocytes	Astrocyte (Real data)	0.3
Dox-treated Astrocytes	Astrocyte (Real data)	0.333333
40% of Dox-treated NPCs	Simulated	0.189524
20% of Dox-treated NPCs	Simulated	0.244762
10% of Dox-treated NPCs	Simulated	0.272381
5% of Dox-treated NPCs	Simulated	0.28619
1% of Dox-treated NPCs	Simulated	0.297238
0% of Dox-treated NPCs	Simulated	0.3
Untreated NPCs	NPC (Real data)	0.421053
Dox-treated NPCs	NPC (Real data)	0
Untreated Astrocytes	Astrocyte (Real data)	0.151261
Dox-treated Astrocytes	Astrocyte (Real data)	0.0655738
40% of Dox-treated NPCs	Simulated	0.12712
20% of Dox-treated NPCs	Simulated	0.13919
10% of Dox-treated NPCs	Simulated	0.145225
5% of Dox-treated NPCs	Simulated	0.148243
1% of Dox-treated NPCs	Simulated	0.150657
0% of Dox-treated NPCs	Simulated	0.151261
Untreated NPCs	NPC (Real data)	0.453012
Dox-treated NPCs	NPC (Real data)	0.113905
Untreated Astrocytes	Astrocyte (Real data)	0.227119
Dox-treated Astrocytes	Astrocyte (Real data)	0.0559441
40% of Dox-treated NPCs	Simulated	0.168118
20% of Dox-treated NPCs	Simulated	0.197618
10% of Dox-treated NPCs	Simulated	0.212369
5% of Dox-treated NPCs	Simulated	0.219744
1% of Dox-treated NPCs	Simulated	0.225644
0% of Dox-treated NPCs	Simulated	0.227119
Untreated NPCs	NPC (Real data)	0.414442
Dox-treated NPCs	NPC (Real data)	0.119832
Untreated Astrocytes	Astrocyte (Real data)	0.39312
Dox-treated Astrocytes	Astrocyte (Real data)	0.057265
40% of Dox-treated NPCs	Simulated	0.281984
20% of Dox-treated NPCs	Simulated	0.337552
10% of Dox-treated NPCs	Simulated	0.365336
5% of Dox-treated NPCs	Simulated	0.379228
1% of Dox-treated NPCs	Simulated	0.390342
0% of Dox-treated NPCs	Simulated	0.39312
Untreated NPCs	NPC (Real data)	0.466438
Dox-treated NPCs	NPC (Real data)	0.00412939
Untreated Astrocytes	Astrocyte (Real data)	0.355291
Dox-treated Astrocytes	Astrocyte (Real data)	0.032967
40% of Dox-treated NPCs	Simulated	0.214947
20% of Dox-treated NPCs	Simulated	0.285119
10% of Dox-treated NPCs	Simulated	0.320205
5% of Dox-treated NPCs	Simulated	0.337748
1% of Dox-treated NPCs	Simulated	0.351782
0% of Dox-treated NPCs	Simulated	0.355291
Untreated NPCs	NPC (Real data)	0.443243
Dox-treated NPCs	NPC (Real data)	0.0108696
Untreated Astrocytes	Astrocyte (Real data)	0.57377
Dox-treated Astrocytes	Astrocyte (Real data)	0.0416667
40% of Dox-treated NPCs	Simulated	0.344262
20% of Dox-treated NPCs	Simulated	0.459016
10% of Dox-treated NPCs	Simulated	0.516393
5% of Dox-treated NPCs	Simulated	0.545082
1% of Dox-treated NPCs	Simulated	0.568033
0% of Dox-treated NPCs	Simulated	0.57377
Untreated NPCs	NPC (Real data)	0.44154
Dox-treated NPCs	NPC (Real data)	0.0942408
Untreated Astrocytes	Astrocyte (Real data)	0.398123
Dox-treated Astrocytes	Astrocyte (Real data)	0.0458453
40% of Dox-treated NPCs	Simulated	0.271096
20% of Dox-treated NPCs	Simulated	0.33461
10% of Dox-treated NPCs	Simulated	0.366367
5% of Dox-treated NPCs	Simulated	0.382245
1% of Dox-treated NPCs	Simulated	0.394948
0% of Dox-treated NPCs	Simulated	0.398123
Untreated NPCs	NPC (Real data)	0.335859
Dox-treated NPCs	NPC (Real data)	0.00196464
Untreated Astrocytes	Astrocyte (Real data)	0.367409
Dox-treated Astrocytes	Astrocyte (Real data)	0.00826446
40% of Dox-treated NPCs	Simulated	0.220445
20% of Dox-treated NPCs	Simulated	0.293927
10% of Dox-treated NPCs	Simulated	0.330668
5% of Dox-treated NPCs	Simulated	0.349038
1% of Dox-treated NPCs	Simulated	0.363735
0% of Dox-treated NPCs	Simulated	0.367409
Untreated NPCs	NPC (Real data)	0.454105
Dox-treated NPCs	NPC (Real data)	0.242623
Untreated Astrocytes	Astrocyte (Real data)	0.449153
Dox-treated Astrocytes	Astrocyte (Real data)	0.233129
40% of Dox-treated NPCs	Simulated	0.356972
20% of Dox-treated NPCs	Simulated	0.403062
10% of Dox-treated NPCs	Simulated	0.426107
5% of Dox-treated NPCs	Simulated	0.43763
1% of Dox-treated NPCs	Simulated	0.446848
0% of Dox-treated NPCs	Simulated	0.449153
Untreated NPCs	NPC (Real data)	0.413333
Dox-treated NPCs	NPC (Real data)	0
Untreated Astrocytes	Astrocyte (Real data)	0.46558
Dox-treated Astrocytes	Astrocyte (Real data)	0.0225225
40% of Dox-treated NPCs	Simulated	0.286895
20% of Dox-treated NPCs	Simulated	0.376237
10% of Dox-treated NPCs	Simulated	0.420909
5% of Dox-treated NPCs	Simulated	0.443244
1% of Dox-treated NPCs	Simulated	0.461113
0% of Dox-treated NPCs	Simulated	0.46558
Untreated NPCs	NPC (Real data)	0.455867
Dox-treated NPCs	NPC (Real data)	0.0021575
Untreated Astrocytes	Astrocyte (Real data)	0.427581
Dox-treated Astrocytes	Astrocyte (Real data)	0.0786687
40% of Dox-treated NPCs	Simulated	0.259947
20% of Dox-treated NPCs	Simulated	0.343764
10% of Dox-treated NPCs	Simulated	0.385672
5% of Dox-treated NPCs	Simulated	0.406627
1% of Dox-treated NPCs	Simulated	0.42339
0% of Dox-treated NPCs	Simulated	0.427581
Untreated NPCs	NPC (Real data)	0.404678
Dox-treated NPCs	NPC (Real data)	0.000961354
Untreated Astrocytes	Astrocyte (Real data)	0.162105
Dox-treated Astrocytes	Astrocyte (Real data)	0.00475624
40% of Dox-treated NPCs	Simulated	0.0974376
20% of Dox-treated NPCs	Simulated	0.129771
10% of Dox-treated NPCs	Simulated	0.145938
5% of Dox-treated NPCs	Simulated	0.154021
1% of Dox-treated NPCs	Simulated	0.160488
0% of Dox-treated NPCs	Simulated	0.162105
Untreated NPCs	NPC (Real data)	0.305556
Dox-treated NPCs	NPC (Real data)	0
Untreated Astrocytes	Astrocyte (Real data)	0.341176
Dox-treated Astrocytes	Astrocyte (Real data)	0
40% of Dox-treated NPCs	Simulated	0.204706
[truncated: 235 more rows]

## Sheet: Extended Figure 5h
Gene	Escape Status	Timepoint	Allelic Ratio Control	Allelic Ratio Treatment	pvalue
[truncated: 272 more rows]
