# Supplementary material for: Escape from X inactivation is directly modulated by Xist noncoding RNA
Source: Nat Cell Biol. 2025 Dec 15;28(1):166–81. doi: 10.1038/s41556-025-01823-6 (PMC12807875; doi:10.1038/s41556-025-01823-6)
Supplement: Supplementary file 20 — Numerical source data. [file 41556_2025_1823_MOESM20_ESM.xls]

## Sheet: Extended Figure 7a
seqnames	start	end	width	strand	name	Control	Dox
chrX	150397773	150459154	61382	*	Tmem29	0.673077	0.533333
chrX	150463726	150466156	2431	*	3110067C02Rik	0.56	0.318182
chrX	150519519	150589868	70350	*	Apex2	0.600237	0.197263
chrX	150588229	150643878	55650	*	Pfkfb1	0.604124	0.181818
chrX	150645304	150657583	12280	*	Tro	0.52381	0
chrX	150806370	150814345	7976	*	Maged2	0.549251	0.0948478
chrX	150983141	151017322	34182	*	Gnl3l	0.460103	0.179949
chrX	151046150	151089521	43372	*	Fgd1	0.506623	0.201375
chrX	151087094	151096543	9450	*	Tsr2	0.487379	0.23942
chrX	151198078	151320152	122075	*	Wnk3	0.521867	0.230855
chrX	151344175	151471842	127668	*	Fam120c	0.320388	0.181818
chrX	151800807	151935417	134611	*	Huwe1	0.483102	0.325305
chrX	152001845	152004442	2598	*	Hsd17b10	0.517983	0.258808
chrX	152004582	152016295	11714	*	Ribc1	0.537092	0.221557
chrX	152016428	152062694	46267	*	Smc1a	0.489568	0.287844
chrX	152144268	152225236	80969	*	Iqsec2	0.707071	0.156863
chrX	152233020	152274535	41516	*	Kdm5c	0.507111	0.36461
chrX	152298500	152327495	28996	*	Kantr	0.408638	0.295858
chrX	152336852	152342425	5574	*	Tspyl2	0.531732	0.258454
chrX	152343598	152368704	25107	*	Gpr173	0.632353	0.05
chrX	152609509	152769465	159957	*	Shroom2	0.482238	0.21322
chrX	152909505	152910155	651	*	Gm6472	0.0123457	0
chrX	153006469	153009416	2948	*	Usp51	0.349206	0.192308
chrX	153036166	153037575	1410	*	Mageh1	0.488501	0.167653
chrX	153037629	153072915	35287	*	9530051G07Rik	0.545455	0.2

## Sheet: Extended Figure 7b
seqnames	start	end	width	strand	name	Control	Dox
chrX	16619698	16687818	68121	*	Maoa	0.393773	0.252174
chrX	17132049	17319368	187320	*	Efhc2	0.919192	0.923077
chrX	17556564	17572325	15762	*	Fundc1	0.451434	0.338485
chrX	18162575	18279936	117362	*	Kdm6a	0.538144	0.489781
