# Supplementary material for: Escape from X inactivation is directly modulated by Xist noncoding RNA
Source: Nat Cell Biol. 2025 Dec 15;28(1):166–81. doi: 10.1038/s41556-025-01823-6 (PMC12807875; doi:10.1038/s41556-025-01823-6)
Supplement: Supplementary file 21 — Numerical source data. [file 41556_2025_1823_MOESM21_ESM.xlsx]

## Sheet: Extended Figure 8a
Gene	Escape Status	Timepoint	Condition	Washout allelic ratio
1810030O07Rik	Constitutive	Dox (14d)	Washout (7d)	0.0396268
5530601H04Rik	Constitutive	Dox (14d)	Washout (7d)	1.06069
5730405O15Rik	NPC-specific	Dox (14d)	Washout (7d)	0
A230072C01Rik	Facultative	Dox (14d)	Washout (7d)	0.309231
A830080D01Rik	NPC-specific	Dox (14d)	Washout (7d)	0.244227
Abcd1	NPC-specific	Dox (14d)	Washout (7d)	0.152239
Akap17b	NPC-specific	Dox (14d)	Washout (7d)	0
Alg13	Facultative	Dox (14d)	Washout (7d)	0.0370499
Ap1s2	Facultative	Dox (14d)	Washout (7d)	0.378666
Araf	Facultative	Dox (14d)	Washout (7d)	0.774925
Arhgap4	Facultative	Dox (14d)	Washout (7d)	0.403876
Armcx5	NPC-specific	Dox (14d)	Washout (7d)	0.641801
Atp6ap1	NPC-specific	Dox (14d)	Washout (7d)	0.69929
Atp6ap2	Facultative	Dox (14d)	Washout (7d)	0
BC022960	Facultative	Dox (14d)	Washout (7d)	0.242438
Bcap31	Facultative	Dox (14d)	Washout (7d)	0.276443
Bcor	NPC-specific	Dox (14d)	Washout (7d)	0.00764233
Ccdc120	NPC-specific	Dox (14d)	Washout (7d)	0
Cdk16	Facultative	Dox (14d)	Washout (7d)	0.759465
Cenpi	Facultative	Dox (14d)	Washout (7d)	0.296637
Cfp	Facultative	Dox (14d)	Washout (7d)	0.0498954
Chm	Facultative	Dox (14d)	Washout (7d)	0.11961
Cox7b	NPC-specific	Dox (14d)	Washout (7d)	0.408243
Cstf2	NPC-specific	Dox (14d)	Washout (7d)	0.188046
Ctps2	Facultative	Dox (14d)	Washout (7d)	0.0288746
Ddx3x	Constitutive	Dox (14d)	Washout (7d)	0.25844
Dnase1l1	Facultative	Dox (14d)	Washout (7d)	1.28805
Ebp	Facultative	Dox (14d)	Washout (7d)	0.0256404
Eif1ax	Facultative	Dox (14d)	Washout (7d)	0.0783558
Eif2s3x	Constitutive	Dox (14d)	Washout (7d)	1.1904
Elk1	NPC-specific	Dox (14d)	Washout (7d)	0.0631722
Emd	Facultative	Dox (14d)	Washout (7d)	0.860295
Ercc6l	Facultative	Dox (14d)	Washout (7d)	0.544638
Fam50a	Facultative	Dox (14d)	Washout (7d)	0.812477
Firre	Constitutive	Dox (14d)	Washout (7d)	0.688335
Flna	Facultative	Dox (14d)	Washout (7d)	0.826933
Fmr1	Facultative	Dox (14d)	Washout (7d)	0.0867187
Ftsj1	Facultative	Dox (14d)	Washout (7d)	0.381908
Ftx	Constitutive	Dox (14d)	Washout (7d)	0.572543
Fundc1	NPC-specific	Dox (14d)	Washout (7d)	0
G6pdx	Facultative	Dox (14d)	Washout (7d)	0.884578
Gdi1	Facultative	Dox (14d)	Washout (7d)	0.798409
Gemin8	Facultative	Dox (14d)	Washout (7d)	0.982711
Gm14539	NPC-specific	Dox (14d)	Washout (7d)	1.10595
Gm14634	Facultative	Dox (14d)	Washout (7d)	0
Gm14680	NPC-specific	Dox (14d)	Washout (7d)	0
Gm15163	NPC-specific	Dox (14d)	Washout (7d)	0.940575
Gm8822	NPC-specific	Dox (14d)	Washout (7d)	0.709034
Gpkow	Facultative	Dox (14d)	Washout (7d)	0.0481954
Gpm6b	Facultative	Dox (14d)	Washout (7d)	0.720153
Gprasp1	Facultative	Dox (14d)	Washout (7d)	0.705449
Gripap1	Facultative	Dox (14d)	Washout (7d)	0.043776
Hccs	Facultative	Dox (14d)	Washout (7d)	0.712188
Hcfc1	Facultative	Dox (14d)	Washout (7d)	0.694652
Hdac6	Facultative	Dox (14d)	Washout (7d)	0.0188211
Hsd17b10	NPC-specific	Dox (14d)	Washout (7d)	0.361123
Htatsf1	NPC-specific	Dox (14d)	Washout (7d)	0.410002
Huwe1	Facultative	Dox (14d)	Washout (7d)	0.641391
Idh3g	Facultative	Dox (14d)	Washout (7d)	0.349135
Igbp1	Facultative	Dox (14d)	Washout (7d)	0.709628
Ikbkg	Facultative	Dox (14d)	Washout (7d)	0.851516
Iqsec2	NPC-specific	Dox (14d)	Washout (7d)	0
Jpx	Constitutive	Dox (14d)	Washout (7d)	0.760354
Kantr	NPC-specific	Dox (14d)	Washout (7d)	0.0268078
Kcnd1	NPC-specific	Dox (14d)	Washout (7d)	0
Kdm5c	Constitutive	Dox (14d)	Washout (7d)	0.778609
Kdm6a	Constitutive	Dox (14d)	Washout (7d)	0.111656
Lage3	Facultative	Dox (14d)	Washout (7d)	0.771136
Magt1	Facultative	Dox (14d)	Washout (7d)	0.0965546
Mbtps2	Facultative	Dox (14d)	Washout (7d)	0.605195
Mdm4-ps	NPC-specific	Dox (14d)	Washout (7d)	1.01277
Mecp2	Facultative	Dox (14d)	Washout (7d)	0.641609
Med14	Facultative	Dox (14d)	Washout (7d)	0.011955
Mid1ip1	NPC-specific	Dox (14d)	Washout (7d)	0
Mmgt1	Facultative	Dox (14d)	Washout (7d)	0.363004
Naa10	Facultative	Dox (14d)	Washout (7d)	0.334085
Ndufb11	Facultative	Dox (14d)	Washout (7d)	0.846472
Nkap	Facultative	Dox (14d)	Washout (7d)	0.8435
Ofd1	Facultative	Dox (14d)	Washout (7d)	0.848846
Otud5	Facultative	Dox (14d)	Washout (7d)	0.0285405
Pbdc1	Constitutive	Dox (14d)	Washout (7d)	0.898899
Pcsk1n	NPC-specific	Dox (14d)	Washout (7d)	0
Pdzd4	NPC-specific	Dox (14d)	Washout (7d)	0.0256532
Piga	Facultative	Dox (14d)	Washout (7d)	0.452992
Pim2	NPC-specific	Dox (14d)	Washout (7d)	0.0386498
Plxna3	Facultative	Dox (14d)	Washout (7d)	0.722295
Plxnb3	NPC-specific	Dox (14d)	Washout (7d)	0
Porcn	Facultative	Dox (14d)	Washout (7d)	0
Pqbp1	Facultative	Dox (14d)	Washout (7d)	0.049129
Praf2	Facultative	Dox (14d)	Washout (7d)	0.0300569
Prdx4	NPC-specific	Dox (14d)	Washout (7d)	0.0363397
Psmd10	NPC-specific	Dox (14d)	Washout (7d)	0.0543439
RP23-135F22.6	NPC-specific	Dox (14d)	Washout (7d)	0
Rab9	Facultative	Dox (14d)	Washout (7d)	0.858163
Rbbp7	Facultative	Dox (14d)	Washout (7d)	0.794066
Rbm10	NPC-specific	Dox (14d)	Washout (7d)	1.0989
Rbm3	Facultative	Dox (14d)	Washout (7d)	0.234719
Rbmx	NPC-specific	Dox (14d)	Washout (7d)	0.0874024
Renbp	NPC-specific	Dox (14d)	Washout (7d)	0.0318845
Ribc1	Facultative	Dox (14d)	Washout (7d)	0.578041
Rpgr	NPC-specific	Dox (14d)	Washout (7d)	0
Rpl10	Facultative	Dox (14d)	Washout (7d)	0.874098
Rps4x	Facultative	Dox (14d)	Washout (7d)	0.708512
Siah1b	Facultative	Dox (14d)	Washout (7d)	1.08333
Slc35a2	Facultative	Dox (14d)	Washout (7d)	0.0649527
Slc6a8	NPC-specific	Dox (14d)	Washout (7d)	0.0896078
Slc9a6	NPC-specific	Dox (14d)	Washout (7d)	0.336024
Smc1a	Facultative	Dox (14d)	Washout (7d)	0.710759
Sms	Facultative	Dox (14d)	Washout (7d)	0.00701769
Ssr4	Facultative	Dox (14d)	Washout (7d)	0.413981
Suv39h1	Facultative	Dox (14d)	Washout (7d)	0.62909
Syap1	Facultative	Dox (14d)	Washout (7d)	0.825397
Taz	Facultative	Dox (14d)	Washout (7d)	0.933833
Tbc1d25	Facultative	Dox (14d)	Washout (7d)	0.153661
Tceanc	Facultative	Dox (14d)	Washout (7d)	0.858846
Tfe3	Facultative	Dox (14d)	Washout (7d)	0.025492
Timm17b	Facultative	Dox (14d)	Washout (7d)	0.0313649
Tmem29	Constitutive	Dox (14d)	Washout (7d)	0.614428
Tmsb4x	Facultative	Dox (14d)	Washout (7d)	0
Trappc2	Facultative	Dox (14d)	Washout (7d)	0.785574
Tspyl2	NPC-specific	Dox (14d)	Washout (7d)	0.112204
Txlng	Facultative	Dox (14d)	Washout (7d)	0.965721
Uba1	Facultative	Dox (14d)	Washout (7d)	0.868683
Ubl4	Facultative	Dox (14d)	Washout (7d)	0.701947
Upf3b	Facultative	Dox (14d)	Washout (7d)	0.780706
Usp11	Facultative	Dox (14d)	Washout (7d)	0.695518
Usp9x	Facultative	Dox (14d)	Washout (7d)	0.0231292
Utp14a	Constitutive	Dox (14d)	Washout (7d)	0.882499
Uxt	Facultative	Dox (14d)	Washout (7d)	0.351679
Vbp1	Facultative	Dox (14d)	Washout (7d)	0.206038
Wdr13	Facultative	Dox (14d)	Washout (7d)	0.199904
Wdr45	Facultative	Dox (14d)	Washout (7d)	0.0310026
Zrsr2	Facultative	Dox (14d)	Washout (7d)	0.83727
1810030O07Rik	Constitutive	Dox (14d)	Washout (14d)	0.314601
5530601H04Rik	Constitutive	Dox (14d)	Washout (14d)	0.848545
5730405O15Rik	NPC-specific	Dox (14d)	Washout (14d)	0
A230072C01Rik	Facultative	Dox (14d)	Washout (14d)	0.395003
A830080D01Rik	NPC-specific	Dox (14d)	Washout (14d)	0.577165
Abcd1	NPC-specific	Dox (14d)	Washout (14d)	0.6811
Akap17b	NPC-specific	Dox (14d)	Washout (14d)	0.160847
Alg13	Facultative	Dox (14d)	Washout (14d)	0.0841901
Ap1s2	Facultative	Dox (14d)	Washout (14d)	0.946664
Araf	Facultative	Dox (14d)	Washout (14d)	0.85981
Arhgap4	Facultative	Dox (14d)	Washout (14d)	0.856216
Armcx5	NPC-specific	Dox (14d)	Washout (14d)	0.92887
Atp6ap1	NPC-specific	Dox (14d)	Washout (14d)	0.66044
Atp6ap2	Facultative	Dox (14d)	Washout (14d)	0.0239748
BC022960	Facultative	Dox (14d)	Washout (14d)	0.642743
Bcap31	Facultative	Dox (14d)	Washout (14d)	0.554597
Bcor	NPC-specific	Dox (14d)	Washout (14d)	0
Ccdc120	NPC-specific	Dox (14d)	Washout (14d)	0
Cdk16	Facultative	Dox (14d)	Washout (14d)	0.924827
Cenpi	Facultative	Dox (14d)	Washout (14d)	0.536653
Cfp	Facultative	Dox (14d)	Washout (14d)	0.108028
Chm	Facultative	Dox (14d)	Washout (14d)	0.719448
Cox7b	NPC-specific	Dox (14d)	Washout (14d)	1.11492
Cstf2	NPC-specific	Dox (14d)	Washout (14d)	0.350785
Ctps2	Facultative	Dox (14d)	Washout (14d)	0.0860203
Ddx3x	Constitutive	Dox (14d)	Washout (14d)	0.337857
Dnase1l1	Facultative	Dox (14d)	Washout (14d)	1.39249
Ebp	Facultative	Dox (14d)	Washout (14d)	0.343667
Eif1ax	Facultative	Dox (14d)	Washout (14d)	0.283361
Eif2s3x	Constitutive	Dox (14d)	Washout (14d)	1.05575
Elk1	NPC-specific	Dox (14d)	Washout (14d)	0.420772
Emd	Facultative	Dox (14d)	Washout (14d)	0.949162
Ercc6l	Facultative	Dox (14d)	Washout (14d)	0.774475
Fam50a	Facultative	Dox (14d)	Washout (14d)	0.835691
Firre	Constitutive	Dox (14d)	Washout (14d)	1.10914
Flna	Facultative	Dox (14d)	Washout (14d)	0.894786
Fmr1	Facultative	Dox (14d)	Washout (14d)	0.154791
Ftsj1	Facultative	Dox (14d)	Washout (14d)	0.751767
Ftx	Constitutive	Dox (14d)	Washout (14d)	1.27133
Fundc1	NPC-specific	Dox (14d)	Washout (14d)	0.0181265
G6pdx	Facultative	Dox (14d)	Washout (14d)	0.905812
Gdi1	Facultative	Dox (14d)	Washout (14d)	0.856842
Gemin8	Facultative	Dox (14d)	Washout (14d)	1.08515
Gm14539	NPC-specific	Dox (14d)	Washout (14d)	1.1747
Gm14634	Facultative	Dox (14d)	Washout (14d)	0
Gm14680	NPC-specific	Dox (14d)	Washout (14d)	0.805031
Gm15163	NPC-specific	Dox (14d)	Washout (14d)	0.942242
Gm8822	NPC-specific	Dox (14d)	Washout (14d)	0.531775
Gpkow	Facultative	Dox (14d)	Washout (14d)	0.243244
Gpm6b	Facultative	Dox (14d)	Washout (14d)	1.02218
Gprasp1	Facultative	Dox (14d)	Washout (14d)	0.809583
Gripap1	Facultative	Dox (14d)	Washout (14d)	0.209615
Hccs	Facultative	Dox (14d)	Washout (14d)	0.891724
Hcfc1	Facultative	Dox (14d)	Washout (14d)	0.805664
Hdac6	Facultative	Dox (14d)	Washout (14d)	0.168698
Hsd17b10	NPC-specific	Dox (14d)	Washout (14d)	0.845187
Htatsf1	NPC-specific	Dox (14d)	Washout (14d)	0.764577
Huwe1	Facultative	Dox (14d)	Washout (14d)	0.817647
Idh3g	Facultative	Dox (14d)	Washout (14d)	0.639357
Igbp1	Facultative	Dox (14d)	Washout (14d)	0.839339
Ikbkg	Facultative	Dox (14d)	Washout (14d)	1.05568
Iqsec2	NPC-specific	Dox (14d)	Washout (14d)	0.376738
Jpx	Constitutive	Dox (14d)	Washout (14d)	1.07708
Kantr	NPC-specific	Dox (14d)	Washout (14d)	0.09975
Kcnd1	NPC-specific	Dox (14d)	Washout (14d)	0
Kdm5c	Constitutive	Dox (14d)	Washout (14d)	0.907184
Kdm6a	Constitutive	Dox (14d)	Washout (14d)	0.257868
Lage3	Facultative	Dox (14d)	Washout (14d)	1.04445
Magt1	Facultative	Dox (14d)	Washout (14d)	0.195923
Mbtps2	Facultative	Dox (14d)	Washout (14d)	0.496109
Mdm4-ps	NPC-specific	Dox (14d)	Washout (14d)	0
Mecp2	Facultative	Dox (14d)	Washout (14d)	0.871249
Med14	Facultative	Dox (14d)	Washout (14d)	0.0789824
Mid1ip1	NPC-specific	Dox (14d)	Washout (14d)	0
Mmgt1	Facultative	Dox (14d)	Washout (14d)	0.722914
Naa10	Facultative	Dox (14d)	Washout (14d)	0.644463
Ndufb11	Facultative	Dox (14d)	Washout (14d)	0.948905
Nkap	Facultative	Dox (14d)	Washout (14d)	0.91954
Ofd1	Facultative	Dox (14d)	Washout (14d)	0.996167
Otud5	Facultative	Dox (14d)	Washout (14d)	0.279873
Pbdc1	Constitutive	Dox (14d)	Washout (14d)	1.07917
Pcsk1n	NPC-specific	Dox (14d)	Washout (14d)	0.0420397
Pdzd4	NPC-specific	Dox (14d)	Washout (14d)	0.164707
Piga	Facultative	Dox (14d)	Washout (14d)	0.822759
Pim2	NPC-specific	Dox (14d)	Washout (14d)	0.105275
Plxna3	Facultative	Dox (14d)	Washout (14d)	0.939085
Plxnb3	NPC-specific	Dox (14d)	Washout (14d)	0.251663
Porcn	Facultative	Dox (14d)	Washout (14d)	0
Pqbp1	Facultative	Dox (14d)	Washout (14d)	0.203823
Praf2	Facultative	Dox (14d)	Washout (14d)	0.0540467
Prdx4	NPC-specific	Dox (14d)	Washout (14d)	0.0294678
Psmd10	NPC-specific	Dox (14d)	Washout (14d)	0.267167
RP23-135F22.6	NPC-specific	Dox (14d)	Washout (14d)	0.190325
Rab9	Facultative	Dox (14d)	Washout (14d)	0.883983
Rbbp7	Facultative	Dox (14d)	Washout (14d)	0.655105
Rbm10	NPC-specific	Dox (14d)	Washout (14d)	0.628586
Rbm3	Facultative	Dox (14d)	Washout (14d)	0.424539
Rbmx	NPC-specific	Dox (14d)	Washout (14d)	0.283434
Renbp	NPC-specific	Dox (14d)	Washout (14d)	0.0277633
Ribc1	Facultative	Dox (14d)	Washout (14d)	0.922238
Rpgr	NPC-specific	Dox (14d)	Washout (14d)	0.0191553
Rpl10	Facultative	Dox (14d)	Washout (14d)	0.940729
Rps4x	Facultative	Dox (14d)	Washout (14d)	0.875502
Siah1b	Facultative	Dox (14d)	Washout (14d)	1.41047
Slc35a2	Facultative	Dox (14d)	Washout (14d)	0.381631
Slc6a8	NPC-specific	Dox (14d)	Washout (14d)	0.274993
Slc9a6	NPC-specific	Dox (14d)	Washout (14d)	0.56448
Smc1a	Facultative	Dox (14d)	Washout (14d)	0.928921
Sms	Facultative	Dox (14d)	Washout (14d)	0.00972232
Ssr4	Facultative	Dox (14d)	Washout (14d)	0.366938
Suv39h1	Facultative	Dox (14d)	Washout (14d)	0.914682
Syap1	Facultative	Dox (14d)	Washout (14d)	0.914351
Taz	Facultative	Dox (14d)	Washout (14d)	0.982126
Tbc1d25	Facultative	Dox (14d)	Washout (14d)	0.215126
Tceanc	Facultative	Dox (14d)	Washout (14d)	0.921973
Tfe3	Facultative	Dox (14d)	Washout (14d)	0.110324
Timm17b	Facultative	Dox (14d)	Washout (14d)	0.231375
Tmem29	Constitutive	Dox (14d)	Washout (14d)	0.987788
Tmsb4x	Facultative	Dox (14d)	Washout (14d)	0.0131862
Trappc2	Facultative	Dox (14d)	Washout (14d)	0.758254
Tspyl2	NPC-specific	Dox (14d)	Washout (14d)	0.591343
Txlng	Facultative	Dox (14d)	Washout (14d)	0.881509
Uba1	Facultative	Dox (14d)	Washout (14d)	0.962802
Ubl4	Facultative	Dox (14d)	Washout (14d)	0.858695
Upf3b	Facultative	Dox (14d)	Washout (14d)	0.574178
Usp11	Facultative	Dox (14d)	Washout (14d)	0.861728
Usp9x	Facultative	Dox (14d)	Washout (14d)	0.0699332
Utp14a	Constitutive	Dox (14d)	Washout (14d)	0.881601
Uxt	Facultative	Dox (14d)	Washout (14d)	0.736761
Vbp1	Facultative	Dox (14d)	Washout (14d)	0.586046
Wdr13	Facultative	Dox (14d)	Washout (14d)	0.437412
Wdr45	Facultative	Dox (14d)	Washout (14d)	0.307142
Zrsr2	Facultative	Dox (14d)	Washout (14d)	0.862913
1810030O07Rik	Constitutive	Dox (21d)	Washout (7d)	0.191994
5530601H04Rik	Constitutive	Dox (21d)	Washout (7d)	0.810495
5730405O15Rik	NPC-specific	Dox (21d)	Washout (7d)	0
A230072C01Rik	Facultative	Dox (21d)	Washout (7d)	0.720023
A830080D01Rik	NPC-specific	Dox (21d)	Washout (7d)	0.183717
Abcd1	NPC-specific	Dox (21d)	Washout (7d)	0.0379973
Akap17b	NPC-specific	Dox (21d)	Washout (7d)	0.0150048
Alg13	Facultative	Dox (21d)	Washout (7d)	0.0380881
Ap1s2	Facultative	Dox (21d)	Washout (7d)	0.558033
Araf	Facultative	Dox (21d)	Washout (7d)	0.61944
Arhgap4	Facultative	Dox (21d)	Washout (7d)	0.142703
Armcx5	NPC-specific	Dox (21d)	Washout (7d)	0.612073
Atp6ap1	NPC-specific	Dox (21d)	Washout (7d)	0.09006
Atp6ap2	Facultative	Dox (21d)	Washout (7d)	0.0180256
BC022960	Facultative	Dox (21d)	Washout (7d)	0.197414
Bcap31	Facultative	Dox (21d)	Washout (7d)	0.0609925
Bcor	NPC-specific	Dox (21d)	Washout (7d)	0
Ccdc120	NPC-specific	Dox (21d)	Washout (7d)	0
Cdk16	Facultative	Dox (21d)	Washout (7d)	0.899519
Cenpi	Facultative	Dox (21d)	Washout (7d)	0.205364
Cfp	Facultative	Dox (21d)	Washout (7d)	0
Chm	Facultative	Dox (21d)	Washout (7d)	0.179748
Cox7b	NPC-specific	Dox (21d)	Washout (7d)	0.143701
Cstf2	NPC-specific	Dox (21d)	Washout (7d)	0.184133
Ctps2	Facultative	Dox (21d)	Washout (7d)	0.0855945
Ddx3x	Constitutive	Dox (21d)	Washout (7d)	0.0789565
Dnase1l1	Facultative	Dox (21d)	Washout (7d)	0.487899
Ebp	Facultative	Dox (21d)	Washout (7d)	0.0138589
Eif1ax	Facultative	Dox (21d)	Washout (7d)	0.079128
Eif2s3x	Constitutive	Dox (21d)	Washout (7d)	1.16546
Elk1	NPC-specific	Dox (21d)	Washout (7d)	0.0689416
Emd	Facultative	Dox (21d)	Washout (7d)	0.482714
Ercc6l	Facultative	Dox (21d)	Washout (7d)	0.410073
Fam50a	Facultative	Dox (21d)	Washout (7d)	0.499877
Firre	Constitutive	Dox (21d)	Washout (7d)	0.810487
Flna	Facultative	Dox (21d)	Washout (7d)	0.468972
Fmr1	Facultative	Dox (21d)	Washout (7d)	0.131808
Ftsj1	Facultative	Dox (21d)	Washout (7d)	0.434896
Ftx	Constitutive	Dox (21d)	Washout (7d)	0.623477
Fundc1	NPC-specific	Dox (21d)	Washout (7d)	0.0312784
G6pdx	Facultative	Dox (21d)	Washout (7d)	0.530551
Gdi1	Facultative	Dox (21d)	Washout (7d)	0.409429
Gemin8	Facultative	Dox (21d)	Washout (7d)	0.69316
Gm14539	NPC-specific	Dox (21d)	Washout (7d)	1.09839
Gm14634	Facultative	Dox (21d)	Washout (7d)	0
Gm14680	NPC-specific	Dox (21d)	Washout (7d)	0.150943
Gm15163	NPC-specific	Dox (21d)	Washout (7d)	0.308968
Gm8822	NPC-specific	Dox (21d)	Washout (7d)	0.717474
Gpkow	Facultative	Dox (21d)	Washout (7d)	0.133818
Gpm6b	Facultative	Dox (21d)	Washout (7d)	0.487437
Gprasp1	Facultative	Dox (21d)	Washout (7d)	0.709973
Gripap1	Facultative	Dox (21d)	Washout (7d)	0.0380075
Hccs	Facultative	Dox (21d)	Washout (7d)	0.557979
Hcfc1	Facultative	Dox (21d)	Washout (7d)	0.517848
Hdac6	Facultative	Dox (21d)	Washout (7d)	0.0307873
Hsd17b10	NPC-specific	Dox (21d)	Washout (7d)	0.312127
Htatsf1	NPC-specific	Dox (21d)	Washout (7d)	0.344844
Huwe1	Facultative	Dox (21d)	Washout (7d)	0.428347
Idh3g	Facultative	Dox (21d)	Washout (7d)	0.0855015
Igbp1	Facultative	Dox (21d)	Washout (7d)	0.690002
Ikbkg	Facultative	Dox (21d)	Washout (7d)	0.535578
Iqsec2	NPC-specific	Dox (21d)	Washout (7d)	0.0710989
Jpx	Constitutive	Dox (21d)	Washout (7d)	0.895177
Kantr	NPC-specific	Dox (21d)	Washout (7d)	0.0697439
Kcnd1	NPC-specific	Dox (21d)	Washout (7d)	0.0549273
Kdm5c	Constitutive	Dox (21d)	Washout (7d)	0.876078
Kdm6a	Constitutive	Dox (21d)	Washout (7d)	0.0320696
Lage3	Facultative	Dox (21d)	Washout (7d)	0.475711
Magt1	Facultative	Dox (21d)	Washout (7d)	0.15843
Mbtps2	Facultative	Dox (21d)	Washout (7d)	0.356277
Mdm4-ps	NPC-specific	Dox (21d)	Washout (7d)	1.58865
Mecp2	Facultative	Dox (21d)	Washout (7d)	0.479481
Med14	Facultative	Dox (21d)	Washout (7d)	0.0130709
Mid1ip1	NPC-specific	Dox (21d)	Washout (7d)	0
Mmgt1	Facultative	Dox (21d)	Washout (7d)	0.410407
Naa10	Facultative	Dox (21d)	Washout (7d)	0.24684
Ndufb11	Facultative	Dox (21d)	Washout (7d)	0.89262
Nkap	Facultative	Dox (21d)	Washout (7d)	0.836468
Ofd1	Facultative	Dox (21d)	Washout (7d)	0.725384
Otud5	Facultative	Dox (21d)	Washout (7d)	0.0478511
Pbdc1	Constitutive	Dox (21d)	Washout (7d)	0.95659
Pcsk1n	NPC-specific	Dox (21d)	Washout (7d)	0.0330732
Pdzd4	NPC-specific	Dox (21d)	Washout (7d)	0
Piga	Facultative	Dox (21d)	Washout (7d)	0.350745
Pim2	NPC-specific	Dox (21d)	Washout (7d)	0.0235188
Plxna3	Facultative	Dox (21d)	Washout (7d)	0.389068
Plxnb3	NPC-specific	Dox (21d)	Washout (7d)	0.0192806
Porcn	Facultative	Dox (21d)	Washout (7d)	0
Pqbp1	Facultative	Dox (21d)	Washout (7d)	0.0553347
Praf2	Facultative	Dox (21d)	Washout (7d)	0.0359161
Prdx4	NPC-specific	Dox (21d)	Washout (7d)	0.00684137
Psmd10	NPC-specific	Dox (21d)	Washout (7d)	0.105269
RP23-135F22.6	NPC-specific	Dox (21d)	Washout (7d)	0
Rab9	Facultative	Dox (21d)	Washout (7d)	0.632733
Rbbp7	Facultative	Dox (21d)	Washout (7d)	0.340314
Rbm10	NPC-specific	Dox (21d)	Washout (7d)	1.04764
Rbm3	Facultative	Dox (21d)	Washout (7d)	0.0352183
Rbmx	NPC-specific	Dox (21d)	Washout (7d)	0.112783
Renbp	NPC-specific	Dox (21d)	Washout (7d)	0.0139529
Ribc1	Facultative	Dox (21d)	Washout (7d)	0.573015
Rpgr	NPC-specific	Dox (21d)	Washout (7d)	0.0475843
Rpl10	Facultative	Dox (21d)	Washout (7d)	0.753136
Rps4x	Facultative	Dox (21d)	Washout (7d)	0.488077
Siah1b	Facultative	Dox (21d)	Washout (7d)	0.82147
Slc35a2	Facultative	Dox (21d)	Washout (7d)	0.0979827
Slc6a8	NPC-specific	Dox (21d)	Washout (7d)	0.0319882
Slc9a6	NPC-specific	Dox (21d)	Washout (7d)	0.187778
Smc1a	Facultative	Dox (21d)	Washout (7d)	0.567209
Sms	Facultative	Dox (21d)	Washout (7d)	0.0259594
Ssr4	Facultative	Dox (21d)	Washout (7d)	0.269931
Suv39h1	Facultative	Dox (21d)	Washout (7d)	0.367924
Syap1	Facultative	Dox (21d)	Washout (7d)	0.836926
Taz	Facultative	Dox (21d)	Washout (7d)	0.523473
Tbc1d25	Facultative	Dox (21d)	Washout (7d)	0
Tceanc	Facultative	Dox (21d)	Washout (7d)	0.788301
Tfe3	Facultative	Dox (21d)	Washout (7d)	0.0210668
Timm17b	Facultative	Dox (21d)	Washout (7d)	0.0426946
Tmem29	Constitutive	Dox (21d)	Washout (7d)	0.357485
Tmsb4x	Facultative	Dox (21d)	Washout (7d)	0.0155937
Trappc2	Facultative	Dox (21d)	Washout (7d)	0.717284
Tspyl2	NPC-specific	Dox (21d)	Washout (7d)	0.244761
Txlng	Facultative	Dox (21d)	Washout (7d)	0.744212
Uba1	Facultative	Dox (21d)	Washout (7d)	0.900816
Ubl4	Facultative	Dox (21d)	Washout (7d)	0.316062
Upf3b	Facultative	Dox (21d)	Washout (7d)	0.872452
Usp11	Facultative	Dox (21d)	Washout (7d)	0.736914
Usp9x	Facultative	Dox (21d)	Washout (7d)	0.00913039
Utp14a	Constitutive	Dox (21d)	Washout (7d)	1.06912
Uxt	Facultative	Dox (21d)	Washout (7d)	0.261773
Vbp1	Facultative	Dox (21d)	Washout (7d)	0.340846
Wdr13	Facultative	Dox (21d)	Washout (7d)	0.0323239
Wdr45	Facultative	Dox (21d)	Washout (7d)	0.266811
Zrsr2	Facultative	Dox (21d)	Washout (7d)	0.800147
1810030O07Rik	Constitutive	Dox (7d)	Washout (7d)	0.785584
5530601H04Rik	Constitutive	Dox (7d)	Washout (7d)	0.829693
5730405O15Rik	NPC-specific	Dox (7d)	Washout (7d)	0.0998595
A230072C01Rik	Facultative	Dox (7d)	Washout (7d)	0.353288
A830080D01Rik	NPC-specific	Dox (7d)	Washout (7d)	0.105287
Abcd1	NPC-specific	Dox (7d)	Washout (7d)	0.751941
Akap17b	NPC-specific	Dox (7d)	Washout (7d)	0.323659
Alg13	Facultative	Dox (7d)	Washout (7d)	0.021412
Ap1s2	Facultative	Dox (7d)	Washout (7d)	0.951519
Araf	Facultative	Dox (7d)	Washout (7d)	0.824782
Arhgap4	Facultative	Dox (7d)	Washout (7d)	1.10754
Armcx5	NPC-specific	Dox (7d)	Washout (7d)	0.825498
Atp6ap1	NPC-specific	Dox (7d)	Washout (7d)	0.925851
Atp6ap2	Facultative	Dox (7d)	Washout (7d)	0.411031
BC022960	Facultative	Dox (7d)	Washout (7d)	0.153544
Bcap31	Facultative	Dox (7d)	Washout (7d)	0.908824
Bcor	NPC-specific	Dox (7d)	Washout (7d)	0.303014
Ccdc120	NPC-specific	Dox (7d)	Washout (7d)	0
Cdk16	Facultative	Dox (7d)	Washout (7d)	0.92779
Cenpi	Facultative	Dox (7d)	Washout (7d)	0.712156
Cfp	Facultative	Dox (7d)	Washout (7d)	0.0658103
Chm	Facultative	Dox (7d)	Washout (7d)	0.203371
Cox7b	NPC-specific	Dox (7d)	Washout (7d)	0.898134
Cstf2	NPC-specific	Dox (7d)	Washout (7d)	0.436839
Ctps2	Facultative	Dox (7d)	Washout (7d)	0.015247
Ddx3x	Constitutive	Dox (7d)	Washout (7d)	0.594942
Dnase1l1	Facultative	Dox (7d)	Washout (7d)	2.24433
Ebp	Facultative	Dox (7d)	Washout (7d)	0.626259
Eif1ax	Facultative	Dox (7d)	Washout (7d)	0.0469012
Eif2s3x	Constitutive	Dox (7d)	Washout (7d)	1.01932
Elk1	NPC-specific	Dox (7d)	Washout (7d)	0.21553
Emd	Facultative	Dox (7d)	Washout (7d)	1.00937
Ercc6l	Facultative	Dox (7d)	Washout (7d)	0.696189
Fam50a	Facultative	Dox (7d)	Washout (7d)	1.03384
Firre	Constitutive	Dox (7d)	Washout (7d)	0.442041
Flna	Facultative	Dox (7d)	Washout (7d)	0.992946
Fmr1	Facultative	Dox (7d)	Washout (7d)	0.228176
Ftsj1	Facultative	Dox (7d)	Washout (7d)	0.820718
Ftx	Constitutive	Dox (7d)	Washout (7d)	0.876732
Fundc1	NPC-specific	Dox (7d)	Washout (7d)	0.0350761
G6pdx	Facultative	Dox (7d)	Washout (7d)	0.999055
Gdi1	Facultative	Dox (7d)	Washout (7d)	0.961656
Gemin8	Facultative	Dox (7d)	Washout (7d)	0.977196
Gm14539	NPC-specific	Dox (7d)	Washout (7d)	1.0561
Gm14634	Facultative	Dox (7d)	Washout (7d)	0.40724
Gm14680	NPC-specific	Dox (7d)	Washout (7d)	0.823328
Gm15163	NPC-specific	Dox (7d)	Washout (7d)	0.313834
Gm8822	NPC-specific	Dox (7d)	Washout (7d)	0.542954
Gpkow	Facultative	Dox (7d)	Washout (7d)	0.393174
Gpm6b	Facultative	Dox (7d)	Washout (7d)	0.929103
Gprasp1	Facultative	Dox (7d)	Washout (7d)	0.704511
Gripap1	Facultative	Dox (7d)	Washout (7d)	0.650081
Hccs	Facultative	Dox (7d)	Washout (7d)	0.785793
Hcfc1	Facultative	Dox (7d)	Washout (7d)	0.84249
Hdac6	Facultative	Dox (7d)	Washout (7d)	0.510577
Hsd17b10	NPC-specific	Dox (7d)	Washout (7d)	0.469532
Htatsf1	NPC-specific	Dox (7d)	Washout (7d)	0.587827
Huwe1	Facultative	Dox (7d)	Washout (7d)	0.847841
Idh3g	Facultative	Dox (7d)	Washout (7d)	0.927775
Igbp1	Facultative	Dox (7d)	Washout (7d)	0.933671
Ikbkg	Facultative	Dox (7d)	Washout (7d)	1.01116
Iqsec2	NPC-specific	Dox (7d)	Washout (7d)	0.0381577
Jpx	Constitutive	Dox (7d)	Washout (7d)	0.727557
Kantr	NPC-specific	Dox (7d)	Washout (7d)	0
Kcnd1	NPC-specific	Dox (7d)	Washout (7d)	0.472322
Kdm5c	Constitutive	Dox (7d)	Washout (7d)	0.765841
Kdm6a	Constitutive	Dox (7d)	Washout (7d)	0.745149
Lage3	Facultative	Dox (7d)	Washout (7d)	0.965635
Magt1	Facultative	Dox (7d)	Washout (7d)	0.287421
Mbtps2	Facultative	Dox (7d)	Washout (7d)	0.948708
Mdm4-ps	NPC-specific	Dox (7d)	Washout (7d)	0.487427
Mecp2	Facultative	Dox (7d)	Washout (7d)	0.871763
Med14	Facultative	Dox (7d)	Washout (7d)	0.441975
Mid1ip1	NPC-specific	Dox (7d)	Washout (7d)	0.398595
Mmgt1	Facultative	Dox (7d)	Washout (7d)	0.683243
Naa10	Facultative	Dox (7d)	Washout (7d)	0.662546
Ndufb11	Facultative	Dox (7d)	Washout (7d)	0.977606
Nkap	Facultative	Dox (7d)	Washout (7d)	0.849887
Ofd1	Facultative	Dox (7d)	Washout (7d)	0.944477
Otud5	Facultative	Dox (7d)	Washout (7d)	0.722582
Pbdc1	Constitutive	Dox (7d)	Washout (7d)	0.807756
Pcsk1n	NPC-specific	Dox (7d)	Washout (7d)	0.368769
Pdzd4	NPC-specific	Dox (7d)	Washout (7d)	0.132938
Piga	Facultative	Dox (7d)	Washout (7d)	0.442872
Pim2	NPC-specific	Dox (7d)	Washout (7d)	0.671349
Plxna3	Facultative	Dox (7d)	Washout (7d)	0.961614
Plxnb3	NPC-specific	Dox (7d)	Washout (7d)	0.195967
Porcn	Facultative	Dox (7d)	Washout (7d)	0.415652
Pqbp1	Facultative	Dox (7d)	Washout (7d)	0.658741
Praf2	Facultative	Dox (7d)	Washout (7d)	0.302038
Prdx4	NPC-specific	Dox (7d)	Washout (7d)	0.0232725
Psmd10	NPC-specific	Dox (7d)	Washout (7d)	0.109387
RP23-135F22.6	NPC-specific	Dox (7d)	Washout (7d)	0.374883
Rab9	Facultative	Dox (7d)	Washout (7d)	0.922994
Rbbp7	Facultative	Dox (7d)	Washout (7d)	0.415939
Rbm10	NPC-specific	Dox (7d)	Washout (7d)	0.876832
Rbm3	Facultative	Dox (7d)	Washout (7d)	0.843523
Rbmx	NPC-specific	Dox (7d)	Washout (7d)	0.107488
Renbp	NPC-specific	Dox (7d)	Washout (7d)	0.126704
Ribc1	Facultative	Dox (7d)	Washout (7d)	0.720328
Rpgr	NPC-specific	Dox (7d)	Washout (7d)	0.00629792
Rpl10	Facultative	Dox (7d)	Washout (7d)	0.971743
Rps4x	Facultative	Dox (7d)	Washout (7d)	0.942076
Siah1b	Facultative	Dox (7d)	Washout (7d)	1.04732
Slc35a2	Facultative	Dox (7d)	Washout (7d)	0.790034
Slc6a8	NPC-specific	Dox (7d)	Washout (7d)	0.369878
Slc9a6	NPC-specific	Dox (7d)	Washout (7d)	0.357874
Smc1a	Facultative	Dox (7d)	Washout (7d)	0.857493
Sms	Facultative	Dox (7d)	Washout (7d)	0.0149471
Ssr4	Facultative	Dox (7d)	Washout (7d)	0.99387
Suv39h1	Facultative	Dox (7d)	Washout (7d)	0.938635
Syap1	Facultative	Dox (7d)	Washout (7d)	0.816998
Taz	Facultative	Dox (7d)	Washout (7d)	1.15362
Tbc1d25	Facultative	Dox (7d)	Washout (7d)	0.691678
Tceanc	Facultative	Dox (7d)	Washout (7d)	0.852444
Tfe3	Facultative	Dox (7d)	Washout (7d)	0.494367
Timm17b	Facultative	Dox (7d)	Washout (7d)	0.764265
Tmem29	Constitutive	Dox (7d)	Washout (7d)	0.515604
Tmsb4x	Facultative	Dox (7d)	Washout (7d)	0.0664583
Trappc2	Facultative	Dox (7d)	Washout (7d)	0.866496
Tspyl2	NPC-specific	Dox (7d)	Washout (7d)	0.201816
Txlng	Facultative	Dox (7d)	Washout (7d)	0.728104
Uba1	Facultative	Dox (7d)	Washout (7d)	0.920498
Ubl4	Facultative	Dox (7d)	Washout (7d)	0.937093
Upf3b	Facultative	Dox (7d)	Washout (7d)	0.980336
Usp11	Facultative	Dox (7d)	Washout (7d)	0.852884
Usp9x	Facultative	Dox (7d)	Washout (7d)	0.6039
Utp14a	Constitutive	Dox (7d)	Washout (7d)	0.770756
Uxt	Facultative	Dox (7d)	Washout (7d)	0.218949
Vbp1	Facultative	Dox (7d)	Washout (7d)	0.498689
Wdr13	Facultative	Dox (7d)	Washout (7d)	0.902398
Wdr45	Facultative	Dox (7d)	Washout (7d)	0.483187
Zrsr2	Facultative	Dox (7d)	Washout (7d)	0.967924
1810030O07Rik	Constitutive	Dox (7d)	Washout (14d)	0.949202
5530601H04Rik	Constitutive	Dox (7d)	Washout (14d)	0.753258
5730405O15Rik	NPC-specific	Dox (7d)	Washout (14d)	0.135524
A230072C01Rik	Facultative	Dox (7d)	Washout (14d)	0.405235
A830080D01Rik	NPC-specific	Dox (7d)	Washout (14d)	0.506336
Abcd1	NPC-specific	Dox (7d)	Washout (14d)	0.876209
Akap17b	NPC-specific	Dox (7d)	Washout (14d)	0.91257
Alg13	Facultative	Dox (7d)	Washout (14d)	0.0887904
Ap1s2	Facultative	Dox (7d)	Washout (14d)	0.593243
Araf	Facultative	Dox (7d)	Washout (14d)	0.979424
Arhgap4	Facultative	Dox (7d)	Washout (14d)	0.93806
Armcx5	NPC-specific	Dox (7d)	Washout (14d)	0.83564
Atp6ap1	NPC-specific	Dox (7d)	Washout (14d)	0.936809
Atp6ap2	Facultative	Dox (7d)	Washout (14d)	0.593421
BC022960	Facultative	Dox (7d)	Washout (14d)	0.568207
Bcap31	Facultative	Dox (7d)	Washout (14d)	0.98021
Bcor	NPC-specific	Dox (7d)	Washout (14d)	0.430664
Ccdc120	NPC-specific	Dox (7d)	Washout (14d)	0.591485
Cdk16	Facultative	Dox (7d)	Washout (14d)	0.979409
Cenpi	Facultative	Dox (7d)	Washout (14d)	0.851524
Cfp	Facultative	Dox (7d)	Washout (14d)	0.409652
Chm	Facultative	Dox (7d)	Washout (14d)	0.545434
Cox7b	NPC-specific	Dox (7d)	Washout (14d)	0.468371
Cstf2	NPC-specific	Dox (7d)	Washout (14d)	0.768839
Ctps2	Facultative	Dox (7d)	Washout (14d)	0.0813353
Ddx3x	Constitutive	Dox (7d)	Washout (14d)	0.683666
Dnase1l1	Facultative	Dox (7d)	Washout (14d)	1.7085
Ebp	Facultative	Dox (7d)	Washout (14d)	1.40161
Eif1ax	Facultative	Dox (7d)	Washout (14d)	0.277339
Eif2s3x	Constitutive	Dox (7d)	Washout (14d)	0.886466
Elk1	NPC-specific	Dox (7d)	Washout (14d)	0.453597
Emd	Facultative	Dox (7d)	Washout (14d)	0.949041
Ercc6l	Facultative	Dox (7d)	Washout (14d)	0.768057
Fam50a	Facultative	Dox (7d)	Washout (14d)	0.965863
Firre	Constitutive	Dox (7d)	Washout (14d)	1.12623
Flna	Facultative	Dox (7d)	Washout (14d)	0.984584
Fmr1	Facultative	Dox (7d)	Washout (14d)	0.275767
Ftsj1	Facultative	Dox (7d)	Washout (14d)	0.955221
Ftx	Constitutive	Dox (7d)	Washout (14d)	1.14201
Fundc1	NPC-specific	Dox (7d)	Washout (14d)	0.105681
G6pdx	Facultative	Dox (7d)	Washout (14d)	0.967284
Gdi1	Facultative	Dox (7d)	Washout (14d)	0.930446
Gemin8	Facultative	Dox (7d)	Washout (14d)	1.03933
Gm14539	NPC-specific	Dox (7d)	Washout (14d)	1.05888
Gm14634	Facultative	Dox (7d)	Washout (14d)	0.370218
Gm14680	NPC-specific	Dox (7d)	Washout (14d)	0.559378
Gm15163	NPC-specific	Dox (7d)	Washout (14d)	0.466959
Gm8822	NPC-specific	Dox (7d)	Washout (14d)	0.485062
Gpkow	Facultative	Dox (7d)	Washout (14d)	0.725954
Gpm6b	Facultative	Dox (7d)	Washout (14d)	1.04214
Gprasp1	Facultative	Dox (7d)	Washout (14d)	0.81162
Gripap1	Facultative	Dox (7d)	Washout (14d)	0.811923
Hccs	Facultative	Dox (7d)	Washout (14d)	0.898692
Hcfc1	Facultative	Dox (7d)	Washout (14d)	0.961209
Hdac6	Facultative	Dox (7d)	Washout (14d)	0.787806
Hsd17b10	NPC-specific	Dox (7d)	Washout (14d)	0.780377
Htatsf1	NPC-specific	Dox (7d)	Washout (14d)	0.789966
Huwe1	Facultative	Dox (7d)	Washout (14d)	0.940458
Idh3g	Facultative	Dox (7d)	Washout (14d)	0.989028
Igbp1	Facultative	Dox (7d)	Washout (14d)	0.972546
Ikbkg	Facultative	Dox (7d)	Washout (14d)	0.976422
Iqsec2	NPC-specific	Dox (7d)	Washout (14d)	0.351781
Jpx	Constitutive	Dox (7d)	Washout (14d)	0.972608
Kantr	NPC-specific	Dox (7d)	Washout (14d)	0.268455
Kcnd1	NPC-specific	Dox (7d)	Washout (14d)	0.700137
Kdm5c	Constitutive	Dox (7d)	Washout (14d)	0.979647
Kdm6a	Constitutive	Dox (7d)	Washout (14d)	0.893402
Lage3	Facultative	Dox (7d)	Washout (14d)	1.05027
Magt1	Facultative	Dox (7d)	Washout (14d)	0.39008
Mbtps2	Facultative	Dox (7d)	Washout (14d)	0.868874
Mdm4-ps	NPC-specific	Dox (7d)	Washout (14d)	0.950056
Mecp2	Facultative	Dox (7d)	Washout (14d)	0.915252
Med14	Facultative	Dox (7d)	Washout (14d)	0.66482
Mid1ip1	NPC-specific	Dox (7d)	Washout (14d)	0.502773
Mmgt1	Facultative	Dox (7d)	Washout (14d)	0.903622
Naa10	Facultative	Dox (7d)	Washout (14d)	0.823865
Ndufb11	Facultative	Dox (7d)	Washout (14d)	0.964175
Nkap	Facultative	Dox (7d)	Washout (14d)	0.942778
Ofd1	Facultative	Dox (7d)	Washout (14d)	0.954326
Otud5	Facultative	Dox (7d)	Washout (14d)	0.866299
Pbdc1	Constitutive	Dox (7d)	Washout (14d)	0.995404
Pcsk1n	NPC-specific	Dox (7d)	Washout (14d)	0.444547
Pdzd4	NPC-specific	Dox (7d)	Washout (14d)	0.427879
Piga	Facultative	Dox (7d)	Washout (14d)	0.763047
Pim2	NPC-specific	Dox (7d)	Washout (14d)	1.0342
Plxna3	Facultative	Dox (7d)	Washout (14d)	1.00857
Plxnb3	NPC-specific	Dox (7d)	Washout (14d)	0.825115
Porcn	Facultative	Dox (7d)	Washout (14d)	0.501853
Pqbp1	Facultative	Dox (7d)	Washout (14d)	0.766231
Praf2	Facultative	Dox (7d)	Washout (14d)	0.707914
Prdx4	NPC-specific	Dox (7d)	Washout (14d)	0.0343381
Psmd10	NPC-specific	Dox (7d)	Washout (14d)	0.283572
RP23-135F22.6	NPC-specific	Dox (7d)	Washout (14d)	0.514728
Rab9	Facultative	Dox (7d)	Washout (14d)	0.913249
Rbbp7	Facultative	Dox (7d)	Washout (14d)	0.545441
Rbm10	NPC-specific	Dox (7d)	Washout (14d)	0.82793
Rbm3	Facultative	Dox (7d)	Washout (14d)	0.925729
Rbmx	NPC-specific	Dox (7d)	Washout (14d)	0.35487
Renbp	NPC-specific	Dox (7d)	Washout (14d)	0.29064
Ribc1	Facultative	Dox (7d)	Washout (14d)	1.0256
Rpgr	NPC-specific	Dox (7d)	Washout (14d)	0.0131542
Rpl10	Facultative	Dox (7d)	Washout (14d)	0.907775
Rps4x	Facultative	Dox (7d)	Washout (14d)	0.987799
Siah1b	Facultative	Dox (7d)	Washout (14d)	1.29803
Slc35a2	Facultative	Dox (7d)	Washout (14d)	0.926543
Slc6a8	NPC-specific	Dox (7d)	Washout (14d)	0.808616
Slc9a6	NPC-specific	Dox (7d)	Washout (14d)	1.10302
Smc1a	Facultative	Dox (7d)	Washout (14d)	0.955266
Sms	Facultative	Dox (7d)	Washout (14d)	0.0135431
Ssr4	Facultative	Dox (7d)	Washout (14d)	0.807856
Suv39h1	Facultative	Dox (7d)	Washout (14d)	1.02595
Syap1	Facultative	Dox (7d)	Washout (14d)	0.825548
Taz	Facultative	Dox (7d)	Washout (14d)	0.926858
Tbc1d25	Facultative	Dox (7d)	Washout (14d)	0.711322
Tceanc	Facultative	Dox (7d)	Washout (14d)	0.965798
Tfe3	Facultative	Dox (7d)	Washout (14d)	0.80943
Timm17b	Facultative	Dox (7d)	Washout (14d)	0.959898
Tmem29	Constitutive	Dox (7d)	Washout (14d)	0.784538
Tmsb4x	Facultative	Dox (7d)	Washout (14d)	0.2349
Trappc2	Facultative	Dox (7d)	Washout (14d)	0.79812
Tspyl2	NPC-specific	Dox (7d)	Washout (14d)	0.620492
Txlng	Facultative	Dox (7d)	Washout (14d)	0.966141
Uba1	Facultative	Dox (7d)	Washout (14d)	0.960449
Ubl4	Facultative	Dox (7d)	Washout (14d)	0.90494
Upf3b	Facultative	Dox (7d)	Washout (14d)	1.01685
Usp11	Facultative	Dox (7d)	Washout (14d)	0.910288
Usp9x	Facultative	Dox (7d)	Washout (14d)	0.78029
Utp14a	Constitutive	Dox (7d)	Washout (14d)	0.928161
Uxt	Facultative	Dox (7d)	Washout (14d)	0.726297
Vbp1	Facultative	Dox (7d)	Washout (14d)	0.740242
Wdr13	Facultative	Dox (7d)	Washout (14d)	0.971881
Wdr45	Facultative	Dox (7d)	Washout (14d)	0.661616
Zrsr2	Facultative	Dox (7d)	Washout (14d)	0.89107

## Sheet: Extended Figure 8b
Gene	Timepoint	Condition	Reversibility category (x)	Reversibility category (y)
1810030O07Rik	Dox (14d)	Washout (7d)	Irreversible	Irreversible
5530601H04Rik	Dox (14d)	Washout (7d)	Reversible	Reversible
5730405O15Rik	Dox (14d)	Washout (7d)	Irreversible	Irreversible
A230072C01Rik	Dox (14d)	Washout (7d)	Partially Reversible	Reversible
A830080D01Rik	Dox (14d)	Washout (7d)	Partially Reversible	Reversible
Abcd1	Dox (14d)	Washout (7d)	Partially Reversible	Reversible
Akap17b	Dox (14d)	Washout (7d)	Irreversible	Irreversible
Alg13	Dox (14d)	Washout (7d)	Irreversible	Irreversible
Ap1s2	Dox (14d)	Washout (7d)	Partially Reversible	Reversible
Araf	Dox (14d)	Washout (7d)	Reversible	Reversible
Arhgap4	Dox (14d)	Washout (7d)	Partially Reversible	Reversible
Armcx5	Dox (14d)	Washout (7d)	Reversible	Reversible
Atp6ap1	Dox (14d)	Washout (7d)	Reversible	Reversible
Atp6ap2	Dox (14d)	Washout (7d)	Irreversible	Irreversible
BC022960	Dox (14d)	Washout (7d)	Partially Reversible	Reversible
Bcap31	Dox (14d)	Washout (7d)	Partially Reversible	Reversible
Bcor	Dox (14d)	Washout (7d)	Irreversible	Irreversible
Ccdc120	Dox (14d)	Washout (7d)	Irreversible	Irreversible
Cdk16	Dox (14d)	Washout (7d)	Reversible	Reversible
Cenpi	Dox (14d)	Washout (7d)	Partially Reversible	Reversible
Cfp	Dox (14d)	Washout (7d)	Irreversible	Irreversible
Chm	Dox (14d)	Washout (7d)	Partially Reversible	Reversible
Cox7b	Dox (14d)	Washout (7d)	Partially Reversible	Reversible
Cstf2	Dox (14d)	Washout (7d)	Partially Reversible	Reversible
Ctps2	Dox (14d)	Washout (7d)	Irreversible	Irreversible
Ddx3x	Dox (14d)	Washout (7d)	Partially Reversible	Reversible
Dnase1l1	Dox (14d)	Washout (7d)	Reversible	Reversible
Ebp	Dox (14d)	Washout (7d)	Irreversible	Irreversible
Eif1ax	Dox (14d)	Washout (7d)	Irreversible	Irreversible
Eif2s3x	Dox (14d)	Washout (7d)	Reversible	Reversible
Elk1	Dox (14d)	Washout (7d)	Irreversible	Irreversible
Emd	Dox (14d)	Washout (7d)	Reversible	Reversible
Ercc6l	Dox (14d)	Washout (7d)	Reversible	Reversible
Fam50a	Dox (14d)	Washout (7d)	Reversible	Reversible
Firre	Dox (14d)	Washout (7d)	Reversible	Reversible
Flna	Dox (14d)	Washout (7d)	Reversible	Reversible
Fmr1	Dox (14d)	Washout (7d)	Irreversible	Irreversible
Ftsj1	Dox (14d)	Washout (7d)	Partially Reversible	Reversible
Ftx	Dox (14d)	Washout (7d)	Reversible	Reversible
Fundc1	Dox (14d)	Washout (7d)	Irreversible	Irreversible
G6pdx	Dox (14d)	Washout (7d)	Reversible	Reversible
Gdi1	Dox (14d)	Washout (7d)	Reversible	Reversible
Gemin8	Dox (14d)	Washout (7d)	Reversible	Reversible
Gm14539	Dox (14d)	Washout (7d)	Reversible	Reversible
Gm14634	Dox (14d)	Washout (7d)	Irreversible	Irreversible
Gm14680	Dox (14d)	Washout (7d)	Irreversible	Irreversible
Gm15163	Dox (14d)	Washout (7d)	Reversible	Reversible
Gm8822	Dox (14d)	Washout (7d)	Reversible	Reversible
Gpkow	Dox (14d)	Washout (7d)	Irreversible	Irreversible
Gpm6b	Dox (14d)	Washout (7d)	Reversible	Reversible
Gprasp1	Dox (14d)	Washout (7d)	Reversible	Reversible
Gripap1	Dox (14d)	Washout (7d)	Irreversible	Irreversible
Hccs	Dox (14d)	Washout (7d)	Reversible	Reversible
Hcfc1	Dox (14d)	Washout (7d)	Reversible	Reversible
Hdac6	Dox (14d)	Washout (7d)	Irreversible	Irreversible
Hsd17b10	Dox (14d)	Washout (7d)	Partially Reversible	Reversible
Htatsf1	Dox (14d)	Washout (7d)	Partially Reversible	Reversible
Huwe1	Dox (14d)	Washout (7d)	Reversible	Reversible
Idh3g	Dox (14d)	Washout (7d)	Partially Reversible	Reversible
Igbp1	Dox (14d)	Washout (7d)	Reversible	Reversible
Ikbkg	Dox (14d)	Washout (7d)	Reversible	Reversible
Iqsec2	Dox (14d)	Washout (7d)	Irreversible	Irreversible
Jpx	Dox (14d)	Washout (7d)	Reversible	Reversible
Kantr	Dox (14d)	Washout (7d)	Irreversible	Irreversible
Kcnd1	Dox (14d)	Washout (7d)	Irreversible	Irreversible
Kdm5c	Dox (14d)	Washout (7d)	Reversible	Reversible
Kdm6a	Dox (14d)	Washout (7d)	Partially Reversible	Reversible
Lage3	Dox (14d)	Washout (7d)	Reversible	Reversible
Magt1	Dox (14d)	Washout (7d)	Irreversible	Irreversible
Mbtps2	Dox (14d)	Washout (7d)	Reversible	Reversible
Mdm4-ps	Dox (14d)	Washout (7d)	Reversible	Reversible
Mecp2	Dox (14d)	Washout (7d)	Reversible	Reversible
Med14	Dox (14d)	Washout (7d)	Irreversible	Irreversible
Mid1ip1	Dox (14d)	Washout (7d)	Irreversible	Irreversible
Mmgt1	Dox (14d)	Washout (7d)	Partially Reversible	Reversible
Naa10	Dox (14d)	Washout (7d)	Partially Reversible	Reversible
Ndufb11	Dox (14d)	Washout (7d)	Reversible	Reversible
Nkap	Dox (14d)	Washout (7d)	Reversible	Reversible
Ofd1	Dox (14d)	Washout (7d)	Reversible	Reversible
Otud5	Dox (14d)	Washout (7d)	Irreversible	Irreversible
Pbdc1	Dox (14d)	Washout (7d)	Reversible	Reversible
Pcsk1n	Dox (14d)	Washout (7d)	Irreversible	Irreversible
Pdzd4	Dox (14d)	Washout (7d)	Irreversible	Irreversible
Piga	Dox (14d)	Washout (7d)	Partially Reversible	Reversible
Pim2	Dox (14d)	Washout (7d)	Irreversible	Irreversible
Plxna3	Dox (14d)	Washout (7d)	Reversible	Reversible
Plxnb3	Dox (14d)	Washout (7d)	Irreversible	Irreversible
Porcn	Dox (14d)	Washout (7d)	Irreversible	Irreversible
Pqbp1	Dox (14d)	Washout (7d)	Irreversible	Irreversible
Praf2	Dox (14d)	Washout (7d)	Irreversible	Irreversible
Prdx4	Dox (14d)	Washout (7d)	Irreversible	Irreversible
Psmd10	Dox (14d)	Washout (7d)	Irreversible	Irreversible
RP23-135F22.6	Dox (14d)	Washout (7d)	Irreversible	Irreversible
Rab9	Dox (14d)	Washout (7d)	Reversible	Reversible
Rbbp7	Dox (14d)	Washout (7d)	Reversible	Reversible
Rbm10	Dox (14d)	Washout (7d)	Reversible	Reversible
Rbm3	Dox (14d)	Washout (7d)	Partially Reversible	Reversible
Rbmx	Dox (14d)	Washout (7d)	Irreversible	Irreversible
Renbp	Dox (14d)	Washout (7d)	Irreversible	Irreversible
Ribc1	Dox (14d)	Washout (7d)	Reversible	Reversible
Rpgr	Dox (14d)	Washout (7d)	Irreversible	Irreversible
Rpl10	Dox (14d)	Washout (7d)	Reversible	Reversible
Rps4x	Dox (14d)	Washout (7d)	Reversible	Reversible
Siah1b	Dox (14d)	Washout (7d)	Reversible	Reversible
Slc35a2	Dox (14d)	Washout (7d)	Irreversible	Irreversible
Slc6a8	Dox (14d)	Washout (7d)	Irreversible	Irreversible
Slc9a6	Dox (14d)	Washout (7d)	Partially Reversible	Reversible
Smc1a	Dox (14d)	Washout (7d)	Reversible	Reversible
Sms	Dox (14d)	Washout (7d)	Irreversible	Irreversible
Ssr4	Dox (14d)	Washout (7d)	Partially Reversible	Reversible
Suv39h1	Dox (14d)	Washout (7d)	Reversible	Reversible
Syap1	Dox (14d)	Washout (7d)	Reversible	Reversible
Taz	Dox (14d)	Washout (7d)	Reversible	Reversible
Tbc1d25	Dox (14d)	Washout (7d)	Partially Reversible	Reversible
Tceanc	Dox (14d)	Washout (7d)	Reversible	Reversible
Tfe3	Dox (14d)	Washout (7d)	Irreversible	Irreversible
Timm17b	Dox (14d)	Washout (7d)	Irreversible	Irreversible
Tmem29	Dox (14d)	Washout (7d)	Reversible	Reversible
Tmsb4x	Dox (14d)	Washout (7d)	Irreversible	Irreversible
Trappc2	Dox (14d)	Washout (7d)	Reversible	Reversible
Tspyl2	Dox (14d)	Washout (7d)	Partially Reversible	Reversible
Txlng	Dox (14d)	Washout (7d)	Reversible	Reversible
Uba1	Dox (14d)	Washout (7d)	Reversible	Reversible
Ubl4	Dox (14d)	Washout (7d)	Reversible	Reversible
Upf3b	Dox (14d)	Washout (7d)	Reversible	Reversible
Usp11	Dox (14d)	Washout (7d)	Reversible	Reversible
Usp9x	Dox (14d)	Washout (7d)	Irreversible	Irreversible
Utp14a	Dox (14d)	Washout (7d)	Reversible	Reversible
Uxt	Dox (14d)	Washout (7d)	Partially Reversible	Reversible
Vbp1	Dox (14d)	Washout (7d)	Partially Reversible	Reversible
Wdr13	Dox (14d)	Washout (7d)	Partially Reversible	Reversible
Wdr45	Dox (14d)	Washout (7d)	Irreversible	Irreversible
Zrsr2	Dox (14d)	Washout (7d)	Reversible	Reversible
1810030O07Rik	Dox (14d)	Washout (14d)	Partially Reversible	Reversible
5530601H04Rik	Dox (14d)	Washout (14d)	Reversible	Reversible
5730405O15Rik	Dox (14d)	Washout (14d)	Irreversible	Irreversible
A230072C01Rik	Dox (14d)	Washout (14d)	Partially Reversible	Reversible
A830080D01Rik	Dox (14d)	Washout (14d)	Reversible	Reversible
Abcd1	Dox (14d)	Washout (14d)	Reversible	Reversible
Akap17b	Dox (14d)	Washout (14d)	Partially Reversible	Reversible
Alg13	Dox (14d)	Washout (14d)	Irreversible	Irreversible
Ap1s2	Dox (14d)	Washout (14d)	Reversible	Reversible
Araf	Dox (14d)	Washout (14d)	Reversible	Reversible
Arhgap4	Dox (14d)	Washout (14d)	Reversible	Reversible
Armcx5	Dox (14d)	Washout (14d)	Reversible	Reversible
Atp6ap1	Dox (14d)	Washout (14d)	Reversible	Reversible
Atp6ap2	Dox (14d)	Washout (14d)	Irreversible	Irreversible
BC022960	Dox (14d)	Washout (14d)	Reversible	Reversible
Bcap31	Dox (14d)	Washout (14d)	Reversible	Reversible
Bcor	Dox (14d)	Washout (14d)	Irreversible	Irreversible
Ccdc120	Dox (14d)	Washout (14d)	Irreversible	Irreversible
Cdk16	Dox (14d)	Washout (14d)	Reversible	Reversible
Cenpi	Dox (14d)	Washout (14d)	Reversible	Reversible
Cfp	Dox (14d)	Washout (14d)	Partially Reversible	Reversible
Chm	Dox (14d)	Washout (14d)	Reversible	Reversible
Cox7b	Dox (14d)	Washout (14d)	Reversible	Reversible
Cstf2	Dox (14d)	Washout (14d)	Partially Reversible	Reversible
Ctps2	Dox (14d)	Washout (14d)	Irreversible	Irreversible
Ddx3x	Dox (14d)	Washout (14d)	Partially Reversible	Reversible
Dnase1l1	Dox (14d)	Washout (14d)	Reversible	Reversible
Ebp	Dox (14d)	Washout (14d)	Partially Reversible	Reversible
Eif1ax	Dox (14d)	Washout (14d)	Partially Reversible	Reversible
Eif2s3x	Dox (14d)	Washout (14d)	Reversible	Reversible
Elk1	Dox (14d)	Washout (14d)	Partially Reversible	Reversible
Emd	Dox (14d)	Washout (14d)	Reversible	Reversible
Ercc6l	Dox (14d)	Washout (14d)	Reversible	Reversible
Fam50a	Dox (14d)	Washout (14d)	Reversible	Reversible
Firre	Dox (14d)	Washout (14d)	Reversible	Reversible
Flna	Dox (14d)	Washout (14d)	Reversible	Reversible
Fmr1	Dox (14d)	Washout (14d)	Partially Reversible	Reversible
Ftsj1	Dox (14d)	Washout (14d)	Reversible	Reversible
Ftx	Dox (14d)	Washout (14d)	Reversible	Reversible
Fundc1	Dox (14d)	Washout (14d)	Irreversible	Irreversible
G6pdx	Dox (14d)	Washout (14d)	Reversible	Reversible
Gdi1	Dox (14d)	Washout (14d)	Reversible	Reversible
Gemin8	Dox (14d)	Washout (14d)	Reversible	Reversible
Gm14539	Dox (14d)	Washout (14d)	Reversible	Reversible
Gm14634	Dox (14d)	Washout (14d)	Irreversible	Irreversible
Gm14680	Dox (14d)	Washout (14d)	Reversible	Reversible
Gm15163	Dox (14d)	Washout (14d)	Reversible	Reversible
Gm8822	Dox (14d)	Washout (14d)	Reversible	Reversible
Gpkow	Dox (14d)	Washout (14d)	Partially Reversible	Reversible
Gpm6b	Dox (14d)	Washout (14d)	Reversible	Reversible
Gprasp1	Dox (14d)	Washout (14d)	Reversible	Reversible
Gripap1	Dox (14d)	Washout (14d)	Partially Reversible	Reversible
Hccs	Dox (14d)	Washout (14d)	Reversible	Reversible
Hcfc1	Dox (14d)	Washout (14d)	Reversible	Reversible
Hdac6	Dox (14d)	Washout (14d)	Partially Reversible	Reversible
Hsd17b10	Dox (14d)	Washout (14d)	Reversible	Reversible
Htatsf1	Dox (14d)	Washout (14d)	Reversible	Reversible
Huwe1	Dox (14d)	Washout (14d)	Reversible	Reversible
Idh3g	Dox (14d)	Washout (14d)	Reversible	Reversible
Igbp1	Dox (14d)	Washout (14d)	Reversible	Reversible
Ikbkg	Dox (14d)	Washout (14d)	Reversible	Reversible
Iqsec2	Dox (14d)	Washout (14d)	Partially Reversible	Reversible
Jpx	Dox (14d)	Washout (14d)	Reversible	Reversible
Kantr	Dox (14d)	Washout (14d)	Irreversible	Irreversible
Kcnd1	Dox (14d)	Washout (14d)	Irreversible	Irreversible
Kdm5c	Dox (14d)	Washout (14d)	Reversible	Reversible
Kdm6a	Dox (14d)	Washout (14d)	Partially Reversible	Reversible
Lage3	Dox (14d)	Washout (14d)	Reversible	Reversible
Magt1	Dox (14d)	Washout (14d)	Partially Reversible	Reversible
Mbtps2	Dox (14d)	Washout (14d)	Partially Reversible	Reversible
Mdm4-ps	Dox (14d)	Washout (14d)	Irreversible	Irreversible
Mecp2	Dox (14d)	Washout (14d)	Reversible	Reversible
Med14	Dox (14d)	Washout (14d)	Irreversible	Irreversible
Mid1ip1	Dox (14d)	Washout (14d)	Irreversible	Irreversible
Mmgt1	Dox (14d)	Washout (14d)	Reversible	Reversible
Naa10	Dox (14d)	Washout (14d)	Reversible	Reversible
Ndufb11	Dox (14d)	Washout (14d)	Reversible	Reversible
Nkap	Dox (14d)	Washout (14d)	Reversible	Reversible
Ofd1	Dox (14d)	Washout (14d)	Reversible	Reversible
Otud5	Dox (14d)	Washout (14d)	Partially Reversible	Reversible
Pbdc1	Dox (14d)	Washout (14d)	Reversible	Reversible
Pcsk1n	Dox (14d)	Washout (14d)	Irreversible	Irreversible
Pdzd4	Dox (14d)	Washout (14d)	Partially Reversible	Reversible
Piga	Dox (14d)	Washout (14d)	Reversible	Reversible
Pim2	Dox (14d)	Washout (14d)	Partially Reversible	Reversible
Plxna3	Dox (14d)	Washout (14d)	Reversible	Reversible
Plxnb3	Dox (14d)	Washout (14d)	Partially Reversible	Reversible
Porcn	Dox (14d)	Washout (14d)	Irreversible	Irreversible
Pqbp1	Dox (14d)	Washout (14d)	Partially Reversible	Reversible
Praf2	Dox (14d)	Washout (14d)	Irreversible	Irreversible
Prdx4	Dox (14d)	Washout (14d)	Irreversible	Irreversible
Psmd10	Dox (14d)	Washout (14d)	Partially Reversible	Reversible
RP23-135F22.6	Dox (14d)	Washout (14d)	Partially Reversible	Reversible
Rab9	Dox (14d)	Washout (14d)	Reversible	Reversible
Rbbp7	Dox (14d)	Washout (14d)	Reversible	Reversible
Rbm10	Dox (14d)	Washout (14d)	Reversible	Reversible
Rbm3	Dox (14d)	Washout (14d)	Partially Reversible	Reversible
Rbmx	Dox (14d)	Washout (14d)	Partially Reversible	Reversible
Renbp	Dox (14d)	Washout (14d)	Irreversible	Irreversible
Ribc1	Dox (14d)	Washout (14d)	Reversible	Reversible
Rpgr	Dox (14d)	Washout (14d)	Irreversible	Irreversible
Rpl10	Dox (14d)	Washout (14d)	Reversible	Reversible
Rps4x	Dox (14d)	Washout (14d)	Reversible	Reversible
Siah1b	Dox (14d)	Washout (14d)	Reversible	Reversible
Slc35a2	Dox (14d)	Washout (14d)	Partially Reversible	Reversible
Slc6a8	Dox (14d)	Washout (14d)	Partially Reversible	Reversible
Slc9a6	Dox (14d)	Washout (14d)	Reversible	Reversible
Smc1a	Dox (14d)	Washout (14d)	Reversible	Reversible
Sms	Dox (14d)	Washout (14d)	Irreversible	Irreversible
Ssr4	Dox (14d)	Washout (14d)	Partially Reversible	Reversible
Suv39h1	Dox (14d)	Washout (14d)	Reversible	Reversible
Syap1	Dox (14d)	Washout (14d)	Reversible	Reversible
Taz	Dox (14d)	Washout (14d)	Reversible	Reversible
Tbc1d25	Dox (14d)	Washout (14d)	Partially Reversible	Reversible
Tceanc	Dox (14d)	Washout (14d)	Reversible	Reversible
Tfe3	Dox (14d)	Washout (14d)	Partially Reversible	Reversible
Timm17b	Dox (14d)	Washout (14d)	Partially Reversible	Reversible
Tmem29	Dox (14d)	Washout (14d)	Reversible	Reversible
Tmsb4x	Dox (14d)	Washout (14d)	Irreversible	Irreversible
Trappc2	Dox (14d)	Washout (14d)	Reversible	Reversible
Tspyl2	Dox (14d)	Washout (14d)	Reversible	Reversible
Txlng	Dox (14d)	Washout (14d)	Reversible	Reversible
Uba1	Dox (14d)	Washout (14d)	Reversible	Reversible
Ubl4	Dox (14d)	Washout (14d)	Reversible	Reversible
Upf3b	Dox (14d)	Washout (14d)	Reversible	Reversible
Usp11	Dox (14d)	Washout (14d)	Reversible	Reversible
Usp9x	Dox (14d)	Washout (14d)	Irreversible	Irreversible
Utp14a	Dox (14d)	Washout (14d)	Reversible	Reversible
Uxt	Dox (14d)	Washout (14d)	Reversible	Reversible
Vbp1	Dox (14d)	Washout (14d)	Reversible	Reversible
Wdr13	Dox (14d)	Washout (14d)	Partially Reversible	Reversible
Wdr45	Dox (14d)	Washout (14d)	Partially Reversible	Reversible
Zrsr2	Dox (14d)	Washout (14d)	Reversible	Reversible
1810030O07Rik	Dox (21d)	Washout (7d)	Partially Reversible	Reversible
5530601H04Rik	Dox (21d)	Washout (7d)	Reversible	Reversible
5730405O15Rik	Dox (21d)	Washout (7d)	Irreversible	Irreversible
A230072C01Rik	Dox (21d)	Washout (7d)	Reversible	Reversible
A830080D01Rik	Dox (21d)	Washout (7d)	Partially Reversible	Reversible
Abcd1	Dox (21d)	Washout (7d)	Irreversible	Irreversible
Akap17b	Dox (21d)	Washout (7d)	Irreversible	Irreversible
Alg13	Dox (21d)	Washout (7d)	Irreversible	Irreversible
Ap1s2	Dox (21d)	Washout (7d)	Reversible	Reversible
Araf	Dox (21d)	Washout (7d)	Reversible	Reversible
Arhgap4	Dox (21d)	Washout (7d)	Partially Reversible	Reversible
Armcx5	Dox (21d)	Washout (7d)	Reversible	Reversible
Atp6ap1	Dox (21d)	Washout (7d)	Irreversible	Irreversible
Atp6ap2	Dox (21d)	Washout (7d)	Irreversible	Irreversible
BC022960	Dox (21d)	Washout (7d)	Partially Reversible	Reversible
Bcap31	Dox (21d)	Washout (7d)	Irreversible	Irreversible
Bcor	Dox (21d)	Washout (7d)	Irreversible	Irreversible
Ccdc120	Dox (21d)	Washout (7d)	Irreversible	Irreversible
Cdk16	Dox (21d)	Washout (7d)	Reversible	Reversible
Cenpi	Dox (21d)	Washout (7d)	Partially Reversible	Reversible
Cfp	Dox (21d)	Washout (7d)	Irreversible	Irreversible
Chm	Dox (21d)	Washout (7d)	Partially Reversible	Reversible
Cox7b	Dox (21d)	Washout (7d)	Partially Reversible	Reversible
Cstf2	Dox (21d)	Washout (7d)	Partially Reversible	Reversible
Ctps2	Dox (21d)	Washout (7d)	Irreversible	Irreversible
Ddx3x	Dox (21d)	Washout (7d)	Irreversible	Irreversible
Dnase1l1	Dox (21d)	Washout (7d)	Partially Reversible	Reversible
Ebp	Dox (21d)	Washout (7d)	Irreversible	Irreversible
Eif1ax	Dox (21d)	Washout (7d)	Irreversible	Irreversible
Eif2s3x	Dox (21d)	Washout (7d)	Reversible	Reversible
Elk1	Dox (21d)	Washout (7d)	Irreversible	Irreversible
Emd	Dox (21d)	Washout (7d)	Partially Reversible	Reversible
Ercc6l	Dox (21d)	Washout (7d)	Partially Reversible	Reversible
Fam50a	Dox (21d)	Washout (7d)	Partially Reversible	Reversible
Firre	Dox (21d)	Washout (7d)	Reversible	Reversible
Flna	Dox (21d)	Washout (7d)	Partially Reversible	Reversible
Fmr1	Dox (21d)	Washout (7d)	Partially Reversible	Reversible
Ftsj1	Dox (21d)	Washout (7d)	Partially Reversible	Reversible
Ftx	Dox (21d)	Washout (7d)	Reversible	Reversible
Fundc1	Dox (21d)	Washout (7d)	Irreversible	Irreversible
G6pdx	Dox (21d)	Washout (7d)	Reversible	Reversible
Gdi1	Dox (21d)	Washout (7d)	Partially Reversible	Reversible
Gemin8	Dox (21d)	Washout (7d)	Reversible	Reversible
Gm14539	Dox (21d)	Washout (7d)	Reversible	Reversible
Gm14634	Dox (21d)	Washout (7d)	Irreversible	Irreversible
Gm14680	Dox (21d)	Washout (7d)	Partially Reversible	Reversible
Gm15163	Dox (21d)	Washout (7d)	Partially Reversible	Reversible
Gm8822	Dox (21d)	Washout (7d)	Reversible	Reversible
Gpkow	Dox (21d)	Washout (7d)	Partially Reversible	Reversible
Gpm6b	Dox (21d)	Washout (7d)	Partially Reversible	Reversible
Gprasp1	Dox (21d)	Washout (7d)	Reversible	Reversible
Gripap1	Dox (21d)	Washout (7d)	Irreversible	Irreversible
Hccs	Dox (21d)	Washout (7d)	Reversible	Reversible
Hcfc1	Dox (21d)	Washout (7d)	Reversible	Reversible
Hdac6	Dox (21d)	Washout (7d)	Irreversible	Irreversible
Hsd17b10	Dox (21d)	Washout (7d)	Partially Reversible	Reversible
Htatsf1	Dox (21d)	Washout (7d)	Partially Reversible	Reversible
Huwe1	Dox (21d)	Washout (7d)	Partially Reversible	Reversible
Idh3g	Dox (21d)	Washout (7d)	Irreversible	Irreversible
Igbp1	Dox (21d)	Washout (7d)	Reversible	Reversible
Ikbkg	Dox (21d)	Washout (7d)	Reversible	Reversible
Iqsec2	Dox (21d)	Washout (7d)	Irreversible	Irreversible
Jpx	Dox (21d)	Washout (7d)	Reversible	Reversible
Kantr	Dox (21d)	Washout (7d)	Irreversible	Irreversible
Kcnd1	Dox (21d)	Washout (7d)	Irreversible	Irreversible
Kdm5c	Dox (21d)	Washout (7d)	Reversible	Reversible
Kdm6a	Dox (21d)	Washout (7d)	Irreversible	Irreversible
Lage3	Dox (21d)	Washout (7d)	Partially Reversible	Reversible
Magt1	Dox (21d)	Washout (7d)	Partially Reversible	Reversible
Mbtps2	Dox (21d)	Washout (7d)	Partially Reversible	Reversible
Mdm4-ps	Dox (21d)	Washout (7d)	Reversible	Reversible
Mecp2	Dox (21d)	Washout (7d)	Partially Reversible	Reversible
Med14	Dox (21d)	Washout (7d)	Irreversible	Irreversible
Mid1ip1	Dox (21d)	Washout (7d)	Irreversible	Irreversible
Mmgt1	Dox (21d)	Washout (7d)	Partially Reversible	Reversible
Naa10	Dox (21d)	Washout (7d)	Partially Reversible	Reversible
Ndufb11	Dox (21d)	Washout (7d)	Reversible	Reversible
Nkap	Dox (21d)	Washout (7d)	Reversible	Reversible
Ofd1	Dox (21d)	Washout (7d)	Reversible	Reversible
Otud5	Dox (21d)	Washout (7d)	Irreversible	Irreversible
Pbdc1	Dox (21d)	Washout (7d)	Reversible	Reversible
Pcsk1n	Dox (21d)	Washout (7d)	Irreversible	Irreversible
Pdzd4	Dox (21d)	Washout (7d)	Irreversible	Irreversible
Piga	Dox (21d)	Washout (7d)	Partially Reversible	Reversible
Pim2	Dox (21d)	Washout (7d)	Irreversible	Irreversible
Plxna3	Dox (21d)	Washout (7d)	Partially Reversible	Reversible
Plxnb3	Dox (21d)	Washout (7d)	Irreversible	Irreversible
Porcn	Dox (21d)	Washout (7d)	Irreversible	Irreversible
Pqbp1	Dox (21d)	Washout (7d)	Irreversible	Irreversible
Praf2	Dox (21d)	Washout (7d)	Irreversible	Irreversible
Prdx4	Dox (21d)	Washout (7d)	Irreversible	Irreversible
Psmd10	Dox (21d)	Washout (7d)	Partially Reversible	Reversible
RP23-135F22.6	Dox (21d)	Washout (7d)	Irreversible	Irreversible
Rab9	Dox (21d)	Washout (7d)	Reversible	Reversible
Rbbp7	Dox (21d)	Washout (7d)	Partially Reversible	Reversible
Rbm10	Dox (21d)	Washout (7d)	Reversible	Reversible
Rbm3	Dox (21d)	Washout (7d)	Irreversible	Irreversible
Rbmx	Dox (21d)	Washout (7d)	Partially Reversible	Reversible
Renbp	Dox (21d)	Washout (7d)	Irreversible	Irreversible
Ribc1	Dox (21d)	Washout (7d)	Reversible	Reversible
Rpgr	Dox (21d)	Washout (7d)	Irreversible	Irreversible
Rpl10	Dox (21d)	Washout (7d)	Reversible	Reversible
Rps4x	Dox (21d)	Washout (7d)	Partially Reversible	Reversible
Siah1b	Dox (21d)	Washout (7d)	Reversible	Reversible
Slc35a2	Dox (21d)	Washout (7d)	Irreversible	Irreversible
Slc6a8	Dox (21d)	Washout (7d)	Irreversible	Irreversible
Slc9a6	Dox (21d)	Washout (7d)	Partially Reversible	Reversible
Smc1a	Dox (21d)	Washout (7d)	Reversible	Reversible
Sms	Dox (21d)	Washout (7d)	Irreversible	Irreversible
Ssr4	Dox (21d)	Washout (7d)	Partially Reversible	Reversible
Suv39h1	Dox (21d)	Washout (7d)	Partially Reversible	Reversible
Syap1	Dox (21d)	Washout (7d)	Reversible	Reversible
Taz	Dox (21d)	Washout (7d)	Reversible	Reversible
Tbc1d25	Dox (21d)	Washout (7d)	Irreversible	Irreversible
Tceanc	Dox (21d)	Washout (7d)	Reversible	Reversible
Tfe3	Dox (21d)	Washout (7d)	Irreversible	Irreversible
Timm17b	Dox (21d)	Washout (7d)	Irreversible	Irreversible
Tmem29	Dox (21d)	Washout (7d)	Partially Reversible	Reversible
Tmsb4x	Dox (21d)	Washout (7d)	Irreversible	Irreversible
Trappc2	Dox (21d)	Washout (7d)	Reversible	Reversible
Tspyl2	Dox (21d)	Washout (7d)	Partially Reversible	Reversible
Txlng	Dox (21d)	Washout (7d)	Reversible	Reversible
Uba1	Dox (21d)	Washout (7d)	Reversible	Reversible
Ubl4	Dox (21d)	Washout (7d)	Partially Reversible	Reversible
Upf3b	Dox (21d)	Washout (7d)	Reversible	Reversible
Usp11	Dox (21d)	Washout (7d)	Reversible	Reversible
Usp9x	Dox (21d)	Washout (7d)	Irreversible	Irreversible
Utp14a	Dox (21d)	Washout (7d)	Reversible	Reversible
Uxt	Dox (21d)	Washout (7d)	Partially Reversible	Reversible
Vbp1	Dox (21d)	Washout (7d)	Partially Reversible	Reversible
Wdr13	Dox (21d)	Washout (7d)	Irreversible	Irreversible
Wdr45	Dox (21d)	Washout (7d)	Partially Reversible	Reversible
Zrsr2	Dox (21d)	Washout (7d)	Reversible	Reversible
1810030O07Rik	Dox (7d)	Washout (7d)	Reversible	Reversible
5530601H04Rik	Dox (7d)	Washout (7d)	Reversible	Reversible
5730405O15Rik	Dox (7d)	Washout (7d)	Irreversible	Irreversible
A230072C01Rik	Dox (7d)	Washout (7d)	Partially Reversible	Reversible
A830080D01Rik	Dox (7d)	Washout (7d)	Partially Reversible	Reversible
Abcd1	Dox (7d)	Washout (7d)	Reversible	Reversible
Akap17b	Dox (7d)	Washout (7d)	Partially Reversible	Reversible
Alg13	Dox (7d)	Washout (7d)	Irreversible	Irreversible
Ap1s2	Dox (7d)	Washout (7d)	Reversible	Reversible
Araf	Dox (7d)	Washout (7d)	Reversible	Reversible
Arhgap4	Dox (7d)	Washout (7d)	Reversible	Reversible
Armcx5	Dox (7d)	Washout (7d)	Reversible	Reversible
Atp6ap1	Dox (7d)	Washout (7d)	Reversible	Reversible
Atp6ap2	Dox (7d)	Washout (7d)	Partially Reversible	Reversible
BC022960	Dox (7d)	Washout (7d)	Partially Reversible	Reversible
Bcap31	Dox (7d)	Washout (7d)	Reversible	Reversible
Bcor	Dox (7d)	Washout (7d)	Partially Reversible	Reversible
Ccdc120	Dox (7d)	Washout (7d)	Irreversible	Irreversible
Cdk16	Dox (7d)	Washout (7d)	Reversible	Reversible
Cenpi	Dox (7d)	Washout (7d)	Reversible	Reversible
Cfp	Dox (7d)	Washout (7d)	Irreversible	Irreversible
Chm	Dox (7d)	Washout (7d)	Partially Reversible	Reversible
Cox7b	Dox (7d)	Washout (7d)	Reversible	Reversible
Cstf2	Dox (7d)	Washout (7d)	Partially Reversible	Reversible
Ctps2	Dox (7d)	Washout (7d)	Irreversible	Irreversible
Ddx3x	Dox (7d)	Washout (7d)	Reversible	Reversible
Dnase1l1	Dox (7d)	Washout (7d)	Reversible	Reversible
Ebp	Dox (7d)	Washout (7d)	Reversible	Reversible
Eif1ax	Dox (7d)	Washout (7d)	Irreversible	Irreversible
Eif2s3x	Dox (7d)	Washout (7d)	Reversible	Reversible
Elk1	Dox (7d)	Washout (7d)	Partially Reversible	Reversible
Emd	Dox (7d)	Washout (7d)	Reversible	Reversible
Ercc6l	Dox (7d)	Washout (7d)	Reversible	Reversible
Fam50a	Dox (7d)	Washout (7d)	Reversible	Reversible
Firre	Dox (7d)	Washout (7d)	Partially Reversible	Reversible
Flna	Dox (7d)	Washout (7d)	Reversible	Reversible
Fmr1	Dox (7d)	Washout (7d)	Partially Reversible	Reversible
Ftsj1	Dox (7d)	Washout (7d)	Reversible	Reversible
Ftx	Dox (7d)	Washout (7d)	Reversible	Reversible
Fundc1	Dox (7d)	Washout (7d)	Irreversible	Irreversible
G6pdx	Dox (7d)	Washout (7d)	Reversible	Reversible
Gdi1	Dox (7d)	Washout (7d)	Reversible	Reversible
Gemin8	Dox (7d)	Washout (7d)	Reversible	Reversible
Gm14539	Dox (7d)	Washout (7d)	Reversible	Reversible
Gm14634	Dox (7d)	Washout (7d)	Partially Reversible	Reversible
Gm14680	Dox (7d)	Washout (7d)	Reversible	Reversible
Gm15163	Dox (7d)	Washout (7d)	Partially Reversible	Reversible
Gm8822	Dox (7d)	Washout (7d)	Reversible	Reversible
Gpkow	Dox (7d)	Washout (7d)	Partially Reversible	Reversible
Gpm6b	Dox (7d)	Washout (7d)	Reversible	Reversible
Gprasp1	Dox (7d)	Washout (7d)	Reversible	Reversible
Gripap1	Dox (7d)	Washout (7d)	Reversible	Reversible
Hccs	Dox (7d)	Washout (7d)	Reversible	Reversible
Hcfc1	Dox (7d)	Washout (7d)	Reversible	Reversible
Hdac6	Dox (7d)	Washout (7d)	Reversible	Reversible
Hsd17b10	Dox (7d)	Washout (7d)	Partially Reversible	Reversible
Htatsf1	Dox (7d)	Washout (7d)	Reversible	Reversible
Huwe1	Dox (7d)	Washout (7d)	Reversible	Reversible
Idh3g	Dox (7d)	Washout (7d)	Reversible	Reversible
Igbp1	Dox (7d)	Washout (7d)	Reversible	Reversible
Ikbkg	Dox (7d)	Washout (7d)	Reversible	Reversible
Iqsec2	Dox (7d)	Washout (7d)	Irreversible	Irreversible
Jpx	Dox (7d)	Washout (7d)	Reversible	Reversible
Kantr	Dox (7d)	Washout (7d)	Irreversible	Irreversible
Kcnd1	Dox (7d)	Washout (7d)	Partially Reversible	Reversible
Kdm5c	Dox (7d)	Washout (7d)	Reversible	Reversible
Kdm6a	Dox (7d)	Washout (7d)	Reversible	Reversible
Lage3	Dox (7d)	Washout (7d)	Reversible	Reversible
Magt1	Dox (7d)	Washout (7d)	Partially Reversible	Reversible
Mbtps2	Dox (7d)	Washout (7d)	Reversible	Reversible
Mdm4-ps	Dox (7d)	Washout (7d)	Partially Reversible	Reversible
Mecp2	Dox (7d)	Washout (7d)	Reversible	Reversible
Med14	Dox (7d)	Washout (7d)	Partially Reversible	Reversible
Mid1ip1	Dox (7d)	Washout (7d)	Partially Reversible	Reversible
Mmgt1	Dox (7d)	Washout (7d)	Reversible	Reversible
Naa10	Dox (7d)	Washout (7d)	Reversible	Reversible
Ndufb11	Dox (7d)	Washout (7d)	Reversible	Reversible
Nkap	Dox (7d)	Washout (7d)	Reversible	Reversible
Ofd1	Dox (7d)	Washout (7d)	Reversible	Reversible
Otud5	Dox (7d)	Washout (7d)	Reversible	Reversible
Pbdc1	Dox (7d)	Washout (7d)	Reversible	Reversible
Pcsk1n	Dox (7d)	Washout (7d)	Partially Reversible	Reversible
Pdzd4	Dox (7d)	Washout (7d)	Partially Reversible	Reversible
Piga	Dox (7d)	Washout (7d)	Partially Reversible	Reversible
Pim2	Dox (7d)	Washout (7d)	Reversible	Reversible
Plxna3	Dox (7d)	Washout (7d)	Reversible	Reversible
Plxnb3	Dox (7d)	Washout (7d)	Partially Reversible	Reversible
Porcn	Dox (7d)	Washout (7d)	Partially Reversible	Reversible
Pqbp1	Dox (7d)	Washout (7d)	Reversible	Reversible
Praf2	Dox (7d)	Washout (7d)	Partially Reversible	Reversible
Prdx4	Dox (7d)	Washout (7d)	Irreversible	Irreversible
Psmd10	Dox (7d)	Washout (7d)	Partially Reversible	Reversible
RP23-135F22.6	Dox (7d)	Washout (7d)	Partially Reversible	Reversible
Rab9	Dox (7d)	Washout (7d)	Reversible	Reversible
Rbbp7	Dox (7d)	Washout (7d)	Partially Reversible	Reversible
Rbm10	Dox (7d)	Washout (7d)	Reversible	Reversible
Rbm3	Dox (7d)	Washout (7d)	Reversible	Reversible
Rbmx	Dox (7d)	Washout (7d)	Partially Reversible	Reversible
Renbp	Dox (7d)	Washout (7d)	Partially Reversible	Reversible
Ribc1	Dox (7d)	Washout (7d)	Reversible	Reversible
Rpgr	Dox (7d)	Washout (7d)	Irreversible	Irreversible
Rpl10	Dox (7d)	Washout (7d)	Reversible	Reversible
Rps4x	Dox (7d)	Washout (7d)	Reversible	Reversible
Siah1b	Dox (7d)	Washout (7d)	Reversible	Reversible
Slc35a2	Dox (7d)	Washout (7d)	Reversible	Reversible
Slc6a8	Dox (7d)	Washout (7d)	Partially Reversible	Reversible
Slc9a6	Dox (7d)	Washout (7d)	Partially Reversible	Reversible
Smc1a	Dox (7d)	Washout (7d)	Reversible	Reversible
Sms	Dox (7d)	Washout (7d)	Irreversible	Irreversible
Ssr4	Dox (7d)	Washout (7d)	Reversible	Reversible
Suv39h1	Dox (7d)	Washout (7d)	Reversible	Reversible
Syap1	Dox (7d)	Washout (7d)	Reversible	Reversible
Taz	Dox (7d)	Washout (7d)	Reversible	Reversible
Tbc1d25	Dox (7d)	Washout (7d)	Reversible	Reversible
Tceanc	Dox (7d)	Washout (7d)	Reversible	Reversible
Tfe3	Dox (7d)	Washout (7d)	Partially Reversible	Reversible
Timm17b	Dox (7d)	Washout (7d)	Reversible	Reversible
Tmem29	Dox (7d)	Washout (7d)	Reversible	Reversible
Tmsb4x	Dox (7d)	Washout (7d)	Irreversible	Irreversible
Trappc2	Dox (7d)	Washout (7d)	Reversible	Reversible
Tspyl2	Dox (7d)	Washout (7d)	Partially Reversible	Reversible
Txlng	Dox (7d)	Washout (7d)	Reversible	Reversible
Uba1	Dox (7d)	Washout (7d)	Reversible	Reversible
Ubl4	Dox (7d)	Washout (7d)	Reversible	Reversible
Upf3b	Dox (7d)	Washout (7d)	Reversible	Reversible
Usp11	Dox (7d)	Washout (7d)	Reversible	Reversible
Usp9x	Dox (7d)	Washout (7d)	Reversible	Reversible
Utp14a	Dox (7d)	Washout (7d)	Reversible	Reversible
Uxt	Dox (7d)	Washout (7d)	Partially Reversible	Reversible
Vbp1	Dox (7d)	Washout (7d)	Partially Reversible	Reversible
Wdr13	Dox (7d)	Washout (7d)	Reversible	Reversible
Wdr45	Dox (7d)	Washout (7d)	Partially Reversible	Reversible
Zrsr2	Dox (7d)	Washout (7d)	Reversible	Reversible
1810030O07Rik	Dox (7d)	Washout (14d)	Reversible	Reversible
5530601H04Rik	Dox (7d)	Washout (14d)	Reversible	Reversible
5730405O15Rik	Dox (7d)	Washout (14d)	Partially Reversible	Reversible
A230072C01Rik	Dox (7d)	Washout (14d)	Partially Reversible	Reversible
A830080D01Rik	Dox (7d)	Washout (14d)	Reversible	Reversible
Abcd1	Dox (7d)	Washout (14d)	Reversible	Reversible
Akap17b	Dox (7d)	Washout (14d)	Reversible	Reversible
Alg13	Dox (7d)	Washout (14d)	Irreversible	Irreversible
Ap1s2	Dox (7d)	Washout (14d)	Reversible	Reversible
Araf	Dox (7d)	Washout (14d)	Reversible	Reversible
Arhgap4	Dox (7d)	Washout (14d)	Reversible	Reversible
Armcx5	Dox (7d)	Washout (14d)	Reversible	Reversible
Atp6ap1	Dox (7d)	Washout (14d)	Reversible	Reversible
Atp6ap2	Dox (7d)	Washout (14d)	Reversible	Reversible
BC022960	Dox (7d)	Washout (14d)	Reversible	Reversible
Bcap31	Dox (7d)	Washout (14d)	Reversible	Reversible
Bcor	Dox (7d)	Washout (14d)	Partially Reversible	Reversible
Ccdc120	Dox (7d)	Washout (14d)	Reversible	Reversible
Cdk16	Dox (7d)	Washout (14d)	Reversible	Reversible
Cenpi	Dox (7d)	Washout (14d)	Reversible	Reversible
Cfp	Dox (7d)	Washout (14d)	Partially Reversible	Reversible
Chm	Dox (7d)	Washout (14d)	Reversible	Reversible
Cox7b	Dox (7d)	Washout (14d)	Partially Reversible	Reversible
Cstf2	Dox (7d)	Washout (14d)	Reversible	Reversible
Ctps2	Dox (7d)	Washout (14d)	Irreversible	Irreversible
Ddx3x	Dox (7d)	Washout (14d)	Reversible	Reversible
Dnase1l1	Dox (7d)	Washout (14d)	Reversible	Reversible
Ebp	Dox (7d)	Washout (14d)	Reversible	Reversible
Eif1ax	Dox (7d)	Washout (14d)	Partially Reversible	Reversible
Eif2s3x	Dox (7d)	Washout (14d)	Reversible	Reversible
Elk1	Dox (7d)	Washout (14d)	Partially Reversible	Reversible
Emd	Dox (7d)	Washout (14d)	Reversible	Reversible
Ercc6l	Dox (7d)	Washout (14d)	Reversible	Reversible
Fam50a	Dox (7d)	Washout (14d)	Reversible	Reversible
Firre	Dox (7d)	Washout (14d)	Reversible	Reversible
Flna	Dox (7d)	Washout (14d)	Reversible	Reversible
Fmr1	Dox (7d)	Washout (14d)	Partially Reversible	Reversible
Ftsj1	Dox (7d)	Washout (14d)	Reversible	Reversible
Ftx	Dox (7d)	Washout (14d)	Reversible	Reversible
Fundc1	Dox (7d)	Washout (14d)	Partially Reversible	Reversible
G6pdx	Dox (7d)	Washout (14d)	Reversible	Reversible
Gdi1	Dox (7d)	Washout (14d)	Reversible	Reversible
Gemin8	Dox (7d)	Washout (14d)	Reversible	Reversible
Gm14539	Dox (7d)	Washout (14d)	Reversible	Reversible
Gm14634	Dox (7d)	Washout (14d)	Partially Reversible	Reversible
Gm14680	Dox (7d)	Washout (14d)	Reversible	Reversible
Gm15163	Dox (7d)	Washout (14d)	Partially Reversible	Reversible
Gm8822	Dox (7d)	Washout (14d)	Partially Reversible	Reversible
Gpkow	Dox (7d)	Washout (14d)	Reversible	Reversible
Gpm6b	Dox (7d)	Washout (14d)	Reversible	Reversible
Gprasp1	Dox (7d)	Washout (14d)	Reversible	Reversible
Gripap1	Dox (7d)	Washout (14d)	Reversible	Reversible
Hccs	Dox (7d)	Washout (14d)	Reversible	Reversible
Hcfc1	Dox (7d)	Washout (14d)	Reversible	Reversible
Hdac6	Dox (7d)	Washout (14d)	Reversible	Reversible
Hsd17b10	Dox (7d)	Washout (14d)	Reversible	Reversible
Htatsf1	Dox (7d)	Washout (14d)	Reversible	Reversible
Huwe1	Dox (7d)	Washout (14d)	Reversible	Reversible
Idh3g	Dox (7d)	Washout (14d)	Reversible	Reversible
Igbp1	Dox (7d)	Washout (14d)	Reversible	Reversible
Ikbkg	Dox (7d)	Washout (14d)	Reversible	Reversible
Iqsec2	Dox (7d)	Washout (14d)	Partially Reversible	Reversible
Jpx	Dox (7d)	Washout (14d)	Reversible	Reversible
Kantr	Dox (7d)	Washout (14d)	Partially Reversible	Reversible
Kcnd1	Dox (7d)	Washout (14d)	Reversible	Reversible
Kdm5c	Dox (7d)	Washout (14d)	Reversible	Reversible
Kdm6a	Dox (7d)	Washout (14d)	Reversible	Reversible
Lage3	Dox (7d)	Washout (14d)	Reversible	Reversible
Magt1	Dox (7d)	Washout (14d)	Partially Reversible	Reversible
Mbtps2	Dox (7d)	Washout (14d)	Reversible	Reversible
Mdm4-ps	Dox (7d)	Washout (14d)	Reversible	Reversible
Mecp2	Dox (7d)	Washout (14d)	Reversible	Reversible
Med14	Dox (7d)	Washout (14d)	Reversible	Reversible
Mid1ip1	Dox (7d)	Washout (14d)	Reversible	Reversible
Mmgt1	Dox (7d)	Washout (14d)	Reversible	Reversible
Naa10	Dox (7d)	Washout (14d)	Reversible	Reversible
Ndufb11	Dox (7d)	Washout (14d)	Reversible	Reversible
Nkap	Dox (7d)	Washout (14d)	Reversible	Reversible
Ofd1	Dox (7d)	Washout (14d)	Reversible	Reversible
Otud5	Dox (7d)	Washout (14d)	Reversible	Reversible
Pbdc1	Dox (7d)	Washout (14d)	Reversible	Reversible
Pcsk1n	Dox (7d)	Washout (14d)	Partially Reversible	Reversible
Pdzd4	Dox (7d)	Washout (14d)	Partially Reversible	Reversible
Piga	Dox (7d)	Washout (14d)	Reversible	Reversible
Pim2	Dox (7d)	Washout (14d)	Reversible	Reversible
Plxna3	Dox (7d)	Washout (14d)	Reversible	Reversible
Plxnb3	Dox (7d)	Washout (14d)	Reversible	Reversible
Porcn	Dox (7d)	Washout (14d)	Reversible	Reversible
Pqbp1	Dox (7d)	Washout (14d)	Reversible	Reversible
Praf2	Dox (7d)	Washout (14d)	Reversible	Reversible
Prdx4	Dox (7d)	Washout (14d)	Irreversible	Irreversible
Psmd10	Dox (7d)	Washout (14d)	Partially Reversible	Reversible
RP23-135F22.6	Dox (7d)	Washout (14d)	Reversible	Reversible
Rab9	Dox (7d)	Washout (14d)	Reversible	Reversible
Rbbp7	Dox (7d)	Washout (14d)	Reversible	Reversible
Rbm10	Dox (7d)	Washout (14d)	Reversible	Reversible
Rbm3	Dox (7d)	Washout (14d)	Reversible	Reversible
Rbmx	Dox (7d)	Washout (14d)	Partially Reversible	Reversible
Renbp	Dox (7d)	Washout (14d)	Partially Reversible	Reversible
Ribc1	Dox (7d)	Washout (14d)	Reversible	Reversible
Rpgr	Dox (7d)	Washout (14d)	Irreversible	Irreversible
Rpl10	Dox (7d)	Washout (14d)	Reversible	Reversible
Rps4x	Dox (7d)	Washout (14d)	Reversible	Reversible
Siah1b	Dox (7d)	Washout (14d)	Reversible	Reversible
Slc35a2	Dox (7d)	Washout (14d)	Reversible	Reversible
Slc6a8	Dox (7d)	Washout (14d)	Reversible	Reversible
Slc9a6	Dox (7d)	Washout (14d)	Reversible	Reversible
Smc1a	Dox (7d)	Washout (14d)	Reversible	Reversible
Sms	Dox (7d)	Washout (14d)	Irreversible	Irreversible
Ssr4	Dox (7d)	Washout (14d)	Reversible	Reversible
Suv39h1	Dox (7d)	Washout (14d)	Reversible	Reversible
Syap1	Dox (7d)	Washout (14d)	Reversible	Reversible
Taz	Dox (7d)	Washout (14d)	Reversible	Reversible
Tbc1d25	Dox (7d)	Washout (14d)	Reversible	Reversible
Tceanc	Dox (7d)	Washout (14d)	Reversible	Reversible
Tfe3	Dox (7d)	Washout (14d)	Reversible	Reversible
Timm17b	Dox (7d)	Washout (14d)	Reversible	Reversible
Tmem29	Dox (7d)	Washout (14d)	Reversible	Reversible
Tmsb4x	Dox (7d)	Washout (14d)	Partially Reversible	Reversible
Trappc2	Dox (7d)	Washout (14d)	Reversible	Reversible
Tspyl2	Dox (7d)	Washout (14d)	Reversible	Reversible
Txlng	Dox (7d)	Washout (14d)	Reversible	Reversible
Uba1	Dox (7d)	Washout (14d)	Reversible	Reversible
Ubl4	Dox (7d)	Washout (14d)	Reversible	Reversible
Upf3b	Dox (7d)	Washout (14d)	Reversible	Reversible
Usp11	Dox (7d)	Washout (14d)	Reversible	Reversible
Usp9x	Dox (7d)	Washout (14d)	Reversible	Reversible
Utp14a	Dox (7d)	Washout (14d)	Reversible	Reversible
Uxt	Dox (7d)	Washout (14d)	Reversible	Reversible
Vbp1	Dox (7d)	Washout (14d)	Reversible	Reversible
Wdr13	Dox (7d)	Washout (14d)	Reversible	Reversible
Wdr45	Dox (7d)	Washout (14d)	Reversible	Reversible
Zrsr2	Dox (7d)	Washout (14d)	Reversible	Reversible
1810030O07Rik	Dox (14d)	Washout (7d)	Reversible	Reversible
3110067C02Rik	Dox (14d)	Washout (7d)	Reversible	Reversible
5530601H04Rik	Dox (14d)	Washout (7d)	Reversible	Reversible
9530051G07Rik	Dox (14d)	Washout (7d)	Irreversible	Irreversible
Abcd1	Dox (14d)	Washout (7d)	Reversible	Reversible
Ap1s2	Dox (14d)	Washout (7d)	Partially Reversible	Reversible
Araf	Dox (14d)	Washout (7d)	Reversible	Reversible
Atg4a	Dox (14d)	Washout (7d)	Reversible	Reversible
BC065397	Dox (14d)	Washout (7d)	Partially Reversible	Reversible
Bcap31	Dox (14d)	Washout (7d)	Reversible	Reversible
Chm	Dox (14d)	Washout (7d)	Partially Reversible	Reversible
Ctps2	Dox (14d)	Washout (7d)	Irreversible	Irreversible
Ddx3x	Dox (14d)	Washout (7d)	Reversible	Reversible
Eda2r	Dox (14d)	Washout (7d)	Reversible	Reversible
Ercc6l	Dox (14d)	Washout (7d)	Reversible	Reversible
Firre	Dox (14d)	Washout (7d)	Reversible	Reversible
Fmr1	Dox (14d)	Washout (7d)	Partially Reversible	Reversible
Ftsj1	Dox (14d)	Washout (7d)	Reversible	Reversible
Ftx	Dox (14d)	Washout (7d)	Reversible	Reversible
G6pdx	Dox (14d)	Washout (7d)	Reversible	Reversible
Gemin8	Dox (14d)	Washout (7d)	Reversible	Reversible
Gm14539	Dox (14d)	Washout (7d)	Reversible	Reversible
Gm14634	Dox (14d)	Washout (7d)	Irreversible	Irreversible
Gpkow	Dox (14d)	Washout (7d)	Partially Reversible	Reversible
Gpm6b	Dox (14d)	Washout (7d)	Reversible	Reversible
Hcfc1	Dox (14d)	Washout (7d)	Reversible	Reversible
Htatsf1	Dox (14d)	Washout (7d)	Reversible	Reversible
Idh3g	Dox (14d)	Washout (7d)	Reversible	Reversible
Jpx	Dox (14d)	Washout (7d)	Reversible	Reversible
Kdm5c	Dox (14d)	Washout (7d)	Reversible	Reversible
Kdm6a	Dox (14d)	Washout (7d)	Reversible	Reversible
Mdm4-ps	Dox (14d)	Washout (7d)	Reversible	Reversible
Mecp2	Dox (14d)	Washout (7d)	Reversible	Reversible
Med14	Dox (14d)	Washout (7d)	Partially Reversible	Reversible
Mmgt1	Dox (14d)	Washout (7d)	Reversible	Reversible
Morf4l2	Dox (14d)	Washout (7d)	Reversible	Reversible
Ocrl	Dox (14d)	Washout (7d)	Irreversible	Irreversible
Ofd1	Dox (14d)	Washout (7d)	Reversible	Reversible
Pbdc1	Dox (14d)	Washout (7d)	Reversible	Reversible
Piga	Dox (14d)	Washout (7d)	Reversible	Reversible
Plp1	Dox (14d)	Washout (7d)	Reversible	Reversible
Plxnb3	Dox (14d)	Washout (7d)	Partially Reversible	Reversible
Psmd10	Dox (14d)	Washout (7d)	Reversible	Reversible
Rbbp7	Dox (14d)	Washout (7d)	Reversible	Reversible
Rbm41	Dox (14d)	Washout (7d)	Reversible	Reversible
Siah1b	Dox (14d)	Washout (7d)	Reversible	Reversible
Slc6a8	Dox (14d)	Washout (7d)	Partially Reversible	Reversible
Slc9a6	Dox (14d)	Washout (7d)	Reversible	Reversible
Ssr4	Dox (14d)	Washout (7d)	Reversible	Reversible
Suv39h1	Dox (14d)	Washout (7d)	Reversible	Reversible
Syap1	Dox (14d)	Washout (7d)	Reversible	Reversible
Tceanc	Dox (14d)	Washout (7d)	Reversible	Reversible
Tmem29	Dox (14d)	Washout (7d)	Partially Reversible	Reversible
Trappc2	Dox (14d)	Washout (7d)	Reversible	Reversible
Txlng	Dox (14d)	Washout (7d)	Reversible	Reversible
Uba1	Dox (14d)	Washout (7d)	Reversible	Reversible
Usp9x	Dox (14d)	Washout (7d)	Reversible	Reversible
Utp14a	Dox (14d)	Washout (7d)	Reversible	Reversible
Uxt	Dox (14d)	Washout (7d)	Reversible	Reversible
Zdhhc9	Dox (14d)	Washout (7d)	Irreversible	Irreversible
Zrsr2	Dox (14d)	Washout (7d)	Reversible	Reversible
1810030O07Rik	Dox (14d)	Washout (14d)	Reversible	Reversible
3110067C02Rik	Dox (14d)	Washout (14d)	Partially Reversible	Reversible
5530601H04Rik	Dox (14d)	Washout (14d)	Reversible	Reversible
9530051G07Rik	Dox (14d)	Washout (14d)	Irreversible	Irreversible
Abcd1	Dox (14d)	Washout (14d)	Reversible	Reversible
Ap1s2	Dox (14d)	Washout (14d)	Partially Reversible	Reversible
Araf	Dox (14d)	Washout (14d)	Reversible	Reversible
Atg4a	Dox (14d)	Washout (14d)	Reversible	Reversible
BC065397	Dox (14d)	Washout (14d)	Reversible	Reversible
Bcap31	Dox (14d)	Washout (14d)	Reversible	Reversible
Chm	Dox (14d)	Washout (14d)	Partially Reversible	Reversible
Ctps2	Dox (14d)	Washout (14d)	Partially Reversible	Reversible
Ddx3x	Dox (14d)	Washout (14d)	Reversible	Reversible
Eda2r	Dox (14d)	Washout (14d)	Reversible	Reversible
Ercc6l	Dox (14d)	Washout (14d)	Reversible	Reversible
Firre	Dox (14d)	Washout (14d)	Reversible	Reversible
Fmr1	Dox (14d)	Washout (14d)	Partially Reversible	Reversible
Ftsj1	Dox (14d)	Washout (14d)	Reversible	Reversible
Ftx	Dox (14d)	Washout (14d)	Reversible	Reversible
G6pdx	Dox (14d)	Washout (14d)	Reversible	Reversible
Gemin8	Dox (14d)	Washout (14d)	Reversible	Reversible
Gm14539	Dox (14d)	Washout (14d)	Reversible	Reversible
Gm14634	Dox (14d)	Washout (14d)	Reversible	Reversible
Gpkow	Dox (14d)	Washout (14d)	Reversible	Reversible
Gpm6b	Dox (14d)	Washout (14d)	Reversible	Reversible
Hcfc1	Dox (14d)	Washout (14d)	Reversible	Reversible
Htatsf1	Dox (14d)	Washout (14d)	Reversible	Reversible
Idh3g	Dox (14d)	Washout (14d)	Reversible	Reversible
Jpx	Dox (14d)	Washout (14d)	Reversible	Reversible
Kdm5c	Dox (14d)	Washout (14d)	Reversible	Reversible
Kdm6a	Dox (14d)	Washout (14d)	Reversible	Reversible
Mdm4-ps	Dox (14d)	Washout (14d)	Irreversible	Irreversible
Mecp2	Dox (14d)	Washout (14d)	Reversible	Reversible
Med14	Dox (14d)	Washout (14d)	Reversible	Reversible
Mmgt1	Dox (14d)	Washout (14d)	Reversible	Reversible
Morf4l2	Dox (14d)	Washout (14d)	Reversible	Reversible
Ocrl	Dox (14d)	Washout (14d)	Irreversible	Irreversible
Ofd1	Dox (14d)	Washout (14d)	Reversible	Reversible
Pbdc1	Dox (14d)	Washout (14d)	Reversible	Reversible
Piga	Dox (14d)	Washout (14d)	Reversible	Reversible
Plp1	Dox (14d)	Washout (14d)	Reversible	Reversible
Plxnb3	Dox (14d)	Washout (14d)	Reversible	Reversible
Psmd10	Dox (14d)	Washout (14d)	Reversible	Reversible
Rbbp7	Dox (14d)	Washout (14d)	Reversible	Reversible
Rbm41	Dox (14d)	Washout (14d)	Reversible	Reversible
Siah1b	Dox (14d)	Washout (14d)	Reversible	Reversible
Slc6a8	Dox (14d)	Washout (14d)	Reversible	Reversible
Slc9a6	Dox (14d)	Washout (14d)	Reversible	Reversible
Ssr4	Dox (14d)	Washout (14d)	Reversible	Reversible
Suv39h1	Dox (14d)	Washout (14d)	Reversible	Reversible
Syap1	Dox (14d)	Washout (14d)	Reversible	Reversible
Tceanc	Dox (14d)	Washout (14d)	Reversible	Reversible
Tmem29	Dox (14d)	Washout (14d)	Reversible	Reversible
Trappc2	Dox (14d)	Washout (14d)	Reversible	Reversible
Txlng	Dox (14d)	Washout (14d)	Reversible	Reversible
Uba1	Dox (14d)	Washout (14d)	Reversible	Reversible
Usp9x	Dox (14d)	Washout (14d)	Reversible	Reversible
Utp14a	Dox (14d)	Washout (14d)	Reversible	Reversible
Uxt	Dox (14d)	Washout (14d)	Reversible	Reversible
Zdhhc9	Dox (14d)	Washout (14d)	Partially Reversible	Reversible
Zrsr2	Dox (14d)	Washout (14d)	Reversible	Reversible
1810030O07Rik	Dox (14d)	Washout (21d)	Reversible	Reversible
3110067C02Rik	Dox (14d)	Washout (21d)	Partially Reversible	Reversible
5530601H04Rik	Dox (14d)	Washout (21d)	Reversible	Reversible
9530051G07Rik	Dox (14d)	Washout (21d)	Partially Reversible	Reversible
Abcd1	Dox (14d)	Washout (21d)	Reversible	Reversible
Ap1s2	Dox (14d)	Washout (21d)	Reversible	Reversible
Araf	Dox (14d)	Washout (21d)	Reversible	Reversible
Atg4a	Dox (14d)	Washout (21d)	Reversible	Reversible
BC065397	Dox (14d)	Washout (21d)	Reversible	Reversible
Bcap31	Dox (14d)	Washout (21d)	Reversible	Reversible
Chm	Dox (14d)	Washout (21d)	Partially Reversible	Reversible
Ctps2	Dox (14d)	Washout (21d)	Partially Reversible	Reversible
Ddx3x	Dox (14d)	Washout (21d)	Reversible	Reversible
Eda2r	Dox (14d)	Washout (21d)	Reversible	Reversible
Ercc6l	Dox (14d)	Washout (21d)	Reversible	Reversible
Firre	Dox (14d)	Washout (21d)	Reversible	Reversible
Fmr1	Dox (14d)	Washout (21d)	Partially Reversible	Reversible
Ftsj1	Dox (14d)	Washout (21d)	Reversible	Reversible
Ftx	Dox (14d)	Washout (21d)	Reversible	Reversible
G6pdx	Dox (14d)	Washout (21d)	Reversible	Reversible
Gemin8	Dox (14d)	Washout (21d)	Reversible	Reversible
Gm14539	Dox (14d)	Washout (21d)	Reversible	Reversible
Gm14634	Dox (14d)	Washout (21d)	Reversible	Reversible
Gpkow	Dox (14d)	Washout (21d)	Reversible	Reversible
Gpm6b	Dox (14d)	Washout (21d)	Reversible	Reversible
Hcfc1	Dox (14d)	Washout (21d)	Reversible	Reversible
Htatsf1	Dox (14d)	Washout (21d)	Reversible	Reversible
Idh3g	Dox (14d)	Washout (21d)	Reversible	Reversible
Jpx	Dox (14d)	Washout (21d)	Reversible	Reversible
Kdm5c	Dox (14d)	Washout (21d)	Reversible	Reversible
Kdm6a	Dox (14d)	Washout (21d)	Reversible	Reversible
Mdm4-ps	Dox (14d)	Washout (21d)	Reversible	Reversible
Mecp2	Dox (14d)	Washout (21d)	Reversible	Reversible
Med14	Dox (14d)	Washout (21d)	Reversible	Reversible
Mmgt1	Dox (14d)	Washout (21d)	Reversible	Reversible
Morf4l2	Dox (14d)	Washout (21d)	Reversible	Reversible
Ocrl	Dox (14d)	Washout (21d)	Irreversible	Irreversible
Ofd1	Dox (14d)	Washout (21d)	Reversible	Reversible
Pbdc1	Dox (14d)	Washout (21d)	Reversible	Reversible
Piga	Dox (14d)	Washout (21d)	Reversible	Reversible
Plp1	Dox (14d)	Washout (21d)	Reversible	Reversible
Plxnb3	Dox (14d)	Washout (21d)	Reversible	Reversible
Psmd10	Dox (14d)	Washout (21d)	Reversible	Reversible
Rbbp7	Dox (14d)	Washout (21d)	Partially Reversible	Reversible
Rbm41	Dox (14d)	Washout (21d)	Reversible	Reversible
Siah1b	Dox (14d)	Washout (21d)	Reversible	Reversible
Slc6a8	Dox (14d)	Washout (21d)	Reversible	Reversible
Slc9a6	Dox (14d)	Washout (21d)	Reversible	Reversible
Ssr4	Dox (14d)	Washout (21d)	Reversible	Reversible
Suv39h1	Dox (14d)	Washout (21d)	Reversible	Reversible
Syap1	Dox (14d)	Washout (21d)	Reversible	Reversible
Tceanc	Dox (14d)	Washout (21d)	Reversible	Reversible
Tmem29	Dox (14d)	Washout (21d)	Reversible	Reversible
Trappc2	Dox (14d)	Washout (21d)	Reversible	Reversible
Txlng	Dox (14d)	Washout (21d)	Reversible	Reversible
Uba1	Dox (14d)	Washout (21d)	Reversible	Reversible
Usp9x	Dox (14d)	Washout (21d)	Reversible	Reversible
Utp14a	Dox (14d)	Washout (21d)	Reversible	Reversible
Uxt	Dox (14d)	Washout (21d)	Reversible	Reversible
Zdhhc9	Dox (14d)	Washout (21d)	Partially Reversible	Reversible
Zrsr2	Dox (14d)	Washout (21d)	Reversible	Reversible
1810030O07Rik	Dox (21d)	Washout (7d)	Reversible	Reversible
3110067C02Rik	Dox (21d)	Washout (7d)	Reversible	Reversible
5530601H04Rik	Dox (21d)	Washout (7d)	Reversible	Reversible
9530051G07Rik	Dox (21d)	Washout (7d)	Irreversible	Irreversible
Abcd1	Dox (21d)	Washout (7d)	Partially Reversible	Reversible
Ap1s2	Dox (21d)	Washout (7d)	Partially Reversible	Reversible
Araf	Dox (21d)	Washout (7d)	Reversible	Reversible
Atg4a	Dox (21d)	Washout (7d)	Reversible	Reversible
BC065397	Dox (21d)	Washout (7d)	Partially Reversible	Reversible
Bcap31	Dox (21d)	Washout (7d)	Reversible	Reversible
Chm	Dox (21d)	Washout (7d)	Partially Reversible	Reversible
Ctps2	Dox (21d)	Washout (7d)	Irreversible	Irreversible
Ddx3x	Dox (21d)	Washout (7d)	Reversible	Reversible
Eda2r	Dox (21d)	Washout (7d)	Reversible	Reversible
Ercc6l	Dox (21d)	Washout (7d)	Reversible	Reversible
Firre	Dox (21d)	Washout (7d)	Reversible	Reversible
Fmr1	Dox (21d)	Washout (7d)	Partially Reversible	Reversible
Ftsj1	Dox (21d)	Washout (7d)	Reversible	Reversible
Ftx	Dox (21d)	Washout (7d)	Reversible	Reversible
G6pdx	Dox (21d)	Washout (7d)	Reversible	Reversible
Gemin8	Dox (21d)	Washout (7d)	Reversible	Reversible
Gm14539	Dox (21d)	Washout (7d)	Reversible	Reversible
Gm14634	Dox (21d)	Washout (7d)	Irreversible	Irreversible
Gpkow	Dox (21d)	Washout (7d)	Partially Reversible	Reversible
Gpm6b	Dox (21d)	Washout (7d)	Reversible	Reversible
Hcfc1	Dox (21d)	Washout (7d)	Reversible	Reversible
Htatsf1	Dox (21d)	Washout (7d)	Reversible	Reversible
Idh3g	Dox (21d)	Washout (7d)	Reversible	Reversible
Jpx	Dox (21d)	Washout (7d)	Reversible	Reversible
Kdm5c	Dox (21d)	Washout (7d)	Reversible	Reversible
Kdm6a	Dox (21d)	Washout (7d)	Reversible	Reversible
Mdm4-ps	Dox (21d)	Washout (7d)	Reversible	Reversible
Mecp2	Dox (21d)	Washout (7d)	Reversible	Reversible
Med14	Dox (21d)	Washout (7d)	Partially Reversible	Reversible
Mmgt1	Dox (21d)	Washout (7d)	Reversible	Reversible
Morf4l2	Dox (21d)	Washout (7d)	Partially Reversible	Reversible
Ocrl	Dox (21d)	Washout (7d)	Irreversible	Irreversible
Ofd1	Dox (21d)	Washout (7d)	Reversible	Reversible
Pbdc1	Dox (21d)	Washout (7d)	Reversible	Reversible
Piga	Dox (21d)	Washout (7d)	Reversible	Reversible
Plp1	Dox (21d)	Washout (7d)	Partially Reversible	Reversible
Plxnb3	Dox (21d)	Washout (7d)	Partially Reversible	Reversible
Psmd10	Dox (21d)	Washout (7d)	Reversible	Reversible
Rbbp7	Dox (21d)	Washout (7d)	Reversible	Reversible
Rbm41	Dox (21d)	Washout (7d)	Reversible	Reversible
Siah1b	Dox (21d)	Washout (7d)	Reversible	Reversible
Slc6a8	Dox (21d)	Washout (7d)	Partially Reversible	Reversible
Slc9a6	Dox (21d)	Washout (7d)	Reversible	Reversible
Ssr4	Dox (21d)	Washout (7d)	Reversible	Reversible
Suv39h1	Dox (21d)	Washout (7d)	Reversible	Reversible
Syap1	Dox (21d)	Washout (7d)	Reversible	Reversible
Tceanc	Dox (21d)	Washout (7d)	Reversible	Reversible
Tmem29	Dox (21d)	Washout (7d)	Partially Reversible	Reversible
Trappc2	Dox (21d)	Washout (7d)	Reversible	Reversible
Txlng	Dox (21d)	Washout (7d)	Reversible	Reversible
Uba1	Dox (21d)	Washout (7d)	Reversible	Reversible
Usp9x	Dox (21d)	Washout (7d)	Partially Reversible	Reversible
Utp14a	Dox (21d)	Washout (7d)	Reversible	Reversible
Uxt	Dox (21d)	Washout (7d)	Reversible	Reversible
Zdhhc9	Dox (21d)	Washout (7d)	Partially Reversible	Reversible
Zrsr2	Dox (21d)	Washout (7d)	Reversible	Reversible
1810030O07Rik	Dox (7d)	Washout (7d)	Reversible	Reversible
3110067C02Rik	Dox (7d)	Washout (7d)	Reversible	Reversible
5530601H04Rik	Dox (7d)	Washout (7d)	Reversible	Reversible
9530051G07Rik	Dox (7d)	Washout (7d)	Irreversible	Irreversible
Abcd1	Dox (7d)	Washout (7d)	Reversible	Reversible
Ap1s2	Dox (7d)	Washout (7d)	Partially Reversible	Reversible
Araf	Dox (7d)	Washout (7d)	Reversible	Reversible
Atg4a	Dox (7d)	Washout (7d)	Reversible	Reversible
BC065397	Dox (7d)	Washout (7d)	Reversible	Reversible
Bcap31	Dox (7d)	Washout (7d)	Reversible	Reversible
Chm	Dox (7d)	Washout (7d)	Partially Reversible	Reversible
Ctps2	Dox (7d)	Washout (7d)	Irreversible	Irreversible
Ddx3x	Dox (7d)	Washout (7d)	Reversible	Reversible
Eda2r	Dox (7d)	Washout (7d)	Reversible	Reversible
Ercc6l	Dox (7d)	Washout (7d)	Reversible	Reversible
Firre	Dox (7d)	Washout (7d)	Reversible	Reversible
Fmr1	Dox (7d)	Washout (7d)	Reversible	Reversible
Ftsj1	Dox (7d)	Washout (7d)	Reversible	Reversible
Ftx	Dox (7d)	Washout (7d)	Reversible	Reversible
G6pdx	Dox (7d)	Washout (7d)	Reversible	Reversible
Gemin8	Dox (7d)	Washout (7d)	Reversible	Reversible
Gm14539	Dox (7d)	Washout (7d)	Reversible	Reversible
Gm14634	Dox (7d)	Washout (7d)	Reversible	Reversible
Gpkow	Dox (7d)	Washout (7d)	Partially Reversible	Reversible
Gpm6b	Dox (7d)	Washout (7d)	Reversible	Reversible
Hcfc1	Dox (7d)	Washout (7d)	Reversible	Reversible
Htatsf1	Dox (7d)	Washout (7d)	Reversible	Reversible
Idh3g	Dox (7d)	Washout (7d)	Reversible	Reversible
Jpx	Dox (7d)	Washout (7d)	Reversible	Reversible
Kdm5c	Dox (7d)	Washout (7d)	Reversible	Reversible
Kdm6a	Dox (7d)	Washout (7d)	Reversible	Reversible
Mdm4-ps	Dox (7d)	Washout (7d)	Reversible	Reversible
Mecp2	Dox (7d)	Washout (7d)	Reversible	Reversible
Med14	Dox (7d)	Washout (7d)	Reversible	Reversible
Mmgt1	Dox (7d)	Washout (7d)	Reversible	Reversible
Morf4l2	Dox (7d)	Washout (7d)	Reversible	Reversible
Ocrl	Dox (7d)	Washout (7d)	Partially Reversible	Reversible
Ofd1	Dox (7d)	Washout (7d)	Reversible	Reversible
Pbdc1	Dox (7d)	Washout (7d)	Reversible	Reversible
Piga	Dox (7d)	Washout (7d)	Reversible	Reversible
Plp1	Dox (7d)	Washout (7d)	Reversible	Reversible
Plxnb3	Dox (7d)	Washout (7d)	Reversible	Reversible
Psmd10	Dox (7d)	Washout (7d)	Reversible	Reversible
Rbbp7	Dox (7d)	Washout (7d)	Reversible	Reversible
Rbm41	Dox (7d)	Washout (7d)	Reversible	Reversible
Siah1b	Dox (7d)	Washout (7d)	Reversible	Reversible
Slc6a8	Dox (7d)	Washout (7d)	Partially Reversible	Reversible
Slc9a6	Dox (7d)	Washout (7d)	Reversible	Reversible
Ssr4	Dox (7d)	Washout (7d)	Reversible	Reversible
Suv39h1	Dox (7d)	Washout (7d)	Reversible	Reversible
Syap1	Dox (7d)	Washout (7d)	Reversible	Reversible
Tceanc	Dox (7d)	Washout (7d)	Reversible	Reversible
Tmem29	Dox (7d)	Washout (7d)	Reversible	Reversible
Trappc2	Dox (7d)	Washout (7d)	Reversible	Reversible
Txlng	Dox (7d)	Washout (7d)	Reversible	Reversible
Uba1	Dox (7d)	Washout (7d)	Reversible	Reversible
Usp9x	Dox (7d)	Washout (7d)	Reversible	Reversible
Utp14a	Dox (7d)	Washout (7d)	Reversible	Reversible
Uxt	Dox (7d)	Washout (7d)	Reversible	Reversible
Zdhhc9	Dox (7d)	Washout (7d)	Partially Reversible	Reversible
Zrsr2	Dox (7d)	Washout (7d)	Reversible	Reversible
1810030O07Rik	Dox (14d)	Washout (7d)	Reversible	Reversible
5530601H04Rik	Dox (14d)	Washout (7d)	Reversible	Reversible
Abcd1	Dox (14d)	Washout (7d)	Reversible	Reversible
Araf	Dox (14d)	Washout (7d)	Reversible	Reversible
Bcap31	Dox (14d)	Washout (7d)	Reversible	Reversible
Cdk16	Dox (14d)	Washout (7d)	Reversible	Reversible
Chm	Dox (14d)	Washout (7d)	Partially Reversible	Reversible
Ddx3x	Dox (14d)	Washout (7d)	Reversible	Reversible
Eda2r	Dox (14d)	Washout (7d)	Reversible	Reversible
Eif2s3x	Dox (14d)	Washout (7d)	Reversible	Reversible
Fmr1	Dox (14d)	Washout (7d)	Partially Reversible	Reversible
Ftx	Dox (14d)	Washout (7d)	Reversible	Reversible
G530011O06Rik	Dox (14d)	Washout (7d)	Irreversible	Irreversible
G6pdx	Dox (14d)	Washout (7d)	Reversible	Reversible
Gemin8	Dox (14d)	Washout (7d)	Reversible	Reversible
Gm14539	Dox (14d)	Washout (7d)	Reversible	Reversible
Gm14634	Dox (14d)	Washout (7d)	Irreversible	Irreversible
Gm8822	Dox (14d)	Washout (7d)	Reversible	Reversible
Gpm6b	Dox (14d)	Washout (7d)	Reversible	Reversible
Hcfc1	Dox (14d)	Washout (7d)	Reversible	Reversible
Htatsf1	Dox (14d)	Washout (7d)	Reversible	Reversible
Idh3g	Dox (14d)	Washout (7d)	Reversible	Reversible
Igbp1	Dox (14d)	Washout (7d)	Reversible	Reversible
Jpx	Dox (14d)	Washout (7d)	Reversible	Reversible
Kdm5c	Dox (14d)	Washout (7d)	Reversible	Reversible
Kdm6a	Dox (14d)	Washout (7d)	Reversible	Reversible
Mdm4-ps	Dox (14d)	Washout (7d)	Reversible	Reversible
Mecp2	Dox (14d)	Washout (7d)	Reversible	Reversible
Med14	Dox (14d)	Washout (7d)	Partially Reversible	Reversible
Mmgt1	Dox (14d)	Washout (7d)	Reversible	Reversible
Ofd1	Dox (14d)	Washout (7d)	Reversible	Reversible
Pbdc1	Dox (14d)	Washout (7d)	Reversible	Reversible
Plxnb3	Dox (14d)	Washout (7d)	Reversible	Reversible
Rbbp7	Dox (14d)	Washout (7d)	Reversible	Reversible
Slc6a8	Dox (14d)	Washout (7d)	Reversible	Reversible
Slc9a6	Dox (14d)	Washout (7d)	Reversible	Reversible
Srpk3	Dox (14d)	Washout (7d)	Irreversible	Irreversible
Ssr4	Dox (14d)	Washout (7d)	Reversible	Reversible
Syap1	Dox (14d)	Washout (7d)	Reversible	Reversible
Tceanc	Dox (14d)	Washout (7d)	Reversible	Reversible
Tmem29	Dox (14d)	Washout (7d)	Irreversible	Irreversible
Trappc2	Dox (14d)	Washout (7d)	Reversible	Reversible
Txlng	Dox (14d)	Washout (7d)	Reversible	Reversible
Uba1	Dox (14d)	Washout (7d)	Reversible	Reversible
Usp9x	Dox (14d)	Washout (7d)	Reversible	Reversible
Utp14a	Dox (14d)	Washout (7d)	Reversible	Reversible
Zrsr2	Dox (14d)	Washout (7d)	Reversible	Reversible
1810030O07Rik	Dox (14d)	Washout (14d)	Reversible	Reversible
5530601H04Rik	Dox (14d)	Washout (14d)	Reversible	Reversible
Abcd1	Dox (14d)	Washout (14d)	Reversible	Reversible
Araf	Dox (14d)	Washout (14d)	Reversible	Reversible
Bcap31	Dox (14d)	Washout (14d)	Reversible	Reversible
Cdk16	Dox (14d)	Washout (14d)	Reversible	Reversible
Chm	Dox (14d)	Washout (14d)	Reversible	Reversible
Ddx3x	Dox (14d)	Washout (14d)	Reversible	Reversible
Eda2r	Dox (14d)	Washout (14d)	Reversible	Reversible
Eif2s3x	Dox (14d)	Washout (14d)	Reversible	Reversible
Fmr1	Dox (14d)	Washout (14d)	Reversible	Reversible
Ftx	Dox (14d)	Washout (14d)	Reversible	Reversible
G530011O06Rik	Dox (14d)	Washout (14d)	Reversible	Reversible
G6pdx	Dox (14d)	Washout (14d)	Reversible	Reversible
Gemin8	Dox (14d)	Washout (14d)	Reversible	Reversible
Gm14539	Dox (14d)	Washout (14d)	Reversible	Reversible
Gm14634	Dox (14d)	Washout (14d)	Reversible	Reversible
Gm8822	Dox (14d)	Washout (14d)	Reversible	Reversible
Gpm6b	Dox (14d)	Washout (14d)	Reversible	Reversible
Hcfc1	Dox (14d)	Washout (14d)	Reversible	Reversible
Htatsf1	Dox (14d)	Washout (14d)	Reversible	Reversible
Idh3g	Dox (14d)	Washout (14d)	Reversible	Reversible
Igbp1	Dox (14d)	Washout (14d)	Reversible	Reversible
Jpx	Dox (14d)	Washout (14d)	Reversible	Reversible
Kdm5c	Dox (14d)	Washout (14d)	Reversible	Reversible
Kdm6a	Dox (14d)	Washout (14d)	Reversible	Reversible
Mdm4-ps	Dox (14d)	Washout (14d)	Reversible	Reversible
Mecp2	Dox (14d)	Washout (14d)	Reversible	Reversible
Med14	Dox (14d)	Washout (14d)	Reversible	Reversible
Mmgt1	Dox (14d)	Washout (14d)	Reversible	Reversible
Ofd1	Dox (14d)	Washout (14d)	Reversible	Reversible
Pbdc1	Dox (14d)	Washout (14d)	Reversible	Reversible
Plxnb3	Dox (14d)	Washout (14d)	Reversible	Reversible
Rbbp7	Dox (14d)	Washout (14d)	Reversible	Reversible
Slc6a8	Dox (14d)	Washout (14d)	Reversible	Reversible
Slc9a6	Dox (14d)	Washout (14d)	Reversible	Reversible
Srpk3	Dox (14d)	Washout (14d)	Partially Reversible	Reversible
Ssr4	Dox (14d)	Washout (14d)	Reversible	Reversible
Syap1	Dox (14d)	Washout (14d)	Reversible	Reversible
Tceanc	Dox (14d)	Washout (14d)	Reversible	Reversible
Tmem29	Dox (14d)	Washout (14d)	Reversible	Reversible
Trappc2	Dox (14d)	Washout (14d)	Reversible	Reversible
Txlng	Dox (14d)	Washout (14d)	Reversible	Reversible
Uba1	Dox (14d)	Washout (14d)	Reversible	Reversible
Usp9x	Dox (14d)	Washout (14d)	Reversible	Reversible
Utp14a	Dox (14d)	Washout (14d)	Reversible	Reversible
Zrsr2	Dox (14d)	Washout (14d)	Reversible	Reversible
1810030O07Rik	Dox (14d)	Washout (21d)	Reversible	Reversible
5530601H04Rik	Dox (14d)	Washout (21d)	Reversible	Reversible
Abcd1	Dox (14d)	Washout (21d)	Reversible	Reversible
Araf	Dox (14d)	Washout (21d)	Reversible	Reversible
Bcap31	Dox (14d)	Washout (21d)	Reversible	Reversible
Cdk16	Dox (14d)	Washout (21d)	Reversible	Reversible
Chm	Dox (14d)	Washout (21d)	Reversible	Reversible
Ddx3x	Dox (14d)	Washout (21d)	Reversible	Reversible
Eda2r	Dox (14d)	Washout (21d)	Reversible	Reversible
Eif2s3x	Dox (14d)	Washout (21d)	Reversible	Reversible
Fmr1	Dox (14d)	Washout (21d)	Reversible	Reversible
Ftx	Dox (14d)	Washout (21d)	Reversible	Reversible
G530011O06Rik	Dox (14d)	Washout (21d)	Partially Reversible	Reversible
G6pdx	Dox (14d)	Washout (21d)	Reversible	Reversible
Gemin8	Dox (14d)	Washout (21d)	Reversible	Reversible
Gm14539	Dox (14d)	Washout (21d)	Reversible	Reversible
Gm14634	Dox (14d)	Washout (21d)	Partially Reversible	Reversible
Gm8822	Dox (14d)	Washout (21d)	Reversible	Reversible
Gpm6b	Dox (14d)	Washout (21d)	Reversible	Reversible
Hcfc1	Dox (14d)	Washout (21d)	Reversible	Reversible
Htatsf1	Dox (14d)	Washout (21d)	Reversible	Reversible
Idh3g	Dox (14d)	Washout (21d)	Reversible	Reversible
Igbp1	Dox (14d)	Washout (21d)	Reversible	Reversible
Jpx	Dox (14d)	Washout (21d)	Reversible	Reversible
Kdm5c	Dox (14d)	Washout (21d)	Reversible	Reversible
Kdm6a	Dox (14d)	Washout (21d)	Reversible	Reversible
Mdm4-ps	Dox (14d)	Washout (21d)	Partially Reversible	Reversible
Mecp2	Dox (14d)	Washout (21d)	Reversible	Reversible
Med14	Dox (14d)	Washout (21d)	Reversible	Reversible
Mmgt1	Dox (14d)	Washout (21d)	Reversible	Reversible
Ofd1	Dox (14d)	Washout (21d)	Reversible	Reversible
Pbdc1	Dox (14d)	Washout (21d)	Reversible	Reversible
Plxnb3	Dox (14d)	Washout (21d)	Reversible	Reversible
Rbbp7	Dox (14d)	Washout (21d)	Reversible	Reversible
Slc6a8	Dox (14d)	Washout (21d)	Reversible	Reversible
Slc9a6	Dox (14d)	Washout (21d)	Reversible	Reversible
Srpk3	Dox (14d)	Washout (21d)	Irreversible	Irreversible
Ssr4	Dox (14d)	Washout (21d)	Reversible	Reversible
Syap1	Dox (14d)	Washout (21d)	Reversible	Reversible
Tceanc	Dox (14d)	Washout (21d)	Reversible	Reversible
Tmem29	Dox (14d)	Washout (21d)	Partially Reversible	Reversible
Trappc2	Dox (14d)	Washout (21d)	Reversible	Reversible
Txlng	Dox (14d)	Washout (21d)	Reversible	Reversible
Uba1	Dox (14d)	Washout (21d)	Reversible	Reversible
Usp9x	Dox (14d)	Washout (21d)	Reversible	Reversible
Utp14a	Dox (14d)	Washout (21d)	Reversible	Reversible
Zrsr2	Dox (14d)	Washout (21d)	Reversible	Reversible
1810030O07Rik	Dox (21d)	Washout (7d)	Reversible	Reversible
5530601H04Rik	Dox (21d)	Washout (7d)	Reversible	Reversible
Abcd1	Dox (21d)	Washout (7d)	Reversible	Reversible
Araf	Dox (21d)	Washout (7d)	Reversible	Reversible
Bcap31	Dox (21d)	Washout (7d)	Reversible	Reversible
Cdk16	Dox (21d)	Washout (7d)	Reversible	Reversible
Chm	Dox (21d)	Washout (7d)	Partially Reversible	Reversible
Ddx3x	Dox (21d)	Washout (7d)	Reversible	Reversible
Eda2r	Dox (21d)	Washout (7d)	Reversible	Reversible
Eif2s3x	Dox (21d)	Washout (7d)	Reversible	Reversible
Fmr1	Dox (21d)	Washout (7d)	Partially Reversible	Reversible
Ftx	Dox (21d)	Washout (7d)	Reversible	Reversible
G530011O06Rik	Dox (21d)	Washout (7d)	Reversible	Reversible
G6pdx	Dox (21d)	Washout (7d)	Reversible	Reversible
Gemin8	Dox (21d)	Washout (7d)	Reversible	Reversible
Gm14539	Dox (21d)	Washout (7d)	Reversible	Reversible
Gm14634	Dox (21d)	Washout (7d)	Irreversible	Irreversible
Gm8822	Dox (21d)	Washout (7d)	Reversible	Reversible
Gpm6b	Dox (21d)	Washout (7d)	Reversible	Reversible
Hcfc1	Dox (21d)	Washout (7d)	Reversible	Reversible
Htatsf1	Dox (21d)	Washout (7d)	Reversible	Reversible
Idh3g	Dox (21d)	Washout (7d)	Reversible	Reversible
Igbp1	Dox (21d)	Washout (7d)	Reversible	Reversible
Jpx	Dox (21d)	Washout (7d)	Reversible	Reversible
Kdm5c	Dox (21d)	Washout (7d)	Reversible	Reversible
Kdm6a	Dox (21d)	Washout (7d)	Reversible	Reversible
Mdm4-ps	Dox (21d)	Washout (7d)	Reversible	Reversible
Mecp2	Dox (21d)	Washout (7d)	Reversible	Reversible
Med14	Dox (21d)	Washout (7d)	Partially Reversible	Reversible
Mmgt1	Dox (21d)	Washout (7d)	Reversible	Reversible
Ofd1	Dox (21d)	Washout (7d)	Reversible	Reversible
Pbdc1	Dox (21d)	Washout (7d)	Reversible	Reversible
Plxnb3	Dox (21d)	Washout (7d)	Reversible	Reversible
Rbbp7	Dox (21d)	Washout (7d)	Reversible	Reversible
Slc6a8	Dox (21d)	Washout (7d)	Partially Reversible	Reversible
Slc9a6	Dox (21d)	Washout (7d)	Partially Reversible	Reversible
Srpk3	Dox (21d)	Washout (7d)	Partially Reversible	Reversible
Ssr4	Dox (21d)	Washout (7d)	Reversible	Reversible
Syap1	Dox (21d)	Washout (7d)	Reversible	Reversible
Tceanc	Dox (21d)	Washout (7d)	Reversible	Reversible
Tmem29	Dox (21d)	Washout (7d)	Reversible	Reversible
Trappc2	Dox (21d)	Washout (7d)	Reversible	Reversible
Txlng	Dox (21d)	Washout (7d)	Reversible	Reversible
Uba1	Dox (21d)	Washout (7d)	Reversible	Reversible
Usp9x	Dox (21d)	Washout (7d)	Partially Reversible	Reversible
Utp14a	Dox (21d)	Washout (7d)	Reversible	Reversible
Zrsr2	Dox (21d)	Washout (7d)	Reversible	Reversible
1810030O07Rik	Dox (7d)	Washout (7d)	Reversible	Reversible
5530601H04Rik	Dox (7d)	Washout (7d)	Reversible	Reversible
Abcd1	Dox (7d)	Washout (7d)	Reversible	Reversible
Araf	Dox (7d)	Washout (7d)	Reversible	Reversible
Bcap31	Dox (7d)	Washout (7d)	Reversible	Reversible
Cdk16	Dox (7d)	Washout (7d)	Reversible	Reversible
Chm	Dox (7d)	Washout (7d)	Partially Reversible	Reversible
Ddx3x	Dox (7d)	Washout (7d)	Reversible	Reversible
Eda2r	Dox (7d)	Washout (7d)	Reversible	Reversible
Eif2s3x	Dox (7d)	Washout (7d)	Reversible	Reversible
Fmr1	Dox (7d)	Washout (7d)	Reversible	Reversible
Ftx	Dox (7d)	Washout (7d)	Reversible	Reversible
G530011O06Rik	Dox (7d)	Washout (7d)	Reversible	Reversible
G6pdx	Dox (7d)	Washout (7d)	Reversible	Reversible
Gemin8	Dox (7d)	Washout (7d)	Reversible	Reversible
Gm14539	Dox (7d)	Washout (7d)	Reversible	Reversible
Gm14634	Dox (7d)	Washout (7d)	Irreversible	Irreversible
Gm8822	Dox (7d)	Washout (7d)	Reversible	Reversible
Gpm6b	Dox (7d)	Washout (7d)	Reversible	Reversible
Hcfc1	Dox (7d)	Washout (7d)	Reversible	Reversible
Htatsf1	Dox (7d)	Washout (7d)	Reversible	Reversible
Idh3g	Dox (7d)	Washout (7d)	Reversible	Reversible
Igbp1	Dox (7d)	Washout (7d)	Reversible	Reversible
Jpx	Dox (7d)	Washout (7d)	Reversible	Reversible
Kdm5c	Dox (7d)	Washout (7d)	Reversible	Reversible
Kdm6a	Dox (7d)	Washout (7d)	Reversible	Reversible
Mdm4-ps	Dox (7d)	Washout (7d)	Reversible	Reversible
Mecp2	Dox (7d)	Washout (7d)	Reversible	Reversible
Med14	Dox (7d)	Washout (7d)	Reversible	Reversible
Mmgt1	Dox (7d)	Washout (7d)	Reversible	Reversible
Ofd1	Dox (7d)	Washout (7d)	Reversible	Reversible
Pbdc1	Dox (7d)	Washout (7d)	Reversible	Reversible
Plxnb3	Dox (7d)	Washout (7d)	Reversible	Reversible
Rbbp7	Dox (7d)	Washout (7d)	Reversible	Reversible
Slc6a8	Dox (7d)	Washout (7d)	Reversible	Reversible
Slc9a6	Dox (7d)	Washout (7d)	Reversible	Reversible
Srpk3	Dox (7d)	Washout (7d)	Reversible	Reversible
Ssr4	Dox (7d)	Washout (7d)	Reversible	Reversible
Syap1	Dox (7d)	Washout (7d)	Reversible	Reversible
Tceanc	Dox (7d)	Washout (7d)	Reversible	Reversible
Tmem29	Dox (7d)	Washout (7d)	Reversible	Reversible
Trappc2	Dox (7d)	Washout (7d)	Reversible	Reversible
Txlng	Dox (7d)	Washout (7d)	Reversible	Reversible
Uba1	Dox (7d)	Washout (7d)	Reversible	Reversible
Usp9x	Dox (7d)	Washout (7d)	Reversible	Reversible
Utp14a	Dox (7d)	Washout (7d)	Reversible	Reversible
Zrsr2	Dox (7d)	Washout (7d)	Reversible	Reversible

## Sheet: Extended Figure 8c
Timepoint	Condition	Expression
Dox (7d)	Washout (0d)	7.62726
Dox (3d)	Control	0.920352
Dox (7d)	Control	0.920352
Dox (14d)	Control	0.920352
Dox (21d)	Control	0.920352
Dox (7d)	Washout (7d)	0.845966
Dox (14d)	Washout (7d)	0.865348
Dox (14d)	Washout (14d)	0.571577
Dox (14d)	Washout (21d)	0.65475
Dox (21d)	Washout (7d)	0.915332
Dox (3d)	Control	1.07965
Dox (7d)	Control	1.07965
Dox (14d)	Control	1.07965
Dox (21d)	Control	1.07965
Dox (7d)	Washout (0d)	8.82733
Dox (14d)	Washout (0d)	6.84422
Dox (21d)	Washout (0d)	6.86878

## Sheet: Extended Figure 8d
Timepoint	Condition	Expression
Dox (7d)	Washout (0d)	6.19337
Dox (3d)	Control	1.2577
Dox (7d)	Control	1.2577
Dox (14d)	Control	1.2577
Dox (21d)	Control	1.2577
Dox (7d)	Washout (7d)	0.551423
Dox (14d)	Washout (7d)	0.630941
Dox (14d)	Washout (14d)	0.818576
Dox (14d)	Washout (21d)	0.416985
Dox (21d)	Washout (7d)	0.563674
Dox (3d)	Control	0.742296
Dox (7d)	Control	0.742296
Dox (14d)	Control	0.742296
Dox (21d)	Control	0.742296
Dox (7d)	Washout (0d)	5.56132
Dox (14d)	Washout (0d)	4.04696
Dox (21d)	Washout (0d)	7.3475

## Sheet: Extended Figure 8e
Gene	Escape Status	Timepoint	Condition	Washout allelic ratio
1810030O07Rik	Constitutive	Dox (14d)	Washout (7d)	0.85535
3110067C02Rik	NPC-specific	Dox (14d)	Washout (7d)	0.607064
5530601H04Rik	Constitutive	Dox (14d)	Washout (7d)	1.26766
9530051G07Rik	NPC-specific	Dox (14d)	Washout (7d)	0
Abcd1	NPC-specific	Dox (14d)	Washout (7d)	0.558828
Ap1s2	Facultative	Dox (14d)	Washout (7d)	0.307304
Araf	Facultative	Dox (14d)	Washout (7d)	0.924136
Atg4a	NPC-specific	Dox (14d)	Washout (7d)	0.880722
BC065397	NPC-specific	Dox (14d)	Washout (7d)	0.450928
Bcap31	Facultative	Dox (14d)	Washout (7d)	0.772755
Chm	Facultative	Dox (14d)	Washout (7d)	0.389191
Ctps2	Facultative	Dox (14d)	Washout (7d)	0.0233604
Ddx3x	Constitutive	Dox (14d)	Washout (7d)	0.749363
Eda2r	Facultative	Dox (14d)	Washout (7d)	0.840993
Ercc6l	Facultative	Dox (14d)	Washout (7d)	0.884589
Firre	Constitutive	Dox (14d)	Washout (7d)	0.930742
Fmr1	Facultative	Dox (14d)	Washout (7d)	0.364571
Ftsj1	Facultative	Dox (14d)	Washout (7d)	0.857728
Ftx	Constitutive	Dox (14d)	Washout (7d)	1.0623
G6pdx	Facultative	Dox (14d)	Washout (7d)	1.14976
Gemin8	Facultative	Dox (14d)	Washout (7d)	0.955679
Gm14539	NPC-specific	Dox (14d)	Washout (7d)	0.9729
Gm14634	Facultative	Dox (14d)	Washout (7d)	0
Gpkow	Facultative	Dox (14d)	Washout (7d)	0.343004
Gpm6b	Facultative	Dox (14d)	Washout (7d)	0.918862
Hcfc1	Facultative	Dox (14d)	Washout (7d)	0.832518
Htatsf1	NPC-specific	Dox (14d)	Washout (7d)	0.911134
Idh3g	Facultative	Dox (14d)	Washout (7d)	0.934929
Jpx	Constitutive	Dox (14d)	Washout (7d)	1.11849
Kdm5c	Constitutive	Dox (14d)	Washout (7d)	0.956221
Kdm6a	Constitutive	Dox (14d)	Washout (7d)	0.565942
Mdm4-ps	NPC-specific	Dox (14d)	Washout (7d)	0.541004
Mecp2	Facultative	Dox (14d)	Washout (7d)	0.694621
Med14	Facultative	Dox (14d)	Washout (7d)	0.372495
Mmgt1	Facultative	Dox (14d)	Washout (7d)	0.900181
Morf4l2	Facultative	Dox (14d)	Washout (7d)	0.521742
Ocrl	Facultative	Dox (14d)	Washout (7d)	0.0451766
Ofd1	Facultative	Dox (14d)	Washout (7d)	0.967667
Pbdc1	Constitutive	Dox (14d)	Washout (7d)	1.01867
Piga	Facultative	Dox (14d)	Washout (7d)	0.846116
Plp1	Facultative	Dox (14d)	Washout (7d)	0.698429
Plxnb3	NPC-specific	Dox (14d)	Washout (7d)	0.397503
Psmd10	NPC-specific	Dox (14d)	Washout (7d)	0.823629
Rbbp7	Facultative	Dox (14d)	Washout (7d)	0.996569
Rbm41	Facultative	Dox (14d)	Washout (7d)	0.72317
Siah1b	Facultative	Dox (14d)	Washout (7d)	0.725505
Slc6a8	NPC-specific	Dox (14d)	Washout (7d)	0.479738
Slc9a6	NPC-specific	Dox (14d)	Washout (7d)	0.645658
Ssr4	Facultative	Dox (14d)	Washout (7d)	1.17595
Suv39h1	Facultative	Dox (14d)	Washout (7d)	1.11112
Syap1	Facultative	Dox (14d)	Washout (7d)	0.893069
Tceanc	Facultative	Dox (14d)	Washout (7d)	0.861151
Tmem29	Constitutive	Dox (14d)	Washout (7d)	0.418687
Trappc2	Facultative	Dox (14d)	Washout (7d)	0.885315
Txlng	Facultative	Dox (14d)	Washout (7d)	0.999284
Uba1	Facultative	Dox (14d)	Washout (7d)	0.913936
Usp9x	Facultative	Dox (14d)	Washout (7d)	0.681419
Utp14a	Constitutive	Dox (14d)	Washout (7d)	0.83485
Uxt	Facultative	Dox (14d)	Washout (7d)	0.598629
Zdhhc9	NPC-specific	Dox (14d)	Washout (7d)	0.0748884
Zrsr2	Facultative	Dox (14d)	Washout (7d)	0.945799
1810030O07Rik	Constitutive	Dox (14d)	Washout (14d)	0.96415
3110067C02Rik	NPC-specific	Dox (14d)	Washout (14d)	0.161884
5530601H04Rik	Constitutive	Dox (14d)	Washout (14d)	1.12496
9530051G07Rik	NPC-specific	Dox (14d)	Washout (14d)	0
Abcd1	NPC-specific	Dox (14d)	Washout (14d)	1.12895
Ap1s2	Facultative	Dox (14d)	Washout (14d)	0.474111
Araf	Facultative	Dox (14d)	Washout (14d)	1.05875
Atg4a	NPC-specific	Dox (14d)	Washout (14d)	0.799358
BC065397	NPC-specific	Dox (14d)	Washout (14d)	1.16509
Bcap31	Facultative	Dox (14d)	Washout (14d)	0.872128
Chm	Facultative	Dox (14d)	Washout (14d)	0.485467
Ctps2	Facultative	Dox (14d)	Washout (14d)	0.186507
Ddx3x	Constitutive	Dox (14d)	Washout (14d)	0.886655
Eda2r	Facultative	Dox (14d)	Washout (14d)	0.818666
Ercc6l	Facultative	Dox (14d)	Washout (14d)	0.941671
Firre	Constitutive	Dox (14d)	Washout (14d)	1.18021
Fmr1	Facultative	Dox (14d)	Washout (14d)	0.460288
Ftsj1	Facultative	Dox (14d)	Washout (14d)	0.983227
Ftx	Constitutive	Dox (14d)	Washout (14d)	1.19229
G6pdx	Facultative	Dox (14d)	Washout (14d)	1.15921
Gemin8	Facultative	Dox (14d)	Washout (14d)	0.951813
Gm14539	NPC-specific	Dox (14d)	Washout (14d)	0.912388
Gm14634	Facultative	Dox (14d)	Washout (14d)	0.518868
Gpkow	Facultative	Dox (14d)	Washout (14d)	0.606214
Gpm6b	Facultative	Dox (14d)	Washout (14d)	0.915222
Hcfc1	Facultative	Dox (14d)	Washout (14d)	0.873161
Htatsf1	NPC-specific	Dox (14d)	Washout (14d)	0.944843
Idh3g	Facultative	Dox (14d)	Washout (14d)	0.846862
Jpx	Constitutive	Dox (14d)	Washout (14d)	1.0386
Kdm5c	Constitutive	Dox (14d)	Washout (14d)	0.978823
Kdm6a	Constitutive	Dox (14d)	Washout (14d)	0.582937
Mdm4-ps	NPC-specific	Dox (14d)	Washout (14d)	0
Mecp2	Facultative	Dox (14d)	Washout (14d)	0.823995
Med14	Facultative	Dox (14d)	Washout (14d)	0.659455
Mmgt1	Facultative	Dox (14d)	Washout (14d)	0.95315
Morf4l2	Facultative	Dox (14d)	Washout (14d)	0.635455
Ocrl	Facultative	Dox (14d)	Washout (14d)	0.0893093
Ofd1	Facultative	Dox (14d)	Washout (14d)	0.985717
Pbdc1	Constitutive	Dox (14d)	Washout (14d)	1.01111
Piga	Facultative	Dox (14d)	Washout (14d)	0.837
Plp1	Facultative	Dox (14d)	Washout (14d)	0.858414
Plxnb3	NPC-specific	Dox (14d)	Washout (14d)	0.762257
Psmd10	NPC-specific	Dox (14d)	Washout (14d)	1.05521
Rbbp7	Facultative	Dox (14d)	Washout (14d)	0.957741
Rbm41	Facultative	Dox (14d)	Washout (14d)	0.766096
Siah1b	Facultative	Dox (14d)	Washout (14d)	0.70917
Slc6a8	NPC-specific	Dox (14d)	Washout (14d)	0.727582
Slc9a6	NPC-specific	Dox (14d)	Washout (14d)	0.615179
Ssr4	Facultative	Dox (14d)	Washout (14d)	1.17005
Suv39h1	Facultative	Dox (14d)	Washout (14d)	1.12404
Syap1	Facultative	Dox (14d)	Washout (14d)	0.914111
Tceanc	Facultative	Dox (14d)	Washout (14d)	1.10625
Tmem29	Constitutive	Dox (14d)	Washout (14d)	0.828652
Trappc2	Facultative	Dox (14d)	Washout (14d)	0.931632
Txlng	Facultative	Dox (14d)	Washout (14d)	0.748642
Uba1	Facultative	Dox (14d)	Washout (14d)	0.980655
Usp9x	Facultative	Dox (14d)	Washout (14d)	0.705496
Utp14a	Constitutive	Dox (14d)	Washout (14d)	0.816686
Uxt	Facultative	Dox (14d)	Washout (14d)	0.849114
Zdhhc9	NPC-specific	Dox (14d)	Washout (14d)	0.246239
Zrsr2	Facultative	Dox (14d)	Washout (14d)	0.88655
1810030O07Rik	Constitutive	Dox (14d)	Washout (21d)	0.946789
3110067C02Rik	NPC-specific	Dox (14d)	Washout (21d)	0.33622
5530601H04Rik	Constitutive	Dox (14d)	Washout (21d)	0.851407
9530051G07Rik	NPC-specific	Dox (14d)	Washout (21d)	0.182804
Abcd1	NPC-specific	Dox (14d)	Washout (21d)	0.56058
Ap1s2	Facultative	Dox (14d)	Washout (21d)	0.917922
Araf	Facultative	Dox (14d)	Washout (21d)	0.991772
Atg4a	NPC-specific	Dox (14d)	Washout (21d)	1.14833
BC065397	NPC-specific	Dox (14d)	Washout (21d)	0.895202
Bcap31	Facultative	Dox (14d)	Washout (21d)	0.90241
Chm	Facultative	Dox (14d)	Washout (21d)	0.455611
Ctps2	Facultative	Dox (14d)	Washout (21d)	0.263863
Ddx3x	Constitutive	Dox (14d)	Washout (21d)	0.868913
Eda2r	Facultative	Dox (14d)	Washout (21d)	0.62594
Ercc6l	Facultative	Dox (14d)	Washout (21d)	0.936811
Firre	Constitutive	Dox (14d)	Washout (21d)	1.04519
Fmr1	Facultative	Dox (14d)	Washout (21d)	0.437867
Ftsj1	Facultative	Dox (14d)	Washout (21d)	0.964614
Ftx	Constitutive	Dox (14d)	Washout (21d)	0.988282
G6pdx	Facultative	Dox (14d)	Washout (21d)	1.20671
Gemin8	Facultative	Dox (14d)	Washout (21d)	0.889979
Gm14539	NPC-specific	Dox (14d)	Washout (21d)	0.95864
Gm14634	Facultative	Dox (14d)	Washout (21d)	0.798258
Gpkow	Facultative	Dox (14d)	Washout (21d)	0.777037
Gpm6b	Facultative	Dox (14d)	Washout (21d)	0.929294
Hcfc1	Facultative	Dox (14d)	Washout (21d)	0.955185
Htatsf1	NPC-specific	Dox (14d)	Washout (21d)	0.939975
Idh3g	Facultative	Dox (14d)	Washout (21d)	0.894069
Jpx	Constitutive	Dox (14d)	Washout (21d)	1.15079
Kdm5c	Constitutive	Dox (14d)	Washout (21d)	0.8539
Kdm6a	Constitutive	Dox (14d)	Washout (21d)	0.875221
Mdm4-ps	NPC-specific	Dox (14d)	Washout (21d)	1.14212
Mecp2	Facultative	Dox (14d)	Washout (21d)	0.974842
Med14	Facultative	Dox (14d)	Washout (21d)	0.82737
Mmgt1	Facultative	Dox (14d)	Washout (21d)	0.959541
Morf4l2	Facultative	Dox (14d)	Washout (21d)	0.886537
Ocrl	Facultative	Dox (14d)	Washout (21d)	0.0794313
Ofd1	Facultative	Dox (14d)	Washout (21d)	0.974024
Pbdc1	Constitutive	Dox (14d)	Washout (21d)	0.954305
Piga	Facultative	Dox (14d)	Washout (21d)	0.980465
Plp1	Facultative	Dox (14d)	Washout (21d)	1.04032
Plxnb3	NPC-specific	Dox (14d)	Washout (21d)	0.735638
Psmd10	NPC-specific	Dox (14d)	Washout (21d)	0.92823
Rbbp7	Facultative	Dox (14d)	Washout (21d)	0.279341
Rbm41	Facultative	Dox (14d)	Washout (21d)	0.92408
Siah1b	Facultative	Dox (14d)	Washout (21d)	0.771437
Slc6a8	NPC-specific	Dox (14d)	Washout (21d)	0.761103
Slc9a6	NPC-specific	Dox (14d)	Washout (21d)	0.974418
Ssr4	Facultative	Dox (14d)	Washout (21d)	0.840971
Suv39h1	Facultative	Dox (14d)	Washout (21d)	1.05456
Syap1	Facultative	Dox (14d)	Washout (21d)	0.931584
Tceanc	Facultative	Dox (14d)	Washout (21d)	1.04137
Tmem29	Constitutive	Dox (14d)	Washout (21d)	1.06067
Trappc2	Facultative	Dox (14d)	Washout (21d)	1.13502
Txlng	Facultative	Dox (14d)	Washout (21d)	0.985327
Uba1	Facultative	Dox (14d)	Washout (21d)	0.979087
Usp9x	Facultative	Dox (14d)	Washout (21d)	0.723263
Utp14a	Constitutive	Dox (14d)	Washout (21d)	0.703668
Uxt	Facultative	Dox (14d)	Washout (21d)	0.773765
Zdhhc9	NPC-specific	Dox (14d)	Washout (21d)	0.462326
Zrsr2	Facultative	Dox (14d)	Washout (21d)	0.968683
1810030O07Rik	Constitutive	Dox (21d)	Washout (7d)	0.628521
3110067C02Rik	NPC-specific	Dox (21d)	Washout (7d)	0.784513
5530601H04Rik	Constitutive	Dox (21d)	Washout (7d)	1.05342
9530051G07Rik	NPC-specific	Dox (21d)	Washout (7d)	0
Abcd1	NPC-specific	Dox (21d)	Washout (7d)	0.241917
Ap1s2	Facultative	Dox (21d)	Washout (7d)	0.186922
Araf	Facultative	Dox (21d)	Washout (7d)	0.918326
Atg4a	NPC-specific	Dox (21d)	Washout (7d)	0.62409
BC065397	NPC-specific	Dox (21d)	Washout (7d)	0.41685
Bcap31	Facultative	Dox (21d)	Washout (7d)	0.627287
Chm	Facultative	Dox (21d)	Washout (7d)	0.372353
Ctps2	Facultative	Dox (21d)	Washout (7d)	0.0592995
Ddx3x	Constitutive	Dox (21d)	Washout (7d)	0.661268
Eda2r	Facultative	Dox (21d)	Washout (7d)	0.610932
Ercc6l	Facultative	Dox (21d)	Washout (7d)	0.820662
Firre	Constitutive	Dox (21d)	Washout (7d)	1.04394
Fmr1	Facultative	Dox (21d)	Washout (7d)	0.307231
Ftsj1	Facultative	Dox (21d)	Washout (7d)	0.816363
Ftx	Constitutive	Dox (21d)	Washout (7d)	1.54332
G6pdx	Facultative	Dox (21d)	Washout (7d)	1.05137
Gemin8	Facultative	Dox (21d)	Washout (7d)	1.01761
Gm14539	NPC-specific	Dox (21d)	Washout (7d)	0.970558
Gm14634	Facultative	Dox (21d)	Washout (7d)	0
Gpkow	Facultative	Dox (21d)	Washout (7d)	0.316273
Gpm6b	Facultative	Dox (21d)	Washout (7d)	0.819344
Hcfc1	Facultative	Dox (21d)	Washout (7d)	0.798968
Htatsf1	NPC-specific	Dox (21d)	Washout (7d)	0.805822
Idh3g	Facultative	Dox (21d)	Washout (7d)	0.765149
Jpx	Constitutive	Dox (21d)	Washout (7d)	0.99629
Kdm5c	Constitutive	Dox (21d)	Washout (7d)	0.971659
Kdm6a	Constitutive	Dox (21d)	Washout (7d)	0.503427
Mdm4-ps	NPC-specific	Dox (21d)	Washout (7d)	1.84496
Mecp2	Facultative	Dox (21d)	Washout (7d)	0.517626
Med14	Facultative	Dox (21d)	Washout (7d)	0.231165
Mmgt1	Facultative	Dox (21d)	Washout (7d)	0.902765
Morf4l2	Facultative	Dox (21d)	Washout (7d)	0.471077
Ocrl	Facultative	Dox (21d)	Washout (7d)	0.0374983
Ofd1	Facultative	Dox (21d)	Washout (7d)	0.871977
Pbdc1	Constitutive	Dox (21d)	Washout (7d)	0.961764
Piga	Facultative	Dox (21d)	Washout (7d)	0.85225
Plp1	Facultative	Dox (21d)	Washout (7d)	0.449816
Plxnb3	NPC-specific	Dox (21d)	Washout (7d)	0.334348
Psmd10	NPC-specific	Dox (21d)	Washout (7d)	1.01908
Rbbp7	Facultative	Dox (21d)	Washout (7d)	0.702344
Rbm41	Facultative	Dox (21d)	Washout (7d)	0.703252
Siah1b	Facultative	Dox (21d)	Washout (7d)	0.72065
Slc6a8	NPC-specific	Dox (21d)	Washout (7d)	0.342155
Slc9a6	NPC-specific	Dox (21d)	Washout (7d)	0.530362
Ssr4	Facultative	Dox (21d)	Washout (7d)	0.973379
Suv39h1	Facultative	Dox (21d)	Washout (7d)	1.11071
Syap1	Facultative	Dox (21d)	Washout (7d)	0.924539
Tceanc	Facultative	Dox (21d)	Washout (7d)	0.958787
Tmem29	Constitutive	Dox (21d)	Washout (7d)	0.132584
Trappc2	Facultative	Dox (21d)	Washout (7d)	0.88061
Txlng	Facultative	Dox (21d)	Washout (7d)	1.18047
Uba1	Facultative	Dox (21d)	Washout (7d)	0.906247
Usp9x	Facultative	Dox (21d)	Washout (7d)	0.22272
Utp14a	Constitutive	Dox (21d)	Washout (7d)	0.76708
Uxt	Facultative	Dox (21d)	Washout (7d)	0.533036
Zdhhc9	NPC-specific	Dox (21d)	Washout (7d)	0.108519
Zrsr2	Facultative	Dox (21d)	Washout (7d)	0.915614
1810030O07Rik	Constitutive	Dox (7d)	Washout (7d)	0.929675
3110067C02Rik	NPC-specific	Dox (7d)	Washout (7d)	0.624409
5530601H04Rik	Constitutive	Dox (7d)	Washout (7d)	1.22143
9530051G07Rik	NPC-specific	Dox (7d)	Washout (7d)	0
Abcd1	NPC-specific	Dox (7d)	Washout (7d)	0.833783
Ap1s2	Facultative	Dox (7d)	Washout (7d)	0.207273
Araf	Facultative	Dox (7d)	Washout (7d)	0.91043
Atg4a	NPC-specific	Dox (7d)	Washout (7d)	0.886738
BC065397	NPC-specific	Dox (7d)	Washout (7d)	0.927824
Bcap31	Facultative	Dox (7d)	Washout (7d)	0.903303
Chm	Facultative	Dox (7d)	Washout (7d)	0.438588
Ctps2	Facultative	Dox (7d)	Washout (7d)	0.0383317
Ddx3x	Constitutive	Dox (7d)	Washout (7d)	0.893412
Eda2r	Facultative	Dox (7d)	Washout (7d)	0.865506
Ercc6l	Facultative	Dox (7d)	Washout (7d)	1.02731
Firre	Constitutive	Dox (7d)	Washout (7d)	1.37364
Fmr1	Facultative	Dox (7d)	Washout (7d)	0.53931
Ftsj1	Facultative	Dox (7d)	Washout (7d)	0.950638
Ftx	Constitutive	Dox (7d)	Washout (7d)	1.27285
G6pdx	Facultative	Dox (7d)	Washout (7d)	1.02101
Gemin8	Facultative	Dox (7d)	Washout (7d)	1.00458
Gm14539	NPC-specific	Dox (7d)	Washout (7d)	1.00381
Gm14634	Facultative	Dox (7d)	Washout (7d)	0.778302
Gpkow	Facultative	Dox (7d)	Washout (7d)	0.384948
Gpm6b	Facultative	Dox (7d)	Washout (7d)	0.925791
Hcfc1	Facultative	Dox (7d)	Washout (7d)	0.893424
Htatsf1	NPC-specific	Dox (7d)	Washout (7d)	0.941858
Idh3g	Facultative	Dox (7d)	Washout (7d)	0.916896
Jpx	Constitutive	Dox (7d)	Washout (7d)	1.17498
Kdm5c	Constitutive	Dox (7d)	Washout (7d)	0.93264
Kdm6a	Constitutive	Dox (7d)	Washout (7d)	0.798828
Mdm4-ps	NPC-specific	Dox (7d)	Washout (7d)	0.708901
Mecp2	Facultative	Dox (7d)	Washout (7d)	0.949773
Med14	Facultative	Dox (7d)	Washout (7d)	0.794863
Mmgt1	Facultative	Dox (7d)	Washout (7d)	0.996926
Morf4l2	Facultative	Dox (7d)	Washout (7d)	0.957787
Ocrl	Facultative	Dox (7d)	Washout (7d)	0.106331
Ofd1	Facultative	Dox (7d)	Washout (7d)	1.09993
Pbdc1	Constitutive	Dox (7d)	Washout (7d)	0.982001
Piga	Facultative	Dox (7d)	Washout (7d)	0.85446
Plp1	Facultative	Dox (7d)	Washout (7d)	0.923728
Plxnb3	NPC-specific	Dox (7d)	Washout (7d)	0.758204
Psmd10	NPC-specific	Dox (7d)	Washout (7d)	1.06923
Rbbp7	Facultative	Dox (7d)	Washout (7d)	0.644634
Rbm41	Facultative	Dox (7d)	Washout (7d)	0.78678
Siah1b	Facultative	Dox (7d)	Washout (7d)	0.635762
Slc6a8	NPC-specific	Dox (7d)	Washout (7d)	0.410742
Slc9a6	NPC-specific	Dox (7d)	Washout (7d)	0.88116
Ssr4	Facultative	Dox (7d)	Washout (7d)	1.25411
Suv39h1	Facultative	Dox (7d)	Washout (7d)	0.87051
Syap1	Facultative	Dox (7d)	Washout (7d)	0.908149
Tceanc	Facultative	Dox (7d)	Washout (7d)	0.940263
Tmem29	Constitutive	Dox (7d)	Washout (7d)	0.837374
Trappc2	Facultative	Dox (7d)	Washout (7d)	0.987474
Txlng	Facultative	Dox (7d)	Washout (7d)	0.909853
Uba1	Facultative	Dox (7d)	Washout (7d)	0.964677
Usp9x	Facultative	Dox (7d)	Washout (7d)	0.827156
Utp14a	Constitutive	Dox (7d)	Washout (7d)	0.873819
Uxt	Facultative	Dox (7d)	Washout (7d)	0.682236
Zdhhc9	NPC-specific	Dox (7d)	Washout (7d)	0.222235
Zrsr2	Facultative	Dox (7d)	Washout (7d)	0.940103

## Sheet: Extended Figure 8f
Gene	Escape Status	Timepoint	Condition	Washout allelic ratio
1810030O07Rik	Constitutive	Dox (14d)	Washout (7d)	0.886181
5530601H04Rik	Constitutive	Dox (14d)	Washout (7d)	1.18472
Abcd1	NPC-specific	Dox (14d)	Washout (7d)	1.03752
Araf	Facultative	Dox (14d)	Washout (7d)	0.880975
Bcap31	Facultative	Dox (14d)	Washout (7d)	0.783854
Cdk16	Facultative	Dox (14d)	Washout (7d)	0.933211
Chm	Facultative	Dox (14d)	Washout (7d)	0.45681
Ddx3x	Constitutive	Dox (14d)	Washout (7d)	0.906178
Eda2r	Facultative	Dox (14d)	Washout (7d)	0.932544
Eif2s3x	Constitutive	Dox (14d)	Washout (7d)	0.857569
Fmr1	Facultative	Dox (14d)	Washout (7d)	0.381422
Ftx	Constitutive	Dox (14d)	Washout (7d)	0.716615
G530011O06Rik	Facultative	Dox (14d)	Washout (7d)	0
G6pdx	Facultative	Dox (14d)	Washout (7d)	0.97116
Gemin8	Facultative	Dox (14d)	Washout (7d)	1.02373
Gm14539	NPC-specific	Dox (14d)	Washout (7d)	0.982588
Gm14634	Facultative	Dox (14d)	Washout (7d)	0
Gm8822	NPC-specific	Dox (14d)	Washout (7d)	1.4018
Gpm6b	Facultative	Dox (14d)	Washout (7d)	0.995249
Hcfc1	Facultative	Dox (14d)	Washout (7d)	0.908547
Htatsf1	NPC-specific	Dox (14d)	Washout (7d)	0.978806
Idh3g	Facultative	Dox (14d)	Washout (7d)	0.9744
Igbp1	Facultative	Dox (14d)	Washout (7d)	1.05524
Jpx	Constitutive	Dox (14d)	Washout (7d)	1.27971
Kdm5c	Constitutive	Dox (14d)	Washout (7d)	0.87551
Kdm6a	Constitutive	Dox (14d)	Washout (7d)	0.812481
Mdm4-ps	NPC-specific	Dox (14d)	Washout (7d)	0.878049
Mecp2	Facultative	Dox (14d)	Washout (7d)	0.844356
Med14	Facultative	Dox (14d)	Washout (7d)	0.425626
Mmgt1	Facultative	Dox (14d)	Washout (7d)	0.922003
Ofd1	Facultative	Dox (14d)	Washout (7d)	0.896202
Pbdc1	Constitutive	Dox (14d)	Washout (7d)	0.914054
Plxnb3	NPC-specific	Dox (14d)	Washout (7d)	0.727196
Rbbp7	Facultative	Dox (14d)	Washout (7d)	0.740741
Slc6a8	NPC-specific	Dox (14d)	Washout (7d)	0.656334
Slc9a6	NPC-specific	Dox (14d)	Washout (7d)	0.502446
Srpk3	Facultative	Dox (14d)	Washout (7d)	0
Ssr4	Facultative	Dox (14d)	Washout (7d)	0.829025
Syap1	Facultative	Dox (14d)	Washout (7d)	0.91322
Tceanc	Facultative	Dox (14d)	Washout (7d)	0.742664
Tmem29	Constitutive	Dox (14d)	Washout (7d)	0
Trappc2	Facultative	Dox (14d)	Washout (7d)	0.73987
Txlng	Facultative	Dox (14d)	Washout (7d)	0.726428
Uba1	Facultative	Dox (14d)	Washout (7d)	0.986681
Usp9x	Facultative	Dox (14d)	Washout (7d)	0.65251
Utp14a	Constitutive	Dox (14d)	Washout (7d)	0.852562
Zrsr2	Facultative	Dox (14d)	Washout (7d)	1.00228
1810030O07Rik	Constitutive	Dox (14d)	Washout (14d)	1.01076
5530601H04Rik	Constitutive	Dox (14d)	Washout (14d)	0.884784
Abcd1	NPC-specific	Dox (14d)	Washout (14d)	0.77028
Araf	Facultative	Dox (14d)	Washout (14d)	0.975204
Bcap31	Facultative	Dox (14d)	Washout (14d)	0.922329
Cdk16	Facultative	Dox (14d)	Washout (14d)	0.966366
Chm	Facultative	Dox (14d)	Washout (14d)	0.879783
Ddx3x	Constitutive	Dox (14d)	Washout (14d)	0.894399
Eda2r	Facultative	Dox (14d)	Washout (14d)	1.08247
Eif2s3x	Constitutive	Dox (14d)	Washout (14d)	0.783113
Fmr1	Facultative	Dox (14d)	Washout (14d)	0.763467
Ftx	Constitutive	Dox (14d)	Washout (14d)	0.986814
G530011O06Rik	Facultative	Dox (14d)	Washout (14d)	0.768137
G6pdx	Facultative	Dox (14d)	Washout (14d)	1.01206
Gemin8	Facultative	Dox (14d)	Washout (14d)	1.03482
Gm14539	NPC-specific	Dox (14d)	Washout (14d)	0.983752
Gm14634	Facultative	Dox (14d)	Washout (14d)	0.992481
Gm8822	NPC-specific	Dox (14d)	Washout (14d)	1.55966
Gpm6b	Facultative	Dox (14d)	Washout (14d)	0.98045
Hcfc1	Facultative	Dox (14d)	Washout (14d)	1.09341
Htatsf1	NPC-specific	Dox (14d)	Washout (14d)	1.07014
Idh3g	Facultative	Dox (14d)	Washout (14d)	0.993308
Igbp1	Facultative	Dox (14d)	Washout (14d)	0.915358
Jpx	Constitutive	Dox (14d)	Washout (14d)	1.0507
Kdm5c	Constitutive	Dox (14d)	Washout (14d)	0.984307
Kdm6a	Constitutive	Dox (14d)	Washout (14d)	0.847357
Mdm4-ps	NPC-specific	Dox (14d)	Washout (14d)	0.890774
Mecp2	Facultative	Dox (14d)	Washout (14d)	1.07039
Med14	Facultative	Dox (14d)	Washout (14d)	0.872988
Mmgt1	Facultative	Dox (14d)	Washout (14d)	1.04281
Ofd1	Facultative	Dox (14d)	Washout (14d)	0.85095
Pbdc1	Constitutive	Dox (14d)	Washout (14d)	1.04662
Plxnb3	NPC-specific	Dox (14d)	Washout (14d)	0.914189
Rbbp7	Facultative	Dox (14d)	Washout (14d)	1.72043
Slc6a8	NPC-specific	Dox (14d)	Washout (14d)	0.840499
Slc9a6	NPC-specific	Dox (14d)	Washout (14d)	1.00975
Srpk3	Facultative	Dox (14d)	Washout (14d)	0.456747
Ssr4	Facultative	Dox (14d)	Washout (14d)	0.821776
Syap1	Facultative	Dox (14d)	Washout (14d)	0.960304
Tceanc	Facultative	Dox (14d)	Washout (14d)	0.941115
Tmem29	Constitutive	Dox (14d)	Washout (14d)	0.835796
Trappc2	Facultative	Dox (14d)	Washout (14d)	0.894175
Txlng	Facultative	Dox (14d)	Washout (14d)	0.879485
Uba1	Facultative	Dox (14d)	Washout (14d)	0.977799
Usp9x	Facultative	Dox (14d)	Washout (14d)	0.789625
Utp14a	Constitutive	Dox (14d)	Washout (14d)	1.00026
Zrsr2	Facultative	Dox (14d)	Washout (14d)	1.05832
1810030O07Rik	Constitutive	Dox (14d)	Washout (21d)	1.01159
5530601H04Rik	Constitutive	Dox (14d)	Washout (21d)	0.859804
Abcd1	NPC-specific	Dox (14d)	Washout (21d)	0.854193
Araf	Facultative	Dox (14d)	Washout (21d)	1.04726
Bcap31	Facultative	Dox (14d)	Washout (21d)	0.939752
Cdk16	Facultative	Dox (14d)	Washout (21d)	1.02813
Chm	Facultative	Dox (14d)	Washout (21d)	0.832696
Ddx3x	Constitutive	Dox (14d)	Washout (21d)	0.962131
Eda2r	Facultative	Dox (14d)	Washout (21d)	1.14481
Eif2s3x	Constitutive	Dox (14d)	Washout (21d)	0.945374
Fmr1	Facultative	Dox (14d)	Washout (21d)	1.04528
Ftx	Constitutive	Dox (14d)	Washout (21d)	0.975917
G530011O06Rik	Facultative	Dox (14d)	Washout (21d)	0.154044
G6pdx	Facultative	Dox (14d)	Washout (21d)	0.81668
Gemin8	Facultative	Dox (14d)	Washout (21d)	0.943872
Gm14539	NPC-specific	Dox (14d)	Washout (21d)	0.979192
Gm14634	Facultative	Dox (14d)	Washout (21d)	0.330827
Gm8822	NPC-specific	Dox (14d)	Washout (21d)	0.554878
Gpm6b	Facultative	Dox (14d)	Washout (21d)	1.03412
Hcfc1	Facultative	Dox (14d)	Washout (21d)	1.0173
Htatsf1	NPC-specific	Dox (14d)	Washout (21d)	0.990902
Idh3g	Facultative	Dox (14d)	Washout (21d)	1.04704
Igbp1	Facultative	Dox (14d)	Washout (21d)	0.959235
Jpx	Constitutive	Dox (14d)	Washout (21d)	1.23811
Kdm5c	Constitutive	Dox (14d)	Washout (21d)	0.951936
Kdm6a	Constitutive	Dox (14d)	Washout (21d)	1.07495
Mdm4-ps	NPC-specific	Dox (14d)	Washout (21d)	0.241033
Mecp2	Facultative	Dox (14d)	Washout (21d)	1.00841
Med14	Facultative	Dox (14d)	Washout (21d)	0.876661
Mmgt1	Facultative	Dox (14d)	Washout (21d)	0.979846
Ofd1	Facultative	Dox (14d)	Washout (21d)	0.875545
Pbdc1	Constitutive	Dox (14d)	Washout (21d)	1.03315
Plxnb3	NPC-specific	Dox (14d)	Washout (21d)	1.06431
Rbbp7	Facultative	Dox (14d)	Washout (21d)	1.30612
Slc6a8	NPC-specific	Dox (14d)	Washout (21d)	1.26766
Slc9a6	NPC-specific	Dox (14d)	Washout (21d)	1.06692
Srpk3	Facultative	Dox (14d)	Washout (21d)	0
Ssr4	Facultative	Dox (14d)	Washout (21d)	1.10917
Syap1	Facultative	Dox (14d)	Washout (21d)	0.934205
Tceanc	Facultative	Dox (14d)	Washout (21d)	1.18965
Tmem29	Constitutive	Dox (14d)	Washout (21d)	0.226156
Trappc2	Facultative	Dox (14d)	Washout (21d)	0.811042
Txlng	Facultative	Dox (14d)	Washout (21d)	0.991762
Uba1	Facultative	Dox (14d)	Washout (21d)	0.98978
Usp9x	Facultative	Dox (14d)	Washout (21d)	0.796735
Utp14a	Constitutive	Dox (14d)	Washout (21d)	0.919062
Zrsr2	Facultative	Dox (14d)	Washout (21d)	0.968279
1810030O07Rik	Constitutive	Dox (21d)	Washout (7d)	0.69187
5530601H04Rik	Constitutive	Dox (21d)	Washout (7d)	0.952939
Abcd1	NPC-specific	Dox (21d)	Washout (7d)	0.67174
Araf	Facultative	Dox (21d)	Washout (7d)	0.899656
Bcap31	Facultative	Dox (21d)	Washout (7d)	0.742283
Cdk16	Facultative	Dox (21d)	Washout (7d)	0.9425
Chm	Facultative	Dox (21d)	Washout (7d)	0.245249
Ddx3x	Constitutive	Dox (21d)	Washout (7d)	0.907266
Eda2r	Facultative	Dox (21d)	Washout (7d)	0.91562
Eif2s3x	Constitutive	Dox (21d)	Washout (7d)	0.72009
Fmr1	Facultative	Dox (21d)	Washout (7d)	0.467119
Ftx	Constitutive	Dox (21d)	Washout (7d)	1.02171
G530011O06Rik	Facultative	Dox (21d)	Washout (7d)	0.757895
G6pdx	Facultative	Dox (21d)	Washout (7d)	0.885556
Gemin8	Facultative	Dox (21d)	Washout (7d)	0.979986
Gm14539	NPC-specific	Dox (21d)	Washout (7d)	1.01959
Gm14634	Facultative	Dox (21d)	Washout (7d)	0
Gm8822	NPC-specific	Dox (21d)	Washout (7d)	0.887805
Gpm6b	Facultative	Dox (21d)	Washout (7d)	0.960681
Hcfc1	Facultative	Dox (21d)	Washout (7d)	0.943772
Htatsf1	NPC-specific	Dox (21d)	Washout (7d)	0.829101
Idh3g	Facultative	Dox (21d)	Washout (7d)	0.89856
Igbp1	Facultative	Dox (21d)	Washout (7d)	0.911738
Jpx	Constitutive	Dox (21d)	Washout (7d)	1.03166
Kdm5c	Constitutive	Dox (21d)	Washout (7d)	0.888958
Kdm6a	Constitutive	Dox (21d)	Washout (7d)	0.523003
Mdm4-ps	NPC-specific	Dox (21d)	Washout (7d)	1.04619
Mecp2	Facultative	Dox (21d)	Washout (7d)	0.648039
Med14	Facultative	Dox (21d)	Washout (7d)	0.336307
Mmgt1	Facultative	Dox (21d)	Washout (7d)	0.987578
Ofd1	Facultative	Dox (21d)	Washout (7d)	0.815727
Pbdc1	Constitutive	Dox (21d)	Washout (7d)	0.96763
Plxnb3	NPC-specific	Dox (21d)	Washout (7d)	0.853869
Rbbp7	Facultative	Dox (21d)	Washout (7d)	0.820513
Slc6a8	NPC-specific	Dox (21d)	Washout (7d)	0.437844
Slc9a6	NPC-specific	Dox (21d)	Washout (7d)	0.36073
Srpk3	Facultative	Dox (21d)	Washout (7d)	0.342561
Ssr4	Facultative	Dox (21d)	Washout (7d)	1.14394
Syap1	Facultative	Dox (21d)	Washout (7d)	0.861442
Tceanc	Facultative	Dox (21d)	Washout (7d)	1.10917
Tmem29	Constitutive	Dox (21d)	Washout (7d)	1.42395
Trappc2	Facultative	Dox (21d)	Washout (7d)	0.68078
Txlng	Facultative	Dox (21d)	Washout (7d)	0.864604
Uba1	Facultative	Dox (21d)	Washout (7d)	0.943832
Usp9x	Facultative	Dox (21d)	Washout (7d)	0.484522
Utp14a	Constitutive	Dox (21d)	Washout (7d)	0.946208
Zrsr2	Facultative	Dox (21d)	Washout (7d)	0.999402
1810030O07Rik	Constitutive	Dox (7d)	Washout (7d)	1.00223
5530601H04Rik	Constitutive	Dox (7d)	Washout (7d)	0.917373
Abcd1	NPC-specific	Dox (7d)	Washout (7d)	0.823772
Araf	Facultative	Dox (7d)	Washout (7d)	0.910249
Bcap31	Facultative	Dox (7d)	Washout (7d)	0.926819
Cdk16	Facultative	Dox (7d)	Washout (7d)	0.916353
Chm	Facultative	Dox (7d)	Washout (7d)	0.470962
Ddx3x	Constitutive	Dox (7d)	Washout (7d)	1.06476
Eda2r	Facultative	Dox (7d)	Washout (7d)	1.12419
Eif2s3x	Constitutive	Dox (7d)	Washout (7d)	0.656126
Fmr1	Facultative	Dox (7d)	Washout (7d)	0.780182
Ftx	Constitutive	Dox (7d)	Washout (7d)	0.694565
G530011O06Rik	Facultative	Dox (7d)	Washout (7d)	0.512091
G6pdx	Facultative	Dox (7d)	Washout (7d)	0.963134
Gemin8	Facultative	Dox (7d)	Washout (7d)	1.02389
Gm14539	NPC-specific	Dox (7d)	Washout (7d)	1.02319
Gm14634	Facultative	Dox (7d)	Washout (7d)	0
Gm8822	NPC-specific	Dox (7d)	Washout (7d)	0.99878
Gpm6b	Facultative	Dox (7d)	Washout (7d)	1.00167
Hcfc1	Facultative	Dox (7d)	Washout (7d)	0.987667
Htatsf1	NPC-specific	Dox (7d)	Washout (7d)	0.881598
Idh3g	Facultative	Dox (7d)	Washout (7d)	0.953309
Igbp1	Facultative	Dox (7d)	Washout (7d)	0.947448
Jpx	Constitutive	Dox (7d)	Washout (7d)	1.24463
Kdm5c	Constitutive	Dox (7d)	Washout (7d)	0.924788
Kdm6a	Constitutive	Dox (7d)	Washout (7d)	0.706187
Mdm4-ps	NPC-specific	Dox (7d)	Washout (7d)	0.801697
Mecp2	Facultative	Dox (7d)	Washout (7d)	0.984689
Med14	Facultative	Dox (7d)	Washout (7d)	0.768115
Mmgt1	Facultative	Dox (7d)	Washout (7d)	0.980312
Ofd1	Facultative	Dox (7d)	Washout (7d)	0.95103
Pbdc1	Constitutive	Dox (7d)	Washout (7d)	1.03282
Plxnb3	NPC-specific	Dox (7d)	Washout (7d)	0.604772
Rbbp7	Facultative	Dox (7d)	Washout (7d)	1.29167
Slc6a8	NPC-specific	Dox (7d)	Washout (7d)	0.876294
Slc9a6	NPC-specific	Dox (7d)	Washout (7d)	0.592453
Srpk3	Facultative	Dox (7d)	Washout (7d)	1.97315
Ssr4	Facultative	Dox (7d)	Washout (7d)	1.07118
Syap1	Facultative	Dox (7d)	Washout (7d)	0.968247
Tceanc	Facultative	Dox (7d)	Washout (7d)	0.936608
Tmem29	Constitutive	Dox (7d)	Washout (7d)	1.13078
Trappc2	Facultative	Dox (7d)	Washout (7d)	0.892481
Txlng	Facultative	Dox (7d)	Washout (7d)	0.969157
Uba1	Facultative	Dox (7d)	Washout (7d)	0.982995
Usp9x	Facultative	Dox (7d)	Washout (7d)	0.783623
Utp14a	Constitutive	Dox (7d)	Washout (7d)	0.874671
Zrsr2	Facultative	Dox (7d)	Washout (7d)	0.995566
