# Supplementary material for: Escape from X inactivation is directly modulated by Xist noncoding RNA
Source: Nat Cell Biol. 2025 Dec 15;28(1):166–81. doi: 10.1038/s41556-025-01823-6 (PMC12807875; doi:10.1038/s41556-025-01823-6)
Supplement: Supplementary file 22 — Numerical source data. [file 41556_2025_1823_MOESM22_ESM.xlsx]

## Sheet: Extended Figure9a
Chr	Position	Condition	Replicate	Coverage Fold Change
chrX	3075001	21d Dox	rep2	2.19521
chrX	3075001	21d Dox (Washout)	rep1	0.587777
chrX	3075001	21d Dox (Washout)	rep2	1.20161
chrX	3075001	21d Dox	rep1	1.07161
chrX	3075001	7d Dox (Washout)	rep1	1.22138
chrX	3075001	7d Dox (Washout)	rep2	0.501871
chrX	3075001	7d Dox	rep1	2.17557
chrX	3075001	7d Dox	rep2	1.42439
chrX	3075001	Control	rep1	1.11939
chrX	3075001	Control	rep2	0.880605
chrX	3295001	21d Dox	rep2	3.55096
chrX	3295001	21d Dox (Washout)	rep1	0.773664
chrX	3295001	21d Dox (Washout)	rep2	1.10462
chrX	3295001	21d Dox	rep1	1.55157
chrX	3295001	7d Dox (Washout)	rep1	1.57894
chrX	3295001	7d Dox (Washout)	rep2	0.951564
chrX	3295001	7d Dox	rep1	2.13155
chrX	3295001	7d Dox	rep2	1.55975
chrX	3295001	Control	rep1	0.675313
chrX	3295001	Control	rep2	1.32469
chrX	4615001	21d Dox	rep2	3.71872
chrX	4615001	21d Dox (Washout)	rep1	0.858701
chrX	4615001	21d Dox (Washout)	rep2	0.715189
chrX	4615001	21d Dox	rep1	1.91345
chrX	4615001	7d Dox (Washout)	rep1	2.04457
chrX	4615001	7d Dox (Washout)	rep2	0.746776
chrX	4615001	7d Dox	rep1	2.24901
chrX	4615001	7d Dox	rep2	4.18906
chrX	4615001	Control	rep1	0.999386
chrX	4615001	Control	rep2	1.00061
chrX	4655001	21d Dox	rep2	3.31337
chrX	4655001	21d Dox (Washout)	rep1	1.42051
chrX	4655001	21d Dox (Washout)	rep2	1.26761
chrX	4655001	21d Dox	rep1	2.23834
chrX	4655001	7d Dox (Washout)	rep1	1.59448
chrX	4655001	7d Dox (Washout)	rep2	0.952989
chrX	4655001	7d Dox	rep1	2.17428
chrX	4655001	7d Dox	rep2	3.02293
chrX	4655001	Control	rep1	1.23993
chrX	4655001	Control	rep2	0.760072
chrX	4875001	21d Dox	rep2	5.20748
chrX	4875001	21d Dox (Washout)	rep1	0.534434
chrX	4875001	21d Dox (Washout)	rep2	1.33535
chrX	4875001	21d Dox	rep1	3.21539
chrX	4875001	7d Dox (Washout)	rep1	1.52699
chrX	4875001	7d Dox (Washout)	rep2	1.46404
chrX	4875001	7d Dox	rep1	2.86308
chrX	4875001	7d Dox	rep2	2.30455
chrX	4875001	Control	rep1	1.39948
chrX	4875001	Control	rep2	0.600516
chrX	5085001	21d Dox	rep2	2.86833
chrX	5085001	21d Dox (Washout)	rep1	0.812489
chrX	5085001	21d Dox (Washout)	rep2	0.987616
chrX	5085001	21d Dox	rep1	1.89366
chrX	5085001	7d Dox (Washout)	rep1	0.9725
chrX	5085001	7d Dox (Washout)	rep2	0.962487
chrX	5085001	7d Dox	rep1	1.64696
chrX	5085001	7d Dox	rep2	2.20371
chrX	5085001	Control	rep1	1.11172
chrX	5085001	Control	rep2	0.888278
chrX	5335001	21d Dox	rep2	3.0148
chrX	5335001	21d Dox (Washout)	rep1	0.629637
chrX	5335001	21d Dox (Washout)	rep2	1.14416
chrX	5335001	21d Dox	rep1	1.37752
chrX	5335001	7d Dox (Washout)	rep1	1.06305
chrX	5335001	7d Dox (Washout)	rep2	0.716817
chrX	5335001	7d Dox	rep1	1.4719
chrX	5335001	7d Dox	rep2	0.9873
chrX	5335001	Control	rep1	0.799411
chrX	5335001	Control	rep2	1.20059
chrX	5385001	21d Dox	rep2	2.61351
chrX	5385001	21d Dox (Washout)	rep1	0.72455
chrX	5385001	21d Dox (Washout)	rep2	1.48121
chrX	5385001	21d Dox	rep1	1.14484
chrX	5385001	7d Dox (Washout)	rep1	1.06646
chrX	5385001	7d Dox (Washout)	rep2	0.996721
chrX	5385001	7d Dox	rep1	2.25837
chrX	5385001	7d Dox	rep2	1.75584
chrX	5385001	Control	rep1	0.881586
chrX	5385001	Control	rep2	1.11841
chrX	5405001	21d Dox	rep2	2.95977
chrX	5405001	21d Dox (Washout)	rep1	0.688661
chrX	5405001	21d Dox (Washout)	rep2	1.7207
chrX	5405001	21d Dox	rep1	2.65171
chrX	5405001	7d Dox (Washout)	rep1	1.25929
chrX	5405001	7d Dox (Washout)	rep2	0.776174
chrX	5405001	7d Dox	rep1	1.94795
chrX	5405001	7d Dox	rep2	2.85081
chrX	5405001	Control	rep1	1.29841
chrX	5405001	Control	rep2	0.70159
chrX	5545001	21d Dox	rep2	2.96865
chrX	5545001	21d Dox (Washout)	rep1	0.968745
chrX	5545001	21d Dox (Washout)	rep2	1.68703
chrX	5545001	21d Dox	rep1	2.44322
chrX	5545001	7d Dox (Washout)	rep1	1.78236
chrX	5545001	7d Dox (Washout)	rep2	1.0799
chrX	5545001	7d Dox	rep1	1.41539
chrX	5545001	7d Dox	rep2	2.3476
chrX	5545001	Control	rep1	0.922467
chrX	5545001	Control	rep2	1.07753
chrX	5925001	21d Dox	rep2	1.96004
chrX	5925001	21d Dox (Washout)	rep1	0.915809
chrX	5925001	21d Dox (Washout)	rep2	1.1865
chrX	5925001	21d Dox	rep1	1.37991
chrX	5925001	7d Dox (Washout)	rep1	1.07297
chrX	5925001	7d Dox (Washout)	rep2	0.978484
chrX	5925001	7d Dox	rep1	1.37062
chrX	5925001	7d Dox	rep2	1.46642
chrX	5925001	Control	rep1	0.998177
chrX	5925001	Control	rep2	1.00182
chrX	6025001	21d Dox	rep2	2.48528
chrX	6025001	21d Dox (Washout)	rep1	0.983043
chrX	6025001	21d Dox (Washout)	rep2	0.895808
chrX	6025001	21d Dox	rep1	1.57718
chrX	6025001	7d Dox (Washout)	rep1	1.20611
chrX	6025001	7d Dox (Washout)	rep2	1.05003
chrX	6025001	7d Dox	rep1	1.78437
chrX	6025001	7d Dox	rep2	1.77721
chrX	6025001	Control	rep1	1.02969
chrX	6025001	Control	rep2	0.97031
chrX	6055001	21d Dox	rep2	1.64084
chrX	6055001	21d Dox (Washout)	rep1	0.813575
chrX	6055001	21d Dox (Washout)	rep2	1.11407
chrX	6055001	21d Dox	rep1	1.01613
chrX	6055001	7d Dox (Washout)	rep1	0.930649
chrX	6055001	7d Dox (Washout)	rep2	0.956302
chrX	6055001	7d Dox	rep1	1.18502
chrX	6055001	7d Dox	rep2	1.34836
chrX	6055001	Control	rep1	0.91991
chrX	6055001	Control	rep2	1.08009
chrX	6065001	21d Dox	rep2	2.14162
chrX	6065001	21d Dox (Washout)	rep1	0.946034
chrX	6065001	21d Dox (Washout)	rep2	1.10234
chrX	6065001	21d Dox	rep1	1.42294
chrX	6065001	7d Dox (Washout)	rep1	1.07211
chrX	6065001	7d Dox (Washout)	rep2	0.946926
chrX	6065001	7d Dox	rep1	1.24754
chrX	6065001	7d Dox	rep2	1.4549
chrX	6065001	Control	rep1	0.889291
chrX	6065001	Control	rep2	1.11071
chrX	6155001	21d Dox	rep2	2.43965
chrX	6155001	21d Dox (Washout)	rep1	0.955804
chrX	6155001	21d Dox (Washout)	rep2	0.949152
chrX	6155001	21d Dox	rep1	1.31476
chrX	6155001	7d Dox (Washout)	rep1	1.1729
chrX	6155001	7d Dox (Washout)	rep2	1.09338
chrX	6155001	7d Dox	rep1	1.48362
chrX	6155001	7d Dox	rep2	1.5756
chrX	6155001	Control	rep1	0.898475
chrX	6155001	Control	rep2	1.10153
chrX	6235001	21d Dox	rep2	2.12128
chrX	6235001	21d Dox (Washout)	rep1	0.896295
chrX	6235001	21d Dox (Washout)	rep2	1.35242
chrX	6235001	21d Dox	rep1	1.5057
chrX	6235001	7d Dox (Washout)	rep1	1.21393
chrX	6235001	7d Dox (Washout)	rep2	1.12973
chrX	6235001	7d Dox	rep1	1.47167
chrX	6235001	7d Dox	rep2	1.62446
chrX	6235001	Control	rep1	0.944922
chrX	6235001	Control	rep2	1.05508
chrX	6465001	21d Dox	rep2	1.8575
chrX	6465001	21d Dox (Washout)	rep1	0.811138
chrX	6465001	21d Dox (Washout)	rep2	1.06844
chrX	6465001	21d Dox	rep1	1.30845
chrX	6465001	7d Dox (Washout)	rep1	1.18399
chrX	6465001	7d Dox (Washout)	rep2	0.986811
chrX	6465001	7d Dox	rep1	1.35087
chrX	6465001	7d Dox	rep2	1.36868
chrX	6465001	Control	rep1	0.969684
chrX	6465001	Control	rep2	1.03032
chrX	6555001	21d Dox	rep2	2.42853
chrX	6555001	21d Dox (Washout)	rep1	0.88864
chrX	6555001	21d Dox (Washout)	rep2	1.21492
chrX	6555001	21d Dox	rep1	1.12645
chrX	6555001	7d Dox (Washout)	rep1	1.14975
chrX	6555001	7d Dox (Washout)	rep2	1.04986
chrX	6555001	7d Dox	rep1	1.29346
chrX	6555001	7d Dox	rep2	1.53803
chrX	6555001	Control	rep1	0.995202
chrX	6555001	Control	rep2	1.0048
chrX	6705001	21d Dox	rep2	1.88123
chrX	6705001	21d Dox (Washout)	rep1	0.728039
chrX	6705001	21d Dox (Washout)	rep2	1.25937
chrX	6705001	21d Dox	rep1	1.43511
chrX	6705001	7d Dox (Washout)	rep1	1.09342
chrX	6705001	7d Dox (Washout)	rep2	1.12992
chrX	6705001	7d Dox	rep1	1.33342
chrX	6705001	7d Dox	rep2	1.77582
chrX	6705001	Control	rep1	1.02113
chrX	6705001	Control	rep2	0.978875
chrX	6845001	21d Dox	rep2	2.11409
chrX	6845001	21d Dox (Washout)	rep1	0.964366
chrX	6845001	21d Dox (Washout)	rep2	1.04198
chrX	6845001	21d Dox	rep1	1.26757
chrX	6845001	7d Dox (Washout)	rep1	1.29392
chrX	6845001	7d Dox (Washout)	rep2	0.999602
chrX	6845001	7d Dox	rep1	1.42423
chrX	6845001	7d Dox	rep2	1.65521
chrX	6845001	Control	rep1	1.02378
chrX	6845001	Control	rep2	0.976223
chrX	6975001	21d Dox	rep2	1.77948
chrX	6975001	21d Dox (Washout)	rep1	0.774487
chrX	6975001	21d Dox (Washout)	rep2	1.12182
chrX	6975001	21d Dox	rep1	1.39565
chrX	6975001	7d Dox (Washout)	rep1	0.962117
chrX	6975001	7d Dox (Washout)	rep2	0.957596
chrX	6975001	7d Dox	rep1	0.998188
chrX	6975001	7d Dox	rep2	1.56644
chrX	6975001	Control	rep1	0.940565
chrX	6975001	Control	rep2	1.05944
chrX	7015001	21d Dox	rep2	2.45299
chrX	7015001	21d Dox (Washout)	rep1	0.816538
chrX	7015001	21d Dox (Washout)	rep2	1.07678
chrX	7015001	21d Dox	rep1	1.50109
chrX	7015001	7d Dox (Washout)	rep1	1.0369
chrX	7015001	7d Dox (Washout)	rep2	0.745614
chrX	7015001	7d Dox	rep1	1.49053
chrX	7015001	7d Dox	rep2	1.802
chrX	7015001	Control	rep1	0.923918
chrX	7015001	Control	rep2	1.07608
chrX	7135001	21d Dox	rep2	2.11608
chrX	7135001	21d Dox (Washout)	rep1	0.82982
chrX	7135001	21d Dox (Washout)	rep2	1.15987
chrX	7135001	21d Dox	rep1	1.38408
chrX	7135001	7d Dox (Washout)	rep1	1.11506
chrX	7135001	7d Dox (Washout)	rep2	0.977455
chrX	7135001	7d Dox	rep1	1.56694
chrX	7135001	7d Dox	rep2	1.48156
chrX	7135001	Control	rep1	1.03988
chrX	7135001	Control	rep2	0.960121
chrX	7145001	21d Dox	rep2	2.11588
chrX	7145001	21d Dox (Washout)	rep1	0.99442
chrX	7145001	21d Dox (Washout)	rep2	1.1249
chrX	7145001	21d Dox	rep1	1.39898
chrX	7145001	7d Dox (Washout)	rep1	1.19446
chrX	7145001	7d Dox (Washout)	rep2	1.07649
chrX	7145001	7d Dox	rep1	1.36761
chrX	7145001	7d Dox	rep2	1.69894
chrX	7145001	Control	rep1	1.03642
chrX	7145001	Control	rep2	0.963576
chrX	7245001	21d Dox	rep2	1.80163
chrX	7245001	21d Dox (Washout)	rep1	0.746162
chrX	7245001	21d Dox (Washout)	rep2	1.00551
chrX	7245001	21d Dox	rep1	1.32828
chrX	7245001	7d Dox (Washout)	rep1	1.22167
chrX	7245001	7d Dox (Washout)	rep2	0.951486
chrX	7245001	7d Dox	rep1	1.22166
chrX	7245001	7d Dox	rep2	1.72216
chrX	7245001	Control	rep1	1.08307
chrX	7245001	Control	rep2	0.916928
chrX	7405001	21d Dox	rep2	1.44904
chrX	7405001	21d Dox (Washout)	rep1	0.673034
chrX	7405001	21d Dox (Washout)	rep2	0.685938
chrX	7405001	21d Dox	rep1	0.959038
chrX	7405001	7d Dox (Washout)	rep1	0.856072
chrX	7405001	7d Dox (Washout)	rep2	0.859481
chrX	7405001	7d Dox	rep1	1.088
chrX	7405001	7d Dox	rep2	1.1757
chrX	7405001	Control	rep1	0.973972
chrX	7405001	Control	rep2	1.02603
chrX	7415001	21d Dox	rep2	1.20079
chrX	7415001	21d Dox (Washout)	rep1	0.684871
chrX	7415001	21d Dox (Washout)	rep2	0.780964
chrX	7415001	21d Dox	rep1	1.02782
chrX	7415001	7d Dox (Washout)	rep1	1.02766
chrX	7415001	7d Dox (Washout)	rep2	1.06489
chrX	7415001	7d Dox	rep1	1.00959
chrX	7415001	7d Dox	rep2	1.29374
chrX	7415001	Control	rep1	0.870632
chrX	7415001	Control	rep2	1.12937
chrX	7485001	21d Dox	rep2	1.35763
chrX	7485001	21d Dox (Washout)	rep1	0.735167
chrX	7485001	21d Dox (Washout)	rep2	0.997823
chrX	7485001	21d Dox	rep1	1.12246
chrX	7485001	7d Dox (Washout)	rep1	0.998398
chrX	7485001	7d Dox (Washout)	rep2	0.937704
chrX	7485001	7d Dox	rep1	1.19288
chrX	7485001	7d Dox	rep2	1.3283
chrX	7485001	Control	rep1	0.934836
chrX	7485001	Control	rep2	1.06516
chrX	7495001	21d Dox	rep2	1.43006
chrX	7495001	21d Dox (Washout)	rep1	0.744382
chrX	7495001	21d Dox (Washout)	rep2	0.826634
chrX	7495001	21d Dox	rep1	0.932313
chrX	7495001	7d Dox (Washout)	rep1	1.0675
chrX	7495001	7d Dox (Washout)	rep2	0.843798
chrX	7495001	7d Dox	rep1	1.03286
chrX	7495001	7d Dox	rep2	1.39978
chrX	7495001	Control	rep1	0.936043
chrX	7495001	Control	rep2	1.06396
chrX	7735001	21d Dox	rep2	1.38604
chrX	7735001	21d Dox (Washout)	rep1	0.746898
chrX	7735001	21d Dox (Washout)	rep2	0.812238
chrX	7735001	21d Dox	rep1	1.02446
chrX	7735001	7d Dox (Washout)	rep1	1.15548
chrX	7735001	7d Dox (Washout)	rep2	0.793591
chrX	7735001	7d Dox	rep1	1.25222
chrX	7735001	7d Dox	rep2	1.50493
chrX	7735001	Control	rep1	1.02015
chrX	7735001	Control	rep2	0.979851
chrX	7755001	21d Dox	rep2	1.08246
chrX	7755001	21d Dox (Washout)	rep1	0.635985
chrX	7755001	21d Dox (Washout)	rep2	0.625333
chrX	7755001	21d Dox	rep1	0.820779
chrX	7755001	7d Dox (Washout)	rep1	0.942221
chrX	7755001	7d Dox (Washout)	rep2	0.884942
chrX	7755001	7d Dox	rep1	0.940109
chrX	7755001	7d Dox	rep2	1.14961
chrX	7755001	Control	rep1	1.00747
chrX	7755001	Control	rep2	0.992532
chrX	8155001	21d Dox	rep2	2.2933
chrX	8155001	21d Dox (Washout)	rep1	0.933923
chrX	8155001	21d Dox (Washout)	rep2	1.18253
chrX	8155001	21d Dox	rep1	1.77172
chrX	8155001	7d Dox (Washout)	rep1	1.25307
chrX	8155001	7d Dox (Washout)	rep2	1.24463
chrX	8155001	7d Dox	rep1	2.1906
chrX	8155001	7d Dox	rep2	2.37476
chrX	8155001	Control	rep1	0.903329
chrX	8155001	Control	rep2	1.09667
chrX	8265001	21d Dox	rep2	1.43284
chrX	8265001	21d Dox (Washout)	rep1	0.613427
chrX	8265001	21d Dox (Washout)	rep2	0.749699
chrX	8265001	21d Dox	rep1	0.976149
chrX	8265001	7d Dox (Washout)	rep1	1.03828
chrX	8265001	7d Dox (Washout)	rep2	0.960248
chrX	8265001	7d Dox	rep1	1.35022
chrX	8265001	7d Dox	rep2	1.51601
chrX	8265001	Control	rep1	1.00105
chrX	8265001	Control	rep2	0.99895
chrX	8325001	21d Dox	rep2	2.23765
chrX	8325001	21d Dox (Washout)	rep1	0.813533
chrX	8325001	21d Dox (Washout)	rep2	0.865783
chrX	8325001	21d Dox	rep1	1.42003
chrX	8325001	7d Dox (Washout)	rep1	1.65723
chrX	8325001	7d Dox (Washout)	rep2	1.06124
chrX	8325001	7d Dox	rep1	1.84016
chrX	8325001	7d Dox	rep2	2.17334
chrX	8325001	Control	rep1	1.05202
chrX	8325001	Control	rep2	0.947981
chrX	8445001	21d Dox	rep2	2.46864
chrX	8445001	21d Dox (Washout)	rep1	1.25666
chrX	8445001	21d Dox (Washout)	rep2	1.61239
chrX	8445001	21d Dox	rep1	1.63473
chrX	8445001	7d Dox (Washout)	rep1	1.4071
chrX	8445001	7d Dox (Washout)	rep2	0.850663
chrX	8445001	7d Dox	rep1	1.67395
chrX	8445001	7d Dox	rep2	2.66284
chrX	8445001	Control	rep1	1.18585
chrX	8445001	Control	rep2	0.814152
chrX	8635001	21d Dox	rep2	2.68793
chrX	8635001	21d Dox (Washout)	rep1	0.850561
chrX	8635001	21d Dox (Washout)	rep2	1.13345
chrX	8635001	21d Dox	rep1	1.40253
chrX	8635001	7d Dox (Washout)	rep1	1.37713
chrX	8635001	7d Dox (Washout)	rep2	0.946812
chrX	8635001	7d Dox	rep1	2.18719
chrX	8635001	7d Dox	rep2	2.54889
chrX	8635001	Control	rep1	0.923918
chrX	8635001	Control	rep2	1.07608
chrX	8775001	21d Dox	rep2	2.3935
chrX	8775001	21d Dox (Washout)	rep1	0.977725
chrX	8775001	21d Dox (Washout)	rep2	1.20428
chrX	8775001	21d Dox	rep1	1.57417
chrX	8775001	7d Dox (Washout)	rep1	1.49515
chrX	8775001	7d Dox (Washout)	rep2	0.883819
chrX	8775001	7d Dox	rep1	2.12466
chrX	8775001	7d Dox	rep2	2.07295
chrX	8775001	Control	rep1	1.0097
chrX	8775001	Control	rep2	0.990305
chrX	8795001	21d Dox	rep2	3.09376
chrX	8795001	21d Dox (Washout)	rep1	0.911464
chrX	8795001	21d Dox (Washout)	rep2	1.15677
chrX	8795001	21d Dox	rep1	1.82792
chrX	8795001	7d Dox (Washout)	rep1	1.59148
chrX	8795001	7d Dox (Washout)	rep2	0.951194
chrX	8795001	7d Dox	rep1	1.92216
chrX	8795001	7d Dox	rep2	2.45009
chrX	8795001	Control	rep1	1.11131
chrX	8795001	Control	rep2	0.888693
chrX	8825001	21d Dox	rep2	3.04831
chrX	8825001	21d Dox (Washout)	rep1	1.18666
chrX	8825001	21d Dox (Washout)	rep2	1.66457
chrX	8825001	21d Dox	rep1	1.96231
chrX	8825001	7d Dox (Washout)	rep1	1.90346
chrX	8825001	7d Dox (Washout)	rep2	0.879907
chrX	8825001	7d Dox	rep1	1.82909
chrX	8825001	7d Dox	rep2	2.74215
chrX	8825001	Control	rep1	1.12667
chrX	8825001	Control	rep2	0.873331
chrX	9145001	21d Dox	rep2	2.09879
chrX	9145001	21d Dox (Washout)	rep1	0.906151
chrX	9145001	21d Dox (Washout)	rep2	1.22347
chrX	9145001	21d Dox	rep1	1.4335
chrX	9145001	7d Dox (Washout)	rep1	1.14176
chrX	9145001	7d Dox (Washout)	rep2	0.925092
chrX	9145001	7d Dox	rep1	1.64026
chrX	9145001	7d Dox	rep2	1.61505
chrX	9145001	Control	rep1	1.02186
chrX	9145001	Control	rep2	0.978142
chrX	9245001	21d Dox	rep2	1.71451
chrX	9245001	21d Dox (Washout)	rep1	0.924628
chrX	9245001	21d Dox (Washout)	rep2	1.17097
chrX	9245001	21d Dox	rep1	1.13037
chrX	9245001	7d Dox (Washout)	rep1	1.07665
chrX	9245001	7d Dox (Washout)	rep2	0.931886
chrX	9245001	7d Dox	rep1	1.32996
chrX	9245001	7d Dox	rep2	1.53427
chrX	9245001	Control	rep1	0.989508
chrX	9245001	Control	rep2	1.01049
chrX	9345001	21d Dox	rep2	2.95493
chrX	9345001	21d Dox (Washout)	rep1	1.5681
chrX	9345001	21d Dox (Washout)	rep2	1.21896
chrX	9345001	21d Dox	rep1	1.25791
chrX	9345001	7d Dox (Washout)	rep1	1.81704
chrX	9345001	7d Dox (Washout)	rep2	1.60917
chrX	9345001	7d Dox	rep1	1.53078
chrX	9345001	7d Dox	rep2	2.34957
chrX	9345001	Control	rep1	1.03417
chrX	9345001	Control	rep2	0.965831
chrX	9535001	21d Dox	rep2	1.58699
chrX	9535001	21d Dox (Washout)	rep1	0.768336
chrX	9535001	21d Dox (Washout)	rep2	0.790497
chrX	9535001	21d Dox	rep1	1.02726
chrX	9535001	7d Dox (Washout)	rep1	1.20526
chrX	9535001	7d Dox (Washout)	rep2	0.754661
chrX	9535001	7d Dox	rep1	0.871654
chrX	9535001	7d Dox	rep2	1.60638
chrX	9535001	Control	rep1	1.05202
chrX	9535001	Control	rep2	0.947981
chrX	9555001	21d Dox	rep2	1.72656
chrX	9555001	21d Dox (Washout)	rep1	0.809989
chrX	9555001	21d Dox (Washout)	rep2	0.833351
chrX	9555001	21d Dox	rep1	0.974651
chrX	9555001	7d Dox (Washout)	rep1	0.95295
chrX	9555001	7d Dox (Washout)	rep2	0.93977
chrX	9555001	7d Dox	rep1	1.02101
chrX	9555001	7d Dox	rep2	1.41953
chrX	9555001	Control	rep1	0.914967
chrX	9555001	Control	rep2	1.08503
chrX	9635001	21d Dox	rep2	1.93767
chrX	9635001	21d Dox (Washout)	rep1	0.806253
chrX	9635001	21d Dox (Washout)	rep2	0.940109
chrX	9635001	21d Dox	rep1	1.14981
chrX	9635001	7d Dox (Washout)	rep1	1.18594
chrX	9635001	7d Dox (Washout)	rep2	1.01903
chrX	9635001	7d Dox	rep1	1.203
chrX	9635001	7d Dox	rep2	1.44217
chrX	9635001	Control	rep1	1.04261
chrX	9635001	Control	rep2	0.957394
chrX	9675001	21d Dox	rep2	1.35678
chrX	9675001	21d Dox (Washout)	rep1	0.655927
chrX	9675001	21d Dox (Washout)	rep2	0.849254
chrX	9675001	21d Dox	rep1	0.944732
chrX	9675001	7d Dox (Washout)	rep1	0.920023
chrX	9675001	7d Dox (Washout)	rep2	0.616067
chrX	9675001	7d Dox	rep1	1.09891
chrX	9675001	7d Dox	rep2	1.10333
chrX	9675001	Control	rep1	0.936888
chrX	9675001	Control	rep2	1.06311
chrX	9785001	21d Dox	rep2	2.05304
chrX	9785001	21d Dox (Washout)	rep1	0.862824
chrX	9785001	21d Dox (Washout)	rep2	1.02721
chrX	9785001	21d Dox	rep1	1.4352
chrX	9785001	7d Dox (Washout)	rep1	1.04411
chrX	9785001	7d Dox (Washout)	rep2	0.945456
chrX	9785001	7d Dox	rep1	1.67492
chrX	9785001	7d Dox	rep2	1.54395
chrX	9785001	Control	rep1	0.912627
chrX	9785001	Control	rep2	1.08737
chrX	10125001	21d Dox	rep2	1.65824
chrX	10125001	21d Dox (Washout)	rep1	0.727848
chrX	10125001	21d Dox (Washout)	rep2	0.867013
chrX	10125001	21d Dox	rep1	0.984438
chrX	10125001	7d Dox (Washout)	rep1	0.834263
chrX	10125001	7d Dox (Washout)	rep2	0.887642
chrX	10125001	7d Dox	rep1	1.19698
chrX	10125001	7d Dox	rep2	1.33373
chrX	10125001	Control	rep1	1.04902
chrX	10125001	Control	rep2	0.950982
chrX	10235001	21d Dox	rep2	0.921116
chrX	10235001	21d Dox (Washout)	rep1	0.447824
chrX	10235001	21d Dox (Washout)	rep2	0.567426
chrX	10235001	21d Dox	rep1	0.634206
chrX	10235001	7d Dox (Washout)	rep1	0.533642
chrX	10235001	7d Dox (Washout)	rep2	0.571445
chrX	10235001	7d Dox	rep1	0.718591
chrX	10235001	7d Dox	rep2	0.858626
chrX	10235001	Control	rep1	0.918881
chrX	10235001	Control	rep2	1.08112
chrX	10405001	21d Dox	rep2	1.09146
chrX	10405001	21d Dox (Washout)	rep1	0.577979
chrX	10405001	21d Dox (Washout)	rep2	0.862966
chrX	10405001	21d Dox	rep1	0.763326
chrX	10405001	7d Dox (Washout)	rep1	0.845842
chrX	10405001	7d Dox (Washout)	rep2	0.805456
chrX	10405001	7d Dox	rep1	1.25365
chrX	10405001	7d Dox	rep2	1.18261
chrX	10405001	Control	rep1	0.922872
chrX	10405001	Control	rep2	1.07713
chrX	10465001	21d Dox	rep2	0.852932
chrX	10465001	21d Dox (Washout)	rep1	0.473223
chrX	10465001	21d Dox (Washout)	rep2	0.535004
chrX	10465001	21d Dox	rep1	0.63149
chrX	10465001	7d Dox (Washout)	rep1	0.616926
chrX	10465001	7d Dox (Washout)	rep2	0.622477
chrX	10465001	7d Dox	rep1	0.721026
chrX	10465001	7d Dox	rep2	0.795643
chrX	10465001	Control	rep1	0.929789
chrX	10465001	Control	rep2	1.07021
chrX	10585001	21d Dox	rep2	1.52579
chrX	10585001	21d Dox (Washout)	rep1	0.768814
chrX	10585001	21d Dox (Washout)	rep2	0.937434
chrX	10585001	21d Dox	rep1	1.12246
chrX	10585001	7d Dox (Washout)	rep1	0.997284
chrX	10585001	7d Dox (Washout)	rep2	1.0687
chrX	10585001	7d Dox	rep1	1.3707
chrX	10585001	7d Dox	rep2	1.57202
chrX	10585001	Control	rep1	0.912668
chrX	10585001	Control	rep2	1.08733
chrX	10615001	21d Dox	rep2	1.55235
chrX	10615001	21d Dox (Washout)	rep1	0.881535
chrX	10615001	21d Dox (Washout)	rep2	0.972477
chrX	10615001	21d Dox	rep1	1.19417
chrX	10615001	7d Dox (Washout)	rep1	1.20709
chrX	10615001	7d Dox (Washout)	rep2	1.06229
chrX	10615001	7d Dox	rep1	1.41143
chrX	10615001	7d Dox	rep2	1.78915
chrX	10615001	Control	rep1	0.818833
chrX	10615001	Control	rep2	1.18117
chrX	10705001	21d Dox	rep2	2.43497
chrX	10705001	21d Dox (Washout)	rep1	1.24468
chrX	10705001	21d Dox (Washout)	rep2	1.38221
chrX	10705001	21d Dox	rep1	1.69053
chrX	10705001	7d Dox (Washout)	rep1	1.50531
chrX	10705001	7d Dox (Washout)	rep2	1.43295
chrX	10705001	7d Dox	rep1	2.01804
chrX	10705001	7d Dox	rep2	1.94138
chrX	10705001	Control	rep1	1.02322
chrX	10705001	Control	rep2	0.976785
chrX	10955001	21d Dox	rep2	1.9523
chrX	10955001	21d Dox (Washout)	rep1	0.883004
chrX	10955001	21d Dox (Washout)	rep2	1.28498
chrX	10955001	21d Dox	rep1	1.36219
chrX	10955001	7d Dox (Washout)	rep1	1.31691
chrX	10955001	7d Dox (Washout)	rep2	0.956936
chrX	10955001	7d Dox	rep1	1.89218
chrX	10955001	7d Dox	rep2	1.8867
chrX	10955001	Control	rep1	1.08414
chrX	10955001	Control	rep2	0.915864
chrX	10965001	21d Dox	rep2	2.35698
chrX	10965001	21d Dox (Washout)	rep1	1.24784
chrX	10965001	21d Dox (Washout)	rep2	1.07513
chrX	10965001	21d Dox	rep1	1.55329
chrX	10965001	7d Dox (Washout)	rep1	1.42921
chrX	10965001	7d Dox (Washout)	rep2	1.02719
chrX	10965001	7d Dox	rep1	2.25906
chrX	10965001	7d Dox	rep2	2.53018
chrX	10965001	Control	rep1	0.920195
chrX	10965001	Control	rep2	1.0798
chrX	11085001	21d Dox	rep2	1.4881
chrX	11085001	21d Dox (Washout)	rep1	0.830255
chrX	11085001	21d Dox (Washout)	rep2	0.944358
chrX	11085001	21d Dox	rep1	1.12454
chrX	11085001	7d Dox (Washout)	rep1	0.960392
chrX	11085001	7d Dox (Washout)	rep2	0.960203
chrX	11085001	7d Dox	rep1	1.27461
chrX	11085001	7d Dox	rep2	1.55448
chrX	11085001	Control	rep1	0.978899
chrX	11085001	Control	rep2	1.0211
chrX	11235001	21d Dox	rep2	1.66638
chrX	11235001	21d Dox (Washout)	rep1	0.886737
chrX	11235001	21d Dox (Washout)	rep2	0.88779
chrX	11235001	21d Dox	rep1	1.18349
chrX	11235001	7d Dox (Washout)	rep1	1.12555
chrX	11235001	7d Dox (Washout)	rep2	0.991488
chrX	11235001	7d Dox	rep1	1.40361
chrX	11235001	7d Dox	rep2	1.49218
chrX	11235001	Control	rep1	1.01404
chrX	11235001	Control	rep2	0.985965
chrX	11275001	21d Dox	rep2	1.04954
chrX	11275001	21d Dox (Washout)	rep1	0.777271
chrX	11275001	21d Dox (Washout)	rep2	0.879825
chrX	11275001	21d Dox	rep1	0.917708
chrX	11275001	7d Dox (Washout)	rep1	0.74182
chrX	11275001	7d Dox (Washout)	rep2	0.853487
chrX	11275001	7d Dox	rep1	0.966676
chrX	11275001	7d Dox	rep2	1.30531
chrX	11275001	Control	rep1	0.988655
chrX	11275001	Control	rep2	1.01134
chrX	11405001	21d Dox	rep2	1.08879
chrX	11405001	21d Dox (Washout)	rep1	0.792428
chrX	11405001	21d Dox (Washout)	rep2	0.765208
chrX	11405001	21d Dox	rep1	0.909759
chrX	11405001	7d Dox (Washout)	rep1	0.820338
chrX	11405001	7d Dox (Washout)	rep2	0.934836
chrX	11405001	7d Dox	rep1	0.955685
chrX	11405001	7d Dox	rep2	1.16453
chrX	11405001	Control	rep1	0.938963
chrX	11405001	Control	rep2	1.06104
chrX	11705001	21d Dox	rep2	1.06481
chrX	11705001	21d Dox (Washout)	rep1	0.71559
chrX	11705001	21d Dox (Washout)	rep2	0.750204
chrX	11705001	21d Dox	rep1	0.886485
chrX	11705001	7d Dox (Washout)	rep1	0.853104
chrX	11705001	7d Dox (Washout)	rep2	0.848616
chrX	11705001	7d Dox	rep1	1.04731
chrX	11705001	7d Dox	rep2	1.12731
chrX	11705001	Control	rep1	1.08035
chrX	11705001	Control	rep2	0.919653
chrX	11735001	21d Dox	rep2	0.838712
chrX	11735001	21d Dox (Washout)	rep1	0.613084
chrX	11735001	21d Dox (Washout)	rep2	0.718151
chrX	11735001	21d Dox	rep1	0.692627
chrX	11735001	7d Dox (Washout)	rep1	0.657305
chrX	11735001	7d Dox (Washout)	rep2	0.785549
chrX	11735001	7d Dox	rep1	0.769884
chrX	11735001	7d Dox	rep2	0.997691
chrX	11735001	Control	rep1	0.916527
chrX	11735001	Control	rep2	1.08347
chrX	11745001	21d Dox	rep2	0.829746
chrX	11745001	21d Dox (Washout)	rep1	0.618031
chrX	11745001	21d Dox (Washout)	rep2	0.602213
chrX	11745001	21d Dox	rep1	0.623775
chrX	11745001	7d Dox (Washout)	rep1	0.567455
chrX	11745001	7d Dox (Washout)	rep2	0.803052
chrX	11745001	7d Dox	rep1	0.755959
chrX	11745001	7d Dox	rep2	0.903651
chrX	11745001	Control	rep1	0.93084
chrX	11745001	Control	rep2	1.06916
chrX	11775001	21d Dox	rep2	1.10075
chrX	11775001	21d Dox (Washout)	rep1	0.724448
chrX	11775001	21d Dox (Washout)	rep2	0.630225
chrX	11775001	21d Dox	rep1	0.821517
chrX	11775001	7d Dox (Washout)	rep1	0.739637
chrX	11775001	7d Dox (Washout)	rep2	0.866858
chrX	11775001	7d Dox	rep1	1.06068
chrX	11775001	7d Dox	rep2	0.927808
chrX	11775001	Control	rep1	0.979982
chrX	11775001	Control	rep2	1.02002
chrX	11835001	21d Dox	rep2	0.980057
chrX	11835001	21d Dox (Washout)	rep1	0.702414
chrX	11835001	21d Dox (Washout)	rep2	0.651474
chrX	11835001	21d Dox	rep1	0.760058
chrX	11835001	7d Dox (Washout)	rep1	0.702227
chrX	11835001	7d Dox (Washout)	rep2	0.961268
chrX	11835001	7d Dox	rep1	0.81824
chrX	11835001	7d Dox	rep2	0.99865
chrX	11835001	Control	rep1	0.962587
chrX	11835001	Control	rep2	1.03741
chrX	12085001	21d Dox	rep2	0.696939
chrX	12085001	21d Dox (Washout)	rep1	0.607835
chrX	12085001	21d Dox (Washout)	rep2	0.663689
chrX	12085001	21d Dox	rep1	0.666693
chrX	12085001	7d Dox (Washout)	rep1	0.72169
chrX	12085001	7d Dox (Washout)	rep2	1.12241
chrX	12085001	7d Dox	rep1	0.84856
chrX	12085001	7d Dox	rep2	1.10132
chrX	12085001	Control	rep1	0.95018
chrX	12085001	Control	rep2	1.04982
chrX	12145001	21d Dox	rep2	1.04524
chrX	12145001	21d Dox (Washout)	rep1	0.670674
chrX	12145001	21d Dox (Washout)	rep2	0.581494
chrX	12145001	21d Dox	rep1	0.92497
chrX	12145001	7d Dox (Washout)	rep1	0.846296
chrX	12145001	7d Dox (Washout)	rep2	1.07967
chrX	12145001	7d Dox	rep1	1.08355
chrX	12145001	7d Dox	rep2	1.25402
chrX	12145001	Control	rep1	0.938142
chrX	12145001	Control	rep2	1.06186
chrX	12155001	21d Dox	rep2	0.906069
chrX	12155001	21d Dox (Washout)	rep1	0.748054
chrX	12155001	21d Dox (Washout)	rep2	0.748858
chrX	12155001	21d Dox	rep1	0.791641
chrX	12155001	7d Dox (Washout)	rep1	0.918989
chrX	12155001	7d Dox (Washout)	rep2	1.27398
chrX	12155001	7d Dox	rep1	1.09651
chrX	12155001	7d Dox	rep2	1.22265
chrX	12155001	Control	rep1	0.923075
chrX	12155001	Control	rep2	1.07693
chrX	12205001	21d Dox	rep2	1.57602
chrX	12205001	21d Dox (Washout)	rep1	0.809798
chrX	12205001	21d Dox (Washout)	rep2	0.762169
chrX	12205001	21d Dox	rep1	0.903051
chrX	12205001	7d Dox (Washout)	rep1	1.03756
chrX	12205001	7d Dox (Washout)	rep2	0.954998
chrX	12205001	7d Dox	rep1	1.39291
chrX	12205001	7d Dox	rep2	1.42924
chrX	12205001	Control	rep1	0.982621
chrX	12205001	Control	rep2	1.01738
chrX	12235001	21d Dox	rep2	1.47453
chrX	12235001	21d Dox (Washout)	rep1	0.780032
chrX	12235001	21d Dox (Washout)	rep2	0.453877
chrX	12235001	21d Dox	rep1	0.964319
chrX	12235001	7d Dox (Washout)	rep1	0.900645
chrX	12235001	7d Dox (Washout)	rep2	1.22105
chrX	12235001	7d Dox	rep1	1.23647
chrX	12235001	7d Dox	rep2	1.00531
chrX	12235001	Control	rep1	0.895393
chrX	12235001	Control	rep2	1.10461
chrX	12455001	21d Dox	rep2	1.91706
chrX	12455001	21d Dox (Washout)	rep1	0.946934
chrX	12455001	21d Dox (Washout)	rep2	1.03514
chrX	12455001	21d Dox	rep1	1.28582
chrX	12455001	7d Dox (Washout)	rep1	1.47257
chrX	12455001	7d Dox (Washout)	rep2	1.07313
chrX	12455001	7d Dox	rep1	1.50074
chrX	12455001	7d Dox	rep2	2.11125
chrX	12455001	Control	rep1	0.972925
chrX	12455001	Control	rep2	1.02708
chrX	12875001	21d Dox	rep2	1.46609
chrX	12875001	21d Dox (Washout)	rep1	0.932107
chrX	12875001	21d Dox (Washout)	rep2	0.978384
chrX	12875001	21d Dox	rep1	1.15232
chrX	12875001	7d Dox (Washout)	rep1	1.26473
chrX	12875001	7d Dox (Washout)	rep2	1.45911
chrX	12875001	7d Dox	rep1	1.50489
chrX	12875001	7d Dox	rep2	1.92876
chrX	12875001	Control	rep1	0.973364
chrX	12875001	Control	rep2	1.02664
chrX	12885001	21d Dox	rep2	1.75375
chrX	12885001	21d Dox (Washout)	rep1	0.974916
chrX	12885001	21d Dox (Washout)	rep2	1.13677
chrX	12885001	21d Dox	rep1	1.54409
chrX	12885001	7d Dox (Washout)	rep1	1.15707
chrX	12885001	7d Dox (Washout)	rep2	1.11915
chrX	12885001	7d Dox	rep1	1.63917
chrX	12885001	7d Dox	rep2	1.83446
chrX	12885001	Control	rep1	0.951352
chrX	12885001	Control	rep2	1.04865
chrX	12905001	21d Dox	rep2	1.74527
chrX	12905001	21d Dox (Washout)	rep1	1.00412
chrX	12905001	21d Dox (Washout)	rep2	1.1062
chrX	12905001	21d Dox	rep1	1.41878
chrX	12905001	7d Dox (Washout)	rep1	1.39537
chrX	12905001	7d Dox (Washout)	rep2	1.16459
chrX	12905001	7d Dox	rep1	1.7605
chrX	12905001	7d Dox	rep2	2.08981
chrX	12905001	Control	rep1	1.03583
chrX	12905001	Control	rep2	0.964167
chrX	12955001	21d Dox	rep2	1.70915
chrX	12955001	21d Dox (Washout)	rep1	0.85597
chrX	12955001	21d Dox (Washout)	rep2	1.05341
chrX	12955001	21d Dox	rep1	1.09318
chrX	12955001	7d Dox (Washout)	rep1	1.17417
chrX	12955001	7d Dox (Washout)	rep2	1.29326
chrX	12955001	7d Dox	rep1	1.5331
chrX	12955001	7d Dox	rep2	1.70947
chrX	12955001	Control	rep1	1.01108
chrX	12955001	Control	rep2	0.988924
chrX	13005001	21d Dox	rep2	2.1105
chrX	13005001	21d Dox (Washout)	rep1	0.994689
chrX	13005001	21d Dox (Washout)	rep2	0.906975
chrX	13005001	21d Dox	rep1	1.52212
chrX	13005001	7d Dox (Washout)	rep1	1.46816
chrX	13005001	7d Dox (Washout)	rep2	1.39472
chrX	13005001	7d Dox	rep1	1.63651
chrX	13005001	7d Dox	rep2	2.15847
chrX	13005001	Control	rep1	0.905274
chrX	13005001	Control	rep2	1.09473
chrX	13095001	21d Dox	rep2	3.43065
chrX	13095001	21d Dox (Washout)	rep1	1.56901
chrX	13095001	21d Dox (Washout)	rep2	1.886
chrX	13095001	21d Dox	rep1	2.50028
chrX	13095001	7d Dox (Washout)	rep1	1.21162
chrX	13095001	7d Dox (Washout)	rep2	1.30107
chrX	13095001	7d Dox	rep1	3.3622
chrX	13095001	7d Dox	rep2	3.36459
chrX	13095001	Control	rep1	1.02161
chrX	13095001	Control	rep2	0.978392
chrX	13245001	21d Dox	rep2	2.02499
chrX	13245001	21d Dox (Washout)	rep1	1.16424
chrX	13245001	21d Dox (Washout)	rep2	1.48832
chrX	13245001	21d Dox	rep1	1.59639
chrX	13245001	7d Dox (Washout)	rep1	1.77154
chrX	13245001	7d Dox (Washout)	rep2	2.18697
chrX	13245001	7d Dox	rep1	1.84501
chrX	13245001	7d Dox	rep2	2.64072
chrX	13245001	Control	rep1	0.945334
chrX	13245001	Control	rep2	1.05467
chrX	13275001	21d Dox	rep2	2.05802
chrX	13275001	21d Dox (Washout)	rep1	0.979413
chrX	13275001	21d Dox (Washout)	rep2	1.19156
chrX	13275001	21d Dox	rep1	1.83051
chrX	13275001	7d Dox (Washout)	rep1	1.41385
chrX	13275001	7d Dox (Washout)	rep2	1.37262
chrX	13275001	7d Dox	rep1	1.73616
chrX	13275001	7d Dox	rep2	2.01821
chrX	13275001	Control	rep1	1.04737
chrX	13275001	Control	rep2	0.952628
chrX	13335001	21d Dox	rep2	2.54334
chrX	13335001	21d Dox (Washout)	rep1	1.07307
chrX	13335001	21d Dox (Washout)	rep2	1.28474
chrX	13335001	21d Dox	rep1	1.81577
chrX	13335001	7d Dox (Washout)	rep1	1.62083
chrX	13335001	7d Dox (Washout)	rep2	1.40856
chrX	13335001	7d Dox	rep1	2.01204
chrX	13335001	7d Dox	rep2	2.3662
chrX	13335001	Control	rep1	0.995202
chrX	13335001	Control	rep2	1.0048
chrX	13395001	21d Dox	rep2	1.60809
chrX	13395001	21d Dox (Washout)	rep1	0.802322
chrX	13395001	21d Dox (Washout)	rep2	0.856059
chrX	13395001	21d Dox	rep1	1.22635
chrX	13395001	7d Dox (Washout)	rep1	1.23294
chrX	13395001	7d Dox (Washout)	rep2	1.05228
chrX	13395001	7d Dox	rep1	1.26391
chrX	13395001	7d Dox	rep2	1.5301
chrX	13395001	Control	rep1	0.999386
chrX	13395001	Control	rep2	1.00061
chrX	13525001	21d Dox	rep2	1.39638
chrX	13525001	21d Dox (Washout)	rep1	0.774029
chrX	13525001	21d Dox (Washout)	rep2	0.708119
chrX	13525001	21d Dox	rep1	1.08783
chrX	13525001	7d Dox (Washout)	rep1	0.857633
chrX	13525001	7d Dox (Washout)	rep2	0.830029
chrX	13525001	7d Dox	rep1	0.93381
chrX	13525001	7d Dox	rep2	1.31406
chrX	13525001	Control	rep1	1.00015
chrX	13525001	Control	rep2	0.999854
chrX	13565001	21d Dox	rep2	1.27163
chrX	13565001	21d Dox (Washout)	rep1	0.491594
chrX	13565001	21d Dox (Washout)	rep2	0.675931
chrX	13565001	21d Dox	rep1	0.840041
chrX	13565001	7d Dox (Washout)	rep1	0.914227
chrX	13565001	7d Dox (Washout)	rep2	0.655697
chrX	13565001	7d Dox	rep1	1.02226
chrX	13565001	7d Dox	rep2	1.081
chrX	13565001	Control	rep1	0.8582
chrX	13565001	Control	rep2	1.1418
chrX	13675001	21d Dox	rep2	1.17874
chrX	13675001	21d Dox (Washout)	rep1	0.526229
chrX	13675001	21d Dox (Washout)	rep2	0.672536
chrX	13675001	21d Dox	rep1	0.952234
chrX	13675001	7d Dox (Washout)	rep1	0.708567
chrX	13675001	7d Dox (Washout)	rep2	0.819016
chrX	13675001	7d Dox	rep1	0.946188
chrX	13675001	7d Dox	rep2	1.26618
chrX	13675001	Control	rep1	0.971462
chrX	13675001	Control	rep2	1.02854
chrX	13695001	21d Dox	rep2	1.23194
chrX	13695001	21d Dox (Washout)	rep1	0.473221
chrX	13695001	21d Dox (Washout)	rep2	0.534716
chrX	13695001	21d Dox	rep1	0.894633
chrX	13695001	7d Dox (Washout)	rep1	0.861205
chrX	13695001	7d Dox (Washout)	rep2	0.707745
chrX	13695001	7d Dox	rep1	0.910717
chrX	13695001	7d Dox	rep2	1.10596
chrX	13695001	Control	rep1	1.01556
chrX	13695001	Control	rep2	0.984442
chrX	13775001	21d Dox	rep2	1.47244
chrX	13775001	21d Dox (Washout)	rep1	0.732787
chrX	13775001	21d Dox (Washout)	rep2	0.899602
chrX	13775001	21d Dox	rep1	1.06184
chrX	13775001	7d Dox (Washout)	rep1	0.877428
chrX	13775001	7d Dox (Washout)	rep2	0.99459
chrX	13775001	7d Dox	rep1	1.02567
chrX	13775001	7d Dox	rep2	1.35494
chrX	13775001	Control	rep1	0.90214
chrX	13775001	Control	rep2	1.09786
chrX	13885001	21d Dox	rep2	2.40009
chrX	13885001	21d Dox (Washout)	rep1	0.993841
chrX	13885001	21d Dox (Washout)	rep2	1.24161
chrX	13885001	21d Dox	rep1	1.35702
chrX	13885001	7d Dox (Washout)	rep1	1.13282
chrX	13885001	7d Dox (Washout)	rep2	1.25784
chrX	13885001	7d Dox	rep1	1.54063
chrX	13885001	7d Dox	rep2	1.81536
chrX	13885001	Control	rep1	0.922872
chrX	13885001	Control	rep2	1.07713
chrX	13965001	21d Dox	rep2	2.18928
chrX	13965001	21d Dox (Washout)	rep1	0.804274
chrX	13965001	21d Dox (Washout)	rep2	0.995895
chrX	13965001	21d Dox	rep1	1.3132
chrX	13965001	7d Dox (Washout)	rep1	0.925292
chrX	13965001	7d Dox (Washout)	rep2	0.746486
chrX	13965001	7d Dox	rep1	1.15915
chrX	13965001	7d Dox	rep2	1.50667
chrX	13965001	Control	rep1	0.944326
chrX	13965001	Control	rep2	1.05567
chrX	14005001	21d Dox	rep2	2.3041
chrX	14005001	21d Dox (Washout)	rep1	1.08787
chrX	14005001	21d Dox (Washout)	rep2	1.12775
chrX	14005001	21d Dox	rep1	1.56665
chrX	14005001	7d Dox (Washout)	rep1	1.39707
chrX	14005001	7d Dox (Washout)	rep2	1.17756
chrX	14005001	7d Dox	rep1	1.45079
chrX	14005001	7d Dox	rep2	2.07784
chrX	14005001	Control	rep1	0.959676
chrX	14005001	Control	rep2	1.04032
chrX	14065001	21d Dox	rep2	2.03046
chrX	14065001	21d Dox (Washout)	rep1	0.83806
chrX	14065001	21d Dox (Washout)	rep2	1.34801
chrX	14065001	21d Dox	rep1	1.31306
chrX	14065001	7d Dox (Washout)	rep1	0.897942
chrX	14065001	7d Dox (Washout)	rep2	0.901921
chrX	14065001	7d Dox	rep1	1.22343
chrX	14065001	7d Dox	rep2	1.66729
chrX	14065001	Control	rep1	0.877826
chrX	14065001	Control	rep2	1.12217
chrX	14205001	21d Dox	rep2	2.18357
chrX	14205001	21d Dox (Washout)	rep1	0.938956
chrX	14205001	21d Dox (Washout)	rep2	1.141
chrX	14205001	21d Dox	rep1	1.28624
chrX	14205001	7d Dox (Washout)	rep1	1.12149
chrX	14205001	7d Dox (Washout)	rep2	1.01201
chrX	14205001	7d Dox	rep1	1.36337
chrX	14205001	7d Dox	rep2	1.89069
chrX	14205001	Control	rep1	0.985302
chrX	14205001	Control	rep2	1.0147
chrX	14265001	21d Dox	rep2	1.90831
chrX	14265001	21d Dox (Washout)	rep1	0.879805
chrX	14265001	21d Dox (Washout)	rep2	1.05741
chrX	14265001	21d Dox	rep1	1.25818
chrX	14265001	7d Dox (Washout)	rep1	1.22507
chrX	14265001	7d Dox (Washout)	rep2	1.09249
chrX	14265001	7d Dox	rep1	1.25688
chrX	14265001	7d Dox	rep2	1.53092
chrX	14265001	Control	rep1	1.04339
chrX	14265001	Control	rep2	0.956611
chrX	14275001	21d Dox	rep2	1.5907
chrX	14275001	21d Dox (Washout)	rep1	0.962524
chrX	14275001	21d Dox (Washout)	rep2	1.17369
chrX	14275001	21d Dox	rep1	1.1501
chrX	14275001	7d Dox (Washout)	rep1	0.889264
chrX	14275001	7d Dox (Washout)	rep2	1.10523
chrX	14275001	7d Dox	rep1	1.27831
chrX	14275001	7d Dox	rep2	1.41891
chrX	14275001	Control	rep1	0.950844
chrX	14275001	Control	rep2	1.04916
chrX	14435001	21d Dox	rep2	2.0555
chrX	14435001	21d Dox (Washout)	rep1	0.921217
chrX	14435001	21d Dox (Washout)	rep2	1.21366
chrX	14435001	21d Dox	rep1	1.4444
chrX	14435001	7d Dox (Washout)	rep1	1.04088
chrX	14435001	7d Dox (Washout)	rep2	0.930784
chrX	14435001	7d Dox	rep1	1.22033
chrX	14435001	7d Dox	rep2	1.51017
chrX	14435001	Control	rep1	1.00879
chrX	14435001	Control	rep2	0.99121
chrX	14485001	21d Dox	rep2	2.27766
chrX	14485001	21d Dox (Washout)	rep1	1.0121
chrX	14485001	21d Dox (Washout)	rep2	1.21844
chrX	14485001	21d Dox	rep1	1.29165
chrX	14485001	7d Dox (Washout)	rep1	1.27501
chrX	14485001	7d Dox (Washout)	rep2	1.03701
chrX	14485001	7d Dox	rep1	1.26185
chrX	14485001	7d Dox	rep2	1.86114
chrX	14485001	Control	rep1	0.883436
chrX	14485001	Control	rep2	1.11656
chrX	14625001	21d Dox	rep2	2.01541
chrX	14625001	21d Dox (Washout)	rep1	0.880431
chrX	14625001	21d Dox (Washout)	rep2	1.09993
chrX	14625001	21d Dox	rep1	1.39218
chrX	14625001	7d Dox (Washout)	rep1	1.08041
chrX	14625001	7d Dox (Washout)	rep2	1.07783
chrX	14625001	7d Dox	rep1	1.39081
chrX	14625001	7d Dox	rep2	1.93809
chrX	14625001	Control	rep1	0.92615
chrX	14625001	Control	rep2	1.07385
chrX	14755001	21d Dox	rep2	1.91358
chrX	14755001	21d Dox (Washout)	rep1	0.836004
chrX	14755001	21d Dox (Washout)	rep2	1.0994
chrX	14755001	21d Dox	rep1	1.39926
chrX	14755001	7d Dox (Washout)	rep1	0.889004
chrX	14755001	7d Dox (Washout)	rep2	1.01348
chrX	14755001	7d Dox	rep1	1.30656
chrX	14755001	7d Dox	rep2	1.73472
chrX	14755001	Control	rep1	0.954681
chrX	14755001	Control	rep2	1.04532
chrX	14815001	21d Dox	rep2	3.21165
chrX	14815001	21d Dox (Washout)	rep1	0.929173
chrX	14815001	21d Dox (Washout)	rep2	1.08827
chrX	14815001	21d Dox	rep1	2.44576
chrX	14815001	7d Dox (Washout)	rep1	1.45187
chrX	14815001	7d Dox (Washout)	rep2	1.22724
chrX	14815001	7d Dox	rep1	1.36889
chrX	14815001	7d Dox	rep2	2.18548
chrX	14815001	Control	rep1	0.912434
chrX	14815001	Control	rep2	1.08757
chrX	14885001	21d Dox	rep2	2.01985
chrX	14885001	21d Dox (Washout)	rep1	1.13849
chrX	14885001	21d Dox (Washout)	rep2	1.40361
chrX	14885001	21d Dox	rep1	1.38195
chrX	14885001	7d Dox (Washout)	rep1	1.11284
chrX	14885001	7d Dox (Washout)	rep2	0.937988
chrX	14885001	7d Dox	rep1	1.65319
chrX	14885001	7d Dox	rep2	1.67951
chrX	14885001	Control	rep1	0.967611
chrX	14885001	Control	rep2	1.03239
chrX	15005001	21d Dox	rep2	2.00443
chrX	15005001	21d Dox (Washout)	rep1	0.915563
chrX	15005001	21d Dox (Washout)	rep2	1.07492
chrX	15005001	21d Dox	rep1	1.1946
chrX	15005001	7d Dox (Washout)	rep1	0.953405
chrX	15005001	7d Dox (Washout)	rep2	1.20873
chrX	15005001	7d Dox	rep1	1.35918
chrX	15005001	7d Dox	rep2	1.6778
chrX	15005001	Control	rep1	0.876202
chrX	15005001	Control	rep2	1.1238
chrX	15015001	21d Dox	rep2	2.06155
chrX	15015001	21d Dox (Washout)	rep1	0.90939
chrX	15015001	21d Dox (Washout)	rep2	1.30221
chrX	15015001	21d Dox	rep1	1.23717
chrX	15015001	7d Dox (Washout)	rep1	1.14721
chrX	15015001	7d Dox (Washout)	rep2	0.915731
chrX	15015001	7d Dox	rep1	1.18519
chrX	15015001	7d Dox	rep2	1.54271
chrX	15015001	Control	rep1	0.956255
chrX	15015001	Control	rep2	1.04374
chrX	15175001	21d Dox	rep2	2.48829
chrX	15175001	21d Dox (Washout)	rep1	0.927712
chrX	15175001	21d Dox (Washout)	rep2	1.22717
chrX	15175001	21d Dox	rep1	1.51655
chrX	15175001	7d Dox (Washout)	rep1	1.15827
chrX	15175001	7d Dox (Washout)	rep2	0.951879
chrX	15175001	7d Dox	rep1	1.4534
chrX	15175001	7d Dox	rep2	1.83365
chrX	15175001	Control	rep1	0.925459
chrX	15175001	Control	rep2	1.07454
chrX	15325001	21d Dox	rep2	2.4267
chrX	15325001	21d Dox (Washout)	rep1	1.12913
chrX	15325001	21d Dox (Washout)	rep2	1.15121
chrX	15325001	21d Dox	rep1	1.53567
chrX	15325001	7d Dox (Washout)	rep1	1.40913
chrX	15325001	7d Dox (Washout)	rep2	1.51357
chrX	15325001	7d Dox	rep1	1.6826
chrX	15325001	7d Dox	rep2	1.83159
chrX	15325001	Control	rep1	0.940279
chrX	15325001	Control	rep2	1.05972
chrX	15355001	21d Dox	rep2	2.21065
chrX	15355001	21d Dox (Washout)	rep1	0.777926
chrX	15355001	21d Dox (Washout)	rep2	1.03967
chrX	15355001	21d Dox	rep1	1.48755
chrX	15355001	7d Dox (Washout)	rep1	1.06827
chrX	15355001	7d Dox (Washout)	rep2	0.830715
chrX	15355001	7d Dox	rep1	1.44732
chrX	15355001	7d Dox	rep2	1.34275
chrX	15355001	Control	rep1	0.97907
chrX	15355001	Control	rep2	1.02093
chrX	15635001	21d Dox	rep2	2.12797
chrX	15635001	21d Dox (Washout)	rep1	0.867326
chrX	15635001	21d Dox (Washout)	rep2	1.01498
chrX	15635001	21d Dox	rep1	1.58528
chrX	15635001	7d Dox (Washout)	rep1	1.27043
chrX	15635001	7d Dox (Washout)	rep2	0.842117
chrX	15635001	7d Dox	rep1	1.23513
chrX	15635001	7d Dox	rep2	1.72153
chrX	15635001	Control	rep1	0.996646
chrX	15635001	Control	rep2	1.00335
chrX	16235001	21d Dox	rep2	1.87766
chrX	16235001	21d Dox (Washout)	rep1	0.795753
chrX	16235001	21d Dox (Washout)	rep2	1.04981
chrX	16235001	21d Dox	rep1	1.55757
chrX	16235001	7d Dox (Washout)	rep1	1.07315
chrX	16235001	7d Dox (Washout)	rep2	0.837083
chrX	16235001	7d Dox	rep1	1.50058
chrX	16235001	7d Dox	rep2	1.70696
chrX	16235001	Control	rep1	1.05578
chrX	16235001	Control	rep2	0.944218
chrX	16625001	21d Dox	rep2	1.61605
chrX	16625001	21d Dox (Washout)	rep1	0.747987
chrX	16625001	21d Dox (Washout)	rep2	1.03936
chrX	16625001	21d Dox	rep1	1.25516
chrX	16625001	7d Dox (Washout)	rep1	0.90502
chrX	16625001	7d Dox (Washout)	rep2	0.997644
chrX	16625001	7d Dox	rep1	0.997694
chrX	16625001	7d Dox	rep2	1.30453
chrX	16625001	Control	rep1	0.91939
chrX	16625001	Control	rep2	1.08061
chrX	16655001	21d Dox	rep2	1.88015
chrX	16655001	21d Dox (Washout)	rep1	0.629368
chrX	16655001	21d Dox (Washout)	rep2	1.04427
chrX	16655001	21d Dox	rep1	1.34107
chrX	16655001	7d Dox (Washout)	rep1	0.793753
chrX	16655001	7d Dox (Washout)	rep2	0.915931
chrX	16655001	7d Dox	rep1	1.10633
chrX	16655001	7d Dox	rep2	1.29528
chrX	16655001	Control	rep1	1.01288
chrX	16655001	Control	rep2	0.987117
chrX	16705001	21d Dox	rep2	2.87012
chrX	16705001	21d Dox (Washout)	rep1	1.06079
chrX	16705001	21d Dox (Washout)	rep2	1.19818
chrX	16705001	21d Dox	rep1	1.57369
chrX	16705001	7d Dox (Washout)	rep1	1.21444
chrX	16705001	7d Dox (Washout)	rep2	1.31934
chrX	16705001	7d Dox	rep1	1.82164
chrX	16705001	7d Dox	rep2	1.81148
chrX	16705001	Control	rep1	0.900571
chrX	16705001	Control	rep2	1.09943
chrX	16955001	21d Dox	rep2	1.50719
chrX	16955001	21d Dox (Washout)	rep1	0.797229
chrX	16955001	21d Dox (Washout)	rep2	1.21365
chrX	16955001	21d Dox	rep1	1.32353
chrX	16955001	7d Dox (Washout)	rep1	0.905105
chrX	16955001	7d Dox (Washout)	rep2	1.06615
chrX	16955001	7d Dox	rep1	1.3237
chrX	16955001	7d Dox	rep2	1.34116
chrX	16955001	Control	rep1	0.995433
chrX	16955001	Control	rep2	1.00457
chrX	17115001	21d Dox	rep2	2.3391
chrX	17115001	21d Dox (Washout)	rep1	0.999767
chrX	17115001	21d Dox (Washout)	rep2	1.26216
chrX	17115001	21d Dox	rep1	1.3824
chrX	17115001	7d Dox (Washout)	rep1	1.15765
chrX	17115001	7d Dox (Washout)	rep2	1.1367
chrX	17115001	7d Dox	rep1	1.47712
chrX	17115001	7d Dox	rep2	1.90597
chrX	17115001	Control	rep1	0.872672
chrX	17115001	Control	rep2	1.12733
chrX	17215001	21d Dox	rep2	1.63632
chrX	17215001	21d Dox (Washout)	rep1	0.807108
chrX	17215001	21d Dox (Washout)	rep2	0.95259
chrX	17215001	21d Dox	rep1	1.34209
chrX	17215001	7d Dox (Washout)	rep1	0.932859
chrX	17215001	7d Dox (Washout)	rep2	0.895197
chrX	17215001	7d Dox	rep1	1.20807
chrX	17215001	7d Dox	rep2	1.41822
chrX	17215001	Control	rep1	0.94878
chrX	17215001	Control	rep2	1.05122
chrX	17225001	21d Dox	rep2	1.51399
chrX	17225001	21d Dox (Washout)	rep1	0.760227
chrX	17225001	21d Dox (Washout)	rep2	0.784377
chrX	17225001	21d Dox	rep1	1.12261
chrX	17225001	7d Dox (Washout)	rep1	0.821302
chrX	17225001	7d Dox (Washout)	rep2	0.846651
chrX	17225001	7d Dox	rep1	1.14279
chrX	17225001	7d Dox	rep2	1.41744
chrX	17225001	Control	rep1	0.997026
chrX	17225001	Control	rep2	1.00297
chrX	17245001	21d Dox	rep2	1.76861
chrX	17245001	21d Dox (Washout)	rep1	0.748609
chrX	17245001	21d Dox (Washout)	rep2	0.973086
chrX	17245001	21d Dox	rep1	1.20626
chrX	17245001	7d Dox (Washout)	rep1	0.846918
chrX	17245001	7d Dox (Washout)	rep2	0.785756
chrX	17245001	7d Dox	rep1	0.94582
chrX	17245001	7d Dox	rep2	1.37741
chrX	17245001	Control	rep1	0.891402
chrX	17245001	Control	rep2	1.1086
chrX	17305001	21d Dox	rep2	1.80271
chrX	17305001	21d Dox (Washout)	rep1	0.901387
chrX	17305001	21d Dox (Washout)	rep2	1.09347
chrX	17305001	21d Dox	rep1	1.28374
chrX	17305001	7d Dox (Washout)	rep1	1.05444
chrX	17305001	7d Dox (Washout)	rep2	0.869105
chrX	17305001	7d Dox	rep1	1.17574
chrX	17305001	7d Dox	rep2	1.42366
chrX	17305001	Control	rep1	0.992051
chrX	17305001	Control	rep2	1.00795
chrX	17425001	21d Dox	rep2	1.99145
chrX	17425001	21d Dox (Washout)	rep1	0.78549
chrX	17425001	21d Dox (Washout)	rep2	0.931422
chrX	17425001	21d Dox	rep1	1.17479
chrX	17425001	7d Dox (Washout)	rep1	0.817841
chrX	17425001	7d Dox (Washout)	rep2	0.896144
chrX	17425001	7d Dox	rep1	1.54057
chrX	17425001	7d Dox	rep2	1.37782
chrX	17425001	Control	rep1	1.02264
chrX	17425001	Control	rep2	0.977358
chrX	17545001	21d Dox	rep2	1.52479
chrX	17545001	21d Dox (Washout)	rep1	0.657336
chrX	17545001	21d Dox (Washout)	rep2	0.70633
chrX	17545001	21d Dox	rep1	0.976752
chrX	17545001	7d Dox (Washout)	rep1	0.724983
chrX	17545001	7d Dox (Washout)	rep2	0.757075
chrX	17545001	7d Dox	rep1	1.10936
chrX	17545001	7d Dox	rep2	1.21231
chrX	17545001	Control	rep1	0.89782
chrX	17545001	Control	rep2	1.10218
chrX	17645001	21d Dox	rep2	1.74836
chrX	17645001	21d Dox (Washout)	rep1	0.64248
chrX	17645001	21d Dox (Washout)	rep2	0.847248
chrX	17645001	21d Dox	rep1	1.18111
chrX	17645001	7d Dox (Washout)	rep1	1.01983
chrX	17645001	7d Dox (Washout)	rep2	0.921917
chrX	17645001	7d Dox	rep1	1.22379
chrX	17645001	7d Dox	rep2	1.39922
chrX	17645001	Control	rep1	0.716584
chrX	17645001	Control	rep2	1.28342
chrX	17685001	21d Dox	rep2	1.61851
chrX	17685001	21d Dox (Washout)	rep1	0.710964
chrX	17685001	21d Dox (Washout)	rep2	0.907951
chrX	17685001	21d Dox	rep1	1.0456
chrX	17685001	7d Dox (Washout)	rep1	0.970544
chrX	17685001	7d Dox (Washout)	rep2	0.69249
chrX	17685001	7d Dox	rep1	1.09185
chrX	17685001	7d Dox	rep2	1.35018
chrX	17685001	Control	rep1	0.917084
chrX	17685001	Control	rep2	1.08292
chrX	18285001	21d Dox	rep2	3.31323
chrX	18285001	21d Dox (Washout)	rep1	1.13147
chrX	18285001	21d Dox (Washout)	rep2	1.71183
chrX	18285001	21d Dox	rep1	2.26914
chrX	18285001	7d Dox (Washout)	rep1	1.24569
chrX	18285001	7d Dox (Washout)	rep2	0.991215
chrX	18285001	7d Dox	rep1	2.53584
chrX	18285001	7d Dox	rep2	2.63689
chrX	18285001	Control	rep1	0.8336
chrX	18285001	Control	rep2	1.1664
chrX	18345001	21d Dox	rep2	1.61834
chrX	18345001	21d Dox (Washout)	rep1	0.665295
chrX	18345001	21d Dox (Washout)	rep2	0.907713
chrX	18345001	21d Dox	rep1	0.930454
chrX	18345001	7d Dox (Washout)	rep1	1.02548
chrX	18345001	7d Dox (Washout)	rep2	0.849597
chrX	18345001	7d Dox	rep1	1.2662
chrX	18345001	7d Dox	rep2	1.30402
chrX	18345001	Control	rep1	0.924567
chrX	18345001	Control	rep2	1.07543
chrX	18685001	21d Dox	rep2	1.89501
chrX	18685001	21d Dox (Washout)	rep1	0.709638
chrX	18685001	21d Dox (Washout)	rep2	0.801854
chrX	18685001	21d Dox	rep1	1.1059
chrX	18685001	7d Dox (Washout)	rep1	0.975048
chrX	18685001	7d Dox (Washout)	rep2	0.799533
chrX	18685001	7d Dox	rep1	1.2301
chrX	18685001	7d Dox	rep2	1.50256
chrX	18685001	Control	rep1	0.875876
chrX	18685001	Control	rep2	1.12412
chrX	18775001	21d Dox	rep2	1.87277
chrX	18775001	21d Dox (Washout)	rep1	0.695433
chrX	18775001	21d Dox (Washout)	rep2	1.07901
chrX	18775001	21d Dox	rep1	1.37218
chrX	18775001	7d Dox (Washout)	rep1	1.06561
chrX	18775001	7d Dox (Washout)	rep2	0.895477
chrX	18775001	7d Dox	rep1	1.32198
chrX	18775001	7d Dox	rep2	1.52138
chrX	18775001	Control	rep1	0.949702
chrX	18775001	Control	rep2	1.0503
chrX	18935001	21d Dox	rep2	1.77978
chrX	18935001	21d Dox (Washout)	rep1	0.678048
chrX	18935001	21d Dox (Washout)	rep2	0.749884
chrX	18935001	21d Dox	rep1	1.47127
chrX	18935001	7d Dox (Washout)	rep1	1.0163
chrX	18935001	7d Dox (Washout)	rep2	0.696004
chrX	18935001	7d Dox	rep1	1.4768
chrX	18935001	7d Dox	rep2	1.9347
chrX	18935001	Control	rep1	0.950844
chrX	18935001	Control	rep2	1.04916
chrX	18955001	21d Dox	rep2	2.48899
chrX	18955001	21d Dox (Washout)	rep1	0.872635
chrX	18955001	21d Dox (Washout)	rep2	1.00633
chrX	18955001	21d Dox	rep1	1.38658
chrX	18955001	7d Dox (Washout)	rep1	1.21788
chrX	18955001	7d Dox (Washout)	rep2	0.651481
chrX	18955001	7d Dox	rep1	1.59666
chrX	18955001	7d Dox	rep2	1.81041
chrX	18955001	Control	rep1	1.05466
chrX	18955001	Control	rep2	0.945336
chrX	18965001	21d Dox	rep2	1.98482
chrX	18965001	21d Dox (Washout)	rep1	0.849221
chrX	18965001	21d Dox (Washout)	rep2	0.895168
chrX	18965001	21d Dox	rep1	1.23741
chrX	18965001	7d Dox (Washout)	rep1	1.2985
chrX	18965001	7d Dox (Washout)	rep2	0.997018
chrX	18965001	7d Dox	rep1	1.49279
chrX	18965001	7d Dox	rep2	1.61251
chrX	18965001	Control	rep1	0.996075
chrX	18965001	Control	rep2	1.00393
chrX	18975001	21d Dox	rep2	1.75802
chrX	18975001	21d Dox (Washout)	rep1	0.759827
chrX	18975001	21d Dox (Washout)	rep2	0.97186
chrX	18975001	21d Dox	rep1	1.15193
chrX	18975001	7d Dox (Washout)	rep1	1.05319
chrX	18975001	7d Dox (Washout)	rep2	0.757548
chrX	18975001	7d Dox	rep1	1.34716
chrX	18975001	7d Dox	rep2	1.54604
chrX	18975001	Control	rep1	0.963269
chrX	18975001	Control	rep2	1.03673
chrX	19035001	21d Dox	rep2	2.45646
chrX	19035001	21d Dox (Washout)	rep1	0.678701
chrX	19035001	21d Dox (Washout)	rep2	0.91313
chrX	19035001	21d Dox	rep1	1.53562
chrX	19035001	7d Dox (Washout)	rep1	1.23064
chrX	19035001	7d Dox (Washout)	rep2	0.749147
chrX	19035001	7d Dox	rep1	1.56625
chrX	19035001	7d Dox	rep2	1.99203
chrX	19035001	Control	rep1	0.865846
chrX	19035001	Control	rep2	1.13415
chrX	19235001	21d Dox	rep2	1.60886
chrX	19235001	21d Dox (Washout)	rep1	0.822164
chrX	19235001	21d Dox (Washout)	rep2	0.959661
chrX	19235001	21d Dox	rep1	1.04707
chrX	19235001	7d Dox (Washout)	rep1	1.02451
chrX	19235001	7d Dox (Washout)	rep2	0.831385
chrX	19235001	7d Dox	rep1	1.08023
chrX	19235001	7d Dox	rep2	1.17157
chrX	19235001	Control	rep1	1.01099
chrX	19235001	Control	rep2	0.989008
chrX	19285001	21d Dox	rep2	1.99797
chrX	19285001	21d Dox (Washout)	rep1	0.838478
chrX	19285001	21d Dox (Washout)	rep2	1.09809
chrX	19285001	21d Dox	rep1	1.51919
chrX	19285001	7d Dox (Washout)	rep1	1.20611
chrX	19285001	7d Dox (Washout)	rep2	0.9052
chrX	19285001	7d Dox	rep1	1.35067
chrX	19285001	7d Dox	rep2	1.48705
chrX	19285001	Control	rep1	1.02969
chrX	19285001	Control	rep2	0.97031
chrX	19335001	21d Dox	rep2	1.7647
chrX	19335001	21d Dox (Washout)	rep1	0.739237
chrX	19335001	21d Dox (Washout)	rep2	1.0232
chrX	19335001	21d Dox	rep1	1.34387
chrX	19335001	7d Dox (Washout)	rep1	1.13965
chrX	19335001	7d Dox (Washout)	rep2	0.682659
chrX	19335001	7d Dox	rep1	1.28779
chrX	19335001	7d Dox	rep2	1.49273
chrX	19335001	Control	rep1	1.01199
chrX	19335001	Control	rep2	0.988006
chrX	19365001	21d Dox	rep2	2.32059
chrX	19365001	21d Dox (Washout)	rep1	0.778253
chrX	19365001	21d Dox (Washout)	rep2	1.23887
chrX	19365001	21d Dox	rep1	1.51042
chrX	19365001	7d Dox (Washout)	rep1	1.03112
chrX	19365001	7d Dox (Washout)	rep2	0.835101
chrX	19365001	7d Dox	rep1	1.29113
chrX	19365001	7d Dox	rep2	1.60415
chrX	19365001	Control	rep1	1.04089
chrX	19365001	Control	rep2	0.959109
chrX	19395001	21d Dox	rep2	2.02411
chrX	19395001	21d Dox (Washout)	rep1	0.826349
chrX	19395001	21d Dox (Washout)	rep2	1.08212
chrX	19395001	21d Dox	rep1	1.34774
chrX	19395001	7d Dox (Washout)	rep1	0.910284
chrX	19395001	7d Dox (Washout)	rep2	0.740286
chrX	19395001	7d Dox	rep1	1.12007
chrX	19395001	7d Dox	rep2	1.48309
chrX	19395001	Control	rep1	1.00808
chrX	19395001	Control	rep2	0.991918
chrX	19545001	21d Dox	rep2	2.61542
chrX	19545001	21d Dox (Washout)	rep1	0.821531
chrX	19545001	21d Dox (Washout)	rep2	1.04915
chrX	19545001	21d Dox	rep1	1.55603
chrX	19545001	7d Dox (Washout)	rep1	1.21276
chrX	19545001	7d Dox (Washout)	rep2	1.00023
chrX	19545001	7d Dox	rep1	1.60396
chrX	19545001	7d Dox	rep2	1.67466
chrX	19545001	Control	rep1	0.987997
chrX	19545001	Control	rep2	1.012
chrX	19585001	21d Dox	rep2	2.33362
chrX	19585001	21d Dox (Washout)	rep1	0.753212
chrX	19585001	21d Dox (Washout)	rep2	1.12089
chrX	19585001	21d Dox	rep1	1.53277
chrX	19585001	7d Dox (Washout)	rep1	1.13934
chrX	19585001	7d Dox (Washout)	rep2	0.858291
chrX	19585001	7d Dox	rep1	1.57844
chrX	19585001	7d Dox	rep2	1.65003
chrX	19585001	Control	rep1	0.879837
chrX	19585001	Control	rep2	1.12016
chrX	19745001	21d Dox	rep2	3.16256
chrX	19745001	21d Dox (Washout)	rep1	0.975089
chrX	19745001	21d Dox (Washout)	rep2	1.21819
chrX	19745001	21d Dox	rep1	1.81829
chrX	19745001	7d Dox (Washout)	rep1	1.46633
chrX	19745001	7d Dox (Washout)	rep2	1.33894
chrX	19745001	7d Dox	rep1	1.88789
chrX	19745001	7d Dox	rep2	2.33372
chrX	19745001	Control	rep1	1.00045
chrX	19745001	Control	rep2	0.999547
chrX	19815001	21d Dox	rep2	2.24054
chrX	19815001	21d Dox (Washout)	rep1	0.932707
chrX	19815001	21d Dox (Washout)	rep2	1.29471
chrX	19815001	21d Dox	rep1	1.633
chrX	19815001	7d Dox (Washout)	rep1	1.03637
chrX	19815001	7d Dox (Washout)	rep2	0.74161
chrX	19815001	7d Dox	rep1	1.58626
chrX	19815001	7d Dox	rep2	1.81075
chrX	19815001	Control	rep1	0.964904
chrX	19815001	Control	rep2	1.0351
chrX	19875001	21d Dox	rep2	2.07994
chrX	19875001	21d Dox (Washout)	rep1	0.861939
chrX	19875001	21d Dox (Washout)	rep2	1.19138
chrX	19875001	21d Dox	rep1	1.61826
chrX	19875001	7d Dox (Washout)	rep1	1.25757
chrX	19875001	7d Dox (Washout)	rep2	1.02391
chrX	19875001	7d Dox	rep1	1.36235
chrX	19875001	7d Dox	rep2	1.67747
chrX	19875001	Control	rep1	0.928451
chrX	19875001	Control	rep2	1.07155
chrX	19985001	21d Dox	rep2	2.40946
chrX	19985001	21d Dox (Washout)	rep1	0.790521
chrX	19985001	21d Dox (Washout)	rep2	1.00379
chrX	19985001	21d Dox	rep1	1.57238
chrX	19985001	7d Dox (Washout)	rep1	1.25894
chrX	19985001	7d Dox (Washout)	rep2	0.912886
chrX	19985001	7d Dox	rep1	1.72177
chrX	19985001	7d Dox	rep2	1.75776
chrX	19985001	Control	rep1	1.16513
chrX	19985001	Control	rep2	0.834874
chrX	20085001	21d Dox	rep2	2.2184
chrX	20085001	21d Dox (Washout)	rep1	0.785606
chrX	20085001	21d Dox (Washout)	rep2	1.13817
chrX	20085001	21d Dox	rep1	1.44312
chrX	20085001	7d Dox (Washout)	rep1	1.24493
chrX	20085001	7d Dox (Washout)	rep2	1.06443
chrX	20085001	7d Dox	rep1	1.41468
chrX	20085001	7d Dox	rep2	1.34574
chrX	20085001	Control	rep1	0.991149
chrX	20085001	Control	rep2	1.00885
chrX	20125001	21d Dox	rep2	2.36162
chrX	20125001	21d Dox (Washout)	rep1	1.0478
chrX	20125001	21d Dox (Washout)	rep2	1.12034
chrX	20125001	21d Dox	rep1	1.54288
chrX	20125001	7d Dox (Washout)	rep1	1.18672
chrX	20125001	7d Dox (Washout)	rep2	0.945706
chrX	20125001	7d Dox	rep1	1.48676
chrX	20125001	7d Dox	rep2	1.97604
chrX	20125001	Control	rep1	0.939318
chrX	20125001	Control	rep2	1.06068
chrX	20325001	21d Dox	rep2	2.24024
chrX	20325001	21d Dox (Washout)	rep1	0.894764
chrX	20325001	21d Dox (Washout)	rep2	1.19884
chrX	20325001	21d Dox	rep1	1.43034
chrX	20325001	7d Dox (Washout)	rep1	1.07448
chrX	20325001	7d Dox (Washout)	rep2	0.893167
chrX	20325001	7d Dox	rep1	1.70897
chrX	20325001	7d Dox	rep2	1.71821
chrX	20325001	Control	rep1	0.882889
chrX	20325001	Control	rep2	1.11711
chrX	20405001	21d Dox	rep2	1.84347
chrX	20405001	21d Dox (Washout)	rep1	0.771601
chrX	20405001	21d Dox (Washout)	rep2	0.795025
chrX	20405001	21d Dox	rep1	1.44374
chrX	20405001	7d Dox (Washout)	rep1	0.914805
chrX	20405001	7d Dox (Washout)	rep2	0.98994
chrX	20405001	7d Dox	rep1	1.32106
chrX	20405001	7d Dox	rep2	1.57163
chrX	20405001	Control	rep1	0.951248
chrX	20405001	Control	rep2	1.04875
chrX	20455001	21d Dox	rep2	1.7867
chrX	20455001	21d Dox (Washout)	rep1	0.68433
chrX	20455001	21d Dox (Washout)	rep2	0.860185
chrX	20455001	21d Dox	rep1	1.22928
chrX	20455001	7d Dox (Washout)	rep1	0.94165
chrX	20455001	7d Dox (Washout)	rep2	0.808359
chrX	20455001	7d Dox	rep1	1.12457
chrX	20455001	7d Dox	rep2	1.49439
chrX	20455001	Control	rep1	1.01877
chrX	20455001	Control	rep2	0.981232
chrX	20865001	21d Dox	rep2	1.74586
chrX	20865001	21d Dox (Washout)	rep1	0.778805
chrX	20865001	21d Dox (Washout)	rep2	0.949003
chrX	20865001	21d Dox	rep1	1.43878
chrX	20865001	7d Dox (Washout)	rep1	0.970103
chrX	20865001	7d Dox (Washout)	rep2	0.768712
chrX	20865001	7d Dox	rep1	1.37293
chrX	20865001	7d Dox	rep2	1.44379
chrX	20865001	Control	rep1	0.971143
chrX	20865001	Control	rep2	1.02886
chrX	20895001	21d Dox	rep2	1.32115
chrX	20895001	21d Dox (Washout)	rep1	0.56821
chrX	20895001	21d Dox (Washout)	rep2	0.757685
chrX	20895001	21d Dox	rep1	0.885649
chrX	20895001	7d Dox (Washout)	rep1	0.887454
chrX	20895001	7d Dox (Washout)	rep2	0.783469
chrX	20895001	7d Dox	rep1	0.820152
chrX	20895001	7d Dox	rep2	1.11719
chrX	20895001	Control	rep1	0.853183
chrX	20895001	Control	rep2	1.14682
chrX	21085001	21d Dox	rep2	1.67713
chrX	21085001	21d Dox (Washout)	rep1	0.787112
chrX	21085001	21d Dox (Washout)	rep2	1.10254
chrX	21085001	21d Dox	rep1	1.19586
chrX	21085001	7d Dox (Washout)	rep1	1.28633
chrX	21085001	7d Dox (Washout)	rep2	0.914766
chrX	21085001	7d Dox	rep1	1.13724
chrX	21085001	7d Dox	rep2	1.42123
chrX	21085001	Control	rep1	0.936888
chrX	21085001	Control	rep2	1.06311
chrX	21095001	21d Dox	rep2	1.7742
chrX	21095001	21d Dox (Washout)	rep1	0.681099
chrX	21095001	21d Dox (Washout)	rep2	1.01581
chrX	21095001	21d Dox	rep1	1.16475
chrX	21095001	7d Dox (Washout)	rep1	1.20685
chrX	21095001	7d Dox (Washout)	rep2	0.917413
chrX	21095001	7d Dox	rep1	1.14272
chrX	21095001	7d Dox	rep2	1.60613
chrX	21095001	Control	rep1	1.05077
chrX	21095001	Control	rep2	0.949229
chrX	21185001	21d Dox	rep2	1.99368
chrX	21185001	21d Dox (Washout)	rep1	0.702415
chrX	21185001	21d Dox (Washout)	rep2	0.926285
chrX	21185001	21d Dox	rep1	1.53585
chrX	21185001	7d Dox (Washout)	rep1	1.04528
chrX	21185001	7d Dox (Washout)	rep2	0.824662
chrX	21185001	7d Dox	rep1	1.43203
chrX	21185001	7d Dox	rep2	1.26969
chrX	21185001	Control	rep1	0.96226
chrX	21185001	Control	rep2	1.03774
chrX	21455001	21d Dox	rep2	2.02373
chrX	21455001	21d Dox (Washout)	rep1	0.741677
chrX	21455001	21d Dox (Washout)	rep2	1.08101
chrX	21455001	21d Dox	rep1	1.15688
chrX	21455001	7d Dox (Washout)	rep1	1.11843
chrX	21455001	7d Dox (Washout)	rep2	0.782068
chrX	21455001	7d Dox	rep1	1.16992
chrX	21455001	7d Dox	rep2	1.51834
chrX	21455001	Control	rep1	0.935121
chrX	21455001	Control	rep2	1.06488
chrX	21515001	21d Dox	rep2	1.87554
chrX	21515001	21d Dox (Washout)	rep1	0.702678
chrX	21515001	21d Dox (Washout)	rep2	1.04287
chrX	21515001	21d Dox	rep1	1.1973
chrX	21515001	7d Dox (Washout)	rep1	0.988753
chrX	21515001	7d Dox (Washout)	rep2	0.719523
chrX	21515001	7d Dox	rep1	1.22272
chrX	21515001	7d Dox	rep2	1.39179
chrX	21515001	Control	rep1	1.04223
chrX	21515001	Control	rep2	0.957765
chrX	21615001	21d Dox	rep2	2.15173
chrX	21615001	21d Dox (Washout)	rep1	0.727047
chrX	21615001	21d Dox (Washout)	rep2	0.980394
chrX	21615001	21d Dox	rep1	1.14563
chrX	21615001	7d Dox (Washout)	rep1	0.865552
chrX	21615001	7d Dox (Washout)	rep2	0.885195
chrX	21615001	7d Dox	rep1	1.23649
chrX	21615001	7d Dox	rep2	1.45672
chrX	21615001	Control	rep1	1.0577
chrX	21615001	Control	rep2	0.942297
chrX	21635001	21d Dox	rep2	1.91397
chrX	21635001	21d Dox (Washout)	rep1	0.706345
chrX	21635001	21d Dox (Washout)	rep2	0.910193
chrX	21635001	21d Dox	rep1	1.30074
chrX	21635001	7d Dox (Washout)	rep1	1.02813
chrX	21635001	7d Dox (Washout)	rep2	0.799721
chrX	21635001	7d Dox	rep1	1.52314
chrX	21635001	7d Dox	rep2	1.37925
chrX	21635001	Control	rep1	0.915133
chrX	21635001	Control	rep2	1.08487
chrX	21705001	21d Dox	rep2	1.85112
chrX	21705001	21d Dox (Washout)	rep1	0.793114
chrX	21705001	21d Dox (Washout)	rep2	1.06208
chrX	21705001	21d Dox	rep1	1.15395
chrX	21705001	7d Dox (Washout)	rep1	1.11083
chrX	21705001	7d Dox (Washout)	rep2	1.00621
chrX	21705001	7d Dox	rep1	1.21079
chrX	21705001	7d Dox	rep2	1.47936
chrX	21705001	Control	rep1	0.904954
chrX	21705001	Control	rep2	1.09505
chrX	21795001	21d Dox	rep2	1.89653
chrX	21795001	21d Dox (Washout)	rep1	0.756585
chrX	21795001	21d Dox (Washout)	rep2	1.20777
chrX	21795001	21d Dox	rep1	1.22228
chrX	21795001	7d Dox (Washout)	rep1	0.890709
chrX	21795001	7d Dox (Washout)	rep2	0.800531
chrX	21795001	7d Dox	rep1	1.17092
chrX	21795001	7d Dox	rep2	1.53788
chrX	21795001	Control	rep1	0.929459
chrX	21795001	Control	rep2	1.07054
chrX	21845001	21d Dox	rep2	2.21015
chrX	21845001	21d Dox (Washout)	rep1	0.68311
chrX	21845001	21d Dox (Washout)	rep2	1.18869
chrX	21845001	21d Dox	rep1	1.10086
chrX	21845001	7d Dox (Washout)	rep1	0.99332
chrX	21845001	7d Dox (Washout)	rep2	0.859282
chrX	21845001	7d Dox	rep1	1.28085
chrX	21845001	7d Dox	rep2	1.74062
chrX	21845001	Control	rep1	0.958291
chrX	21845001	Control	rep2	1.04171
chrX	21905001	21d Dox	rep2	2.17579
chrX	21905001	21d Dox (Washout)	rep1	0.894862
chrX	21905001	21d Dox (Washout)	rep2	1.22343
chrX	21905001	21d Dox	rep1	1.59146
chrX	21905001	7d Dox (Washout)	rep1	0.980914
chrX	21905001	7d Dox (Washout)	rep2	0.836958
chrX	21905001	7d Dox	rep1	1.49548
chrX	21905001	7d Dox	rep2	1.59734
chrX	21905001	Control	rep1	0.96287
chrX	21905001	Control	rep2	1.03713
chrX	22045001	21d Dox	rep2	2.4691
chrX	22045001	21d Dox (Washout)	rep1	0.669697
chrX	22045001	21d Dox (Washout)	rep2	1.17132
chrX	22045001	21d Dox	rep1	1.52214
chrX	22045001	7d Dox (Washout)	rep1	1.14808
chrX	22045001	7d Dox (Washout)	rep2	0.698888
chrX	22045001	7d Dox	rep1	1.38725
chrX	22045001	7d Dox	rep2	1.75019
chrX	22045001	Control	rep1	0.896328
chrX	22045001	Control	rep2	1.10367
chrX	22245001	21d Dox	rep2	2.03807
chrX	22245001	21d Dox (Washout)	rep1	0.862554
chrX	22245001	21d Dox (Washout)	rep2	0.957864
chrX	22245001	21d Dox	rep1	1.64575
chrX	22245001	7d Dox (Washout)	rep1	0.958415
chrX	22245001	7d Dox (Washout)	rep2	0.965789
chrX	22245001	7d Dox	rep1	1.60448
chrX	22245001	7d Dox	rep2	1.70944
chrX	22245001	Control	rep1	1.00387
chrX	22245001	Control	rep2	0.99613
chrX	22265001	21d Dox	rep2	2.48592
chrX	22265001	21d Dox (Washout)	rep1	0.876771
chrX	22265001	21d Dox (Washout)	rep2	1.18749
chrX	22265001	21d Dox	rep1	1.67618
chrX	22265001	7d Dox (Washout)	rep1	1.10038
chrX	22265001	7d Dox (Washout)	rep2	0.846578
chrX	22265001	7d Dox	rep1	1.4574
chrX	22265001	7d Dox	rep2	1.69604
chrX	22265001	Control	rep1	0.858294
chrX	22265001	Control	rep2	1.14171
chrX	22385001	21d Dox	rep2	2.38335
chrX	22385001	21d Dox (Washout)	rep1	0.861224
chrX	22385001	21d Dox (Washout)	rep2	0.875337
chrX	22385001	21d Dox	rep1	1.75644
chrX	22385001	7d Dox (Washout)	rep1	1.2512
chrX	22385001	7d Dox (Washout)	rep2	1.0511
chrX	22385001	7d Dox	rep1	1.50143
chrX	22385001	7d Dox	rep2	1.80822
chrX	22385001	Control	rep1	0.840931
chrX	22385001	Control	rep2	1.15907
chrX	22565001	21d Dox	rep2	1.9652
chrX	22565001	21d Dox (Washout)	rep1	0.867104
chrX	22565001	21d Dox (Washout)	rep2	1.11611
chrX	22565001	21d Dox	rep1	1.23835
chrX	22565001	7d Dox (Washout)	rep1	1.1449
chrX	22565001	7d Dox (Washout)	rep2	0.884334
chrX	22565001	7d Dox	rep1	1.3232
chrX	22565001	7d Dox	rep2	1.73048
chrX	22565001	Control	rep1	0.917423
chrX	22565001	Control	rep2	1.08258
chrX	22595001	21d Dox	rep2	2.06741
chrX	22595001	21d Dox (Washout)	rep1	0.917999
chrX	22595001	21d Dox (Washout)	rep2	1.01504
chrX	22595001	21d Dox	rep1	1.20619
chrX	22595001	7d Dox (Washout)	rep1	0.949675
chrX	22595001	7d Dox (Washout)	rep2	0.735028
chrX	22595001	7d Dox	rep1	1.50364
chrX	22595001	7d Dox	rep2	1.82829
chrX	22595001	Control	rep1	0.893402
chrX	22595001	Control	rep2	1.1066
chrX	22645001	21d Dox	rep2	2.54828
chrX	22645001	21d Dox (Washout)	rep1	1.06441
chrX	22645001	21d Dox (Washout)	rep2	1.0074
chrX	22645001	21d Dox	rep1	1.94059
chrX	22645001	7d Dox (Washout)	rep1	1.38238
chrX	22645001	7d Dox (Washout)	rep2	1.21179
chrX	22645001	7d Dox	rep1	2.10811
chrX	22645001	7d Dox	rep2	2.04837
chrX	22645001	Control	rep1	1.15433
chrX	22645001	Control	rep2	0.84567
chrX	22765001	21d Dox	rep2	2.06958
chrX	22765001	21d Dox (Washout)	rep1	0.810508
chrX	22765001	21d Dox (Washout)	rep2	1.21509
chrX	22765001	21d Dox	rep1	1.54744
chrX	22765001	7d Dox (Washout)	rep1	1.12084
chrX	22765001	7d Dox (Washout)	rep2	0.964255
chrX	22765001	7d Dox	rep1	1.2922
chrX	22765001	7d Dox	rep2	1.5861
chrX	22765001	Control	rep1	0.950844
chrX	22765001	Control	rep2	1.04916
chrX	22905001	21d Dox	rep2	2.1294
chrX	22905001	21d Dox (Washout)	rep1	0.999806
chrX	22905001	21d Dox (Washout)	rep2	1.17399
chrX	22905001	21d Dox	rep1	1.40247
chrX	22905001	7d Dox (Washout)	rep1	0.983438
chrX	22905001	7d Dox (Washout)	rep2	0.906549
chrX	22905001	7d Dox	rep1	1.38148
chrX	22905001	7d Dox	rep2	1.58488
chrX	22905001	Control	rep1	1.05869
chrX	22905001	Control	rep2	0.941307
chrX	22935001	21d Dox	rep2	2.16622
chrX	22935001	21d Dox (Washout)	rep1	0.81992
chrX	22935001	21d Dox (Washout)	rep2	0.908683
chrX	22935001	21d Dox	rep1	1.45868
chrX	22935001	7d Dox (Washout)	rep1	1.03909
chrX	22935001	7d Dox (Washout)	rep2	0.941916
chrX	22935001	7d Dox	rep1	1.57279
chrX	22935001	7d Dox	rep2	1.49304
chrX	22935001	Control	rep1	0.900382
chrX	22935001	Control	rep2	1.09962
chrX	22965001	21d Dox	rep2	2.4761
chrX	22965001	21d Dox (Washout)	rep1	0.975975
chrX	22965001	21d Dox (Washout)	rep2	1.08191
chrX	22965001	21d Dox	rep1	1.33703
chrX	22965001	7d Dox (Washout)	rep1	1.17827
chrX	22965001	7d Dox (Washout)	rep2	1.05438
chrX	22965001	7d Dox	rep1	1.51701
chrX	22965001	7d Dox	rep2	2.04769
chrX	22965001	Control	rep1	0.887901
chrX	22965001	Control	rep2	1.1121
chrX	23005001	21d Dox	rep2	2.18596
chrX	23005001	21d Dox (Washout)	rep1	0.998318
chrX	23005001	21d Dox (Washout)	rep2	0.924896
chrX	23005001	21d Dox	rep1	1.30474
chrX	23005001	7d Dox (Washout)	rep1	0.801237
chrX	23005001	7d Dox (Washout)	rep2	0.904289
chrX	23005001	7d Dox	rep1	1.12973
chrX	23005001	7d Dox	rep2	1.59179
chrX	23005001	Control	rep1	1.00848
chrX	23005001	Control	rep2	0.991517
chrX	23085001	21d Dox	rep2	1.99874
chrX	23085001	21d Dox (Washout)	rep1	1.12335
chrX	23085001	21d Dox (Washout)	rep2	1.22651
chrX	23085001	21d Dox	rep1	1.60918
chrX	23085001	7d Dox (Washout)	rep1	1.08562
chrX	23085001	7d Dox (Washout)	rep2	1.08612
chrX	23085001	7d Dox	rep1	1.49692
chrX	23085001	7d Dox	rep2	1.70966
chrX	23085001	Control	rep1	0.988785
chrX	23085001	Control	rep2	1.01121
chrX	23135001	21d Dox	rep2	2.24161
chrX	23135001	21d Dox (Washout)	rep1	1.03223
chrX	23135001	21d Dox (Washout)	rep2	1.05811
chrX	23135001	21d Dox	rep1	1.43316
chrX	23135001	7d Dox (Washout)	rep1	1.08897
chrX	23135001	7d Dox (Washout)	rep2	1.01094
chrX	23135001	7d Dox	rep1	1.59941
chrX	23135001	7d Dox	rep2	1.66009
chrX	23135001	Control	rep1	0.961078
chrX	23135001	Control	rep2	1.03892
chrX	23215001	21d Dox	rep2	2.2216
chrX	23215001	21d Dox (Washout)	rep1	0.819833
chrX	23215001	21d Dox (Washout)	rep2	1.23204
chrX	23215001	21d Dox	rep1	1.35822
chrX	23215001	7d Dox (Washout)	rep1	1.08635
chrX	23215001	7d Dox (Washout)	rep2	0.902068
chrX	23215001	7d Dox	rep1	1.3367
chrX	23215001	7d Dox	rep2	1.67679
chrX	23215001	Control	rep1	0.923037
chrX	23215001	Control	rep2	1.07696
chrX	23365001	21d Dox	rep2	1.86423
chrX	23365001	21d Dox (Washout)	rep1	0.960712
chrX	23365001	21d Dox (Washout)	rep2	1.13706
chrX	23365001	21d Dox	rep1	1.51093
chrX	23365001	7d Dox (Washout)	rep1	1.17022
chrX	23365001	7d Dox (Washout)	rep2	0.941906
chrX	23365001	7d Dox	rep1	1.31107
chrX	23365001	7d Dox	rep2	1.33201
chrX	23365001	Control	rep1	0.962163
chrX	23365001	Control	rep2	1.03784
chrX	23585001	21d Dox	rep2	2.08424
chrX	23585001	21d Dox (Washout)	rep1	0.956321
chrX	23585001	21d Dox (Washout)	rep2	1.15354
chrX	23585001	21d Dox	rep1	1.21245
chrX	23585001	7d Dox (Washout)	rep1	1.19347
chrX	23585001	7d Dox (Washout)	rep2	1.03242
chrX	23585001	7d Dox	rep1	1.43686
chrX	23585001	7d Dox	rep2	1.77534
chrX	23585001	Control	rep1	0.748396
chrX	23585001	Control	rep2	1.2516
chrX	23735001	21d Dox	rep2	2.08615
chrX	23735001	21d Dox (Washout)	rep1	0.68388
chrX	23735001	21d Dox (Washout)	rep2	1.13917
chrX	23735001	21d Dox	rep1	1.44294
chrX	23735001	7d Dox (Washout)	rep1	1.06859
chrX	23735001	7d Dox (Washout)	rep2	1.10399
chrX	23735001	7d Dox	rep1	1.45021
chrX	23735001	7d Dox	rep2	1.55268
chrX	23735001	Control	rep1	0.932722
chrX	23735001	Control	rep2	1.06728
chrX	23765001	21d Dox	rep2	2.45509
chrX	23765001	21d Dox (Washout)	rep1	0.889759
chrX	23765001	21d Dox (Washout)	rep2	1.19454
chrX	23765001	21d Dox	rep1	1.11858
chrX	23765001	7d Dox (Washout)	rep1	1.16677
chrX	23765001	7d Dox (Washout)	rep2	1.09139
chrX	23765001	7d Dox	rep1	1.38019
chrX	23765001	7d Dox	rep2	1.7596
chrX	23765001	Control	rep1	0.985302
chrX	23765001	Control	rep2	1.0147
chrX	23825001	21d Dox	rep2	2.5965
chrX	23825001	21d Dox (Washout)	rep1	0.912919
chrX	23825001	21d Dox (Washout)	rep2	1.36862
chrX	23825001	21d Dox	rep1	1.31821
chrX	23825001	7d Dox (Washout)	rep1	1.38245
chrX	23825001	7d Dox (Washout)	rep2	0.914604
chrX	23825001	7d Dox	rep1	1.27158
chrX	23825001	7d Dox	rep2	1.66054
chrX	23825001	Control	rep1	1.17936
chrX	23825001	Control	rep2	0.82064
chrX	23845001	21d Dox	rep2	2.56808
chrX	23845001	21d Dox (Washout)	rep1	0.843616
chrX	23845001	21d Dox (Washout)	rep2	1.19684
chrX	23845001	21d Dox	rep1	1.4051
chrX	23845001	7d Dox (Washout)	rep1	1.15413
chrX	23845001	7d Dox (Washout)	rep2	1.06318
chrX	23845001	7d Dox	rep1	1.50137
chrX	23845001	7d Dox	rep2	1.67035
chrX	23845001	Control	rep1	0.961028
chrX	23845001	Control	rep2	1.03897
chrX	23855001	21d Dox	rep2	2.51153
chrX	23855001	21d Dox (Washout)	rep1	0.919219
chrX	23855001	21d Dox (Washout)	rep2	1.02278
chrX	23855001	21d Dox	rep1	1.41141
chrX	23855001	7d Dox (Washout)	rep1	1.0362
chrX	23855001	7d Dox (Washout)	rep2	1.02299
chrX	23855001	7d Dox	rep1	1.58506
chrX	23855001	7d Dox	rep2	1.92559
chrX	23855001	Control	rep1	0.977881
chrX	23855001	Control	rep2	1.02212
chrX	23865001	21d Dox	rep2	2.39434
chrX	23865001	21d Dox (Washout)	rep1	0.894933
chrX	23865001	21d Dox (Washout)	rep2	1.029
chrX	23865001	21d Dox	rep1	1.54064
chrX	23865001	7d Dox (Washout)	rep1	1.24456
chrX	23865001	7d Dox (Washout)	rep2	0.867823
chrX	23865001	7d Dox	rep1	1.90077
chrX	23865001	7d Dox	rep2	1.77585
chrX	23865001	Control	rep1	1.05077
chrX	23865001	Control	rep2	0.949229
chrX	23965001	21d Dox	rep2	2.7637
chrX	23965001	21d Dox (Washout)	rep1	1.0719
chrX	23965001	21d Dox (Washout)	rep2	1.0203
chrX	23965001	21d Dox	rep1	2.35441
chrX	23965001	7d Dox (Washout)	rep1	1.3709
chrX	23965001	7d Dox (Washout)	rep2	0.974803
chrX	23965001	7d Dox	rep1	1.88132
chrX	23965001	7d Dox	rep2	1.80885
chrX	23965001	Control	rep1	0.837619
chrX	23965001	Control	rep2	1.16238
chrX	24055001	21d Dox	rep2	2.34646
chrX	24055001	21d Dox (Washout)	rep1	0.829859
chrX	24055001	21d Dox (Washout)	rep2	1.23682
chrX	24055001	21d Dox	rep1	1.62047
chrX	24055001	7d Dox (Washout)	rep1	0.925553
chrX	24055001	7d Dox (Washout)	rep2	0.991379
chrX	24055001	7d Dox	rep1	1.40392
chrX	24055001	7d Dox	rep2	1.76925
chrX	24055001	Control	rep1	1.02936
chrX	24055001	Control	rep2	0.970641
chrX	24075001	21d Dox	rep2	2.93357
chrX	24075001	21d Dox (Washout)	rep1	0.834608
chrX	24075001	21d Dox (Washout)	rep2	1.04268
chrX	24075001	21d Dox	rep1	1.53715
chrX	24075001	7d Dox (Washout)	rep1	1.37482
chrX	24075001	7d Dox (Washout)	rep2	0.813219
chrX	24075001	7d Dox	rep1	1.77022
chrX	24075001	7d Dox	rep2	2.28356
chrX	24075001	Control	rep1	0.877185
chrX	24075001	Control	rep2	1.12282
chrX	24135001	21d Dox	rep2	3.27295
chrX	24135001	21d Dox (Washout)	rep1	1.04368
chrX	24135001	21d Dox (Washout)	rep2	1.70853
chrX	24135001	21d Dox	rep1	1.8525
chrX	24135001	7d Dox (Washout)	rep1	1.66239
chrX	24135001	7d Dox (Washout)	rep2	1.18307
chrX	24135001	7d Dox	rep1	2.36502
chrX	24135001	7d Dox	rep2	2.20086
chrX	24135001	Control	rep1	0.795819
chrX	24135001	Control	rep2	1.20418
chrX	24505001	21d Dox	rep2	3.71635
chrX	24505001	21d Dox (Washout)	rep1	0.604794
chrX	24505001	21d Dox (Washout)	rep2	1.00743
chrX	24505001	21d Dox	rep1	1.51613
chrX	24505001	7d Dox (Washout)	rep1	1.62002
chrX	24505001	7d Dox (Washout)	rep2	0.749499
chrX	24505001	7d Dox	rep1	1.45801
chrX	24505001	7d Dox	rep2	1.77815
chrX	24505001	Control	rep1	0.791865
chrX	24505001	Control	rep2	1.20813
chrX	24635001	21d Dox	rep2	3.78856
chrX	24635001	21d Dox (Washout)	rep1	0.74276
chrX	24635001	21d Dox (Washout)	rep2	1.26981
chrX	24635001	21d Dox	rep1	1.80319
chrX	24635001	7d Dox (Washout)	rep1	1.11696
chrX	24635001	7d Dox (Washout)	rep2	1.10151
chrX	24635001	7d Dox	rep1	2.01051
chrX	24635001	7d Dox	rep2	2.14547
chrX	24635001	Control	rep1	0.887199
chrX	24635001	Control	rep2	1.1128
chrX	24705001	21d Dox	rep2	3.44073
chrX	24705001	21d Dox (Washout)	rep1	0.827467
chrX	24705001	21d Dox (Washout)	rep2	1.08817
chrX	24705001	21d Dox	rep1	1.57213
chrX	24705001	7d Dox (Washout)	rep1	1.24434
chrX	24705001	7d Dox (Washout)	rep2	1.02261
chrX	24705001	7d Dox	rep1	2.42644
chrX	24705001	7d Dox	rep2	1.91212
chrX	24705001	Control	rep1	0.760291
chrX	24705001	Control	rep2	1.23971
chrX	24735001	21d Dox	rep2	3.28139
chrX	24735001	21d Dox (Washout)	rep1	0.653156
chrX	24735001	21d Dox (Washout)	rep2	1.19261
chrX	24735001	21d Dox	rep1	1.05799
chrX	24735001	7d Dox (Washout)	rep1	1.43554
chrX	24735001	7d Dox (Washout)	rep2	1.25839
chrX	24735001	7d Dox	rep1	1.45347
chrX	24735001	7d Dox	rep2	1.49688
chrX	24735001	Control	rep1	0.833259
chrX	24735001	Control	rep2	1.16674
chrX	24755001	21d Dox	rep2	2.58069
chrX	24755001	21d Dox (Washout)	rep1	0.692355
chrX	24755001	21d Dox (Washout)	rep2	0.931501
chrX	24755001	21d Dox	rep1	1.54872
chrX	24755001	7d Dox (Washout)	rep1	0.989102
chrX	24755001	7d Dox (Washout)	rep2	0.500216
chrX	24755001	7d Dox	rep1	1.5407
chrX	24755001	7d Dox	rep2	1.67022
chrX	24755001	Control	rep1	1.16219
chrX	24755001	Control	rep2	0.837807
chrX	24765001	21d Dox	rep2	1.71038
chrX	24765001	21d Dox (Washout)	rep1	0.497581
chrX	24765001	21d Dox (Washout)	rep2	0.981525
chrX	24765001	21d Dox	rep1	1.83822
chrX	24765001	7d Dox (Washout)	rep1	0.935324
chrX	24765001	7d Dox (Washout)	rep2	0.532935
chrX	24765001	7d Dox	rep1	1.06626
chrX	24765001	7d Dox	rep2	1.3962
chrX	24765001	Control	rep1	0.822935
chrX	24765001	Control	rep2	1.17707
chrX	25275001	21d Dox	rep2	2.4376
chrX	25275001	21d Dox (Washout)	rep1	0.67728
chrX	25275001	21d Dox (Washout)	rep2	0.987153
chrX	25275001	21d Dox	rep1	1.81103
chrX	25275001	7d Dox (Washout)	rep1	0.886934
chrX	25275001	7d Dox (Washout)	rep2	0.441751
chrX	25275001	7d Dox	rep1	0.483778
chrX	25275001	7d Dox	rep2	1.50451
chrX	25275001	Control	rep1	0.985302
chrX	25275001	Control	rep2	1.0147
chrX	25325001	21d Dox	rep2	4.14026
chrX	25325001	21d Dox (Washout)	rep1	1.31013
chrX	25325001	21d Dox (Washout)	rep2	1.34792
chrX	25325001	21d Dox	rep1	3.09111
chrX	25325001	7d Dox (Washout)	rep1	0.990878
chrX	25325001	7d Dox (Washout)	rep2	1.08575
chrX	25325001	7d Dox	rep1	2.64232
chrX	25325001	7d Dox	rep2	3.0211
chrX	25325001	Control	rep1	1.07631
chrX	25325001	Control	rep2	0.923687
chrX	25365001	21d Dox	rep2	2.88775
chrX	25365001	21d Dox (Washout)	rep1	1.04433
chrX	25365001	21d Dox (Washout)	rep2	1.04375
chrX	25365001	21d Dox	rep1	1.62315
chrX	25365001	7d Dox (Washout)	rep1	1.34274
chrX	25365001	7d Dox (Washout)	rep2	1.22608
chrX	25365001	7d Dox	rep1	1.67841
chrX	25365001	7d Dox	rep2	2.4154
chrX	25365001	Control	rep1	1.13946
chrX	25365001	Control	rep2	0.860537
chrX	25665001	21d Dox	rep2	2.29887
chrX	25665001	21d Dox (Washout)	rep1	0.752533
chrX	25665001	21d Dox (Washout)	rep2	0.940146
chrX	25665001	21d Dox	rep1	1.73557
chrX	25665001	7d Dox (Washout)	rep1	1.29009
chrX	25665001	7d Dox (Washout)	rep2	0.824602
chrX	25665001	7d Dox	rep1	1.45133
chrX	25665001	7d Dox	rep2	2.65502
chrX	25665001	Control	rep1	0.985302
chrX	25665001	Control	rep2	1.0147
chrX	25885001	21d Dox	rep2	2.64656
chrX	25885001	21d Dox (Washout)	rep1	0.779713
chrX	25885001	21d Dox (Washout)	rep2	1.2988
chrX	25885001	21d Dox	rep1	1.91119
chrX	25885001	7d Dox (Washout)	rep1	1.05202
chrX	25885001	7d Dox (Washout)	rep2	1.42398
chrX	25885001	7d Dox	rep1	1.29954
chrX	25885001	7d Dox	rep2	2.10564
chrX	25885001	Control	rep1	0.831836
chrX	25885001	Control	rep2	1.16816
chrX	25925001	21d Dox	rep2	3.74274
chrX	25925001	21d Dox (Washout)	rep1	0.953249
chrX	25925001	21d Dox (Washout)	rep2	1.40743
chrX	25925001	21d Dox	rep1	2.25931
chrX	25925001	7d Dox (Washout)	rep1	2.04272
chrX	25925001	7d Dox (Washout)	rep2	1.42437
chrX	25925001	7d Dox	rep1	2.13555
chrX	25925001	7d Dox	rep2	2.44594
chrX	25925001	Control	rep1	1.28592
chrX	25925001	Control	rep2	0.714077
chrX	25955001	21d Dox	rep2	2.51798
chrX	25955001	21d Dox (Washout)	rep1	0.899896
chrX	25955001	21d Dox (Washout)	rep2	1.05398
chrX	25955001	21d Dox	rep1	1.91752
chrX	25955001	7d Dox (Washout)	rep1	1.52664
chrX	25955001	7d Dox (Washout)	rep2	1.01249
chrX	25955001	7d Dox	rep1	1.38602
chrX	25955001	7d Dox	rep2	1.67566
chrX	25955001	Control	rep1	1.03097
chrX	25955001	Control	rep2	0.969035
chrX	25975001	21d Dox	rep2	2.826
chrX	25975001	21d Dox (Washout)	rep1	0.635389
chrX	25975001	21d Dox (Washout)	rep2	0.881997
chrX	25975001	21d Dox	rep1	1.55743
chrX	25975001	7d Dox (Washout)	rep1	1.21029
chrX	25975001	7d Dox (Washout)	rep2	0.939371
chrX	25975001	7d Dox	rep1	1.89107
chrX	25975001	7d Dox	rep2	1.38378
chrX	25975001	Control	rep1	0.677864
chrX	25975001	Control	rep2	1.32214
chrX	26035001	21d Dox	rep2	4.66864
chrX	26035001	21d Dox (Washout)	rep1	1.08442
chrX	26035001	21d Dox (Washout)	rep2	1.29588
chrX	26035001	21d Dox	rep1	1.60745
chrX	26035001	7d Dox (Washout)	rep1	1.27978
chrX	26035001	7d Dox (Washout)	rep2	1.2547
chrX	26035001	7d Dox	rep1	2.02069
chrX	26035001	7d Dox	rep2	2.8094
chrX	26035001	Control	rep1	1.15234
chrX	26035001	Control	rep2	0.847659
chrX	26125001	21d Dox	rep2	3.71807
chrX	26125001	21d Dox (Washout)	rep1	1.32879
chrX	26125001	21d Dox (Washout)	rep2	1.86758
chrX	26125001	21d Dox	rep1	2.41503
chrX	26125001	7d Dox (Washout)	rep1	1.24577
chrX	26125001	7d Dox (Washout)	rep2	1.10504
chrX	26125001	7d Dox	rep1	1.77965
chrX	26125001	7d Dox	rep2	2.47428
chrX	26125001	Control	rep1	0.942393
[truncated: 12,641 more rows]

## Sheet: Extended Figure 9b
Chr	Position	Condition	Replicate	Coverage Fold Change
chrX	3185001	21d Dox	rep2	5.69754
chrX	3185001	21d Dox (Washout)	rep1	1.80292
chrX	3185001	21d Dox (Washout)	rep2	2.41083
chrX	3185001	21d Dox	rep1	5.25394
chrX	3185001	7d Dox (Washout)	rep1	1.7834
chrX	3185001	7d Dox (Washout)	rep2	1.35896
chrX	3185001	7d Dox	rep1	3.84113
chrX	3185001	7d Dox	rep2	4.85671
chrX	3185001	Control	rep1	1.36638
chrX	3185001	Control	rep2	0.633623
chrX	3235001	21d Dox	rep2	3.39962
chrX	3235001	21d Dox (Washout)	rep1	1.09748
chrX	3235001	21d Dox (Washout)	rep2	1.81281
chrX	3235001	21d Dox	rep1	2.42439
chrX	3235001	7d Dox (Washout)	rep1	1.47459
chrX	3235001	7d Dox (Washout)	rep2	0.880802
chrX	3235001	7d Dox	rep1	2.32427
chrX	3235001	7d Dox	rep2	3.07488
chrX	3235001	Control	rep1	1.00659
chrX	3235001	Control	rep2	0.993408
chrX	3365001	21d Dox	rep2	12.5032
chrX	3365001	21d Dox (Washout)	rep1	1.70476
chrX	3365001	21d Dox (Washout)	rep2	3.70631
chrX	3365001	21d Dox	rep1	6.66688
chrX	3365001	7d Dox (Washout)	rep1	2.16015
chrX	3365001	7d Dox (Washout)	rep2	2.26331
chrX	3365001	7d Dox	rep1	9.02125
chrX	3365001	7d Dox	rep2	13.0907
chrX	3365001	Control	rep1	1.06197
chrX	3365001	Control	rep2	0.938027
chrX	3415001	21d Dox	rep2	9.32192
chrX	3415001	21d Dox (Washout)	rep1	2.32096
chrX	3415001	21d Dox (Washout)	rep2	3.86859
chrX	3415001	21d Dox	rep1	6.35367
chrX	3415001	7d Dox (Washout)	rep1	2.94095
chrX	3415001	7d Dox (Washout)	rep2	0.92442
chrX	3415001	7d Dox	rep1	7.55819
chrX	3415001	7d Dox	rep2	8.50615
chrX	3415001	Control	rep1	0.722916
chrX	3415001	Control	rep2	1.27708
chrX	3455001	21d Dox	rep2	4.69209
chrX	3455001	21d Dox (Washout)	rep1	1.832
chrX	3455001	21d Dox (Washout)	rep2	2.50356
chrX	3455001	21d Dox	rep1	5.62923
chrX	3455001	7d Dox (Washout)	rep1	1.70234
chrX	3455001	7d Dox (Washout)	rep2	0.891819
chrX	3455001	7d Dox	rep1	4.29686
chrX	3455001	7d Dox	rep2	5.5266
chrX	3455001	Control	rep1	1.36638
chrX	3455001	Control	rep2	0.633623
chrX	3815001	21d Dox	rep2	4.93537
chrX	3815001	21d Dox (Washout)	rep1	1.25332
chrX	3815001	21d Dox (Washout)	rep2	2.39786
chrX	3815001	21d Dox	rep1	4.31325
chrX	3815001	7d Dox (Washout)	rep1	2.27101
chrX	3815001	7d Dox (Washout)	rep2	0.823661
chrX	3815001	7d Dox	rep1	2.80599
chrX	3815001	7d Dox	rep2	5.65418
chrX	3815001	Control	rep1	1.16555
chrX	3815001	Control	rep2	0.834449
chrX	4115001	21d Dox	rep2	7.88749
chrX	4115001	21d Dox (Washout)	rep1	0.995435
chrX	4115001	21d Dox (Washout)	rep2	1.38867
chrX	4115001	21d Dox	rep1	2.40872
chrX	4115001	7d Dox (Washout)	rep1	2.25464
chrX	4115001	7d Dox (Washout)	rep2	0.363434
chrX	4115001	7d Dox	rep1	7.243
chrX	4115001	7d Dox	rep2	5.97174
chrX	4115001	Control	rep1	1.09625
chrX	4115001	Control	rep2	0.903749
chrX	4855001	21d Dox	rep2	8.64584
chrX	4855001	21d Dox (Washout)	rep1	2.08973
chrX	4855001	21d Dox (Washout)	rep2	1.79401
chrX	4855001	21d Dox	rep1	5.53208
chrX	4855001	7d Dox (Washout)	rep1	3.1368
chrX	4855001	7d Dox (Washout)	rep2	1.6433
chrX	4855001	7d Dox	rep1	2.15934
chrX	4855001	7d Dox	rep2	8.0234
chrX	4855001	Control	rep1	1.41623
chrX	4855001	Control	rep2	0.58377
chrX	5165001	21d Dox	rep2	7.14471
chrX	5165001	21d Dox (Washout)	rep1	2.47965
chrX	5165001	21d Dox (Washout)	rep2	2.71796
chrX	5165001	21d Dox	rep1	5.66685
chrX	5165001	7d Dox (Washout)	rep1	4.32029
chrX	5165001	7d Dox (Washout)	rep2	0.905324
chrX	5165001	7d Dox	rep1	5.20457
chrX	5165001	7d Dox	rep2	8.03291
chrX	5165001	Control	rep1	1.06197
chrX	5165001	Control	rep2	0.938027
chrX	5355001	21d Dox	rep2	8.44971
chrX	5355001	21d Dox (Washout)	rep1	2.31878
chrX	5355001	21d Dox (Washout)	rep2	2.50085
chrX	5355001	21d Dox	rep1	6.52772
chrX	5355001	7d Dox (Washout)	rep1	1.85364
chrX	5355001	7d Dox (Washout)	rep2	1.19518
chrX	5355001	7d Dox	rep1	5.19136
chrX	5355001	7d Dox	rep2	6.93895
chrX	5355001	Control	rep1	0.968038
chrX	5355001	Control	rep2	1.03196
chrX	5395001	21d Dox	rep2	6.31509
chrX	5395001	21d Dox (Washout)	rep1	1.45439
chrX	5395001	21d Dox (Washout)	rep2	1.81188
chrX	5395001	21d Dox	rep1	4.03035
chrX	5395001	7d Dox (Washout)	rep1	1.65946
chrX	5395001	7d Dox (Washout)	rep2	1.07681
chrX	5395001	7d Dox	rep1	3.54388
chrX	5395001	7d Dox	rep2	4.09063
chrX	5395001	Control	rep1	1.09924
chrX	5395001	Control	rep2	0.900757
chrX	5435001	21d Dox	rep2	4.8189
chrX	5435001	21d Dox (Washout)	rep1	1.30258
chrX	5435001	21d Dox (Washout)	rep2	1.79216
chrX	5435001	21d Dox	rep1	4.07808
chrX	5435001	7d Dox (Washout)	rep1	1.70128
chrX	5435001	7d Dox (Washout)	rep2	1.07092
chrX	5435001	7d Dox	rep1	3.57514
chrX	5435001	7d Dox	rep2	4.65853
chrX	5435001	Control	rep1	1.12399
chrX	5435001	Control	rep2	0.876007
chrX	5565001	21d Dox	rep2	12.1255
chrX	5565001	21d Dox (Washout)	rep1	1.51498
chrX	5565001	21d Dox (Washout)	rep2	2.81795
chrX	5565001	21d Dox	rep1	5.43098
chrX	5565001	7d Dox (Washout)	rep1	2.63955
chrX	5565001	7d Dox (Washout)	rep2	1.84374
chrX	5565001	7d Dox	rep1	8.19685
chrX	5565001	7d Dox	rep2	7.27086
chrX	5565001	Control	rep1	1.23586
chrX	5565001	Control	rep2	0.764135
chrX	5615001	21d Dox	rep2	8.0279
chrX	5615001	21d Dox (Washout)	rep1	2.19885
chrX	5615001	21d Dox (Washout)	rep2	2.5306
chrX	5615001	21d Dox	rep1	5.19933
chrX	5615001	7d Dox (Washout)	rep1	1.80642
chrX	5615001	7d Dox (Washout)	rep2	1.04205
chrX	5615001	7d Dox	rep1	6.09652
chrX	5615001	7d Dox	rep2	7.6037
chrX	5615001	Control	rep1	1.08337
chrX	5615001	Control	rep2	0.916632
chrX	5745001	21d Dox	rep2	2.50879
chrX	5745001	21d Dox (Washout)	rep1	1.15992
chrX	5745001	21d Dox (Washout)	rep2	1.46707
chrX	5745001	21d Dox	rep1	2.09217
chrX	5745001	7d Dox (Washout)	rep1	1.41306
chrX	5745001	7d Dox (Washout)	rep2	1.06372
chrX	5745001	7d Dox	rep1	2.22882
chrX	5745001	7d Dox	rep2	2.40206
chrX	5745001	Control	rep1	1.07959
chrX	5745001	Control	rep2	0.920415
chrX	5835001	21d Dox	rep2	3.29665
chrX	5835001	21d Dox (Washout)	rep1	1.1196
chrX	5835001	21d Dox (Washout)	rep2	1.45149
chrX	5835001	21d Dox	rep1	2.27484
chrX	5835001	7d Dox (Washout)	rep1	1.42015
chrX	5835001	7d Dox (Washout)	rep2	0.961809
chrX	5835001	7d Dox	rep1	2.40253
chrX	5835001	7d Dox	rep2	3.01947
chrX	5835001	Control	rep1	1.08083
chrX	5835001	Control	rep2	0.919173
chrX	5855001	21d Dox	rep2	3.7229
chrX	5855001	21d Dox (Washout)	rep1	1.26915
chrX	5855001	21d Dox (Washout)	rep2	1.5151
chrX	5855001	21d Dox	rep1	3.06601
chrX	5855001	7d Dox (Washout)	rep1	1.68185
chrX	5855001	7d Dox (Washout)	rep2	0.803476
chrX	5855001	7d Dox	rep1	2.50549
chrX	5855001	7d Dox	rep2	3.70864
chrX	5855001	Control	rep1	1.17507
chrX	5855001	Control	rep2	0.824932
chrX	5865001	21d Dox	rep2	4.29759
chrX	5865001	21d Dox (Washout)	rep1	1.40867
chrX	5865001	21d Dox (Washout)	rep2	1.76148
chrX	5865001	21d Dox	rep1	3.5646
chrX	5865001	7d Dox (Washout)	rep1	1.38597
chrX	5865001	7d Dox (Washout)	rep2	0.927767
chrX	5865001	7d Dox	rep1	3.95768
chrX	5865001	7d Dox	rep2	4.08288
chrX	5865001	Control	rep1	1.29785
chrX	5865001	Control	rep2	0.702152
chrX	5905001	21d Dox	rep2	3.31295
chrX	5905001	21d Dox (Washout)	rep1	1.33619
chrX	5905001	21d Dox (Washout)	rep2	1.47618
chrX	5905001	21d Dox	rep1	2.53819
chrX	5905001	7d Dox (Washout)	rep1	1.40188
chrX	5905001	7d Dox (Washout)	rep2	1.0075
chrX	5905001	7d Dox	rep1	2.4306
chrX	5905001	7d Dox	rep2	3.07395
chrX	5905001	Control	rep1	1.07698
chrX	5905001	Control	rep2	0.923023
chrX	6015001	21d Dox	rep2	4.38318
chrX	6015001	21d Dox (Washout)	rep1	1.31786
chrX	6015001	21d Dox (Washout)	rep2	1.61474
chrX	6015001	21d Dox	rep1	3.18892
chrX	6015001	7d Dox (Washout)	rep1	1.58176
chrX	6015001	7d Dox (Washout)	rep2	0.926662
chrX	6015001	7d Dox	rep1	2.71826
chrX	6015001	7d Dox	rep2	3.88859
chrX	6015001	Control	rep1	1.09895
chrX	6015001	Control	rep2	0.901051
chrX	6145001	21d Dox	rep2	2.64589
chrX	6145001	21d Dox (Washout)	rep1	1.14524
chrX	6145001	21d Dox (Washout)	rep2	1.4207
chrX	6145001	21d Dox	rep1	2.38232
chrX	6145001	7d Dox (Washout)	rep1	1.21142
chrX	6145001	7d Dox (Washout)	rep2	0.921029
chrX	6145001	7d Dox	rep1	1.97394
chrX	6145001	7d Dox	rep2	2.40334
chrX	6145001	Control	rep1	1.05045
chrX	6145001	Control	rep2	0.949551
chrX	6255001	21d Dox	rep2	2.5915
chrX	6255001	21d Dox (Washout)	rep1	1.08346
chrX	6255001	21d Dox (Washout)	rep2	1.32461
chrX	6255001	21d Dox	rep1	1.87105
chrX	6255001	7d Dox (Washout)	rep1	1.17981
chrX	6255001	7d Dox (Washout)	rep2	1.16009
chrX	6255001	7d Dox	rep1	2.02335
chrX	6255001	7d Dox	rep2	2.34993
chrX	6255001	Control	rep1	1.04786
chrX	6255001	Control	rep2	0.952137
chrX	6395001	21d Dox	rep2	1.93848
chrX	6395001	21d Dox (Washout)	rep1	0.961411
chrX	6395001	21d Dox (Washout)	rep2	1.1522
chrX	6395001	21d Dox	rep1	1.47507
chrX	6395001	7d Dox (Washout)	rep1	1.04058
chrX	6395001	7d Dox (Washout)	rep2	0.941314
chrX	6395001	7d Dox	rep1	1.56939
chrX	6395001	7d Dox	rep2	1.82064
chrX	6395001	Control	rep1	1.05161
chrX	6395001	Control	rep2	0.948389
chrX	6575001	21d Dox	rep2	3.85166
chrX	6575001	21d Dox (Washout)	rep1	1.36301
chrX	6575001	21d Dox (Washout)	rep2	1.76745
chrX	6575001	21d Dox	rep1	3.3617
chrX	6575001	7d Dox (Washout)	rep1	1.68873
chrX	6575001	7d Dox (Washout)	rep2	1.1324
chrX	6575001	7d Dox	rep1	2.88881
chrX	6575001	7d Dox	rep2	3.8842
chrX	6575001	Control	rep1	1.18602
chrX	6575001	Control	rep2	0.813981
chrX	6685001	21d Dox	rep2	2.22021
chrX	6685001	21d Dox (Washout)	rep1	0.998569
chrX	6685001	21d Dox (Washout)	rep2	1.05719
chrX	6685001	21d Dox	rep1	1.92233
chrX	6685001	7d Dox (Washout)	rep1	1.15439
chrX	6685001	7d Dox (Washout)	rep2	0.868864
chrX	6685001	7d Dox	rep1	1.5491
chrX	6685001	7d Dox	rep2	2.18867
chrX	6685001	Control	rep1	1.0006
chrX	6685001	Control	rep2	0.999396
chrX	6865001	21d Dox	rep2	1.82818
chrX	6865001	21d Dox (Washout)	rep1	0.976322
chrX	6865001	21d Dox (Washout)	rep2	1.20103
chrX	6865001	21d Dox	rep1	1.60142
chrX	6865001	7d Dox (Washout)	rep1	0.900696
chrX	6865001	7d Dox (Washout)	rep2	0.92576
chrX	6865001	7d Dox	rep1	1.52929
chrX	6865001	7d Dox	rep2	2.04282
chrX	6865001	Control	rep1	1.08809
chrX	6865001	Control	rep2	0.911905
chrX	7145001	21d Dox	rep2	2.5212
chrX	7145001	21d Dox (Washout)	rep1	1.03357
chrX	7145001	21d Dox (Washout)	rep2	1.31079
chrX	7145001	21d Dox	rep1	1.88207
chrX	7145001	7d Dox (Washout)	rep1	1.2319
chrX	7145001	7d Dox (Washout)	rep2	0.827613
chrX	7145001	7d Dox	rep1	2.05104
chrX	7145001	7d Dox	rep2	2.72259
chrX	7145001	Control	rep1	1.08651
chrX	7145001	Control	rep2	0.913491
chrX	7195001	21d Dox	rep2	1.50688
chrX	7195001	21d Dox (Washout)	rep1	0.815669
chrX	7195001	21d Dox (Washout)	rep2	0.994879
chrX	7195001	21d Dox	rep1	1.34858
chrX	7195001	7d Dox (Washout)	rep1	0.933964
chrX	7195001	7d Dox (Washout)	rep2	0.937342
chrX	7195001	7d Dox	rep1	1.1875
chrX	7195001	7d Dox	rep2	1.69706
chrX	7195001	Control	rep1	1.01081
chrX	7195001	Control	rep2	0.989187
chrX	7425001	21d Dox	rep2	0.829463
chrX	7425001	21d Dox (Washout)	rep1	0.626694
chrX	7425001	21d Dox (Washout)	rep2	0.695901
chrX	7425001	21d Dox	rep1	0.816816
chrX	7425001	7d Dox (Washout)	rep1	0.689319
chrX	7425001	7d Dox (Washout)	rep2	0.789493
chrX	7425001	7d Dox	rep1	0.79791
chrX	7425001	7d Dox	rep2	1.0583
chrX	7425001	Control	rep1	0.988493
chrX	7425001	Control	rep2	1.01151
chrX	7605001	21d Dox	rep2	1.59655
chrX	7605001	21d Dox (Washout)	rep1	0.869347
chrX	7605001	21d Dox (Washout)	rep2	0.840897
chrX	7605001	21d Dox	rep1	1.34178
chrX	7605001	7d Dox (Washout)	rep1	1.10779
chrX	7605001	7d Dox (Washout)	rep2	0.969463
chrX	7605001	7d Dox	rep1	1.58394
chrX	7605001	7d Dox	rep2	1.7911
chrX	7605001	Control	rep1	0.991665
chrX	7605001	Control	rep2	1.00833
chrX	7615001	21d Dox	rep2	0.845292
chrX	7615001	21d Dox (Washout)	rep1	0.496229
chrX	7615001	21d Dox (Washout)	rep2	0.444092
chrX	7615001	21d Dox	rep1	0.818129
chrX	7615001	7d Dox (Washout)	rep1	0.724288
chrX	7615001	7d Dox (Washout)	rep2	0.642654
chrX	7615001	7d Dox	rep1	0.982586
chrX	7615001	7d Dox	rep2	1.11664
chrX	7615001	Control	rep1	0.989863
chrX	7615001	Control	rep2	1.01014
chrX	7675001	21d Dox	rep2	0.654795
chrX	7675001	21d Dox (Washout)	rep1	0.310804
chrX	7675001	21d Dox (Washout)	rep2	0.356458
chrX	7675001	21d Dox	rep1	0.524025
chrX	7675001	7d Dox (Washout)	rep1	0.617673
chrX	7675001	7d Dox (Washout)	rep2	0.655957
chrX	7675001	7d Dox	rep1	0.711551
chrX	7675001	7d Dox	rep2	0.973897
chrX	7675001	Control	rep1	0.985377
chrX	7675001	Control	rep2	1.01462
chrX	7725001	21d Dox	rep2	18.376
chrX	7725001	21d Dox (Washout)	rep1	7.07544
chrX	7725001	21d Dox (Washout)	rep2	9.37939
chrX	7725001	21d Dox	rep1	15.7316
chrX	7725001	7d Dox (Washout)	rep1	7.16565
chrX	7725001	7d Dox (Washout)	rep2	7.46917
chrX	7725001	7d Dox	rep1	19.5785
chrX	7725001	7d Dox	rep2	20
chrX	7725001	Control	rep1	1.03764
chrX	7725001	Control	rep2	0.96236
chrX	7945001	21d Dox	rep2	18.3289
chrX	7945001	21d Dox (Washout)	rep1	6.39305
chrX	7945001	21d Dox (Washout)	rep2	7.64449
chrX	7945001	21d Dox	rep1	18.8818
chrX	7945001	7d Dox (Washout)	rep1	8.61162
chrX	7945001	7d Dox (Washout)	rep2	5.88752
chrX	7945001	7d Dox	rep1	20
chrX	7945001	7d Dox	rep2	20
chrX	7945001	Control	rep1	0.70055
chrX	7945001	Control	rep2	1.29945
chrX	8045001	21d Dox	rep2	2.04338
chrX	8045001	21d Dox (Washout)	rep1	0.826484
chrX	8045001	21d Dox (Washout)	rep2	0.748109
chrX	8045001	21d Dox	rep1	2.08735
chrX	8045001	7d Dox (Washout)	rep1	1.40839
chrX	8045001	7d Dox (Washout)	rep2	1.07851
chrX	8045001	7d Dox	rep1	2.40547
chrX	8045001	7d Dox	rep2	3.06064
chrX	8045001	Control	rep1	1.05438
chrX	8045001	Control	rep2	0.945616
chrX	8185001	21d Dox	rep2	5.85566
chrX	8185001	21d Dox (Washout)	rep1	2.32773
chrX	8185001	21d Dox (Washout)	rep2	2.35085
chrX	8185001	21d Dox	rep1	6.04014
chrX	8185001	7d Dox (Washout)	rep1	4.64156
chrX	8185001	7d Dox (Washout)	rep2	3.38732
chrX	8185001	7d Dox	rep1	7.39982
chrX	8185001	7d Dox	rep2	8.92127
chrX	8185001	Control	rep1	1.1677
chrX	8185001	Control	rep2	0.832296
chrX	8295001	21d Dox	rep2	1.4608
chrX	8295001	21d Dox (Washout)	rep1	0.574475
chrX	8295001	21d Dox (Washout)	rep2	0.640347
chrX	8295001	21d Dox	rep1	1.2144
chrX	8295001	7d Dox (Washout)	rep1	1.12882
chrX	8295001	7d Dox (Washout)	rep2	1.04089
chrX	8295001	7d Dox	rep1	1.64363
chrX	8295001	7d Dox	rep2	1.98131
chrX	8295001	Control	rep1	0.987759
chrX	8295001	Control	rep2	1.01224
chrX	8585001	21d Dox	rep2	5.71156
chrX	8585001	21d Dox (Washout)	rep1	1.18656
chrX	8585001	21d Dox (Washout)	rep2	1.7805
chrX	8585001	21d Dox	rep1	3.09265
chrX	8585001	7d Dox (Washout)	rep1	1.84845
chrX	8585001	7d Dox (Washout)	rep2	1.0601
chrX	8585001	7d Dox	rep1	4.84425
chrX	8585001	7d Dox	rep2	5.52049
chrX	8585001	Control	rep1	1.18888
chrX	8585001	Control	rep2	0.811125
chrX	8725001	21d Dox	rep2	6.15412
chrX	8725001	21d Dox (Washout)	rep1	1.33177
chrX	8725001	21d Dox (Washout)	rep2	1.64254
chrX	8725001	21d Dox	rep1	4.567
chrX	8725001	7d Dox (Washout)	rep1	1.82124
chrX	8725001	7d Dox (Washout)	rep2	0.97246
chrX	8725001	7d Dox	rep1	4.44429
chrX	8725001	7d Dox	rep2	5.98154
chrX	8725001	Control	rep1	0.996214
chrX	8725001	Control	rep2	1.00379
chrX	8975001	21d Dox	rep2	7.21501
chrX	8975001	21d Dox (Washout)	rep1	1.77072
chrX	8975001	21d Dox (Washout)	rep2	2.99422
chrX	8975001	21d Dox	rep1	2.42369
chrX	8975001	7d Dox (Washout)	rep1	2.01935
chrX	8975001	7d Dox (Washout)	rep2	0.861989
chrX	8975001	7d Dox	rep1	3.84422
chrX	8975001	7d Dox	rep2	5.87151
chrX	8975001	Control	rep1	1.15559
chrX	8975001	Control	rep2	0.844411
chrX	9135001	21d Dox	rep2	3.28328
chrX	9135001	21d Dox (Washout)	rep1	1.31889
chrX	9135001	21d Dox (Washout)	rep2	1.6254
chrX	9135001	21d Dox	rep1	2.59226
chrX	9135001	7d Dox (Washout)	rep1	1.421
chrX	9135001	7d Dox (Washout)	rep2	0.985195
chrX	9135001	7d Dox	rep1	2.70672
chrX	9135001	7d Dox	rep2	3.485
chrX	9135001	Control	rep1	1.08703
chrX	9135001	Control	rep2	0.91297
chrX	9215001	21d Dox	rep2	2.84066
chrX	9215001	21d Dox (Washout)	rep1	1.20472
chrX	9215001	21d Dox (Washout)	rep2	1.40817
chrX	9215001	21d Dox	rep1	2.27097
chrX	9215001	7d Dox (Washout)	rep1	1.19335
chrX	9215001	7d Dox (Washout)	rep2	0.919224
chrX	9215001	7d Dox	rep1	1.8865
chrX	9215001	7d Dox	rep2	2.78047
chrX	9215001	Control	rep1	1.15613
chrX	9215001	Control	rep2	0.843873
chrX	9465001	21d Dox	rep2	1.92505
chrX	9465001	21d Dox (Washout)	rep1	1.08847
chrX	9465001	21d Dox (Washout)	rep2	1.15692
chrX	9465001	21d Dox	rep1	1.60247
chrX	9465001	7d Dox (Washout)	rep1	1.117
chrX	9465001	7d Dox (Washout)	rep2	0.861681
chrX	9465001	7d Dox	rep1	1.39196
chrX	9465001	7d Dox	rep2	1.76497
chrX	9465001	Control	rep1	1.04483
chrX	9465001	Control	rep2	0.95517
chrX	9615001	21d Dox	rep2	2.38241
chrX	9615001	21d Dox (Washout)	rep1	0.560923
chrX	9615001	21d Dox (Washout)	rep2	0.665756
chrX	9615001	21d Dox	rep1	1.27352
chrX	9615001	7d Dox (Washout)	rep1	0.668904
chrX	9615001	7d Dox (Washout)	rep2	0.409587
chrX	9615001	7d Dox	rep1	1.57675
chrX	9615001	7d Dox	rep2	1.99809
chrX	9615001	Control	rep1	1.04938
chrX	9615001	Control	rep2	0.950617
chrX	9915001	21d Dox	rep2	1.97593
chrX	9915001	21d Dox (Washout)	rep1	1.05482
chrX	9915001	21d Dox (Washout)	rep2	1.00776
chrX	9915001	21d Dox	rep1	1.79255
chrX	9915001	7d Dox (Washout)	rep1	1.03816
chrX	9915001	7d Dox (Washout)	rep2	0.802573
chrX	9915001	7d Dox	rep1	1.77569
chrX	9915001	7d Dox	rep2	2.0327
chrX	9915001	Control	rep1	1.03258
chrX	9915001	Control	rep2	0.967417
chrX	10165001	21d Dox	rep2	6.53991
chrX	10165001	21d Dox (Washout)	rep1	2.74262
chrX	10165001	21d Dox (Washout)	rep2	3.30713
chrX	10165001	21d Dox	rep1	5.23461
chrX	10165001	7d Dox (Washout)	rep1	2.81214
chrX	10165001	7d Dox (Washout)	rep2	2.18221
chrX	10165001	7d Dox	rep1	5.7168
chrX	10165001	7d Dox	rep2	7.34688
chrX	10165001	Control	rep1	1.03071
chrX	10165001	Control	rep2	0.969289
chrX	10235001	21d Dox	rep2	0.803321
chrX	10235001	21d Dox (Washout)	rep1	0.403078
chrX	10235001	21d Dox (Washout)	rep2	0.447316
chrX	10235001	21d Dox	rep1	0.731974
chrX	10235001	7d Dox (Washout)	rep1	0.454308
chrX	10235001	7d Dox (Washout)	rep2	0.405322
chrX	10235001	7d Dox	rep1	0.604439
chrX	10235001	7d Dox	rep2	0.879777
chrX	10235001	Control	rep1	0.949061
chrX	10235001	Control	rep2	1.05094
chrX	10485001	21d Dox	rep2	0.680643
chrX	10485001	21d Dox (Washout)	rep1	0.370572
chrX	10485001	21d Dox (Washout)	rep2	0.456897
chrX	10485001	21d Dox	rep1	0.610324
chrX	10485001	7d Dox (Washout)	rep1	0.460438
chrX	10485001	7d Dox (Washout)	rep2	0.564893
chrX	10485001	7d Dox	rep1	0.660559
chrX	10485001	7d Dox	rep2	0.819798
chrX	10485001	Control	rep1	0.947316
chrX	10485001	Control	rep2	1.05268
chrX	10555001	21d Dox	rep2	5.09002
chrX	10555001	21d Dox (Washout)	rep1	2.20544
chrX	10555001	21d Dox (Washout)	rep2	2.65903
chrX	10555001	21d Dox	rep1	4.09469
chrX	10555001	7d Dox (Washout)	rep1	3.01285
chrX	10555001	7d Dox (Washout)	rep2	2.82825
chrX	10555001	7d Dox	rep1	5.61317
chrX	10555001	7d Dox	rep2	6.84576
chrX	10555001	Control	rep1	0.837797
chrX	10555001	Control	rep2	1.1622
chrX	10565001	21d Dox	rep2	3.64262
chrX	10565001	21d Dox (Washout)	rep1	1.4365
chrX	10565001	21d Dox (Washout)	rep2	1.7731
chrX	10565001	21d Dox	rep1	2.85977
chrX	10565001	7d Dox (Washout)	rep1	2.17117
chrX	10565001	7d Dox (Washout)	rep2	2.11869
chrX	10565001	7d Dox	rep1	3.31983
chrX	10565001	7d Dox	rep2	4.39312
chrX	10565001	Control	rep1	0.847912
chrX	10565001	Control	rep2	1.15209
chrX	10885001	21d Dox	rep2	12.1086
chrX	10885001	21d Dox (Washout)	rep1	5.3382
chrX	10885001	21d Dox (Washout)	rep2	5.65883
chrX	10885001	21d Dox	rep1	10.6575
chrX	10885001	7d Dox (Washout)	rep1	7.06459
chrX	10885001	7d Dox (Washout)	rep2	5.99208
chrX	10885001	7d Dox	rep1	13.2864
chrX	10885001	7d Dox	rep2	14.009
chrX	10885001	Control	rep1	0.917266
chrX	10885001	Control	rep2	1.08273
chrX	10905001	21d Dox	rep2	6.86911
chrX	10905001	21d Dox (Washout)	rep1	2.82029
chrX	10905001	21d Dox (Washout)	rep2	3.52763
chrX	10905001	21d Dox	rep1	5.01047
chrX	10905001	7d Dox (Washout)	rep1	3.88759
chrX	10905001	7d Dox (Washout)	rep2	2.93547
chrX	10905001	7d Dox	rep1	7.01188
chrX	10905001	7d Dox	rep2	8.09136
chrX	10905001	Control	rep1	1.11348
chrX	10905001	Control	rep2	0.886518
chrX	11005001	21d Dox	rep2	15.079
chrX	11005001	21d Dox (Washout)	rep1	5.20907
chrX	11005001	21d Dox (Washout)	rep2	7.0273
chrX	11005001	21d Dox	rep1	10.4991
chrX	11005001	7d Dox (Washout)	rep1	7.13365
chrX	11005001	7d Dox (Washout)	rep2	5.24002
chrX	11005001	7d Dox	rep1	13.8234
chrX	11005001	7d Dox	rep2	17.0629
chrX	11005001	Control	rep1	1.05194
chrX	11005001	Control	rep2	0.948061
chrX	11065001	21d Dox	rep2	8.05688
chrX	11065001	21d Dox (Washout)	rep1	3.47583
chrX	11065001	21d Dox (Washout)	rep2	4.13833
chrX	11065001	21d Dox	rep1	5.66027
chrX	11065001	7d Dox (Washout)	rep1	4.26888
chrX	11065001	7d Dox (Washout)	rep2	2.91188
chrX	11065001	7d Dox	rep1	7.68128
chrX	11065001	7d Dox	rep2	9.37962
chrX	11065001	Control	rep1	0.96713
chrX	11065001	Control	rep2	1.03287
chrX	11145001	21d Dox	rep2	7.33464
chrX	11145001	21d Dox (Washout)	rep1	2.61332
chrX	11145001	21d Dox (Washout)	rep2	2.45361
chrX	11145001	21d Dox	rep1	4.27822
chrX	11145001	7d Dox (Washout)	rep1	2.42836
chrX	11145001	7d Dox (Washout)	rep2	1.80224
chrX	11145001	7d Dox	rep1	5.59077
chrX	11145001	7d Dox	rep2	6.6334
chrX	11145001	Control	rep1	0.980651
chrX	11145001	Control	rep2	1.01935
chrX	11175001	21d Dox	rep2	8.80635
chrX	11175001	21d Dox (Washout)	rep1	3.74246
chrX	11175001	21d Dox (Washout)	rep2	4.69052
chrX	11175001	21d Dox	rep1	6.01491
chrX	11175001	7d Dox (Washout)	rep1	4.78168
chrX	11175001	7d Dox (Washout)	rep2	2.74794
chrX	11175001	7d Dox	rep1	8.61151
chrX	11175001	7d Dox	rep2	9.71902
chrX	11175001	Control	rep1	0.854828
chrX	11175001	Control	rep2	1.14517
chrX	11195001	21d Dox	rep2	6.57502
chrX	11195001	21d Dox (Washout)	rep1	3.07932
chrX	11195001	21d Dox (Washout)	rep2	3.53481
chrX	11195001	21d Dox	rep1	5.07555
chrX	11195001	7d Dox (Washout)	rep1	3.70473
chrX	11195001	7d Dox (Washout)	rep2	2.52781
chrX	11195001	7d Dox	rep1	6.53124
chrX	11195001	7d Dox	rep2	7.28039
chrX	11195001	Control	rep1	1.06614
chrX	11195001	Control	rep2	0.93386
chrX	11535001	21d Dox	rep2	2.03655
chrX	11535001	21d Dox (Washout)	rep1	1.26631
chrX	11535001	21d Dox (Washout)	rep2	1.23303
chrX	11535001	21d Dox	rep1	1.57664
chrX	11535001	7d Dox (Washout)	rep1	1.49849
chrX	11535001	7d Dox (Washout)	rep2	1.31562
chrX	11535001	7d Dox	rep1	2.22618
chrX	11535001	7d Dox	rep2	2.52885
chrX	11535001	Control	rep1	1.05866
chrX	11535001	Control	rep2	0.941343
chrX	11585001	21d Dox	rep2	1.24686
chrX	11585001	21d Dox (Washout)	rep1	0.823219
chrX	11585001	21d Dox (Washout)	rep2	0.723977
chrX	11585001	21d Dox	rep1	1.12052
chrX	11585001	7d Dox (Washout)	rep1	0.939691
chrX	11585001	7d Dox (Washout)	rep2	1.07611
chrX	11585001	7d Dox	rep1	1.35032
chrX	11585001	7d Dox	rep2	1.452
chrX	11585001	Control	rep1	1.02539
chrX	11585001	Control	rep2	0.974607
chrX	11665001	21d Dox	rep2	0.874829
chrX	11665001	21d Dox (Washout)	rep1	0.74375
chrX	11665001	21d Dox (Washout)	rep2	0.718602
chrX	11665001	21d Dox	rep1	0.88593
chrX	11665001	7d Dox (Washout)	rep1	0.987457
chrX	11665001	7d Dox (Washout)	rep2	0.977902
chrX	11665001	7d Dox	rep1	1.12765
chrX	11665001	7d Dox	rep2	1.28095
chrX	11665001	Control	rep1	1.05408
chrX	11665001	Control	rep2	0.945915
chrX	11705001	21d Dox	rep2	0.912916
chrX	11705001	21d Dox (Washout)	rep1	0.786736
chrX	11705001	21d Dox (Washout)	rep2	0.693641
chrX	11705001	21d Dox	rep1	0.782343
chrX	11705001	7d Dox (Washout)	rep1	0.929923
chrX	11705001	7d Dox (Washout)	rep2	0.878956
chrX	11705001	7d Dox	rep1	1.06627
chrX	11705001	7d Dox	rep2	1.17469
chrX	11705001	Control	rep1	0.99047
chrX	11705001	Control	rep2	1.00953
chrX	11895001	21d Dox	rep2	0.717605
chrX	11895001	21d Dox (Washout)	rep1	0.766043
chrX	11895001	21d Dox (Washout)	rep2	0.575975
chrX	11895001	21d Dox	rep1	0.715234
chrX	11895001	7d Dox (Washout)	rep1	0.835423
chrX	11895001	7d Dox (Washout)	rep2	0.94127
chrX	11895001	7d Dox	rep1	0.908073
chrX	11895001	7d Dox	rep2	1.0261
chrX	11895001	Control	rep1	1.00709
chrX	11895001	Control	rep2	0.992913
chrX	12045001	21d Dox	rep2	1.85819
chrX	12045001	21d Dox (Washout)	rep1	0.728046
chrX	12045001	21d Dox (Washout)	rep2	0.806076
chrX	12045001	21d Dox	rep1	1.61671
chrX	12045001	7d Dox (Washout)	rep1	1.42821
chrX	12045001	7d Dox (Washout)	rep2	1.25522
chrX	12045001	7d Dox	rep1	2.21858
chrX	12045001	7d Dox	rep2	2.29706
chrX	12045001	Control	rep1	0.979955
chrX	12045001	Control	rep2	1.02004
chrX	12105001	21d Dox	rep2	4.94565
chrX	12105001	21d Dox (Washout)	rep1	1.41997
chrX	12105001	21d Dox (Washout)	rep2	1.7539
chrX	12105001	21d Dox	rep1	3.55766
chrX	12105001	7d Dox (Washout)	rep1	2.30545
chrX	12105001	7d Dox (Washout)	rep2	1.68633
chrX	12105001	7d Dox	rep1	3.87778
chrX	12105001	7d Dox	rep2	4.34354
chrX	12105001	Control	rep1	0.847764
chrX	12105001	Control	rep2	1.15224
chrX	12145001	21d Dox	rep2	3.08068
chrX	12145001	21d Dox (Washout)	rep1	1.18798
chrX	12145001	21d Dox (Washout)	rep2	1.44421
chrX	12145001	21d Dox	rep1	2.87465
chrX	12145001	7d Dox (Washout)	rep1	2.263
chrX	12145001	7d Dox (Washout)	rep2	1.88674
chrX	12145001	7d Dox	rep1	3.49086
chrX	12145001	7d Dox	rep2	3.76299
chrX	12145001	Control	rep1	0.99334
chrX	12145001	Control	rep2	1.00666
chrX	12185001	21d Dox	rep2	7.13617
chrX	12185001	21d Dox (Washout)	rep1	2.14516
chrX	12185001	21d Dox (Washout)	rep2	2.37853
chrX	12185001	21d Dox	rep1	5.22226
chrX	12185001	7d Dox (Washout)	rep1	4.66169
chrX	12185001	7d Dox (Washout)	rep2	3.27521
chrX	12185001	7d Dox	rep1	6.19981
chrX	12185001	7d Dox	rep2	6.38308
chrX	12185001	Control	rep1	0.925879
chrX	12185001	Control	rep2	1.07412
chrX	12415001	21d Dox	rep2	6.58488
chrX	12415001	21d Dox (Washout)	rep1	2.05682
chrX	12415001	21d Dox (Washout)	rep2	1.93893
chrX	12415001	21d Dox	rep1	4.37137
chrX	12415001	7d Dox (Washout)	rep1	3.89076
chrX	12415001	7d Dox (Washout)	rep2	2.65812
chrX	12415001	7d Dox	rep1	6.74288
chrX	12415001	7d Dox	rep2	8.00674
chrX	12415001	Control	rep1	0.942807
chrX	12415001	Control	rep2	1.05719
chrX	12435001	21d Dox	rep2	6.42651
chrX	12435001	21d Dox (Washout)	rep1	2.29195
chrX	12435001	21d Dox (Washout)	rep2	2.16477
chrX	12435001	21d Dox	rep1	4.36903
chrX	12435001	7d Dox (Washout)	rep1	4.22414
chrX	12435001	7d Dox (Washout)	rep2	2.2526
chrX	12435001	7d Dox	rep1	7.51456
chrX	12435001	7d Dox	rep2	8.77895
chrX	12435001	Control	rep1	1.10586
chrX	12435001	Control	rep2	0.89414
chrX	12515001	21d Dox	rep2	6.24482
chrX	12515001	21d Dox (Washout)	rep1	2.46689
chrX	12515001	21d Dox (Washout)	rep2	2.45815
chrX	12515001	21d Dox	rep1	5.05969
chrX	12515001	7d Dox (Washout)	rep1	5.08397
chrX	12515001	7d Dox (Washout)	rep2	2.92072
chrX	12515001	7d Dox	rep1	7.31791
chrX	12515001	7d Dox	rep2	8.82876
chrX	12515001	Control	rep1	0.922825
chrX	12515001	Control	rep2	1.07718
chrX	12645001	21d Dox	rep2	12.1192
chrX	12645001	21d Dox (Washout)	rep1	4.93001
chrX	12645001	21d Dox (Washout)	rep2	5.23163
chrX	12645001	21d Dox	rep1	9.54701
chrX	12645001	7d Dox (Washout)	rep1	7.88802
chrX	12645001	7d Dox (Washout)	rep2	6.38954
chrX	12645001	7d Dox	rep1	13.6283
chrX	12645001	7d Dox	rep2	19.2328
chrX	12645001	Control	rep1	1.11729
chrX	12645001	Control	rep2	0.882713
chrX	12665001	21d Dox	rep2	20
chrX	12665001	21d Dox (Washout)	rep1	18.6002
chrX	12665001	21d Dox (Washout)	rep2	20
chrX	12665001	21d Dox	rep1	20
chrX	12665001	7d Dox (Washout)	rep1	7.83798
chrX	12665001	7d Dox (Washout)	rep2	2.36894
chrX	12665001	7d Dox	rep1	20
chrX	12665001	7d Dox	rep2	20
chrX	12665001	Control	rep1	0.952744
chrX	12665001	Control	rep2	1.04726
chrX	12675001	21d Dox	rep2	20
chrX	12675001	21d Dox (Washout)	rep1	20
chrX	12675001	21d Dox (Washout)	rep2	20
chrX	12675001	21d Dox	rep1	20
chrX	12675001	7d Dox (Washout)	rep1	6.85255
chrX	12675001	7d Dox (Washout)	rep2	3.37874
chrX	12675001	7d Dox	rep1	20
chrX	12675001	7d Dox	rep2	20
chrX	12675001	Control	rep1	0.424646
chrX	12675001	Control	rep2	1.57535
chrX	12825001	21d Dox	rep2	20
chrX	12825001	21d Dox (Washout)	rep1	10.3629
chrX	12825001	21d Dox (Washout)	rep2	14.4872
chrX	12825001	21d Dox	rep1	20
chrX	12825001	7d Dox (Washout)	rep1	20
chrX	12825001	7d Dox (Washout)	rep2	18.9361
chrX	12825001	7d Dox	rep1	20
chrX	12825001	7d Dox	rep2	20
chrX	12825001	Control	rep1	0.949473
chrX	12825001	Control	rep2	1.05053
chrX	12855001	21d Dox	rep2	19.8343
chrX	12855001	21d Dox (Washout)	rep1	4.6961
chrX	12855001	21d Dox (Washout)	rep2	5.99903
chrX	12855001	21d Dox	rep1	14.618
chrX	12855001	7d Dox (Washout)	rep1	12.6846
chrX	12855001	7d Dox (Washout)	rep2	10.4364
chrX	12855001	7d Dox	rep1	20
chrX	12855001	7d Dox	rep2	20
chrX	12855001	Control	rep1	0.799493
chrX	12855001	Control	rep2	1.20051
chrX	12875001	21d Dox	rep2	16.9485
chrX	12875001	21d Dox (Washout)	rep1	4.50382
chrX	12875001	21d Dox (Washout)	rep2	5.29096
chrX	12875001	21d Dox	rep1	13.0863
chrX	12875001	7d Dox (Washout)	rep1	9.9854
chrX	12875001	7d Dox (Washout)	rep2	9.1545
chrX	12875001	7d Dox	rep1	16.039
chrX	12875001	7d Dox	rep2	20
chrX	12875001	Control	rep1	0.979745
chrX	12875001	Control	rep2	1.02026
chrX	12915001	21d Dox	rep2	20
chrX	12915001	21d Dox (Washout)	rep1	6.26968
chrX	12915001	21d Dox (Washout)	rep2	9.09238
chrX	12915001	21d Dox	rep1	20
chrX	12915001	7d Dox (Washout)	rep1	17.0828
chrX	12915001	7d Dox (Washout)	rep2	14.2258
chrX	12915001	7d Dox	rep1	20
chrX	12915001	7d Dox	rep2	20
chrX	12915001	Control	rep1	0.9709
chrX	12915001	Control	rep2	1.0291
chrX	13235001	21d Dox	rep2	20
chrX	13235001	21d Dox (Washout)	rep1	8.43208
chrX	13235001	21d Dox (Washout)	rep2	10.8669
chrX	13235001	21d Dox	rep1	20
chrX	13235001	7d Dox (Washout)	rep1	18.1191
chrX	13235001	7d Dox (Washout)	rep2	19.2923
chrX	13235001	7d Dox	rep1	20
chrX	13235001	7d Dox	rep2	20
chrX	13235001	Control	rep1	0.894214
chrX	13235001	Control	rep2	1.10579
chrX	13335001	21d Dox	rep2	10.242
chrX	13335001	21d Dox (Washout)	rep1	2.952
chrX	13335001	21d Dox (Washout)	rep2	4.26866
chrX	13335001	21d Dox	rep1	9.94258
chrX	13335001	7d Dox (Washout)	rep1	6.5706
chrX	13335001	7d Dox (Washout)	rep2	5.54763
chrX	13335001	7d Dox	rep1	9.86233
chrX	13335001	7d Dox	rep2	13.4207
chrX	13335001	Control	rep1	1.03045
chrX	13335001	Control	rep2	0.969546
chrX	13365001	21d Dox	rep2	4.34134
chrX	13365001	21d Dox (Washout)	rep1	1.71156
chrX	13365001	21d Dox (Washout)	rep2	1.7976
chrX	13365001	21d Dox	rep1	4.59902
chrX	13365001	7d Dox (Washout)	rep1	3.00151
chrX	13365001	7d Dox (Washout)	rep2	2.49215
chrX	13365001	7d Dox	rep1	4.6051
chrX	13365001	7d Dox	rep2	5.75244
chrX	13365001	Control	rep1	0.979428
chrX	13365001	Control	rep2	1.02057
chrX	13455001	21d Dox	rep2	1.97968
chrX	13455001	21d Dox (Washout)	rep1	1.00407
chrX	13455001	21d Dox (Washout)	rep2	1.39278
chrX	13455001	21d Dox	rep1	2.20247
chrX	13455001	7d Dox (Washout)	rep1	1.69235
chrX	13455001	7d Dox (Washout)	rep2	1.41467
chrX	13455001	7d Dox	rep1	2.0994
chrX	13455001	7d Dox	rep2	2.62382
chrX	13455001	Control	rep1	0.961246
chrX	13455001	Control	rep2	1.03875
chrX	13555001	21d Dox	rep2	1.93105
chrX	13555001	21d Dox (Washout)	rep1	0.819321
chrX	13555001	21d Dox (Washout)	rep2	1.06292
chrX	13555001	21d Dox	rep1	1.64153
chrX	13555001	7d Dox (Washout)	rep1	0.978158
chrX	13555001	7d Dox (Washout)	rep2	0.873704
chrX	13555001	7d Dox	rep1	1.39833
chrX	13555001	7d Dox	rep2	1.9804
chrX	13555001	Control	rep1	1.05279
chrX	13555001	Control	rep2	0.947209
chrX	13665001	21d Dox	rep2	0.929063
chrX	13665001	21d Dox (Washout)	rep1	0.529036
chrX	13665001	21d Dox (Washout)	rep2	0.637213
chrX	13665001	21d Dox	rep1	0.857584
chrX	13665001	7d Dox (Washout)	rep1	0.637816
chrX	13665001	7d Dox (Washout)	rep2	0.609062
chrX	13665001	7d Dox	rep1	0.836447
chrX	13665001	7d Dox	rep2	1.1268
chrX	13665001	Control	rep1	0.98095
chrX	13665001	Control	rep2	1.01905
chrX	13755001	21d Dox	rep2	1.61621
chrX	13755001	21d Dox (Washout)	rep1	0.781289
chrX	13755001	21d Dox (Washout)	rep2	0.952193
chrX	13755001	21d Dox	rep1	1.51485
chrX	13755001	7d Dox (Washout)	rep1	0.871715
chrX	13755001	7d Dox (Washout)	rep2	0.688438
chrX	13755001	7d Dox	rep1	1.39598
chrX	13755001	7d Dox	rep2	1.77747
chrX	13755001	Control	rep1	1.04059
chrX	13755001	Control	rep2	0.959411
chrX	13795001	21d Dox	rep2	1.54721
chrX	13795001	21d Dox (Washout)	rep1	0.732373
chrX	13795001	21d Dox (Washout)	rep2	0.939245
chrX	13795001	21d Dox	rep1	1.43692
chrX	13795001	7d Dox (Washout)	rep1	0.819092
chrX	13795001	7d Dox (Washout)	rep2	0.826187
chrX	13795001	7d Dox	rep1	1.17166
chrX	13795001	7d Dox	rep2	1.63326
chrX	13795001	Control	rep1	0.993113
chrX	13795001	Control	rep2	1.00689
chrX	13805001	21d Dox	rep2	1.31572
chrX	13805001	21d Dox (Washout)	rep1	0.631288
chrX	13805001	21d Dox (Washout)	rep2	0.835359
chrX	13805001	21d Dox	rep1	1.25152
chrX	13805001	7d Dox (Washout)	rep1	0.797236
chrX	13805001	7d Dox (Washout)	rep2	0.740435
chrX	13805001	7d Dox	rep1	1.13511
chrX	13805001	7d Dox	rep2	1.49115
chrX	13805001	Control	rep1	1.06314
chrX	13805001	Control	rep2	0.936859
chrX	13935001	21d Dox	rep2	3.26754
chrX	13935001	21d Dox (Washout)	rep1	0.963562
chrX	13935001	21d Dox (Washout)	rep2	1.40034
chrX	13935001	21d Dox	rep1	2.54284
chrX	13935001	7d Dox (Washout)	rep1	1.2759
chrX	13935001	7d Dox (Washout)	rep2	0.795603
chrX	13935001	7d Dox	rep1	2.3315
chrX	13935001	7d Dox	rep2	2.98809
chrX	13935001	Control	rep1	1.00855
chrX	13935001	Control	rep2	0.991454
chrX	13995001	21d Dox	rep2	1.87318
chrX	13995001	21d Dox (Washout)	rep1	0.94079
chrX	13995001	21d Dox (Washout)	rep2	1.00957
chrX	13995001	21d Dox	rep1	1.46318
chrX	13995001	7d Dox (Washout)	rep1	1.05409
chrX	13995001	7d Dox (Washout)	rep2	0.842856
chrX	13995001	7d Dox	rep1	1.55945
chrX	13995001	7d Dox	rep2	2.14295
chrX	13995001	Control	rep1	1.06264
chrX	13995001	Control	rep2	0.937362
chrX	14255001	21d Dox	rep2	2.69144
chrX	14255001	21d Dox (Washout)	rep1	1.1009
chrX	14255001	21d Dox (Washout)	rep2	1.35887
chrX	14255001	21d Dox	rep1	2.48598
chrX	14255001	7d Dox (Washout)	rep1	1.23748
chrX	14255001	7d Dox (Washout)	rep2	0.985399
chrX	14255001	7d Dox	rep1	1.97323
chrX	14255001	7d Dox	rep2	2.64642
chrX	14255001	Control	rep1	1.07769
chrX	14255001	Control	rep2	0.922315
chrX	14375001	21d Dox	rep2	2.89257
chrX	14375001	21d Dox (Washout)	rep1	1.06942
chrX	14375001	21d Dox (Washout)	rep2	1.3332
chrX	14375001	21d Dox	rep1	2.12107
chrX	14375001	7d Dox (Washout)	rep1	1.23055
chrX	14375001	7d Dox (Washout)	rep2	0.802786
chrX	14375001	7d Dox	rep1	1.92435
chrX	14375001	7d Dox	rep2	2.59022
chrX	14375001	Control	rep1	1.02404
chrX	14375001	Control	rep2	0.97596
chrX	14485001	21d Dox	rep2	2.99951
chrX	14485001	21d Dox (Washout)	rep1	0.974068
chrX	14485001	21d Dox (Washout)	rep2	1.12071
chrX	14485001	21d Dox	rep1	2.11673
chrX	14485001	7d Dox (Washout)	rep1	1.14074
chrX	14485001	7d Dox (Washout)	rep2	0.755262
chrX	14485001	7d Dox	rep1	1.69741
chrX	14485001	7d Dox	rep2	2.66033
chrX	14485001	Control	rep1	1.05183
chrX	14485001	Control	rep2	0.94817
chrX	14535001	21d Dox	rep2	4.23269
chrX	14535001	21d Dox (Washout)	rep1	1.21072
chrX	14535001	21d Dox (Washout)	rep2	1.19678
chrX	14535001	21d Dox	rep1	2.99476
chrX	14535001	7d Dox (Washout)	rep1	1.39222
chrX	14535001	7d Dox (Washout)	rep2	0.857546
chrX	14535001	7d Dox	rep1	3.21206
chrX	14535001	7d Dox	rep2	4.00931
chrX	14535001	Control	rep1	1.17926
chrX	14535001	Control	rep2	0.820738
chrX	14655001	21d Dox	rep2	2.90696
chrX	14655001	21d Dox (Washout)	rep1	1.19603
chrX	14655001	21d Dox (Washout)	rep2	1.28422
chrX	14655001	21d Dox	rep1	2.21816
chrX	14655001	7d Dox (Washout)	rep1	1.16099
chrX	14655001	7d Dox (Washout)	rep2	0.864429
chrX	14655001	7d Dox	rep1	2.03561
chrX	14655001	7d Dox	rep2	2.7529
chrX	14655001	Control	rep1	1.06926
chrX	14655001	Control	rep2	0.930742
chrX	14735001	21d Dox	rep2	2.71885
chrX	14735001	21d Dox (Washout)	rep1	0.985784
chrX	14735001	21d Dox (Washout)	rep2	1.29487
chrX	14735001	21d Dox	rep1	2.27223
chrX	14735001	7d Dox (Washout)	rep1	1.27558
chrX	14735001	7d Dox (Washout)	rep2	0.825109
chrX	14735001	7d Dox	rep1	1.98302
chrX	14735001	7d Dox	rep2	2.54772
chrX	14735001	Control	rep1	1.01685
chrX	14735001	Control	rep2	0.983151
chrX	14825001	21d Dox	rep2	3.75527
chrX	14825001	21d Dox (Washout)	rep1	0.957694
chrX	14825001	21d Dox (Washout)	rep2	1.47641
chrX	14825001	21d Dox	rep1	2.67278
chrX	14825001	7d Dox (Washout)	rep1	1.42312
chrX	14825001	7d Dox (Washout)	rep2	0.762884
chrX	14825001	7d Dox	rep1	2.53396
chrX	14825001	7d Dox	rep2	3.58585
chrX	14825001	Control	rep1	1.02273
chrX	14825001	Control	rep2	0.977272
chrX	14895001	21d Dox	rep2	2.40171
chrX	14895001	21d Dox (Washout)	rep1	0.948134
chrX	14895001	21d Dox (Washout)	rep2	1.18697
chrX	14895001	21d Dox	rep1	1.69553
chrX	14895001	7d Dox (Washout)	rep1	0.967505
chrX	14895001	7d Dox (Washout)	rep2	0.866611
chrX	14895001	7d Dox	rep1	1.59326
chrX	14895001	7d Dox	rep2	1.97989
chrX	14895001	Control	rep1	1.06961
chrX	14895001	Control	rep2	0.930386
chrX	15045001	21d Dox	rep2	3.73868
chrX	15045001	21d Dox (Washout)	rep1	1.06734
chrX	15045001	21d Dox (Washout)	rep2	1.26793
chrX	15045001	21d Dox	rep1	2.56584
chrX	15045001	7d Dox (Washout)	rep1	1.33018
chrX	15045001	7d Dox (Washout)	rep2	0.886348
chrX	15045001	7d Dox	rep1	2.21156
chrX	15045001	7d Dox	rep2	3.23019
chrX	15045001	Control	rep1	1.0981
chrX	15045001	Control	rep2	0.901898
chrX	15135001	21d Dox	rep2	2.71026
chrX	15135001	21d Dox (Washout)	rep1	1.00092
chrX	15135001	21d Dox (Washout)	rep2	1.17282
chrX	15135001	21d Dox	rep1	2.05562
chrX	15135001	7d Dox (Washout)	rep1	1.17241
chrX	15135001	7d Dox (Washout)	rep2	0.779308
chrX	15135001	7d Dox	rep1	1.93717
chrX	15135001	7d Dox	rep2	2.5755
chrX	15135001	Control	rep1	1.09492
chrX	15135001	Control	rep2	0.905083
chrX	15165001	21d Dox	rep2	4.19572
chrX	15165001	21d Dox (Washout)	rep1	1.11365
chrX	15165001	21d Dox (Washout)	rep2	1.3295
chrX	15165001	21d Dox	rep1	3.00866
chrX	15165001	7d Dox (Washout)	rep1	1.43976
chrX	15165001	7d Dox (Washout)	rep2	0.895687
chrX	15165001	7d Dox	rep1	3.02325
chrX	15165001	7d Dox	rep2	3.19136
chrX	15165001	Control	rep1	1.15337
chrX	15165001	Control	rep2	0.846634
chrX	15185001	21d Dox	rep2	3.0846
chrX	15185001	21d Dox (Washout)	rep1	1.08888
chrX	15185001	21d Dox (Washout)	rep2	1.29764
chrX	15185001	21d Dox	rep1	2.27899
chrX	15185001	7d Dox (Washout)	rep1	1.20089
chrX	15185001	7d Dox (Washout)	rep2	0.862028
chrX	15185001	7d Dox	rep1	2.1177
chrX	15185001	7d Dox	rep2	2.52671
chrX	15185001	Control	rep1	1.09463
chrX	15185001	Control	rep2	0.905371
chrX	15295001	21d Dox	rep2	2.61043
chrX	15295001	21d Dox (Washout)	rep1	0.920168
chrX	15295001	21d Dox (Washout)	rep2	1.253
chrX	15295001	21d Dox	rep1	1.95102
chrX	15295001	7d Dox (Washout)	rep1	1.12281
chrX	15295001	7d Dox (Washout)	rep2	0.851244
chrX	15295001	7d Dox	rep1	1.80351
chrX	15295001	7d Dox	rep2	2.52083
chrX	15295001	Control	rep1	1.01296
chrX	15295001	Control	rep2	0.987039
chrX	15305001	21d Dox	rep2	2.68498
chrX	15305001	21d Dox (Washout)	rep1	1.16278
chrX	15305001	21d Dox (Washout)	rep2	1.2797
chrX	15305001	21d Dox	rep1	2.02184
chrX	15305001	7d Dox (Washout)	rep1	1.24639
chrX	15305001	7d Dox (Washout)	rep2	0.949349
chrX	15305001	7d Dox	rep1	1.82435
chrX	15305001	7d Dox	rep2	2.82396
chrX	15305001	Control	rep1	1.08748
chrX	15305001	Control	rep2	0.912525
chrX	15455001	21d Dox	rep2	2.29419
chrX	15455001	21d Dox (Washout)	rep1	0.843305
chrX	15455001	21d Dox (Washout)	rep2	1.06302
chrX	15455001	21d Dox	rep1	1.80494
chrX	15455001	7d Dox (Washout)	rep1	1.06541
chrX	15455001	7d Dox (Washout)	rep2	0.828122
chrX	15455001	7d Dox	rep1	1.4602
chrX	15455001	7d Dox	rep2	2.32071
chrX	15455001	Control	rep1	1.03699
chrX	15455001	Control	rep2	0.963012
chrX	15565001	21d Dox	rep2	3.1628
chrX	15565001	21d Dox (Washout)	rep1	0.799838
chrX	15565001	21d Dox (Washout)	rep2	1.13115
chrX	15565001	21d Dox	rep1	2.15227
chrX	15565001	7d Dox (Washout)	rep1	1.16615
chrX	15565001	7d Dox (Washout)	rep2	0.737996
chrX	15565001	7d Dox	rep1	2.09041
chrX	15565001	7d Dox	rep2	2.65976
chrX	15565001	Control	rep1	1.01557
chrX	15565001	Control	rep2	0.984429
chrX	15575001	21d Dox	rep2	2.78827
chrX	15575001	21d Dox (Washout)	rep1	0.877224
chrX	15575001	21d Dox (Washout)	rep2	1.00974
chrX	15575001	21d Dox	rep1	2.30988
chrX	15575001	7d Dox (Washout)	rep1	1.13498
chrX	15575001	7d Dox (Washout)	rep2	0.74683
chrX	15575001	7d Dox	rep1	2.09607
chrX	15575001	7d Dox	rep2	3.21702
chrX	15575001	Control	rep1	1.06667
chrX	15575001	Control	rep2	0.933331
chrX	15745001	21d Dox	rep2	2.83986
chrX	15745001	21d Dox (Washout)	rep1	0.877375
chrX	15745001	21d Dox (Washout)	rep2	1.38781
chrX	15745001	21d Dox	rep1	2.22892
chrX	15745001	7d Dox (Washout)	rep1	1.117
chrX	15745001	7d Dox (Washout)	rep2	0.645705
chrX	15745001	7d Dox	rep1	1.94883
chrX	15745001	7d Dox	rep2	2.7453
chrX	15745001	Control	rep1	1.055
chrX	15745001	Control	rep2	0.945005
chrX	15825001	21d Dox	rep2	3.52268
chrX	15825001	21d Dox (Washout)	rep1	0.757801
chrX	15825001	21d Dox (Washout)	rep2	1.2686
chrX	15825001	21d Dox	rep1	2.13525
chrX	15825001	7d Dox (Washout)	rep1	1.2675
chrX	15825001	7d Dox (Washout)	rep2	0.818954
chrX	15825001	7d Dox	rep1	2.76545
chrX	15825001	7d Dox	rep2	3.31687
chrX	15825001	Control	rep1	1.04597
chrX	15825001	Control	rep2	0.954031
chrX	15895001	21d Dox	rep2	3.05599
chrX	15895001	21d Dox (Washout)	rep1	0.738059
chrX	15895001	21d Dox (Washout)	rep2	1.01982
chrX	15895001	21d Dox	rep1	2.37536
chrX	15895001	7d Dox (Washout)	rep1	1.1278
chrX	15895001	7d Dox (Washout)	rep2	0.774465
chrX	15895001	7d Dox	rep1	2.21543
chrX	15895001	7d Dox	rep2	2.85473
chrX	15895001	Control	rep1	1.11318
chrX	15895001	Control	rep2	0.886821
chrX	15945001	21d Dox	rep2	2.85771
chrX	15945001	21d Dox (Washout)	rep1	0.813518
chrX	15945001	21d Dox (Washout)	rep2	1.27552
chrX	15945001	21d Dox	rep1	1.85614
chrX	15945001	7d Dox (Washout)	rep1	0.939705
chrX	15945001	7d Dox (Washout)	rep2	0.794231
chrX	15945001	7d Dox	rep1	1.77102
chrX	15945001	7d Dox	rep2	2.47633
chrX	15945001	Control	rep1	1.11315
chrX	15945001	Control	rep2	0.88685
chrX	16125001	21d Dox	rep2	1.90163
chrX	16125001	21d Dox (Washout)	rep1	0.809194
chrX	16125001	21d Dox (Washout)	rep2	1.11514
chrX	16125001	21d Dox	rep1	1.61552
chrX	16125001	7d Dox (Washout)	rep1	0.965901
chrX	16125001	7d Dox (Washout)	rep2	0.832883
chrX	16125001	7d Dox	rep1	1.43583
chrX	16125001	7d Dox	rep2	2.02028
chrX	16125001	Control	rep1	1.09339
chrX	16125001	Control	rep2	0.906605
chrX	16285001	21d Dox	rep2	1.66794
chrX	16285001	21d Dox (Washout)	rep1	0.746978
chrX	16285001	21d Dox (Washout)	rep2	0.934006
chrX	16285001	21d Dox	rep1	1.3457
chrX	16285001	7d Dox (Washout)	rep1	0.898468
chrX	16285001	7d Dox (Washout)	rep2	0.683883
chrX	16285001	7d Dox	rep1	1.41344
chrX	16285001	7d Dox	rep2	1.75063
chrX	16285001	Control	rep1	1.08199
chrX	16285001	Control	rep2	0.918006
chrX	16335001	21d Dox	rep2	3.30733
chrX	16335001	21d Dox (Washout)	rep1	0.995268
chrX	16335001	21d Dox (Washout)	rep2	1.11812
chrX	16335001	21d Dox	rep1	2.56526
chrX	16335001	7d Dox (Washout)	rep1	1.24091
chrX	16335001	7d Dox (Washout)	rep2	0.815673
chrX	16335001	7d Dox	rep1	2.13422
chrX	16335001	7d Dox	rep2	2.99091
chrX	16335001	Control	rep1	1.15105
chrX	16335001	Control	rep2	0.84895
chrX	16375001	21d Dox	rep2	1.32564
chrX	16375001	21d Dox (Washout)	rep1	0.608705
chrX	16375001	21d Dox (Washout)	rep2	0.726861
chrX	16375001	21d Dox	rep1	1.27425
chrX	16375001	7d Dox (Washout)	rep1	0.757656
chrX	16375001	7d Dox (Washout)	rep2	0.801157
chrX	16375001	7d Dox	rep1	1.24782
chrX	16375001	7d Dox	rep2	1.49554
chrX	16375001	Control	rep1	1.12063
chrX	16375001	Control	rep2	0.879372
chrX	16385001	21d Dox	rep2	1.73819
chrX	16385001	21d Dox (Washout)	rep1	0.734434
chrX	16385001	21d Dox (Washout)	rep2	0.858908
chrX	16385001	21d Dox	rep1	1.65212
chrX	16385001	7d Dox (Washout)	rep1	0.953284
chrX	16385001	7d Dox (Washout)	rep2	0.814415
chrX	16385001	7d Dox	rep1	1.56889
chrX	16385001	7d Dox	rep2	1.93509
chrX	16385001	Control	rep1	1.11859
chrX	16385001	Control	rep2	0.881409
chrX	16485001	21d Dox	rep2	2.56092
chrX	16485001	21d Dox (Washout)	rep1	0.79617
chrX	16485001	21d Dox (Washout)	rep2	1.04536
chrX	16485001	21d Dox	rep1	1.90053
chrX	16485001	7d Dox (Washout)	rep1	1.01834
chrX	16485001	7d Dox (Washout)	rep2	0.670279
chrX	16485001	7d Dox	rep1	1.76851
chrX	16485001	7d Dox	rep2	2.45147
chrX	16485001	Control	rep1	1.11559
chrX	16485001	Control	rep2	0.884414
chrX	16535001	21d Dox	rep2	2.04147
chrX	16535001	21d Dox (Washout)	rep1	0.881675
chrX	16535001	21d Dox (Washout)	rep2	1.16254
chrX	16535001	21d Dox	rep1	1.50174
chrX	16535001	7d Dox (Washout)	rep1	0.906737
chrX	16535001	7d Dox (Washout)	rep2	0.967441
chrX	16535001	7d Dox	rep1	1.46711
chrX	16535001	7d Dox	rep2	1.93959
chrX	16535001	Control	rep1	1.00771
chrX	16535001	Control	rep2	0.992291
chrX	16785001	21d Dox	rep2	2.54783
chrX	16785001	21d Dox (Washout)	rep1	0.816235
chrX	16785001	21d Dox (Washout)	rep2	1.19478
chrX	16785001	21d Dox	rep1	1.99024
chrX	16785001	7d Dox (Washout)	rep1	0.995486
chrX	16785001	7d Dox (Washout)	rep2	0.868334
chrX	16785001	7d Dox	rep1	1.94557
chrX	16785001	7d Dox	rep2	2.31665
chrX	16785001	Control	rep1	1.03322
chrX	16785001	Control	rep2	0.966779
chrX	17005001	21d Dox	rep2	1.91348
chrX	17005001	21d Dox (Washout)	rep1	0.773039
chrX	17005001	21d Dox (Washout)	rep2	1.07335
chrX	17005001	21d Dox	rep1	1.48594
chrX	17005001	7d Dox (Washout)	rep1	0.870176
chrX	17005001	7d Dox (Washout)	rep2	0.760255
chrX	17005001	7d Dox	rep1	1.41962
chrX	17005001	7d Dox	rep2	1.70568
chrX	17005001	Control	rep1	1.0192
chrX	17005001	Control	rep2	0.980797
chrX	17125001	21d Dox	rep2	1.93086
chrX	17125001	21d Dox (Washout)	rep1	0.905668
chrX	17125001	21d Dox (Washout)	rep2	1.03773
chrX	17125001	21d Dox	rep1	1.64403
chrX	17125001	7d Dox (Washout)	rep1	0.923877
chrX	17125001	7d Dox (Washout)	rep2	0.953465
chrX	17125001	7d Dox	rep1	1.50625
chrX	17125001	7d Dox	rep2	2.00993
chrX	17125001	Control	rep1	0.997637
chrX	17125001	Control	rep2	1.00236
chrX	17295001	21d Dox	rep2	1.81675
chrX	17295001	21d Dox (Washout)	rep1	0.671389
chrX	17295001	21d Dox (Washout)	rep2	0.893567
chrX	17295001	21d Dox	rep1	1.56339
chrX	17295001	7d Dox (Washout)	rep1	0.834089
chrX	17295001	7d Dox (Washout)	rep2	0.677824
chrX	17295001	7d Dox	rep1	1.53581
chrX	17295001	7d Dox	rep2	1.81564
chrX	17295001	Control	rep1	0.985849
chrX	17295001	Control	rep2	1.01415
chrX	17605001	21d Dox	rep2	0.991805
chrX	17605001	21d Dox (Washout)	rep1	0.32496
chrX	17605001	21d Dox (Washout)	rep2	0.418314
chrX	17605001	21d Dox	rep1	0.854283
chrX	17605001	7d Dox (Washout)	rep1	0.424423
chrX	17605001	7d Dox (Washout)	rep2	0.203891
chrX	17605001	7d Dox	rep1	0.819149
chrX	17605001	7d Dox	rep2	1.06976
chrX	17605001	Control	rep1	0.943721
chrX	17605001	Control	rep2	1.05628
chrX	17625001	21d Dox	rep2	1.36522
chrX	17625001	21d Dox (Washout)	rep1	0.387668
chrX	17625001	21d Dox (Washout)	rep2	0.470912
chrX	17625001	21d Dox	rep1	1.13164
chrX	17625001	7d Dox (Washout)	rep1	0.540346
chrX	17625001	7d Dox (Washout)	rep2	0.350475
chrX	17625001	7d Dox	rep1	1.13657
chrX	17625001	7d Dox	rep2	1.24036
chrX	17625001	Control	rep1	1.03909
chrX	17625001	Control	rep2	0.960911
chrX	17775001	21d Dox	rep2	2.22366
chrX	17775001	21d Dox (Washout)	rep1	0.741902
chrX	17775001	21d Dox (Washout)	rep2	0.902425
chrX	17775001	21d Dox	rep1	1.71269
chrX	17775001	7d Dox (Washout)	rep1	0.86917
chrX	17775001	7d Dox (Washout)	rep2	0.58844
chrX	17775001	7d Dox	rep1	1.94022
chrX	17775001	7d Dox	rep2	2.49243
chrX	17775001	Control	rep1	1.10191
chrX	17775001	Control	rep2	0.898091
chrX	17955001	21d Dox	rep2	2.34221
chrX	17955001	21d Dox (Washout)	rep1	0.643395
chrX	17955001	21d Dox (Washout)	rep2	0.934789
chrX	17955001	21d Dox	rep1	1.77449
chrX	17955001	7d Dox (Washout)	rep1	0.918484
chrX	17955001	7d Dox (Washout)	rep2	0.7426
chrX	17955001	7d Dox	rep1	2.13745
chrX	17955001	7d Dox	rep2	2.9982
chrX	17955001	Control	rep1	1.18347
chrX	17955001	Control	rep2	0.816532
chrX	18085001	21d Dox	rep2	1.07425
chrX	18085001	21d Dox (Washout)	rep1	0.484105
chrX	18085001	21d Dox (Washout)	rep2	0.579359
chrX	18085001	21d Dox	rep1	0.927334
chrX	18085001	7d Dox (Washout)	rep1	0.758893
chrX	18085001	7d Dox (Washout)	rep2	0.787941
chrX	18085001	7d Dox	rep1	1.07004
chrX	18085001	7d Dox	rep2	1.34318
chrX	18085001	Control	rep1	0.924882
chrX	18085001	Control	rep2	1.07512
chrX	18095001	21d Dox	rep2	1.52561
chrX	18095001	21d Dox (Washout)	rep1	0.490547
chrX	18095001	21d Dox (Washout)	rep2	0.636229
chrX	18095001	21d Dox	rep1	1.28541
chrX	18095001	7d Dox (Washout)	rep1	0.835685
chrX	18095001	7d Dox (Washout)	rep2	0.810211
chrX	18095001	7d Dox	rep1	1.71275
chrX	18095001	7d Dox	rep2	2.13007
chrX	18095001	Control	rep1	0.998518
chrX	18095001	Control	rep2	1.00148
chrX	18165001	21d Dox	rep2	20
chrX	18165001	21d Dox (Washout)	rep1	15.2683
chrX	18165001	21d Dox (Washout)	rep2	16.8318
chrX	18165001	21d Dox	rep1	20
chrX	18165001	7d Dox (Washout)	rep1	5.5775
chrX	18165001	7d Dox (Washout)	rep2	7.17013
chrX	18165001	7d Dox	rep1	12.1992
chrX	18165001	7d Dox	rep2	17.3795
chrX	18165001	Control	rep1	0.694533
chrX	18165001	Control	rep2	1.30547
chrX	18325001	21d Dox	rep2	2.99056
chrX	18325001	21d Dox (Washout)	rep1	0.58962
chrX	18325001	21d Dox (Washout)	rep2	0.876677
chrX	18325001	21d Dox	rep1	1.9237
chrX	18325001	7d Dox (Washout)	rep1	1.20043
chrX	18325001	7d Dox (Washout)	rep2	0.648231
chrX	18325001	7d Dox	rep1	3.27791
chrX	18325001	7d Dox	rep2	4.2987
chrX	18325001	Control	rep1	1.03764
chrX	18325001	Control	rep2	0.96236
chrX	18345001	21d Dox	rep2	1.22023
chrX	18345001	21d Dox (Washout)	rep1	0.526256
chrX	18345001	21d Dox (Washout)	rep2	0.704982
chrX	18345001	21d Dox	rep1	0.987925
chrX	18345001	7d Dox (Washout)	rep1	0.787769
chrX	18345001	7d Dox (Washout)	rep2	0.795832
chrX	18345001	7d Dox	rep1	1.28975
chrX	18345001	7d Dox	rep2	1.71865
chrX	18345001	Control	rep1	1.0105
chrX	18345001	Control	rep2	0.989495
chrX	18605001	21d Dox	rep2	2.34725
chrX	18605001	21d Dox (Washout)	rep1	0.826279
chrX	18605001	21d Dox (Washout)	rep2	1.06688
chrX	18605001	21d Dox	rep1	2.03382
chrX	18605001	7d Dox (Washout)	rep1	1.27336
chrX	18605001	7d Dox (Washout)	rep2	0.854039
chrX	18605001	7d Dox	rep1	2.12348
chrX	18605001	7d Dox	rep2	2.64743
chrX	18605001	Control	rep1	1.07373
chrX	18605001	Control	rep2	0.926272
chrX	18615001	21d Dox	rep2	2.05995
chrX	18615001	21d Dox (Washout)	rep1	0.831234
chrX	18615001	21d Dox (Washout)	rep2	1.01849
chrX	18615001	21d Dox	rep1	1.6334
chrX	18615001	7d Dox (Washout)	rep1	1.10497
chrX	18615001	7d Dox (Washout)	rep2	0.798052
chrX	18615001	7d Dox	rep1	1.82079
chrX	18615001	7d Dox	rep2	2.0981
chrX	18615001	Control	rep1	1.15526
chrX	18615001	Control	rep2	0.844737
chrX	18725001	21d Dox	rep2	2.14092
chrX	18725001	21d Dox (Washout)	rep1	0.944943
chrX	18725001	21d Dox (Washout)	rep2	1.15889
chrX	18725001	21d Dox	rep1	1.8993
chrX	18725001	7d Dox (Washout)	rep1	1.16325
chrX	18725001	7d Dox (Washout)	rep2	0.892477
chrX	18725001	7d Dox	rep1	1.54901
chrX	18725001	7d Dox	rep2	2.24815
chrX	18725001	Control	rep1	1.06469
chrX	18725001	Control	rep2	0.935307
chrX	18815001	21d Dox	rep2	3.21988
chrX	18815001	21d Dox (Washout)	rep1	1.18111
chrX	18815001	21d Dox (Washout)	rep2	1.21701
chrX	18815001	21d Dox	rep1	2.25202
chrX	18815001	7d Dox (Washout)	rep1	1.22931
chrX	18815001	7d Dox (Washout)	rep2	0.715568
chrX	18815001	7d Dox	rep1	2.48265
chrX	18815001	7d Dox	rep2	3.01
chrX	18815001	Control	rep1	1.12591
chrX	18815001	Control	rep2	0.87409
chrX	19175001	21d Dox	rep2	2.14948
chrX	19175001	21d Dox (Washout)	rep1	1.01243
chrX	19175001	21d Dox (Washout)	rep2	1.25451
chrX	19175001	21d Dox	rep1	1.74212
chrX	19175001	7d Dox (Washout)	rep1	1.03485
chrX	19175001	7d Dox (Washout)	rep2	0.967548
chrX	19175001	7d Dox	rep1	1.45146
chrX	19175001	7d Dox	rep2	2.13454
chrX	19175001	Control	rep1	0.998039
chrX	19175001	Control	rep2	1.00196
chrX	19385001	21d Dox	rep2	2.07022
chrX	19385001	21d Dox (Washout)	rep1	0.89483
chrX	19385001	21d Dox (Washout)	rep2	1.12074
chrX	19385001	21d Dox	rep1	1.96712
chrX	19385001	7d Dox (Washout)	rep1	1.06728
chrX	19385001	7d Dox (Washout)	rep2	0.838037
chrX	19385001	7d Dox	rep1	1.61796
chrX	19385001	7d Dox	rep2	2.05519
chrX	19385001	Control	rep1	1.07959
chrX	19385001	Control	rep2	0.920407
chrX	19765001	21d Dox	rep2	2.35887
chrX	19765001	21d Dox (Washout)	rep1	0.974993
chrX	19765001	21d Dox (Washout)	rep2	1.20323
chrX	19765001	21d Dox	rep1	1.82501
chrX	19765001	7d Dox (Washout)	rep1	1.0884
chrX	19765001	7d Dox (Washout)	rep2	0.83458
chrX	19765001	7d Dox	rep1	1.86543
chrX	19765001	7d Dox	rep2	2.08527
chrX	19765001	Control	rep1	1.09963
chrX	19765001	Control	rep2	0.900373
chrX	20185001	21d Dox	rep2	2.12151
chrX	20185001	21d Dox (Washout)	rep1	0.9396
chrX	20185001	21d Dox (Washout)	rep2	1.09856
chrX	20185001	21d Dox	rep1	1.73734
chrX	20185001	7d Dox (Washout)	rep1	1.04772
chrX	20185001	7d Dox (Washout)	rep2	0.876279
chrX	20185001	7d Dox	rep1	1.81575
chrX	20185001	7d Dox	rep2	2.18984
chrX	20185001	Control	rep1	1.09406
chrX	20185001	Control	rep2	0.905937
chrX	20195001	21d Dox	rep2	2.21701
chrX	20195001	21d Dox (Washout)	rep1	0.918466
chrX	20195001	21d Dox (Washout)	rep2	1.13506
chrX	20195001	21d Dox	rep1	2.06438
chrX	20195001	7d Dox (Washout)	rep1	1.00925
chrX	20195001	7d Dox (Washout)	rep2	0.709699
chrX	20195001	7d Dox	rep1	1.73534
chrX	20195001	7d Dox	rep2	2.33227
chrX	20195001	Control	rep1	1.0323
chrX	20195001	Control	rep2	0.967701
chrX	20215001	21d Dox	rep2	3.48652
chrX	20215001	21d Dox (Washout)	rep1	1.10003
chrX	20215001	21d Dox (Washout)	rep2	1.32998
chrX	20215001	21d Dox	rep1	2.19847
chrX	20215001	7d Dox (Washout)	rep1	1.21384
chrX	20215001	7d Dox (Washout)	rep2	0.950509
chrX	20215001	7d Dox	rep1	2.18573
chrX	20215001	7d Dox	rep2	3.15884
chrX	20215001	Control	rep1	1.06787
chrX	20215001	Control	rep2	0.932134
chrX	20375001	21d Dox	rep2	1.50152
chrX	20375001	21d Dox (Washout)	rep1	0.803535
chrX	20375001	21d Dox (Washout)	rep2	0.987987
chrX	20375001	21d Dox	rep1	1.3163
chrX	20375001	7d Dox (Washout)	rep1	0.804606
chrX	20375001	7d Dox (Washout)	rep2	0.938789
chrX	20375001	7d Dox	rep1	1.22331
chrX	20375001	7d Dox	rep2	1.50307
chrX	20375001	Control	rep1	0.999286
chrX	20375001	Control	rep2	1.00071
chrX	20395001	21d Dox	rep2	1.41428
chrX	20395001	21d Dox (Washout)	rep1	0.802738
chrX	20395001	21d Dox (Washout)	rep2	0.927879
chrX	20395001	21d Dox	rep1	1.23561
chrX	20395001	7d Dox (Washout)	rep1	0.762241
chrX	20395001	7d Dox (Washout)	rep2	0.831616
chrX	20395001	7d Dox	rep1	1.13729
chrX	20395001	7d Dox	rep2	1.42305
chrX	20395001	Control	rep1	0.967531
chrX	20395001	Control	rep2	1.03247
chrX	20405001	21d Dox	rep2	1.91104
chrX	20405001	21d Dox (Washout)	rep1	0.911398
chrX	20405001	21d Dox (Washout)	rep2	1.03481
chrX	20405001	21d Dox	rep1	1.68918
chrX	20405001	7d Dox (Washout)	rep1	1.01627
chrX	20405001	7d Dox (Washout)	rep2	0.878217
chrX	20405001	7d Dox	rep1	1.52559
chrX	20405001	7d Dox	rep2	2.13226
chrX	20405001	Control	rep1	1.04727
chrX	20405001	Control	rep2	0.952731
chrX	20465001	21d Dox	rep2	1.15153
chrX	20465001	21d Dox (Washout)	rep1	0.799653
chrX	20465001	21d Dox (Washout)	rep2	0.81374
chrX	20465001	21d Dox	rep1	1.13388
chrX	20465001	7d Dox (Washout)	rep1	0.745005
chrX	20465001	7d Dox (Washout)	rep2	0.860174
chrX	20465001	7d Dox	rep1	0.957326
chrX	20465001	7d Dox	rep2	1.34599
chrX	20465001	Control	rep1	0.952072
chrX	20465001	Control	rep2	1.04793
chrX	20635001	21d Dox	rep2	20
chrX	20635001	21d Dox (Washout)	rep1	8.99519
chrX	20635001	21d Dox (Washout)	rep2	9.4707
chrX	20635001	21d Dox	rep1	20
chrX	20635001	7d Dox (Washout)	rep1	1.65594
chrX	20635001	7d Dox (Washout)	rep2	1.73502
chrX	20635001	7d Dox	rep1	15.959
chrX	20635001	7d Dox	rep2	20
chrX	20635001	Control	rep1	0.664567
chrX	20635001	Control	rep2	1.33543
chrX	20755001	21d Dox	rep2	2.38632
chrX	20755001	21d Dox (Washout)	rep1	1.26792
chrX	20755001	21d Dox (Washout)	rep2	1.19247
chrX	20755001	21d Dox	rep1	2.34702
chrX	20755001	7d Dox (Washout)	rep1	1.2353
chrX	20755001	7d Dox (Washout)	rep2	1.07734
chrX	20755001	7d Dox	rep1	2.27666
chrX	20755001	7d Dox	rep2	2.60615
chrX	20755001	Control	rep1	0.930259
chrX	20755001	Control	rep2	1.06974
chrX	21255001	21d Dox	rep2	1.5534
chrX	21255001	21d Dox (Washout)	rep1	0.816292
chrX	21255001	21d Dox (Washout)	rep2	0.852809
chrX	21255001	21d Dox	rep1	1.33046
chrX	21255001	7d Dox (Washout)	rep1	0.791498
chrX	21255001	7d Dox (Washout)	rep2	0.818192
chrX	21255001	7d Dox	rep1	1.42458
chrX	21255001	7d Dox	rep2	1.49406
chrX	21255001	Control	rep1	1.06709
chrX	21255001	Control	rep2	0.932905
chrX	21415001	21d Dox	rep2	2.86285
chrX	21415001	21d Dox (Washout)	rep1	0.974124
chrX	21415001	21d Dox (Washout)	rep2	1.03865
chrX	21415001	21d Dox	rep1	1.94323
chrX	21415001	7d Dox (Washout)	rep1	1.21643
chrX	21415001	7d Dox (Washout)	rep2	0.758429
chrX	21415001	7d Dox	rep1	1.80252
chrX	21415001	7d Dox	rep2	2.45407
chrX	21415001	Control	rep1	1.05887
chrX	21415001	Control	rep2	0.94113
chrX	21425001	21d Dox	rep2	2.2838
chrX	21425001	21d Dox (Washout)	rep1	0.849873
chrX	21425001	21d Dox (Washout)	rep2	1.03491
chrX	21425001	21d Dox	rep1	1.68406
chrX	21425001	7d Dox (Washout)	rep1	1.10686
chrX	21425001	7d Dox (Washout)	rep2	0.824181
chrX	21425001	7d Dox	rep1	1.5881
chrX	21425001	7d Dox	rep2	2.12826
chrX	21425001	Control	rep1	1.07652
chrX	21425001	Control	rep2	0.923484
chrX	21515001	21d Dox	rep2	2.00468
chrX	21515001	21d Dox (Washout)	rep1	0.734317
chrX	21515001	21d Dox (Washout)	rep2	0.897573
chrX	21515001	21d Dox	rep1	1.73261
chrX	21515001	7d Dox (Washout)	rep1	0.992503
chrX	21515001	7d Dox (Washout)	rep2	0.757179
chrX	21515001	7d Dox	rep1	1.4298
chrX	21515001	7d Dox	rep2	2.09317
chrX	21515001	Control	rep1	1.07607
chrX	21515001	Control	rep2	0.923928
chrX	21525001	21d Dox	rep2	3.29409
chrX	21525001	21d Dox (Washout)	rep1	0.801959
chrX	21525001	21d Dox (Washout)	rep2	1.17405
chrX	21525001	21d Dox	rep1	2.16973
chrX	21525001	7d Dox (Washout)	rep1	1.13889
chrX	21525001	7d Dox (Washout)	rep2	0.795521
chrX	21525001	7d Dox	rep1	2.34877
chrX	21525001	7d Dox	rep2	2.4497
chrX	21525001	Control	rep1	1.12079
chrX	21525001	Control	rep2	0.879207
chrX	21625001	21d Dox	rep2	2.21363
chrX	21625001	21d Dox (Washout)	rep1	0.904571
chrX	21625001	21d Dox (Washout)	rep2	1.26439
chrX	21625001	21d Dox	rep1	1.75908
chrX	21625001	7d Dox (Washout)	rep1	1.01902
chrX	21625001	7d Dox (Washout)	rep2	0.877677
chrX	21625001	7d Dox	rep1	1.70615
chrX	21625001	7d Dox	rep2	2.41448
chrX	21625001	Control	rep1	1.02499
chrX	21625001	Control	rep2	0.975006
chrX	21665001	21d Dox	rep2	2.88556
chrX	21665001	21d Dox (Washout)	rep1	0.901984
chrX	21665001	21d Dox (Washout)	rep2	1.25831
chrX	21665001	21d Dox	rep1	2.38944
chrX	21665001	7d Dox (Washout)	rep1	1.12318
chrX	21665001	7d Dox (Washout)	rep2	0.765174
chrX	21665001	7d Dox	rep1	2.07879
chrX	21665001	7d Dox	rep2	2.87108
chrX	21665001	Control	rep1	1.13292
chrX	21665001	Control	rep2	0.867078
chrX	21835001	21d Dox	rep2	1.75702
chrX	21835001	21d Dox (Washout)	rep1	0.739973
chrX	21835001	21d Dox (Washout)	rep2	0.974944
chrX	21835001	21d Dox	rep1	1.44424
chrX	21835001	7d Dox (Washout)	rep1	0.859501
chrX	21835001	7d Dox (Washout)	rep2	0.77047
chrX	21835001	7d Dox	rep1	1.34605
chrX	21835001	7d Dox	rep2	1.78225
chrX	21835001	Control	rep1	1.07314
chrX	21835001	Control	rep2	0.926859
chrX	21905001	21d Dox	rep2	1.62925
chrX	21905001	21d Dox (Washout)	rep1	0.91584
chrX	21905001	21d Dox (Washout)	rep2	0.898171
chrX	21905001	21d Dox	rep1	1.56372
chrX	21905001	7d Dox (Washout)	rep1	1.00017
chrX	21905001	7d Dox (Washout)	rep2	0.827317
chrX	21905001	7d Dox	rep1	1.35638
chrX	21905001	7d Dox	rep2	1.63732
chrX	21905001	Control	rep1	1.15994
chrX	21905001	Control	rep2	0.840058
chrX	22125001	21d Dox	rep2	2.37133
chrX	22125001	21d Dox (Washout)	rep1	0.999238
chrX	22125001	21d Dox (Washout)	rep2	1.12524
chrX	22125001	21d Dox	rep1	1.8467
chrX	22125001	7d Dox (Washout)	rep1	1.03782
chrX	22125001	7d Dox (Washout)	rep2	0.846531
chrX	22125001	7d Dox	rep1	1.67785
chrX	22125001	7d Dox	rep2	2.22555
chrX	22125001	Control	rep1	0.990039
chrX	22125001	Control	rep2	1.00996
chrX	22145001	21d Dox	rep2	2.02973
chrX	22145001	21d Dox (Washout)	rep1	0.872307
chrX	22145001	21d Dox (Washout)	rep2	1.03589
chrX	22145001	21d Dox	rep1	1.48456
chrX	22145001	7d Dox (Washout)	rep1	0.817881
chrX	22145001	7d Dox (Washout)	rep2	0.728893
chrX	22145001	7d Dox	rep1	1.42445
chrX	22145001	7d Dox	rep2	1.93786
chrX	22145001	Control	rep1	1.03658
chrX	22145001	Control	rep2	0.963419
chrX	22215001	21d Dox	rep2	2.16014
chrX	22215001	21d Dox (Washout)	rep1	0.969125
chrX	22215001	21d Dox (Washout)	rep2	1.13697
chrX	22215001	21d Dox	rep1	1.6912
chrX	22215001	7d Dox (Washout)	rep1	0.95257
chrX	22215001	7d Dox (Washout)	rep2	0.771079
chrX	22215001	7d Dox	rep1	1.55053
chrX	22215001	7d Dox	rep2	1.89555
chrX	22215001	Control	rep1	1.04266
chrX	22215001	Control	rep2	0.957336
chrX	22225001	21d Dox	rep2	2.17345
chrX	22225001	21d Dox (Washout)	rep1	1.0441
chrX	22225001	21d Dox (Washout)	rep2	1.01093
chrX	22225001	21d Dox	rep1	1.78793
chrX	22225001	7d Dox (Washout)	rep1	1.04932
chrX	22225001	7d Dox (Washout)	rep2	0.788579
chrX	22225001	7d Dox	rep1	1.69549
chrX	22225001	7d Dox	rep2	2.20224
chrX	22225001	Control	rep1	1.06156
chrX	22225001	Control	rep2	0.938438
chrX	22485001	21d Dox	rep2	3.31979
chrX	22485001	21d Dox (Washout)	rep1	0.85958
chrX	22485001	21d Dox (Washout)	rep2	1.05866
chrX	22485001	21d Dox	rep1	2.32821
chrX	22485001	7d Dox (Washout)	rep1	0.98258
chrX	22485001	7d Dox (Washout)	rep2	0.664197
chrX	22485001	7d Dox	rep1	2.25029
chrX	22485001	7d Dox	rep2	2.8463
chrX	22485001	Control	rep1	1.06406
chrX	22485001	Control	rep2	0.935938
chrX	22585001	21d Dox	rep2	3.11593
chrX	22585001	21d Dox (Washout)	rep1	0.949272
chrX	22585001	21d Dox (Washout)	rep2	1.25832
chrX	22585001	21d Dox	rep1	2.24519
chrX	22585001	7d Dox (Washout)	rep1	1.04938
chrX	22585001	7d Dox (Washout)	rep2	0.732997
chrX	22585001	7d Dox	rep1	2.36141
chrX	22585001	7d Dox	rep2	2.9325
chrX	22585001	Control	rep1	1.09303
chrX	22585001	Control	rep2	0.906967
chrX	22615001	21d Dox	rep2	2.28202
chrX	22615001	21d Dox (Washout)	rep1	0.966307
chrX	22615001	21d Dox (Washout)	rep2	1.05269
chrX	22615001	21d Dox	rep1	1.89184
chrX	22615001	7d Dox (Washout)	rep1	1.03451
chrX	22615001	7d Dox (Washout)	rep2	0.872761
chrX	22615001	7d Dox	rep1	1.72641
chrX	22615001	7d Dox	rep2	2.18812
chrX	22615001	Control	rep1	1.04029
chrX	22615001	Control	rep2	0.959711
chrX	22645001	21d Dox	rep2	4.57424
chrX	22645001	21d Dox (Washout)	rep1	1.11755
chrX	22645001	21d Dox (Washout)	rep2	1.48201
chrX	22645001	21d Dox	rep1	3.07768
chrX	22645001	7d Dox (Washout)	rep1	1.17918
chrX	22645001	7d Dox (Washout)	rep2	0.655878
chrX	22645001	7d Dox	rep1	2.85275
chrX	22645001	7d Dox	rep2	3.7895
chrX	22645001	Control	rep1	1.16555
chrX	22645001	Control	rep2	0.834449
chrX	22765001	21d Dox	rep2	2.46879
chrX	22765001	21d Dox (Washout)	rep1	0.99523
chrX	22765001	21d Dox (Washout)	rep2	1.24522
chrX	22765001	21d Dox	rep1	2.12647
chrX	22765001	7d Dox (Washout)	rep1	1.09781
chrX	22765001	7d Dox (Washout)	rep2	0.731532
chrX	22765001	7d Dox	rep1	1.88139
chrX	22765001	7d Dox	rep2	2.60647
chrX	22765001	Control	rep1	1.02263
chrX	22765001	Control	rep2	0.977365
chrX	23485001	21d Dox	rep2	1.98703
chrX	23485001	21d Dox (Washout)	rep1	0.875763
chrX	23485001	21d Dox (Washout)	rep2	1.15643
chrX	23485001	21d Dox	rep1	1.76401
chrX	23485001	7d Dox (Washout)	rep1	0.881755
chrX	23485001	7d Dox (Washout)	rep2	0.764371
chrX	23485001	7d Dox	rep1	1.45322
chrX	23485001	7d Dox	rep2	1.74847
chrX	23485001	Control	rep1	1.06708
chrX	23485001	Control	rep2	0.932918
chrX	23495001	21d Dox	rep2	1.73546
chrX	23495001	21d Dox (Washout)	rep1	0.884855
chrX	23495001	21d Dox (Washout)	rep2	1.14641
chrX	23495001	21d Dox	rep1	1.51022
chrX	23495001	7d Dox (Washout)	rep1	0.900836
chrX	23495001	7d Dox (Washout)	rep2	0.872204
chrX	23495001	7d Dox	rep1	1.52272
chrX	23495001	7d Dox	rep2	1.59799
chrX	23495001	Control	rep1	1.09475
chrX	23495001	Control	rep2	0.905246
chrX	23515001	21d Dox	rep2	3.53575
chrX	23515001	21d Dox (Washout)	rep1	1.10963
chrX	23515001	21d Dox (Washout)	rep2	1.24879
chrX	23515001	21d Dox	rep1	2.84534
chrX	23515001	7d Dox (Washout)	rep1	1.32829
chrX	23515001	7d Dox (Washout)	rep2	0.730818
chrX	23515001	7d Dox	rep1	2.52325
chrX	23515001	7d Dox	rep2	3.1911
chrX	23515001	Control	rep1	1.12031
chrX	23515001	Control	rep2	0.879689
chrX	23555001	21d Dox	rep2	2.54034
chrX	23555001	21d Dox (Washout)	rep1	0.913077
chrX	23555001	21d Dox (Washout)	rep2	1.23674
chrX	23555001	21d Dox	rep1	2.05084
chrX	23555001	7d Dox (Washout)	rep1	1.07371
chrX	23555001	7d Dox (Washout)	rep2	0.735567
chrX	23555001	7d Dox	rep1	1.86936
chrX	23555001	7d Dox	rep2	2.69909
chrX	23555001	Control	rep1	1.09685
chrX	23555001	Control	rep2	0.903154
chrX	23615001	21d Dox	rep2	2.71721
chrX	23615001	21d Dox (Washout)	rep1	0.937231
chrX	23615001	21d Dox (Washout)	rep2	1.27762
chrX	23615001	21d Dox	rep1	1.67117
chrX	23615001	7d Dox (Washout)	rep1	1.1898
chrX	23615001	7d Dox (Washout)	rep2	0.753059
chrX	23615001	7d Dox	rep1	1.79409
chrX	23615001	7d Dox	rep2	2.34769
chrX	23615001	Control	rep1	1.10164
chrX	23615001	Control	rep2	0.898355
chrX	23665001	21d Dox	rep2	2.31611
chrX	23665001	21d Dox (Washout)	rep1	1.01252
chrX	23665001	21d Dox (Washout)	rep2	1.35141
chrX	23665001	21d Dox	rep1	1.73451
chrX	23665001	7d Dox (Washout)	rep1	1.01268
chrX	23665001	7d Dox (Washout)	rep2	0.846577
chrX	23665001	7d Dox	rep1	1.49394
chrX	23665001	7d Dox	rep2	2.43835
chrX	23665001	Control	rep1	1.01135
chrX	23665001	Control	rep2	0.988654
chrX	23965001	21d Dox	rep2	4.20368
chrX	23965001	21d Dox (Washout)	rep1	1.12226
chrX	23965001	21d Dox (Washout)	rep2	1.46719
chrX	23965001	21d Dox	rep1	2.58284
chrX	23965001	7d Dox (Washout)	rep1	1.34525
chrX	23965001	7d Dox (Washout)	rep2	0.81128
chrX	23965001	7d Dox	rep1	2.65074
chrX	23965001	7d Dox	rep2	3.19932
chrX	23965001	Control	rep1	1.16451
chrX	23965001	Control	rep2	0.835491
chrX	24125001	21d Dox	rep2	2.66932
chrX	24125001	21d Dox (Washout)	rep1	1.21593
chrX	24125001	21d Dox (Washout)	rep2	1.24624
chrX	24125001	21d Dox	rep1	2.55307
chrX	24125001	7d Dox (Washout)	rep1	1.12987
chrX	24125001	7d Dox (Washout)	rep2	0.803312
chrX	24125001	7d Dox	rep1	2.26855
chrX	24125001	7d Dox	rep2	2.50097
chrX	24125001	Control	rep1	0.878545
chrX	24125001	Control	rep2	1.12145
chrX	24165001	21d Dox	rep2	3.89597
chrX	24165001	21d Dox (Washout)	rep1	1.23875
chrX	24165001	21d Dox (Washout)	rep2	1.78055
chrX	24165001	21d Dox	rep1	3.16143
chrX	24165001	7d Dox (Washout)	rep1	1.60137
chrX	24165001	7d Dox (Washout)	rep2	0.843611
chrX	24165001	7d Dox	rep1	2.70151
chrX	24165001	7d Dox	rep2	3.05574
chrX	24165001	Control	rep1	1.16865
chrX	24165001	Control	rep2	0.831351
chrX	24185001	21d Dox	rep2	3.51984
chrX	24185001	21d Dox (Washout)	rep1	1.316
chrX	24185001	21d Dox (Washout)	rep2	1.56697
chrX	24185001	21d Dox	rep1	3.0814
chrX	24185001	7d Dox (Washout)	rep1	1.13772
chrX	24185001	7d Dox (Washout)	rep2	0.900125
chrX	24185001	7d Dox	rep1	2.49877
chrX	24185001	7d Dox	rep2	3.38979
chrX	24185001	Control	rep1	1.09257
chrX	24185001	Control	rep2	0.907434
chrX	24235001	21d Dox	rep2	7.78048
chrX	24235001	21d Dox (Washout)	rep1	1.18836
chrX	24235001	21d Dox (Washout)	rep2	1.52105
chrX	24235001	21d Dox	rep1	4.86008
chrX	24235001	7d Dox (Washout)	rep1	1.63305
chrX	24235001	7d Dox (Washout)	rep2	0.879962
chrX	24235001	7d Dox	rep1	3.97207
chrX	24235001	7d Dox	rep2	6.20132
chrX	24235001	Control	rep1	0.966685
chrX	24235001	Control	rep2	1.03331
chrX	24665001	21d Dox	rep2	3.0529
chrX	24665001	21d Dox (Washout)	rep1	0.910731
chrX	24665001	21d Dox (Washout)	rep2	1.08189
chrX	24665001	21d Dox	rep1	2.07413
chrX	24665001	7d Dox (Washout)	rep1	1.14496
chrX	24665001	7d Dox (Washout)	rep2	0.495503
chrX	24665001	7d Dox	rep1	2.31884
chrX	24665001	7d Dox	rep2	2.50254
chrX	24665001	Control	rep1	1.04886
chrX	24665001	Control	rep2	0.951145
chrX	24705001	21d Dox	rep2	3.5943
chrX	24705001	21d Dox (Washout)	rep1	1.22962
chrX	24705001	21d Dox (Washout)	rep2	0.937597
chrX	24705001	21d Dox	rep1	2.22317
chrX	24705001	7d Dox (Washout)	rep1	1.19227
chrX	24705001	7d Dox (Washout)	rep2	0.650632
chrX	24705001	7d Dox	rep1	2.95241
chrX	24705001	7d Dox	rep2	3.62633
chrX	24705001	Control	rep1	1.02925
chrX	24705001	Control	rep2	0.970754
chrX	25515001	21d Dox	rep2	5.18249
chrX	25515001	21d Dox (Washout)	rep1	1.16991
chrX	25515001	21d Dox (Washout)	rep2	1.86523
chrX	25515001	21d Dox	rep1	3.64618
chrX	25515001	7d Dox (Washout)	rep1	1.56411
chrX	25515001	7d Dox (Washout)	rep2	1.08092
chrX	25515001	7d Dox	rep1	3.04688
chrX	25515001	7d Dox	rep2	4.58349
chrX	25515001	Control	rep1	1.07513
chrX	25515001	Control	rep2	0.924872
chrX	25525001	21d Dox	rep2	3.30115
chrX	25525001	21d Dox (Washout)	rep1	1.22017
chrX	25525001	21d Dox (Washout)	rep2	1.47957
chrX	25525001	21d Dox	rep1	3.14198
chrX	25525001	7d Dox (Washout)	rep1	1.29351
chrX	25525001	7d Dox (Washout)	rep2	0.702739
chrX	25525001	7d Dox	rep1	2.73177
chrX	25525001	7d Dox	rep2	3.43111
chrX	25525001	Control	rep1	1.04304
chrX	25525001	Control	rep2	0.956963
chrX	25665001	21d Dox	rep2	5.45418
chrX	25665001	21d Dox (Washout)	rep1	1.11548
chrX	25665001	21d Dox (Washout)	rep2	1.07785
chrX	25665001	21d Dox	rep1	3.41718
chrX	25665001	7d Dox (Washout)	rep1	1.22499
chrX	25665001	7d Dox (Washout)	rep2	0.592382
chrX	25665001	7d Dox	rep1	3.78391
chrX	25665001	7d Dox	rep2	5.12641
chrX	25665001	Control	rep1	1.05887
chrX	25665001	Control	rep2	0.94113
chrX	25775001	21d Dox	rep2	4.58581
chrX	25775001	21d Dox (Washout)	rep1	1.63837
chrX	25775001	21d Dox (Washout)	rep2	1.418
chrX	25775001	21d Dox	rep1	3.65822
chrX	25775001	7d Dox (Washout)	rep1	1.67465
chrX	25775001	7d Dox (Washout)	rep2	0.70641
chrX	25775001	7d Dox	rep1	2.6899
chrX	25775001	7d Dox	rep2	3.71435
chrX	25775001	Control	rep1	1.20669
chrX	25775001	Control	rep2	0.793315
chrX	25785001	21d Dox	rep2	2.98891
chrX	25785001	21d Dox (Washout)	rep1	1.08142
chrX	25785001	21d Dox (Washout)	rep2	1.21559
chrX	25785001	21d Dox	rep1	2.00809
chrX	25785001	7d Dox (Washout)	rep1	1.11694
chrX	25785001	7d Dox (Washout)	rep2	0.749889
chrX	25785001	7d Dox	rep1	1.95083
chrX	25785001	7d Dox	rep2	2.76306
chrX	25785001	Control	rep1	1.02054
chrX	25785001	Control	rep2	0.979462
chrX	25835001	21d Dox	rep2	2.70338
chrX	25835001	21d Dox (Washout)	rep1	1.19775
chrX	25835001	21d Dox (Washout)	rep2	1.55952
chrX	25835001	21d Dox	rep1	1.97513
chrX	25835001	7d Dox (Washout)	rep1	1.16863
chrX	25835001	7d Dox (Washout)	rep2	1.07867
chrX	25835001	7d Dox	rep1	1.65364
chrX	25835001	7d Dox	rep2	2.22271
chrX	25835001	Control	rep1	1.04548
chrX	25835001	Control	rep2	0.954524
chrX	25855001	21d Dox	rep2	4.6248
chrX	25855001	21d Dox (Washout)	rep1	0.752386
chrX	25855001	21d Dox (Washout)	rep2	1.67938
chrX	25855001	21d Dox	rep1	2.91296
chrX	25855001	7d Dox (Washout)	rep1	1.0487
chrX	25855001	7d Dox (Washout)	rep2	0.952283
chrX	25855001	7d Dox	rep1	2.13366
chrX	25855001	7d Dox	rep2	3.46649
chrX	25855001	Control	rep1	0.785623
chrX	25855001	Control	rep2	1.21438
chrX	25905001	21d Dox	rep2	4.36134
chrX	25905001	21d Dox (Washout)	rep1	1.46386
chrX	25905001	21d Dox (Washout)	rep2	1.5718
chrX	25905001	21d Dox	rep1	3.21289
chrX	25905001	7d Dox (Washout)	rep1	1.7489
chrX	25905001	7d Dox (Washout)	rep2	0.698067
chrX	25905001	7d Dox	rep1	2.74227
chrX	25905001	7d Dox	rep2	4.01458
chrX	25905001	Control	rep1	1.02357
chrX	25905001	Control	rep2	0.976432
chrX	26085001	21d Dox	rep2	5.1477
chrX	26085001	21d Dox (Washout)	rep1	1.26006
chrX	26085001	21d Dox (Washout)	rep2	1.95237
chrX	26085001	21d Dox	rep1	3.28287
chrX	26085001	7d Dox (Washout)	rep1	1.08842
chrX	26085001	7d Dox (Washout)	rep2	0.958978
chrX	26085001	7d Dox	rep1	2.90054
chrX	26085001	7d Dox	rep2	3.81584
chrX	26085001	Control	rep1	0.990269
chrX	26085001	Control	rep2	1.00973
chrX	26305001	21d Dox	rep2	3.61493
chrX	26305001	21d Dox (Washout)	rep1	1.5334
chrX	26305001	21d Dox (Washout)	rep2	1.94469
chrX	26305001	21d Dox	rep1	2.24878
chrX	26305001	7d Dox (Washout)	rep1	1.65156
chrX	26305001	7d Dox (Washout)	rep2	0.967009
chrX	26305001	7d Dox	rep1	3.12095
chrX	26305001	7d Dox	rep2	3.74654
chrX	26305001	Control	rep1	0.818766
chrX	26305001	Control	rep2	1.18123
chrX	26335001	21d Dox	rep2	8.77343
chrX	26335001	21d Dox (Washout)	rep1	1.14184
chrX	26335001	21d Dox (Washout)	rep2	2.18458
chrX	26335001	21d Dox	rep1	4.74827
chrX	26335001	7d Dox (Washout)	rep1	2.75868
chrX	26335001	7d Dox (Washout)	rep2	0.555851
chrX	26335001	7d Dox	rep1	5.79452
chrX	26335001	7d Dox	rep2	7.01448
chrX	26335001	Control	rep1	0.894214
chrX	26335001	Control	rep2	1.10579
chrX	26515001	21d Dox	rep2	7.74791
chrX	26515001	21d Dox (Washout)	rep1	1.36131
chrX	26515001	21d Dox (Washout)	rep2	1.68807
chrX	26515001	21d Dox	rep1	3.63294
chrX	26515001	7d Dox (Washout)	rep1	2.1434
chrX	26515001	7d Dox (Washout)	rep2	0.662686
chrX	26515001	7d Dox	rep1	4.45874
chrX	26515001	7d Dox	rep2	5.17827
chrX	26515001	Control	rep1	0.962435
chrX	26515001	Control	rep2	1.03756
chrX	26715001	21d Dox	rep2	8.17247
chrX	26715001	21d Dox (Washout)	rep1	1.06363
chrX	26715001	21d Dox (Washout)	rep2	1.54162
chrX	26715001	21d Dox	rep1	5.19948
chrX	26715001	7d Dox (Washout)	rep1	2.29118
chrX	26715001	7d Dox (Washout)	rep2	0.706059
chrX	26715001	7d Dox	rep1	3.68018
chrX	26715001	7d Dox	rep2	6.6825
chrX	26715001	Control	rep1	0.946548
chrX	26715001	Control	rep2	1.05345
chrX	26745001	21d Dox	rep2	4.47009
chrX	26745001	21d Dox (Washout)	rep1	1.28933
chrX	26745001	21d Dox (Washout)	rep2	2.05563
chrX	26745001	21d Dox	rep1	3.0438
chrX	26745001	7d Dox (Washout)	rep1	1.79712
chrX	26745001	7d Dox (Washout)	rep2	0.780735
chrX	26745001	7d Dox	rep1	2.60499
chrX	26745001	7d Dox	rep2	4.34663
chrX	26745001	Control	rep1	1.20058
chrX	26745001	Control	rep2	0.79942
chrX	26765001	21d Dox	rep2	4.85049
chrX	26765001	21d Dox (Washout)	rep1	1.20555
chrX	26765001	21d Dox (Washout)	rep2	1.42854
chrX	26765001	21d Dox	rep1	4.38009
chrX	26765001	7d Dox (Washout)	rep1	1.5895
chrX	26765001	7d Dox (Washout)	rep2	0.904083
chrX	26765001	7d Dox	rep1	3.75674
chrX	26765001	7d Dox	rep2	4.81627
chrX	26765001	Control	rep1	1.13228
chrX	26765001	Control	rep2	0.867718
chrX	26815001	21d Dox	rep2	4.23656
chrX	26815001	21d Dox (Washout)	rep1	1.19415
chrX	26815001	21d Dox (Washout)	rep2	1.59303
chrX	26815001	21d Dox	rep1	3.19752
chrX	26815001	7d Dox (Washout)	rep1	1.57953
chrX	26815001	7d Dox (Washout)	rep2	0.782993
chrX	26815001	7d Dox	rep1	2.78263
chrX	26815001	7d Dox	rep2	3.83631
chrX	26815001	Control	rep1	1.08547
chrX	26815001	Control	rep2	0.91453
chrX	26895001	21d Dox	rep2	6.40836
chrX	26895001	21d Dox (Washout)	rep1	0.755845
chrX	26895001	21d Dox (Washout)	rep2	1.78683
chrX	26895001	21d Dox	rep1	4.93331
chrX	26895001	7d Dox (Washout)	rep1	1.30782
chrX	26895001	7d Dox (Washout)	rep2	1.10384
chrX	26895001	7d Dox	rep1	3.55948
chrX	26895001	7d Dox	rep2	5.75401
chrX	26895001	Control	rep1	1.14813
chrX	26895001	Control	rep2	0.851868
chrX	31145001	21d Dox	rep2	8.72802
chrX	31145001	21d Dox (Washout)	rep1	1.74417
chrX	31145001	21d Dox (Washout)	rep2	1.94833
chrX	31145001	21d Dox	rep1	6.47561
chrX	31145001	7d Dox (Washout)	rep1	2.27625
chrX	31145001	7d Dox (Washout)	rep2	1.0708
chrX	31145001	7d Dox	rep1	5.22314
chrX	31145001	7d Dox	rep2	7.40044
chrX	31145001	Control	rep1	1.15276
chrX	31145001	Control	rep2	0.847236
chrX	31155001	21d Dox	rep2	11.4516
chrX	31155001	21d Dox (Washout)	rep1	1.87503
chrX	31155001	21d Dox (Washout)	rep2	2.60616
chrX	31155001	21d Dox	rep1	7.96261
chrX	31155001	7d Dox (Washout)	rep1	3.08257
chrX	31155001	7d Dox (Washout)	rep2	0.982979
chrX	31155001	7d Dox	rep1	8.39577
chrX	31155001	7d Dox	rep2	11.537
chrX	31155001	Control	rep1	0.894214
chrX	31155001	Control	rep2	1.10579
chrX	31205001	21d Dox	rep2	4.47126
chrX	31205001	21d Dox (Washout)	rep1	1.3836
chrX	31205001	21d Dox (Washout)	rep2	2.00695
chrX	31205001	21d Dox	rep1	3.97966
chrX	31205001	7d Dox (Washout)	rep1	1.87557
chrX	31205001	7d Dox (Washout)	rep2	0.927105
chrX	31205001	7d Dox	rep1	3.40134
chrX	31205001	7d Dox	rep2	4.38521
chrX	31205001	Control	rep1	1.04105
chrX	31205001	Control	rep2	0.958952
chrX	31345001	21d Dox	rep2	10.0246
chrX	31345001	21d Dox (Washout)	rep1	1.70408
chrX	31345001	21d Dox (Washout)	rep2	1.86785
chrX	31345001	21d Dox	rep1	5.0398
chrX	31345001	7d Dox (Washout)	rep1	2.3752
chrX	31345001	7d Dox (Washout)	rep2	1.39986
chrX	31345001	7d Dox	rep1	6.67651
chrX	31345001	7d Dox	rep2	6.95162
chrX	31345001	Control	rep1	1.35537
chrX	31345001	Control	rep2	0.644634
chrX	31695001	21d Dox	rep2	8.73158
chrX	31695001	21d Dox (Washout)	rep1	3.091
chrX	31695001	21d Dox (Washout)	rep2	2.02921
chrX	31695001	21d Dox	rep1	8.2128
chrX	31695001	7d Dox (Washout)	rep1	3.29462
chrX	31695001	7d Dox (Washout)	rep2	0.531072
chrX	31695001	7d Dox	rep1	5.69903
chrX	31695001	7d Dox	rep2	8.37722
chrX	31695001	Control	rep1	1.7799
chrX	31695001	Control	rep2	0.220102
chrX	31715001	21d Dox	rep2	4.29354
chrX	31715001	21d Dox (Washout)	rep1	1.09752
chrX	31715001	21d Dox (Washout)	rep2	1.72847
chrX	31715001	21d Dox	rep1	3.2531
chrX	31715001	7d Dox (Washout)	rep1	1.62304
chrX	31715001	7d Dox (Washout)	rep2	0.860048
chrX	31715001	7d Dox	rep1	2.99654
chrX	31715001	7d Dox	rep2	4.05969
chrX	31715001	Control	rep1	1.27091
chrX	31715001	Control	rep2	0.729094
chrX	31725001	21d Dox	rep2	4.92178
chrX	31725001	21d Dox (Washout)	rep1	1.44955
chrX	31725001	21d Dox (Washout)	rep2	1.95302
chrX	31725001	21d Dox	rep1	3.44721
chrX	31725001	7d Dox (Washout)	rep1	1.6505
chrX	31725001	7d Dox (Washout)	rep2	0.96902
chrX	31725001	7d Dox	rep1	3.01677
chrX	31725001	7d Dox	rep2	4.13492
chrX	31725001	Control	rep1	1.20914
chrX	31725001	Control	rep2	0.790861
chrX	32195001	21d Dox	rep2	8.77343
chrX	32195001	21d Dox (Washout)	rep1	2.9688
chrX	32195001	21d Dox (Washout)	rep2	2.18458
chrX	32195001	21d Dox	rep1	7.368
chrX	32195001	7d Dox (Washout)	rep1	3.81971
chrX	32195001	7d Dox (Washout)	rep2	1.33404
chrX	32195001	7d Dox	rep1	8.69177
chrX	32195001	7d Dox	rep2	7.89129
chrX	32195001	Control	rep1	0.894214
[truncated: 13,151 more rows]

## Sheet: Extended Figure 9c
HistoneMark	Condition	Allele	Context	Symbol	Normalized Coverage
H3K27me3	Control	Xa	Intergenic	Windows_202198	2.53631
H3K27me3	Control	Xa	Intergenic	Windows_202199	2.0661
H3K27me3	Control	Xa	Intergenic	Windows_202200	2.85549
H3K27me3	Control	Xa	Intergenic	Windows_202201	12.4892
H3K27me3	Control	Xa	Intergenic	Windows_202202	16.6798
H3K27me3	Control	Xa	Intergenic	Windows_202203	13.0349
H3K27me3	Control	Xa	Intergenic	Windows_202205	2.931
H3K27me3	Control	Xa	Intergenic	Windows_202206	10.3305
H3K27me3	Control	Xa	Intergenic	Windows_202207	6.59298
H3K27me3	Control	Xa	Intergenic	Windows_202208	11.6656
H3K27me3	Control	Xa	Intergenic	Windows_202209	8.3399
H3K27me3	Control	Xa	Intergenic	Windows_202210	3.02363
H3K27me3	Control	Xa	Intergenic	Windows_202211	3.51095
H3K27me3	Control	Xa	Intergenic	Windows_202212	4.13219
H3K27me3	Control	Xa	Intergenic	Windows_202213	9.35585
H3K27me3	Control	Xa	Intergenic	Windows_202216	4.9971
H3K27me3	Control	Xa	Intergenic	Windows_202217	3.40121
H3K27me3	Control	Xa	Intergenic	Windows_202218	13.337
H3K27me3	Control	Xa	Intergenic	Windows_202220	13.1689
H3K27me3	Control	Xa	Intergenic	Windows_202221	11.3464
H3K27me3	Control	Xa	Intergenic	Windows_202224	14.9329
H3K27me3	Control	Xa	Intergenic	Windows_202225	5.08972
H3K27me3	Control	Xa	Intergenic	Windows_202226	22.4834
H3K27me3	Control	Xa	Intergenic	Windows_202227	37.08
H3K27me3	Control	Xa	Intergenic	Windows_202228	30.6723
H3K27me3	Control	Xa	Intergenic	Windows_202229	27.3879
H3K27me3	Control	Xa	Intergenic	Windows_202230	51.7108
H3K27me3	Control	Xa	Intergenic	Windows_202231	42.791
H3K27me3	Control	Xa	Intergenic	Windows_202232	41.9261
H3K27me3	Control	Xa	Intergenic	Windows_202233	26.9006
H3K27me3	Control	Xa	Intergenic	Windows_202234	47.0571
H3K27me3	Control	Xa	Intergenic	Windows_202235	73.5801
H3K27me3	Control	Xa	Intergenic	Windows_202236	35.4086
H3K27me3	Control	Xa	Intergenic	Windows_202237	46.8819
H3K27me3	Control	Xa	Intergenic	Windows_202238	7.15582
H3K27me3	Control	Xa	Intergenic	Windows_202239	6.91216
H3K27me3	Control	Xa	Intergenic	Windows_202240	9.54109
H3K27me3	Control	Xa	Intergenic	Windows_202241	7.30686
H3K27me3	Control	Xa	Intergenic	Windows_202242	4.52689
H3K27me3	Control	Xa	Intergenic	Windows_202243	6.42484
H3K27me3	Control	Xa	Intergenic	Windows_202244	2.21713
H3K27me3	Control	Xa	Intergenic	Windows_202245	2.46079
H3K27me3	Control	Xa	Intergenic	Windows_202246	4.50978
H3K27me3	Control	Xa	Intergenic	Windows_202247	1.18408
H3K27me3	Control	Xa	Intergenic	Windows_202248	2.14161
H3K27me3	Control	Xa	Intergenic	Windows_202249	5.31628
H3K27me3	Control	Xa	Intergenic	Windows_202251	7.28975
H3K27me3	Control	Xa	Intergenic	Windows_202252	3.64487
H3K27me3	Control	Xa	Intergenic	Windows_202253	0.713871
H3K27me3	Control	Xa	Intergenic	Windows_202263	3.56936
H3K27me3	Control	Xa	Intergenic	Windows_202264	3.09914
H3K27me3	Control	Xa	Intergenic	Windows_202265	4.20771
H3K27me3	Control	Xa	Intergenic	Windows_202266	3.17466
H3K27me3	Control	Xa	Intergenic	Windows_202267	1.50326
H3K27me3	Control	Xa	Intergenic	Windows_202270	12.5305
H3K27me3	Control	Xa	Intergenic	Windows_202271	4.35875
H3K27me3	Control	Xa	Intergenic	Windows_202272	6.81954
H3K27me3	Control	Xa	Intergenic	Windows_202273	3.49384
H3K27me3	Control	Xa	Intergenic	Windows_202274	3.96405
H3K27me3	Control	Xa	Intergenic	Windows_202275	22.1471
H3K27me3	Control	Xa	Intergenic	Windows_202276	20.963
H3K27me3	Control	Xa	Intergenic	Windows_202277	19.6692
H3K27me3	Control	Xa	Intergenic	Windows_202278	18.5778
H3K27me3	Control	Xa	Intergenic	Windows_202279	9.35585
H3K27me3	Control	Xa	Intergenic	Windows_202280	27.4463
H3K27me3	Control	Xa	Intergenic	Windows_202281	67.9446
H3K27me3	Control	Xa	Intergenic	Windows_202282	21.8864
H3K27me3	Control	Xa	Intergenic	Windows_202285	4.28323
H3K27me3	Control	Xa	Intergenic	Windows_202286	7.21423
H3K27me3	Control	Xa	Intergenic	Windows_202287	16.9648
H3K27me3	Control	Xa	Intergenic	Windows_202288	23.4067
H3K27me3	Control	Xa	Intergenic	Windows_202289	30.6965
H3K27me3	Control	Xa	Intergenic	Windows_202290	14.1435
H3K27me3	Control	Xa	Intergenic	Windows_202316	4.67792
H3K27me3	Control	Xa	Intergenic	Windows_202317	3.3257
H3K27me3	Control	Xa	Intergenic	Windows_202318	13.3199
H3K27me3	Control	Xa	Intergenic	Windows_202319	3.81302
H3K27me3	Control	Xa	Intergenic	Windows_202320	6.89505
H3K27me3	Control	Xa	Intergenic	Windows_202321	21.3235
H3K27me3	Control	Xa	Intergenic	Windows_202322	8.09624
H3K27me3	Control	Xa	Intergenic	Windows_202323	6.50036
H3K27me3	Control	Xa	Intergenic	Windows_202324	6.72691
H3K27me3	Control	Xa	Intergenic	Windows_202325	10.7665
H3K27me3	Control	Xa	Intergenic	Windows_202326	7.75996
H3K27me3	Control	Xa	Intergenic	Windows_202327	13.9411
H3K27me3	Control	Xa	Intergenic	Windows_202328	13.1689
H3K27me3	Control	Xa	Intergenic	Windows_202342	8.56646
H3K27me3	Control	Xa	Intergenic	Windows_202343	13.337
H3K27me3	Control	Xa	Intergenic	Windows_202352	6.59298
H3K27me3	Control	Xa	Intergenic	Windows_202355	8.41542
H3K27me3	Control	Xa	Intergenic	Windows_202356	8.15466
H3K27me3	Control	Xa	Intergenic	Windows_202357	4.50978
H3K27me3	Control	Xa	Intergenic	Windows_202358	10.3134
H3K27me3	Control	Xa	Intergenic	Windows_202359	10.0113
H3K27me3	Control	Xa	Intergenic	Windows_202360	13.0007
H3K27me3	Control	Xa	Intergenic	Windows_202379	66.0467
H3K27me3	Control	Xa	Intergenic	Windows_202380	70.7901
H3K27me3	Control	Xa	Intergenic	Windows_202381	51.9616
H3K27me3	Control	Xa	Intergenic	Windows_202382	60.6791
H3K27me3	Control	Xa	Intergenic	Windows_202383	54.7586
H3K27me3	Control	Xa	Intergenic	Windows_202385	124.238
H3K27me3	Control	Xa	Intergenic	Windows_202386	126.894
H3K27me3	Control	Xa	Intergenic	Windows_202387	40.3886
H3K27me3	Control	Xa	Intergenic	Windows_202392	248.201
H3K27me3	Control	Xa	Intergenic	Windows_202393	175.808
H3K27me3	Control	Xa	Intergenic	Windows_202394	106.964
H3K27me3	Control	Xa	Intergenic	Windows_202395	224.526
H3K27me3	Control	Xa	Intergenic	Windows_202396	158.338
H3K27me3	Control	Xa	Intergenic	Windows_202397	145.791
H3K27me3	Control	Xa	Intergenic	Windows_202399	112.767
H3K27me3	Control	Xa	Intergenic	Windows_202445	8.97826
H3K27me3	Control	Xa	Intergenic	Windows_202446	10.3889
H3K27me3	Control	Xa	Intergenic	Windows_202449	10.2379
H3K27me3	Control	Xa	Intergenic	Windows_202458	6.81954
H3K27me3	Control	Xa	Intergenic	Windows_202468	75.612
H3K27me3	Control	Xa	Intergenic	Windows_202469	10.7836
H3K27me3	Control	Xa	Intergenic	Windows_202473	18.5022
H3K27me3	Control	Xa	Intergenic	Windows_202476	35.6181
H3K27me3	Control	Xa	Intergenic	Windows_202477	11.9093
H3K27me3	Control	Xa	Intergenic	Windows_202478	10.557
H3K27me3	Control	Xa	Intergenic	Windows_202481	11.1783
H3K27me3	Control	Xa	Intergenic	Windows_202482	10.1039
H3K27me3	Control	Xa	Intergenic	Windows_202483	2.62893
H3K27me3	Control	Xa	Intergenic	Windows_202484	2.77997
H3K27me3	Control	Xa	Intergenic	Windows_202487	1.82244
H3K27me3	Control	Xa	Intergenic	Windows_202490	1.99058
H3K27me3	Control	Xa	Intergenic	Windows_202491	3.3428
H3K27me3	Control	Xa	Intergenic	Windows_202495	3.88853
H3K27me3	Control	Xa	Intergenic	Windows_202496	39.6918
H3K27me3	Control	Xa	Intergenic	Windows_202499	5.71097
H3K27me3	Control	Xa	Intergenic	Windows_202500	5.54283
H3K27me3	Control	Xa	Intergenic	Windows_202501	7.23134
H3K27me3	Control	Xa	Intergenic	Windows_202502	1.35223
H3K27me3	Control	Xa	Intergenic	Windows_202506	1.35223
H3K27me3	Control	Xa	Intergenic	Windows_202507	2.61183
H3K27me3	Control	Xa	Intergenic	Windows_202511	21.4917
H3K27me3	Control	Xa	Intergenic	Windows_202512	60.9811
H3K27me3	Control	Xa	Intergenic	Windows_202514	37.6086
H3K27me3	Control	Xa	Intergenic	Windows_202520	22.861
H3K27me3	Control	Xa	Intergenic	Windows_202521	22.13
H3K27me3	Control	Xa	Intergenic	Windows_202523	68.8679
H3K27me3	Control	Xa	Intergenic	Windows_202525	12.455
H3K27me3	Control	Xa	Intergenic	Windows_202526	9.12929
H3K27me3	Control	Xa	Intergenic	Windows_202527	4.90448
H3K27me3	Control	Xa	Intergenic	Windows_202528	22.6757
H3K27me3	Control	Xa	Intergenic	Windows_202529	8.3228
H3K27me3	Control	Xa	Intergenic	Windows_202530	10.1623
H3K27me3	Control	Xa	Intergenic	Windows_202544	1.74692
H3K27me3	Control	Xa	Intergenic	Windows_202545	1.89795
H3K27me3	Control	Xa	Intergenic	Windows_202546	0.957531
H3K27me3	Control	Xa	Intergenic	Windows_202547	5.14813
H3K27me3	Control	Xa	Intergenic	Windows_202548	5.71097
H3K27me3	Control	Xa	Intergenic	Windows_202549	1.35223
H3K27me3	Control	Xa	Intergenic	Windows_202550	1.50326
H3K27me3	Control	Xa	Intergenic	Windows_202551	5.87911
H3K27me3	Control	Xa	Intergenic	Windows_202552	24.8929
H3K27me3	Control	Xa	Intergenic	Windows_202559	38.5662
H3K27me3	Control	Xa	Intergenic	Windows_202560	20.3247
H3K27me3	Control	Xa	Intergenic	Windows_202561	5.95463
H3K27me3	Control	Xa	Intergenic	Windows_202562	5.01421
H3K27me3	Control	Xa	Intergenic	Windows_202563	21.097
H3K27me3	Control	Xa	Intergenic	Windows_202564	10.9688
H3K27me3	Control	Xa	Intergenic	Windows_202565	2.30976
H3K27me3	Control	Xa	Intergenic	Windows_202567	2.14161
H3K27me3	Control	Xa	Intergenic	Windows_202568	0.789389
H3K27me3	Control	Xa	Intergenic	Windows_202569	5.63545
H3K27me3	Control	Xa	Intergenic	Windows_202570	0.789389
H3K27me3	Control	Xa	Intergenic	Windows_202571	1.03305
H3K27me3	Control	Xa	Intergenic	Windows_202574	1.10857
H3K27me3	Control	Xa	Intergenic	Windows_202575	3.88853
H3K27me3	Control	Xa	Intergenic	Windows_202576	15.0839
H3K27me3	Control	Xa	Intergenic	Windows_202577	7.911
H3K27me3	Control	Xa	Intergenic	Windows_202578	2.38527
H3K27me3	Control	Xa	Intergenic	Windows_202579	1.57878
H3K27me3	Control	Xa	Intergenic	Windows_202580	8.56646
H3K27me3	Control	Xa	Intergenic	Windows_202581	19.2916
H3K27me3	Control	Xa	Intergenic	Windows_202582	26.4717
H3K27me3	Control	Xa	Intergenic	Windows_202583	8.49094
H3K27me3	Control	Xa	Intergenic	Windows_202584	7.28975
H3K27me3	Control	Xa	Intergenic	Windows_202585	13.7317
H3K27me3	Control	Xa	Intergenic	Windows_202586	13.9583
H3K27me3	Control	Xa	Intergenic	Windows_202587	22.5831
H3K27me3	Control	Xa	Intergenic	Windows_202588	9.28033
H3K27me3	Control	Xa	Intergenic	Windows_202589	19.9884
H3K27me3	Control	Xa	Intergenic	Windows_202590	11.6485
H3K27me3	Control	Xa	Intergenic	Windows_202593	38.9437
H3K27me3	Control	Xa	Intergenic	Windows_202594	16.3264
H3K27me3	Control	Xa	Intergenic	Windows_202607	13.0178
H3K27me3	Control	Xa	Intergenic	Windows_202609	8.81012
H3K27me3	Control	Xa	Intergenic	Windows_202629	41.2022
H3K27me3	Control	Xa	Intergenic	Windows_202630	18.7288
H3K27me3	Control	Xa	Intergenic	Windows_202631	23.9353
H3K27me3	Control	Xa	Intergenic	Windows_202640	4.9971
H3K27me3	Control	Xa	Intergenic	Windows_202641	39.1703
H3K27me3	Control	Xa	Intergenic	Windows_202642	34.0222
H3K27me3	Control	Xa	Intergenic	Windows_202643	25.1194
H3K27me3	Control	Xa	Intergenic	Windows_202644	17.2084
H3K27me3	Control	Xa	Intergenic	Windows_202645	39.1532
H3K27me3	Control	Xa	Intergenic	Windows_202646	15.8562
H3K27me3	Control	Xa	Intergenic	Windows_202647	25.0026
H3K27me3	Control	Xa	Intergenic	Windows_202649	13.6562
H3K27me3	Control	Xa	Intergenic	Windows_202650	7.60893
H3K27me3	Control	Xa	Intergenic	Windows_202651	7.45789
H3K27me3	Control	Xa	Intergenic	Windows_202652	11.4219
H3K27me3	Control	Xa	Intergenic	Windows_202653	21.979
H3K27me3	Control	Xa	Intergenic	Windows_202654	8.96115
H3K27me3	Control	Xa	Intergenic	Windows_202667	37.516
H3K27me3	Control	Xa	Intergenic	Windows_202668	27.0345
H3K27me3	Control	Xa	Intergenic	Windows_202669	26.0941
H3K27me3	Control	Xa	Intergenic	Windows_202670	33.2328
H3K27me3	Control	Xa	Intergenic	Windows_202671	22.4834
H3K27me3	Control	Xa	Intergenic	Windows_202672	26.5985
H3K27me3	Control	Xa	Intergenic	Windows_202674	7.94521
H3K27me3	Control	Xa	Intergenic	Windows_202679	2.77997
H3K27me3	Control	Xa	Intergenic	Windows_202680	5.86201
H3K27me3	Control	Xa	Intergenic	Windows_202681	5.14813
H3K27me3	Control	Xa	Intergenic	Windows_202682	9.03667
H3K27me3	Control	Xa	Intergenic	Windows_202683	6.74402
H3K27me3	Control	Xa	Intergenic	Windows_202684	3.17466
H3K27me3	Control	Xa	Intergenic	Windows_202685	11.0101
H3K27me3	Control	Xa	Intergenic	Windows_202686	5.55994
H3K27me3	Control	Xa	Intergenic	Windows_202687	6.03015
H3K27me3	Control	Xa	Intergenic	Windows_202688	8.58356
H3K27me3	Control	Xa	Intergenic	Windows_202689	7.53341
H3K27me3	Control	Xa	Intergenic	Windows_202690	13.4125
H3K27me3	Control	Xa	Intergenic	Windows_202691	12.6815
H3K27me3	Control	Xa	Intergenic	Windows_202692	4.84606
H3K27me3	Control	Xa	Intergenic	Windows_202694	12.2284
H3K27me3	Control	Xa	Intergenic	Windows_202695	13.0007
H3K27me3	Control	Xa	Intergenic	Windows_202696	33.0062
H3K27me3	Control	Xa	Intergenic	Windows_202697	20.5683
H3K27me3	Control	Xa	Intergenic	Windows_202698	5.48442
H3K27me3	Control	Xa	Intergenic	Windows_202699	11.0272
H3K27me3	Control	Xa	Intergenic	Windows_202700	7.0632
H3K27me3	Control	Xa	Intergenic	Windows_202701	10.7252
H3K27me3	Control	Xa	Intergenic	Windows_202702	2.14161
H3K27me3	Control	Xa	Intergenic	Windows_202703	3.96405
H3K27me3	Control	Xa	Intergenic	Windows_202704	10.3134
H3K27me3	Control	Xa	Intergenic	Windows_202705	8.81012
H3K27me3	Control	Xa	Intergenic	Windows_202706	12.606
H3K27me3	Control	Xa	Intergenic	Windows_202707	9.20481
H3K27me3	Control	Xa	Intergenic	Windows_202708	9.03667
H3K27me3	Control	Xa	Intergenic	Windows_202710	8.3399
H3K27me3	Control	Xa	Intergenic	Windows_202711	10.3134
H3K27me3	Control	Xa	Intergenic	Windows_202712	11.8166
H3K27me3	Control	Xa	Intergenic	Windows_202713	7.60893
H3K27me3	Control	Xa	Intergenic	Windows_202714	6.12277
H3K27me3	Control	Xa	Intergenic	Windows_202715	11.8337
H3K27me3	Control	Xa	Intergenic	Windows_202716	11.573
H3K27me3	Control	Xa	Intergenic	Windows_202717	51.869
H3K27me3	Control	Xa	Intergenic	Windows_202718	20.1565
H3K27me3	Control	Xa	Intergenic	Windows_202719	38.398
H3K27me3	Control	Xa	Intergenic	Windows_202720	40.6323
H3K27me3	Control	Xa	Intergenic	Windows_202721	9.35585
H3K27me3	Control	Xa	Intergenic	Windows_202722	28.8911
H3K27me3	Control	Xa	Intergenic	Windows_202723	21.1312
H3K27me3	Control	Xa	Intergenic	Windows_202724	10.9346
H3K27me3	Control	Xa	Intergenic	Windows_202725	28.8327
H3K27me3	Control	Xa	Intergenic	Windows_202726	27.0103
H3K27me3	Control	Xa	Intergenic	Windows_202727	40.7078
H3K27me3	Control	Xa	Intergenic	Windows_202728	51.8105
H3K27me3	Control	Xa	Intergenic	Windows_202730	56.3716
H3K27me3	Control	Xa	Intergenic	Windows_202731	63.5446
H3K27me3	Control	Xa	Intergenic	Windows_202732	61.8218
H3K27me3	Control	Xa	Intergenic	Windows_202733	105.176
H3K27me3	Control	Xa	Intergenic	Windows_202734	188.867
H3K27me3	Control	Xa	Intergenic	Windows_202735	97.306
H3K27me3	Control	Xa	Intergenic	Windows_202736	37.6257
H3K27me3	Control	Xa	Intergenic	Windows_202738	24.7589
H3K27me3	Control	Xa	Intergenic	Windows_202739	61.6879
H3K27me3	Control	Xa	Intergenic	Windows_202740	57.6141
H3K27me3	Control	Xa	Intergenic	Windows_202741	55.246
H3K27me3	Control	Xa	Intergenic	Windows_202742	51.3161
H3K27me3	Control	Xa	Intergenic	Windows_202743	67.9033
H3K27me3	Control	Xa	Intergenic	Windows_202744	54.7758
H3K27me3	Control	Xa	Intergenic	Windows_202745	96.9626
H3K27me3	Control	Xa	Intergenic	Windows_202746	101.867
H3K27me3	Control	Xa	Intergenic	Windows_202747	108.796
H3K27me3	Control	Xa	Intergenic	Windows_202748	85.0946
H3K27me3	Control	Xa	Intergenic	Windows_202749	101.068
H3K27me3	Control	Xa	Intergenic	Windows_202750	123.393
H3K27me3	Control	Xa	Intergenic	Windows_202751	96.6847
H3K27me3	Control	Xa	Intergenic	Windows_202752	132.622
H3K27me3	Control	Xa	Intergenic	Windows_202753	61.839
H3K27me3	Control	Xa	Intergenic	Windows_202754	206.597
H3K27me3	Control	Xa	Intergenic	Windows_202755	113.574
H3K27me3	Control	Xa	Intergenic	Windows_202756	130.237
H3K27me3	Control	Xa	Intergenic	Windows_202757	134.201
H3K27me3	Control	Xa	Intergenic	Windows_202758	55.1291
H3K27me3	Control	Xa	Intergenic	Windows_202759	74.5789
H3K27me3	Control	Xa	Intergenic	Windows_202760	122.209
H3K27me3	Control	Xa	Intergenic	Windows_202761	113.962
H3K27me3	Control	Xa	Intergenic	Windows_202762	54.2129
H3K27me3	Control	Xa	Intergenic	Windows_202763	95.5349
H3K27me3	Control	Xa	Intergenic	Windows_202764	237.06
H3K27me3	Control	Xa	Intergenic	Windows_202766	83.9277
H3K27me3	Control	Xa	Intergenic	Windows_202767	83.3306
H3K27me3	Control	Xa	Intergenic	Windows_202768	72.832
H3K27me3	Control	Xa	Intergenic	Windows_202769	72.9588
H3K27me3	Control	Xa	Intergenic	Windows_202770	101.891
H3K27me3	Control	Xa	Intergenic	Windows_202771	98.919
H3K27me3	Control	Xa	Intergenic	Windows_202772	117.009
H3K27me3	Control	Xa	Intergenic	Windows_202774	81.0209
H3K27me3	Control	Xa	Intergenic	Windows_202775	169.819
H3K27me3	Control	Xa	Intergenic	Windows_202776	199.417
H3K27me3	Control	Xa	Intergenic	Windows_202777	189.673
H3K27me3	Control	Xa	Intergenic	Windows_202778	183.399
H3K27me3	Control	Xa	Intergenic	Windows_202779	151.309
H3K27me3	Control	Xa	Intergenic	Windows_202780	115.565
H3K27me3	Control	Xa	Intergenic	Windows_202781	164.495
H3K27me3	Control	Xa	Intergenic	Windows_202782	96.6505
H3K27me3	Control	Xa	Intergenic	Windows_202783	180.369
H3K27me3	Control	Xa	Intergenic	Windows_202784	213.955
H3K27me3	Control	Xa	Intergenic	Windows_202785	142.088
H3K27me3	Control	Xa	Intergenic	Windows_202786	308.076
H3K27me3	Control	Xa	Intergenic	Windows_202787	296.51
H3K27me3	Control	Xa	Intergenic	Windows_202788	89.4534
H3K27me3	Control	Xa	Intergenic	Windows_202792	171.524
H3K27me3	Control	Xa	Intergenic	Windows_202793	257.299
H3K27me3	Control	Xa	Intergenic	Windows_202794	195.106
H3K27me3	Control	Xa	Intergenic	Windows_202795	167.015
H3K27me3	Control	Xa	Intergenic	Windows_202796	105.595
H3K27me3	Control	Xa	Intergenic	Windows_202797	70.7246
H3K27me3	Control	Xa	Intergenic	Windows_202798	106.469
H3K27me3	Control	Xa	Intergenic	Windows_202799	152.803
H3K27me3	Control	Xa	Intergenic	Windows_202800	57.8578
H3K27me3	Control	Xa	Intergenic	Windows_202801	69.3381
H3K27me3	Control	Xa	Intergenic	Windows_202802	98.7821
H3K27me3	Control	Xa	Intergenic	Windows_202804	83.684
H3K27me3	Control	Xa	Intergenic	Windows_202805	48.1828
H3K27me3	Control	Xa	Intergenic	Windows_202806	62.4673
H3K27me3	Control	Xa	Intergenic	Windows_202807	75.3341
H3K27me3	Control	Xa	Intergenic	Windows_202824	21.097
H3K27me3	Control	Xa	Intergenic	Windows_202825	13.2615
H3K27me3	Control	Xa	Intergenic	Windows_202826	20.3076
H3K27me3	Control	Xa	Intergenic	Windows_202827	40.9685
H3K27me3	Control	Xa	Intergenic	Windows_202828	3.64487
H3K27me3	Control	Xa	Intergenic	Windows_202829	26.7837
H3K27me3	Control	Xa	Intergenic	Windows_202830	35.1992
H3K27me3	Control	Xa	Intergenic	Windows_202831	26.6569
H3K27me3	Control	Xa	Intergenic	Windows_202832	12.9423
H3K27me3	Control	Xa	Intergenic	Windows_202833	17.2255
H3K27me3	Control	Xa	Intergenic	Windows_202834	13.3954
H3K27me3	Control	Xa	Intergenic	Windows_202835	12.6231
H3K27me3	Control	Xa	Intergenic	Windows_202836	11.8337
H3K27me3	Control	Xa	Intergenic	Windows_202837	13.2273
H3K27me3	Control	Xa	Intergenic	Windows_202841	35.8375
H3K27me3	Control	Xa	Intergenic	Windows_202842	28.2699
H3K27me3	Control	Xa	Intergenic	Windows_202843	13.7317
H3K27me3	Control	Xa	Intergenic	Windows_202844	8.47383
H3K27me3	Control	Xa	Intergenic	Windows_202845	11.439
H3K27me3	Control	Xa	Intergenic	Windows_202846	13.6391
H3K27me3	Control	Xa	Intergenic	Windows_202847	22.0545
H3K27me3	Control	Xa	Intergenic	Windows_202848	9.44847
H3K27me3	Control	Xa	Intergenic	Windows_202849	19.5937
H3K27me3	Control	Xa	Intergenic	Windows_202851	7.04609
H3K27me3	Control	Xa	Intergenic	Windows_202852	15.0839
H3K27me3	Control	Xa	Intergenic	Windows_202853	16.3606
H3K27me3	Control	Xa	Intergenic	Windows_202854	21.979
H3K27me3	Control	Xa	Intergenic	Windows_202855	23.3141
H3K27me3	Control	Xa	Intergenic	Windows_202856	10.557
H3K27me3	Control	Xa	Intergenic	Windows_202857	11.4975
H3K27me3	Control	Xa	Intergenic	Windows_202858	15.7052
H3K27me3	Control	Xa	Intergenic	Windows_202859	7.15582
H3K27me3	Control	Xa	Intergenic	Windows_202860	11.9264
H3K27me3	Control	Xa	Intergenic	Windows_202861	22.13
H3K27me3	Control	Xa	Intergenic	Windows_202862	41.9845
H3K27me3	Control	Xa	Intergenic	Windows_202868	4.13219
H3K27me3	Control	Xa	Intergenic	Windows_202869	8.17176
H3K27me3	Control	Xa	Intergenic	Windows_202888	2.85549
H3K27me3	Control	Xa	Intergenic	Windows_202889	8.26439
H3K27me3	Control	Xa	Intergenic	Windows_202890	6.57588
H3K27me3	Control	Xa	Intergenic	Windows_202893	6.2567
H3K27me3	Control	Xa	Intergenic	Windows_202894	11.3464
H3K27me3	Control	Xa	Intergenic	Windows_202895	8.3228
H3K27me3	Control	Xa	Intergenic	Windows_202897	5.24076
H3K27me3	Control	Xa	Intergenic	Windows_202900	2.53631
H3K27me3	Control	Xa	Intergenic	Windows_202901	5.14813
H3K27me3	Control	Xa	Intergenic	Windows_202902	3.58646
H3K27me3	Control	Xa	Intergenic	Windows_202903	8.09624
H3K27me3	Control	Xa	Intergenic	Windows_202904	6.98768
H3K27me3	Control	Xa	Intergenic	Windows_202905	4.77055
H3K27me3	Control	Xa	Intergenic	Windows_202906	6.42484
H3K27me3	Control	Xa	Intergenic	Windows_202907	5.72808
H3K27me3	Control	Xa	Intergenic	Windows_202908	16.7382
H3K27me3	Control	Xa	Intergenic	Windows_202910	3.81302
H3K27me3	Control	Xa	Intergenic	Windows_202911	2.931
H3K27me3	Control	Xa	Intergenic	Windows_202922	0.319177
H3K27me3	Control	Xa	Intergenic	Windows_202923	4.11509
H3K27me3	Control	Xa	Intergenic	Windows_202925	11.4975
H3K27me3	Control	Xa	Intergenic	Windows_202928	2.931
H3K27me3	Control	Xa	Intergenic	Windows_202929	2.30976
H3K27me3	Control	Xa	Intergenic	Windows_202930	2.61183
H3K27me3	Control	Xa	Intergenic	Windows_202934	6.51747
H3K27me3	Control	Xa	Intergenic	Windows_202936	4.37585
H3K27me3	Control	Xa	Intergenic	Windows_202937	2.38527
H3K27me3	Control	Xa	Intergenic	Windows_202938	5.95463
H3K27me3	Control	Xa	Intergenic	Windows_202939	9.84316
H3K27me3	Control	Xa	Intergenic	Windows_202941	6.10567
H3K27me3	Control	Xa	Intergenic	Windows_202942	11.6656
H3K27me3	Control	Xa	Intergenic	Windows_202943	11.573
H3K27me3	Control	Xa	Intergenic	Windows_202944	28.0846
H3K27me3	Control	Xa	Intergenic	Windows_202945	19.4427
H3K27me3	Control	Xa	Intergenic	Windows_202946	8.02073
H3K27me3	Control	Xa	Intergenic	Windows_202947	31.3932
H3K27me3	Control	Xa	Intergenic	Windows_202948	15.6468
H3K27me3	Control	Xa	Intergenic	Windows_202953	1.57878
H3K27me3	Control	Xa	Intergenic	Windows_202989	2.53631
H3K27me3	Control	Xa	Intergenic	Windows_202990	1.03305
H3K27me3	Control	Xa	Intergenic	Windows_202991	8.56646
H3K27me3	Control	Xa	Intergenic	Windows_202992	5.71097
H3K27me3	Control	Xa	Intergenic	Windows_202993	3.96405
H3K27me3	Control	Xa	Intergenic	Windows_202994	2.931
H3K27me3	Control	Xa	Intergenic	Windows_202997	0.319177
H3K27me3	Control	Xa	Intergenic	Windows_202998	2.46079
H3K27me3	Control	Xa	Intergenic	Windows_202999	1.74692
H3K27me3	Control	Xa	Intergenic	Windows_203001	5.71097
H3K27me3	Control	Xa	Intergenic	Windows_203002	4.90448
H3K27me3	Control	Xa	Intergenic	Windows_203003	3.25018
H3K27me3	Control	Xa	Intergenic	Windows_203004	2.14161
H3K27me3	Control	Xa	Intergenic	Windows_203005	0.957531
H3K27me3	Control	Xa	Intergenic	Windows_203006	3.25018
H3K27me3	Control	Xa	Intergenic	Windows_203007	1.50326
H3K27me3	Control	Xa	Intergenic	Windows_203008	4.52689
H3K27me3	Control	Xa	Intergenic	Windows_203009	5.86201
H3K27me3	Control	Xa	Intergenic	Windows_203010	2.29265
H3K27me3	Control	Xa	Intergenic	Windows_203011	4.67792
H3K27me3	Control	Xa	Intergenic	Windows_203012	7.85259
H3K27me3	Control	Xa	Intergenic	Windows_203013	3.56936
H3K27me3	Control	Xa	Intergenic	Windows_203014	6.42484
H3K27me3	Control	Xa	Intergenic	Windows_203015	1.10857
H3K27me3	Control	Xa	Intergenic	Windows_203016	5.71097
H3K27me3	Control	Xa	Intergenic	Windows_203017	2.931
H3K27me3	Control	Xa	Intergenic	Windows_203018	4.60241
H3K27me3	Control	Xa	Intergenic	Windows_203019	1.89795
H3K27me3	Control	Xa	Intergenic	Windows_203020	1.10857
H3K27me3	Control	Xa	Intergenic	Windows_203021	5.24076
H3K27me3	Control	Xa	Intergenic	Windows_203023	6.18118
H3K27me3	Control	Xa	Intergenic	Windows_203024	2.14161
H3K27me3	Control	Xa	Intergenic	Windows_203025	5.07262
H3K27me3	Control	Xa	Intergenic	Windows_203026	4.60241
H3K27me3	Control	Xa	Intergenic	Windows_203027	8.3399
H3K27me3	Control	Xa	Intergenic	Windows_203028	28.6646
H3K27me3	Control	Xa	Intergenic	Windows_203031	1.74692
H3K27me3	Control	Xa	Intergenic	Windows_203033	4.03957
H3K27me3	Control	Xa	Intergenic	Windows_203034	2.61183
H3K27me3	Control	Xa	Intergenic	Windows_203035	3.25018
H3K27me3	Control	Xa	Intergenic	Windows_203036	8.17176
H3K27me3	Control	Xa	Intergenic	Windows_203037	4.67792
H3K27me3	Control	Xa	Intergenic	Windows_203038	3.17466
H3K27me3	Control	Xa	Intergenic	Windows_203039	2.77997
H3K27me3	Control	Xa	Intergenic	Windows_203040	4.20771
H3K27me3	Control	Xa	Intergenic	Windows_203041	4.03957
H3K27me3	Control	Xa	Intergenic	Windows_203042	0.713871
H3K27me3	Control	Xa	Intergenic	Windows_203043	2.46079
H3K27me3	Control	Xa	Intergenic	Windows_203044	3.02363
H3K27me3	Control	Xa	Intergenic	Windows_203045	1.74692
H3K27me3	Control	Xa	Intergenic	Windows_203046	0.713871
H3K27me3	Control	Xa	Intergenic	Windows_203047	3.3257
H3K27me3	Control	Xa	Intergenic	Windows_203048	3.56936
H3K27me3	Control	Xa	Intergenic	Windows_203049	4.03957
H3K27me3	Control	Xa	Intergenic	Windows_203050	2.53631
H3K27me3	Control	Xa	Intergenic	Windows_203051	2.70445
H3K27me3	Control	Xa	Intergenic	Windows_203052	0.319177
H3K27me3	Control	Xa	Intergenic	Windows_203053	2.21713
H3K27me3	Control	Xa	Intergenic	Windows_203054	2.53631
H3K27me3	Control	Xa	Intergenic	Windows_203055	3.81302
H3K27me3	Control	Xa	Intergenic	Windows_203056	2.46079
H3K27me3	Control	Xa	Intergenic	Windows_203057	0.319177
H3K27me3	Control	Xa	Intergenic	Windows_203058	1.99058
H3K27me3	Control	Xa	Intergenic	Windows_203059	7.85259
H3K27me3	Control	Xa	Intergenic	Windows_203060	4.84606
H3K27me3	Control	Xa	Intergenic	Windows_203061	1.42774
H3K27me3	Control	Xa	Intergenic	Windows_203062	3.25018
H3K27me3	Control	Xa	Intergenic	Windows_203063	1.42774
H3K27me3	Control	Xa	Intergenic	Windows_203064	4.28323
H3K27me3	Control	Xa	Intergenic	Windows_203065	4.20771
H3K27me3	Control	Xa	Intergenic	Windows_203066	3.00652
H3K27me3	Control	Xa	Intergenic	Windows_203067	2.14161
H3K27me3	Control	Xa	Intergenic	Windows_203068	4.60241
H3K27me3	Control	Xa	Intergenic	Windows_203069	1.82244
H3K27me3	Control	Xa	Intergenic	Windows_203070	2.85549
H3K27me3	Control	Xa	Intergenic	Windows_203071	2.36817
H3K27me3	Control	Xa	Intergenic	Windows_203072	3.25018
H3K27me3	Control	Xa	Intergenic	Windows_203073	2.21713
H3K27me3	Control	Xa	Intergenic	Windows_203074	5.31628
H3K27me3	Control	Xa	Intergenic	Windows_203075	1.57878
H3K27me3	Control	Xa	Intergenic	Windows_203076	2.94811
H3K27me3	Control	Xa	Intergenic	Windows_203077	0.638354
H3K27me3	Control	Xa	Intergenic	Windows_203078	3.72039
H3K27me3	Control	Xa	Intergenic	Windows_203083	2.77997
H3K27me3	Control	Xa	Intergenic	Windows_203084	3.56936
H3K27me3	Control	Xa	Intergenic	Windows_203085	3.17466
H3K27me3	Control	Xa	Intergenic	Windows_203086	0.394694
H3K27me3	Control	Xa	Intergenic	Windows_203087	2.46079
H3K27me3	Control	Xa	Intergenic	Windows_203088	4.60241
H3K27me3	Control	Xa	Intergenic	Windows_203089	8.64197
H3K27me3	Control	Xa	Intergenic	Windows_203090	5.07262
H3K27me3	Control	Xa	Intergenic	Windows_203091	7.13871
H3K27me3	Control	Xa	Intergenic	Windows_203092	3.88853
H3K27me3	Control	Xa	Intergenic	Windows_203093	4.05668
H3K27me3	Control	Xa	Intergenic	Windows_203095	2.61183
H3K27me3	Control	Xa	Intergenic	Windows_203096	1.89795
H3K27me3	Control	Xa	Intergenic	Windows_203097	2.21713
H3K27me3	Control	Xa	Intergenic	Windows_203098	2.62893
H3K27me3	Control	Xa	Intergenic	Windows_203099	1.99058
H3K27me3	Control	Xa	Intergenic	Windows_203100	3.09914
H3K27me3	Control	Xa	Intergenic	Windows_203101	1.27671
H3K27me3	Control	Xa	Intergenic	Windows_203102	2.14161
H3K27me3	Control	Xa	Intergenic	Windows_203103	3.49384
H3K27me3	Control	Xa	Intergenic	Windows_203104	2.46079
H3K27me3	Control	Xa	Intergenic	Windows_203105	3.25018
H3K27me3	Control	Xa	Intergenic	Windows_203106	7.53341
H3K27me3	Control	Xa	Intergenic	Windows_203107	3.96405
H3K27me3	Control	Xa	Intergenic	Windows_203108	5.31628
H3K27me3	Control	Xa	Intergenic	Windows_203109	5.31628
H3K27me3	Control	Xa	Intergenic	Windows_203111	2.61183
H3K27me3	Control	Xa	Intergenic	Windows_203112	3.25018
H3K27me3	Control	Xa	Intergenic	Windows_203113	4.28323
H3K27me3	Control	Xa	Intergenic	Windows_203114	3.25018
H3K27me3	Control	Xa	Intergenic	Windows_203115	5.95463
H3K27me3	Control	Xa	Intergenic	Windows_203116	6.08856
H3K27me3	Control	Xa	Intergenic	Windows_203117	6.34932
H3K27me3	Control	Xa	Intergenic	Windows_203118	2.0661
H3K27me3	Control	Xa	Intergenic	Windows_203119	4.05668
H3K27me3	Control	Xa	Intergenic	Windows_203120	5.39179
H3K27me3	Control	Xa	Intergenic	Windows_203121	3.02363
H3K27me3	Control	Xa	Intergenic	Windows_203122	4.69503
H3K27me3	Control	Xa	Intergenic	Windows_203123	2.77997
H3K27me3	Control	Xa	Intergenic	Windows_203124	4.52689
H3K27me3	Control	Xa	Intergenic	Windows_203125	1.50326
H3K27me3	Control	Xa	Intergenic	Windows_203126	5.95463
H3K27me3	Control	Xa	Intergenic	Windows_203127	4.28323
H3K27me3	Control	Xa	Intergenic	Windows_203128	3.17466
H3K27me3	Control	Xa	Intergenic	Windows_203129	3.66198
H3K27me3	Control	Xa	Intergenic	Windows_203130	5.22365
H3K27me3	Control	Xa	Intergenic	Windows_203131	6.10567
H3K27me3	Control	Xa	Intergenic	Windows_203132	1.74692
H3K27me3	Control	Xa	Intergenic	Windows_203133	2.70445
H3K27me3	Control	Xa	Intergenic	Windows_203134	6.50036
H3K27me3	Control	Xa	Intergenic	Windows_203136	5.63545
H3K27me3	Control	Xa	Intergenic	Windows_203137	15.8733
H3K27me3	Control	Xa	Intergenic	Windows_203138	1.42774
H3K27me3	Control	Xa	Intergenic	Windows_203139	7.53341
H3K27me3	Control	Xa	Intergenic	Windows_203140	6.42484
H3K27me3	Control	Xa	Intergenic	Windows_203141	8.3399
H3K27me3	Control	Xa	Intergenic	Windows_203142	8.90274
H3K27me3	Control	Xa	Intergenic	Windows_203143	11.9848
H3K27me3	Control	Xa	Intergenic	Windows_203144	10.5741
H3K27me3	Control	Xa	Intergenic	Windows_203145	1.6714
H3K27me3	Control	Xa	Intergenic	Windows_203146	3.56936
H3K27me3	Control	Xa	Intergenic	Windows_203147	10.8007
H3K27me3	Control	Xa	Intergenic	Windows_203148	4.92158
H3K27me3	Control	Xa	Intergenic	Windows_203149	18.317
H3K27me3	Control	Xa	Intergenic	Windows_203151	27.7655
H3K27me3	Control	Xa	Intergenic	Windows_203152	5.54283
H3K27me3	Control	Xa	Intergenic	Windows_203153	6.74402
H3K27me3	Control	Xa	Intergenic	Windows_203154	23.3896
H3K27me3	Control	Xa	Intergenic	Windows_203155	11.0272
H3K27me3	Control	Xa	Intergenic	Windows_203156	8.09624
H3K27me3	Control	Xa	Intergenic	Windows_203157	11.3635
H3K27me3	Control	Xa	Intergenic	Windows_203158	7.30686
H3K27me3	Control	Xa	Intergenic	Windows_203159	29.4369
H3K27me3	Control	Xa	Intergenic	Windows_203160	12.7158
H3K27me3	Control	Xa	Intergenic	Windows_203161	10.9517
H3K27me3	Control	Xa	Intergenic	Windows_203162	12.2284
H3K27me3	Control	Xa	Intergenic	Windows_203163	21.0214
H3K27me3	Control	Xa	Intergenic	Windows_203164	43.673
H3K27me3	Control	Xa	Intergenic	Windows_203165	27.1613
H3K27me3	Control	Xa	Intergenic	Windows_203166	9.29743
H3K27me3	Control	Xa	Intergenic	Windows_203167	5.31628
H3K27me3	Control	Xa	Intergenic	Windows_203169	18.2757
H3K27me3	Control	Xa	Intergenic	Windows_203170	20.0981
H3K27me3	Control	Xa	Intergenic	Windows_203171	8.58356
H3K27me3	Control	Xa	Intergenic	Windows_203172	7.0632
H3K27me3	Control	Xa	Intergenic	Windows_203173	14.0509
H3K27me3	Control	Xa	Intergenic	Windows_203174	20.8704
H3K27me3	Control	Xa	Intergenic	Windows_203175	26.8079
H3K27me3	Control	Xa	Intergenic	Windows_203176	13.8243
H3K27me3	Control	Xa	Intergenic	Windows_203177	4.45137
H3K27me3	Control	Xa	Intergenic	Windows_203178	4.13219
H3K27me3	Control	Xa	Intergenic	Windows_203179	3.96405
H3K27me3	Control	Xa	Intergenic	Windows_203180	11.573
H3K27me3	Control	Xa	Intergenic	Windows_203181	16.8308
H3K27me3	Control	Xa	Intergenic	Windows_203182	42.3792
H3K27me3	Control	Xa	Intergenic	Windows_203183	32.4776
H3K27me3	Control	Xa	Intergenic	Windows_203184	6.42484
H3K27me3	Control	Xa	Intergenic	Windows_203185	30.7136
H3K27me3	Control	Xa	Intergenic	Windows_203186	17.9565
H3K27me3	Control	Xa	Intergenic	Windows_203188	31.2764
H3K27me3	Control	Xa	Intergenic	Windows_203191	12.2113
H3K27me3	Control	Xa	Intergenic	Windows_203192	6.12277
H3K27me3	Control	Xa	Intergenic	Windows_203193	24.0451
H3K27me3	Control	Xa	Intergenic	Windows_203194	21.8108
H3K27me3	Control	Xa	Intergenic	Windows_203195	8.43253
H3K27me3	Control	Xa	Intergenic	Windows_203196	58.2525
H3K27me3	Control	Xa	Intergenic	Windows_203197	37.3992
H3K27me3	Control	Xa	Intergenic	Windows_203198	33.1744
H3K27me3	Control	Xa	Intergenic	Windows_203199	31.1596
H3K27me3	Control	Xa	Intergenic	Windows_203200	38.1473
H3K27me3	Control	Xa	Intergenic	Windows_203201	67.0042
H3K27me3	Control	Xa	Intergenic	Windows_203202	88.3619
H3K27me3	Control	Xa	Intergenic	Windows_203203	39.8358
H3K27me3	Control	Xa	Intergenic	Windows_203204	47.6884
H3K27me3	Control	Xa	Intergenic	Windows_203205	28.287
H3K27me3	Control	Xa	Intergenic	Windows_203206	28.438
H3K27me3	Control	Xa	Intergenic	Windows_203207	14.1435
H3K27me3	Control	Xa	Intergenic	Windows_203208	27.9094
H3K27me3	Control	Xa	Intergenic	Windows_203209	14.068
H3K27me3	Control	Xa	Intergenic	Windows_203210	38.1302
H3K27me3	Control	Xa	Intergenic	Windows_203211	79.3253
H3K27me3	Control	Xa	Intergenic	Windows_203212	52.6926
H3K27me3	Control	Xa	Intergenic	Windows_203213	50.5852
H3K27me3	Control	Xa	Intergenic	Windows_203214	56.3545
H3K27me3	Control	Xa	Intergenic	Windows_203215	32.9307
H3K27me3	Control	Xa	Intergenic	Windows_203216	27.7071
H3K27me3	Control	Xa	Intergenic	Windows_203217	19.3087
H3K27me3	Control	Xa	Intergenic	Windows_203218	44.3698
H3K27me3	Control	Xa	Intergenic	Windows_203219	48.5533
H3K27me3	Control	Xa	Intergenic	Windows_203220	27.2368
H3K27me3	Control	Xa	Intergenic	Windows_203221	37.3821
H3K27me3	Control	Xa	Intergenic	Windows_203222	27.7826
H3K27me3	Control	Xa	Intergenic	Windows_203224	29.32
H3K27me3	Control	Xa	Intergenic	Windows_203225	15.0839
H3K27me3	Control	Xa	Intergenic	Windows_203226	18.032
H3K27me3	Control	Xa	Intergenic	Windows_203227	34.3413
H3K27me3	Control	Xa	Intergenic	Windows_203228	17.7884
H3K27me3	Control	Xa	Intergenic	Windows_203229	11.7582
H3K27me3	Control	Xa	Intergenic	Windows_203230	11.439
H3K27me3	Control	Xa	Intergenic	Windows_203231	15.8733
H3K27me3	Control	Xa	Intergenic	Windows_203232	33.3425
H3K27me3	Control	Xa	Intergenic	Windows_203233	80.7872
H3K27me3	Control	Xa	Intergenic	Windows_203234	44.5208
H3K27me3	Control	Xa	Intergenic	Windows_203235	19.8545
H3K27me3	Control	Xa	Intergenic	Windows_203236	22.3737
H3K27me3	Control	Xa	Intergenic	Windows_203237	30.5796
H3K27me3	Control	Xa	Intergenic	Windows_203238	23.4822
H3K27me3	Control	Xa	Intergenic	Windows_203239	8.7346
H3K27me3	Control	Xa	Intergenic	Windows_203240	0.319177
H3K27me3	Control	Xa	Intergenic	Windows_203241	15.2179
H3K27me3	Control	Xa	Intergenic	Windows_203242	17.9978
H3K27me3	Control	Xa	Intergenic	Windows_203243	8.18887
H3K27me3	Control	Xa	Intergenic	Windows_203244	14.4456
H3K27me3	Control	Xa	Intergenic	Windows_203245	13.5636
H3K27me3	Control	Xa	Intergenic	Windows_203246	26.674
H3K27me3	Control	Xa	Intergenic	Windows_203248	10.3305
H3K27me3	Control	Xa	Intergenic	Windows_203249	7.5163
H3K27me3	Control	Xa	Intergenic	Windows_203250	6.97057
H3K27me3	Control	Xa	Intergenic	Windows_203251	5.31628
H3K27me3	Control	Xa	Intergenic	Windows_203252	16.8137
H3K27me3	Control	Xa	Intergenic	Windows_203253	28.723
H3K27me3	Control	Xa	Intergenic	Windows_203254	9.9942
H3K27me3	Control	Xa	Intergenic	Windows_203264	0.638354
H3K27me3	Control	Xa	Intergenic	Windows_203277	27.4463
H3K27me3	Control	Xa	Intergenic	Windows_203278	6.6685
H3K27me3	Control	Xa	Intergenic	Windows_203279	4.28323
H3K27me3	Control	Xa	Intergenic	Windows_203280	11.5901
H3K27me3	Control	Xa	Intergenic	Windows_203281	2.29265
H3K27me3	Control	Xa	Intergenic	Windows_203282	0.789389
H3K27me3	Control	Xa	Intergenic	Windows_203287	3.17466
H3K27me3	Control	Xa	Intergenic	Windows_203288	6.08856
H3K27me3	Control	Xa	Intergenic	Windows_203289	9.44847
H3K27me3	Control	Xa	Intergenic	Windows_203290	3.88853
H3K27me3	Control	Xa	Intergenic	Windows_203291	1.6714
H3K27me3	Control	Xa	Intergenic	Windows_203292	10.7081
H3K27me3	Control	Xa	Intergenic	Windows_203293	7.15582
H3K27me3	Control	Xa	Intergenic	Windows_203294	5.48442
H3K27me3	Control	Xa	Intergenic	Windows_203295	3.09914
H3K27me3	Control	Xa	Intergenic	Windows_203296	2.53631
H3K27me3	Control	Xa	Intergenic	Windows_203297	6.89505
H3K27me3	Control	Xa	Intergenic	Windows_203298	2.14161
H3K27me3	Control	Xa	Intergenic	Windows_203299	2.931
H3K27me3	Control	Xa	Intergenic	Windows_203300	1.10857
H3K27me3	Control	Xa	Intergenic	Windows_203301	4.67792
H3K27me3	Control	Xa	Intergenic	Windows_203302	4.67792
H3K27me3	Control	Xa	Intergenic	Windows_203303	2.14161
H3K27me3	Control	Xa	Intergenic	Windows_203304	3.88853
H3K27me3	Control	Xa	Intergenic	Windows_203305	0.713871
H3K27me3	Control	Xa	Intergenic	Windows_203306	2.46079
H3K27me3	Control	Xa	Intergenic	Windows_203307	3.96405
H3K27me3	Control	Xa	Intergenic	Windows_203328	4.37585
H3K27me3	Control	Xa	Intergenic	Windows_203329	3.96405
H3K27me3	Control	Xa	Intergenic	Windows_203330	3.3257
H3K27me3	Control	Xa	Intergenic	Windows_203331	0.713871
H3K27me3	Control	Xa	Intergenic	Windows_203332	3.00652
H3K27me3	Control	Xa	Intergenic	Windows_203333	0.713871
H3K27me3	Control	Xa	Intergenic	Windows_203334	2.53631
H3K27me3	Control	Xa	Intergenic	Windows_203335	3.56936
H3K27me3	Control	Xa	Intergenic	Windows_203336	2.70445
H3K27me3	Control	Xa	Intergenic	Windows_203337	2.30976
H3K27me3	Control	Xa	Intergenic	Windows_203338	5.22365
H3K27me3	Control	Xa	Intergenic	Windows_203339	1.03305
H3K27me3	Control	Xa	Intergenic	Windows_203340	1.42774
H3K27me3	Control	Xa	Intergenic	Windows_203341	1.10857
H3K27me3	Control	Xa	Intergenic	Windows_203342	1.74692
H3K27me3	Control	Xa	Intergenic	Windows_203343	2.85549
H3K27me3	Control	Xa	Intergenic	Windows_203344	0.319177
H3K27me3	Control	Xa	Intergenic	Windows_203345	1.42774
H3K27me3	Control	Xa	Intergenic	Windows_203346	4.28323
H3K27me3	Control	Xa	Intergenic	Windows_203347	3.41832
H3K27me3	Control	Xa	Intergenic	Windows_203348	2.21713
H3K27me3	Control	Xa	Intergenic	Windows_203349	1.03305
H3K27me3	Control	Xa	Intergenic	Windows_203353	6.27381
H3K27me3	Control	Xa	Intergenic	Windows_203354	6.18118
H3K27me3	Control	Xa	Intergenic	Windows_203355	2.0661
H3K27me3	Control	Xa	Intergenic	Windows_203356	0.789389
H3K27me3	Control	Xa	Intergenic	Windows_203357	3.72039
H3K27me3	Control	Xa	Intergenic	Windows_203358	0.394694
H3K27me3	Control	Xa	Intergenic	Windows_203359	3.17466
H3K27me3	Control	Xa	Intergenic	Windows_203360	3.64487
H3K27me3	Control	Xa	Intergenic	Windows_203362	2.85549
H3K27me3	Control	Xa	Intergenic	Windows_203363	4.13219
H3K27me3	Control	Xa	Intergenic	Windows_203364	3.64487
H3K27me3	Control	Xa	Intergenic	Windows_203365	11.4219
H3K27me3	Control	Xa	Intergenic	Windows_203366	6.6685
H3K27me3	Control	Xa	Intergenic	Windows_203367	9.29743
H3K27me3	Control	Xa	Intergenic	Windows_203368	7.23134
H3K27me3	Control	Xa	Intergenic	Windows_203369	2.85549
H3K27me3	Control	Xa	Intergenic	Windows_203370	4.20771
H3K27me3	Control	Xa	Intergenic	Windows_203371	0.319177
H3K27me3	Control	Xa	Intergenic	Windows_203372	3.88853
H3K27me3	Control	Xa	Intergenic	Windows_203373	3.25018
H3K27me3	Control	Xa	Intergenic	Windows_203374	2.14161
H3K27me3	Control	Xa	Intergenic	Windows_203375	4.35875
H3K27me3	Control	Xa	Intergenic	Windows_203376	3.96405
H3K27me3	Control	Xa	Intergenic	Windows_203377	7.45789
H3K27me3	Control	Xa	Intergenic	Windows_203378	4.28323
H3K27me3	Control	Xa	Intergenic	Windows_203379	20.4415
H3K27me3	Control	Xa	Intergenic	Windows_203380	13.1518
H3K27me3	Control	Xa	Intergenic	Windows_203381	9.75054
H3K27me3	Control	Xa	Intergenic	Windows_203382	5.24076
H3K27me3	Control	Xa	Intergenic	Windows_203383	4.37585
H3K27me3	Control	Xa	Intergenic	Windows_203384	5.22365
H3K27me3	Control	Xa	Intergenic	Windows_203385	7.19712
H3K27me3	Control	Xa	Intergenic	Windows_203386	8.79301
H3K27me3	Control	Xa	Intergenic	Windows_203387	1.89795
H3K27me3	Control	Xa	Intergenic	Windows_203388	2.21713
H3K27me3	Control	Xa	Intergenic	Windows_203389	4.03957
H3K27me3	Control	Xa	Intergenic	Windows_203390	8.64197
H3K27me3	Control	Xa	Intergenic	Windows_203391	2.46079
H3K27me3	Control	Xa	Intergenic	Windows_203392	6.50036
H3K27me3	Control	Xa	Intergenic	Windows_203393	6.42484
H3K27me3	Control	Xa	Intergenic	Windows_203394	3.79591
H3K27me3	Control	Xa	Intergenic	Windows_203395	16.4775
H3K27me3	Control	Xa	Intergenic	Windows_203396	9.65792
H3K27me3	Control	Xa	Intergenic	Windows_203397	10.7836
H3K27me3	Control	Xa	Intergenic	Windows_203398	5.22365
H3K27me3	Control	Xa	Intergenic	Windows_203399	5.33338
H3K27me3	Control	Xa	Intergenic	Windows_203400	9.28033
H3K27me3	Control	Xa	Intergenic	Windows_203402	5.39179
H3K27me3	Control	Xa	Intergenic	Windows_203415	1.03305
H3K27me3	Control	Xa	Intergenic	Windows_203416	1.10857
H3K27me3	Control	Xa	Intergenic	Windows_203417	2.46079
H3K27me3	Control	Xa	Intergenic	Windows_203419	2.46079
H3K27me3	Control	Xa	Intergenic	Windows_203421	3.96405
H3K27me3	Control	Xa	Intergenic	Windows_203422	6.89505
H3K27me3	Control	Xa	Intergenic	Windows_203423	2.46079
H3K27me3	Control	Xa	Intergenic	Windows_203424	1.27671
H3K27me3	Control	Xa	Intergenic	Windows_203425	9.03667
H3K27me3	Control	Xa	Intergenic	Windows_203432	60.2431
H3K27me3	Control	Xa	Intergenic	Windows_203433	29.0251
H3K27me3	Control	Xa	Intergenic	Windows_203434	23.8185
H3K27me3	Control	Xa	Intergenic	Windows_203435	14.5211
H3K27me3	Control	Xa	Intergenic	Windows_203436	5.4089
H3K27me3	Control	Xa	Intergenic	Windows_203437	12.7742
H3K27me3	Control	Xa	Intergenic	Windows_203438	53.8524
H3K27me3	Control	Xa	Intergenic	Windows_203439	18.1247
H3K27me3	Control	Xa	Intergenic	Windows_203440	15.6297
H3K27me3	Control	Xa	Intergenic	Windows_203441	30.8646
H3K27me3	Control	Xa	Intergenic	Windows_203442	17.4692
H3K27me3	Control	Xa	Intergenic	Windows_203443	25.5312
H3K27me3	Control	Xa	Intergenic	Windows_203444	77.1836
H3K27me3	Control	Xa	Intergenic	Windows_203445	46.3361
H3K27me3	Control	Xa	Intergenic	Windows_203446	71.7677
H3K27me3	Control	Xa	Intergenic	Windows_203447	29.2103
H3K27me3	Control	Xa	Intergenic	Windows_203448	24.0622
H3K27me3	Control	Xa	Intergenic	Windows_203449	45.286
H3K27me3	Control	Xa	Intergenic	Windows_203450	31.8392
H3K27me3	Control	Xa	Intergenic	Windows_203451	36.3248
H3K27me3	Control	Xa	Intergenic	Windows_203452	25.3973
H3K27me3	Control	Xa	Intergenic	Windows_203453	53.9451
H3K27me3	Control	Xa	Intergenic	Windows_203454	36.349
H3K27me3	Control	Xa	Intergenic	Windows_203455	38.0546
H3K27me3	Control	Xa	Intergenic	Windows_203456	9.54109
H3K27me3	Control	Xa	Intergenic	Windows_203457	52.9704
H3K27me3	Control	Xa	Intergenic	Windows_203458	41.329
H3K27me3	Control	Xa	Intergenic	Windows_203459	49.099
H3K27me3	Control	Xa	Intergenic	Windows_203460	26.4475
H3K27me3	Control	Xa	Intergenic	Windows_203461	21.7524
H3K27me3	Control	Xa	Intergenic	Windows_203462	77.386
H3K27me3	Control	Xa	Intergenic	Windows_203463	64.6702
H3K27me3	Control	Xa	Intergenic	Windows_203464	48.7114
H3K27me3	Control	Xa	Intergenic	Windows_203465	5.31628
H3K27me3	Control	Xa	Intergenic	Windows_203466	14.9158
H3K27me3	Control	Xa	Intergenic	Windows_203467	19.0138
H3K27me3	Control	Xa	Intergenic	Windows_203468	13.6391
H3K27me3	Control	Xa	Intergenic	Windows_203469	13.8827
H3K27me3	Control	Xa	Intergenic	Windows_203470	29.2345
H3K27me3	Control	Xa	Intergenic	Windows_203471	5.61835
H3K27me3	Control	Xa	Intergenic	Windows_203472	2.68734
H3K27me3	Control	Xa	Intergenic	Windows_203473	51.0625
H3K27me3	Control	Xa	Intergenic	Windows_203474	32.7042
H3K27me3	Control	Xa	Intergenic	Windows_203475	11.6827
H3K27me3	Control	Xa	Intergenic	Windows_203476	27.405
H3K27me3	Control	Xa	Intergenic	Windows_203478	11.0444
H3K27me3	Control	Xa	Intergenic	Windows_203480	28.287
H3K27me3	Control	Xa	Intergenic	Windows_203481	23.5336
H3K27me3	Control	Xa	Intergenic	Windows_203482	83.3577
H3K27me3	Control	Xa	Intergenic	Windows_203483	156.594
H3K27me3	Control	Xa	Intergenic	Windows_203484	19.3087
H3K27me3	Control	Xa	Intergenic	Windows_203485	24.1377
H3K27me3	Control	Xa	Intergenic	Windows_203486	84.576
H3K27me3	Control	Xa	Intergenic	Windows_203487	28.1189
H3K27me3	Control	Xa	Intergenic	Windows_203488	20.9801
H3K27me3	Control	Xa	Intergenic	Windows_203489	72.2278
H3K27me3	Control	Xa	Intergenic	Windows_203490	40.4741
H3K27me3	Control	Xa	Intergenic	Windows_203491	9.84316
H3K27me3	Control	Xa	Intergenic	Windows_203492	56.7321
H3K27me3	Control	Xa	Intergenic	Windows_203493	31.8977
H3K27me3	Control	Xa	Intergenic	Windows_203494	14.3529
H3K27me3	Control	Xa	Intergenic	Windows_203495	23.6675
H3K27me3	Control	Xa	Intergenic	Windows_203496	26.825
H3K27me3	Control	Xa	Intergenic	Windows_203497	29.0251
H3K27me3	Control	Xa	Intergenic	Windows_203498	27.7655
H3K27me3	Control	Xa	Intergenic	Windows_203502	24.8174
H3K27me3	Control	Xa	Intergenic	Windows_203503	11.8166
H3K27me3	Control	Xa	Intergenic	Windows_203504	9.12929
H3K27me3	Control	Xa	Intergenic	Windows_203505	14.7647
H3K27me3	Control	Xa	Intergenic	Windows_203506	85.5064
H3K27me3	Control	Xa	Intergenic	Windows_203509	215.214
H3K27me3	Control	Xa	Intergenic	Windows_203510	148.488
H3K27me3	Control	Xa	Intergenic	Windows_203511	25.3802
H3K27me3	Control	Xa	Intergenic	Windows_203512	33.3425
H3K27me3	Control	Xa	Intergenic	Windows_203513	7.53341
H3K27me3	Control	Xa	Intergenic	Windows_203514	57.2879
H3K27me3	Control	Xa	Intergenic	Windows_203515	18.6704
H3K27me3	Control	Xa	Intergenic	Windows_203516	24.6834
H3K27me3	Control	Xa	Intergenic	Windows_203517	72.8662
H3K27me3	Control	Xa	Intergenic	Windows_203518	50.9043
H3K27me3	Control	Xa	Intergenic	Windows_203519	20.9046
H3K27me3	Control	Xa	Intergenic	Windows_203521	35.8788
H3K27me3	Control	Xa	Intergenic	Windows_203522	45.7391
H3K27me3	Control	Xa	Intergenic	Windows_203524	53.197
H3K27me3	Control	Xa	Intergenic	Windows_203525	25.6581
H3K27me3	Control	Xa	Intergenic	Windows_203526	46.453
H3K27me3	Control	Xa	Intergenic	Windows_203527	15.5128
H3K27me3	Control	Xa	Intergenic	Windows_203528	12.6402
H3K27me3	Control	Xa	Intergenic	Windows_203529	12.2284
H3K27me3	Control	Xa	Intergenic	Windows_203530	13.8414
H3K27me3	Control	Xa	Intergenic	Windows_203531	8.82722
H3K27me3	Control	Xa	Intergenic	Windows_203534	14.6892
H3K27me3	Control	Xa	Intergenic	Windows_203535	20.3589
H3K27me3	Control	Xa	Intergenic	Windows_203536	11.6656
H3K27me3	Control	Xa	Intergenic	Windows_203537	22.4834
H3K27me3	Control	Xa	Intergenic	Windows_203538	41.0954
H3K27me3	Control	Xa	Intergenic	Windows_203539	15.4957
H3K27me3	Control	Xa	Intergenic	Windows_203540	24.6421
H3K27me3	Control	Xa	Intergenic	Windows_203541	13.337
H3K27me3	Control	Xa	Intergenic	Windows_203542	37.3992
H3K27me3	Control	Xa	Intergenic	Windows_203543	20.0981
H3K27me3	Control	Xa	Intergenic	Windows_203544	18.8214
H3K27me3	Control	Xa	Intergenic	Windows_203545	15.1181
H3K27me3	Control	Xa	Intergenic	Windows_203546	34.8216
H3K27me3	Control	Xa	Intergenic	Windows_203547	7.55052
H3K27me3	Control	Xa	Intergenic	Windows_203548	9.69213
H3K27me3	Control	Xa	Intergenic	Windows_203549	7.32396
H3K27me3	Control	Xa	Intergenic	Windows_203550	16.2096
H3K27me3	Control	Xa	Intergenic	Windows_203551	64.3582
H3K27me3	Control	Xa	Intergenic	Windows_203552	35.2234
H3K27me3	Control	Xa	Intergenic	Windows_203553	50.2418
H3K27me3	Control	Xa	Intergenic	Windows_203554	58.1357
H3K27me3	Control	Xa	Intergenic	Windows_203556	22.4663
H3K27me3	Control	Xa	Intergenic	Windows_203557	31.2935
H3K27me3	Control	Xa	Intergenic	Windows_203558	16.117
H3K27me3	Control	Xa	Intergenic	Windows_203560	33.0233
H3K27me3	Control	Xa	Intergenic	Windows_203561	8.49094
H3K27me3	Control	Xa	Intergenic	Windows_203562	28.0846
H3K27me3	Control	Xa	Intergenic	Windows_203563	84.9607
H3K27me3	Control	Xa	Intergenic	Windows_203564	75.0249
H3K27me3	Control	Xa	Intergenic	Windows_203565	81.5424
H3K27me3	Control	Xa	Intergenic	Windows_203566	25.2634
H3K27me3	Control	Xa	Intergenic	Windows_203567	70.2715
H3K27me3	Control	Xa	Intergenic	Windows_203568	41.4388
H3K27me3	Control	Xa	Intergenic	Windows_203569	24.3814
H3K27me3	Control	Xa	Intergenic	Windows_203571	46.604
H3K27me3	Control	Xa	Intergenic	Windows_203573	64.8797
H3K27me3	Control	Xa	Intergenic	Windows_203574	25.4144
H3K27me3	Control	Xa	Intergenic	Windows_203575	53.4235
H3K27me3	Control	Xa	Intergenic	Windows_203576	62.0997
H3K27me3	Control	Xa	Intergenic	Windows_203577	32.5189
H3K27me3	Control	Xa	Intergenic	Windows_203578	35.1065
H3K27me3	Control	Xa	Intergenic	Windows_203579	32.6286
H3K27me3	Control	Xa	Intergenic	Windows_203580	19.2916
H3K27me3	Control	Xa	Intergenic	Windows_203581	3.7375
H3K27me3	Control	Xa	Intergenic	Windows_203582	41.5143
H3K27me3	Control	Xa	Intergenic	Windows_203583	5.07262
H3K27me3	Control	Xa	Intergenic	Windows_203584	4.20771
H3K27me3	Control	Xa	Intergenic	Windows_203585	3.00652
H3K27me3	Control	Xa	Intergenic	Windows_203586	5.39179
H3K27me3	Control	Xa	Intergenic	Windows_203612	6.59298
H3K27me3	Control	Xa	Intergenic	Windows_203613	2.931
H3K27me3	Control	Xa	Intergenic	Windows_203614	5.63545
H3K27me3	Control	Xa	Intergenic	Windows_203617	7.53341
H3K27me3	Control	Xa	Intergenic	Windows_203623	1.57878
H3K27me3	Control	Xa	Intergenic	Windows_203635	9.52399
H3K27me3	Control	Xa	Intergenic	Windows_203639	3.81302
H3K27me3	Control	Xa	Intergenic	Windows_203641	8.17176
H3K27me3	Control	Xa	Intergenic	Windows_203642	6.50036
H3K27me3	Control	Xa	Intergenic	Windows_203654	5.31628
H3K27me3	Control	Xa	Intergenic	Windows_203655	13.0178
H3K27me3	Control	Xa	Intergenic	Windows_203656	7.75996
H3K27me3	Control	Xa	Intergenic	Windows_203657	1.82244
H3K27me3	Control	Xa	Intergenic	Windows_203658	5.71097
H3K27me3	Control	Xa	Intergenic	Windows_203659	25.1949
H3K27me3	Control	Xa	Intergenic	Windows_203680	2.61183
H3K27me3	Control	Xa	Intergenic	Windows_203681	7.77707
H3K27me3	Control	Xa	Intergenic	Windows_203682	19.2916
H3K27me3	Control	Xa	Intergenic	Windows_203690	38.7172
H3K27me3	Control	Xa	Intergenic	Windows_203693	98.1538
H3K27me3	Control	Xa	Intergenic	Windows_203694	36.7024
H3K27me3	Control	Xa	Intergenic	Windows_203695	17.15
H3K27me3	Control	Xa	Intergenic	Windows_203696	33.6275
H3K27me3	Control	Xa	Intergenic	Windows_203698	26.9177
H3K27me3	Control	Xa	Intergenic	Windows_203699	20.1394
H3K27me3	Control	Xa	Intergenic	Windows_203703	8.75171
H3K27me3	Control	Xa	Intergenic	Windows_203704	17.15
H3K27me3	Control	Xa	Intergenic	Windows_203705	34.7118
H3K27me3	Control	Xa	Intergenic	Windows_203706	58.4548
H3K27me3	Control	Xa	Intergenic	Windows_203707	79.2155
H3K27me3	Control	Xa	Intergenic	Windows_203708	50.568
H3K27me3	Control	Xa	Intergenic	Windows_203709	42.3621
H3K27me3	Control	Xa	Intergenic	Windows_203710	33.5862
H3K27me3	Control	Xa	Intergenic	Windows_203714	10.9517
H3K27me3	Control	Xa	Intergenic	Windows_203715	26.0941
H3K27me3	Control	Xa	Intergenic	Windows_203717	26.9932
H3K27me3	Control	Xa	Intergenic	Windows_203718	17.7884
H3K27me3	Control	Xa	Intergenic	Windows_203719	6.6685
H3K27me3	Control	Xa	Intergenic	Windows_203720	2.30976
H3K27me3	Control	Xa	Intergenic	Windows_203721	21.4332
H3K27me3	Control	Xa	Intergenic	Windows_203722	23.6333
H3K27me3	Control	Xa	Intergenic	Windows_203723	41.0098
H3K27me3	Control	Xa	Intergenic	Windows_203724	13.4125
H3K27me3	Control	Xa	Intergenic	Windows_203725	17.6957
H3K27me3	Control	Xa	Intergenic	Windows_203726	18.1831
H3K27me3	Control	Xa	Intergenic	Windows_203727	17.0916
H3K27me3	Control	Xa	Intergenic	Windows_203731	53.0701
H3K27me3	Control	Xa	Intergenic	Windows_203732	9.03667
H3K27me3	Control	Xa	Intergenic	Windows_203733	14.4456
H3K27me3	Control	Xa	Intergenic	Windows_203734	11.3464
H3K27me3	Control	Xa	Intergenic	Windows_203735	10.557
H3K27me3	Control	Xa	Intergenic	Windows_203736	4.84606
H3K27me3	Control	Xa	Intergenic	Windows_203737	7.85259
H3K27me3	Control	Xa	Intergenic	Windows_203738	17.3011
H3K27me3	Control	Xa	Intergenic	Windows_203739	14.5382
H3K27me3	Control	Xa	Intergenic	Windows_203740	13.1518
H3K27me3	Control	Xa	Intergenic	Windows_203742	1.57878
H3K27me3	Control	Xa	Intergenic	Windows_203743	9.5995
H3K27me3	Control	Xa	Intergenic	Windows_203744	4.75344
H3K27me3	Control	Xa	Intergenic	Windows_203745	6.51747
H3K27me3	Control	Xa	Intergenic	Windows_203746	2.53631
H3K27me3	Control	Xa	Intergenic	Windows_203747	11.2538
H3K27me3	Control	Xa	Intergenic	Windows_203748	15.6468
H3K27me3	Control	Xa	Intergenic	Windows_203749	8.11335
H3K27me3	Control	Xa	Intergenic	Windows_203750	6.68561
H3K27me3	Control	Xa	Intergenic	Windows_203756	6.98768
H3K27me3	Control	Xa	Intergenic	Windows_203757	9.91868
H3K27me3	Control	Xa	Intergenic	Windows_203758	9.12929
H3K27me3	Control	Xa	Intergenic	Windows_203759	9.35585
H3K27me3	Control	Xa	Intergenic	Windows_203760	13.5636
H3K27me3	Control	Xa	Intergenic	Windows_203761	12.2113
H3K27me3	Control	Xa	Intergenic	Windows_203762	61.5369
H3K27me3	Control	Xa	Intergenic	Windows_203763	17.3011
H3K27me3	Control	Xa	Intergenic	Windows_203764	13.7317
H3K27me3	Control	Xa	Intergenic	Windows_203765	12.5476
H3K27me3	Control	Xa	Intergenic	Windows_203766	20.5683
H3K27me3	Control	Xa	Intergenic	Windows_203767	70.5151
H3K27me3	Control	Xa	Intergenic	Windows_203768	16.9235
H3K27me3	Control	Xa	Intergenic	Windows_203770	40.4983
H3K27me3	Control	Xa	Intergenic	Windows_203771	44.1945
H3K27me3	Control	Xa	Intergenic	Windows_203772	24.2887
H3K27me3	Control	Xa	Intergenic	Windows_203773	29.8829
H3K27me3	Control	Xa	Intergenic	Windows_203774	38.3738
H3K27me3	Control	Xa	Intergenic	Windows_203775	28.6475
H3K27me3	Control	Xa	Intergenic	Windows_203776	37.6841
H3K27me3	Control	Xa	Intergenic	Windows_203777	12.3966
H3K27me3	Control	Xa	Intergenic	Windows_203778	18.8798
H3K27me3	Control	Xa	Intergenic	Windows_203779	31.503
H3K27me3	Control	Xa	Intergenic	Windows_203780	20.5683
H3K27me3	Control	Xa	Intergenic	Windows_203781	14.8574
H3K27me3	Control	Xa	Intergenic	Windows_203782	8.64197
H3K27me3	Control	Xa	Intergenic	Windows_203783	17.5105
H3K27me3	Control	Xa	Intergenic	Windows_203784	5.71097
H3K27me3	Control	Xa	Intergenic	Windows_203785	3.09914
H3K27me3	Control	Xa	Intergenic	Windows_203786	9.90157
H3K27me3	Control	Xa	Intergenic	Windows_203787	12.1942
H3K27me3	Control	Xa	Intergenic	Windows_203788	18.9382
H3K27me3	Control	Xa	Intergenic	Windows_203789	19.2161
H3K27me3	Control	Xa	Intergenic	Windows_203790	19.8958
H3K27me3	Control	Xa	Intergenic	Windows_203791	5.55994
H3K27me3	Control	Xa	Intergenic	Windows_203792	14.2945
H3K27me3	Control	Xa	Intergenic	Windows_203793	38.0959
H3K27me3	Control	Xa	Intergenic	Windows_203794	17.7713
H3K27me3	Control	Xa	Intergenic	Windows_203795	15.386
H3K27me3	Control	Xa	Intergenic	Windows_203796	7.85259
H3K27me3	Control	Xa	Intergenic	Windows_203797	5.95463
H3K27me3	Control	Xa	Intergenic	Windows_203799	15.7807
H3K27me3	Control	Xa	Intergenic	Windows_203801	3.49384
H3K27me3	Control	Xa	Intergenic	Windows_203802	4.5853
H3K27me3	Control	Xa	Intergenic	Windows_203803	5.46731
H3K27me3	Control	Xa	Intergenic	Windows_203804	10.1452
H3K27me3	Control	Xa	Intergenic	Windows_203805	14.0338
H3K27me3	Control	Xa	Intergenic	Windows_203806	14.0338
H3K27me3	Control	Xa	Intergenic	Windows_203807	3.64487
H3K27me3	Control	Xa	Intergenic	Windows_203809	8.94404
H3K27me3	Control	Xa	Intergenic	Windows_203810	11.7411
H3K27me3	Control	Xa	Intergenic	Windows_203811	11.4048
H3K27me3	Control	Xa	Intergenic	Windows_203812	7.13871
H3K27me3	Control	Xa	Intergenic	Windows_203813	10.5399
H3K27me3	Control	Xa	Intergenic	Windows_203814	18.8456
H3K27me3	Control	Xa	Intergenic	Windows_203815	8.56646
H3K27me3	Control	Xa	Intergenic	Windows_203816	2.21713
H3K27me3	Control	Xa	Intergenic	Windows_203817	4.50978
H3K27me3	Control	Xa	Intergenic	Windows_203818	3.49384
H3K27me3	Control	Xa	Intergenic	Windows_203819	10.6154
H3K27me3	Control	Xa	Intergenic	Windows_203820	11.0101
H3K27me3	Control	Xa	Intergenic	Windows_203823	1.82244
H3K27me3	Control	Xa	Intergenic	Windows_203825	6.2567
H3K27me3	Control	Xa	Intergenic	Windows_203826	5.16524
H3K27me3	Control	Xa	Intergenic	Windows_203827	3.88853
H3K27me3	Control	Xa	Intergenic	Windows_203828	2.46079
H3K27me3	Control	Xa	Intergenic	Windows_203829	4.67792
H3K27me3	Control	Xa	Intergenic	Windows_203830	2.21713
H3K27me3	Control	Xa	Intergenic	Windows_203831	5.24076
H3K27me3	Control	Xa	Intergenic	Windows_203832	7.44078
H3K27me3	Control	Xa	Intergenic	Windows_203833	0.957531
H3K27me3	Control	Xa	Intergenic	Windows_203834	3.09914
H3K27me3	Control	Xa	Intergenic	Windows_203835	4.82896
H3K27me3	Control	Xa	Intergenic	Windows_203836	2.53631
H3K27me3	Control	Xa	Intergenic	Windows_203837	5.24076
H3K27me3	Control	Xa	Intergenic	Windows_203838	3.17466
H3K27me3	Control	Xa	Intergenic	Windows_203839	6.34932
H3K27me3	Control	Xa	Intergenic	Windows_203840	2.0661
H3K27me3	Control	Xa	Intergenic	Windows_203841	4.05668
H3K27me3	Control	Xa	Intergenic	Windows_203842	7.23134
H3K27me3	Control	Xa	Intergenic	Windows_203843	6.6685
H3K27me3	Control	Xa	Intergenic	Windows_203844	3.81302
H3K27me3	Control	Xa	Intergenic	Windows_203845	6.98768
H3K27me3	Control	Xa	Intergenic	Windows_203846	9.5995
H3K27me3	Control	Xa	Intergenic	Windows_203847	6.57588
H3K27me3	Control	Xa	Intergenic	Windows_203848	7.9281
H3K27me3	Control	Xa	Intergenic	Windows_203849	2.85549
H3K27me3	Control	Xa	Intergenic	Windows_203850	4.45137
H3K27me3	Control	Xa	Intergenic	Windows_203851	5.54283
H3K27me3	Control	Xa	Intergenic	Windows_203852	3.81302
H3K27me3	Control	Xa	Intergenic	Windows_203853	4.11509
H3K27me3	Control	Xa	Intergenic	Windows_203854	1.42774
H3K27me3	Control	Xa	Intergenic	Windows_203855	5.31628
H3K27me3	Control	Xa	Intergenic	Windows_203856	13.6391
H3K27me3	Control	Xa	Intergenic	Windows_203857	3.56936
H3K27me3	Control	Xa	Intergenic	Windows_203858	3.17466
H3K27me3	Control	Xa	Intergenic	Windows_203859	5.55994
H3K27me3	Control	Xa	Intergenic	Windows_203860	7.86969
H3K27me3	Control	Xa	Intergenic	Windows_203861	2.46079
H3K27me3	Control	Xa	Intergenic	Windows_203863	2.61183
H3K27me3	Control	Xa	Intergenic	Windows_203864	1.82244
H3K27me3	Control	Xa	Intergenic	Windows_203865	2.931
H3K27me3	Control	Xa	Intergenic	Windows_203866	4.13219
H3K27me3	Control	Xa	Intergenic	Windows_203867	3.00652
H3K27me3	Control	Xa	Intergenic	Windows_203868	4.20771
H3K27me3	Control	Xa	Intergenic	Windows_203869	8.24728
H3K27me3	Control	Xa	Intergenic	Windows_203870	2.46079
H3K27me3	Control	Xa	Intergenic	Windows_203871	4.13219
H3K27me3	Control	Xa	Intergenic	Windows_203872	2.85549
H3K27me3	Control	Xa	Intergenic	Windows_203873	2.46079
H3K27me3	Control	Xa	Intergenic	Windows_203874	4.13219
H3K27me3	Control	Xa	Intergenic	Windows_203875	2.70445
H3K27me3	Control	Xa	Intergenic	Windows_203876	3.96405
H3K27me3	Control	Xa	Intergenic	Windows_203877	6.10567
H3K27me3	Control	Xa	Intergenic	Windows_203878	7.60893
H3K27me3	Control	Xa	Intergenic	Windows_203879	2.85549
H3K27me3	Control	Xa	Intergenic	Windows_203880	6.12277
H3K27me3	Control	Xa	Intergenic	Windows_203881	5.78649
H3K27me3	Control	Xa	Intergenic	Windows_203882	5.08972
H3K27me3	Control	Xa	Intergenic	Windows_203883	8.82722
H3K27me3	Control	Xa	Intergenic	Windows_203884	6.51747
H3K27me3	Control	Xa	Intergenic	Windows_203885	5.46731
H3K27me3	Control	Xa	Intergenic	Windows_203886	1.99058
H3K27me3	Control	Xa	Intergenic	Windows_203887	5.24076
H3K27me3	Control	Xa	Intergenic	Windows_203888	11.2538
H3K27me3	Control	Xa	Intergenic	Windows_203889	12.6986
H3K27me3	Control	Xa	Intergenic	Windows_203890	2.53631
H3K27me3	Control	Xa	Intergenic	Windows_203891	3.3257
H3K27me3	Control	Xa	Intergenic	Windows_203892	3.58646
H3K27me3	Control	Xa	Intergenic	Windows_203893	2.85549
H3K27me3	Control	Xa	Intergenic	Windows_203894	4.52689
H3K27me3	Control	Xa	Intergenic	Windows_203895	7.38237
H3K27me3	Control	Xa	Intergenic	Windows_203896	2.29265
H3K27me3	Control	Xa	Intergenic	Windows_203913	4.92158
H3K27me3	Control	Xa	Intergenic	Windows_203914	4.13219
H3K27me3	Control	Xa	Intergenic	Windows_203916	4.60241
H3K27me3	Control	Xa	Intergenic	Windows_203917	9.29743
H3K27me3	Control	Xa	Intergenic	Windows_203918	5.55994
H3K27me3	Control	Xa	Intergenic	Windows_203919	3.41832
H3K27me3	Control	Xa	Intergenic	Windows_203920	6.74402
H3K27me3	Control	Xa	Intergenic	Windows_203921	2.85549
H3K27me3	Control	Xa	Intergenic	Windows_203922	6.2567
H3K27me3	Control	Xa	Intergenic	Windows_203923	4.13219
H3K27me3	Control	Xa	Intergenic	Windows_203924	6.27381
H3K27me3	Control	Xa	Intergenic	Windows_203925	6.98768
H3K27me3	Control	Xa	Intergenic	Windows_203926	6.51747
H3K27me3	Control	Xa	Intergenic	Windows_203927	0.319177
H3K27me3	Control	Xa	Intergenic	Windows_203928	2.21713
H3K27me3	Control	Xa	Intergenic	Windows_203929	9.28033
H3K27me3	Control	Xa	Intergenic	Windows_203930	0.638354
H3K27me3	Control	Xa	Intergenic	Windows_203935	2.21713
H3K27me3	Control	Xa	Intergenic	Windows_203936	6.6685
H3K27me3	Control	Xa	Intergenic	Windows_203942	3.25018
H3K27me3	Control	Xa	Intergenic	Windows_203943	1.35223
H3K27me3	Control	Xa	Intergenic	Windows_203944	6.57588
H3K27me3	Control	Xa	Intergenic	Windows_203945	4.92158
H3K27me3	Control	Xa	Intergenic	Windows_203946	2.68734
H3K27me3	Control	Xa	Intergenic	Windows_203947	6.80243
H3K27me3	Control	Xa	Intergenic	Windows_203948	10.8762
H3K27me3	Control	Xa	Intergenic	Windows_203949	9.67502
H3K27me3	Control	Xa	Intergenic	Windows_203951	6.81954
H3K27me3	Control	Xa	Intergenic	Windows_203954	8.17176
H3K27me3	Control	Xa	Intergenic	Windows_203955	3.56936
H3K27me3	Control	Xa	Intergenic	Windows_203962	1.99058
H3K27me3	Control	Xa	Intergenic	Windows_203969	4.35875
H3K27me3	Control	Xa	Intergenic	Windows_203973	0.638354
H3K27me3	Control	Xa	Intergenic	Windows_203977	0.319177
H3K27me3	Control	Xa	Intergenic	Windows_203979	1.42774
H3K27me3	Control	Xa	Intergenic	Windows_203981	1.42774
H3K27me3	Control	Xa	Intergenic	Windows_203982	2.85549
H3K27me3	Control	Xa	Intergenic	Windows_203984	2.46079
H3K27me3	Control	Xa	Intergenic	Windows_203985	4.03957
H3K27me3	Control	Xa	Intergenic	Windows_203994	41.5556
H3K27me3	Control	Xa	Intergenic	Windows_203995	23.2386
H3K27me3	Control	Xa	Intergenic	Windows_204004	5.24076
H3K27me3	Control	Xa	Intergenic	Windows_204009	2.46079
H3K27me3	Control	Xa	Intergenic	Windows_204010	1.50326
H3K27me3	Control	Xa	Intergenic	Windows_204011	3.17466
H3K27me3	Control	Xa	Intergenic	Windows_204012	10.5399
H3K27me3	Control	Xa	Intergenic	Windows_204013	14.1606
H3K27me3	Control	Xa	Intergenic	Windows_204014	6.98768
H3K27me3	Control	Xa	Intergenic	Windows_204016	20.812
H3K27me3	Control	Xa	Intergenic	Windows_204017	12.606
H3K27me3	Control	Xa	Intergenic	Windows_204018	3.81302
H3K27me3	Control	Xa	Intergenic	Windows_204019	12.6231
H3K27me3	Control	Xa	Intergenic	Windows_204020	32.4192
H3K27me3	Control	Xa	Intergenic	Windows_204021	9.91868
H3K27me3	Control	Xa	Intergenic	Windows_204022	21.2651
H3K27me3	Control	Xa	Intergenic	Windows_204023	13.0178
H3K27me3	Control	Xa	Intergenic	Windows_204024	11.137
H3K27me3	Control	Xa	Intergenic	Windows_204025	8.17176
H3K27me3	Control	Xa	Intergenic	Windows_204026	7.30686
H3K27me3	Control	Xa	Intergenic	Windows_204027	10.406
H3K27me3	Control	Xa	Intergenic	Windows_204028	14.8574
H3K27me3	Control	Xa	Intergenic	Windows_204029	19.2916
H3K27me3	Control	Xa	Intergenic	Windows_204030	11.7411
H3K27me3	Control	Xa	Intergenic	Windows_204031	7.30686
H3K27me3	Control	Xa	Intergenic	Windows_204032	9.20481
H3K27me3	Control	Xa	Intergenic	Windows_204033	12.7158
H3K27me3	Control	Xa	Intergenic	Windows_204034	7.23134
H3K27me3	Control	Xa	Intergenic	Windows_204035	8.88563
H3K27me3	Control	Xa	Intergenic	Windows_204036	29.4711
H3K27me3	Control	Xa	Intergenic	Windows_204037	27.405
H3K27me3	Control	Xa	Intergenic	Windows_204038	17.9223
H3K27me3	Control	Xa	Intergenic	Windows_204039	16.7382
H3K27me3	Control	Xa	Intergenic	Windows_204040	13.2786
H3K27me3	Control	Xa	Intergenic	Windows_204041	16.8308
H3K27me3	Control	Xa	Intergenic	Windows_204042	11.0444
H3K27me3	Control	Xa	Intergenic	Windows_204043	18.8043
H3K27me3	Control	Xa	Intergenic	Windows_204044	11.3464
H3K27me3	Control	Xa	Intergenic	Windows_204045	10.8762
H3K27me3	Control	Xa	Intergenic	Windows_204046	18.0733
H3K27me3	Control	Xa	Intergenic	Windows_204047	10.7081
H3K27me3	Control	Xa	Intergenic	Windows_204048	6.98768
H3K27me3	Control	Xa	Intergenic	Windows_204049	14.3701
H3K27me3	Control	Xa	Intergenic	Windows_204050	6.97057
H3K27me3	Control	Xa	Intergenic	Windows_204051	6.6685
H3K27me3	Control	Xa	Intergenic	Windows_204052	13.6562
H3K27me3	Control	Xa	Intergenic	Windows_204053	6.89505
H3K27me3	Control	Xa	Intergenic	Windows_204054	7.62603
H3K27me3	Control	Xa	Intergenic	Windows_204055	3.41832
H3K27me3	Control	Xa	Intergenic	Windows_204056	13.8072
H3K27me3	Control	Xa	Intergenic	Windows_204057	5.8036
H3K27me3	Control	Xa	Intergenic	Windows_204058	15.5712
H3K27me3	Control	Xa	Intergenic	Windows_204059	3.96405
H3K27me3	Control	Xa	Intergenic	Windows_204060	9.29743
H3K27me3	Control	Xa	Intergenic	Windows_204109	6.59298
H3K27me3	Control	Xa	Intergenic	Windows_204110	10.5741
H3K27me3	Control	Xa	Intergenic	Windows_204111	5.16524
H3K27me3	Control	Xa	Intergenic	Windows_204112	8.71749
H3K27me3	Control	Xa	Intergenic	Windows_204113	10.7423
H3K27me3	Control	Xa	Intergenic	Windows_204114	5.46731
H3K27me3	Control	Xa	Intergenic	Windows_204115	2.77997
H3K27me3	Control	Xa	Intergenic	Windows_204116	9.20481
H3K27me3	Control	Xa	Intergenic	Windows_204117	13.9754
H3K27me3	Control	Xa	Intergenic	Windows_204118	8.97826
H3K27me3	Control	Xa	Intergenic	Windows_204119	5.33338
H3K27me3	Control	Xa	Intergenic	Windows_204120	4.92158
H3K27me3	Control	Xa	Intergenic	Windows_204121	3.49384
H3K27me3	Control	Xa	Intergenic	Windows_204122	13.5636
H3K27me3	Control	Xa	Intergenic	Windows_204123	9.22192
H3K27me3	Control	Xa	Intergenic	Windows_204124	12.0774
H3K27me3	Control	Xa	Intergenic	Windows_204125	7.21423
H3K27me3	Control	Xa	Intergenic	Windows_204126	6.34932
H3K27me3	Control	Xa	Intergenic	Windows_204127	18.5778
H3K27me3	Control	Xa	Intergenic	Windows_204128	8.02073
H3K27me3	Control	Xa	Intergenic	Windows_204129	6.27381
H3K27me3	Control	Xa	Intergenic	Windows_204130	3.49384
H3K27me3	Control	Xa	Intergenic	Windows_204132	6.18118
H3K27me3	Control	Xa	Intergenic	Windows_204133	2.931
H3K27me3	Control	Xa	Intergenic	Windows_204134	1.35223
H3K27me3	Control	Xa	Intergenic	Windows_204135	1.10857
H3K27me3	Control	Xa	Intergenic	Windows_204136	1.03305
H3K27me3	Control	Xa	Intergenic	Windows_204137	1.10857
H3K27me3	Control	Xa	Intergenic	Windows_204138	4.05668
H3K27me3	Control	Xa	Intergenic	Windows_204139	1.74692
H3K27me3	Control	Xa	Intergenic	Windows_204140	2.61183
H3K27me3	Control	Xa	Intergenic	Windows_204141	2.61183
H3K27me3	Control	Xa	Intergenic	Windows_204142	2.14161
H3K27me3	Control	Xa	Intergenic	Windows_204143	4.50978
H3K27me3	Control	Xa	Intergenic	Windows_204144	3.3257
H3K27me3	Control	Xa	Intergenic	Windows_204151	1.74692
H3K27me3	Control	Xa	Intergenic	Windows_204152	7.62603
H3K27me3	Control	Xa	Intergenic	Windows_204153	3.17466
H3K27me3	Control	Xa	Intergenic	Windows_204154	3.25018
H3K27me3	Control	Xa	Intergenic	Windows_204155	2.68734
H3K27me3	Control	Xa	Intergenic	Windows_204156	1.74692
H3K27me3	Control	Xa	Intergenic	Windows_204157	1.97347
H3K27me3	Control	Xa	Intergenic	Windows_204164	1.03305
H3K27me3	Control	Xa	Intergenic	Windows_204165	2.53631
H3K27me3	Control	Xa	Intergenic	Windows_204171	0
H3K27me3	Control	Xa	Intergenic	Windows_204172	0.789389
H3K27me3	Control	Xa	Intergenic	Windows_204173	4.84606
H3K27me3	Control	Xa	Intergenic	Windows_204174	2.21713
H3K27me3	Control	Xa	Intergenic	Windows_204175	4.67792
H3K27me3	Control	Xa	Intergenic	Windows_204219	6.03015
H3K27me3	Control	Xa	Intergenic	Windows_204220	3.25018
H3K27me3	Control	Xa	Intergenic	Windows_204221	1.42774
H3K27me3	Control	Xa	Intergenic	Windows_204222	0.319177
H3K27me3	Control	Xa	Intergenic	Windows_204223	4.60241
H3K27me3	Control	Xa	Intergenic	Windows_204224	3.58646
H3K27me3	Control	Xa	Intergenic	Windows_204225	4.52689
H3K27me3	Control	Xa	Intergenic	Windows_204226	1.99058
H3K27me3	Control	Xa	Intergenic	Windows_204227	4.28323
H3K27me3	Control	Xa	Intergenic	Windows_204228	2.0661
H3K27me3	Control	Xa	Intergenic	Windows_204229	3.88853
H3K27me3	Control	Xa	Intergenic	Windows_204230	4.22482
H3K27me3	Control	Xa	Intergenic	Windows_204231	1.74692
H3K27me3	Control	Xa	Intergenic	Windows_204232	1.74692
H3K27me3	Control	Xa	Intergenic	Windows_204233	2.77997
H3K27me3	Control	Xa	Intergenic	Windows_204234	4.45137
H3K27me3	Control	Xa	Intergenic	Windows_204235	1.57878
H3K27me3	Control	Xa	Intergenic	Windows_204236	2.0661
H3K27me3	Control	Xa	Intergenic	Windows_204237	1.35223
H3K27me3	Control	Xa	Intergenic	Windows_204238	4.28323
H3K27me3	Control	Xa	Intergenic	Windows_204239	2.55342
H3K27me3	Control	Xa	Intergenic	Windows_204240	1.27671
H3K27me3	Control	Xa	Intergenic	Windows_204241	1.35223
H3K27me3	Control	Xa	Intergenic	Windows_204242	2.30976
H3K27me3	Control	Xa	Intergenic	Windows_204243	0.789389
H3K27me3	Control	Xa	Intergenic	Windows_204244	1.27671
H3K27me3	Control	Xa	Intergenic	Windows_204245	1.10857
H3K27me3	Control	Xa	Intergenic	Windows_204246	1.99058
H3K27me3	Control	Xa	Intergenic	Windows_204247	2.14161
H3K27me3	Control	Xa	Intergenic	Windows_204248	2.53631
H3K27me3	Control	Xa	Intergenic	Windows_204249	0.713871
H3K27me3	Control	Xa	Intergenic	Windows_204250	1.99058
H3K27me3	Control	Xa	Intergenic	Windows_204251	3.49384
H3K27me3	Control	Xa	Intergenic	Windows_204252	2.46079
H3K27me3	Control	Xa	Intergenic	Windows_204253	1.27671
H3K27me3	Control	Xa	Intergenic	Windows_204254	1.82244
H3K27me3	Control	Xa	Intergenic	Windows_204255	1.6714
H3K27me3	Control	Xa	Intergenic	Windows_204256	0.394694
H3K27me3	Control	Xa	Intergenic	Windows_204257	1.10857
H3K27me3	Control	Xa	Intergenic	Windows_204258	1.57878
H3K27me3	Control	Xa	Intergenic	Windows_204259	0.713871
H3K27me3	Control	Xa	Intergenic	Windows_204260	1.82244
H3K27me3	Control	Xa	Intergenic	Windows_204261	3.96405
H3K27me3	Control	Xa	Intergenic	Windows_204262	1.82244
H3K27me3	Control	Xa	Intergenic	Windows_204263	3.41832
H3K27me3	Control	Xa	Intergenic	Windows_204264	0.789389
H3K27me3	Control	Xa	Intergenic	Windows_204265	1.82244
H3K27me3	Control	Xa	Intergenic	Windows_204266	1.10857
H3K27me3	Control	Xa	Intergenic	Windows_204267	2.14161
H3K27me3	Control	Xa	Intergenic	Windows_204268	2.0661
H3K27me3	Control	Xa	Intergenic	Windows_204269	2.46079
H3K27me3	Control	Xa	Intergenic	Windows_204271	1.35223
H3K27me3	Control	Xa	Intergenic	Windows_204272	1.03305
H3K27me3	Control	Xa	Intergenic	Windows_204275	1.74692
H3K27me3	Control	Xa	Intergenic	Windows_204276	3.7375
H3K27me3	Control	Xa	Intergenic	Windows_204277	1.50326
H3K27me3	Control	Xa	Intergenic	Windows_204278	1.6714
H3K27me3	Control	Xa	Intergenic	Windows_204279	3.09914
H3K27me3	Control	Xa	Intergenic	Windows_204280	1.6714
H3K27me3	Control	Xa	Intergenic	Windows_204281	2.53631
H3K27me3	Control	Xa	Intergenic	Windows_204282	0.319177
H3K27me3	Control	Xa	Intergenic	Windows_204283	1.82244
H3K27me3	Control	Xa	Intergenic	Windows_204284	1.42774
H3K27me3	Control	Xa	Intergenic	Windows_204285	2.70445
H3K27me3	Control	Xa	Intergenic	Windows_204286	2.29265
H3K27me3	Control	Xa	Intergenic	Windows_204287	1.57878
H3K27me3	Control	Xa	Intergenic	Windows_204288	0
H3K27me3	Control	Xa	Intergenic	Windows_204289	2.0661
H3K27me3	Control	Xa	Intergenic	Windows_204290	3.58646
H3K27me3	Control	Xa	Intergenic	Windows_204291	2.23424
H3K27me3	Control	Xa	Intergenic	Windows_204292	0.713871
H3K27me3	Control	Xa	Intergenic	Windows_204293	3.81302
H3K27me3	Control	Xa	Intergenic	Windows_204294	0.713871
H3K27me3	Control	Xa	Intergenic	Windows_204295	1.50326
H3K27me3	Control	Xa	Intergenic	Windows_204296	0.957531
H3K27me3	Control	Xa	Intergenic	Windows_204297	2.14161
H3K27me3	Control	Xa	Intergenic	Windows_204298	2.23424
H3K27me3	Control	Xa	Intergenic	Windows_204299	1.74692
H3K27me3	Control	Xa	Intergenic	Windows_204300	2.77997
H3K27me3	Control	Xa	Intergenic	Windows_204301	1.6714
H3K27me3	Control	Xa	Intergenic	Windows_204302	3.17466
H3K27me3	Control	Xa	Intergenic	Windows_204303	6.6685
H3K27me3	Control	Xa	Intergenic	Windows_204304	3.26729
H3K27me3	Control	Xa	Intergenic	Windows_204305	0.319177
H3K27me3	Control	Xa	Intergenic	Windows_204306	1.35223
H3K27me3	Control	Xa	Intergenic	Windows_204307	1.35223
H3K27me3	Control	Xa	Intergenic	Windows_204308	1.59588
H3K27me3	Control	Xa	Intergenic	Windows_204309	3.41832
H3K27me3	Control	Xa	Intergenic	Windows_204310	1.6714
H3K27me3	Control	Xa	Intergenic	Windows_204311	1.35223
H3K27me3	Control	Xa	Intergenic	Windows_204312	1.03305
H3K27me3	Control	Xa	Intergenic	Windows_204313	0.713871
H3K27me3	Control	Xa	Intergenic	Windows_204314	1.99058
H3K27me3	Control	Xa	Intergenic	Windows_204315	2.14161
H3K27me3	Control	Xa	Intergenic	Windows_204316	1.74692
H3K27me3	Control	Xa	Intergenic	Windows_204317	0.638354
H3K27me3	Control	Xa	Intergenic	Windows_204318	1.35223
H3K27me3	Control	Xa	Intergenic	Windows_204319	2.14161
H3K27me3	Control	Xa	Intergenic	Windows_204320	1.10857
H3K27me3	Control	Xa	Intergenic	Windows_204321	2.46079
H3K27me3	Control	Xa	Intergenic	Windows_204322	0.319177
H3K27me3	Control	Xa	Intergenic	Windows_204323	1.42774
H3K27me3	Control	Xa	Intergenic	Windows_204324	2.85549
H3K27me3	Control	Xa	Intergenic	Windows_204325	1.18408
H3K27me3	Control	Xa	Intergenic	Windows_204326	0.638354
H3K27me3	Control	Xa	Intergenic	Windows_204327	0.713871
H3K27me3	Control	Xa	Intergenic	Windows_204328	3.56936
H3K27me3	Control	Xa	Intergenic	Windows_204329	0.319177
H3K27me3	Control	Xa	Intergenic	Windows_204330	0.957531
H3K27me3	Control	Xa	Intergenic	Windows_204331	1.27671
H3K27me3	Control	Xa	Intergenic	Windows_204332	0.713871
H3K27me3	Control	Xa	Intergenic	Windows_204333	1.74692
H3K27me3	Control	Xa	Intergenic	Windows_204334	2.0661
H3K27me3	Control	Xa	Intergenic	Windows_204335	1.42774
H3K27me3	Control	Xa	Intergenic	Windows_204336	2.62893
H3K27me3	Control	Xa	Intergenic	Windows_204337	1.03305
H3K27me3	Control	Xa	Intergenic	Windows_204338	0.713871
H3K27me3	Control	Xa	Intergenic	Windows_204339	2.61183
H3K27me3	Control	Xa	Intergenic	Windows_204340	3.17466
H3K27me3	Control	Xa	Intergenic	Windows_204341	3.41832
H3K27me3	Control	Xa	Intergenic	Windows_204342	2.38527
H3K27me3	Control	Xa	Intergenic	Windows_204343	4.60241
H3K27me3	Control	Xa	Intergenic	Windows_204344	2.0661
H3K27me3	Control	Xa	Intergenic	Windows_204345	3.88853
H3K27me3	Control	Xa	Intergenic	Windows_204346	2.85549
H3K27me3	Control	Xa	Intergenic	Windows_204347	2.14161
H3K27me3	Control	Xa	Intergenic	Windows_204348	0.319177
H3K27me3	Control	Xa	Intergenic	Windows_204349	0.713871
H3K27me3	Control	Xa	Intergenic	Windows_204355	0.319177
H3K27me3	Control	Xa	Intergenic	Windows_204356	0
H3K27me3	Control	Xa	Intergenic	Windows_204357	0
H3K27me3	Control	Xa	Intergenic	Windows_204377	3.56936
H3K27me3	Control	Xa	Intergenic	Windows_204378	3.49384
H3K27me3	Control	Xa	Intergenic	Windows_204388	10.557
H3K27me3	Control	Xa	Intergenic	Windows_204389	46.4016
H3K27me3	Control	Xa	Intergenic	Windows_204390	6.98768
H3K27me3	Control	Xa	Intergenic	Windows_204391	3.3257
H3K27me3	Control	Xa	Intergenic	Windows_204392	6.42484
H3K27me3	Control	Xa	Intergenic	Windows_204395	50.997
H3K27me3	Control	Xa	Intergenic	Windows_204396	30.4115
H3K27me3	Control	Xa	Intergenic	Windows_204397	20.5099
H3K27me3	Control	Xa	Intergenic	Windows_204398	32.385
H3K27me3	Control	Xa	Intergenic	Windows_204399	5.71097
H3K27me3	Control	Xa	Intergenic	Windows_204400	4.60241
H3K27me3	Control	Xa	Intergenic	Windows_204412	21.2651
H3K27me3	Control	Xa	Intergenic	Windows_204415	39.716
H3K27me3	Control	Xa	Intergenic	Windows_204422	12.5305
H3K27me3	Control	Xa	Intergenic	Windows_204423	16.8137
H3K27me3	Control	Xa	Intergenic	Windows_204424	13.3199
H3K27me3	Control	Xa	Intergenic	Windows_204451	42.211
H3K27me3	Control	Xa	Intergenic	Windows_204452	27.9165
H3K27me3	Control	Xa	Intergenic	Windows_204459	33.0988
H3K27me3	Control	Xa	Intergenic	Windows_204463	105.536
H3K27me3	Control	Xa	Intergenic	Windows_204464	73.1512
H3K27me3	Control	Xa	Intergenic	Windows_204465	42.0016
H3K27me3	Control	Xa	Intergenic	Windows_204466	60.6207
H3K27me3	Control	Xa	Intergenic	Windows_204467	8.02073
H3K27me3	Control	Xa	Intergenic	Windows_204468	25.6752
H3K27me3	Control	Xa	Intergenic	Windows_204469	25.0026
H3K27me3	Control	Xa	Intergenic	Windows_204470	53.7598
H3K27me3	Control	Xa	Intergenic	Windows_204471	51.1309
H3K27me3	Control	Xa	Intergenic	Windows_204472	64.921
H3K27me3	Control	Xa	Intergenic	Windows_204473	37.6086
H3K27me3	Control	Xa	Intergenic	Windows_204474	64.8113
H3K27me3	Control	Xa	Intergenic	Windows_204481	23.7259
H3K27me3	Control	Xa	Intergenic	Windows_204482	36.7779
H3K27me3	Control	Xa	Intergenic	Windows_204483	51.0383
H3K27me3	Control	Xa	Intergenic	Windows_204484	36.7437
H3K27me3	Control	Xa	Intergenic	Windows_204485	33.116
H3K27me3	Control	Xa	Intergenic	Windows_204486	48.0488
H3K27me3	Control	Xa	Intergenic	Windows_204487	40.0281
H3K27me3	Control	Xa	Intergenic	Windows_204488	9.1464
H3K27me3	Control	Xa	Intergenic	Windows_204489	10.0868
H3K27me3	Control	Xa	Intergenic	Windows_204519	41.1951
H3K27me3	Control	Xa	Intergenic	Windows_204520	16.9819
H3K27me3	Control	Xa	Intergenic	Windows_204535	36.4004
H3K27me3	Control	Xa	Intergenic	Windows_204541	18.0149
H3K27me3	Control	Xa	Intergenic	Windows_204542	9.69213
H3K27me3	Control	Xa	Intergenic	Windows_204543	12.6231
H3K27me3	Control	Xa	Intergenic	Windows_204544	39.7845
H3K27me3	Control	Xa	Intergenic	Windows_204545	15.7052
H3K27me3	Control	Xa	Intergenic	Windows_204547	23.4067
H3K27me3	Control	Xa	Intergenic	Windows_204548	18.5022
H3K27me3	Control	Xa	Intergenic	Windows_204549	7.70155
H3K27me3	Control	Xa	Intergenic	Windows_204550	10.0868
H3K27me3	Control	Xa	Intergenic	Windows_204551	16.2096
H3K27me3	Control	Xa	Intergenic	Windows_204552	18.7872
H3K27me3	Control	Xa	Intergenic	Windows_204553	10.557
H3K27me3	Control	Xa	Intergenic	Windows_204554	17.2255
H3K27me3	Control	Xa	Intergenic	Windows_204556	36.8777
H3K27me3	Control	Xa	Intergenic	Windows_204558	7.39948
H3K27me3	Control	Xa	Intergenic	Windows_204559	15.7394
H3K27me3	Control	Xa	Intergenic	Windows_204560	3.17466
H3K27me3	Control	Xa	Intergenic	Windows_204562	37.66
H3K27me3	Control	Xa	Intergenic	Windows_204563	15.8904
H3K27me3	Control	Xa	Intergenic	Windows_204564	39.1119
H3K27me3	Control	Xa	Intergenic	Windows_204565	24.7589
H3K27me3	Control	Xa	Intergenic	Windows_204566	12.6402
H3K27me3	Control	Xa	Intergenic	Windows_204569	13.7317
H3K27me3	Control	Xa	Intergenic	Windows_204570	3.81302
H3K27me3	Control	Xa	Intergenic	Windows_204571	21.3406
H3K27me3	Control	Xa	Intergenic	Windows_204572	6.2567
H3K27me3	Control	Xa	Intergenic	Windows_204573	14.2945
H3K27me3	Control	Xa	Intergenic	Windows_204574	35.5425
H3K27me3	Control	Xa	Intergenic	Windows_204575	10.8007
H3K27me3	Control	Xa	Intergenic	Windows_204578	12.3624
H3K27me3	Control	Xa	Intergenic	Windows_204579	7.70155
H3K27me3	Control	Xa	Intergenic	Windows_204580	13.5807
H3K27me3	Control	Xa	Intergenic	Windows_204581	6.18118
H3K27me3	Control	Xa	Intergenic	Windows_204582	8.15466
H3K27me3	Control	Xa	Intergenic	Windows_204584	2.30976
H3K27me3	Control	Xa	Intergenic	Windows_204585	2.14161
H3K27me3	Control	Xa	Intergenic	Windows_204586	4.69503
H3K27me3	Control	Xa	Intergenic	Windows_204587	4.67792
H3K27me3	Control	Xa	Intergenic	Windows_204588	4.84606
H3K27me3	Control	Xa	Intergenic	Windows_204592	1.35223
H3K27me3	Control	Xa	Intergenic	Windows_204593	8.17176
H3K27me3	Control	Xa	Intergenic	Windows_204594	5.4089
H3K27me3	Control	Xa	Intergenic	Windows_204595	2.46079
H3K27me3	Control	Xa	Intergenic	Windows_204596	5.16524
H3K27me3	Control	Xa	Intergenic	Windows_204597	2.77997
H3K27me3	Control	Xa	Intergenic	Windows_204598	6.10567
H3K27me3	Control	Xa	Intergenic	Windows_204599	7.77707
H3K27me3	Control	Xa	Intergenic	Windows_204600	3.3428
H3K27me3	Control	Xa	Intergenic	Windows_204601	6.03015
H3K27me3	Control	Xa	Intergenic	Windows_204602	6.34932
H3K27me3	Control	Xa	Intergenic	Windows_204603	9.69213
H3K27me3	Control	Xa	Intergenic	Windows_204604	6.89505
H3K27me3	Control	Xa	Intergenic	Windows_204605	4.50978
H3K27me3	Control	Xa	Intergenic	Windows_204606	3.7375
H3K27me3	Control	Xa	Intergenic	Windows_204607	4.20771
H3K27me3	Control	Xa	Intergenic	Windows_204608	5.63545
H3K27me3	Control	Xa	Intergenic	Windows_204609	6.97057
H3K27me3	Control	Xa	Intergenic	Windows_204610	7.38237
H3K27me3	Control	Xa	Intergenic	Windows_204611	6.42484
H3K27me3	Control	Xa	Intergenic	Windows_204612	4.69503
H3K27me3	Control	Xa	Intergenic	Windows_204613	5.16524
H3K27me3	Control	Xa	Intergenic	Windows_204614	4.03957
H3K27me3	Control	Xa	Intergenic	Windows_204615	5.01421
H3K27me3	Control	Xa	Intergenic	Windows_204616	13.5051
H3K27me3	Control	Xa	Intergenic	Windows_204617	16.5117
H3K27me3	Control	Xa	Intergenic	Windows_204618	24.7589
H3K27me3	Control	Xa	Intergenic	Windows_204619	6.19829
H3K27me3	Control	Xa	Intergenic	Windows_204620	11.5146
H3K27me3	Control	Xa	Intergenic	Windows_204621	4.45137
H3K27me3	Control	Xa	Intergenic	Windows_204622	9.9942
H3K27me3	Control	Xa	Intergenic	Windows_204623	0
H3K27me3	Control	Xa	Intergenic	Windows_204624	6.44195
H3K27me3	Control	Xa	Intergenic	Windows_204625	9.93579
H3K27me3	Control	Xa	Intergenic	Windows_204627	1.89795
H3K27me3	Control	Xa	Intergenic	Windows_204628	5.71097
H3K27me3	Control	Xa	Intergenic	Windows_204630	7.94521
H3K27me3	Control	Xa	Intergenic	Windows_204632	12.9423
H3K27me3	Control	Xa	Intergenic	Windows_204633	24.2303
H3K27me3	Control	Xa	Intergenic	Windows_204634	50.6023
H3K27me3	Control	Xa	Intergenic	Windows_204635	10.0868
H3K27me3	Control	Xa	Intergenic	Windows_204636	21.2067
H3K27me3	Control	Xa	Intergenic	Windows_204637	38.0375
H3K27me3	Control	Xa	Intergenic	Windows_204638	106.528
H3K27me3	Control	Xa	Intergenic	Windows_204639	90.9153
H3K27me3	Control	Xa	Intergenic	Windows_204640	18.2586
H3K27me3	Control	Xa	Intergenic	Windows_204641	94.7697
H3K27me3	Control	Xa	Intergenic	Windows_204642	33.2328
H3K27me3	Control	Xa	Intergenic	Windows_204651	114.497
H3K27me3	Control	Xa	Intergenic	Windows_204652	28.572
H3K27me3	Control	Xa	Intergenic	Windows_204653	93.2322
H3K27me3	Control	Xa	Intergenic	Windows_204654	170.927
H3K27me3	Control	Xa	Intergenic	Windows_204655	95.8369
H3K27me3	Control	Xa	Intergenic	Windows_204656	94.0729
H3K27me3	Control	Xa	Intergenic	Windows_204657	124.628
H3K27me3	Control	Xa	Intergenic	Windows_204658	104.496
H3K27me3	Control	Xa	Intergenic	Windows_204659	73.127
H3K27me3	Control	Xa	Intergenic	Windows_204660	105.697
H3K27me3	Control	Xa	Intergenic	Windows_204661	52.9291
H3K27me3	Control	Xa	Intergenic	Windows_204662	52.03
H3K27me3	Control	Xa	Intergenic	Windows_204663	53.2725
H3K27me3	Control	Xa	Intergenic	Windows_204664	26.2038
H3K27me3	Control	Xa	Intergenic	Windows_204665	84.7584
H3K27me3	Control	Xa	Intergenic	Windows_204666	27.9678
H3K27me3	Control	Xa	Intergenic	Windows_204667	13.1518
H3K27me3	Control	Xa	Intergenic	Windows_204668	2.931
H3K27me3	Control	Xa	Intergenic	Windows_204669	32.7042
H3K27me3	Control	Xa	Intergenic	Windows_204670	71.6821
H3K27me3	Control	Xa	Intergenic	Windows_204682	6.19829
H3K27me3	Control	Xa	Intergenic	Windows_204683	7.21423
H3K27me3	Control	Xa	Intergenic	Windows_204684	22.3224
H3K27me3	Control	Xa	Intergenic	Windows_204685	7.83548
H3K27me3	Control	Xa	Intergenic	Windows_204686	1.27671
H3K27me3	Control	Xa	Intergenic	Windows_204687	9.28033
H3K27me3	Control	Xa	Intergenic	Windows_204697	55.4967
H3K27me3	Control	Xa	Intergenic	Windows_204698	115.757
H3K27me3	Control	Xa	Intergenic	Windows_204699	29.7973
H3K27me3	Control	Xa	Intergenic	Windows_204700	26.3548
H3K27me3	Control	Xa	Intergenic	Windows_204701	5.31628
H3K27me3	Control	Xa	Intergenic	Windows_204702	9.37295
H3K27me3	Control	Xa	Intergenic	Windows_204709	3.25018
H3K27me3	Control	Xa	Intergenic	Windows_204710	3.40121
H3K27me3	Control	Xa	Intergenic	Windows_204713	21.6769
H3K27me3	Control	Xa	Intergenic	Windows_204714	33.2499
H3K27me3	Control	Xa	Intergenic	Windows_204715	22.7684
H3K27me3	Control	Xa	Intergenic	Windows_204716	8.02073
H3K27me3	Control	Xa	Intergenic	Windows_204717	15.0084
H3K27me3	Control	Xa	Intergenic	Windows_204718	54.0277
H3K27me3	Control	Xa	Intergenic	Windows_204719	14.219
H3K27me3	Control	Xa	Intergenic	Windows_204720	10.0868
H3K27me3	Control	Xa	Intergenic	Windows_204721	14.7647
H3K27me3	Control	Xa	Intergenic	Windows_204722	18.7459
H3K27me3	Control	Xa	Intergenic	Windows_204723	18.5022
H3K27me3	Control	Xa	Intergenic	Windows_204726	19.7447
H3K27me3	Control	Xa	Intergenic	Windows_204727	13.9754
H3K27me3	Control	Xa	Intergenic	Windows_204728	8.3228
H3K27me3	Control	Xa	Intergenic	Windows_204729	8.24728
H3K27me3	Control	Xa	Intergenic	Windows_204730	9.67502
H3K27me3	Control	Xa	Intergenic	Windows_204731	6.42484
H3K27me3	Control	Xa	Intergenic	Windows_204732	6.65139
H3K27me3	Control	Xa	Intergenic	Windows_204745	9.75054
H3K27me3	Control	Xa	Intergenic	Windows_204746	11.7582
H3K27me3	Control	Xa	Intergenic	Windows_204747	8.56646
H3K27me3	Control	Xa	Intergenic	Windows_204748	9.73343
H3K27me3	Control	Xa	Intergenic	Windows_204749	5.24076
H3K27me3	Control	Xa	Intergenic	Windows_204750	9.22192
H3K27me3	Control	Xa	Intergenic	Windows_204751	3.64487
H3K27me3	Control	Xa	Intergenic	Windows_204752	10.0697
H3K27me3	Control	Xa	Intergenic	Windows_204753	10.3889
H3K27me3	Control	Xa	Intergenic	Windows_204754	7.0632
H3K27me3	Control	Xa	Intergenic	Windows_204790	8.97826
H3K27me3	Control	Xa	Intergenic	Windows_204791	7.85259
H3K27me3	Control	Xa	Intergenic	Windows_204792	9.93579
H3K27me3	Control	Xa	Intergenic	Windows_204793	4.35875
H3K27me3	Control	Xa	Intergenic	Windows_204794	6.89505
H3K27me3	Control	Xa	Intergenic	Windows_204795	6.10567
H3K27me3	Control	Xa	Intergenic	Windows_204796	7.21423
H3K27me3	Control	Xa	Intergenic	Windows_204797	16.4533
H3K27me3	Control	Xa	Intergenic	Windows_204798	10.406
H3K27me3	Control	Xa	Intergenic	Windows_204799	10.7081
H3K27me3	Control	Xa	Intergenic	Windows_204800	6.89505
H3K27me3	Control	Xa	Intergenic	Windows_204801	12.7571
H3K27me3	Control	Xa	Intergenic	Windows_204803	4.84606
H3K27me3	Control	Xa	Intergenic	Windows_204804	5.71097
H3K27me3	Control	Xa	Intergenic	Windows_204808	8.17176
H3K27me3	Control	Xa	Intergenic	Windows_204809	8.56646
H3K27me3	Control	Xa	Intergenic	Windows_204810	9.28033
H3K27me3	Control	Xa	Intergenic	Windows_204811	19.9713
H3K27me3	Control	Xa	Intergenic	Windows_204812	20.1394
H3K27me3	Control	Xa	Intergenic	Windows_204813	12.9423
H3K27me3	Control	Xa	Intergenic	Windows_204814	30.3189
H3K27me3	Control	Xa	Intergenic	Windows_204817	9.86027
H3K27me3	Control	Xa	Intergenic	Windows_204818	18.8043
H3K27me3	Control	Xa	Intergenic	Windows_204824	1.82244
H3K27me3	Control	Xa	Intergenic	Windows_204825	5.24076
H3K27me3	Control	Xa	Intergenic	Windows_204831	4.52689
H3K27me3	Control	Xa	Intergenic	Windows_204866	14.5795
H3K27me3	Control	Xa	Intergenic	Windows_204867	23.8769
H3K27me3	Control	Xa	Intergenic	Windows_204868	35.0723
H3K27me3	Control	Xa	Intergenic	Windows_204869	25.8846
H3K27me3	Control	Xa	Intergenic	Windows_204870	19.6863
H3K27me3	Control	Xa	Intergenic	Windows_204873	38.0959
H3K27me3	Control	Xa	Intergenic	Windows_204874	18.5022
H3K27me3	Control	Xa	Intergenic	Windows_204875	27.1442
H3K27me3	Control	Xa	Intergenic	Windows_204879	2.931
H3K27me3	Control	Xa	Intergenic	Windows_204883	9.61661
H3K27me3	Control	Xa	Intergenic	Windows_204896	6.27381
H3K27me3	Control	Xa	Intergenic	Windows_204899	13.5051
H3K27me3	Control	Xa	Intergenic	Windows_204901	4.35875
H3K27me3	Control	Xa	Intergenic	Windows_204902	8.97826
H3K27me3	Control	Xa	Intergenic	Windows_204903	6.68561
H3K27me3	Control	Xa	Intergenic	Windows_204905	7.53341
H3K27me3	Control	Xa	Intergenic	Windows_204906	4.67792
H3K27me3	Control	Xa	Intergenic	Windows_204907	2.77997
H3K27me3	Control	Xa	Intergenic	Windows_204908	4.28323
H3K27me3	Control	Xa	Intergenic	Windows_204909	1.91506
H3K27me3	Control	Xa	Intergenic	Windows_204910	6.98768
H3K27me3	Control	Xa	Intergenic	Windows_204913	15.6297
H3K27me3	Control	Xa	Intergenic	Windows_204914	17.7129
H3K27me3	Control	Xa	Intergenic	Windows_204915	11.0101
H3K27me3	Control	Xa	Intergenic	Windows_204916	6.27381
H3K27me3	Control	Xa	Intergenic	Windows_204917	1.03305
H3K27me3	Control	Xa	Intergenic	Windows_204918	4.35875
H3K27me3	Control	Xa	Intergenic	Windows_204919	2.14161
H3K27me3	Control	Xa	Intergenic	Windows_204920	4.28323
H3K27me3	Control	Xa	Intergenic	Windows_204921	4.77055
H3K27me3	Control	Xa	Intergenic	Windows_204922	5.24076
H3K27me3	Control	Xa	Intergenic	Windows_204923	4.67792
H3K27me3	Control	Xa	Intergenic	Windows_204924	1.10857
H3K27me3	Control	Xa	Intergenic	Windows_204925	1.6714
H3K27me3	Control	Xa	Intergenic	Windows_204926	2.23424
H3K27me3	Control	Xa	Intergenic	Windows_204927	3.66198
H3K27me3	Control	Xa	Intergenic	Windows_204930	8.64197
H3K27me3	Control	Xa	Intergenic	Windows_204931	2.85549
H3K27me3	Control	Xa	Intergenic	Windows_204933	2.21713
H3K27me3	Control	Xa	Intergenic	Windows_204934	1.6714
H3K27me3	Control	Xa	Intergenic	Windows_204935	3.96405
H3K27me3	Control	Xa	Intergenic	Windows_204936	2.46079
H3K27me3	Control	Xa	Intergenic	Windows_204941	6.03015
H3K27me3	Control	Xa	Intergenic	Windows_204946	1.6714
H3K27me3	Control	Xa	Intergenic	Windows_204949	1.27671
H3K27me3	Control	Xa	Intergenic	Windows_204950	4.28323
H3K27me3	Control	Xa	Intergenic	Windows_204951	7.23134
H3K27me3	Control	Xa	Intergenic	Windows_204952	0.713871
H3K27me3	Control	Xa	Intergenic	Windows_204953	2.77997
H3K27me3	Control	Xa	Intergenic	Windows_204954	3.64487
H3K27me3	Control	Xa	Intergenic	Windows_204955	4.69503
H3K27me3	Control	Xa	Intergenic	Windows_204956	5.65256
H3K27me3	Control	Xa	Intergenic	Windows_204957	3.09914
H3K27me3	Control	Xa	Intergenic	Windows_204958	0.957531
H3K27me3	Control	Xa	Intergenic	Windows_204960	2.85549
H3K27me3	Control	Xa	Intergenic	Windows_204961	3.56936
H3K27me3	Control	Xa	Intergenic	Windows_204962	6.27381
H3K27me3	Control	Xa	Intergenic	Windows_204967	15.101
H3K27me3	Control	Xa	Intergenic	Windows_204968	9.91868
H3K27me3	Control	Xa	Intergenic	Windows_204972	16.8308
H3K27me3	Control	Xa	Intergenic	Windows_204973	8.97826
H3K27me3	Control	Xa	Intergenic	Windows_204974	69.0703
H3K27me3	Control	Xa	Intergenic	Windows_204975	8.81012
H3K27me3	Control	Xa	Intergenic	Windows_204976	20.3247
H3K27me3	Control	Xa	Intergenic	Windows_204977	33.8882
H3K27me3	Control	Xa	Intergenic	Windows_204978	15.3276
H3K27me3	Control	Xa	Intergenic	Windows_204981	20.7194
H3K27me3	Control	Xa	Intergenic	Windows_204986	10.8007
H3K27me3	Control	Xa	Intergenic	Windows_204987	26.1525
H3K27me3	Control	Xa	Intergenic	Windows_204988	10.9517
H3K27me3	Control	Xa	Intergenic	Windows_204989	1.74692
H3K27me3	Control	Xa	Intergenic	Windows_204990	9.52399
H3K27me3	Control	Xa	Intergenic	Windows_204991	17.9223
H3K27me3	Control	Xa	Intergenic	Windows_204999	8.71749
H3K27me3	Control	Xa	Intergenic	Windows_205001	22.861
H3K27me3	Control	Xa	Intergenic	Windows_205004	7.85259
H3K27me3	Control	Xa	Intergenic	Windows_205005	4.9971
H3K27me3	Control	Xa	Intergenic	Windows_205015	13.8072
H3K27me3	Control	Xa	Intergenic	Windows_205016	12.3211
H3K27me3	Control	Xa	Intergenic	Windows_205017	18.4096
H3K27me3	Control	Xa	Intergenic	Windows_205018	17.1329
H3K27me3	Control	Xa	Intergenic	Windows_205019	25.4728
H3K27me3	Control	Xa	Intergenic	Windows_205031	11.1954
H3K27me3	Control	Xa	Intergenic	Windows_205032	17.9394
H3K27me3	Control	Xa	Intergenic	Windows_205033	60.528
H3K27me3	Control	Xa	Intergenic	Windows_205049	31.9561
H3K27me3	Control	Xa	Intergenic	Windows_205050	72.3034
H3K27me3	Control	Xa	Intergenic	Windows_205051	64.5847
H3K27me3	Control	Xa	Intergenic	Windows_205055	41.6724
H3K27me3	Control	Xa	Intergenic	Windows_205059	13.8656
H3K27me3	Control	Xa	Intergenic	Windows_205060	8.41542
H3K27me3	Control	Xa	Intergenic	Windows_205061	23.6162
H3K27me3	Control	Xa	Intergenic	Windows_205062	27.7826
H3K27me3	Control	Xa	Intergenic	Windows_205063	18.1317
H3K27me3	Control	Xa	Intergenic	Windows_205064	18.0149
H3K27me3	Control	Xa	Intergenic	Windows_205065	4.1906
H3K27me3	Control	Xa	Intergenic	Windows_205066	6.57588
H3K27me3	Control	Xa	Intergenic	Windows_205067	14.1264
H3K27me3	Control	Xa	Intergenic	Windows_205082	16.0243
H3K27me3	Control	Xa	Intergenic	Windows_205083	5.78649
H3K27me3	Control	Xa	Intergenic	Windows_205084	1.6714
H3K27me3	Control	Xa	Intergenic	Windows_205085	0
H3K27me3	Control	Xa	Intergenic	Windows_205099	41.5556
H3K27me3	Control	Xa	Intergenic	Windows_205100	11.3464
H3K27me3	Control	Xa	Intergenic	Windows_205101	13.8072
H3K27me3	Control	Xa	Intergenic	Windows_205102	2.931
H3K27me3	Control	Xa	Intergenic	Windows_205103	9.20481
H3K27me3	Control	Xa	Intergenic	Windows_205104	13.3028
H3K27me3	Control	Xa	Intergenic	Windows_205105	51.1138
H3K27me3	Control	Xa	Intergenic	Windows_205106	17.3182
H3K27me3	Control	Xa	Intergenic	Windows_205107	16.2509
H3K27me3	Control	Xa	Intergenic	Windows_205108	25.4728
H3K27me3	Control	Xa	Intergenic	Windows_205109	23.6504
H3K27me3	Control	Xa	Intergenic	Windows_205111	5.54283
H3K27me3	Control	Xa	Intergenic	Windows_205115	15.9488
H3K27me3	Control	Xa	Intergenic	Windows_205116	7.39948
H3K27me3	Control	Xa	Intergenic	Windows_205117	11.2538
H3K27me3	Control	Xa	Intergenic	Windows_205118	15.4786
H3K27me3	Control	Xa	Intergenic	Windows_205119	18.1076
H3K27me3	Control	Xa	Intergenic	Windows_205123	27.5389
H3K27me3	Control	Xa	Intergenic	Windows_205124	11.0444
H3K27me3	Control	Xa	Intergenic	Windows_205125	38.0375
H3K27me3	Control	Xa	Intergenic	Windows_205126	43.1273
H3K27me3	Control	Xa	Intergenic	Windows_205127	15.7978
H3K27me3	Control	Xa	Intergenic	Windows_205128	18.8969
H3K27me3	Control	Xa	Intergenic	Windows_205129	13.3541
H3K27me3	Control	Xa	Intergenic	Windows_205130	88.815
H3K27me3	Control	Xa	Intergenic	Windows_205131	29.7903
H3K27me3	Control	Xa	Intergenic	Windows_205132	36.0299
H3K27me3	Control	Xa	Intergenic	Windows_205133	66.2732
H3K27me3	Control	Xa	Intergenic	Windows_205134	27.4634
H3K27me3	Control	Xa	Intergenic	Windows_205135	28.4038
H3K27me3	Control	Xa	Intergenic	Windows_205136	42.06
H3K27me3	Control	Xa	Intergenic	Windows_205137	133.099
H3K27me3	Control	Xa	Intergenic	Windows_205138	242.743
H3K27me3	Control	Xa	Intergenic	Windows_205139	124.426
H3K27me3	Control	Xa	Intergenic	Windows_205140	59.79
H3K27me3	Control	Xa	Intergenic	Windows_205141	27.6315
H3K27me3	Control	Xa	Intergenic	Windows_205142	47.9391
H3K27me3	Control	Xa	Intergenic	Windows_205143	50.702
H3K27me3	Control	Xa	Intergenic	Windows_205144	25.8091
H3K27me3	Control	Xa	Intergenic	Windows_205147	39.3142
H3K27me3	Control	Xa	Intergenic	Windows_205148	265.302
H3K27me3	Control	Xa	Intergenic	Windows_205152	52.4418
H3K27me3	Control	Xa	Intergenic	Windows_205153	60.5622
H3K27me3	Control	Xa	Intergenic	Windows_205154	14.2774
H3K27me3	Control	Xa	Intergenic	Windows_205155	34.1319
H3K27me3	Control	Xa	Intergenic	Windows_205156	10.8007
H3K27me3	Control	Xa	Intergenic	Windows_205157	13.3199
H3K27me3	Control	Xa	Intergenic	Windows_205158	18.8043
H3K27me3	Control	Xa	Intergenic	Windows_205159	37.962
H3K27me3	Control	Xa	Intergenic	Windows_205160	24.8516
H3K27me3	Control	Xa	Intergenic	Windows_205161	9.03667
H3K27me3	Control	Xa	Intergenic	Windows_205162	10.0697
H3K27me3	Control	Xa	Intergenic	Windows_205163	11.7411
H3K27me3	Control	Xa	Intergenic	Windows_205164	16.3777
H3K27me3	Control	Xa	Intergenic	Windows_205166	12.6231
H3K27me3	Control	Xa	Intergenic	Windows_205167	12.5476
H3K27me3	Control	Xa	Intergenic	Windows_205169	37.2653
H3K27me3	Control	Xa	Intergenic	Windows_205170	28.3625
H3K27me3	Control	Xa	Intergenic	Windows_205171	47.8052
H3K27me3	Control	Xa	Intergenic	Windows_205172	31.0328
H3K27me3	Control	Xa	Intergenic	Windows_205173	35.7449
H3K27me3	Control	Xa	Intergenic	Windows_205174	27.7071
H3K27me3	Control	Xa	Intergenic	Windows_205175	13.8072
H3K27me3	Control	Xa	Intergenic	Windows_205176	10.8933
H3K27me3	Control	Xa	Intergenic	Windows_205177	29.6634
H3K27me3	Control	Xa	Intergenic	Windows_205178	24.6834
H3K27me3	Control	Xa	Intergenic	Windows_205179	7.86969
H3K27me3	Control	Xa	Intergenic	Windows_205180	14.0509
H3K27me3	Control	Xa	Intergenic	Windows_205182	14.6721
H3K27me3	Control	Xa	Intergenic	Windows_205183	45.1007
H3K27me3	Control	Xa	Intergenic	Windows_205184	16.268
H3K27me3	Control	Xa	Intergenic	Windows_205185	20.1394
H3K27me3	Control	Xa	Intergenic	Windows_205186	28.7572
H3K27me3	Control	Xa	Intergenic	Windows_205187	13.9754
H3K27me3	Control	Xa	Intergenic	Windows_205189	42.3621
H3K27me3	Control	Xa	Intergenic	Windows_205190	35.2989
H3K27me3	Control	Xa	Intergenic	Windows_205191	32.1413
H3K27me3	Control	Xa	Intergenic	Windows_205192	36.8192
H3K27me3	Control	Xa	Intergenic	Windows_205193	8.97826
H3K27me3	Control	Xa	Intergenic	Windows_205194	65.3157
H3K27me3	Control	Xa	Intergenic	Windows_205195	84.9265
H3K27me3	Control	Xa	Intergenic	Windows_205196	9.28033
H3K27me3	Control	Xa	Intergenic	Windows_205197	46.9061
H3K27me3	Control	Xa	Intergenic	Windows_205198	40.4228
H3K27me3	Control	Xa	Intergenic	Windows_205199	12.4721
H3K27me3	Control	Xa	Intergenic	Windows_205200	6.27381
H3K27me3	Control	Xa	Intergenic	Windows_205201	6.92927
H3K27me3	Control	Xa	Intergenic	Windows_205202	12.304
H3K27me3	Control	Xa	Intergenic	Windows_205203	9.69213
H3K27me3	Control	Xa	Intergenic	Windows_205204	10.8007
H3K27me3	Control	Xa	Intergenic	Windows_205205	22.2397
H3K27me3	Control	Xa	Intergenic	Windows_205206	23.5336
H3K27me3	Control	Xa	Intergenic	Windows_205207	27.7826
H3K27me3	Control	Xa	Intergenic	Windows_205208	15.8733
H3K27me3	Control	Xa	Intergenic	Windows_205210	6.50036
H3K27me3	Control	Xa	Intergenic	Windows_205211	6.68561
H3K27me3	Control	Xa	Intergenic	Windows_205212	9.69213
H3K27me3	Control	Xa	Intergenic	Windows_205213	3.56936
H3K27me3	Control	Xa	Intergenic	Windows_205214	8.3228
H3K27me3	Control	Xa	Intergenic	Windows_205215	5.95463
H3K27me3	Control	Xa	Intergenic	Windows_205218	9.28033
H3K27me3	Control	Xa	Intergenic	Windows_205219	9.12929
H3K27me3	Control	Xa	Intergenic	Windows_205220	6.03015
H3K27me3	Control	Xa	Intergenic	Windows_205221	14.2945
H3K27me3	Control	Xa	Intergenic	Windows_205222	11.0272
H3K27me3	Control	Xa	Intergenic	Windows_205223	5.16524
H3K27me3	Control	Xa	Intergenic	Windows_205224	6.51747
H3K27me3	Control	Xa	Intergenic	Windows_205225	13.8072
H3K27me3	Control	Xa	Intergenic	Windows_205226	17.5618
H3K27me3	Control	Xa	Intergenic	Windows_205227	21.097
H3K27me3	Control	Xa	Intergenic	Windows_205228	20.8291
H3K27me3	Control	Xa	Intergenic	Windows_205229	17.8639
H3K27me3	Control	Xa	Intergenic	Windows_205230	10.9517
H3K27me3	Control	Xa	Intergenic	Windows_205231	4.67792
H3K27me3	Control	Xa	Intergenic	Windows_205232	23.4993
H3K27me3	Control	Xa	Intergenic	Windows_205233	21.7524
H3K27me3	Control	Xa	Intergenic	Windows_205234	10.406
H3K27me3	Control	Xa	Intergenic	Windows_205238	30.0923
H3K27me3	Control	Xa	Intergenic	Windows_205239	30.9401
H3K27me3	Control	Xa	Intergenic	Windows_205240	46.3432
H3K27me3	Control	Xa	Intergenic	Windows_205241	8.88563
H3K27me3	Control	Xa	Intergenic	Windows_205242	11.1199
H3K27me3	Control	Xa	Intergenic	Windows_205243	23.5749
H3K27me3	Control	Xa	Intergenic	Windows_205244	24.9855
H3K27me3	Control	Xa	Intergenic	Windows_205245	28.438
H3K27me3	Control	Xa	Intergenic	Windows_205246	35.5012
H3K27me3	Control	Xa	Intergenic	Windows_205247	31.4446
H3K27me3	Control	Xa	Intergenic	Windows_205248	16.3606
H3K27me3	Control	Xa	Intergenic	Windows_205249	11.439
H3K27me3	Control	Xa	Intergenic	Windows_205250	6.44195
H3K27me3	Control	Xa	Intergenic	Windows_205301	49.6276
H3K27me3	Control	Xa	Intergenic	Windows_205302	26.1867
H3K27me3	Control	Xa	Intergenic	Windows_205303	13.488
H3K27me3	Control	Xa	Intergenic	Windows_205304	16.999
H3K27me3	Control	Xa	Intergenic	Windows_205305	11.9264
H3K27me3	Control	Xa	Intergenic	Windows_205306	11.3293
H3K27me3	Control	Xa	Intergenic	Windows_205307	3.17466
H3K27me3	Control	Xa	Intergenic	Windows_205308	1.50326
H3K27me3	Control	Xa	Intergenic	Windows_205309	9.29743
H3K27me3	Control	Xa	Intergenic	Windows_205310	4.52689
H3K27me3	Control	Xa	Intergenic	Windows_205311	3.49384
H3K27me3	Control	Xa	Intergenic	Windows_205312	9.97709
H3K27me3	Control	Xa	Intergenic	Windows_205313	9.75054
H3K27me3	Control	Xa	Intergenic	Windows_205314	10.7252
H3K27me3	Control	Xa	Intergenic	Windows_205315	9.69213
H3K27me3	Control	Xa	Intergenic	Windows_205316	1.10857
H3K27me3	Control	Xa	Intergenic	Windows_205317	2.46079
H3K27me3	Control	Xa	Intergenic	Windows_205318	1.35223
H3K27me3	Control	Xa	Intergenic	Windows_205319	1.27671
H3K27me3	Control	Xa	Intergenic	Windows_205320	7.0632
H3K27me3	Control	Xa	Intergenic	Windows_205321	4.28323
H3K27me3	Control	Xa	Intergenic	Windows_205322	3.66198
H3K27me3	Control	Xa	Intergenic	Windows_205323	0.319177
H3K27me3	Control	Xa	Intergenic	Windows_205324	4.37585
H3K27me3	Control	Xa	Intergenic	Windows_205325	7.13871
H3K27me3	Control	Xa	Intergenic	Windows_205326	3.96405
H3K27me3	Control	Xa	Intergenic	Windows_205327	3.81302
H3K27me3	Control	Xa	Intergenic	Windows_205328	6.29091
H3K27me3	Control	Xa	Intergenic	Windows_205329	1.03305
H3K27me3	Control	Xa	Intergenic	Windows_205331	13.0178
H3K27me3	Control	Xa	Intergenic	Windows_205332	13.488
H3K27me3	Control	Xa	Intergenic	Windows_205333	23.012
H3K27me3	Control	Xa	Intergenic	Windows_205334	14.5211
H3K27me3	Control	Xa	Intergenic	Windows_205335	3.66198
H3K27me3	Control	Xa	Intergenic	Windows_205336	8.43253
H3K27me3	Control	Xa	Intergenic	Windows_205337	14.3872
H3K27me3	Control	Xa	Intergenic	Windows_205338	5.95463
H3K27me3	Control	Xa	Intergenic	Windows_205339	22.0545
H3K27me3	Control	Xa	Intergenic	Windows_205340	18.5022
H3K27me3	Control	Xa	Intergenic	Windows_205341	49.2158
H3K27me3	Control	Xa	Intergenic	Windows_205360	20.7536
H3K27me3	Control	Xa	Intergenic	Windows_205361	18.6533
H3K27me3	Control	Xa	Intergenic	Windows_205362	10.6497
H3K27me3	Control	Xa	Intergenic	Windows_205423	15.9659
H3K27me3	Control	Xa	Intergenic	Windows_205424	12.1942
H3K27me3	Control	Xa	Intergenic	Windows_205425	10.4815
H3K27me3	Control	Xa	Intergenic	Windows_205426	5.39179
H3K27me3	Control	Xa	Intergenic	Windows_205427	7.38237
H3K27me3	Control	Xa	Intergenic	Windows_205428	11.7411
H3K27me3	Control	Xa	Intergenic	Windows_205429	6.89505
H3K27me3	Control	Xa	Intergenic	Windows_205432	1.42774
H3K27me3	Control	Xa	Intergenic	Windows_205433	6.2567
H3K27me3	Control	Xa	Intergenic	Windows_205434	3.17466
H3K27me3	Control	Xa	Intergenic	Windows_205435	1.42774
H3K27me3	Control	Xa	Intergenic	Windows_205436	4.20771
H3K27me3	Control	Xa	Intergenic	Windows_205437	8.88563
H3K27me3	Control	Xa	Intergenic	Windows_205439	5.24076
H3K27me3	Control	Xa	Intergenic	Windows_205440	4.45137
H3K27me3	Control	Xa	Intergenic	Windows_205441	5.31628
H3K27me3	Control	Xa	Intergenic	Windows_205442	7.30686
H3K27me3	Control	Xa	Intergenic	Windows_205443	10.1623
H3K27me3	Control	Xa	Intergenic	Windows_205444	7.38237
H3K27me3	Control	Xa	Intergenic	Windows_205448	35.4086
H3K27me3	Control	Xa	Intergenic	Windows_205450	21.6598
H3K27me3	Control	Xa	Intergenic	Windows_205458	11.6656
H3K27me3	Control	Xa	Intergenic	Windows_205459	18.5607
H3K27me3	Control	Xa	Intergenic	Windows_205460	25.6994
H3K27me3	Control	Xa	Intergenic	Windows_205461	14.8403
H3K27me3	Control	Xa	Intergenic	Windows_205462	50.0978
H3K27me3	Control	Xa	Intergenic	Windows_205463	25.507
H3K27me3	Control	Xa	Intergenic	Windows_205464	19.5353
H3K27me3	Control	Xa	Intergenic	Windows_205465	10.0868
H3K27me3	Control	Xa	Intergenic	Windows_205466	5.08972
H3K27me3	Control	Xa	Intergenic	Windows_205467	22.6344
H3K27me3	Control	Xa	Intergenic	Windows_205468	16.5117
H3K27me3	Control	Xa	Intergenic	Windows_205469	9.03667
H3K27me3	Control	Xa	Intergenic	Windows_205470	12.304
H3K27me3	Control	Xa	Intergenic	Windows_205471	12.7742
H3K27me3	Control	Xa	Intergenic	Windows_205472	12.4721
H3K27me3	Control	Xa	Intergenic	Windows_205473	7.45789
H3K27me3	Control	Xa	Intergenic	Windows_205474	4.20771
H3K27me3	Control	Xa	Intergenic	Windows_205475	8.02073
H3K27me3	Control	Xa	Intergenic	Windows_205476	13.4296
H3K27me3	Control	Xa	Intergenic	Windows_205477	13.2031
H3K27me3	Control	Xa	Intergenic	Windows_205480	11.6072
H3K27me3	Control	Xa	Intergenic	Windows_205481	6.10567
H3K27me3	Control	Xa	Intergenic	Windows_205482	7.28975
H3K27me3	Control	Xa	Intergenic	Windows_205483	4.20771
H3K27me3	Control	Xa	Intergenic	Windows_205484	8.7346
H3K27me3	Control	Xa	Intergenic	Windows_205485	7.38237
H3K27me3	Control	Xa	Intergenic	Windows_205488	9.78475
H3K27me3	Control	Xa	Intergenic	Windows_205489	19.35
H3K27me3	Control	Xa	Intergenic	Windows_205490	10.406
H3K27me3	Control	Xa	Intergenic	Windows_205491	3.3257
H3K27me3	Control	Xa	Intergenic	Windows_205492	8.88563
H3K27me3	Control	Xa	Intergenic	Windows_205493	4.28323
H3K27me3	Control	Xa	Intergenic	Windows_205494	3.81302
H3K27me3	Control	Xa	Intergenic	Windows_205495	1.82244
H3K27me3	Control	Xa	Intergenic	Windows_205496	5.16524
H3K27me3	Control	Xa	Intergenic	Windows_205497	13.9754
H3K27me3	Control	Xa	Intergenic	Windows_205498	5.55994
H3K27me3	Control	Xa	Intergenic	Windows_205499	8.81012
H3K27me3	Control	Xa	Intergenic	Windows_205502	15.7052
H3K27me3	Control	Xa	Intergenic	Windows_205503	20.2321
H3K27me3	Control	Xa	Intergenic	Windows_205504	16.9648
H3K27me3	Control	Xa	Intergenic	Windows_205505	13.1689
H3K27me3	Control	Xa	Intergenic	Windows_205506	32.3095
H3K27me3	Control	Xa	Intergenic	Windows_205507	21.0386
H3K27me3	Control	Xa	Intergenic	Windows_205508	35.0552
H3K27me3	Control	Xa	Intergenic	Windows_205511	6.42484
H3K27me3	Control	Xa	Intergenic	Windows_205512	14.9913
H3K27me3	Control	Xa	Intergenic	Windows_205513	10.6154
H3K27me3	Control	Xa	Intergenic	Windows_205514	16.5872
H3K27me3	Control	Xa	Intergenic	Windows_205515	38.4906
H3K27me3	Control	Xa	Intergenic	Windows_205516	17.3595
H3K27me3	Control	Xa	Intergenic	Windows_205518	17.2084
H3K27me3	Control	Xa	Intergenic	Windows_205519	31.4274
H3K27me3	Control	Xa	Intergenic	Windows_205520	19.1648
H3K27me3	Control	Xa	Intergenic	Windows_205521	37.4405
H3K27me3	Control	Xa	Intergenic	Windows_205523	11.6072
H3K27me3	Control	Xa	Intergenic	Windows_205524	12.1358
H3K27me3	Control	Xa	Intergenic	Windows_205525	8.3399
H3K27me3	Control	Xa	Intergenic	Windows_205526	16.0243
H3K27me3	Control	Xa	Intergenic	Windows_205527	17.3595
H3K27me3	Control	Xa	Intergenic	Windows_205528	8.09624
H3K27me3	Control	Xa	Intergenic	Windows_205529	4.9971
H3K27me3	Control	Xa	Intergenic	Windows_205530	9.20481
H3K27me3	Control	Xa	Intergenic	Windows_205531	16.5117
H3K27me3	Control	Xa	Intergenic	Windows_205532	12.6815
H3K27me3	Control	Xa	Intergenic	Windows_205533	12.3624
H3K27me3	Control	Xa	Intergenic	Windows_205534	12.6986
H3K27me3	Control	Xa	Intergenic	Windows_205535	8.41542
H3K27me3	Control	Xa	Intergenic	Windows_205536	6.2567
H3K27me3	Control	Xa	Intergenic	Windows_205537	7.45789
H3K27me3	Control	Xa	Intergenic	Windows_205539	3.96405
H3K27me3	Control	Xa	Intergenic	Windows_205540	8.15466
H3K27me3	Control	Xa	Intergenic	Windows_205541	10.0113
H3K27me3	Control	Xa	Intergenic	Windows_205542	4.82896
H3K27me3	Control	Xa	Intergenic	Windows_205543	2.38527
H3K27me3	Control	Xa	Intergenic	Windows_205544	7.38237
H3K27me3	Control	Xa	Intergenic	Windows_205545	4.82896
H3K27me3	Control	Xa	Intergenic	Windows_205546	3.25018
H3K27me3	Control	Xa	Intergenic	Windows_205547	4.28323
H3K27me3	Control	Xa	Intergenic	Windows_205548	3.96405
H3K27me3	Control	Xa	Intergenic	Windows_205549	6.27381
H3K27me3	Control	Xa	Intergenic	Windows_205550	7.9281
H3K27me3	Control	Xa	Intergenic	Windows_205552	3.41832
H3K27me3	Control	Xa	Intergenic	Windows_205553	5.33338
H3K27me3	Control	Xa	Intergenic	Windows_205554	5.71097
H3K27me3	Control	Xa	Intergenic	Windows_205555	1.59588
H3K27me3	Control	Xa	Intergenic	Windows_205556	3.00652
H3K27me3	Control	Xa	Intergenic	Windows_205557	3.88853
H3K27me3	Control	Xa	Intergenic	Windows_205559	12.9252
H3K27me3	Control	Xa	Intergenic	Windows_205560	3.7375
H3K27me3	Control	Xa	Intergenic	Windows_205561	3.66198
H3K27me3	Control	Xa	Intergenic	Windows_205562	1.6714
H3K27me3	Control	Xa	Intergenic	Windows_205564	3.09914
H3K27me3	Control	Xa	Intergenic	Windows_205565	0.319177
H3K27me3	Control	Xa	Intergenic	Windows_205568	2.931
H3K27me3	Control	Xa	Intergenic	Windows_205569	3.56936
H3K27me3	Control	Xa	Intergenic	Windows_205570	3.64487
H3K27me3	Control	Xa	Intergenic	Windows_205571	2.0661
H3K27me3	Control	Xa	Intergenic	Windows_205572	7.94521
H3K27me3	Control	Xa	Intergenic	Windows_205573	2.53631
H3K27me3	Control	Xa	Intergenic	Windows_205574	4.20771
H3K27me3	Control	Xa	Intergenic	Windows_205576	2.46079
H3K27me3	Control	Xa	Intergenic	Windows_205577	4.67792
H3K27me3	Control	Xa	Intergenic	Windows_205578	2.38527
H3K27me3	Control	Xa	Intergenic	Windows_205579	4.35875
H3K27me3	Control	Xa	Intergenic	Windows_205580	9.03667
H3K27me3	Control	Xa	Intergenic	Windows_205581	8.49094
H3K27me3	Control	Xa	Intergenic	Windows_205582	5.93752
H3K27me3	Control	Xa	Intergenic	Windows_205583	6.76113
H3K27me3	Control	Xa	Intergenic	Windows_205585	3.49384
H3K27me3	Control	Xa	Intergenic	Windows_205586	6.59298
H3K27me3	Control	Xa	Intergenic	Windows_205587	5.71097
H3K27me3	Control	Xa	Intergenic	Windows_205588	7.60893
[truncated: 91,161 more rows]

## Sheet: Extended Figure 9d
HistoneMark	Condition	Allele	Context	Symbol	Normalized Coverage
H2AK119ubi	Control	Xa	Intergenic	Windows_202198	5.00838
H2AK119ubi	Control	Xa	Intergenic	Windows_202199	3.52139
H2AK119ubi	Control	Xa	Intergenic	Windows_202200	4.0688
H2AK119ubi	Control	Xa	Intergenic	Windows_202201	5.71104
H2AK119ubi	Control	Xa	Intergenic	Windows_202202	11.9695
H2AK119ubi	Control	Xa	Intergenic	Windows_202203	5.086
H2AK119ubi	Control	Xa	Intergenic	Windows_202205	6.02558
H2AK119ubi	Control	Xa	Intergenic	Windows_202206	8.05998
H2AK119ubi	Control	Xa	Intergenic	Windows_202207	3.91355
H2AK119ubi	Control	Xa	Intergenic	Windows_202208	8.68502
H2AK119ubi	Control	Xa	Intergenic	Windows_202209	7.90069
H2AK119ubi	Control	Xa	Intergenic	Windows_202210	6.1032
H2AK119ubi	Control	Xa	Intergenic	Windows_202211	6.18083
H2AK119ubi	Control	Xa	Intergenic	Windows_202212	2.97398
H2AK119ubi	Control	Xa	Intergenic	Windows_202213	9.07718
H2AK119ubi	Control	Xa	Intergenic	Windows_202216	5.086
H2AK119ubi	Control	Xa	Intergenic	Windows_202217	3.67664
H2AK119ubi	Control	Xa	Intergenic	Windows_202218	7.98236
H2AK119ubi	Control	Xa	Intergenic	Windows_202220	5.40054
H2AK119ubi	Control	Xa	Intergenic	Windows_202221	8.45214
H2AK119ubi	Control	Xa	Intergenic	Windows_202224	6.49537
H2AK119ubi	Control	Xa	Intergenic	Windows_202225	9.86151
H2AK119ubi	Control	Xa	Intergenic	Windows_202226	15.5685
H2AK119ubi	Control	Xa	Intergenic	Windows_202227	10.7194
H2AK119ubi	Control	Xa	Intergenic	Windows_202228	12.6762
H2AK119ubi	Control	Xa	Intergenic	Windows_202229	15.6502
H2AK119ubi	Control	Xa	Intergenic	Windows_202230	16.1976
H2AK119ubi	Control	Xa	Intergenic	Windows_202231	13.9263
H2AK119ubi	Control	Xa	Intergenic	Windows_202232	16.5121
H2AK119ubi	Control	Xa	Intergenic	Windows_202233	11.5037
H2AK119ubi	Control	Xa	Intergenic	Windows_202234	17.0595
H2AK119ubi	Control	Xa	Intergenic	Windows_202235	23.0035
H2AK119ubi	Control	Xa	Intergenic	Windows_202236	22.6889
H2AK119ubi	Control	Xa	Intergenic	Windows_202237	15.1804
H2AK119ubi	Control	Xa	Intergenic	Windows_202238	5.63342
H2AK119ubi	Control	Xa	Intergenic	Windows_202239	9.31409
H2AK119ubi	Control	Xa	Intergenic	Windows_202240	8.60739
H2AK119ubi	Control	Xa	Intergenic	Windows_202241	13.771
H2AK119ubi	Control	Xa	Intergenic	Windows_202242	13.6158
H2AK119ubi	Control	Xa	Intergenic	Windows_202243	14.9435
H2AK119ubi	Control	Xa	Intergenic	Windows_202244	22.8482
H2AK119ubi	Control	Xa	Intergenic	Windows_202245	10.9563
H2AK119ubi	Control	Xa	Intergenic	Windows_202246	11.1116
H2AK119ubi	Control	Xa	Intergenic	Windows_202247	11.8919
H2AK119ubi	Control	Xa	Intergenic	Windows_202248	10.4049
H2AK119ubi	Control	Xa	Intergenic	Windows_202249	18.7794
H2AK119ubi	Control	Xa	Intergenic	Windows_202251	15.3356
H2AK119ubi	Control	Xa	Intergenic	Windows_202252	15.1028
H2AK119ubi	Control	Xa	Intergenic	Windows_202253	13.6158
H2AK119ubi	Control	Xa	Intergenic	Windows_202263	16.2752
H2AK119ubi	Control	Xa	Intergenic	Windows_202264	11.659
H2AK119ubi	Control	Xa	Intergenic	Windows_202265	13.9303
H2AK119ubi	Control	Xa	Intergenic	Windows_202266	16.741
H2AK119ubi	Control	Xa	Intergenic	Windows_202267	16.1976
H2AK119ubi	Control	Xa	Intergenic	Windows_202270	16.6674
H2AK119ubi	Control	Xa	Intergenic	Windows_202271	10.4089
H2AK119ubi	Control	Xa	Intergenic	Windows_202272	28.0159
H2AK119ubi	Control	Xa	Intergenic	Windows_202273	18.3872
H2AK119ubi	Control	Xa	Intergenic	Windows_202274	15.6502
H2AK119ubi	Control	Xa	Intergenic	Windows_202275	22.3784
H2AK119ubi	Control	Xa	Intergenic	Windows_202276	18.6242
H2AK119ubi	Control	Xa	Intergenic	Windows_202277	42.8817
H2AK119ubi	Control	Xa	Intergenic	Windows_202278	34.1231
H2AK119ubi	Control	Xa	Intergenic	Windows_202279	9.62863
H2AK119ubi	Control	Xa	Intergenic	Windows_202280	25.5853
H2AK119ubi	Control	Xa	Intergenic	Windows_202281	30.2015
H2AK119ubi	Control	Xa	Intergenic	Windows_202282	17.2148
H2AK119ubi	Control	Xa	Intergenic	Windows_202285	15.4133
H2AK119ubi	Control	Xa	Intergenic	Windows_202286	15.3356
H2AK119ubi	Control	Xa	Intergenic	Windows_202287	29.1067
H2AK119ubi	Control	Xa	Intergenic	Windows_202288	32.3175
H2AK119ubi	Control	Xa	Intergenic	Windows_202289	23.314
H2AK119ubi	Control	Xa	Intergenic	Windows_202290	19.5637
H2AK119ubi	Control	Xa	Intergenic	Windows_202316	23.3956
H2AK119ubi	Control	Xa	Intergenic	Windows_202317	12.3657
H2AK119ubi	Control	Xa	Intergenic	Windows_202318	22.9258
H2AK119ubi	Control	Xa	Intergenic	Windows_202319	22.6889
H2AK119ubi	Control	Xa	Intergenic	Windows_202320	20.2624
H2AK119ubi	Control	Xa	Intergenic	Windows_202321	25.1971
H2AK119ubi	Control	Xa	Intergenic	Windows_202322	12.284
H2AK119ubi	Control	Xa	Intergenic	Windows_202323	9.15481
H2AK119ubi	Control	Xa	Intergenic	Windows_202324	18.6242
H2AK119ubi	Control	Xa	Intergenic	Windows_202325	27.542
H2AK119ubi	Control	Xa	Intergenic	Windows_202326	24.4169
H2AK119ubi	Control	Xa	Intergenic	Windows_202327	36.3864
H2AK119ubi	Control	Xa	Intergenic	Windows_202328	18.7018
H2AK119ubi	Control	Xa	Intergenic	Windows_202342	18.1584
H2AK119ubi	Control	Xa	Intergenic	Windows_202343	33.8005
H2AK119ubi	Control	Xa	Intergenic	Windows_202352	35.3651
H2AK119ubi	Control	Xa	Intergenic	Windows_202355	20.1888
H2AK119ubi	Control	Xa	Intergenic	Windows_202356	10.2496
H2AK119ubi	Control	Xa	Intergenic	Windows_202357	21.1283
H2AK119ubi	Control	Xa	Intergenic	Windows_202358	40.1406
H2AK119ubi	Control	Xa	Intergenic	Windows_202359	43.0329
H2AK119ubi	Control	Xa	Intergenic	Windows_202360	28.1671
H2AK119ubi	Control	Xa	Intergenic	Windows_202379	48.2046
H2AK119ubi	Control	Xa	Intergenic	Windows_202380	41.3211
H2AK119ubi	Control	Xa	Intergenic	Windows_202381	36.1494
H2AK119ubi	Control	Xa	Intergenic	Windows_202382	35.6837
H2AK119ubi	Control	Xa	Intergenic	Windows_202383	35.5284
H2AK119ubi	Control	Xa	Intergenic	Windows_202385	58.3031
H2AK119ubi	Control	Xa	Intergenic	Windows_202386	50.3167
H2AK119ubi	Control	Xa	Intergenic	Windows_202387	43.5884
H2AK119ubi	Control	Xa	Intergenic	Windows_202392	74.0268
H2AK119ubi	Control	Xa	Intergenic	Windows_202393	72.932
H2AK119ubi	Control	Xa	Intergenic	Windows_202394	53.6011
H2AK119ubi	Control	Xa	Intergenic	Windows_202395	65.3378
H2AK119ubi	Control	Xa	Intergenic	Windows_202396	54.5448
H2AK119ubi	Control	Xa	Intergenic	Windows_202397	51.6444
H2AK119ubi	Control	Xa	Intergenic	Windows_202399	53.6011
H2AK119ubi	Control	Xa	Intergenic	Windows_202445	22.1455
H2AK119ubi	Control	Xa	Intergenic	Windows_202446	29.8134
H2AK119ubi	Control	Xa	Intergenic	Windows_202449	29.1883
H2AK119ubi	Control	Xa	Intergenic	Windows_202458	21.6717
H2AK119ubi	Control	Xa	Intergenic	Windows_202468	40.059
H2AK119ubi	Control	Xa	Intergenic	Windows_202469	29.5805
H2AK119ubi	Control	Xa	Intergenic	Windows_202473	10.2496
H2AK119ubi	Control	Xa	Intergenic	Windows_202476	13.6158
H2AK119ubi	Control	Xa	Intergenic	Windows_202477	3.99118
H2AK119ubi	Control	Xa	Intergenic	Windows_202478	5.86629
H2AK119ubi	Control	Xa	Intergenic	Windows_202481	0.547413
H2AK119ubi	Control	Xa	Intergenic	Windows_202482	5.00838
H2AK119ubi	Control	Xa	Intergenic	Windows_202483	2.11203
H2AK119ubi	Control	Xa	Intergenic	Windows_202484	2.97398
H2AK119ubi	Control	Xa	Intergenic	Windows_202487	0.469788
H2AK119ubi	Control	Xa	Intergenic	Windows_202490	4.0688
H2AK119ubi	Control	Xa	Intergenic	Windows_202491	3.0516
H2AK119ubi	Control	Xa	Intergenic	Windows_202495	6.34012
H2AK119ubi	Control	Xa	Intergenic	Windows_202496	25.0379
H2AK119ubi	Control	Xa	Intergenic	Windows_202499	2.11203
H2AK119ubi	Control	Xa	Intergenic	Windows_202500	6.57299
H2AK119ubi	Control	Xa	Intergenic	Windows_202501	15.262
H2AK119ubi	Control	Xa	Intergenic	Windows_202502	5.71104
H2AK119ubi	Control	Xa	Intergenic	Windows_202506	21.206
H2AK119ubi	Control	Xa	Intergenic	Windows_202507	15.1804
H2AK119ubi	Control	Xa	Intergenic	Windows_202511	37.0931
H2AK119ubi	Control	Xa	Intergenic	Windows_202512	47.1098
H2AK119ubi	Control	Xa	Intergenic	Windows_202514	28.5633
H2AK119ubi	Control	Xa	Intergenic	Windows_202520	14.8658
H2AK119ubi	Control	Xa	Intergenic	Windows_202521	19.5597
H2AK119ubi	Control	Xa	Intergenic	Windows_202523	46.8729
H2AK119ubi	Control	Xa	Intergenic	Windows_202525	25.1195
H2AK119ubi	Control	Xa	Intergenic	Windows_202526	32.8609
H2AK119ubi	Control	Xa	Intergenic	Windows_202527	21.5205
H2AK119ubi	Control	Xa	Intergenic	Windows_202528	27.542
H2AK119ubi	Control	Xa	Intergenic	Windows_202529	23.6325
H2AK119ubi	Control	Xa	Intergenic	Windows_202530	18.9347
H2AK119ubi	Control	Xa	Intergenic	Windows_202544	5.55579
H2AK119ubi	Control	Xa	Intergenic	Windows_202545	4.46097
H2AK119ubi	Control	Xa	Intergenic	Windows_202546	9.07718
H2AK119ubi	Control	Xa	Intergenic	Windows_202547	13.5341
H2AK119ubi	Control	Xa	Intergenic	Windows_202548	12.9907
H2AK119ubi	Control	Xa	Intergenic	Windows_202549	7.27566
H2AK119ubi	Control	Xa	Intergenic	Windows_202550	37.6364
H2AK119ubi	Control	Xa	Intergenic	Windows_202551	21.3612
H2AK119ubi	Control	Xa	Intergenic	Windows_202552	18.4649
H2AK119ubi	Control	Xa	Intergenic	Windows_202559	26.6841
H2AK119ubi	Control	Xa	Intergenic	Windows_202560	13.2236
H2AK119ubi	Control	Xa	Intergenic	Windows_202561	5.47817
H2AK119ubi	Control	Xa	Intergenic	Windows_202562	2.50419
H2AK119ubi	Control	Xa	Intergenic	Windows_202563	8.45214
H2AK119ubi	Control	Xa	Intergenic	Windows_202564	10.4089
H2AK119ubi	Control	Xa	Intergenic	Windows_202565	3.52139
H2AK119ubi	Control	Xa	Intergenic	Windows_202567	21.7534
H2AK119ubi	Control	Xa	Intergenic	Windows_202568	7.43091
H2AK119ubi	Control	Xa	Intergenic	Windows_202569	9.93913
H2AK119ubi	Control	Xa	Intergenic	Windows_202570	9.62459
H2AK119ubi	Control	Xa	Intergenic	Windows_202571	32.7057
H2AK119ubi	Control	Xa	Intergenic	Windows_202574	7.04278
H2AK119ubi	Control	Xa	Intergenic	Windows_202575	18.3096
H2AK119ubi	Control	Xa	Intergenic	Windows_202576	27.779
H2AK119ubi	Control	Xa	Intergenic	Windows_202577	13.146
H2AK119ubi	Control	Xa	Intergenic	Windows_202578	11.9735
H2AK119ubi	Control	Xa	Intergenic	Windows_202579	9.77985
H2AK119ubi	Control	Xa	Intergenic	Windows_202580	28.9514
H2AK119ubi	Control	Xa	Intergenic	Windows_202581	25.5076
H2AK119ubi	Control	Xa	Intergenic	Windows_202582	32.4728
H2AK119ubi	Control	Xa	Intergenic	Windows_202583	12.9907
H2AK119ubi	Control	Xa	Intergenic	Windows_202584	16.12
H2AK119ubi	Control	Xa	Intergenic	Windows_202585	16.12
H2AK119ubi	Control	Xa	Intergenic	Windows_202586	14.7106
H2AK119ubi	Control	Xa	Intergenic	Windows_202587	25.43
H2AK119ubi	Control	Xa	Intergenic	Windows_202588	14.3961
H2AK119ubi	Control	Xa	Intergenic	Windows_202589	16.9779
H2AK119ubi	Control	Xa	Intergenic	Windows_202590	29.1067
H2AK119ubi	Control	Xa	Intergenic	Windows_202593	28.9474
H2AK119ubi	Control	Xa	Intergenic	Windows_202594	25.43
H2AK119ubi	Control	Xa	Intergenic	Windows_202607	15.8054
H2AK119ubi	Control	Xa	Intergenic	Windows_202609	12.5986
H2AK119ubi	Control	Xa	Intergenic	Windows_202629	32.869
H2AK119ubi	Control	Xa	Intergenic	Windows_202630	26.1367
H2AK119ubi	Control	Xa	Intergenic	Windows_202631	36.9297
H2AK119ubi	Control	Xa	Intergenic	Windows_202640	23.0851
H2AK119ubi	Control	Xa	Intergenic	Windows_202641	28.6409
H2AK119ubi	Control	Xa	Intergenic	Windows_202642	36.7009
H2AK119ubi	Control	Xa	Intergenic	Windows_202643	32.1623
H2AK119ubi	Control	Xa	Intergenic	Windows_202644	24.5721
H2AK119ubi	Control	Xa	Intergenic	Windows_202645	23.1627
H2AK119ubi	Control	Xa	Intergenic	Windows_202646	17.6846
H2AK119ubi	Control	Xa	Intergenic	Windows_202647	13.4605
H2AK119ubi	Control	Xa	Intergenic	Windows_202649	19.0123
H2AK119ubi	Control	Xa	Intergenic	Windows_202650	6.49537
H2AK119ubi	Control	Xa	Intergenic	Windows_202651	26.0551
H2AK119ubi	Control	Xa	Intergenic	Windows_202652	24.9643
H2AK119ubi	Control	Xa	Intergenic	Windows_202653	34.8994
H2AK119ubi	Control	Xa	Intergenic	Windows_202654	22.3008
H2AK119ubi	Control	Xa	Intergenic	Windows_202667	55.0145
H2AK119ubi	Control	Xa	Intergenic	Windows_202668	34.115
H2AK119ubi	Control	Xa	Intergenic	Windows_202669	33.0978
H2AK119ubi	Control	Xa	Intergenic	Windows_202670	36.6233
H2AK119ubi	Control	Xa	Intergenic	Windows_202671	51.4851
H2AK119ubi	Control	Xa	Intergenic	Windows_202672	55.5539
H2AK119ubi	Control	Xa	Intergenic	Windows_202674	24.4088
H2AK119ubi	Control	Xa	Intergenic	Windows_202679	27.6237
H2AK119ubi	Control	Xa	Intergenic	Windows_202680	31.7701
H2AK119ubi	Control	Xa	Intergenic	Windows_202681	35.3651
H2AK119ubi	Control	Xa	Intergenic	Windows_202682	15.1804
H2AK119ubi	Control	Xa	Intergenic	Windows_202683	26.6841
H2AK119ubi	Control	Xa	Intergenic	Windows_202684	21.2836
H2AK119ubi	Control	Xa	Intergenic	Windows_202685	34.5848
H2AK119ubi	Control	Xa	Intergenic	Windows_202686	19.5597
H2AK119ubi	Control	Xa	Intergenic	Windows_202687	19.3309
H2AK119ubi	Control	Xa	Intergenic	Windows_202688	28.0895
H2AK119ubi	Control	Xa	Intergenic	Windows_202689	28.0895
H2AK119ubi	Control	Xa	Intergenic	Windows_202690	40.5328
H2AK119ubi	Control	Xa	Intergenic	Windows_202691	28.7921
H2AK119ubi	Control	Xa	Intergenic	Windows_202692	23.7102
H2AK119ubi	Control	Xa	Intergenic	Windows_202694	32.3175
H2AK119ubi	Control	Xa	Intergenic	Windows_202695	48.2006
H2AK119ubi	Control	Xa	Intergenic	Windows_202696	47.5715
H2AK119ubi	Control	Xa	Intergenic	Windows_202697	46.1622
H2AK119ubi	Control	Xa	Intergenic	Windows_202698	35.9166
H2AK119ubi	Control	Xa	Intergenic	Windows_202699	22.6113
H2AK119ubi	Control	Xa	Intergenic	Windows_202700	22.2272
H2AK119ubi	Control	Xa	Intergenic	Windows_202701	31.4556
H2AK119ubi	Control	Xa	Intergenic	Windows_202702	12.9091
H2AK119ubi	Control	Xa	Intergenic	Windows_202703	12.3617
H2AK119ubi	Control	Xa	Intergenic	Windows_202704	28.9514
H2AK119ubi	Control	Xa	Intergenic	Windows_202705	29.2659
H2AK119ubi	Control	Xa	Intergenic	Windows_202706	66.0445
H2AK119ubi	Control	Xa	Intergenic	Windows_202707	36.1575
H2AK119ubi	Control	Xa	Intergenic	Windows_202708	25.9734
H2AK119ubi	Control	Xa	Intergenic	Windows_202710	19.4861
H2AK119ubi	Control	Xa	Intergenic	Windows_202711	38.7313
H2AK119ubi	Control	Xa	Intergenic	Windows_202712	20.4216
H2AK119ubi	Control	Xa	Intergenic	Windows_202713	24.1799
H2AK119ubi	Control	Xa	Intergenic	Windows_202714	19.0123
H2AK119ubi	Control	Xa	Intergenic	Windows_202715	27.7013
H2AK119ubi	Control	Xa	Intergenic	Windows_202716	41.7052
H2AK119ubi	Control	Xa	Intergenic	Windows_202717	87.6426
H2AK119ubi	Control	Xa	Intergenic	Windows_202718	40.9249
H2AK119ubi	Control	Xa	Intergenic	Windows_202719	57.9845
H2AK119ubi	Control	Xa	Intergenic	Windows_202720	54.7
H2AK119ubi	Control	Xa	Intergenic	Windows_202721	27.1499
H2AK119ubi	Control	Xa	Intergenic	Windows_202722	54.6183
H2AK119ubi	Control	Xa	Intergenic	Windows_202723	33.3347
H2AK119ubi	Control	Xa	Intergenic	Windows_202724	21.9086
H2AK119ubi	Control	Xa	Intergenic	Windows_202725	52.5799
H2AK119ubi	Control	Xa	Intergenic	Windows_202726	41.3171
H2AK119ubi	Control	Xa	Intergenic	Windows_202727	48.123
H2AK119ubi	Control	Xa	Intergenic	Windows_202728	50.9417
H2AK119ubi	Control	Xa	Intergenic	Windows_202730	47.1834
H2AK119ubi	Control	Xa	Intergenic	Windows_202731	80.2076
H2AK119ubi	Control	Xa	Intergenic	Windows_202732	68.3117
H2AK119ubi	Control	Xa	Intergenic	Windows_202733	99.6937
H2AK119ubi	Control	Xa	Intergenic	Windows_202734	102.893
H2AK119ubi	Control	Xa	Intergenic	Windows_202735	58.6912
H2AK119ubi	Control	Xa	Intergenic	Windows_202736	40.7697
H2AK119ubi	Control	Xa	Intergenic	Windows_202738	41.8605
H2AK119ubi	Control	Xa	Intergenic	Windows_202739	70.82
H2AK119ubi	Control	Xa	Intergenic	Windows_202740	47.4979
H2AK119ubi	Control	Xa	Intergenic	Windows_202741	52.8944
H2AK119ubi	Control	Xa	Intergenic	Windows_202742	55.6355
H2AK119ubi	Control	Xa	Intergenic	Windows_202743	66.5142
H2AK119ubi	Control	Xa	Intergenic	Windows_202744	59.9413
H2AK119ubi	Control	Xa	Intergenic	Windows_202745	101.969
H2AK119ubi	Control	Xa	Intergenic	Windows_202746	78.8719
H2AK119ubi	Control	Xa	Intergenic	Windows_202747	84.591
H2AK119ubi	Control	Xa	Intergenic	Windows_202748	106.271
H2AK119ubi	Control	Xa	Intergenic	Windows_202749	129.348
H2AK119ubi	Control	Xa	Intergenic	Windows_202750	90.0692
H2AK119ubi	Control	Xa	Intergenic	Windows_202751	91.6378
H2AK119ubi	Control	Xa	Intergenic	Windows_202752	78.0099
H2AK119ubi	Control	Xa	Intergenic	Windows_202753	90.7718
H2AK119ubi	Control	Xa	Intergenic	Windows_202754	116.516
H2AK119ubi	Control	Xa	Intergenic	Windows_202755	78.1732
H2AK119ubi	Control	Xa	Intergenic	Windows_202756	90.3061
H2AK119ubi	Control	Xa	Intergenic	Windows_202757	74.2557
H2AK119ubi	Control	Xa	Intergenic	Windows_202758	61.0361
H2AK119ubi	Control	Xa	Intergenic	Windows_202759	69.962
H2AK119ubi	Control	Xa	Intergenic	Windows_202760	92.8838
H2AK119ubi	Control	Xa	Intergenic	Windows_202761	71.9067
H2AK119ubi	Control	Xa	Intergenic	Windows_202762	64.6351
H2AK119ubi	Control	Xa	Intergenic	Windows_202763	46.3295
H2AK119ubi	Control	Xa	Intergenic	Windows_202764	107.447
H2AK119ubi	Control	Xa	Intergenic	Windows_202766	72.07
H2AK119ubi	Control	Xa	Intergenic	Windows_202767	83.6514
H2AK119ubi	Control	Xa	Intergenic	Windows_202768	95.5392
H2AK119ubi	Control	Xa	Intergenic	Windows_202769	70.9752
H2AK119ubi	Control	Xa	Intergenic	Windows_202770	119.486
H2AK119ubi	Control	Xa	Intergenic	Windows_202771	76.4493
H2AK119ubi	Control	Xa	Intergenic	Windows_202772	78.4102
H2AK119ubi	Control	Xa	Intergenic	Windows_202774	54.3855
H2AK119ubi	Control	Xa	Intergenic	Windows_202775	100.936
H2AK119ubi	Control	Xa	Intergenic	Windows_202776	117.77
H2AK119ubi	Control	Xa	Intergenic	Windows_202777	152.131
H2AK119ubi	Control	Xa	Intergenic	Windows_202778	170.832
H2AK119ubi	Control	Xa	Intergenic	Windows_202779	143.67
H2AK119ubi	Control	Xa	Intergenic	Windows_202780	84.587
H2AK119ubi	Control	Xa	Intergenic	Windows_202781	97.496
H2AK119ubi	Control	Xa	Intergenic	Windows_202782	90.4613
H2AK119ubi	Control	Xa	Intergenic	Windows_202783	81.8499
H2AK119ubi	Control	Xa	Intergenic	Windows_202784	146.411
H2AK119ubi	Control	Xa	Intergenic	Windows_202785	107.366
H2AK119ubi	Control	Xa	Intergenic	Windows_202786	109.318
H2AK119ubi	Control	Xa	Intergenic	Windows_202787	156.661
H2AK119ubi	Control	Xa	Intergenic	Windows_202788	90.6942
H2AK119ubi	Control	Xa	Intergenic	Windows_202792	106.728
H2AK119ubi	Control	Xa	Intergenic	Windows_202793	110.417
H2AK119ubi	Control	Xa	Intergenic	Windows_202794	118.081
H2AK119ubi	Control	Xa	Intergenic	Windows_202795	132.322
H2AK119ubi	Control	Xa	Intergenic	Windows_202796	103.056
H2AK119ubi	Control	Xa	Intergenic	Windows_202797	79.1824
H2AK119ubi	Control	Xa	Intergenic	Windows_202798	79.1904
H2AK119ubi	Control	Xa	Intergenic	Windows_202799	114.556
H2AK119ubi	Control	Xa	Intergenic	Windows_202800	100.633
H2AK119ubi	Control	Xa	Intergenic	Windows_202801	69.6435
H2AK119ubi	Control	Xa	Intergenic	Windows_202802	75.1912
H2AK119ubi	Control	Xa	Intergenic	Windows_202804	81.4537
H2AK119ubi	Control	Xa	Intergenic	Windows_202805	80.5998
H2AK119ubi	Control	Xa	Intergenic	Windows_202806	87.0911
H2AK119ubi	Control	Xa	Intergenic	Windows_202807	78.8759
H2AK119ubi	Control	Xa	Intergenic	Windows_202824	40.8433
H2AK119ubi	Control	Xa	Intergenic	Windows_202825	35.2915
H2AK119ubi	Control	Xa	Intergenic	Windows_202826	53.6011
H2AK119ubi	Control	Xa	Intergenic	Windows_202827	62.2862
H2AK119ubi	Control	Xa	Intergenic	Windows_202828	15.7278
H2AK119ubi	Control	Xa	Intergenic	Windows_202829	55.5579
H2AK119ubi	Control	Xa	Intergenic	Windows_202830	71.5226
H2AK119ubi	Control	Xa	Intergenic	Windows_202831	61.4282
H2AK119ubi	Control	Xa	Intergenic	Windows_202832	33.9638
H2AK119ubi	Control	Xa	Intergenic	Windows_202833	43.4291
H2AK119ubi	Control	Xa	Intergenic	Windows_202834	47.5796
H2AK119ubi	Control	Xa	Intergenic	Windows_202835	50.0062
H2AK119ubi	Control	Xa	Intergenic	Windows_202836	33.0978
H2AK119ubi	Control	Xa	Intergenic	Windows_202837	30.7529
H2AK119ubi	Control	Xa	Intergenic	Windows_202841	52.5063
H2AK119ubi	Control	Xa	Intergenic	Windows_202842	64.1613
H2AK119ubi	Control	Xa	Intergenic	Windows_202843	36.7785
H2AK119ubi	Control	Xa	Intergenic	Windows_202844	23.5549
H2AK119ubi	Control	Xa	Intergenic	Windows_202845	42.4855
H2AK119ubi	Control	Xa	Intergenic	Windows_202846	39.9077
H2AK119ubi	Control	Xa	Intergenic	Windows_202847	37.3179
H2AK119ubi	Control	Xa	Intergenic	Windows_202848	31.3003
H2AK119ubi	Control	Xa	Intergenic	Windows_202849	46.3214
H2AK119ubi	Control	Xa	Intergenic	Windows_202851	29.7357
H2AK119ubi	Control	Xa	Intergenic	Windows_202852	51.726
H2AK119ubi	Control	Xa	Intergenic	Windows_202853	30.5977
H2AK119ubi	Control	Xa	Intergenic	Windows_202854	47.4203
H2AK119ubi	Control	Xa	Intergenic	Windows_202855	49.4466
H2AK119ubi	Control	Xa	Intergenic	Windows_202856	30.1279
H2AK119ubi	Control	Xa	Intergenic	Windows_202857	31.7661
H2AK119ubi	Control	Xa	Intergenic	Windows_202858	30.3608
H2AK119ubi	Control	Xa	Intergenic	Windows_202859	38.1879
H2AK119ubi	Control	Xa	Intergenic	Windows_202860	53.2906
H2AK119ubi	Control	Xa	Intergenic	Windows_202861	43.662
H2AK119ubi	Control	Xa	Intergenic	Windows_202862	58.8424
H2AK119ubi	Control	Xa	Intergenic	Windows_202868	18.232
H2AK119ubi	Control	Xa	Intergenic	Windows_202869	45.6188
H2AK119ubi	Control	Xa	Intergenic	Windows_202888	40.5328
H2AK119ubi	Control	Xa	Intergenic	Windows_202889	49.7692
H2AK119ubi	Control	Xa	Intergenic	Windows_202890	52.0365
H2AK119ubi	Control	Xa	Intergenic	Windows_202893	22.3784
H2AK119ubi	Control	Xa	Intergenic	Windows_202894	37.7221
H2AK119ubi	Control	Xa	Intergenic	Windows_202895	34.5072
H2AK119ubi	Control	Xa	Intergenic	Windows_202897	20.7362
H2AK119ubi	Control	Xa	Intergenic	Windows_202900	22.693
H2AK119ubi	Control	Xa	Intergenic	Windows_202901	22.6113
H2AK119ubi	Control	Xa	Intergenic	Windows_202902	22.6153
H2AK119ubi	Control	Xa	Intergenic	Windows_202903	37.7141
H2AK119ubi	Control	Xa	Intergenic	Windows_202904	22.6153
H2AK119ubi	Control	Xa	Intergenic	Windows_202905	15.8095
H2AK119ubi	Control	Xa	Intergenic	Windows_202906	22.8482
H2AK119ubi	Control	Xa	Intergenic	Windows_202907	16.12
H2AK119ubi	Control	Xa	Intergenic	Windows_202908	29.1883
H2AK119ubi	Control	Xa	Intergenic	Windows_202910	28.0935
H2AK119ubi	Control	Xa	Intergenic	Windows_202911	13.4565
H2AK119ubi	Control	Xa	Intergenic	Windows_202922	6.1032
H2AK119ubi	Control	Xa	Intergenic	Windows_202923	20.9691
H2AK119ubi	Control	Xa	Intergenic	Windows_202925	27.3051
H2AK119ubi	Control	Xa	Intergenic	Windows_202928	16.8226
H2AK119ubi	Control	Xa	Intergenic	Windows_202929	28.1671
H2AK119ubi	Control	Xa	Intergenic	Windows_202930	22.6889
H2AK119ubi	Control	Xa	Intergenic	Windows_202934	16.8226
H2AK119ubi	Control	Xa	Intergenic	Windows_202936	29.1883
H2AK119ubi	Control	Xa	Intergenic	Windows_202937	24.3392
H2AK119ubi	Control	Xa	Intergenic	Windows_202938	40.5287
H2AK119ubi	Control	Xa	Intergenic	Windows_202939	40.063
H2AK119ubi	Control	Xa	Intergenic	Windows_202941	31.1451
H2AK119ubi	Control	Xa	Intergenic	Windows_202942	44.6792
H2AK119ubi	Control	Xa	Intergenic	Windows_202943	36.1494
H2AK119ubi	Control	Xa	Intergenic	Windows_202944	79.8114
H2AK119ubi	Control	Xa	Intergenic	Windows_202945	52.5799
H2AK119ubi	Control	Xa	Intergenic	Windows_202946	24.5681
H2AK119ubi	Control	Xa	Intergenic	Windows_202947	39.7525
H2AK119ubi	Control	Xa	Intergenic	Windows_202948	28.7962
H2AK119ubi	Control	Xa	Intergenic	Windows_202953	25.7446
H2AK119ubi	Control	Xa	Intergenic	Windows_202989	13.2236
H2AK119ubi	Control	Xa	Intergenic	Windows_202990	7.12041
H2AK119ubi	Control	Xa	Intergenic	Windows_202991	20.9691
H2AK119ubi	Control	Xa	Intergenic	Windows_202992	23.6285
H2AK119ubi	Control	Xa	Intergenic	Windows_202993	21.4388
H2AK119ubi	Control	Xa	Intergenic	Windows_202994	17.8398
H2AK119ubi	Control	Xa	Intergenic	Windows_202997	10.9523
H2AK119ubi	Control	Xa	Intergenic	Windows_202998	13.3012
H2AK119ubi	Control	Xa	Intergenic	Windows_202999	6.1032
H2AK119ubi	Control	Xa	Intergenic	Windows_203001	20.8138
H2AK119ubi	Control	Xa	Intergenic	Windows_203002	14.9435
H2AK119ubi	Control	Xa	Intergenic	Windows_203003	23.0811
H2AK119ubi	Control	Xa	Intergenic	Windows_203004	15.6502
H2AK119ubi	Control	Xa	Intergenic	Windows_203005	6.49537
H2AK119ubi	Control	Xa	Intergenic	Windows_203006	15.7278
H2AK119ubi	Control	Xa	Intergenic	Windows_203007	14.4001
H2AK119ubi	Control	Xa	Intergenic	Windows_203008	30.9122
H2AK119ubi	Control	Xa	Intergenic	Windows_203009	24.4904
H2AK119ubi	Control	Xa	Intergenic	Windows_203010	21.7493
H2AK119ubi	Control	Xa	Intergenic	Windows_203011	27.779
H2AK119ubi	Control	Xa	Intergenic	Windows_203012	27.1499
H2AK119ubi	Control	Xa	Intergenic	Windows_203013	18.0767
H2AK119ubi	Control	Xa	Intergenic	Windows_203014	32.7873
H2AK119ubi	Control	Xa	Intergenic	Windows_203015	10.4825
H2AK119ubi	Control	Xa	Intergenic	Windows_203016	25.8998
H2AK119ubi	Control	Xa	Intergenic	Windows_203017	17.9175
H2AK119ubi	Control	Xa	Intergenic	Windows_203018	21.5981
H2AK119ubi	Control	Xa	Intergenic	Windows_203019	22.3008
H2AK119ubi	Control	Xa	Intergenic	Windows_203020	7.04278
H2AK119ubi	Control	Xa	Intergenic	Windows_203021	24.9643
H2AK119ubi	Control	Xa	Intergenic	Windows_203023	21.6758
H2AK119ubi	Control	Xa	Intergenic	Windows_203024	19.6373
H2AK119ubi	Control	Xa	Intergenic	Windows_203025	16.6674
H2AK119ubi	Control	Xa	Intergenic	Windows_203026	34.5072
H2AK119ubi	Control	Xa	Intergenic	Windows_203027	10.3273
H2AK119ubi	Control	Xa	Intergenic	Windows_203028	39.7485
H2AK119ubi	Control	Xa	Intergenic	Windows_203031	19.719
H2AK119ubi	Control	Xa	Intergenic	Windows_203033	25.43
H2AK119ubi	Control	Xa	Intergenic	Windows_203034	14.5553
H2AK119ubi	Control	Xa	Intergenic	Windows_203035	13.3012
H2AK119ubi	Control	Xa	Intergenic	Windows_203036	33.7309
H2AK119ubi	Control	Xa	Intergenic	Windows_203037	22.6113
H2AK119ubi	Control	Xa	Intergenic	Windows_203038	18.6201
H2AK119ubi	Control	Xa	Intergenic	Windows_203039	16.745
H2AK119ubi	Control	Xa	Intergenic	Windows_203040	21.2019
H2AK119ubi	Control	Xa	Intergenic	Windows_203041	11.2668
H2AK119ubi	Control	Xa	Intergenic	Windows_203042	7.74544
H2AK119ubi	Control	Xa	Intergenic	Windows_203043	18.7794
H2AK119ubi	Control	Xa	Intergenic	Windows_203044	13.2236
H2AK119ubi	Control	Xa	Intergenic	Windows_203045	12.5169
H2AK119ubi	Control	Xa	Intergenic	Windows_203046	9.38768
H2AK119ubi	Control	Xa	Intergenic	Windows_203047	15.1804
H2AK119ubi	Control	Xa	Intergenic	Windows_203048	18.1503
H2AK119ubi	Control	Xa	Intergenic	Windows_203049	23.0811
H2AK119ubi	Control	Xa	Intergenic	Windows_203050	21.4388
H2AK119ubi	Control	Xa	Intergenic	Windows_203051	27.7749
H2AK119ubi	Control	Xa	Intergenic	Windows_203052	9.54697
H2AK119ubi	Control	Xa	Intergenic	Windows_203053	14.0039
H2AK119ubi	Control	Xa	Intergenic	Windows_203054	21.2836
H2AK119ubi	Control	Xa	Intergenic	Windows_203055	24.6497
H2AK119ubi	Control	Xa	Intergenic	Windows_203056	22.3008
H2AK119ubi	Control	Xa	Intergenic	Windows_203057	14.4001
H2AK119ubi	Control	Xa	Intergenic	Windows_203058	16.8226
H2AK119ubi	Control	Xa	Intergenic	Windows_203059	27.542
H2AK119ubi	Control	Xa	Intergenic	Windows_203060	30.1279
H2AK119ubi	Control	Xa	Intergenic	Windows_203061	21.2836
H2AK119ubi	Control	Xa	Intergenic	Windows_203062	19.3268
H2AK119ubi	Control	Xa	Intergenic	Windows_203063	23.3916
H2AK119ubi	Control	Xa	Intergenic	Windows_203064	39.2787
H2AK119ubi	Control	Xa	Intergenic	Windows_203065	30.9082
H2AK119ubi	Control	Xa	Intergenic	Windows_203066	25.7446
H2AK119ubi	Control	Xa	Intergenic	Windows_203067	15.1804
H2AK119ubi	Control	Xa	Intergenic	Windows_203068	23.2404
H2AK119ubi	Control	Xa	Intergenic	Windows_203069	19.4821
H2AK119ubi	Control	Xa	Intergenic	Windows_203070	19.7149
H2AK119ubi	Control	Xa	Intergenic	Windows_203071	8.21523
H2AK119ubi	Control	Xa	Intergenic	Windows_203072	18.7794
H2AK119ubi	Control	Xa	Intergenic	Windows_203073	16.2752
H2AK119ubi	Control	Xa	Intergenic	Windows_203074	23.1587
H2AK119ubi	Control	Xa	Intergenic	Windows_203075	14.3184
H2AK119ubi	Control	Xa	Intergenic	Windows_203076	25.426
H2AK119ubi	Control	Xa	Intergenic	Windows_203077	13.6934
H2AK119ubi	Control	Xa	Intergenic	Windows_203078	13.9303
H2AK119ubi	Control	Xa	Intergenic	Windows_203083	14.4737
H2AK119ubi	Control	Xa	Intergenic	Windows_203084	13.3789
H2AK119ubi	Control	Xa	Intergenic	Windows_203085	8.29286
H2AK119ubi	Control	Xa	Intergenic	Windows_203086	5.31888
H2AK119ubi	Control	Xa	Intergenic	Windows_203087	7.59019
H2AK119ubi	Control	Xa	Intergenic	Windows_203088	20.344
H2AK119ubi	Control	Xa	Intergenic	Windows_203089	28.9554
H2AK119ubi	Control	Xa	Intergenic	Windows_203090	28.0935
H2AK119ubi	Control	Xa	Intergenic	Windows_203091	31.1411
H2AK119ubi	Control	Xa	Intergenic	Windows_203092	25.1931
H2AK119ubi	Control	Xa	Intergenic	Windows_203093	19.9519
H2AK119ubi	Control	Xa	Intergenic	Windows_203095	8.05998
H2AK119ubi	Control	Xa	Intergenic	Windows_203096	19.2452
H2AK119ubi	Control	Xa	Intergenic	Windows_203097	16.12
H2AK119ubi	Control	Xa	Intergenic	Windows_203098	10.172
H2AK119ubi	Control	Xa	Intergenic	Windows_203099	20.4993
H2AK119ubi	Control	Xa	Intergenic	Windows_203100	18.0727
H2AK119ubi	Control	Xa	Intergenic	Windows_203101	8.29286
H2AK119ubi	Control	Xa	Intergenic	Windows_203102	11.5773
H2AK119ubi	Control	Xa	Intergenic	Windows_203103	26.5289
H2AK119ubi	Control	Xa	Intergenic	Windows_203104	21.1283
H2AK119ubi	Control	Xa	Intergenic	Windows_203105	21.4388
H2AK119ubi	Control	Xa	Intergenic	Windows_203106	19.4821
H2AK119ubi	Control	Xa	Intergenic	Windows_203107	38.4248
H2AK119ubi	Control	Xa	Intergenic	Windows_203108	25.2748
H2AK119ubi	Control	Xa	Intergenic	Windows_203109	34.2703
H2AK119ubi	Control	Xa	Intergenic	Windows_203111	13.146
H2AK119ubi	Control	Xa	Intergenic	Windows_203112	27.9382
H2AK119ubi	Control	Xa	Intergenic	Windows_203113	20.2664
H2AK119ubi	Control	Xa	Intergenic	Windows_203114	19.4044
H2AK119ubi	Control	Xa	Intergenic	Windows_203115	23.0035
H2AK119ubi	Control	Xa	Intergenic	Windows_203116	14.5553
H2AK119ubi	Control	Xa	Intergenic	Windows_203117	21.5941
H2AK119ubi	Control	Xa	Intergenic	Windows_203118	14.1632
H2AK119ubi	Control	Xa	Intergenic	Windows_203119	13.8486
H2AK119ubi	Control	Xa	Intergenic	Windows_203120	14.0039
H2AK119ubi	Control	Xa	Intergenic	Windows_203121	18.0727
H2AK119ubi	Control	Xa	Intergenic	Windows_203122	23.1627
H2AK119ubi	Control	Xa	Intergenic	Windows_203123	12.4393
H2AK119ubi	Control	Xa	Intergenic	Windows_203124	23.3956
H2AK119ubi	Control	Xa	Intergenic	Windows_203125	5.16363
H2AK119ubi	Control	Xa	Intergenic	Windows_203126	16.9003
H2AK119ubi	Control	Xa	Intergenic	Windows_203127	13.6158
H2AK119ubi	Control	Xa	Intergenic	Windows_203128	23.6325
H2AK119ubi	Control	Xa	Intergenic	Windows_203129	17.7582
H2AK119ubi	Control	Xa	Intergenic	Windows_203130	29.4172
H2AK119ubi	Control	Xa	Intergenic	Windows_203131	17.9215
H2AK119ubi	Control	Xa	Intergenic	Windows_203132	26.4513
H2AK119ubi	Control	Xa	Intergenic	Windows_203133	24.1759
H2AK119ubi	Control	Xa	Intergenic	Windows_203134	14.0856
H2AK119ubi	Control	Xa	Intergenic	Windows_203136	18.3872
H2AK119ubi	Control	Xa	Intergenic	Windows_203137	16.5897
H2AK119ubi	Control	Xa	Intergenic	Windows_203138	21.4388
H2AK119ubi	Control	Xa	Intergenic	Windows_203139	19.3228
H2AK119ubi	Control	Xa	Intergenic	Windows_203140	19.4821
H2AK119ubi	Control	Xa	Intergenic	Windows_203141	11.5814
H2AK119ubi	Control	Xa	Intergenic	Windows_203142	15.6502
H2AK119ubi	Control	Xa	Intergenic	Windows_203143	19.719
H2AK119ubi	Control	Xa	Intergenic	Windows_203144	19.6373
H2AK119ubi	Control	Xa	Intergenic	Windows_203145	4.53859
H2AK119ubi	Control	Xa	Intergenic	Windows_203146	8.13761
H2AK119ubi	Control	Xa	Intergenic	Windows_203147	13.6934
H2AK119ubi	Control	Xa	Intergenic	Windows_203148	12.3617
H2AK119ubi	Control	Xa	Intergenic	Windows_203149	24.805
H2AK119ubi	Control	Xa	Intergenic	Windows_203151	23.0035
H2AK119ubi	Control	Xa	Intergenic	Windows_203152	13.8486
H2AK119ubi	Control	Xa	Intergenic	Windows_203153	13.146
H2AK119ubi	Control	Xa	Intergenic	Windows_203154	33.8781
H2AK119ubi	Control	Xa	Intergenic	Windows_203155	17.8358
H2AK119ubi	Control	Xa	Intergenic	Windows_203156	12.5209
H2AK119ubi	Control	Xa	Intergenic	Windows_203157	14.1632
H2AK119ubi	Control	Xa	Intergenic	Windows_203158	15.4949
H2AK119ubi	Control	Xa	Intergenic	Windows_203159	17.0555
H2AK119ubi	Control	Xa	Intergenic	Windows_203160	19.4044
H2AK119ubi	Control	Xa	Intergenic	Windows_203161	22.456
H2AK119ubi	Control	Xa	Intergenic	Windows_203162	18.857
H2AK119ubi	Control	Xa	Intergenic	Windows_203163	16.2712
H2AK119ubi	Control	Xa	Intergenic	Windows_203164	29.65
H2AK119ubi	Control	Xa	Intergenic	Windows_203165	17.5293
H2AK119ubi	Control	Xa	Intergenic	Windows_203166	9.46934
H2AK119ubi	Control	Xa	Intergenic	Windows_203167	21.5165
H2AK119ubi	Control	Xa	Intergenic	Windows_203169	23.6325
H2AK119ubi	Control	Xa	Intergenic	Windows_203170	28.9474
H2AK119ubi	Control	Xa	Intergenic	Windows_203171	13.3012
H2AK119ubi	Control	Xa	Intergenic	Windows_203172	7.90069
H2AK119ubi	Control	Xa	Intergenic	Windows_203173	16.4305
H2AK119ubi	Control	Xa	Intergenic	Windows_203174	31.6925
H2AK119ubi	Control	Xa	Intergenic	Windows_203175	18.3096
H2AK119ubi	Control	Xa	Intergenic	Windows_203176	20.2664
H2AK119ubi	Control	Xa	Intergenic	Windows_203177	4.61622
H2AK119ubi	Control	Xa	Intergenic	Windows_203178	8.99552
H2AK119ubi	Control	Xa	Intergenic	Windows_203179	16.3528
H2AK119ubi	Control	Xa	Intergenic	Windows_203180	22.7706
H2AK119ubi	Control	Xa	Intergenic	Windows_203181	21.9086
H2AK119ubi	Control	Xa	Intergenic	Windows_203182	28.5592
H2AK119ubi	Control	Xa	Intergenic	Windows_203183	29.3436
H2AK119ubi	Control	Xa	Intergenic	Windows_203184	5.71104
H2AK119ubi	Control	Xa	Intergenic	Windows_203185	25.8181
H2AK119ubi	Control	Xa	Intergenic	Windows_203186	15.1028
H2AK119ubi	Control	Xa	Intergenic	Windows_203188	19.7966
H2AK119ubi	Control	Xa	Intergenic	Windows_203191	11.5814
H2AK119ubi	Control	Xa	Intergenic	Windows_203192	3.12923
H2AK119ubi	Control	Xa	Intergenic	Windows_203193	14.0039
H2AK119ubi	Control	Xa	Intergenic	Windows_203194	12.6026
H2AK119ubi	Control	Xa	Intergenic	Windows_203195	9.31006
H2AK119ubi	Control	Xa	Intergenic	Windows_203196	24.4128
H2AK119ubi	Control	Xa	Intergenic	Windows_203197	17.37
H2AK119ubi	Control	Xa	Intergenic	Windows_203198	19.7149
H2AK119ubi	Control	Xa	Intergenic	Windows_203199	21.2796
H2AK119ubi	Control	Xa	Intergenic	Windows_203200	22.8482
H2AK119ubi	Control	Xa	Intergenic	Windows_203201	33.8822
H2AK119ubi	Control	Xa	Intergenic	Windows_203202	35.1282
H2AK119ubi	Control	Xa	Intergenic	Windows_203203	14.7882
H2AK119ubi	Control	Xa	Intergenic	Windows_203204	23.8694
H2AK119ubi	Control	Xa	Intergenic	Windows_203205	14.2408
H2AK119ubi	Control	Xa	Intergenic	Windows_203206	16.4305
H2AK119ubi	Control	Xa	Intergenic	Windows_203207	7.35328
H2AK119ubi	Control	Xa	Intergenic	Windows_203208	27.2315
H2AK119ubi	Control	Xa	Intergenic	Windows_203209	18.9347
H2AK119ubi	Control	Xa	Intergenic	Windows_203210	23.4732
H2AK119ubi	Control	Xa	Intergenic	Windows_203211	33.8822
H2AK119ubi	Control	Xa	Intergenic	Windows_203212	25.9774
H2AK119ubi	Control	Xa	Intergenic	Windows_203213	18.7018
H2AK119ubi	Control	Xa	Intergenic	Windows_203214	23.7102
H2AK119ubi	Control	Xa	Intergenic	Windows_203215	16.12
H2AK119ubi	Control	Xa	Intergenic	Windows_203216	20.344
H2AK119ubi	Control	Xa	Intergenic	Windows_203217	8.76264
H2AK119ubi	Control	Xa	Intergenic	Windows_203218	16.3528
H2AK119ubi	Control	Xa	Intergenic	Windows_203219	21.9086
H2AK119ubi	Control	Xa	Intergenic	Windows_203220	13.5341
H2AK119ubi	Control	Xa	Intergenic	Windows_203221	16.8226
H2AK119ubi	Control	Xa	Intergenic	Windows_203222	14.5553
H2AK119ubi	Control	Xa	Intergenic	Windows_203224	11.8919
H2AK119ubi	Control	Xa	Intergenic	Windows_203225	10.6418
H2AK119ubi	Control	Xa	Intergenic	Windows_203226	5.086
H2AK119ubi	Control	Xa	Intergenic	Windows_203227	16.8226
H2AK119ubi	Control	Xa	Intergenic	Windows_203228	12.0512
H2AK119ubi	Control	Xa	Intergenic	Windows_203229	7.12041
H2AK119ubi	Control	Xa	Intergenic	Windows_203230	5.086
H2AK119ubi	Control	Xa	Intergenic	Windows_203231	9.23243
H2AK119ubi	Control	Xa	Intergenic	Windows_203232	17.6805
H2AK119ubi	Control	Xa	Intergenic	Windows_203233	25.8222
H2AK119ubi	Control	Xa	Intergenic	Windows_203234	12.2064
H2AK119ubi	Control	Xa	Intergenic	Windows_203235	12.2064
H2AK119ubi	Control	Xa	Intergenic	Windows_203236	9.77985
H2AK119ubi	Control	Xa	Intergenic	Windows_203237	16.745
H2AK119ubi	Control	Xa	Intergenic	Windows_203238	13.3829
H2AK119ubi	Control	Xa	Intergenic	Windows_203239	20.344
H2AK119ubi	Control	Xa	Intergenic	Windows_203240	1.95678
H2AK119ubi	Control	Xa	Intergenic	Windows_203241	18.6242
H2AK119ubi	Control	Xa	Intergenic	Windows_203242	20.9691
H2AK119ubi	Control	Xa	Intergenic	Windows_203243	11.1892
H2AK119ubi	Control	Xa	Intergenic	Windows_203244	9.15481
H2AK119ubi	Control	Xa	Intergenic	Windows_203245	12.1288
H2AK119ubi	Control	Xa	Intergenic	Windows_203246	17.9175
H2AK119ubi	Control	Xa	Intergenic	Windows_203248	15.0987
H2AK119ubi	Control	Xa	Intergenic	Windows_203249	11.5814
H2AK119ubi	Control	Xa	Intergenic	Windows_203250	12.3617
H2AK119ubi	Control	Xa	Intergenic	Windows_203251	17.0555
H2AK119ubi	Control	Xa	Intergenic	Windows_203252	18.3872
H2AK119ubi	Control	Xa	Intergenic	Windows_203253	20.7362
H2AK119ubi	Control	Xa	Intergenic	Windows_203254	3.59902
H2AK119ubi	Control	Xa	Intergenic	Windows_203264	7.19803
H2AK119ubi	Control	Xa	Intergenic	Windows_203277	17.607
H2AK119ubi	Control	Xa	Intergenic	Windows_203278	20.5809
H2AK119ubi	Control	Xa	Intergenic	Windows_203279	14.1591
H2AK119ubi	Control	Xa	Intergenic	Windows_203280	18.3096
H2AK119ubi	Control	Xa	Intergenic	Windows_203281	10.797
H2AK119ubi	Control	Xa	Intergenic	Windows_203282	6.72824
H2AK119ubi	Control	Xa	Intergenic	Windows_203287	25.6669
H2AK119ubi	Control	Xa	Intergenic	Windows_203288	31.378
H2AK119ubi	Control	Xa	Intergenic	Windows_203289	28.3304
H2AK119ubi	Control	Xa	Intergenic	Windows_203290	23.8654
H2AK119ubi	Control	Xa	Intergenic	Windows_203291	14.0079
H2AK119ubi	Control	Xa	Intergenic	Windows_203292	27.2315
H2AK119ubi	Control	Xa	Intergenic	Windows_203293	25.6629
H2AK119ubi	Control	Xa	Intergenic	Windows_203294	29.1883
H2AK119ubi	Control	Xa	Intergenic	Windows_203295	20.8138
H2AK119ubi	Control	Xa	Intergenic	Windows_203296	25.6669
H2AK119ubi	Control	Xa	Intergenic	Windows_203297	29.029
H2AK119ubi	Control	Xa	Intergenic	Windows_203298	20.8138
H2AK119ubi	Control	Xa	Intergenic	Windows_203299	11.7366
H2AK119ubi	Control	Xa	Intergenic	Windows_203300	8.60739
H2AK119ubi	Control	Xa	Intergenic	Windows_203301	23.2363
H2AK119ubi	Control	Xa	Intergenic	Windows_203302	20.0335
H2AK119ubi	Control	Xa	Intergenic	Windows_203303	25.2748
H2AK119ubi	Control	Xa	Intergenic	Windows_203304	17.1372
H2AK119ubi	Control	Xa	Intergenic	Windows_203305	11.7366
H2AK119ubi	Control	Xa	Intergenic	Windows_203306	26.2143
H2AK119ubi	Control	Xa	Intergenic	Windows_203307	25.0419
H2AK119ubi	Control	Xa	Intergenic	Windows_203328	21.2796
H2AK119ubi	Control	Xa	Intergenic	Windows_203329	16.8226
H2AK119ubi	Control	Xa	Intergenic	Windows_203330	9.23243
H2AK119ubi	Control	Xa	Intergenic	Windows_203331	9.07718
H2AK119ubi	Control	Xa	Intergenic	Windows_203332	15.9607
H2AK119ubi	Control	Xa	Intergenic	Windows_203333	5.32292
H2AK119ubi	Control	Xa	Intergenic	Windows_203334	23.8654
H2AK119ubi	Control	Xa	Intergenic	Windows_203335	19.9519
H2AK119ubi	Control	Xa	Intergenic	Windows_203336	11.9735
H2AK119ubi	Control	Xa	Intergenic	Windows_203337	6.18083
H2AK119ubi	Control	Xa	Intergenic	Windows_203338	22.7746
H2AK119ubi	Control	Xa	Intergenic	Windows_203339	13.146
H2AK119ubi	Control	Xa	Intergenic	Windows_203340	19.6414
H2AK119ubi	Control	Xa	Intergenic	Windows_203341	12.8314
H2AK119ubi	Control	Xa	Intergenic	Windows_203342	10.6418
H2AK119ubi	Control	Xa	Intergenic	Windows_203343	17.8398
H2AK119ubi	Control	Xa	Intergenic	Windows_203344	8.29286
H2AK119ubi	Control	Xa	Intergenic	Windows_203345	11.8142
H2AK119ubi	Control	Xa	Intergenic	Windows_203346	18.9347
H2AK119ubi	Control	Xa	Intergenic	Windows_203347	26.292
H2AK119ubi	Control	Xa	Intergenic	Windows_203348	12.5209
H2AK119ubi	Control	Xa	Intergenic	Windows_203349	27.1539
H2AK119ubi	Control	Xa	Intergenic	Windows_203353	10.8787
H2AK119ubi	Control	Xa	Intergenic	Windows_203354	30.5936
H2AK119ubi	Control	Xa	Intergenic	Windows_203355	17.4517
H2AK119ubi	Control	Xa	Intergenic	Windows_203356	4.30572
H2AK119ubi	Control	Xa	Intergenic	Windows_203357	22.456
H2AK119ubi	Control	Xa	Intergenic	Windows_203358	1.40936
H2AK119ubi	Control	Xa	Intergenic	Windows_203359	16.8226
H2AK119ubi	Control	Xa	Intergenic	Windows_203360	12.9907
H2AK119ubi	Control	Xa	Intergenic	Windows_203362	9.85747
H2AK119ubi	Control	Xa	Intergenic	Windows_203363	12.7538
H2AK119ubi	Control	Xa	Intergenic	Windows_203364	13.6158
H2AK119ubi	Control	Xa	Intergenic	Windows_203365	27.7749
H2AK119ubi	Control	Xa	Intergenic	Windows_203366	24.8786
H2AK119ubi	Control	Xa	Intergenic	Windows_203367	28.4816
H2AK119ubi	Control	Xa	Intergenic	Windows_203368	19.8742
H2AK119ubi	Control	Xa	Intergenic	Windows_203369	28.7921
H2AK119ubi	Control	Xa	Intergenic	Windows_203370	20.1071
H2AK119ubi	Control	Xa	Intergenic	Windows_203371	14.5553
H2AK119ubi	Control	Xa	Intergenic	Windows_203372	10.2496
H2AK119ubi	Control	Xa	Intergenic	Windows_203373	20.6545
H2AK119ubi	Control	Xa	Intergenic	Windows_203374	19.4821
H2AK119ubi	Control	Xa	Intergenic	Windows_203375	13.8527
H2AK119ubi	Control	Xa	Intergenic	Windows_203376	5.71104
H2AK119ubi	Control	Xa	Intergenic	Windows_203377	6.41371
H2AK119ubi	Control	Xa	Intergenic	Windows_203378	7.12041
H2AK119ubi	Control	Xa	Intergenic	Windows_203379	7.59019
H2AK119ubi	Control	Xa	Intergenic	Windows_203380	14.633
H2AK119ubi	Control	Xa	Intergenic	Windows_203381	13.6158
H2AK119ubi	Control	Xa	Intergenic	Windows_203382	10.5642
H2AK119ubi	Control	Xa	Intergenic	Windows_203383	7.66782
H2AK119ubi	Control	Xa	Intergenic	Windows_203384	16.4305
H2AK119ubi	Control	Xa	Intergenic	Windows_203385	11.034
H2AK119ubi	Control	Xa	Intergenic	Windows_203386	13.771
H2AK119ubi	Control	Xa	Intergenic	Windows_203387	7.98236
H2AK119ubi	Control	Xa	Intergenic	Windows_203388	11.5037
H2AK119ubi	Control	Xa	Intergenic	Windows_203389	6.33608
H2AK119ubi	Control	Xa	Intergenic	Windows_203390	6.65062
H2AK119ubi	Control	Xa	Intergenic	Windows_203391	4.0688
H2AK119ubi	Control	Xa	Intergenic	Windows_203392	9.46934
H2AK119ubi	Control	Xa	Intergenic	Windows_203393	8.13761
H2AK119ubi	Control	Xa	Intergenic	Windows_203394	10.2496
H2AK119ubi	Control	Xa	Intergenic	Windows_203395	20.344
H2AK119ubi	Control	Xa	Intergenic	Windows_203396	18.3872
H2AK119ubi	Control	Xa	Intergenic	Windows_203397	16.8226
H2AK119ubi	Control	Xa	Intergenic	Windows_203398	11.4997
H2AK119ubi	Control	Xa	Intergenic	Windows_203399	9.54697
H2AK119ubi	Control	Xa	Intergenic	Windows_203400	15.8054
H2AK119ubi	Control	Xa	Intergenic	Windows_203402	14.5553
H2AK119ubi	Control	Xa	Intergenic	Windows_203415	16.1976
H2AK119ubi	Control	Xa	Intergenic	Windows_203416	3.99118
H2AK119ubi	Control	Xa	Intergenic	Windows_203417	12.0471
H2AK119ubi	Control	Xa	Intergenic	Windows_203419	13.5381
H2AK119ubi	Control	Xa	Intergenic	Windows_203421	6.65062
H2AK119ubi	Control	Xa	Intergenic	Windows_203422	12.7579
H2AK119ubi	Control	Xa	Intergenic	Windows_203423	7.98236
H2AK119ubi	Control	Xa	Intergenic	Windows_203424	13.3789
H2AK119ubi	Control	Xa	Intergenic	Windows_203425	32.4688
H2AK119ubi	Control	Xa	Intergenic	Windows_203432	30.8306
H2AK119ubi	Control	Xa	Intergenic	Windows_203433	15.1844
H2AK119ubi	Control	Xa	Intergenic	Windows_203434	9.31006
H2AK119ubi	Control	Xa	Intergenic	Windows_203435	7.82307
H2AK119ubi	Control	Xa	Intergenic	Windows_203436	4.22405
H2AK119ubi	Control	Xa	Intergenic	Windows_203437	17.0555
H2AK119ubi	Control	Xa	Intergenic	Windows_203438	17.1372
H2AK119ubi	Control	Xa	Intergenic	Windows_203439	9.9351
H2AK119ubi	Control	Xa	Intergenic	Windows_203440	9.07718
H2AK119ubi	Control	Xa	Intergenic	Windows_203441	16.12
H2AK119ubi	Control	Xa	Intergenic	Windows_203442	21.3612
H2AK119ubi	Control	Xa	Intergenic	Windows_203443	20.5769
H2AK119ubi	Control	Xa	Intergenic	Windows_203444	31.1411
H2AK119ubi	Control	Xa	Intergenic	Windows_203445	28.6369
H2AK119ubi	Control	Xa	Intergenic	Windows_203446	25.3524
H2AK119ubi	Control	Xa	Intergenic	Windows_203447	14.3184
H2AK119ubi	Control	Xa	Intergenic	Windows_203448	9.54697
H2AK119ubi	Control	Xa	Intergenic	Windows_203449	28.1671
H2AK119ubi	Control	Xa	Intergenic	Windows_203450	21.206
H2AK119ubi	Control	Xa	Intergenic	Windows_203451	20.4216
H2AK119ubi	Control	Xa	Intergenic	Windows_203452	16.5081
H2AK119ubi	Control	Xa	Intergenic	Windows_203453	34.5072
H2AK119ubi	Control	Xa	Intergenic	Windows_203454	19.6414
H2AK119ubi	Control	Xa	Intergenic	Windows_203455	17.7662
H2AK119ubi	Control	Xa	Intergenic	Windows_203456	7.51257
H2AK119ubi	Control	Xa	Intergenic	Windows_203457	21.4388
H2AK119ubi	Control	Xa	Intergenic	Windows_203458	19.4044
H2AK119ubi	Control	Xa	Intergenic	Windows_203459	24.805
H2AK119ubi	Control	Xa	Intergenic	Windows_203460	14.8699
H2AK119ubi	Control	Xa	Intergenic	Windows_203461	14.1632
H2AK119ubi	Control	Xa	Intergenic	Windows_203462	42.4896
H2AK119ubi	Control	Xa	Intergenic	Windows_203463	33.0202
H2AK119ubi	Control	Xa	Intergenic	Windows_203464	23.3956
H2AK119ubi	Control	Xa	Intergenic	Windows_203465	7.82307
H2AK119ubi	Control	Xa	Intergenic	Windows_203466	24.0207
H2AK119ubi	Control	Xa	Intergenic	Windows_203467	22.693
H2AK119ubi	Control	Xa	Intergenic	Windows_203468	12.9867
H2AK119ubi	Control	Xa	Intergenic	Windows_203469	14.7106
H2AK119ubi	Control	Xa	Intergenic	Windows_203470	21.0507
H2AK119ubi	Control	Xa	Intergenic	Windows_203471	10.797
H2AK119ubi	Control	Xa	Intergenic	Windows_203472	16.5121
H2AK119ubi	Control	Xa	Intergenic	Windows_203473	29.9646
H2AK119ubi	Control	Xa	Intergenic	Windows_203474	18.4689
H2AK119ubi	Control	Xa	Intergenic	Windows_203475	7.98236
H2AK119ubi	Control	Xa	Intergenic	Windows_203476	14.4001
H2AK119ubi	Control	Xa	Intergenic	Windows_203478	7.82307
H2AK119ubi	Control	Xa	Intergenic	Windows_203480	19.4044
H2AK119ubi	Control	Xa	Intergenic	Windows_203481	19.1716
H2AK119ubi	Control	Xa	Intergenic	Windows_203482	35.1322
H2AK119ubi	Control	Xa	Intergenic	Windows_203483	45.145
H2AK119ubi	Control	Xa	Intergenic	Windows_203484	11.1892
H2AK119ubi	Control	Xa	Intergenic	Windows_203485	16.9779
H2AK119ubi	Control	Xa	Intergenic	Windows_203486	33.2531
H2AK119ubi	Control	Xa	Intergenic	Windows_203487	17.0555
H2AK119ubi	Control	Xa	Intergenic	Windows_203488	11.034
H2AK119ubi	Control	Xa	Intergenic	Windows_203489	36.8521
H2AK119ubi	Control	Xa	Intergenic	Windows_203490	29.025
H2AK119ubi	Control	Xa	Intergenic	Windows_203491	10.172
H2AK119ubi	Control	Xa	Intergenic	Windows_203492	28.4776
H2AK119ubi	Control	Xa	Intergenic	Windows_203493	24.7274
H2AK119ubi	Control	Xa	Intergenic	Windows_203494	10.4865
H2AK119ubi	Control	Xa	Intergenic	Windows_203495	15.0987
H2AK119ubi	Control	Xa	Intergenic	Windows_203496	20.8098
H2AK119ubi	Control	Xa	Intergenic	Windows_203497	10.6418
H2AK119ubi	Control	Xa	Intergenic	Windows_203498	21.7534
H2AK119ubi	Control	Xa	Intergenic	Windows_203502	25.7446
H2AK119ubi	Control	Xa	Intergenic	Windows_203503	22.2232
H2AK119ubi	Control	Xa	Intergenic	Windows_203504	15.8054
H2AK119ubi	Control	Xa	Intergenic	Windows_203505	20.5033
H2AK119ubi	Control	Xa	Intergenic	Windows_203506	34.0374
H2AK119ubi	Control	Xa	Intergenic	Windows_203509	62.2821
H2AK119ubi	Control	Xa	Intergenic	Windows_203510	43.1146
H2AK119ubi	Control	Xa	Intergenic	Windows_203511	14.633
H2AK119ubi	Control	Xa	Intergenic	Windows_203512	17.4517
H2AK119ubi	Control	Xa	Intergenic	Windows_203513	22.456
H2AK119ubi	Control	Xa	Intergenic	Windows_203514	24.9562
H2AK119ubi	Control	Xa	Intergenic	Windows_203515	22.8482
H2AK119ubi	Control	Xa	Intergenic	Windows_203516	30.7489
H2AK119ubi	Control	Xa	Intergenic	Windows_203517	26.8394
H2AK119ubi	Control	Xa	Intergenic	Windows_203518	20.4216
H2AK119ubi	Control	Xa	Intergenic	Windows_203519	10.7194
H2AK119ubi	Control	Xa	Intergenic	Windows_203521	25.2748
H2AK119ubi	Control	Xa	Intergenic	Windows_203522	22.3744
H2AK119ubi	Control	Xa	Intergenic	Windows_203524	27.6973
H2AK119ubi	Control	Xa	Intergenic	Windows_203525	13.0684
H2AK119ubi	Control	Xa	Intergenic	Windows_203526	20.8955
H2AK119ubi	Control	Xa	Intergenic	Windows_203527	16.2752
H2AK119ubi	Control	Xa	Intergenic	Windows_203528	13.146
H2AK119ubi	Control	Xa	Intergenic	Windows_203529	8.45214
H2AK119ubi	Control	Xa	Intergenic	Windows_203530	8.68502
H2AK119ubi	Control	Xa	Intergenic	Windows_203531	6.72824
H2AK119ubi	Control	Xa	Intergenic	Windows_203534	15.4949
H2AK119ubi	Control	Xa	Intergenic	Windows_203535	16.9819
H2AK119ubi	Control	Xa	Intergenic	Windows_203536	12.8314
H2AK119ubi	Control	Xa	Intergenic	Windows_203537	8.99956
H2AK119ubi	Control	Xa	Intergenic	Windows_203538	18.4649
H2AK119ubi	Control	Xa	Intergenic	Windows_203539	7.66782
H2AK119ubi	Control	Xa	Intergenic	Windows_203540	18.4649
H2AK119ubi	Control	Xa	Intergenic	Windows_203541	11.2668
H2AK119ubi	Control	Xa	Intergenic	Windows_203542	20.4993
H2AK119ubi	Control	Xa	Intergenic	Windows_203543	12.9907
H2AK119ubi	Control	Xa	Intergenic	Windows_203544	12.1288
H2AK119ubi	Control	Xa	Intergenic	Windows_203545	7.12041
H2AK119ubi	Control	Xa	Intergenic	Windows_203546	19.6373
H2AK119ubi	Control	Xa	Intergenic	Windows_203547	6.1032
H2AK119ubi	Control	Xa	Intergenic	Windows_203548	7.66782
H2AK119ubi	Control	Xa	Intergenic	Windows_203549	7.51257
H2AK119ubi	Control	Xa	Intergenic	Windows_203550	7.12041
H2AK119ubi	Control	Xa	Intergenic	Windows_203551	22.7706
H2AK119ubi	Control	Xa	Intergenic	Windows_203552	14.8658
H2AK119ubi	Control	Xa	Intergenic	Windows_203553	27.2315
H2AK119ubi	Control	Xa	Intergenic	Windows_203554	19.8742
H2AK119ubi	Control	Xa	Intergenic	Windows_203556	13.3789
H2AK119ubi	Control	Xa	Intergenic	Windows_203557	12.7538
H2AK119ubi	Control	Xa	Intergenic	Windows_203558	23.0851
H2AK119ubi	Control	Xa	Intergenic	Windows_203560	16.8226
H2AK119ubi	Control	Xa	Intergenic	Windows_203561	5.00838
H2AK119ubi	Control	Xa	Intergenic	Windows_203562	19.8783
H2AK119ubi	Control	Xa	Intergenic	Windows_203563	20.9731
H2AK119ubi	Control	Xa	Intergenic	Windows_203564	29.1067
H2AK119ubi	Control	Xa	Intergenic	Windows_203565	37.7957
H2AK119ubi	Control	Xa	Intergenic	Windows_203566	9.15481
H2AK119ubi	Control	Xa	Intergenic	Windows_203567	24.4904
H2AK119ubi	Control	Xa	Intergenic	Windows_203568	21.3612
H2AK119ubi	Control	Xa	Intergenic	Windows_203569	12.2064
H2AK119ubi	Control	Xa	Intergenic	Windows_203571	17.9991
H2AK119ubi	Control	Xa	Intergenic	Windows_203573	71.7555
H2AK119ubi	Control	Xa	Intergenic	Windows_203574	30.5936
H2AK119ubi	Control	Xa	Intergenic	Windows_203575	22.2272
H2AK119ubi	Control	Xa	Intergenic	Windows_203576	38.4208
H2AK119ubi	Control	Xa	Intergenic	Windows_203577	14.8699
H2AK119ubi	Control	Xa	Intergenic	Windows_203578	29.1067
H2AK119ubi	Control	Xa	Intergenic	Windows_203579	19.4085
H2AK119ubi	Control	Xa	Intergenic	Windows_203580	17.0555
H2AK119ubi	Control	Xa	Intergenic	Windows_203581	9.38768
H2AK119ubi	Control	Xa	Intergenic	Windows_203582	33.7188
H2AK119ubi	Control	Xa	Intergenic	Windows_203583	14.7882
H2AK119ubi	Control	Xa	Intergenic	Windows_203584	29.5845
H2AK119ubi	Control	Xa	Intergenic	Windows_203585	11.7366
H2AK119ubi	Control	Xa	Intergenic	Windows_203586	19.719
H2AK119ubi	Control	Xa	Intergenic	Windows_203612	34.2703
H2AK119ubi	Control	Xa	Intergenic	Windows_203613	26.2143
H2AK119ubi	Control	Xa	Intergenic	Windows_203614	17.9951
H2AK119ubi	Control	Xa	Intergenic	Windows_203617	28.2447
H2AK119ubi	Control	Xa	Intergenic	Windows_203623	28.3304
H2AK119ubi	Control	Xa	Intergenic	Windows_203635	9.46934
H2AK119ubi	Control	Xa	Intergenic	Windows_203639	25.8958
H2AK119ubi	Control	Xa	Intergenic	Windows_203641	6.18487
H2AK119ubi	Control	Xa	Intergenic	Windows_203642	21.5165
H2AK119ubi	Control	Xa	Intergenic	Windows_203654	24.9643
H2AK119ubi	Control	Xa	Intergenic	Windows_203655	35.5244
H2AK119ubi	Control	Xa	Intergenic	Windows_203656	24.5721
H2AK119ubi	Control	Xa	Intergenic	Windows_203657	10.3273
H2AK119ubi	Control	Xa	Intergenic	Windows_203658	23.3997
H2AK119ubi	Control	Xa	Intergenic	Windows_203659	40.2223
H2AK119ubi	Control	Xa	Intergenic	Windows_203680	13.6934
H2AK119ubi	Control	Xa	Intergenic	Windows_203681	3.0516
H2AK119ubi	Control	Xa	Intergenic	Windows_203682	15.4133
H2AK119ubi	Control	Xa	Intergenic	Windows_203690	8.99956
H2AK119ubi	Control	Xa	Intergenic	Windows_203693	23.1587
H2AK119ubi	Control	Xa	Intergenic	Windows_203694	18.5425
H2AK119ubi	Control	Xa	Intergenic	Windows_203695	7.59019
H2AK119ubi	Control	Xa	Intergenic	Windows_203696	20.0335
H2AK119ubi	Control	Xa	Intergenic	Windows_203698	14.3184
H2AK119ubi	Control	Xa	Intergenic	Windows_203699	5.55579
H2AK119ubi	Control	Xa	Intergenic	Windows_203703	3.52139
H2AK119ubi	Control	Xa	Intergenic	Windows_203704	4.46097
H2AK119ubi	Control	Xa	Intergenic	Windows_203705	9.85747
H2AK119ubi	Control	Xa	Intergenic	Windows_203706	16.6633
H2AK119ubi	Control	Xa	Intergenic	Windows_203707	29.1147
H2AK119ubi	Control	Xa	Intergenic	Windows_203708	24.4945
H2AK119ubi	Control	Xa	Intergenic	Windows_203709	52.9721
H2AK119ubi	Control	Xa	Intergenic	Windows_203710	32.1623
H2AK119ubi	Control	Xa	Intergenic	Windows_203714	21.1283
H2AK119ubi	Control	Xa	Intergenic	Windows_203715	21.9086
H2AK119ubi	Control	Xa	Intergenic	Windows_203717	17.4477
H2AK119ubi	Control	Xa	Intergenic	Windows_203718	33.49
H2AK119ubi	Control	Xa	Intergenic	Windows_203719	15.1028
H2AK119ubi	Control	Xa	Intergenic	Windows_203720	4.14643
H2AK119ubi	Control	Xa	Intergenic	Windows_203721	25.3564
H2AK119ubi	Control	Xa	Intergenic	Windows_203722	21.1243
H2AK119ubi	Control	Xa	Intergenic	Windows_203723	32.0806
H2AK119ubi	Control	Xa	Intergenic	Windows_203724	18.1544
H2AK119ubi	Control	Xa	Intergenic	Windows_203725	26.292
H2AK119ubi	Control	Xa	Intergenic	Windows_203726	16.6633
H2AK119ubi	Control	Xa	Intergenic	Windows_203727	25.0419
H2AK119ubi	Control	Xa	Intergenic	Windows_203731	34.977
H2AK119ubi	Control	Xa	Intergenic	Windows_203732	12.0512
H2AK119ubi	Control	Xa	Intergenic	Windows_203733	17.9991
H2AK119ubi	Control	Xa	Intergenic	Windows_203734	21.5205
H2AK119ubi	Control	Xa	Intergenic	Windows_203735	21.827
H2AK119ubi	Control	Xa	Intergenic	Windows_203736	16.8226
H2AK119ubi	Control	Xa	Intergenic	Windows_203737	11.4997
H2AK119ubi	Control	Xa	Intergenic	Windows_203738	26.9946
H2AK119ubi	Control	Xa	Intergenic	Windows_203739	21.3612
H2AK119ubi	Control	Xa	Intergenic	Windows_203740	17.2148
H2AK119ubi	Control	Xa	Intergenic	Windows_203742	1.95678
H2AK119ubi	Control	Xa	Intergenic	Windows_203743	20.7362
H2AK119ubi	Control	Xa	Intergenic	Windows_203744	18.1544
H2AK119ubi	Control	Xa	Intergenic	Windows_203745	14.1632
H2AK119ubi	Control	Xa	Intergenic	Windows_203746	16.5897
H2AK119ubi	Control	Xa	Intergenic	Windows_203747	20.8098
H2AK119ubi	Control	Xa	Intergenic	Windows_203748	15.0251
H2AK119ubi	Control	Xa	Intergenic	Windows_203749	22.2232
H2AK119ubi	Control	Xa	Intergenic	Windows_203750	12.0512
H2AK119ubi	Control	Xa	Intergenic	Windows_203756	8.37452
H2AK119ubi	Control	Xa	Intergenic	Windows_203757	10.0127
H2AK119ubi	Control	Xa	Intergenic	Windows_203758	15.4949
H2AK119ubi	Control	Xa	Intergenic	Windows_203759	9.46934
H2AK119ubi	Control	Xa	Intergenic	Windows_203760	9.46934
H2AK119ubi	Control	Xa	Intergenic	Windows_203761	24.8786
H2AK119ubi	Control	Xa	Intergenic	Windows_203762	20.344
H2AK119ubi	Control	Xa	Intergenic	Windows_203763	9.54697
H2AK119ubi	Control	Xa	Intergenic	Windows_203764	8.52977
H2AK119ubi	Control	Xa	Intergenic	Windows_203765	8.99956
H2AK119ubi	Control	Xa	Intergenic	Windows_203766	11.1892
H2AK119ubi	Control	Xa	Intergenic	Windows_203767	23.1587
H2AK119ubi	Control	Xa	Intergenic	Windows_203768	7.27969
H2AK119ubi	Control	Xa	Intergenic	Windows_203770	16.9779
H2AK119ubi	Control	Xa	Intergenic	Windows_203771	24.0207
H2AK119ubi	Control	Xa	Intergenic	Windows_203772	18.232
H2AK119ubi	Control	Xa	Intergenic	Windows_203773	13.6158
H2AK119ubi	Control	Xa	Intergenic	Windows_203774	21.0467
H2AK119ubi	Control	Xa	Intergenic	Windows_203775	14.0079
H2AK119ubi	Control	Xa	Intergenic	Windows_203776	12.0512
H2AK119ubi	Control	Xa	Intergenic	Windows_203777	11.7366
H2AK119ubi	Control	Xa	Intergenic	Windows_203778	11.7366
H2AK119ubi	Control	Xa	Intergenic	Windows_203779	20.2704
H2AK119ubi	Control	Xa	Intergenic	Windows_203780	18.0767
H2AK119ubi	Control	Xa	Intergenic	Windows_203781	12.3657
H2AK119ubi	Control	Xa	Intergenic	Windows_203782	10.7194
H2AK119ubi	Control	Xa	Intergenic	Windows_203783	20.8914
H2AK119ubi	Control	Xa	Intergenic	Windows_203784	3.59902
H2AK119ubi	Control	Xa	Intergenic	Windows_203785	2.11203
H2AK119ubi	Control	Xa	Intergenic	Windows_203786	17.0595
H2AK119ubi	Control	Xa	Intergenic	Windows_203787	23.318
H2AK119ubi	Control	Xa	Intergenic	Windows_203788	26.4472
H2AK119ubi	Control	Xa	Intergenic	Windows_203789	15.6502
H2AK119ubi	Control	Xa	Intergenic	Windows_203790	20.7362
H2AK119ubi	Control	Xa	Intergenic	Windows_203791	9.78388
H2AK119ubi	Control	Xa	Intergenic	Windows_203792	20.4216
H2AK119ubi	Control	Xa	Intergenic	Windows_203793	17.6846
H2AK119ubi	Control	Xa	Intergenic	Windows_203794	20.8138
H2AK119ubi	Control	Xa	Intergenic	Windows_203795	16.3528
H2AK119ubi	Control	Xa	Intergenic	Windows_203796	18.7794
H2AK119ubi	Control	Xa	Intergenic	Windows_203797	20.1152
H2AK119ubi	Control	Xa	Intergenic	Windows_203799	18.4689
H2AK119ubi	Control	Xa	Intergenic	Windows_203801	10.4865
H2AK119ubi	Control	Xa	Intergenic	Windows_203802	13.6934
H2AK119ubi	Control	Xa	Intergenic	Windows_203803	19.7966
H2AK119ubi	Control	Xa	Intergenic	Windows_203804	13.5381
H2AK119ubi	Control	Xa	Intergenic	Windows_203805	30.2831
H2AK119ubi	Control	Xa	Intergenic	Windows_203806	10.2496
H2AK119ubi	Control	Xa	Intergenic	Windows_203807	17.7622
H2AK119ubi	Control	Xa	Intergenic	Windows_203809	12.6762
H2AK119ubi	Control	Xa	Intergenic	Windows_203810	15.3356
H2AK119ubi	Control	Xa	Intergenic	Windows_203811	15.6461
H2AK119ubi	Control	Xa	Intergenic	Windows_203812	13.146
H2AK119ubi	Control	Xa	Intergenic	Windows_203813	13.771
H2AK119ubi	Control	Xa	Intergenic	Windows_203814	24.2576
H2AK119ubi	Control	Xa	Intergenic	Windows_203815	19.0939
H2AK119ubi	Control	Xa	Intergenic	Windows_203816	5.24529
H2AK119ubi	Control	Xa	Intergenic	Windows_203817	9.46934
H2AK119ubi	Control	Xa	Intergenic	Windows_203818	6.57299
H2AK119ubi	Control	Xa	Intergenic	Windows_203819	19.0123
H2AK119ubi	Control	Xa	Intergenic	Windows_203820	23.318
H2AK119ubi	Control	Xa	Intergenic	Windows_203823	7.98236
H2AK119ubi	Control	Xa	Intergenic	Windows_203825	16.745
H2AK119ubi	Control	Xa	Intergenic	Windows_203826	17.9951
H2AK119ubi	Control	Xa	Intergenic	Windows_203827	19.5637
H2AK119ubi	Control	Xa	Intergenic	Windows_203828	3.99118
H2AK119ubi	Control	Xa	Intergenic	Windows_203829	11.8142
H2AK119ubi	Control	Xa	Intergenic	Windows_203830	7.74948
H2AK119ubi	Control	Xa	Intergenic	Windows_203831	17.2148
H2AK119ubi	Control	Xa	Intergenic	Windows_203832	16.5897
H2AK119ubi	Control	Xa	Intergenic	Windows_203833	6.41774
H2AK119ubi	Control	Xa	Intergenic	Windows_203834	24.0983
H2AK119ubi	Control	Xa	Intergenic	Windows_203835	29.7357
H2AK119ubi	Control	Xa	Intergenic	Windows_203836	14.2448
H2AK119ubi	Control	Xa	Intergenic	Windows_203837	20.2664
H2AK119ubi	Control	Xa	Intergenic	Windows_203838	17.5293
H2AK119ubi	Control	Xa	Intergenic	Windows_203839	20.5769
H2AK119ubi	Control	Xa	Intergenic	Windows_203840	10.4049
H2AK119ubi	Control	Xa	Intergenic	Windows_203841	30.1239
H2AK119ubi	Control	Xa	Intergenic	Windows_203842	46.4071
H2AK119ubi	Control	Xa	Intergenic	Windows_203843	23.8694
H2AK119ubi	Control	Xa	Intergenic	Windows_203844	22.3008
H2AK119ubi	Control	Xa	Intergenic	Windows_203845	49.9245
H2AK119ubi	Control	Xa	Intergenic	Windows_203846	40.2223
H2AK119ubi	Control	Xa	Intergenic	Windows_203847	14.7923
H2AK119ubi	Control	Xa	Intergenic	Windows_203848	32.5504
H2AK119ubi	Control	Xa	Intergenic	Windows_203849	20.1111
H2AK119ubi	Control	Xa	Intergenic	Windows_203850	32.1583
H2AK119ubi	Control	Xa	Intergenic	Windows_203851	21.206
H2AK119ubi	Control	Xa	Intergenic	Windows_203852	20.8914
H2AK119ubi	Control	Xa	Intergenic	Windows_203853	11.5814
H2AK119ubi	Control	Xa	Intergenic	Windows_203854	14.633
H2AK119ubi	Control	Xa	Intergenic	Windows_203855	28.8002
H2AK119ubi	Control	Xa	Intergenic	Windows_203856	49.6059
H2AK119ubi	Control	Xa	Intergenic	Windows_203857	13.146
H2AK119ubi	Control	Xa	Intergenic	Windows_203858	10.4865
H2AK119ubi	Control	Xa	Intergenic	Windows_203859	20.4216
H2AK119ubi	Control	Xa	Intergenic	Windows_203860	33.9598
H2AK119ubi	Control	Xa	Intergenic	Windows_203861	18.0767
H2AK119ubi	Control	Xa	Intergenic	Windows_203863	8.13761
H2AK119ubi	Control	Xa	Intergenic	Windows_203864	9.23243
H2AK119ubi	Control	Xa	Intergenic	Windows_203865	16.12
H2AK119ubi	Control	Xa	Intergenic	Windows_203866	21.9863
H2AK119ubi	Control	Xa	Intergenic	Windows_203867	19.6373
H2AK119ubi	Control	Xa	Intergenic	Windows_203868	13.9303
H2AK119ubi	Control	Xa	Intergenic	Windows_203869	22.9258
H2AK119ubi	Control	Xa	Intergenic	Windows_203870	20.8914
H2AK119ubi	Control	Xa	Intergenic	Windows_203871	15.1804
H2AK119ubi	Control	Xa	Intergenic	Windows_203872	13.0684
H2AK119ubi	Control	Xa	Intergenic	Windows_203873	16.9043
H2AK119ubi	Control	Xa	Intergenic	Windows_203874	17.2148
H2AK119ubi	Control	Xa	Intergenic	Windows_203875	24.3392
H2AK119ubi	Control	Xa	Intergenic	Windows_203876	24.3312
H2AK119ubi	Control	Xa	Intergenic	Windows_203877	26.051
H2AK119ubi	Control	Xa	Intergenic	Windows_203878	29.8134
H2AK119ubi	Control	Xa	Intergenic	Windows_203879	15.258
H2AK119ubi	Control	Xa	Intergenic	Windows_203880	14.5553
H2AK119ubi	Control	Xa	Intergenic	Windows_203881	35.6061
H2AK119ubi	Control	Xa	Intergenic	Windows_203882	30.516
H2AK119ubi	Control	Xa	Intergenic	Windows_203883	17.2924
H2AK119ubi	Control	Xa	Intergenic	Windows_203884	30.9041
H2AK119ubi	Control	Xa	Intergenic	Windows_203885	17.4477
H2AK119ubi	Control	Xa	Intergenic	Windows_203886	13.3829
H2AK119ubi	Control	Xa	Intergenic	Windows_203887	21.0548
H2AK119ubi	Control	Xa	Intergenic	Windows_203888	26.5248
H2AK119ubi	Control	Xa	Intergenic	Windows_203889	30.7529
H2AK119ubi	Control	Xa	Intergenic	Windows_203890	8.92193
H2AK119ubi	Control	Xa	Intergenic	Windows_203891	11.9735
H2AK119ubi	Control	Xa	Intergenic	Windows_203892	10.7194
H2AK119ubi	Control	Xa	Intergenic	Windows_203893	12.0512
H2AK119ubi	Control	Xa	Intergenic	Windows_203894	15.1804
H2AK119ubi	Control	Xa	Intergenic	Windows_203895	15.254
H2AK119ubi	Control	Xa	Intergenic	Windows_203896	10.7194
H2AK119ubi	Control	Xa	Intergenic	Windows_203913	16.0383
H2AK119ubi	Control	Xa	Intergenic	Windows_203914	13.3012
H2AK119ubi	Control	Xa	Intergenic	Windows_203916	15.883
H2AK119ubi	Control	Xa	Intergenic	Windows_203917	26.3696
H2AK119ubi	Control	Xa	Intergenic	Windows_203918	19.8742
H2AK119ubi	Control	Xa	Intergenic	Windows_203919	19.0899
H2AK119ubi	Control	Xa	Intergenic	Windows_203920	25.0379
H2AK119ubi	Control	Xa	Intergenic	Windows_203921	12.8314
H2AK119ubi	Control	Xa	Intergenic	Windows_203922	21.3653
H2AK119ubi	Control	Xa	Intergenic	Windows_203923	11.2668
H2AK119ubi	Control	Xa	Intergenic	Windows_203924	6.1032
H2AK119ubi	Control	Xa	Intergenic	Windows_203925	5.086
H2AK119ubi	Control	Xa	Intergenic	Windows_203926	5.78867
H2AK119ubi	Control	Xa	Intergenic	Windows_203927	2.0344
H2AK119ubi	Control	Xa	Intergenic	Windows_203928	6.02558
H2AK119ubi	Control	Xa	Intergenic	Windows_203929	11.034
H2AK119ubi	Control	Xa	Intergenic	Windows_203930	0
H2AK119ubi	Control	Xa	Intergenic	Windows_203935	3.44376
H2AK119ubi	Control	Xa	Intergenic	Windows_203936	6.8099
H2AK119ubi	Control	Xa	Intergenic	Windows_203942	8.84027
H2AK119ubi	Control	Xa	Intergenic	Windows_203943	7.43494
H2AK119ubi	Control	Xa	Intergenic	Windows_203944	14.3184
H2AK119ubi	Control	Xa	Intergenic	Windows_203945	5.16363
H2AK119ubi	Control	Xa	Intergenic	Windows_203946	3.36614
H2AK119ubi	Control	Xa	Intergenic	Windows_203947	12.6762
H2AK119ubi	Control	Xa	Intergenic	Windows_203948	12.8314
H2AK119ubi	Control	Xa	Intergenic	Windows_203949	7.82307
H2AK119ubi	Control	Xa	Intergenic	Windows_203951	7.59019
H2AK119ubi	Control	Xa	Intergenic	Windows_203954	21.0507
H2AK119ubi	Control	Xa	Intergenic	Windows_203955	8.92193
H2AK119ubi	Control	Xa	Intergenic	Windows_203962	8.76264
H2AK119ubi	Control	Xa	Intergenic	Windows_203969	8.92193
H2AK119ubi	Control	Xa	Intergenic	Windows_203973	2.18965
H2AK119ubi	Control	Xa	Intergenic	Windows_203977	5.086
H2AK119ubi	Control	Xa	Intergenic	Windows_203979	16.12
H2AK119ubi	Control	Xa	Intergenic	Windows_203981	4.0688
H2AK119ubi	Control	Xa	Intergenic	Windows_203982	9.70222
H2AK119ubi	Control	Xa	Intergenic	Windows_203984	5.086
H2AK119ubi	Control	Xa	Intergenic	Windows_203985	13.5381
H2AK119ubi	Control	Xa	Intergenic	Windows_203994	21.5981
H2AK119ubi	Control	Xa	Intergenic	Windows_203995	11.8959
H2AK119ubi	Control	Xa	Intergenic	Windows_204004	10.2537
H2AK119ubi	Control	Xa	Intergenic	Windows_204009	6.33608
H2AK119ubi	Control	Xa	Intergenic	Windows_204010	5.55579
H2AK119ubi	Control	Xa	Intergenic	Windows_204011	7.12041
H2AK119ubi	Control	Xa	Intergenic	Windows_204012	6.02558
H2AK119ubi	Control	Xa	Intergenic	Windows_204013	4.61622
H2AK119ubi	Control	Xa	Intergenic	Windows_204014	3.75427
H2AK119ubi	Control	Xa	Intergenic	Windows_204016	8.21523
H2AK119ubi	Control	Xa	Intergenic	Windows_204017	8.68502
H2AK119ubi	Control	Xa	Intergenic	Windows_204018	5.94795
H2AK119ubi	Control	Xa	Intergenic	Windows_204019	5.55579
H2AK119ubi	Control	Xa	Intergenic	Windows_204020	12.3617
H2AK119ubi	Control	Xa	Intergenic	Windows_204021	3.12923
H2AK119ubi	Control	Xa	Intergenic	Windows_204022	8.99956
H2AK119ubi	Control	Xa	Intergenic	Windows_204023	6.18083
H2AK119ubi	Control	Xa	Intergenic	Windows_204024	5.31888
H2AK119ubi	Control	Xa	Intergenic	Windows_204025	5.78867
H2AK119ubi	Control	Xa	Intergenic	Windows_204026	3.67664
H2AK119ubi	Control	Xa	Intergenic	Windows_204027	6.02558
H2AK119ubi	Control	Xa	Intergenic	Windows_204028	5.086
H2AK119ubi	Control	Xa	Intergenic	Windows_204029	8.21927
H2AK119ubi	Control	Xa	Intergenic	Windows_204030	2.65944
H2AK119ubi	Control	Xa	Intergenic	Windows_204031	4.46097
H2AK119ubi	Control	Xa	Intergenic	Windows_204032	4.69384
H2AK119ubi	Control	Xa	Intergenic	Windows_204033	2.89635
H2AK119ubi	Control	Xa	Intergenic	Windows_204034	4.61622
H2AK119ubi	Control	Xa	Intergenic	Windows_204035	3.91355
H2AK119ubi	Control	Xa	Intergenic	Windows_204036	19.4044
H2AK119ubi	Control	Xa	Intergenic	Windows_204037	11.1892
H2AK119ubi	Control	Xa	Intergenic	Windows_204038	8.68502
H2AK119ubi	Control	Xa	Intergenic	Windows_204039	9.46531
H2AK119ubi	Control	Xa	Intergenic	Windows_204040	9.46934
H2AK119ubi	Control	Xa	Intergenic	Windows_204041	9.38768
H2AK119ubi	Control	Xa	Intergenic	Windows_204042	12.0512
H2AK119ubi	Control	Xa	Intergenic	Windows_204043	11.7366
H2AK119ubi	Control	Xa	Intergenic	Windows_204044	7.19803
H2AK119ubi	Control	Xa	Intergenic	Windows_204045	2.89635
H2AK119ubi	Control	Xa	Intergenic	Windows_204046	9.15481
H2AK119ubi	Control	Xa	Intergenic	Windows_204047	4.30168
H2AK119ubi	Control	Xa	Intergenic	Windows_204048	6.49537
H2AK119ubi	Control	Xa	Intergenic	Windows_204049	6.88349
H2AK119ubi	Control	Xa	Intergenic	Windows_204050	3.12923
H2AK119ubi	Control	Xa	Intergenic	Windows_204051	4.0688
H2AK119ubi	Control	Xa	Intergenic	Windows_204052	5.00838
H2AK119ubi	Control	Xa	Intergenic	Windows_204053	4.93075
H2AK119ubi	Control	Xa	Intergenic	Windows_204054	5.47817
H2AK119ubi	Control	Xa	Intergenic	Windows_204055	4.46097
H2AK119ubi	Control	Xa	Intergenic	Windows_204056	5.87033
H2AK119ubi	Control	Xa	Intergenic	Windows_204057	3.0516
H2AK119ubi	Control	Xa	Intergenic	Windows_204058	8.13761
H2AK119ubi	Control	Xa	Intergenic	Windows_204059	3.12923
H2AK119ubi	Control	Xa	Intergenic	Windows_204060	4.53859
H2AK119ubi	Control	Xa	Intergenic	Windows_204109	3.12923
H2AK119ubi	Control	Xa	Intergenic	Windows_204110	8.45214
H2AK119ubi	Control	Xa	Intergenic	Windows_204111	5.71104
H2AK119ubi	Control	Xa	Intergenic	Windows_204112	3.28851
H2AK119ubi	Control	Xa	Intergenic	Windows_204113	3.0516
H2AK119ubi	Control	Xa	Intergenic	Windows_204114	13.0684
H2AK119ubi	Control	Xa	Intergenic	Windows_204115	9.23243
H2AK119ubi	Control	Xa	Intergenic	Windows_204116	8.84027
H2AK119ubi	Control	Xa	Intergenic	Windows_204117	5.55579
H2AK119ubi	Control	Xa	Intergenic	Windows_204118	10.3273
H2AK119ubi	Control	Xa	Intergenic	Windows_204119	7.43494
H2AK119ubi	Control	Xa	Intergenic	Windows_204120	9.23243
H2AK119ubi	Control	Xa	Intergenic	Windows_204121	9.23243
H2AK119ubi	Control	Xa	Intergenic	Windows_204122	12.0512
H2AK119ubi	Control	Xa	Intergenic	Windows_204123	11.2628
H2AK119ubi	Control	Xa	Intergenic	Windows_204124	12.284
H2AK119ubi	Control	Xa	Intergenic	Windows_204125	4.14643
H2AK119ubi	Control	Xa	Intergenic	Windows_204126	5.63342
H2AK119ubi	Control	Xa	Intergenic	Windows_204127	11.8919
H2AK119ubi	Control	Xa	Intergenic	Windows_204128	7.51257
H2AK119ubi	Control	Xa	Intergenic	Windows_204129	9.62459
H2AK119ubi	Control	Xa	Intergenic	Windows_204130	6.72824
H2AK119ubi	Control	Xa	Intergenic	Windows_204132	7.19803
H2AK119ubi	Control	Xa	Intergenic	Windows_204133	3.44376
H2AK119ubi	Control	Xa	Intergenic	Windows_204134	4.93075
H2AK119ubi	Control	Xa	Intergenic	Windows_204135	5.40054
H2AK119ubi	Control	Xa	Intergenic	Windows_204136	7.04278
H2AK119ubi	Control	Xa	Intergenic	Windows_204137	7.90473
H2AK119ubi	Control	Xa	Intergenic	Windows_204138	5.31888
H2AK119ubi	Control	Xa	Intergenic	Windows_204139	5.47817
H2AK119ubi	Control	Xa	Intergenic	Windows_204140	6.1032
H2AK119ubi	Control	Xa	Intergenic	Windows_204141	10.0944
H2AK119ubi	Control	Xa	Intergenic	Windows_204142	5.086
H2AK119ubi	Control	Xa	Intergenic	Windows_204143	6.96515
H2AK119ubi	Control	Xa	Intergenic	Windows_204144	6.73228
H2AK119ubi	Control	Xa	Intergenic	Windows_204151	7.04278
H2AK119ubi	Control	Xa	Intergenic	Windows_204152	23.314
H2AK119ubi	Control	Xa	Intergenic	Windows_204153	5.94795
H2AK119ubi	Control	Xa	Intergenic	Windows_204154	7.27566
H2AK119ubi	Control	Xa	Intergenic	Windows_204155	7.04278
H2AK119ubi	Control	Xa	Intergenic	Windows_204156	8.52977
H2AK119ubi	Control	Xa	Intergenic	Windows_204157	9.46934
H2AK119ubi	Control	Xa	Intergenic	Windows_204164	5.63342
H2AK119ubi	Control	Xa	Intergenic	Windows_204165	2.50419
H2AK119ubi	Control	Xa	Intergenic	Windows_204171	3.99118
H2AK119ubi	Control	Xa	Intergenic	Windows_204172	5.94795
H2AK119ubi	Control	Xa	Intergenic	Windows_204173	13.146
H2AK119ubi	Control	Xa	Intergenic	Windows_204174	7.12041
H2AK119ubi	Control	Xa	Intergenic	Windows_204175	19.0939
H2AK119ubi	Control	Xa	Intergenic	Windows_204219	0.469788
H2AK119ubi	Control	Xa	Intergenic	Windows_204220	1.95678
H2AK119ubi	Control	Xa	Intergenic	Windows_204221	1.48699
H2AK119ubi	Control	Xa	Intergenic	Windows_204222	1.40936
H2AK119ubi	Control	Xa	Intergenic	Windows_204223	4.0688
H2AK119ubi	Control	Xa	Intergenic	Windows_204224	3.52139
H2AK119ubi	Control	Xa	Intergenic	Windows_204225	3.0516
H2AK119ubi	Control	Xa	Intergenic	Windows_204226	2.11203
H2AK119ubi	Control	Xa	Intergenic	Windows_204227	2.18965
H2AK119ubi	Control	Xa	Intergenic	Windows_204228	3.12923
H2AK119ubi	Control	Xa	Intergenic	Windows_204229	4.77147
H2AK119ubi	Control	Xa	Intergenic	Windows_204230	2.0344
H2AK119ubi	Control	Xa	Intergenic	Windows_204231	2.89635
H2AK119ubi	Control	Xa	Intergenic	Windows_204232	4.14643
H2AK119ubi	Control	Xa	Intergenic	Windows_204233	1.0172
H2AK119ubi	Control	Xa	Intergenic	Windows_204234	8.05998
H2AK119ubi	Control	Xa	Intergenic	Windows_204235	6.65062
H2AK119ubi	Control	Xa	Intergenic	Windows_204236	2.58181
H2AK119ubi	Control	Xa	Intergenic	Windows_204237	1.56461
H2AK119ubi	Control	Xa	Intergenic	Windows_204238	5.16363
H2AK119ubi	Control	Xa	Intergenic	Windows_204239	1.56461
H2AK119ubi	Control	Xa	Intergenic	Windows_204240	3.20685
H2AK119ubi	Control	Xa	Intergenic	Windows_204241	0.547413
H2AK119ubi	Control	Xa	Intergenic	Windows_204242	3.99118
H2AK119ubi	Control	Xa	Intergenic	Windows_204243	2.0344
H2AK119ubi	Control	Xa	Intergenic	Windows_204244	4.14643
H2AK119ubi	Control	Xa	Intergenic	Windows_204245	1.0172
H2AK119ubi	Control	Xa	Intergenic	Windows_204246	2.97398
H2AK119ubi	Control	Xa	Intergenic	Windows_204247	2.89635
H2AK119ubi	Control	Xa	Intergenic	Windows_204248	3.0516
H2AK119ubi	Control	Xa	Intergenic	Windows_204249	2.0344
H2AK119ubi	Control	Xa	Intergenic	Windows_204250	3.0516
H2AK119ubi	Control	Xa	Intergenic	Windows_204251	3.12923
H2AK119ubi	Control	Xa	Intergenic	Windows_204252	3.59902
H2AK119ubi	Control	Xa	Intergenic	Windows_204253	1.56461
H2AK119ubi	Control	Xa	Intergenic	Windows_204254	1.0172
H2AK119ubi	Control	Xa	Intergenic	Windows_204255	4.61622
H2AK119ubi	Control	Xa	Intergenic	Windows_204256	3.67664
H2AK119ubi	Control	Xa	Intergenic	Windows_204257	0.939576
H2AK119ubi	Control	Xa	Intergenic	Windows_204258	5.00838
H2AK119ubi	Control	Xa	Intergenic	Windows_204259	4.3793
H2AK119ubi	Control	Xa	Intergenic	Windows_204260	5.086
H2AK119ubi	Control	Xa	Intergenic	Windows_204261	3.20685
H2AK119ubi	Control	Xa	Intergenic	Windows_204262	2.50419
H2AK119ubi	Control	Xa	Intergenic	Windows_204263	6.72824
H2AK119ubi	Control	Xa	Intergenic	Windows_204264	1.0172
H2AK119ubi	Control	Xa	Intergenic	Windows_204265	3.12923
H2AK119ubi	Control	Xa	Intergenic	Windows_204266	1.95678
H2AK119ubi	Control	Xa	Intergenic	Windows_204267	3.67664
H2AK119ubi	Control	Xa	Intergenic	Windows_204268	1.95678
H2AK119ubi	Control	Xa	Intergenic	Windows_204269	0.469788
H2AK119ubi	Control	Xa	Intergenic	Windows_204271	1.56461
H2AK119ubi	Control	Xa	Intergenic	Windows_204272	1.48699
H2AK119ubi	Control	Xa	Intergenic	Windows_204275	3.12923
H2AK119ubi	Control	Xa	Intergenic	Windows_204276	3.52139
H2AK119ubi	Control	Xa	Intergenic	Windows_204277	1.48699
H2AK119ubi	Control	Xa	Intergenic	Windows_204278	0
H2AK119ubi	Control	Xa	Intergenic	Windows_204279	2.0344
H2AK119ubi	Control	Xa	Intergenic	Windows_204280	1.0172
H2AK119ubi	Control	Xa	Intergenic	Windows_204281	2.0344
H2AK119ubi	Control	Xa	Intergenic	Windows_204282	1.48699
H2AK119ubi	Control	Xa	Intergenic	Windows_204283	3.91355
H2AK119ubi	Control	Xa	Intergenic	Windows_204284	1.0172
H2AK119ubi	Control	Xa	Intergenic	Windows_204285	2.58181
H2AK119ubi	Control	Xa	Intergenic	Windows_204286	2.18965
H2AK119ubi	Control	Xa	Intergenic	Windows_204287	2.11203
H2AK119ubi	Control	Xa	Intergenic	Windows_204288	2.0344
H2AK119ubi	Control	Xa	Intergenic	Windows_204289	2.50419
H2AK119ubi	Control	Xa	Intergenic	Windows_204290	4.61622
H2AK119ubi	Control	Xa	Intergenic	Windows_204291	2.58181
H2AK119ubi	Control	Xa	Intergenic	Windows_204292	1.48699
H2AK119ubi	Control	Xa	Intergenic	Windows_204293	3.0516
H2AK119ubi	Control	Xa	Intergenic	Windows_204294	2.97398
H2AK119ubi	Control	Xa	Intergenic	Windows_204295	1.64224
H2AK119ubi	Control	Xa	Intergenic	Windows_204296	1.0172
H2AK119ubi	Control	Xa	Intergenic	Windows_204297	3.44376
H2AK119ubi	Control	Xa	Intergenic	Windows_204298	4.46097
H2AK119ubi	Control	Xa	Intergenic	Windows_204299	2.0344
H2AK119ubi	Control	Xa	Intergenic	Windows_204300	3.12923
H2AK119ubi	Control	Xa	Intergenic	Windows_204301	2.42656
H2AK119ubi	Control	Xa	Intergenic	Windows_204302	3.59902
H2AK119ubi	Control	Xa	Intergenic	Windows_204303	5.71104
H2AK119ubi	Control	Xa	Intergenic	Windows_204304	3.91355
H2AK119ubi	Control	Xa	Intergenic	Windows_204305	1.09483
H2AK119ubi	Control	Xa	Intergenic	Windows_204306	2.50419
H2AK119ubi	Control	Xa	Intergenic	Windows_204307	1.09483
H2AK119ubi	Control	Xa	Intergenic	Windows_204308	0.939576
H2AK119ubi	Control	Xa	Intergenic	Windows_204309	2.0344
H2AK119ubi	Control	Xa	Intergenic	Windows_204310	2.42656
H2AK119ubi	Control	Xa	Intergenic	Windows_204311	1.95678
H2AK119ubi	Control	Xa	Intergenic	Windows_204312	3.0516
H2AK119ubi	Control	Xa	Intergenic	Windows_204313	3.12923
H2AK119ubi	Control	Xa	Intergenic	Windows_204314	5.086
H2AK119ubi	Control	Xa	Intergenic	Windows_204315	2.97398
H2AK119ubi	Control	Xa	Intergenic	Windows_204316	3.12923
H2AK119ubi	Control	Xa	Intergenic	Windows_204317	2.42656
H2AK119ubi	Control	Xa	Intergenic	Windows_204318	1.95678
H2AK119ubi	Control	Xa	Intergenic	Windows_204319	1.64224
H2AK119ubi	Control	Xa	Intergenic	Windows_204320	1.48699
H2AK119ubi	Control	Xa	Intergenic	Windows_204321	2.58181
H2AK119ubi	Control	Xa	Intergenic	Windows_204322	1.48699
H2AK119ubi	Control	Xa	Intergenic	Windows_204323	1.40936
H2AK119ubi	Control	Xa	Intergenic	Windows_204324	3.52139
H2AK119ubi	Control	Xa	Intergenic	Windows_204325	0.547413
H2AK119ubi	Control	Xa	Intergenic	Windows_204326	2.58181
H2AK119ubi	Control	Xa	Intergenic	Windows_204327	1.48699
H2AK119ubi	Control	Xa	Intergenic	Windows_204328	6.72824
H2AK119ubi	Control	Xa	Intergenic	Windows_204329	0.939576
H2AK119ubi	Control	Xa	Intergenic	Windows_204330	1.95678
H2AK119ubi	Control	Xa	Intergenic	Windows_204331	3.59902
H2AK119ubi	Control	Xa	Intergenic	Windows_204332	2.42656
H2AK119ubi	Control	Xa	Intergenic	Windows_204333	2.18965
H2AK119ubi	Control	Xa	Intergenic	Windows_204334	3.99118
H2AK119ubi	Control	Xa	Intergenic	Windows_204335	1.0172
H2AK119ubi	Control	Xa	Intergenic	Windows_204336	2.0344
H2AK119ubi	Control	Xa	Intergenic	Windows_204337	2.50419
H2AK119ubi	Control	Xa	Intergenic	Windows_204338	1.0172
H2AK119ubi	Control	Xa	Intergenic	Windows_204339	1.95678
H2AK119ubi	Control	Xa	Intergenic	Windows_204340	4.69384
H2AK119ubi	Control	Xa	Intergenic	Windows_204341	1.09483
H2AK119ubi	Control	Xa	Intergenic	Windows_204342	4.14643
H2AK119ubi	Control	Xa	Intergenic	Windows_204343	3.0516
H2AK119ubi	Control	Xa	Intergenic	Windows_204344	3.12923
H2AK119ubi	Control	Xa	Intergenic	Windows_204345	4.0688
H2AK119ubi	Control	Xa	Intergenic	Windows_204346	4.0688
H2AK119ubi	Control	Xa	Intergenic	Windows_204347	1.0172
H2AK119ubi	Control	Xa	Intergenic	Windows_204348	2.0344
H2AK119ubi	Control	Xa	Intergenic	Windows_204349	1.64224
H2AK119ubi	Control	Xa	Intergenic	Windows_204355	0.547413
H2AK119ubi	Control	Xa	Intergenic	Windows_204356	1.48699
H2AK119ubi	Control	Xa	Intergenic	Windows_204357	2.58181
H2AK119ubi	Control	Xa	Intergenic	Windows_204377	2.42656
H2AK119ubi	Control	Xa	Intergenic	Windows_204378	3.0516
H2AK119ubi	Control	Xa	Intergenic	Windows_204388	29.6541
H2AK119ubi	Control	Xa	Intergenic	Windows_204389	38.8865
H2AK119ubi	Control	Xa	Intergenic	Windows_204390	50.3903
H2AK119ubi	Control	Xa	Intergenic	Windows_204391	31.6108
H2AK119ubi	Control	Xa	Intergenic	Windows_204392	48.2046
H2AK119ubi	Control	Xa	Intergenic	Windows_204395	49.2178
H2AK119ubi	Control	Xa	Intergenic	Windows_204396	54.7696
H2AK119ubi	Control	Xa	Intergenic	Windows_204397	44.3687
H2AK119ubi	Control	Xa	Intergenic	Windows_204398	64.7863
H2AK119ubi	Control	Xa	Intergenic	Windows_204399	35.0546
H2AK119ubi	Control	Xa	Intergenic	Windows_204400	46.1702
H2AK119ubi	Control	Xa	Intergenic	Windows_204412	24.5721
H2AK119ubi	Control	Xa	Intergenic	Windows_204415	30.1198
H2AK119ubi	Control	Xa	Intergenic	Windows_204422	42.5631
H2AK119ubi	Control	Xa	Intergenic	Windows_204423	33.0978
H2AK119ubi	Control	Xa	Intergenic	Windows_204424	31.5373
H2AK119ubi	Control	Xa	Intergenic	Windows_204451	47.3427
H2AK119ubi	Control	Xa	Intergenic	Windows_204452	20.0335
H2AK119ubi	Control	Xa	Intergenic	Windows_204459	15.1804
H2AK119ubi	Control	Xa	Intergenic	Windows_204463	43.041
H2AK119ubi	Control	Xa	Intergenic	Windows_204464	22.7706
H2AK119ubi	Control	Xa	Intergenic	Windows_204465	17.7622
H2AK119ubi	Control	Xa	Intergenic	Windows_204466	18.3872
H2AK119ubi	Control	Xa	Intergenic	Windows_204467	2.0344
H2AK119ubi	Control	Xa	Intergenic	Windows_204468	16.745
H2AK119ubi	Control	Xa	Intergenic	Windows_204469	9.46934
H2AK119ubi	Control	Xa	Intergenic	Windows_204470	17.9991
H2AK119ubi	Control	Xa	Intergenic	Windows_204471	18.3096
H2AK119ubi	Control	Xa	Intergenic	Windows_204472	16.12
H2AK119ubi	Control	Xa	Intergenic	Windows_204473	10.4865
H2AK119ubi	Control	Xa	Intergenic	Windows_204474	25.2788
H2AK119ubi	Control	Xa	Intergenic	Windows_204481	33.8045
H2AK119ubi	Control	Xa	Intergenic	Windows_204482	41.0106
H2AK119ubi	Control	Xa	Intergenic	Windows_204483	38.1838
H2AK119ubi	Control	Xa	Intergenic	Windows_204484	28.5592
H2AK119ubi	Control	Xa	Intergenic	Windows_204485	23.0035
H2AK119ubi	Control	Xa	Intergenic	Windows_204486	27.0723
H2AK119ubi	Control	Xa	Intergenic	Windows_204487	19.6414
H2AK119ubi	Control	Xa	Intergenic	Windows_204488	15.4909
H2AK119ubi	Control	Xa	Intergenic	Windows_204489	23.3997
H2AK119ubi	Control	Xa	Intergenic	Windows_204519	17.1372
H2AK119ubi	Control	Xa	Intergenic	Windows_204520	20.5033
H2AK119ubi	Control	Xa	Intergenic	Windows_204535	14.633
H2AK119ubi	Control	Xa	Intergenic	Windows_204541	6.1032
H2AK119ubi	Control	Xa	Intergenic	Windows_204542	9.85747
H2AK119ubi	Control	Xa	Intergenic	Windows_204543	11.034
H2AK119ubi	Control	Xa	Intergenic	Windows_204544	15.7318
H2AK119ubi	Control	Xa	Intergenic	Windows_204545	8.13761
H2AK119ubi	Control	Xa	Intergenic	Windows_204547	15.8871
H2AK119ubi	Control	Xa	Intergenic	Windows_204548	14.0079
H2AK119ubi	Control	Xa	Intergenic	Windows_204549	6.1032
H2AK119ubi	Control	Xa	Intergenic	Windows_204550	3.59902
H2AK119ubi	Control	Xa	Intergenic	Windows_204551	6.02558
H2AK119ubi	Control	Xa	Intergenic	Windows_204552	9.46934
H2AK119ubi	Control	Xa	Intergenic	Windows_204553	4.14643
H2AK119ubi	Control	Xa	Intergenic	Windows_204554	10.8747
H2AK119ubi	Control	Xa	Intergenic	Windows_204556	14.1632
H2AK119ubi	Control	Xa	Intergenic	Windows_204558	3.12923
H2AK119ubi	Control	Xa	Intergenic	Windows_204559	12.7498
H2AK119ubi	Control	Xa	Intergenic	Windows_204560	3.67664
H2AK119ubi	Control	Xa	Intergenic	Windows_204562	13.3012
H2AK119ubi	Control	Xa	Intergenic	Windows_204563	11.4221
H2AK119ubi	Control	Xa	Intergenic	Windows_204564	19.1756
H2AK119ubi	Control	Xa	Intergenic	Windows_204565	9.93913
H2AK119ubi	Control	Xa	Intergenic	Windows_204566	5.55579
H2AK119ubi	Control	Xa	Intergenic	Windows_204569	6.02558
H2AK119ubi	Control	Xa	Intergenic	Windows_204570	5.00838
H2AK119ubi	Control	Xa	Intergenic	Windows_204571	10.6418
H2AK119ubi	Control	Xa	Intergenic	Windows_204572	5.00838
H2AK119ubi	Control	Xa	Intergenic	Windows_204573	11.659
H2AK119ubi	Control	Xa	Intergenic	Windows_204574	14.0856
H2AK119ubi	Control	Xa	Intergenic	Windows_204575	11.659
H2AK119ubi	Control	Xa	Intergenic	Windows_204578	4.46097
H2AK119ubi	Control	Xa	Intergenic	Windows_204579	6.1032
H2AK119ubi	Control	Xa	Intergenic	Windows_204580	8.13761
H2AK119ubi	Control	Xa	Intergenic	Windows_204581	9.54293
H2AK119ubi	Control	Xa	Intergenic	Windows_204582	4.0688
H2AK119ubi	Control	Xa	Intergenic	Windows_204584	1.09483
H2AK119ubi	Control	Xa	Intergenic	Windows_204585	5.00838
H2AK119ubi	Control	Xa	Intergenic	Windows_204586	5.40054
H2AK119ubi	Control	Xa	Intergenic	Windows_204587	3.52139
H2AK119ubi	Control	Xa	Intergenic	Windows_204588	7.04278
H2AK119ubi	Control	Xa	Intergenic	Windows_204592	4.46097
H2AK119ubi	Control	Xa	Intergenic	Windows_204593	10.172
H2AK119ubi	Control	Xa	Intergenic	Windows_204594	7.04278
H2AK119ubi	Control	Xa	Intergenic	Windows_204595	2.0344
H2AK119ubi	Control	Xa	Intergenic	Windows_204596	8.29286
H2AK119ubi	Control	Xa	Intergenic	Windows_204597	3.67664
H2AK119ubi	Control	Xa	Intergenic	Windows_204598	6.1032
H2AK119ubi	Control	Xa	Intergenic	Windows_204599	13.9263
H2AK119ubi	Control	Xa	Intergenic	Windows_204600	6.49537
H2AK119ubi	Control	Xa	Intergenic	Windows_204601	11.8142
H2AK119ubi	Control	Xa	Intergenic	Windows_204602	12.6762
H2AK119ubi	Control	Xa	Intergenic	Windows_204603	7.74544
H2AK119ubi	Control	Xa	Intergenic	Windows_204604	9.15481
H2AK119ubi	Control	Xa	Intergenic	Windows_204605	5.63342
H2AK119ubi	Control	Xa	Intergenic	Windows_204606	5.63342
H2AK119ubi	Control	Xa	Intergenic	Windows_204607	5.71104
H2AK119ubi	Control	Xa	Intergenic	Windows_204608	7.59019
H2AK119ubi	Control	Xa	Intergenic	Windows_204609	7.04278
H2AK119ubi	Control	Xa	Intergenic	Windows_204610	3.52139
H2AK119ubi	Control	Xa	Intergenic	Windows_204611	4.14643
H2AK119ubi	Control	Xa	Intergenic	Windows_204612	7.59019
H2AK119ubi	Control	Xa	Intergenic	Windows_204613	4.14643
H2AK119ubi	Control	Xa	Intergenic	Windows_204614	8.44811
H2AK119ubi	Control	Xa	Intergenic	Windows_204615	4.69384
H2AK119ubi	Control	Xa	Intergenic	Windows_204616	8.44811
H2AK119ubi	Control	Xa	Intergenic	Windows_204617	10.0168
H2AK119ubi	Control	Xa	Intergenic	Windows_204618	10.0944
H2AK119ubi	Control	Xa	Intergenic	Windows_204619	3.67664
H2AK119ubi	Control	Xa	Intergenic	Windows_204620	7.51257
H2AK119ubi	Control	Xa	Intergenic	Windows_204621	6.65062
H2AK119ubi	Control	Xa	Intergenic	Windows_204622	6.18083
H2AK119ubi	Control	Xa	Intergenic	Windows_204623	4.77147
H2AK119ubi	Control	Xa	Intergenic	Windows_204624	6.18083
H2AK119ubi	Control	Xa	Intergenic	Windows_204625	8.60739
H2AK119ubi	Control	Xa	Intergenic	Windows_204627	2.34894
H2AK119ubi	Control	Xa	Intergenic	Windows_204628	5.55579
H2AK119ubi	Control	Xa	Intergenic	Windows_204630	4.14643
H2AK119ubi	Control	Xa	Intergenic	Windows_204632	7.66782
H2AK119ubi	Control	Xa	Intergenic	Windows_204633	8.05998
H2AK119ubi	Control	Xa	Intergenic	Windows_204634	20.5769
H2AK119ubi	Control	Xa	Intergenic	Windows_204635	4.14643
H2AK119ubi	Control	Xa	Intergenic	Windows_204636	11.034
H2AK119ubi	Control	Xa	Intergenic	Windows_204637	17.4477
H2AK119ubi	Control	Xa	Intergenic	Windows_204638	30.0503
H2AK119ubi	Control	Xa	Intergenic	Windows_204639	19.5637
H2AK119ubi	Control	Xa	Intergenic	Windows_204640	4.93075
H2AK119ubi	Control	Xa	Intergenic	Windows_204641	28.4816
H2AK119ubi	Control	Xa	Intergenic	Windows_204642	16.6714
H2AK119ubi	Control	Xa	Intergenic	Windows_204651	63.6955
H2AK119ubi	Control	Xa	Intergenic	Windows_204652	33.7229
H2AK119ubi	Control	Xa	Intergenic	Windows_204653	40.9249
H2AK119ubi	Control	Xa	Intergenic	Windows_204654	66.0445
H2AK119ubi	Control	Xa	Intergenic	Windows_204655	38.4248
H2AK119ubi	Control	Xa	Intergenic	Windows_204656	36.3864
H2AK119ubi	Control	Xa	Intergenic	Windows_204657	25.2788
H2AK119ubi	Control	Xa	Intergenic	Windows_204658	44.6792
H2AK119ubi	Control	Xa	Intergenic	Windows_204659	32.7914
H2AK119ubi	Control	Xa	Intergenic	Windows_204660	33.8045
H2AK119ubi	Control	Xa	Intergenic	Windows_204661	23.4773
H2AK119ubi	Control	Xa	Intergenic	Windows_204662	25.9774
H2AK119ubi	Control	Xa	Intergenic	Windows_204663	21.5165
H2AK119ubi	Control	Xa	Intergenic	Windows_204664	11.2709
H2AK119ubi	Control	Xa	Intergenic	Windows_204665	31.378
H2AK119ubi	Control	Xa	Intergenic	Windows_204666	25.1155
H2AK119ubi	Control	Xa	Intergenic	Windows_204667	12.1288
H2AK119ubi	Control	Xa	Intergenic	Windows_204668	3.0516
H2AK119ubi	Control	Xa	Intergenic	Windows_204669	24.6497
H2AK119ubi	Control	Xa	Intergenic	Windows_204670	32.7873
H2AK119ubi	Control	Xa	Intergenic	Windows_204682	8.92193
H2AK119ubi	Control	Xa	Intergenic	Windows_204683	22.5337
H2AK119ubi	Control	Xa	Intergenic	Windows_204684	37.0114
H2AK119ubi	Control	Xa	Intergenic	Windows_204685	18.4649
H2AK119ubi	Control	Xa	Intergenic	Windows_204686	3.44376
H2AK119ubi	Control	Xa	Intergenic	Windows_204687	6.1032
H2AK119ubi	Control	Xa	Intergenic	Windows_204697	22.7706
H2AK119ubi	Control	Xa	Intergenic	Windows_204698	55.5579
H2AK119ubi	Control	Xa	Intergenic	Windows_204699	16.9003
H2AK119ubi	Control	Xa	Intergenic	Windows_204700	24.1799
H2AK119ubi	Control	Xa	Intergenic	Windows_204701	14.9475
H2AK119ubi	Control	Xa	Intergenic	Windows_204702	13.4605
H2AK119ubi	Control	Xa	Intergenic	Windows_204709	18.6201
H2AK119ubi	Control	Xa	Intergenic	Windows_204710	15.5725
H2AK119ubi	Control	Xa	Intergenic	Windows_204713	25.7446
H2AK119ubi	Control	Xa	Intergenic	Windows_204714	30.2831
H2AK119ubi	Control	Xa	Intergenic	Windows_204715	40.6104
H2AK119ubi	Control	Xa	Intergenic	Windows_204716	33.8005
H2AK119ubi	Control	Xa	Intergenic	Windows_204717	40.3775
H2AK119ubi	Control	Xa	Intergenic	Windows_204718	50.5495
H2AK119ubi	Control	Xa	Intergenic	Windows_204719	24.8826
H2AK119ubi	Control	Xa	Intergenic	Windows_204720	8.68502
H2AK119ubi	Control	Xa	Intergenic	Windows_204721	13.146
H2AK119ubi	Control	Xa	Intergenic	Windows_204722	31.8478
H2AK119ubi	Control	Xa	Intergenic	Windows_204723	30.4384
H2AK119ubi	Control	Xa	Intergenic	Windows_204726	28.1671
H2AK119ubi	Control	Xa	Intergenic	Windows_204727	21.7534
H2AK119ubi	Control	Xa	Intergenic	Windows_204728	19.8742
H2AK119ubi	Control	Xa	Intergenic	Windows_204729	27.1539
H2AK119ubi	Control	Xa	Intergenic	Windows_204730	36.6192
H2AK119ubi	Control	Xa	Intergenic	Windows_204731	23.4773
H2AK119ubi	Control	Xa	Intergenic	Windows_204732	32.628
H2AK119ubi	Control	Xa	Intergenic	Windows_204745	21.2836
H2AK119ubi	Control	Xa	Intergenic	Windows_204746	27.4685
H2AK119ubi	Control	Xa	Intergenic	Windows_204747	18.1544
H2AK119ubi	Control	Xa	Intergenic	Windows_204748	20.3481
H2AK119ubi	Control	Xa	Intergenic	Windows_204749	16.8226
H2AK119ubi	Control	Xa	Intergenic	Windows_204750	23.1668
H2AK119ubi	Control	Xa	Intergenic	Windows_204751	13.1419
H2AK119ubi	Control	Xa	Intergenic	Windows_204752	26.6841
H2AK119ubi	Control	Xa	Intergenic	Windows_204753	36.6969
H2AK119ubi	Control	Xa	Intergenic	Windows_204754	32.7914
H2AK119ubi	Control	Xa	Intergenic	Windows_204790	21.3653
H2AK119ubi	Control	Xa	Intergenic	Windows_204791	21.9903
H2AK119ubi	Control	Xa	Intergenic	Windows_204792	22.6113
H2AK119ubi	Control	Xa	Intergenic	Windows_204793	14.5553
H2AK119ubi	Control	Xa	Intergenic	Windows_204794	19.723
H2AK119ubi	Control	Xa	Intergenic	Windows_204795	21.5205
H2AK119ubi	Control	Xa	Intergenic	Windows_204796	24.2576
H2AK119ubi	Control	Xa	Intergenic	Windows_204797	25.8998
H2AK119ubi	Control	Xa	Intergenic	Windows_204798	24.4904
H2AK119ubi	Control	Xa	Intergenic	Windows_204799	30.9082
H2AK119ubi	Control	Xa	Intergenic	Windows_204800	9.46934
H2AK119ubi	Control	Xa	Intergenic	Windows_204801	21.9086
H2AK119ubi	Control	Xa	Intergenic	Windows_204803	19.6454
H2AK119ubi	Control	Xa	Intergenic	Windows_204804	19.0163
H2AK119ubi	Control	Xa	Intergenic	Windows_204808	16.8226
H2AK119ubi	Control	Xa	Intergenic	Windows_204809	23.318
H2AK119ubi	Control	Xa	Intergenic	Windows_204810	17.9215
H2AK119ubi	Control	Xa	Intergenic	Windows_204811	16.2752
H2AK119ubi	Control	Xa	Intergenic	Windows_204812	21.827
H2AK119ubi	Control	Xa	Intergenic	Windows_204813	14.1672
H2AK119ubi	Control	Xa	Intergenic	Windows_204814	39.5196
H2AK119ubi	Control	Xa	Intergenic	Windows_204817	20.4993
H2AK119ubi	Control	Xa	Intergenic	Windows_204818	25.8222
H2AK119ubi	Control	Xa	Intergenic	Windows_204824	17.0555
H2AK119ubi	Control	Xa	Intergenic	Windows_204825	23.5549
H2AK119ubi	Control	Xa	Intergenic	Windows_204831	26.6841
H2AK119ubi	Control	Xa	Intergenic	Windows_204866	22.3008
H2AK119ubi	Control	Xa	Intergenic	Windows_204867	31.0634
H2AK119ubi	Control	Xa	Intergenic	Windows_204868	30.2055
H2AK119ubi	Control	Xa	Intergenic	Windows_204869	16.9003
H2AK119ubi	Control	Xa	Intergenic	Windows_204870	10.4089
H2AK119ubi	Control	Xa	Intergenic	Windows_204873	28.404
H2AK119ubi	Control	Xa	Intergenic	Windows_204874	10.6418
H2AK119ubi	Control	Xa	Intergenic	Windows_204875	4.93075
H2AK119ubi	Control	Xa	Intergenic	Windows_204879	8.68502
H2AK119ubi	Control	Xa	Intergenic	Windows_204883	11.3485
H2AK119ubi	Control	Xa	Intergenic	Windows_204896	4.46097
H2AK119ubi	Control	Xa	Intergenic	Windows_204899	12.0512
H2AK119ubi	Control	Xa	Intergenic	Windows_204901	3.52139
H2AK119ubi	Control	Xa	Intergenic	Windows_204902	2.42656
H2AK119ubi	Control	Xa	Intergenic	Windows_204903	5.71104
H2AK119ubi	Control	Xa	Intergenic	Windows_204905	4.14643
H2AK119ubi	Control	Xa	Intergenic	Windows_204906	4.61622
H2AK119ubi	Control	Xa	Intergenic	Windows_204907	2.65944
H2AK119ubi	Control	Xa	Intergenic	Windows_204908	2.50419
H2AK119ubi	Control	Xa	Intergenic	Windows_204909	5.086
H2AK119ubi	Control	Xa	Intergenic	Windows_204910	4.93075
H2AK119ubi	Control	Xa	Intergenic	Windows_204913	11.2668
H2AK119ubi	Control	Xa	Intergenic	Windows_204914	12.6762
H2AK119ubi	Control	Xa	Intergenic	Windows_204915	5.16363
H2AK119ubi	Control	Xa	Intergenic	Windows_204916	6.65062
H2AK119ubi	Control	Xa	Intergenic	Windows_204917	5.086
H2AK119ubi	Control	Xa	Intergenic	Windows_204918	5.086
H2AK119ubi	Control	Xa	Intergenic	Windows_204919	1.64224
H2AK119ubi	Control	Xa	Intergenic	Windows_204920	1.95678
H2AK119ubi	Control	Xa	Intergenic	Windows_204921	5.71104
H2AK119ubi	Control	Xa	Intergenic	Windows_204922	3.52139
H2AK119ubi	Control	Xa	Intergenic	Windows_204923	2.65944
H2AK119ubi	Control	Xa	Intergenic	Windows_204924	2.97398
H2AK119ubi	Control	Xa	Intergenic	Windows_204925	3.59902
H2AK119ubi	Control	Xa	Intergenic	Windows_204926	2.65944
H2AK119ubi	Control	Xa	Intergenic	Windows_204927	3.59902
H2AK119ubi	Control	Xa	Intergenic	Windows_204930	6.49537
H2AK119ubi	Control	Xa	Intergenic	Windows_204931	3.99118
H2AK119ubi	Control	Xa	Intergenic	Windows_204933	5.31888
H2AK119ubi	Control	Xa	Intergenic	Windows_204934	3.20685
H2AK119ubi	Control	Xa	Intergenic	Windows_204935	10.172
H2AK119ubi	Control	Xa	Intergenic	Windows_204936	2.0344
H2AK119ubi	Control	Xa	Intergenic	Windows_204941	6.49537
H2AK119ubi	Control	Xa	Intergenic	Windows_204946	4.0688
H2AK119ubi	Control	Xa	Intergenic	Windows_204949	3.20685
H2AK119ubi	Control	Xa	Intergenic	Windows_204950	4.69384
H2AK119ubi	Control	Xa	Intergenic	Windows_204951	4.30572
H2AK119ubi	Control	Xa	Intergenic	Windows_204952	3.75427
H2AK119ubi	Control	Xa	Intergenic	Windows_204953	3.12923
H2AK119ubi	Control	Xa	Intergenic	Windows_204954	3.83593
H2AK119ubi	Control	Xa	Intergenic	Windows_204955	4.14643
H2AK119ubi	Control	Xa	Intergenic	Windows_204956	4.61622
H2AK119ubi	Control	Xa	Intergenic	Windows_204957	3.67664
H2AK119ubi	Control	Xa	Intergenic	Windows_204958	0.547413
H2AK119ubi	Control	Xa	Intergenic	Windows_204960	1.48699
H2AK119ubi	Control	Xa	Intergenic	Windows_204961	4.0688
H2AK119ubi	Control	Xa	Intergenic	Windows_204962	3.83189
H2AK119ubi	Control	Xa	Intergenic	Windows_204967	7.12041
H2AK119ubi	Control	Xa	Intergenic	Windows_204968	8.99956
H2AK119ubi	Control	Xa	Intergenic	Windows_204972	7.59019
H2AK119ubi	Control	Xa	Intergenic	Windows_204973	9.46934
H2AK119ubi	Control	Xa	Intergenic	Windows_204974	18.857
H2AK119ubi	Control	Xa	Intergenic	Windows_204975	6.25846
H2AK119ubi	Control	Xa	Intergenic	Windows_204976	14.4777
H2AK119ubi	Control	Xa	Intergenic	Windows_204977	11.4261
H2AK119ubi	Control	Xa	Intergenic	Windows_204978	15.1028
H2AK119ubi	Control	Xa	Intergenic	Windows_204981	18.232
H2AK119ubi	Control	Xa	Intergenic	Windows_204986	45.9252
H2AK119ubi	Control	Xa	Intergenic	Windows_204987	18.9347
H2AK119ubi	Control	Xa	Intergenic	Windows_204988	20.0335
H2AK119ubi	Control	Xa	Intergenic	Windows_204989	16.6674
H2AK119ubi	Control	Xa	Intergenic	Windows_204990	46.64
H2AK119ubi	Control	Xa	Intergenic	Windows_204991	28.3264
H2AK119ubi	Control	Xa	Intergenic	Windows_204999	16.1976
H2AK119ubi	Control	Xa	Intergenic	Windows_205001	46.7953
H2AK119ubi	Control	Xa	Intergenic	Windows_205004	25.8998
H2AK119ubi	Control	Xa	Intergenic	Windows_205005	23.7878
H2AK119ubi	Control	Xa	Intergenic	Windows_205015	32.3175
H2AK119ubi	Control	Xa	Intergenic	Windows_205016	41.3947
H2AK119ubi	Control	Xa	Intergenic	Windows_205017	43.3555
H2AK119ubi	Control	Xa	Intergenic	Windows_205018	44.2911
H2AK119ubi	Control	Xa	Intergenic	Windows_205019	43.9725
H2AK119ubi	Control	Xa	Intergenic	Windows_205031	34.2743
H2AK119ubi	Control	Xa	Intergenic	Windows_205032	23.318
H2AK119ubi	Control	Xa	Intergenic	Windows_205033	31.8437
H2AK119ubi	Control	Xa	Intergenic	Windows_205049	9.31006
H2AK119ubi	Control	Xa	Intergenic	Windows_205050	21.835
H2AK119ubi	Control	Xa	Intergenic	Windows_205051	31.8437
H2AK119ubi	Control	Xa	Intergenic	Windows_205055	18.7018
H2AK119ubi	Control	Xa	Intergenic	Windows_205059	22.697
H2AK119ubi	Control	Xa	Intergenic	Windows_205060	14.4777
H2AK119ubi	Control	Xa	Intergenic	Windows_205061	33.4164
H2AK119ubi	Control	Xa	Intergenic	Windows_205062	18.232
H2AK119ubi	Control	Xa	Intergenic	Windows_205063	16.9819
H2AK119ubi	Control	Xa	Intergenic	Windows_205064	18.5465
H2AK119ubi	Control	Xa	Intergenic	Windows_205065	18.3096
H2AK119ubi	Control	Xa	Intergenic	Windows_205066	22.5337
H2AK119ubi	Control	Xa	Intergenic	Windows_205067	31.1451
H2AK119ubi	Control	Xa	Intergenic	Windows_205082	36.2311
H2AK119ubi	Control	Xa	Intergenic	Windows_205083	20.4216
H2AK119ubi	Control	Xa	Intergenic	Windows_205084	27.8566
H2AK119ubi	Control	Xa	Intergenic	Windows_205085	15.8054
H2AK119ubi	Control	Xa	Intergenic	Windows_205099	39.2827
H2AK119ubi	Control	Xa	Intergenic	Windows_205100	24.1799
H2AK119ubi	Control	Xa	Intergenic	Windows_205101	24.1799
H2AK119ubi	Control	Xa	Intergenic	Windows_205102	5.63342
H2AK119ubi	Control	Xa	Intergenic	Windows_205103	23.3997
H2AK119ubi	Control	Xa	Intergenic	Windows_205104	21.2796
H2AK119ubi	Control	Xa	Intergenic	Windows_205105	27.2275
H2AK119ubi	Control	Xa	Intergenic	Windows_205106	16.9779
H2AK119ubi	Control	Xa	Intergenic	Windows_205107	9.46934
H2AK119ubi	Control	Xa	Intergenic	Windows_205108	26.6065
H2AK119ubi	Control	Xa	Intergenic	Windows_205109	22.0639
H2AK119ubi	Control	Xa	Intergenic	Windows_205111	9.07718
H2AK119ubi	Control	Xa	Intergenic	Windows_205115	28.4816
H2AK119ubi	Control	Xa	Intergenic	Windows_205116	36.2271
H2AK119ubi	Control	Xa	Intergenic	Windows_205117	30.7529
H2AK119ubi	Control	Xa	Intergenic	Windows_205118	20.8138
H2AK119ubi	Control	Xa	Intergenic	Windows_205119	16.8226
H2AK119ubi	Control	Xa	Intergenic	Windows_205123	21.7534
H2AK119ubi	Control	Xa	Intergenic	Windows_205124	16.745
H2AK119ubi	Control	Xa	Intergenic	Windows_205125	26.4513
H2AK119ubi	Control	Xa	Intergenic	Windows_205126	35.3651
H2AK119ubi	Control	Xa	Intergenic	Windows_205127	22.6153
H2AK119ubi	Control	Xa	Intergenic	Windows_205128	27.779
H2AK119ubi	Control	Xa	Intergenic	Windows_205129	16.0423
H2AK119ubi	Control	Xa	Intergenic	Windows_205130	31.9254
H2AK119ubi	Control	Xa	Intergenic	Windows_205131	34.352
H2AK119ubi	Control	Xa	Intergenic	Windows_205132	25.6669
H2AK119ubi	Control	Xa	Intergenic	Windows_205133	39.201
H2AK119ubi	Control	Xa	Intergenic	Windows_205134	14.9435
H2AK119ubi	Control	Xa	Intergenic	Windows_205135	9.70222
H2AK119ubi	Control	Xa	Intergenic	Windows_205136	19.9519
H2AK119ubi	Control	Xa	Intergenic	Windows_205137	50.235
H2AK119ubi	Control	Xa	Intergenic	Windows_205138	76.4534
H2AK119ubi	Control	Xa	Intergenic	Windows_205139	55.0065
H2AK119ubi	Control	Xa	Intergenic	Windows_205140	38.0286
H2AK119ubi	Control	Xa	Intergenic	Windows_205141	17.9175
H2AK119ubi	Control	Xa	Intergenic	Windows_205142	21.0507
H2AK119ubi	Control	Xa	Intergenic	Windows_205143	24.0207
H2AK119ubi	Control	Xa	Intergenic	Windows_205144	19.8742
H2AK119ubi	Control	Xa	Intergenic	Windows_205147	27.3828
H2AK119ubi	Control	Xa	Intergenic	Windows_205148	70.1092
H2AK119ubi	Control	Xa	Intergenic	Windows_205152	31.378
H2AK119ubi	Control	Xa	Intergenic	Windows_205153	22.693
H2AK119ubi	Control	Xa	Intergenic	Windows_205154	13.0684
H2AK119ubi	Control	Xa	Intergenic	Windows_205155	23.1627
H2AK119ubi	Control	Xa	Intergenic	Windows_205156	12.5986
H2AK119ubi	Control	Xa	Intergenic	Windows_205157	8.52573
H2AK119ubi	Control	Xa	Intergenic	Windows_205158	17.6029
H2AK119ubi	Control	Xa	Intergenic	Windows_205159	22.0639
H2AK119ubi	Control	Xa	Intergenic	Windows_205160	13.8486
H2AK119ubi	Control	Xa	Intergenic	Windows_205161	13.3829
H2AK119ubi	Control	Xa	Intergenic	Windows_205162	12.3657
H2AK119ubi	Control	Xa	Intergenic	Windows_205163	9.38768
H2AK119ubi	Control	Xa	Intergenic	Windows_205164	11.3445
H2AK119ubi	Control	Xa	Intergenic	Windows_205166	9.38768
H2AK119ubi	Control	Xa	Intergenic	Windows_205167	16.4305
H2AK119ubi	Control	Xa	Intergenic	Windows_205169	23.0811
H2AK119ubi	Control	Xa	Intergenic	Windows_205170	19.2452
H2AK119ubi	Control	Xa	Intergenic	Windows_205171	18.7794
H2AK119ubi	Control	Xa	Intergenic	Windows_205172	15.3356
H2AK119ubi	Control	Xa	Intergenic	Windows_205173	20.8914
H2AK119ubi	Control	Xa	Intergenic	Windows_205174	18.3096
H2AK119ubi	Control	Xa	Intergenic	Windows_205175	9.15481
H2AK119ubi	Control	Xa	Intergenic	Windows_205176	4.38334
H2AK119ubi	Control	Xa	Intergenic	Windows_205177	13.2236
H2AK119ubi	Control	Xa	Intergenic	Windows_205178	10.5642
H2AK119ubi	Control	Xa	Intergenic	Windows_205179	5.55579
H2AK119ubi	Control	Xa	Intergenic	Windows_205180	7.04278
H2AK119ubi	Control	Xa	Intergenic	Windows_205182	11.5037
H2AK119ubi	Control	Xa	Intergenic	Windows_205183	22.3825
H2AK119ubi	Control	Xa	Intergenic	Windows_205184	5.086
H2AK119ubi	Control	Xa	Intergenic	Windows_205185	9.54697
H2AK119ubi	Control	Xa	Intergenic	Windows_205186	10.5601
H2AK119ubi	Control	Xa	Intergenic	Windows_205187	12.8314
H2AK119ubi	Control	Xa	Intergenic	Windows_205189	15.1028
H2AK119ubi	Control	Xa	Intergenic	Windows_205190	35.3692
H2AK119ubi	Control	Xa	Intergenic	Windows_205191	27.4685
H2AK119ubi	Control	Xa	Intergenic	Windows_205192	26.4432
H2AK119ubi	Control	Xa	Intergenic	Windows_205193	12.3617
H2AK119ubi	Control	Xa	Intergenic	Windows_205194	39.201
H2AK119ubi	Control	Xa	Intergenic	Windows_205195	36.2311
H2AK119ubi	Control	Xa	Intergenic	Windows_205196	17.2964
H2AK119ubi	Control	Xa	Intergenic	Windows_205197	18.5465
H2AK119ubi	Control	Xa	Intergenic	Windows_205198	14.4001
H2AK119ubi	Control	Xa	Intergenic	Windows_205199	7.66782
H2AK119ubi	Control	Xa	Intergenic	Windows_205200	4.93075
H2AK119ubi	Control	Xa	Intergenic	Windows_205201	5.00838
H2AK119ubi	Control	Xa	Intergenic	Windows_205202	10.4049
H2AK119ubi	Control	Xa	Intergenic	Windows_205203	13.4565
H2AK119ubi	Control	Xa	Intergenic	Windows_205204	10.0168
H2AK119ubi	Control	Xa	Intergenic	Windows_205205	15.4949
H2AK119ubi	Control	Xa	Intergenic	Windows_205206	12.9091
H2AK119ubi	Control	Xa	Intergenic	Windows_205207	15.883
H2AK119ubi	Control	Xa	Intergenic	Windows_205208	10.3273
H2AK119ubi	Control	Xa	Intergenic	Windows_205210	7.90473
H2AK119ubi	Control	Xa	Intergenic	Windows_205211	5.47817
H2AK119ubi	Control	Xa	Intergenic	Windows_205212	13.5341
H2AK119ubi	Control	Xa	Intergenic	Windows_205213	7.59019
H2AK119ubi	Control	Xa	Intergenic	Windows_205214	6.18083
H2AK119ubi	Control	Xa	Intergenic	Windows_205215	5.086
H2AK119ubi	Control	Xa	Intergenic	Windows_205218	7.98236
H2AK119ubi	Control	Xa	Intergenic	Windows_205219	3.59902
H2AK119ubi	Control	Xa	Intergenic	Windows_205220	13.7751
H2AK119ubi	Control	Xa	Intergenic	Windows_205221	8.91789
H2AK119ubi	Control	Xa	Intergenic	Windows_205222	11.5037
H2AK119ubi	Control	Xa	Intergenic	Windows_205223	3.0516
H2AK119ubi	Control	Xa	Intergenic	Windows_205224	7.59019
H2AK119ubi	Control	Xa	Intergenic	Windows_205225	13.9303
H2AK119ubi	Control	Xa	Intergenic	Windows_205226	12.0512
H2AK119ubi	Control	Xa	Intergenic	Windows_205227	16.12
H2AK119ubi	Control	Xa	Intergenic	Windows_205228	9.46934
H2AK119ubi	Control	Xa	Intergenic	Windows_205229	11.9735
H2AK119ubi	Control	Xa	Intergenic	Windows_205230	5.94795
H2AK119ubi	Control	Xa	Intergenic	Windows_205231	2.65944
H2AK119ubi	Control	Xa	Intergenic	Windows_205232	17.37
H2AK119ubi	Control	Xa	Intergenic	Windows_205233	14.3961
H2AK119ubi	Control	Xa	Intergenic	Windows_205234	7.98236
H2AK119ubi	Control	Xa	Intergenic	Windows_205238	12.1288
H2AK119ubi	Control	Xa	Intergenic	Windows_205239	19.7966
H2AK119ubi	Control	Xa	Intergenic	Windows_205240	17.6846
H2AK119ubi	Control	Xa	Intergenic	Windows_205241	8.60739
H2AK119ubi	Control	Xa	Intergenic	Windows_205242	15.1804
H2AK119ubi	Control	Xa	Intergenic	Windows_205243	12.5986
H2AK119ubi	Control	Xa	Intergenic	Windows_205244	20.344
H2AK119ubi	Control	Xa	Intergenic	Windows_205245	16.4345
H2AK119ubi	Control	Xa	Intergenic	Windows_205246	17.0595
H2AK119ubi	Control	Xa	Intergenic	Windows_205247	17.0595
H2AK119ubi	Control	Xa	Intergenic	Windows_205248	14.3961
H2AK119ubi	Control	Xa	Intergenic	Windows_205249	7.51257
H2AK119ubi	Control	Xa	Intergenic	Windows_205250	8.84431
H2AK119ubi	Control	Xa	Intergenic	Windows_205301	22.8482
H2AK119ubi	Control	Xa	Intergenic	Windows_205302	12.6802
H2AK119ubi	Control	Xa	Intergenic	Windows_205303	15.4173
H2AK119ubi	Control	Xa	Intergenic	Windows_205304	11.8142
H2AK119ubi	Control	Xa	Intergenic	Windows_205305	7.19803
H2AK119ubi	Control	Xa	Intergenic	Windows_205306	11.7366
H2AK119ubi	Control	Xa	Intergenic	Windows_205307	5.40054
H2AK119ubi	Control	Xa	Intergenic	Windows_205308	3.52139
H2AK119ubi	Control	Xa	Intergenic	Windows_205309	9.31006
H2AK119ubi	Control	Xa	Intergenic	Windows_205310	3.36614
H2AK119ubi	Control	Xa	Intergenic	Windows_205311	3.59902
H2AK119ubi	Control	Xa	Intergenic	Windows_205312	12.284
H2AK119ubi	Control	Xa	Intergenic	Windows_205313	10.7194
H2AK119ubi	Control	Xa	Intergenic	Windows_205314	13.8527
H2AK119ubi	Control	Xa	Intergenic	Windows_205315	9.07718
H2AK119ubi	Control	Xa	Intergenic	Windows_205316	1.0172
H2AK119ubi	Control	Xa	Intergenic	Windows_205317	0
H2AK119ubi	Control	Xa	Intergenic	Windows_205318	2.11203
H2AK119ubi	Control	Xa	Intergenic	Windows_205319	3.59902
H2AK119ubi	Control	Xa	Intergenic	Windows_205320	4.53859
H2AK119ubi	Control	Xa	Intergenic	Windows_205321	2.50419
H2AK119ubi	Control	Xa	Intergenic	Windows_205322	6.18083
H2AK119ubi	Control	Xa	Intergenic	Windows_205323	1.40936
H2AK119ubi	Control	Xa	Intergenic	Windows_205324	8.76264
H2AK119ubi	Control	Xa	Intergenic	Windows_205325	5.16363
H2AK119ubi	Control	Xa	Intergenic	Windows_205326	5.71104
H2AK119ubi	Control	Xa	Intergenic	Windows_205327	7.66782
H2AK119ubi	Control	Xa	Intergenic	Windows_205328	5.24125
H2AK119ubi	Control	Xa	Intergenic	Windows_205329	2.0344
H2AK119ubi	Control	Xa	Intergenic	Windows_205331	11.1892
H2AK119ubi	Control	Xa	Intergenic	Windows_205332	12.4393
H2AK119ubi	Control	Xa	Intergenic	Windows_205333	17.6029
H2AK119ubi	Control	Xa	Intergenic	Windows_205334	12.9907
H2AK119ubi	Control	Xa	Intergenic	Windows_205335	7.19803
H2AK119ubi	Control	Xa	Intergenic	Windows_205336	3.91355
H2AK119ubi	Control	Xa	Intergenic	Windows_205337	6.18083
H2AK119ubi	Control	Xa	Intergenic	Windows_205338	6.1032
H2AK119ubi	Control	Xa	Intergenic	Windows_205339	11.2668
H2AK119ubi	Control	Xa	Intergenic	Windows_205340	14.4777
H2AK119ubi	Control	Xa	Intergenic	Windows_205341	20.2664
H2AK119ubi	Control	Xa	Intergenic	Windows_205360	14.8699
H2AK119ubi	Control	Xa	Intergenic	Windows_205361	18.0727
H2AK119ubi	Control	Xa	Intergenic	Windows_205362	11.1932
H2AK119ubi	Control	Xa	Intergenic	Windows_205423	77.3073
H2AK119ubi	Control	Xa	Intergenic	Windows_205424	40.2959
H2AK119ubi	Control	Xa	Intergenic	Windows_205425	28.404
H2AK119ubi	Control	Xa	Intergenic	Windows_205426	29.4988
H2AK119ubi	Control	Xa	Intergenic	Windows_205427	39.5892
H2AK119ubi	Control	Xa	Intergenic	Windows_205428	33.2571
H2AK119ubi	Control	Xa	Intergenic	Windows_205429	29.029
H2AK119ubi	Control	Xa	Intergenic	Windows_205432	19.9559
H2AK119ubi	Control	Xa	Intergenic	Windows_205433	23.3956
H2AK119ubi	Control	Xa	Intergenic	Windows_205434	18.3096
H2AK119ubi	Control	Xa	Intergenic	Windows_205435	10.5642
H2AK119ubi	Control	Xa	Intergenic	Windows_205436	8.05998
H2AK119ubi	Control	Xa	Intergenic	Windows_205437	21.5205
H2AK119ubi	Control	Xa	Intergenic	Windows_205439	22.693
H2AK119ubi	Control	Xa	Intergenic	Windows_205440	10.172
H2AK119ubi	Control	Xa	Intergenic	Windows_205441	15.4949
H2AK119ubi	Control	Xa	Intergenic	Windows_205442	9.62459
H2AK119ubi	Control	Xa	Intergenic	Windows_205443	16.8226
H2AK119ubi	Control	Xa	Intergenic	Windows_205444	19.3268
H2AK119ubi	Control	Xa	Intergenic	Windows_205448	14.0079
H2AK119ubi	Control	Xa	Intergenic	Windows_205450	13.0684
H2AK119ubi	Control	Xa	Intergenic	Windows_205458	4.61622
H2AK119ubi	Control	Xa	Intergenic	Windows_205459	9.15481
H2AK119ubi	Control	Xa	Intergenic	Windows_205460	9.86151
H2AK119ubi	Control	Xa	Intergenic	Windows_205461	9.15481
H2AK119ubi	Control	Xa	Intergenic	Windows_205462	17.2924
H2AK119ubi	Control	Xa	Intergenic	Windows_205463	21.9863
H2AK119ubi	Control	Xa	Intergenic	Windows_205464	9.23243
H2AK119ubi	Control	Xa	Intergenic	Windows_205465	2.42656
H2AK119ubi	Control	Xa	Intergenic	Windows_205466	5.16363
H2AK119ubi	Control	Xa	Intergenic	Windows_205467	10.9563
H2AK119ubi	Control	Xa	Intergenic	Windows_205468	10.0168
H2AK119ubi	Control	Xa	Intergenic	Windows_205469	9.15481
H2AK119ubi	Control	Xa	Intergenic	Windows_205470	14.1632
H2AK119ubi	Control	Xa	Intergenic	Windows_205471	10.2496
H2AK119ubi	Control	Xa	Intergenic	Windows_205472	8.92193
H2AK119ubi	Control	Xa	Intergenic	Windows_205473	7.59019
H2AK119ubi	Control	Xa	Intergenic	Windows_205474	6.65062
H2AK119ubi	Control	Xa	Intergenic	Windows_205475	8.29286
H2AK119ubi	Control	Xa	Intergenic	Windows_205476	15.1804
H2AK119ubi	Control	Xa	Intergenic	Windows_205477	7.98236
H2AK119ubi	Control	Xa	Intergenic	Windows_205480	9.62459
H2AK119ubi	Control	Xa	Intergenic	Windows_205481	5.16363
H2AK119ubi	Control	Xa	Intergenic	Windows_205482	8.52977
H2AK119ubi	Control	Xa	Intergenic	Windows_205483	7.27969
H2AK119ubi	Control	Xa	Intergenic	Windows_205484	9.15481
H2AK119ubi	Control	Xa	Intergenic	Windows_205485	3.52139
H2AK119ubi	Control	Xa	Intergenic	Windows_205488	13.771
H2AK119ubi	Control	Xa	Intergenic	Windows_205489	14.8658
H2AK119ubi	Control	Xa	Intergenic	Windows_205490	7.97832
H2AK119ubi	Control	Xa	Intergenic	Windows_205491	6.02558
H2AK119ubi	Control	Xa	Intergenic	Windows_205492	10.0944
H2AK119ubi	Control	Xa	Intergenic	Windows_205493	5.71104
H2AK119ubi	Control	Xa	Intergenic	Windows_205494	3.91355
H2AK119ubi	Control	Xa	Intergenic	Windows_205495	3.67664
H2AK119ubi	Control	Xa	Intergenic	Windows_205496	5.00838
H2AK119ubi	Control	Xa	Intergenic	Windows_205497	17.9991
H2AK119ubi	Control	Xa	Intergenic	Windows_205498	5.63342
H2AK119ubi	Control	Xa	Intergenic	Windows_205499	10.0944
H2AK119ubi	Control	Xa	Intergenic	Windows_205502	6.80587
H2AK119ubi	Control	Xa	Intergenic	Windows_205503	10.9563
H2AK119ubi	Control	Xa	Intergenic	Windows_205504	12.2064
H2AK119ubi	Control	Xa	Intergenic	Windows_205505	15.9647
H2AK119ubi	Control	Xa	Intergenic	Windows_205506	14.5553
H2AK119ubi	Control	Xa	Intergenic	Windows_205507	15.258
H2AK119ubi	Control	Xa	Intergenic	Windows_205508	16.9043
H2AK119ubi	Control	Xa	Intergenic	Windows_205511	12.0512
H2AK119ubi	Control	Xa	Intergenic	Windows_205512	12.6762
H2AK119ubi	Control	Xa	Intergenic	Windows_205513	10.2496
H2AK119ubi	Control	Xa	Intergenic	Windows_205514	6.57299
H2AK119ubi	Control	Xa	Intergenic	Windows_205515	18.6201
H2AK119ubi	Control	Xa	Intergenic	Windows_205516	10.6418
H2AK119ubi	Control	Xa	Intergenic	Windows_205518	13.6934
H2AK119ubi	Control	Xa	Intergenic	Windows_205519	11.8142
H2AK119ubi	Control	Xa	Intergenic	Windows_205520	13.9303
H2AK119ubi	Control	Xa	Intergenic	Windows_205521	23.8654
H2AK119ubi	Control	Xa	Intergenic	Windows_205523	9.54697
H2AK119ubi	Control	Xa	Intergenic	Windows_205524	10.3273
H2AK119ubi	Control	Xa	Intergenic	Windows_205525	12.7538
H2AK119ubi	Control	Xa	Intergenic	Windows_205526	10.4865
H2AK119ubi	Control	Xa	Intergenic	Windows_205527	10.3273
H2AK119ubi	Control	Xa	Intergenic	Windows_205528	10.7194
H2AK119ubi	Control	Xa	Intergenic	Windows_205529	8.60739
H2AK119ubi	Control	Xa	Intergenic	Windows_205530	9.85747
H2AK119ubi	Control	Xa	Intergenic	Windows_205531	13.9303
H2AK119ubi	Control	Xa	Intergenic	Windows_205532	11.1116
H2AK119ubi	Control	Xa	Intergenic	Windows_205533	3.52139
H2AK119ubi	Control	Xa	Intergenic	Windows_205534	11.2668
H2AK119ubi	Control	Xa	Intergenic	Windows_205535	8.52977
H2AK119ubi	Control	Xa	Intergenic	Windows_205536	7.12041
H2AK119ubi	Control	Xa	Intergenic	Windows_205537	9.15481
H2AK119ubi	Control	Xa	Intergenic	Windows_205539	7.59019
H2AK119ubi	Control	Xa	Intergenic	Windows_205540	4.69384
H2AK119ubi	Control	Xa	Intergenic	Windows_205541	8.05998
H2AK119ubi	Control	Xa	Intergenic	Windows_205542	6.18083
H2AK119ubi	Control	Xa	Intergenic	Windows_205543	2.97398
H2AK119ubi	Control	Xa	Intergenic	Windows_205544	4.53859
H2AK119ubi	Control	Xa	Intergenic	Windows_205545	8.29286
H2AK119ubi	Control	Xa	Intergenic	Windows_205546	7.12041
H2AK119ubi	Control	Xa	Intergenic	Windows_205547	9.93913
H2AK119ubi	Control	Xa	Intergenic	Windows_205548	4.22405
H2AK119ubi	Control	Xa	Intergenic	Windows_205549	8.13761
H2AK119ubi	Control	Xa	Intergenic	Windows_205550	7.66782
H2AK119ubi	Control	Xa	Intergenic	Windows_205552	4.93075
H2AK119ubi	Control	Xa	Intergenic	Windows_205553	7.35328
H2AK119ubi	Control	Xa	Intergenic	Windows_205554	7.12041
H2AK119ubi	Control	Xa	Intergenic	Windows_205555	3.67664
H2AK119ubi	Control	Xa	Intergenic	Windows_205556	7.59019
H2AK119ubi	Control	Xa	Intergenic	Windows_205557	6.57299
H2AK119ubi	Control	Xa	Intergenic	Windows_205559	7.04278
H2AK119ubi	Control	Xa	Intergenic	Windows_205560	5.00838
H2AK119ubi	Control	Xa	Intergenic	Windows_205561	7.98236
H2AK119ubi	Control	Xa	Intergenic	Windows_205562	4.61622
H2AK119ubi	Control	Xa	Intergenic	Windows_205564	4.77147
H2AK119ubi	Control	Xa	Intergenic	Windows_205565	3.44376
H2AK119ubi	Control	Xa	Intergenic	Windows_205568	6.33608
H2AK119ubi	Control	Xa	Intergenic	Windows_205569	6.41774
H2AK119ubi	Control	Xa	Intergenic	Windows_205570	8.68502
H2AK119ubi	Control	Xa	Intergenic	Windows_205571	6.33608
H2AK119ubi	Control	Xa	Intergenic	Windows_205572	11.8142
H2AK119ubi	Control	Xa	Intergenic	Windows_205573	5.71104
H2AK119ubi	Control	Xa	Intergenic	Windows_205574	12.5986
H2AK119ubi	Control	Xa	Intergenic	Windows_205576	5.63342
H2AK119ubi	Control	Xa	Intergenic	Windows_205577	3.52139
H2AK119ubi	Control	Xa	Intergenic	Windows_205578	4.14643
H2AK119ubi	Control	Xa	Intergenic	Windows_205579	14.3225
H2AK119ubi	Control	Xa	Intergenic	Windows_205580	9.54697
H2AK119ubi	Control	Xa	Intergenic	Windows_205581	14.3961
H2AK119ubi	Control	Xa	Intergenic	Windows_205582	7.74544
H2AK119ubi	Control	Xa	Intergenic	Windows_205583	6.8099
H2AK119ubi	Control	Xa	Intergenic	Windows_205585	3.91355
H2AK119ubi	Control	Xa	Intergenic	Windows_205586	11.8919
H2AK119ubi	Control	Xa	Intergenic	Windows_205587	10.5601
H2AK119ubi	Control	Xa	Intergenic	Windows_205588	16.8226
[truncated: 91,161 more rows]

## Sheet: Extended Figure 9e
Symbol	Condition	Context	Allele	H2AK119ubi	H3K27me3
	Control	Promoter	Xi	6.07914	#NUM!
	Control	Genebody	Xi	5.74557	1.38704
	Dox (7d)	Promoter	Xi	6.13109	#NUM!
	Dox (7d)	Genebody	Xi	5.89857	1.69202
	Dox (7d) wo	Promoter	Xi	6.03492	#NUM!
	Dox (7d) wo	Genebody	Xi	5.85949	2.22385
	Dox (21d)	Promoter	Xi	6.20947	#NUM!
	Dox (21d)	Genebody	Xi	5.80817	2.25907
	Dox (21d) wo	Promoter	Xi	6.3852	#NUM!
	Dox (21d) wo	Genebody	Xi	5.7679	1.1974
0610005C13Rik	Control	Promoter	Xi	5.64789	#NUM!
0610005C13Rik	Control	Genebody	Xi	6.12851	2.31805
0610005C13Rik	Dox (7d)	Promoter	Xi	6.30505	#NUM!
0610005C13Rik	Dox (7d)	Genebody	Xi	6.24323	2.57647
0610005C13Rik	Dox (7d) wo	Promoter	Xi	6.16643	#NUM!
0610005C13Rik	Dox (7d) wo	Genebody	Xi	6.26867	2.3896
0610005C13Rik	Dox (21d)	Promoter	Xi	5.69302	#NUM!
0610005C13Rik	Dox (21d)	Genebody	Xi	6.15465	2.1403
0610005C13Rik	Dox (21d) wo	Promoter	Xi	5.67768	2.95647
0610005C13Rik	Dox (21d) wo	Genebody	Xi	5.89476	2.82456
0610007P14Rik	Control	Promoter	Xi	5.32185	3.24244
0610007P14Rik	Control	Genebody	Xi	5.14463	2.30218
0610007P14Rik	Dox (7d)	Promoter	Xi	5.45114	#NUM!
0610007P14Rik	Dox (7d)	Genebody	Xi	5.46433	1.51084
0610007P14Rik	Dox (7d) wo	Promoter	Xi	5.93672	#NUM!
0610007P14Rik	Dox (7d) wo	Genebody	Xi	5.48395	1.61645
0610007P14Rik	Dox (21d)	Promoter	Xi	5.26679	#NUM!
0610007P14Rik	Dox (21d)	Genebody	Xi	5.45805	2.25596
0610007P14Rik	Dox (21d) wo	Promoter	Xi	5.74644	#NUM!
0610007P14Rik	Dox (21d) wo	Genebody	Xi	5.58505	1.44021
0610009B22Rik	Control	Genebody	Xi	4.43045	2.31748
0610009B22Rik	Dox (7d)	Genebody	Xi	4.18393	#NUM!
0610009B22Rik	Dox (7d) wo	Genebody	Xi	3.62296	1.91527
0610009B22Rik	Dox (21d)	Genebody	Xi	4.41784	#NUM!
0610009B22Rik	Dox (21d) wo	Genebody	Xi	3.88425	#NUM!
0610009E02Rik	Control	Genebody	Xi	3.37406	0.05193
0610009E02Rik	Dox (7d)	Genebody	Xi	3.44989	#NUM!
0610009E02Rik	Dox (7d) wo	Genebody	Xi	3.66265	#NUM!
0610009E02Rik	Dox (21d)	Genebody	Xi	2.7838	#NUM!
0610009E02Rik	Dox (21d) wo	Genebody	Xi	2.17643	-0.734037
0610009L18Rik	Control	Genebody	Xi	4.82069	2.49857
0610009L18Rik	Dox (7d)	Genebody	Xi	5.25382	#NUM!
0610009L18Rik	Dox (7d) wo	Genebody	Xi	5.67381	#NUM!
0610009L18Rik	Dox (21d)	Genebody	Xi	5.43796	#NUM!
0610009L18Rik	Dox (21d) wo	Genebody	Xi	5.43381	#NUM!
0610009O20Rik	Control	Promoter	Xi	5.07914	3.03492
0610009O20Rik	Control	Genebody	Xi	5.42353	1.35843
0610009O20Rik	Dox (7d)	Promoter	Xi	6.25159	#NUM!
0610009O20Rik	Dox (7d)	Genebody	Xi	5.61509	0.0670848
0610009O20Rik	Dox (7d) wo	Promoter	Xi	5.09768	#NUM!
0610009O20Rik	Dox (7d) wo	Genebody	Xi	5.50112	0.880214
0610009O20Rik	Dox (21d)	Promoter	Xi	5.00376	#NUM!
0610009O20Rik	Dox (21d)	Genebody	Xi	5.5918	2.60468
0610009O20Rik	Dox (21d) wo	Promoter	Xi	5.54617	#NUM!
0610009O20Rik	Dox (21d) wo	Genebody	Xi	5.7661	0.703977
0610010F05Rik	Control	Promoter	Xi	5.57914	3.03492
0610010F05Rik	Control	Genebody	Xi	4.28855	0.717123
0610010F05Rik	Dox (7d)	Promoter	Xi	5.37514	#NUM!
0610010F05Rik	Dox (7d)	Genebody	Xi	4.35602	0.606432
0610010F05Rik	Dox (7d) wo	Promoter	Xi	5.3052	#NUM!
0610010F05Rik	Dox (7d) wo	Genebody	Xi	4.24886	1.07533
0610010F05Rik	Dox (21d)	Promoter	Xi	5.57251	#NUM!
0610010F05Rik	Dox (21d)	Genebody	Xi	4.31462	2.16229
0610010F05Rik	Dox (21d) wo	Promoter	Xi	6.35763	#NUM!
0610010F05Rik	Dox (21d) wo	Genebody	Xi	4.33269	0.20144
0610010K14Rik	Control	Promoter	Xi	5.50314	#NUM!
0610010K14Rik	Control	Genebody	Xi	5.15884	#NUM!
0610010K14Rik	Dox (7d)	Promoter	Xi	4.79018	#NUM!
0610010K14Rik	Dox (7d)	Genebody	Xi	4.93791	#NUM!
0610010K14Rik	Dox (7d) wo	Promoter	Xi	5.3052	#NUM!
0610010K14Rik	Dox (7d) wo	Genebody	Xi	5.28061	#NUM!
0610010K14Rik	Dox (21d)	Promoter	Xi	4.58551	#NUM!
0610010K14Rik	Dox (21d)	Genebody	Xi	4.97227	#NUM!
0610010K14Rik	Dox (21d) wo	Promoter	Xi	5.01672	#NUM!
0610010K14Rik	Dox (21d) wo	Genebody	Xi	5.1179	#NUM!
0610011F06Rik	Control	Genebody	Xi	2.39741	#NUM!
0610011F06Rik	Dox (7d)	Genebody	Xi	3.49912	#NUM!
0610011F06Rik	Dox (7d) wo	Genebody	Xi	2.89563	#NUM!
0610011F06Rik	Dox (21d)	Genebody	Xi	2.43322	#NUM!
0610011F06Rik	Dox (21d) wo	Genebody	Xi	1.99595	#NUM!
0610012D04Rik	Control	Promoter	Xi	6.34218	3.53492
0610012D04Rik	Control	Genebody	Xi	6.58035	3.67489
0610012D04Rik	Dox (7d)	Promoter	Xi	7.04143	3.61206
0610012D04Rik	Dox (7d)	Genebody	Xi	6.97653	3.04452
0610012D04Rik	Dox (7d) wo	Promoter	Xi	6.87395	4.42519
0610012D04Rik	Dox (7d) wo	Genebody	Xi	6.90936	4.35765
0610012D04Rik	Dox (21d)	Promoter	Xi	7.24647	#NUM!
0610012D04Rik	Dox (21d)	Genebody	Xi	7.09138	#NUM!
0610012D04Rik	Dox (21d) wo	Promoter	Xi	6.47017	3.86015
0610012D04Rik	Dox (21d) wo	Genebody	Xi	6.17889	#NUM!
0610025J13Rik	Control	Promoter	Xi	6.13466	3.53492
0610025J13Rik	Control	Genebody	Xi	5.88463	3.65456
0610025J13Rik	Dox (7d)	Promoter	Xi	6.38837	#NUM!
0610025J13Rik	Dox (7d)	Genebody	Xi	5.51155	3.46219
0610025J13Rik	Dox (7d) wo	Promoter	Xi	6.09768	3.13271
0610025J13Rik	Dox (7d) wo	Genebody	Xi	6.04135	3.91754
0610025J13Rik	Dox (21d)	Promoter	Xi	5.58551	3.5647
0610025J13Rik	Dox (21d)	Genebody	Xi	5.66463	4.26362
0610025J13Rik	Dox (21d) wo	Promoter	Xi	6.17768	3.45647
0610025J13Rik	Dox (21d) wo	Genebody	Xi	5.69979	3.40982
0610030E20Rik	Control	Genebody	Xi	5.04189	0.281187
0610030E20Rik	Dox (7d)	Genebody	Xi	5.28237	#NUM!
0610030E20Rik	Dox (7d) wo	Genebody	Xi	5.35291	0.671457
0610030E20Rik	Dox (21d)	Genebody	Xi	5.06732	#NUM!
0610030E20Rik	Dox (21d) wo	Genebody	Xi	5.06665	2.2877
0610031O16Rik	Control	Promoter	Xi	6.25721	4.24244
0610031O16Rik	Control	Genebody	Xi	5.84867	4.76755
0610031O16Rik	Dox (7d)	Promoter	Xi	5.40137	#NUM!
0610031O16Rik	Dox (7d)	Genebody	Xi	5.73428	4.58867
0610031O16Rik	Dox (7d) wo	Promoter	Xi	6.14424	5.13271
0610031O16Rik	Dox (7d) wo	Genebody	Xi	5.7522	4.93842
0610031O16Rik	Dox (21d)	Promoter	Xi	6.26177	4.35718
0610031O16Rik	Dox (21d)	Genebody	Xi	5.68548	4.60629
0610031O16Rik	Dox (21d) wo	Promoter	Xi	6.22424	2.45647
0610031O16Rik	Dox (21d) wo	Genebody	Xi	5.76368	4.87897
0610037L13Rik	Control	Promoter	Xi	4.84218	3.53492
0610037L13Rik	Control	Genebody	Xi	5.24447	1.36121
0610037L13Rik	Dox (7d)	Promoter	Xi	5.79018	#NUM!
0610037L13Rik	Dox (7d)	Genebody	Xi	5.20143	#NUM!
0610037L13Rik	Dox (7d) wo	Promoter	Xi	5.78694	#NUM!
0610037L13Rik	Dox (7d) wo	Genebody	Xi	5.7459	1.25148
0610037L13Rik	Dox (21d)	Promoter	Xi	5.26679	#NUM!
0610037L13Rik	Dox (21d)	Genebody	Xi	5.54184	1.68347
0610037L13Rik	Dox (21d) wo	Promoter	Xi	5.9204	#NUM!
0610037L13Rik	Dox (21d) wo	Genebody	Xi	4.98185	2.28277
0610038B21Rik	Control	Promoter	Xi	5.50314	2.24244
0610038B21Rik	Control	Genebody	Xi	5.94978	2.34547
0610038B21Rik	Dox (7d)	Promoter	Xi	6.37514	3.61206
0610038B21Rik	Dox (7d)	Genebody	Xi	5.96638	1.92261
0610038B21Rik	Dox (7d) wo	Promoter	Xi	6.09768	#NUM!
0610038B21Rik	Dox (7d) wo	Genebody	Xi	6.09835	2.73574
0610038B21Rik	Dox (21d)	Promoter	Xi	5.76679	4.0647
0610038B21Rik	Dox (21d)	Genebody	Xi	6.03611	#NUM!
0610038B21Rik	Dox (21d) wo	Promoter	Xi	6.53159	2.95647
0610038B21Rik	Dox (21d) wo	Genebody	Xi	6.18094	2.92798
0610039K10Rik	Control	Promoter	Xi	5.45337	2.74244
0610039K10Rik	Control	Genebody	Xi	5.41466	2.89988
0610039K10Rik	Dox (7d)	Promoter	Xi	6.1404	#NUM!
0610039K10Rik	Dox (7d)	Genebody	Xi	6.21978	#NUM!
0610039K10Rik	Dox (7d) wo	Promoter	Xi	5.84893	#NUM!
0610039K10Rik	Dox (7d) wo	Genebody	Xi	6.04761	#NUM!
0610039K10Rik	Dox (21d)	Promoter	Xi	4.97431	3.85718
0610039K10Rik	Dox (21d)	Genebody	Xi	5.13176	4.22214
0610039K10Rik	Dox (21d) wo	Promoter	Xi	5.8092	3.74895
0610039K10Rik	Dox (21d) wo	Genebody	Xi	5.78536	#NUM!
0610040B10Rik	Control	Genebody	Xi	5.23582	#NUM!
0610040B10Rik	Dox (7d)	Genebody	Xi	5.62935	#NUM!
0610040B10Rik	Dox (7d) wo	Genebody	Xi	5.67957	3.3816
0610040B10Rik	Dox (21d)	Genebody	Xi	5.36795	3.0211
0610040B10Rik	Dox (21d) wo	Genebody	Xi	5.00257	1.75191
0610040F04Rik	Control	Promoter	Xi	4.66089	#NUM!
0610040F04Rik	Control	Genebody	Xi	4.53069	2.53026
0610040F04Rik	Dox (7d)	Promoter	Xi	5.56234	#NUM!
0610040F04Rik	Dox (7d)	Genebody	Xi	4.55464	2.61018
0610040F04Rik	Dox (7d) wo	Promoter	Xi	5.04791	2.63271
0610040F04Rik	Dox (7d) wo	Genebody	Xi	4.55766	2.89917
0610040F04Rik	Dox (21d)	Promoter	Xi	4.97431	#NUM!
0610040F04Rik	Dox (21d)	Genebody	Xi	4.69403	3.09624
0610040F04Rik	Dox (21d) wo	Promoter	Xi	5.10168	#NUM!
0610040F04Rik	Dox (21d) wo	Genebody	Xi	4.5331	2.8917
0610040J01Rik	Control	Promoter	Xi	4.41818	4.74244
0610040J01Rik	Control	Genebody	Xi	4.12587	2.83847
0610040J01Rik	Dox (7d)	Promoter	Xi	5.15866	4.27303
0610040J01Rik	Dox (7d)	Genebody	Xi	4.32887	2.87777
0610040J01Rik	Dox (7d) wo	Promoter	Xi	4.87395	5.19735
0610040J01Rik	Dox (7d) wo	Genebody	Xi	3.99015	3.26015
0610040J01Rik	Dox (21d)	Promoter	Xi	4.58551	5.35718
0610040J01Rik	Dox (21d)	Genebody	Xi	4.35836	3.25925
0610040J01Rik	Dox (21d) wo	Promoter	Xi	4.51672	5.2784
0610040J01Rik	Dox (21d) wo	Genebody	Xi	4.09619	3.25627
0610043K17Rik	Control	Promoter	Xi	6.14789	3.53492
0610043K17Rik	Control	Genebody	Xi	5.20352	4.11339
0610043K17Rik	Dox (7d)	Promoter	Xi	5.65866	#NUM!
0610043K17Rik	Dox (7d)	Genebody	Xi	5.08937	3.9989
0610043K17Rik	Dox (7d) wo	Promoter	Xi	6.13288	3.13271
0610043K17Rik	Dox (7d) wo	Genebody	Xi	5.16242	4.25336
0610043K17Rik	Dox (21d)	Promoter	Xi	6.22024	3.5647
0610043K17Rik	Dox (21d)	Genebody	Xi	5.16634	3.97465
0610043K17Rik	Dox (21d) wo	Promoter	Xi	5.71288	3.74895
0610043K17Rik	Dox (21d) wo	Genebody	Xi	5.12832	4.32121
1010001N08Rik	Control	Promoter	Xi	6.7314	8.13312
1010001N08Rik	Control	Genebody	Xi	7.60837	8.7423
1010001N08Rik	Dox (7d)	Promoter	Xi	6.38837	7.71922
1010001N08Rik	Dox (7d)	Genebody	Xi	7.21875	8.45976
1010001N08Rik	Dox (7d) wo	Promoter	Xi	6.45891	7.40616
1010001N08Rik	Dox (7d) wo	Genebody	Xi	7.39566	8.44893
1010001N08Rik	Dox (21d)	Promoter	Xi	6.4855	7.60843
1010001N08Rik	Dox (21d)	Genebody	Xi	7.3928	8.44115
1010001N08Rik	Dox (21d) wo	Promoter	Xi	6.62792	8.12973
1010001N08Rik	Dox (21d) wo	Genebody	Xi	7.08594	8.5132
1110001J03Rik	Control	Genebody	Xi	5.35498	2.3402
1110001J03Rik	Dox (7d)	Genebody	Xi	5.39624	2.28583
1110001J03Rik	Dox (7d) wo	Genebody	Xi	5.41882	#NUM!
1110001J03Rik	Dox (21d)	Genebody	Xi	5.19463	#NUM!
1110001J03Rik	Dox (21d) wo	Genebody	Xi	5.4332	2.46927
1110002E22Rik	Control	Promoter	Xi	5.91818	4.19588
1110002E22Rik	Control	Genebody	Xi	5.84769	4.69812
1110002E22Rik	Dox (7d)	Promoter	Xi	5.56234	4.40454
1110002E22Rik	Dox (7d)	Genebody	Xi	5.75174	4.38226
1110002E22Rik	Dox (7d) wo	Promoter	Xi	6.39016	3.63271
1110002E22Rik	Dox (7d) wo	Genebody	Xi	6.06167	5.11939
1110002E22Rik	Dox (21d)	Promoter	Xi	5.70403	4.64966
1110002E22Rik	Dox (21d)	Genebody	Xi	5.92044	4.85271
1110002E22Rik	Dox (21d) wo	Promoter	Xi	6.8314	5.61744
1110002E22Rik	Dox (21d) wo	Genebody	Xi	6.10825	5.39175
1110002J07Rik	Control	Promoter	Xi	6.00314	2.74244
1110002J07Rik	Control	Genebody	Xi	6.43871	4.07437
1110002J07Rik	Dox (7d)	Promoter	Xi	5.87514	3.90454
1110002J07Rik	Dox (7d)	Genebody	Xi	5.94595	3.54665
1110002J07Rik	Dox (7d) wo	Promoter	Xi	6.2292	2.63271
1110002J07Rik	Dox (7d) wo	Genebody	Xi	6.21394	3.58187
1110002J07Rik	Dox (21d)	Promoter	Xi	5.55928	#NUM!
1110002J07Rik	Dox (21d)	Genebody	Xi	5.93776	3.94583
1110002J07Rik	Dox (21d) wo	Promoter	Xi	5.67768	#NUM!
1110002J07Rik	Dox (21d) wo	Genebody	Xi	6.03791	3.39106
1110002L01Rik	Control	Genebody	Xi	3.77861	0.248967
1110002L01Rik	Dox (7d)	Genebody	Xi	4.33618	-0.334856
1110002L01Rik	Dox (7d) wo	Genebody	Xi	4.07476	-0.314208
1110002L01Rik	Dox (21d)	Genebody	Xi	4.06758	#NUM!
1110002L01Rik	Dox (21d) wo	Genebody	Xi	3.7745	0.670519
1110004E09Rik	Control	Promoter	Xi	5.89061	#NUM!
1110004E09Rik	Control	Genebody	Xi	5.50454	0.799649
1110004E09Rik	Dox (7d)	Promoter	Xi	5.69385	#NUM!
1110004E09Rik	Dox (7d)	Genebody	Xi	5.96754	1.00831
1110004E09Rik	Dox (7d) wo	Promoter	Xi	5.54791	#NUM!
1110004E09Rik	Dox (7d) wo	Genebody	Xi	5.67387	1.02895
1110004E09Rik	Dox (21d)	Promoter	Xi	5.47431	#NUM!
1110004E09Rik	Dox (21d)	Genebody	Xi	5.8285	1.75342
1110004E09Rik	Dox (21d) wo	Promoter	Xi	5.71288	#NUM!
1110004E09Rik	Dox (21d) wo	Genebody	Xi	5.65387	#NUM!
1110004F10Rik	Control	Genebody	Xi	4.3826	1.20687
1110004F10Rik	Dox (7d)	Genebody	Xi	4.49732	#NUM!
1110004F10Rik	Dox (7d) wo	Genebody	Xi	4.61016	0.936173
1110004F10Rik	Dox (21d)	Genebody	Xi	4.25746	#NUM!
1110004F10Rik	Dox (21d) wo	Genebody	Xi	4.37792	-0.532545
1110007C09Rik	Control	Promoter	Xi	5.41818	3.24244
1110007C09Rik	Control	Genebody	Xi	6.12154	2.84838
1110007C09Rik	Dox (7d)	Promoter	Xi	6.31962	3.11206
1110007C09Rik	Dox (7d)	Genebody	Xi	6.31981	3.05293
1110007C09Rik	Dox (7d) wo	Promoter	Xi	7.03492	3.42519
1110007C09Rik	Dox (7d) wo	Genebody	Xi	6.40816	2.96836
1110007C09Rik	Dox (21d)	Promoter	Xi	6.22556	3.0647
1110007C09Rik	Dox (21d)	Genebody	Xi	6.39736	2.39437
1110007C09Rik	Dox (21d) wo	Promoter	Xi	6.64698	3.45647
1110007C09Rik	Dox (21d) wo	Genebody	Xi	6.21772	2.71014
1110008E08Rik	Control	Promoter	Xi	6.07914	4.53492
1110008E08Rik	Control	Genebody	Xi	6.26555	4.4583
1110008E08Rik	Dox (7d)	Promoter	Xi	5.80505	#NUM!
1110008E08Rik	Dox (7d)	Genebody	Xi	6.05259	#NUM!
1110008E08Rik	Dox (7d) wo	Promoter	Xi	5.34039	4.79367
1110008E08Rik	Dox (7d) wo	Genebody	Xi	4.99161	5.1876
1110008E08Rik	Dox (21d)	Promoter	Xi	5.68183	4.5647
1110008E08Rik	Dox (21d)	Genebody	Xi	6.1404	5.11959
1110008E08Rik	Dox (21d) wo	Promoter	Xi	5.22424	4.36015
1110008E08Rik	Dox (21d) wo	Genebody	Xi	5.27913	#NUM!
1110008F13Rik	Control	Promoter	Xi	5.92714	#NUM!
1110008F13Rik	Control	Genebody	Xi	5.40166	0.444043
1110008F13Rik	Dox (7d)	Promoter	Xi	5.45114	#NUM!
1110008F13Rik	Dox (7d)	Genebody	Xi	5.3489	#NUM!
1110008F13Rik	Dox (7d) wo	Promoter	Xi	5.7292	#NUM!
1110008F13Rik	Dox (7d) wo	Genebody	Xi	5.22328	1.12679
1110008F13Rik	Dox (21d)	Promoter	Xi	5.47431	#NUM!
1110008F13Rik	Dox (21d)	Genebody	Xi	5.54833	#NUM!
1110008F13Rik	Dox (21d) wo	Promoter	Xi	4.8092	#NUM!
1110008F13Rik	Dox (21d) wo	Genebody	Xi	5.40294	1.15808
1110008L16Rik	Control	Genebody	Xi	4.76977	1.25864
1110008L16Rik	Dox (7d)	Genebody	Xi	4.85314	1.42991
1110008L16Rik	Dox (7d) wo	Genebody	Xi	4.83128	1.70052
1110008L16Rik	Dox (21d)	Genebody	Xi	4.80181	1.96182
1110008L16Rik	Dox (21d) wo	Genebody	Xi	4.74188	1.52084
1110008P14Rik	Control	Genebody	Xi	5.14428	#NUM!
1110008P14Rik	Dox (7d)	Genebody	Xi	4.46832	1.92172
1110008P14Rik	Dox (7d) wo	Genebody	Xi	4.80411	1.94237
1110008P14Rik	Dox (21d)	Genebody	Xi	4.42667	#NUM!
1110008P14Rik	Dox (21d) wo	Genebody	Xi	5.05609	#NUM!
1110015O18Rik	Control	Promoter	Xi	4.34218	2.24244
1110015O18Rik	Control	Genebody	Xi	4.24315	0.710289
1110015O18Rik	Dox (7d)	Promoter	Xi	4.79018	3.90454
1110015O18Rik	Dox (7d)	Genebody	Xi	4.75047	4.06855
1110015O18Rik	Dox (7d) wo	Promoter	Xi	4.43672	3.13271
1110015O18Rik	Dox (7d) wo	Genebody	Xi	4.06553	3.14429
1110015O18Rik	Dox (21d)	Promoter	Xi	5.58551	5.35718
1110015O18Rik	Dox (21d)	Genebody	Xi	4.96185	5.29994
1110015O18Rik	Dox (21d) wo	Promoter	Xi	4.8852	3.95647
1110015O18Rik	Dox (21d) wo	Genebody	Xi	4.34683	4.63614
1110019D14Rik	Control	Genebody	Xi	4.89887	5.45075
1110019D14Rik	Dox (7d)	Genebody	Xi	4.96085	5.24295
1110019D14Rik	Dox (7d) wo	Genebody	Xi	4.74692	5.18008
1110019D14Rik	Dox (21d)	Genebody	Xi	4.97566	5.17409
1110019D14Rik	Dox (21d) wo	Genebody	Xi	4.81046	5.03557
1110020A21Rik	Control	Promoter	Xi	5.34218	3.03492
1110020A21Rik	Control	Genebody	Xi	5.11614	2.87165
1110020A21Rik	Dox (7d)	Promoter	Xi	5.08266	#NUM!
1110020A21Rik	Dox (7d)	Genebody	Xi	4.87283	3.03375
1110020A21Rik	Dox (7d) wo	Promoter	Xi	4.96616	2.63271
1110020A21Rik	Dox (7d) wo	Genebody	Xi	4.77344	#NUM!
1110020A21Rik	Dox (21d)	Promoter	Xi	4.87799	#NUM!
1110020A21Rik	Dox (21d)	Genebody	Xi	5.0072	3.35487
1110020A21Rik	Dox (21d) wo	Promoter	Xi	5.12792	#NUM!
1110020A21Rik	Dox (21d) wo	Genebody	Xi	5.23089	#NUM!
1110025L11Rik	Control	Promoter	Xi	4.41818	3.9034
1110025L11Rik	Dox (7d)	Promoter	Xi	3.99769	4.77303
1110025L11Rik	Dox (7d) wo	Promoter	Xi	4.43672	4.03639
1110025L11Rik	Dox (21d)	Promoter	Xi	3.97431	4.35718
1110025L11Rik	Dox (21d) wo	Promoter	Xi	4.3852	4.45647
1110028F11Rik	Control	Promoter	Xi	5.45337	5.41236
1110028F11Rik	Control	Genebody	Xi	5.68593	5.20816
1110028F11Rik	Dox (7d)	Promoter	Xi	5.95114	3.90454
1110028F11Rik	Dox (7d)	Genebody	Xi	5.37974	3.88162
1110028F11Rik	Dox (7d) wo	Promoter	Xi	4.96616	4.92519
1110028F11Rik	Dox (7d) wo	Genebody	Xi	5.46806	4.54866
1110028F11Rik	Dox (21d)	Promoter	Xi	5.08551	5.14966
1110028F11Rik	Dox (21d)	Genebody	Xi	5.77907	4.92719
1110028F11Rik	Dox (21d) wo	Promoter	Xi	5.51672	4.90992
1110028F11Rik	Dox (21d) wo	Genebody	Xi	5.66551	4.311
1110028F18Rik	Control	Promoter	Xi	5.66089	4.03492
1110028F18Rik	Control	Genebody	Xi	5.01604	2.8403
1110028F18Rik	Dox (7d)	Promoter	Xi	4.65866	#NUM!
1110028F18Rik	Dox (7d)	Genebody	Xi	4.4346	2.70993
1110028F18Rik	Dox (7d) wo	Promoter	Xi	6.04791	#NUM!
1110028F18Rik	Dox (7d) wo	Genebody	Xi	4.87861	3.34177
1110028F18Rik	Dox (21d)	Promoter	Xi	4.97431	4.35718
1110028F18Rik	Dox (21d)	Genebody	Xi	5.03095	3.69776
1110028F18Rik	Dox (21d) wo	Promoter	Xi	6.01672	3.74895
1110028F18Rik	Dox (21d) wo	Genebody	Xi	5.26261	3.68585
1110032A03Rik	Control	Genebody	Xi	5.11151	2.7262
1110032A03Rik	Dox (7d)	Genebody	Xi	5.1712	2.3531
1110032A03Rik	Dox (7d) wo	Genebody	Xi	5.18375	2.4425
1110032A03Rik	Dox (21d)	Genebody	Xi	4.97084	2.93726
1110032A03Rik	Dox (21d) wo	Genebody	Xi	4.97424	3.07175
1110032F04Rik	Control	Promoter	Xi	3.91818	5.4034
1110032F04Rik	Control	Genebody	Xi	5.88016	6.88836
1110032F04Rik	Dox (7d)	Promoter	Xi	5.40137	5.11206
1110032F04Rik	Dox (7d)	Genebody	Xi	6.07409	5.89597
1110032F04Rik	Dox (7d) wo	Promoter	Xi	4.96616	5.71767
1110032F04Rik	Dox (7d) wo	Genebody	Xi	6.32591	6.87418
1110032F04Rik	Dox (21d)	Promoter	Xi	4.3428	5.38662
1110032F04Rik	Dox (21d)	Genebody	Xi	6.17647	6.49289
1110032F04Rik	Dox (21d) wo	Promoter	Xi	5.17768	4.68619
1110032F04Rik	Dox (21d) wo	Genebody	Xi	6.17323	6.7582
1110034G24Rik	Control	Genebody	Xi	5.30633	1.93238
1110034G24Rik	Dox (7d)	Genebody	Xi	5.26439	1.89893
1110034G24Rik	Dox (7d) wo	Genebody	Xi	5.41432	1.67729
1110034G24Rik	Dox (21d)	Genebody	Xi	5.45091	2.70178
1110034G24Rik	Dox (21d) wo	Genebody	Xi	5.3327	2.15305
1110035H17Rik	Control	Promoter	Xi	5.95337	2.74244
1110035H17Rik	Control	Genebody	Xi	5.85376	#NUM!
1110035H17Rik	Dox (7d)	Promoter	Xi	4.99769	#NUM!
1110035H17Rik	Dox (7d)	Genebody	Xi	5.17599	#NUM!
1110035H17Rik	Dox (7d) wo	Promoter	Xi	5.46616	#NUM!
1110035H17Rik	Dox (7d) wo	Genebody	Xi	5.74079	#NUM!
1110035H17Rik	Dox (21d)	Promoter	Xi	5.37799	#NUM!
1110035H17Rik	Dox (21d)	Genebody	Xi	5.24894	#NUM!
1110035H17Rik	Dox (21d) wo	Promoter	Xi	6.12792	3.95647
1110035H17Rik	Dox (21d) wo	Genebody	Xi	5.95231	#NUM!
1110036E04Rik	Control	Promoter	Xi	6.21664	4.69588
1110036E04Rik	Control	Genebody	Xi	6.36201	5.18024
1110036E04Rik	Dox (7d)	Promoter	Xi	6.84791	4.40454
1110036E04Rik	Dox (7d)	Genebody	Xi	6.60249	4.77238
1110036E04Rik	Dox (7d) wo	Promoter	Xi	6.92916	#NUM!
1110036E04Rik	Dox (7d) wo	Genebody	Xi	6.57556	5.48022
1110036E04Rik	Dox (21d)	Promoter	Xi	6.42776	3.85718
1110036E04Rik	Dox (21d)	Genebody	Xi	6.54464	4.94576
1110036E04Rik	Dox (21d) wo	Promoter	Xi	6.80418	4.7784
1110036E04Rik	Dox (21d) wo	Genebody	Xi	6.50192	5.14302
1110037F02Rik	Control	Genebody	Xi	4.15857	-0.285194
1110037F02Rik	Dox (7d)	Genebody	Xi	4.11622	1.30944
1110037F02Rik	Dox (7d) wo	Genebody	Xi	4.18729	0.947325
1110037F02Rik	Dox (21d)	Genebody	Xi	3.96477	1.71584
1110037F02Rik	Dox (21d) wo	Genebody	Xi	4.21115	1.0898
1110038B12Rik	Control	Promoter	Xi	4.71066	#NUM!
1110038B12Rik	Control	Genebody	Xi	5.34416	#NUM!
1110038B12Rik	Dox (7d)	Promoter	Xi	#NUM!	#NUM!
1110038B12Rik	Dox (7d)	Genebody	Xi	5.21615	#NUM!
1110038B12Rik	Dox (7d) wo	Promoter	Xi	5.3052	#NUM!
1110038B12Rik	Dox (7d) wo	Genebody	Xi	5.65015	#NUM!
1110038B12Rik	Dox (21d)	Promoter	Xi	4.97431	#NUM!
1110038B12Rik	Dox (21d)	Genebody	Xi	5.52426	2.49068
1110038B12Rik	Dox (21d) wo	Promoter	Xi	5.01672	#NUM!
1110038B12Rik	Dox (21d) wo	Genebody	Xi	5.71486	2.88245
1110038F14Rik	Control	Promoter	Xi	4.25721	#NUM!
1110038F14Rik	Control	Genebody	Xi	4.4074	#NUM!
1110038F14Rik	Dox (7d)	Promoter	Xi	5.19385	#NUM!
1110038F14Rik	Dox (7d)	Genebody	Xi	5.51637	#NUM!
1110038F14Rik	Dox (7d) wo	Promoter	Xi	5.2292	4.42519
1110038F14Rik	Dox (7d) wo	Genebody	Xi	5.40562	3.37922
1110038F14Rik	Dox (21d)	Promoter	Xi	4.68183	#NUM!
1110038F14Rik	Dox (21d)	Genebody	Xi	4.98608	#NUM!
1110038F14Rik	Dox (21d) wo	Promoter	Xi	4.62792	#NUM!
1110038F14Rik	Dox (21d) wo	Genebody	Xi	5.6377	#NUM!
1110046J04Rik	Control	Promoter	Xi	6.21664	6.39204
1110046J04Rik	Control	Genebody	Xi	5.45819	4.13362
1110046J04Rik	Dox (7d)	Promoter	Xi	6.35482	4.27303
1110046J04Rik	Dox (7d)	Genebody	Xi	5.52838	3.87928
1110046J04Rik	Dox (7d) wo	Promoter	Xi	6.59768	5.71767
1110046J04Rik	Dox (7d) wo	Genebody	Xi	5.55615	4.53835
1110046J04Rik	Dox (21d)	Promoter	Xi	6.42776	4.96837
1110046J04Rik	Dox (21d)	Genebody	Xi	5.46686	4.22869
1110046J04Rik	Dox (21d) wo	Promoter	Xi	6.23542	5.11744
1110046J04Rik	Dox (21d) wo	Genebody	Xi	5.43058	4.28738
1110051M20Rik	Control	Genebody	Xi	5.17298	2.74497
1110051M20Rik	Dox (7d)	Genebody	Xi	5.15941	2.54102
1110051M20Rik	Dox (7d) wo	Genebody	Xi	5.1763	2.92492
1110051M20Rik	Dox (21d)	Genebody	Xi	5.13959	2.74652
1110051M20Rik	Dox (21d) wo	Genebody	Xi	5.13935	2.66574
1110054M08Rik	Control	Genebody	Xi	6.56429	1.84482
1110054M08Rik	Dox (7d)	Genebody	Xi	5.62227	#NUM!
1110054M08Rik	Dox (7d) wo	Genebody	Xi	6.14057	4.02757
1110054M08Rik	Dox (21d)	Genebody	Xi	5.63443	3.66708
1110054M08Rik	Dox (21d) wo	Genebody	Xi	5.48758	#NUM!
1110057K04Rik	Control	Promoter	Xi	5.82185	4.24244
1110057K04Rik	Control	Genebody	Xi	4.87338	1.91073
1110057K04Rik	Dox (7d)	Promoter	Xi	5.19385	#NUM!
1110057K04Rik	Dox (7d)	Genebody	Xi	4.88161	2.1067
1110057K04Rik	Dox (7d) wo	Promoter	Xi	5.7292	3.92519
1110057K04Rik	Dox (7d) wo	Genebody	Xi	4.64466	1.74517
1110057K04Rik	Dox (21d)	Promoter	Xi	5.42776	4.5647
1110057K04Rik	Dox (21d)	Genebody	Xi	5.01507	2.57436
1110057K04Rik	Dox (21d) wo	Promoter	Xi	4.3852	4.83392
1110057K04Rik	Dox (21d) wo	Genebody	Xi	4.87897	2.04362
1110057P08Rik	Control	Promoter	Xi	5.25721	6.21662
1110057P08Rik	Control	Genebody	Xi	5.94998	6.72769
1110057P08Rik	Dox (7d)	Promoter	Xi	5.79018	6.62325
1110057P08Rik	Dox (7d)	Genebody	Xi	6.48294	5.59731
1110057P08Rik	Dox (7d) wo	Promoter	Xi	5.45159	7.08012
1110057P08Rik	Dox (7d) wo	Genebody	Xi	6.49797	6.61796
1110057P08Rik	Dox (21d)	Promoter	Xi	5.13528	6.49988
1110057P08Rik	Dox (21d)	Genebody	Xi	5.53556	6.75746
1110057P08Rik	Dox (21d) wo	Promoter	Xi	5.36694	6.04144
1110057P08Rik	Dox (21d) wo	Genebody	Xi	5.91701	6.14924
1110058L19Rik	Control	Promoter	Xi	5.13466	#NUM!
[truncated: 745,834+ more rows]

## Sheet: Extended Figure 9f
Gene	Condition	log2FoldChange RNA	log2FoldChange C&R
[truncated: 93,336 more rows]

[truncated: 3 more sheets: Extended Figure 9g, Extended Figure 9h, Extended Figure 9i]
