# Supplementary material for: Escape from X inactivation is directly modulated by Xist noncoding RNA
Source: Nat Cell Biol. 2025 Dec 15;28(1):166–81. doi: 10.1038/s41556-025-01823-6 (PMC12807875; doi:10.1038/s41556-025-01823-6)
Supplement: Supplementary file 23 — Numerical source data. [file 41556_2025_1823_MOESM23_ESM.xlsx]

## Sheet: Extended Figure 10b
Genotype	Stage	Xist expression (CPM)
-rtTA	E3.5	36.7389
-rtTA	E3.5	344.047
+rtTA	E3.5	200.885
+rtTA	E3.5	138.303
+rtTA	E3.5	211.715
+rtTA	E3.5	123.911
-rtTA	E4.5	243.773
-rtTA	E4.5	37.5084
-rtTA	E4.5	307.791
-rtTA	E4.5	98.5495
-rtTA	E4.5	167.565
-rtTA	E4.5	196.845
-rtTA	E4.5	303.108
-rtTA	E4.5	636.305
-rtTA	E4.5	84.4719
-rtTA	E4.5	1593.76
-rtTA	E4.5	0.77153
-rtTA	E4.5	19.8527
-rtTA	E4.5	74.0622
-rtTA	E4.5	215.561
-rtTA	E4.5	2952.39
-rtTA	E4.5	1629.96
-rtTA	E4.5	62.7413
-rtTA	E4.5	578.184
-rtTA	E4.5	1237.29
-rtTA	E4.5	445.271
-rtTA	E4.5	1059.97
-rtTA	E4.5	188.801
+rtTA	E4.5	195.19
+rtTA	E4.5	155.073
+rtTA	E4.5	114.528
+rtTA	E4.5	321.073
+rtTA	E4.5	545.994
+rtTA	E4.5	549.21
+rtTA	E4.5	70.7629
+rtTA	E4.5	552.515
+rtTA	E4.5	44.7193
+rtTA	E4.5	133.143
+rtTA	E4.5	151.317
+rtTA	E4.5	230.142
+rtTA	E4.5	35.8895
+rtTA	E4.5	18.5888
+rtTA	E4.5	314.497
+rtTA	E4.5	130.389
+rtTA	E4.5	388.317
+rtTA	E4.5	168.096
+rtTA	E4.5	715.775
+rtTA	E4.5	1405.1
+rtTA	E4.5	252.628
+rtTA	E4.5	1618.5

## Sheet: Extended Figure 10c,d
Developmental Stage	Genotype	PC1	Average allelic ratio
E3.5	-rtTA	-107.82	0.291252
Morula	-rtTA	-119.473	0.389684
Morula	-rtTA	-127.921	0.369288
Morula	-rtTA	-139.567	0.44187
E3.5	+rtTA	-110.992	0.264284
E4.5	+rtTA	-2.28431	0.170138
E3.5	+rtTA	-98.1774	0.295104
E3.5	-rtTA	-94.8238	0.279681
E4.5	+rtTA	-63.3964	0.175661
E4.5	-rtTA	22.196	0.177031
E3.5	+rtTA	-110.242	0.287009
E3.5	+rtTA	-105.325	0.287358
E4.5	-rtTA	29.7799	0.180662
E4.5	-rtTA	-45.6754	0.222927
E4.5	-rtTA	14.2806	0.213913
E4.5	-rtTA	59.2064	0.195171
E4.5	+rtTA	5.58892	0.149981
E4.5	-rtTA	-11.9453	0.228307
E4.5	-rtTA	-6.14911	0.19241
E4.5	+rtTA	35.0955	0.169514
E4.5	+rtTA	-0.579157	0.151732
E4.5	+rtTA	-23.4773	0.141792
E4.5	-rtTA	52.1481	0.186223
E4.5	-rtTA	29.7778	0.174144
E4.5	+rtTA	-23.4359	0.213652
E4.5	+rtTA	40.495	0.118981
E4.5	-rtTA	73.2455	0.278034
E4.5	+rtTA	47.8994	0.164775
E4.5	-rtTA	50.1095	0.168405
E4.5	+rtTA	35.3327	0.151712
E4.5	-rtTA	48.3901	0.187966
E4.5	-rtTA	5.41834	0.192656
E4.5	+rtTA	56.141	0.168796
E4.5	-rtTA	37.2233	0.239384
E4.5	+rtTA	-42.3221	0.144599
E4.5	-rtTA	22.2723	0.204587
E4.5	-rtTA	59.0566	0.213204
E4.5	-rtTA	17.389	0.185206
E4.5	-rtTA	88.6007	0.310422
E4.5	+rtTA	33.1269	0.144747
E4.5	-rtTA	68.5054	0.213552
E4.5	-rtTA	-50.6174	0.239384
E4.5	+rtTA	58.8788	0.0942461
E4.5	+rtTA	-67.5614	0.263516
E4.5	+rtTA	57.7444	0.110904
E4.5	+rtTA	23.0509	0.131385
E4.5	+rtTA	42.1951	0.12227
E4.5	+rtTA	52.9538	0.127452
E4.5	-rtTA	49.1652	0.191784
E4.5	+rtTA	52.3978	0.303425
E4.5	+rtTA	58.2597	0.146738
E4.5	-rtTA	-25.9524	0.187777
E4.5	-rtTA	51.8111	0.207392

## Sheet: Extended Figure 10e
Gene	position on X chr	E3.5 Average allelic ratio	E4.5 Average allelic ratio
AU022751	6081219	0.338491	0
Clcn5	7153810	0.32619	0.0892924
2010204K13Rik	7411817	0	0
Foxp3	7579676	0	0
Plp2	7667941	0.446421	0.104978
Gpkow	7697131	0.0712011	0.0824438
Wdr45	7721973	0.209371	0.0907038
Ccdc120	7731714	0	0
Tfe3	7762560	0.0674157	0.121346
Gripap1	7789765	0.140102	0.0289286
Otud5	7841364	0.182479	0.20226
Pqbp1	7894519	0.525806	0.323683
Timm17b	7899357	0.489648	0.270549
Hdac6	7930120	0.480079	0.204343
Gm14820	8042943	0.262857	0.0664251
Gm7079	8047229	0	0
Ebp	8185329	0.34796	0.298004
Porcn	8193848	0.54795	0.322882
Rpgr	10073621	0.276471	0.258342
Gm14513	11684002	0	0
Atp6ap2	12587801	0.631731	0.549477
AA414768	12936872	0	0
Llph-ps2	13218210	0	0
Ddx3x	13280970	0.442597	0.187719
Maoa	16619698	0	0
Kdm6a	18162575	0.631169	0.504069
Rp2h	20364481	0.316098	0
Jade3	20425688	0.264706	0.0399586
Gm14539	20581141	0	0
Ndufb11	20615326	0.5168	0.433264
Uba1	20658326	0.411549	0.345833
Cdk16	20687954	0.343245	0.285468
Timp1	20870166	0	0.0422003
Uxt	20941722	0.102564	0
Slc6a14	21714896	0	0
Gm2223	33505661	0	0
Gm6268	36403477	0	0
Pgrmc1	36598206	0.340032	0.0252441
Slc25a43	36743659	0	0
Slc25a5	36795651	0.234043	0.065953
C330007P06Rik	36823737	0.291007	0.146032
Rpl39	37082520	0.651778	0.477104
Nkap	37126795	0.53837	0.323214
Ndufa1	37187588	0.485779	0.470246
Gm9	37209348	0.419118	0.00620709
Dppa3-ps	37625647	0	0
Rhox6	37826910	0	0
Lamp2	38401357	0.568092	0.198407
Cul4b	38533274	0.502857	0.0648148
Mcts1	38600578	0.560593	0.31925
C1galt1c1	38630785	0.290909	0
Gm14567	38969817	0	0
Thoc2	41794991	0.558396	0.297367
Xiap	42059679	0.154105	0.120614
Dcaf12l1	44786570	0.159205	0
Ocrl	47912387	0.236543	0.0580387
Utp14a	48256862	0.263646	0.389694
Bcorl1	48341358	0.365446	0
Elf4	48411046	0	0
Aifm1	48474944	0.171107	0.0228474
Zfp280c	48541625	0.448529	0
Slc25a14	48623413	0.293626	0.0535214
Rbmx2	48695004	0.136529	0.137466
Gm14719	49660960	0	0
Firre	50555744	0.142523	0.0497112
Mbnl3	51117269	0.116515	0.00291147
1700080O16Rik	51968695	0.00726744	0
Gpc3	52272426	0	0
Phf6	52912266	0.062963	0
Hprt	52988137	0.429335	0.112664
C430049B03Rik	53055046	0.0766667	0
Plac1	53069995	0	0.00237825
Fam122b	53243415	0.0243902	0
Mospd1	53344598	0.229852	0
1700013H16Rik	53742901	0.105768	0
Slc9a6	56609757	0.475581	0.0751041
Fhl1	56731787	0	0
Htatsf1	57053583	0.421958	0.162486
Vgll1	57088106	0	0
Rbmx	57383530	0.298115	0.106203
Atp11c	60223290	0.150585	0
Ldoc1	61709497	0.0818584	0
Fmr1nb	68761839	0.238154	0.0259687
Gm8172	69605496	0	0
Ids	70343069	0.0294118	0
1110012L19Rik	70385877	0.167952	0.0207002
BC023829	70459753	0.0147059	0
Mtm1	71210767	0.0428571	0.0284475
Mtmr1	71364760	0.0192308	0
Hmgb3	71555918	0.0942056	0.069376
Magea10	72381870	0	0
Nsdhl	72918557	0.0413793	0.00990099
Pnma5	73033981	0.16433	0.0803763
Xlr4a	73074345	0.1875	0
Xlr3a	73086293	0.00679348	0.0166047
Xlr5a	73107635	0	0
Xlr3b	73192207	0	0
Xlr4b	73214333	0.333333	0
Xlr4c	73233688	0.205556	0
Xlr3c	73254540	0	0
Zfp275	73342621	0	0
Haus7	73437315	0.0642202	0.11895
Dusp9	73639419	0	0
Slc6a8	73673150	0.145515	0.232563
Bcap31	73686178	0.24609	0.295625
Idh3g	73778963	0.359401	0.463025
Renbp	73922121	0.335	0.295582
Hcfc1	73942792	0.158353	0.231337
Irak1	74013914	0	0.119325
Rpl3-ps2	74170653	0	0
Flna	74223461	0	0.10233
Rpl10	74270812	0.0759487	0.0911118
Taz	74281912	0.120968	0.370841
Atp6ap1	74297097	0.176836	0.408721
Gdi1	74304998	0.155307	0.395554
Ubl4	74365718	0.202836	0.284412
Slc10a3	74369217	0.134021	0.189332
G6pdx	74409483	0.489549	0.230861
Gm6880	74480287	0.0377358	0
Dkc1	75095854	0.26776	0.295598
Fundc2	75382399	0.0428571	0
Brcc3	75416628	0.239662	0.280045
Gm8666	75475232	0	0
Tbl1x	77511013	0.333604	0.0026455
Prkx	77761411	0.0386024	0
Mageb16	79623231	0	0
Gm8806	80533745	0	0
1600014K23Rik	85249679	0.136364	0.00138096
Gyk	85701937	0.0138122	0
Pet2	89403848	0	0.015625
Pola1	93304767	0.355028	0.33776
Pdk3	93764607	0	0
Eif2s3x	94188707	0.112099	0.0739702
Klhl15	94234599	0.187842	0.00961538
Maged1	94535474	0.102204	0.0887128
Msn	96096042	0.0192136	0.0183601
Yipf6	98936316	0.417409	0.421078
Stard8	99003248	0	0
Efnb1	99136130	0	0
Pja1	99465734	0	0
Eda	99975606	0.0625	0
Pdzd11	100622883	0.15593	0.136896
Kif4	100625737	0.033557	0.0590315
Dlg3	100767722	0.1	0
Snx12	101097786	0.0196078	0.047246
Il2rg	101264378	0	0
Med12	101274030	0	0
Ogt	101640060	0.364672	0.477658
Gm4779	101790053	0.355769	0.0901005
Ercc6l	102141716	0.078125	0.279294
Rps4x	102184941	0.255512	0.198949
Cited1	102247381	0.0940405	0
Phka1	102513975	0	0
Tsix	103431517	0	0
Xist	103460375	0.987688	0.983807
Rlim	103957163	0.00747565	0.0321811
Vcp-rs	104345829	0	0
Atrx	105797615	0.146368	0.191043
Magt1	105968084	0.0403226	0.0561968
Cox7b	106015700	0.29966	0.230757
Atp7a	106027276	0	0
Pgk1	106187100	0.0410448	0.0215321
Itm2a	107397099	0	0
2610002M06Rik	107782751	0	0
2810403D21Rik	108834478	0.197917	0
Hmgn5	109004534	0.176345	0.0354896
Chm	113040593	0.476716	0.0931159
Diap2	129749742	0.189655	0.0672414
Cstf2	134059187	0.23571	0.188181
Xkrx	134149043	0	0
Trmt2b	134222339	0	0
Cenpi	134308084	0	0.0548271
Timm8a1	134537256	0.327232	0.100403
Rpl36a	134585654	0.0611993	0.0282942
Gla	134588149	0.176986	0.0221542
Hnrnph2	134601179	0.0514403	0.0171551
Nxf7	135579555	0	0.010373
Armcx5	135742733	0.533333	0.159455
Bhlhb9	135885851	0	0.00694444
Tceal8	136168984	0	0
Wbp5	136245079	0.495168	0.00559318
Ngfrap1	136270253	0.41217	0.00433913
Morf4l2	136732942	0.055	0
Plp1	136822671	0	0
C330013F16Rik	139240226	0.00943396	0
Trap1a	139333683	0.220339	0.0836228
Rnf128	139563316	0	0.00296732
Morc4	139821632	0	0.00432692
Rbm41	139889511	0.392857	0
Nup62cl	140006805	0	0
Prps1	140456613	0.480024	0.275652
Nxt2	142226770	0	0
Acsl4	142317993	0.071854	0
Tmem164	142681406	0.0666667	0
Gm15066	144285726	0	0
Alg13	144317812	0.346948	0.362722
Amot	145446425	0.339394	0
Tmem29	150397773	0.331881	0.284828
Apex2	150519519	0.0365854	0
Pfkfb1	150588229	0.0661157	0
Maged2	150806370	0	0
Gnl3l	150983141	0.442023	0.254955
Rpl21-ps15	151215167	0	0
Phf8	151520672	0.15609	0.142857
Huwe1	151800807	0.472099	0.335809
Hsd17b10	152001845	0.165993	0.0796511
Smc1a	152016428	0.21277	0.22299
Kdm5c	152233020	0.229135	0.240875
Shroom2	152609509	0.0813953	0
Klf8	153237466	0	0
Ubqln2	153498227	0	0
2210013O21Rik	153723590	0	0
Spin2c	153832225	0	0
Gm4997	155150952	0	0
Gm8606	155504037	0.0625	0
Mbtps2	157535371	0.44197	0.372685
A830080D01Rik	159526688	0.231924	0.306314
Gm15190	159584783	0	0
Pdha1	160122209	0.344749	0.195067
Gm7331	162566857	0.0332038	0.123863
Zrsr2	163935443	0.287354	0.428376
Rpl7a-ps11	166854211	0	0
Msl3	168654117	0.318591	0.229791

## Sheet: Extended Figure 10f,g
Gene	escape_status	rtTA-	rtTA+
1810030O07Rik	constitutive	0.462839	0.498903
5530601H04Rik	constitutive	0.469909	0.320678
A830080D01Rik	facultative	0.267261	0.223185
Abcb7	E4.5-specific	0.361026	0.309991
Abcd1	facultative	0.244067	0.12026
Alg13	facultative	0.336225	0.32664
Apool	E4.5-specific	0.295945	0.210679
Araf	facultative	0.564622	0.53475
Armcx5	Facultative	0.206491	0.149216
Atp6ap1	Facultative	0.367428	0.294135
Atp6ap2	facultative	0.50994	0.470612
Atrx	facultative	0.20489	0.0911919
Bcap31	facultative	0.271342	0.200925
Bcor	Facultative	0.238096	0.158975
Brcc3	facultative	0.268372	0.170477
C330007P06Rik	E4.5-specific	0.140291	0.113947
Cdk16	Facultative	0.297253	0.171185
Cox7b	Facultative	0.222368	0.193653
Cstf2	Facultative	0.209427	0.143055
Ctps2	Facultative	0.236165	0.151208
Ddx3x	constitutive	0.173127	0.18087
Dkc1	facultative	0.28718	0.242053
Ebp	facultative	0.2992	0.234053
Eif1ax	facultative	0.300711	0.213085
Emd	facultative	0.384611	0.232355
Ercc6l	facultative	0.292067	0.272369
Fam3a	facultative	0.291893	0.164617
Fthl17	E4.5-specific	0.485689	0.586993
Ftsj1	facultative	0.350989	0.186414
Ftx	constitutive	0.416328	0.393089
Fundc1	facultative	0.259709	0.171521
G6pdx	facultative	0.216661	0.179512
Gdi1	facultative	0.421404	0.275686
Gm15163	facultative	0.502629	0.52987
Gm5635	Embryo-specific	0.430065	0.488561
Gm7331	Embryo-specific	0.156429	0.0847183
Gm8822	facultative	0.462705	0.195464
Gnl3l	facultative	0.253945	0.11968
Gprasp1	facultative	0.268361	0.147113
Haus7	facultative	0.125868	0.086419
Hccs	facultative	0.374712	0.293423
Hcfc1	facultative	0.257942	0.144864
Hdac6	facultative	0.193027	0.098402
Hprt	facultative	0.118199	0.106799
Htatsf1	silenced	0.170096	0.159386
Huwe1	facultative	0.31873	0.281544
Idh3g	facultative	0.460207	0.412482
Ikbkg	facultative	0.33873	0.318518
Irak1	facultative	0.115963	0.0380612
Jpx	constitutive	0.61828	0.635658
Kdm5c	constitutive	0.243942	0.185757
Kdm6a	constitutive	0.521109	0.480407
Lage3	facultative	0.418709	0.256846
Lamp2	facultative	0.205587	0.145779
Magea5	E4.5-specific	0.410259	0.433738
Mbtps2	facultative	0.398339	0.345765
Mcts1	facultative	0.343776	0.24554
Mecp2	facultative	0.207663	0.196038
Med14	facultative	0.364031	0.216491
Mmgt1	facultative	0.300877	0.227138
Mospd2	facultative	0.224389	0.0999346
Mpp1	facultative	0.330575	0.212071
Msl3	E4.5-specific	0.233222	0.167518
Naa10	facultative	0.392587	0.25466
Ndufa1	E4.5-specific	0.459714	0.429533
Ndufb11	facultative	0.417714	0.371408
Nkap	facultative	0.307429	0.316161
Nono	facultative	0.397341	0.240727
Ofd1	facultative	0.260269	0.145178
Ogt	facultative	0.470899	0.391137
Otud5	facultative	0.18228	0.111509
Pbdc1	constitutive	0.539629	0.554435
Pdha1	facultative	0.215335	0.160494
Pdzd11	E4.5-specific	0.147391	0.055092
Phf8	E4.5-specific	0.210191	0.19694
Pola1	E4.5-specific	0.318385	0.193131
Porcn	facultative	0.271779	0.345407
Pqbp1	facultative	0.296535	0.257061
Praf2	facultative	0.236256	0.138108
Prps1	facultative	0.274203	0.217057
Rab9	facultative	0.229226	0.149201
Rbbp7	facultative	0.208301	0.105675
Rbm10	facultative	0.301191	0.209033
Rbm3	facultative	0.635678	0.651898
Rbmx	facultative	0.119082	0.0432598
Rbmx2	E4.5-specific	0.186258	0.105238
Renbp	facultative	0.291662	0.244073
Rhox5	E4.5-specific	0.281351	0.250254
Rpgr	facultative	0.230438	0.296741
Rpl19-ps12	Unassigned	0.431329	0.480467
Rpl39	facultative	0.314394	0.224242
Rpl3-ps1	E4.5-specific	0.483546	0.437526
Rps24-ps3	E4.5-specific	0.319792	0.366429
Rps4x	facultative	0.193735	0.149715
Sat1	facultative	0.28838	0.136038
Siah1b	facultative	0.375945	0.270152
Slc10a3	facultative	0.181326	0.198041
Slc35a2	facultative	0.225197	0.219559
Slc6a8	facultative	0.253354	0.173588
Slc7a3	E4.5-specific	0.168167	0.0521619
Smc1a	facultative	0.245586	0.152346
Smim9	E4.5-specific	0.258268	0.229495
Sms	facultative	0.240519	0.155989
Ssr4	facultative	0.386424	0.327701
Stag2	facultative	0.272919	0.197167
Suv39h1	facultative	0.419696	0.383686
Syap1	facultative	0.479201	0.495268
Taf1	facultative	0.449276	0.371758
Taz	facultative	0.335758	0.310247
Tbc1d25	facultative	0.497343	0.374671
Tceanc	facultative	0.28845	0.250552
Tfe3	facultative	0.189316	0.167604
Thoc2	E4.5-specific	0.284357	0.17185
Timm17b	facultative	0.270404	0.157388
Tmem29	constitutive	0.279151	0.22877
Trappc2	facultative	0.260802	0.175685
Tsr2	facultative	0.272839	0.203106
Txlng	facultative	0.367279	0.353649
Uba1	facultative	0.350622	0.276217
Ube2a	E4.5-specific	0.156183	0.124865
Ube2dnl1	E4.5-specific	0.273886	0.186676
Ubl4	facultative	0.275006	0.208873
Upf3b	facultative	0.311344	0.156583
Usp9x	facultative	0.418083	0.235534
Utp14a	constitutive	0.397986	0.291925
Vbp1	facultative	0.246596	0.305901
Wdr13	facultative	0.308836	0.205166
Wnk3	E4.5-specific	0.34164	0.181097
Xiap	E4.5-specific	0.113451	0.0645183
Yipf6	facultative	0.389438	0.374825
Zrsr2	facultative	0.429907	0.33358

## Sheet: Extended Figure 10h
Gene	escape_status	rtTA-	rtTA+	pvalue
1810030O07Rik	constitutive	0.462839	0.498903	0.480703
5530601H04Rik	constitutive	0.469909	0.320678	0.0104499
A830080D01Rik	facultative	0.267261	0.223185	0.441002
Abcb7	E4.5-specific	0.361026	0.309991	0.560202
Abcd1	facultative	0.244067	0.12026	0.061605
Alg13	facultative	0.336225	0.32664	0.823701
Apool	E4.5-specific	0.295945	0.210679	0.00708969
Araf	facultative	0.564622	0.53475	0.623169
Armcx5	Facultative	0.206491	0.149216	0.0426503
Atp6ap1	Facultative	0.367428	0.294135	0.0209516
Atp6ap2	facultative	0.50994	0.470612	0.304297
Atrx	facultative	0.20489	0.0911919	9.28235e-05
Bcap31	facultative	0.271342	0.200925	0.0125148
Bcor	Facultative	0.238096	0.158975	0.0439037
Brcc3	facultative	0.268372	0.170477	0.0121214
C330007P06Rik	E4.5-specific	0.140291	0.113947	0.227701
Cdk16	facultative	0.297253	0.171185	0.019027
Cox7b	Facultative	0.222368	0.193653	0.100632
Cstf2	Facultative	0.209427	0.143055	0.056476
Ctps2	Facultative	0.236165	0.151208	0.17209
Ddx3x	constitutive	0.173127	0.18087	0.988388
Dkc1	facultative	0.28718	0.242053	0.0778539
Ebp	facultative	0.2992	0.234053	0.0772222
Eif1ax	facultative	0.300711	0.213085	0.0236083
Emd	facultative	0.384611	0.232355	0.184557
Ercc6l	facultative	0.292067	0.272369	0.301036
Fam3a	facultative	0.291893	0.164617	0.0310638
Fthl17	E4.5-specific	0.485689	0.586993	0.493214
Ftsj1	facultative	0.350989	0.186414	0.00519611
Ftx	constitutive	0.416328	0.393089	0.749688
Fundc1	facultative	0.259709	0.171521	0.195372
G6pdx	facultative	0.216661	0.179512	0.10764
Gdi1	facultative	0.421404	0.275686	0.000218321
Gm15163	facultative	0.502629	0.52987	0.475824
Gm5635	Embryo-specific	0.430065	0.488561	0.918083
Gm7331	Embryo-specific	0.156429	0.0847183	0.226955
Gm8822	facultative	0.462705	0.195464	0.163082
Gnl3l	facultative	0.253945	0.11968	0.00731011
Gprasp1	facultative	0.268361	0.147113	0.0289423
Haus7	facultative	0.125868	0.086419	0.159619
Hccs	facultative	0.374712	0.293423	0.226585
Hcfc1	facultative	0.257942	0.144864	0.000441947
Hdac6	facultative	0.193027	0.098402	0.00520921
Hprt	facultative	0.118199	0.106799	0.449294
Htatsf1	silenced	0.170096	0.159386	0.82322
Huwe1	facultative	0.31873	0.281544	0.209306
Idh3g	facultative	0.460207	0.412482	0.161475
Ikbkg	facultative	0.33873	0.318518	0.74959
Irak1	facultative	0.115963	0.0380612	0.00561593
Jpx	constitutive	0.61828	0.635658	0.327241
Kdm5c	constitutive	0.243942	0.185757	0.0404301
Kdm6a	constitutive	0.521109	0.480407	0.129552
Lage3	facultative	0.418709	0.256846	0.000178672
Lamp2	facultative	0.205587	0.145779	0.0535016
Magea5	E4.5-specific	0.410259	0.433738	0.462597
Mbtps2	facultative	0.398339	0.345765	0.357206
Mcts1	facultative	0.343776	0.24554	0.0161572
Mecp2	facultative	0.207663	0.196038	0.869719
Med14	facultative	0.364031	0.216491	0.0892226
Mmgt1	facultative	0.300877	0.227138	0.154589
Mospd2	facultative	0.224389	0.0999346	0.104287
Mpp1	facultative	0.330575	0.212071	0.0173743
Msl3	E4.5-specific	0.233222	0.167518	0.0556235
Naa10	facultative	0.392587	0.25466	0.00227152
Ndufa1	E4.5-specific	0.459714	0.429533	0.207237
Ndufb11	facultative	0.417714	0.371408	0.0937353
Nkap	facultative	0.307429	0.316161	0.978541
Nono	facultative	0.397341	0.240727	0.00124852
Ofd1	facultative	0.260269	0.145178	0.0392264
Ogt	facultative	0.470899	0.391137	0.00509657
Otud5	facultative	0.18228	0.111509	0.0125968
Pbdc1	constitutive	0.539629	0.554435	0.66018
Pdha1	facultative	0.215335	0.160494	0.0790049
Pdzd11	E4.5-specific	0.147391	0.055092	0.0051423
Phf8	E4.5-specific	0.210191	0.19694	0.911776
Pola1	E4.5-specific	0.318385	0.193131	5.91914e-05
Porcn	facultative	0.271779	0.345407	0.349633
Pqbp1	facultative	0.296535	0.257061	0.385304
Praf2	facultative	0.236256	0.138108	0.0811987
Prps1	facultative	0.274203	0.217057	0.101516
Rab9	facultative	0.229226	0.149201	0.0806085
Rbbp7	facultative	0.208301	0.105675	0.0367725
Rbm10	facultative	0.301191	0.209033	0.167829
Rbm3	facultative	0.635678	0.651898	0.581412
Rbmx	facultative	0.119082	0.0432598	0.0303349
Rbmx2	E4.5-specific	0.186258	0.105238	0.104514
Renbp	facultative	0.291662	0.244073	0.129472
Rhox5	E4.5-specific	0.281351	0.250254	0.688208
Rpgr	facultative	0.230438	0.296741	0.863561
Rpl19-ps12	Unassigned	0.431329	0.480467	0.0128996
Rpl39	facultative	0.314394	0.224242	0.0678902
Rps4x	facultative	0.193735	0.437526	0.000572789
Sat1	facultative	0.28838	0.366429	0.0908131
Siah1b	facultative	0.375945	0.149715	0.0120487
Slc10a3	facultative	0.181326	0.136038	0.182775
Slc35a2	facultative	0.225197	0.270152	0.892779
Slc6a8	facultative	0.253354	0.198041	0.0507911
Slc7a3	E4.5-specific	0.168167	0.219559	0.0331829
Smc1a	facultative	0.245586	0.173588	0.000926547
Smim9	E4.5-specific	0.258268	0.0521619	0.553769
Sms	facultative	0.240519	0.152346	0.0475633
Ssr4	facultative	0.386424	0.229495	0.293382
Stag2	facultative	0.272919	0.155989	0.225875
Suv39h1	facultative	0.419696	0.327701	0.458402
Syap1	facultative	0.479201	0.197167	0.80138
Taf1	facultative	0.449276	0.383686	0.116303
Taz	facultative	0.335758	0.495268	0.544061
Tbc1d25	facultative	0.497343	0.371758	0.0345961
Tceanc	facultative	0.28845	0.310247	0.808975
Tfe3	facultative	0.189316	0.374671	0.804433
Thoc2	E4.5-specific	0.284357	0.250552	0.0382153
Timm17b	facultative	0.270404	0.167604	5.76993e-05
Tmem29	constitutive	0.279151	0.17185	0.198503
Trappc2	facultative	0.260802	0.157388	0.250562
Tsr2	facultative	0.272839	0.22877	0.223213
Txlng	facultative	0.367279	0.175685	0.774908
Uba1	facultative	0.350622	0.203106	6.31854e-05
Ube2a	E4.5-specific	0.156183	0.353649	0.23787
Ube2dnl1	E4.5-specific	0.273886	0.276217	0.230148
Ubl4	facultative	0.275006	0.124865	0.0199906
Upf3b	facultative	0.311344	0.186676	0.0125784
Usp9x	facultative	0.418083	0.208873	0.00133858
Utp14a	constitutive	0.397986	0.156583	0.00375326
Vbp1	facultative	0.246596	0.235534	0.406962
Wdr13	facultative	0.308836	0.291925	0.0865656
Wnk3	E4.5-specific	0.34164	0.305901	0.00285664
Xiap	E4.5-specific	0.113451	0.205166	0.0189037
Yipf6	facultative	0.389438	0.181097	0.754665
Zrsr2	facultative	0.429907	0.0645183	0.0152486

## Sheet: Extended Figure 10i
Genotype	PC1	Average allelic ratio	Xist expression
+rtTA -Dox	-33.5185	0.0941682	10.7787
+rtTA -Dox	116.659	0.0785367	10.5366
+rtTA +Dox	-4.34618	0.041955	12.7307
+rtTA -Dox	65.0496	0.0885019	10.6191
+rtTA -Dox	-36.6007	0.0992266	9.78962
+rtTA -Dox	73.7258	0.0837656	10.7182
+rtTA -Dox	-26.7756	0.105638	9.13031
+rtTA +Dox	25.0358	0.0465317	14.2215
+rtTA -Dox	-42.6488	0.0897403	9.47762
+rtTA +Dox	1.42696	0.0461696	12.9117
+rtTA -Dox	-31.2761	0.0934222	9.52625
-rtTA +Dox	-65.6619	0.108232	10.0119
+rtTA -Dox	-23.4737	0.114801	9.8447
+rtTA +Dox	-61.2914	0.0390265	13.1422
+rtTA +Dox	71.7295	0.0442402	14.6938
-rtTA +Dox	16.7555	0.092679	9.05738
+rtTA +Dox	-44.7888	0.0379498	12.0083

## Sheet: Extended Figure 10j
Gene	pvalue	rtTA+ Dox- Average allelic ratio	rtTA+ Dox+ Average allelic ratio
1810030O07Rik	1.10097e-05	0.275239	0.00927325
5530601H04Rik	0.000192712	0.327268	0.028576
Araf	0.00193676	0.306381	0
Atp6ap1	0.00049414	0.144271	0.00338591
Atp6ap2	0.000226978	0.115388	0.00513849
Atrx	0.017593	0.171808	0.0454814
C330007P06Rik	7.08526e-05	0.121897	0.00378147
C430049B03Rik	2.71498e-06	0.198361	0.0411053
Cdk16	0.00309457	0.244763	0.0121951
Cited1	0.000641521	0.289154	0.0147476
Cox7b	5.66265e-09	0.22488	0.00622677
Ddx3x	2.78777e-06	0.189119	0.0181245
Ebp	0.000224631	0.107923	0.00527603
Ercc6l	2.05638e-05	0.35442	0.0265325
Ftsj1	7.65633e-05	0.153669	0.0017609
Ftx	0.0461963	0.26591	0.11624
Gata1	0.0837233	0.128104	0
Gdi1	0.000110502	0.103035	0.002488
Gm14639	0.800807	0.541835	0.467668
Gm15163	0.362658	0.449744	0.411598
Gm28730	0.0784941	0.173801	0.0185185
Gm8822	0.0960868	0.268554	0.402035
Hccs	5.55265e-06	0.22685	0.00193798
Hcfc1	5.20922e-07	0.148528	0.0155269
Hdac6	3.38258e-06	0.103682	0.00771047
Huwe1	4.13045e-06	0.201313	0
Idh3g	9.66855e-08	0.267328	0.00130763
Jpx	0.232568	0.517181	0.335125
Kdm5c	0.01957	0.181396	0.0935695
Kdm6a	3.4723e-05	0.365163	0.0283093
Las1l	0.119155	0.267942	0.20084
Magt1	1.37166e-06	0.156262	0.00176522
Mbtps2	4.55531e-06	0.318656	0.0144928
Med14	0.00475913	0.173783	0
Mid1	0.757306	0.47224	0.552161
Msl3	0.000489673	0.165101	0.00858001
Naa10	3.16416e-06	0.192202	0.000859107
Ndufa1	2.64372e-08	0.380519	0.0268033
Ndufb11	7.16773e-07	0.256621	0.00453114
Nkap	9.39321e-07	0.343612	0.0414465
Ogt	0.00167848	0.439427	0.209587
Pbdc1	0.000106235	0.517466	0.00740741
Plac1	1.67503e-06	0.115043	0.0273467
Pqbp1	5.8384e-05	0.160238	0.00158428
Rbm10	4.33673e-05	0.211749	0
Rbm3	1.59376e-10	0.647002	0.00999622
Renbp	0.000253703	0.0921588	0.00377965
Rpl19-ps12	0.43087	0.590976	0.511005
Rpl39	0.673951	0.495152	0.478212
Rps4x	2.88908e-08	0.259595	0.0458022
Sash3	0.0249913	0.238389	0.0151515
Shroom4	0.00200508	0.184807	0.00268817
Siah1b	0.000164787	0.169191	0.00273224
Slc35a2	0.000103401	0.229989	0.00140056
Smc1a	2.81404e-07	0.157029	0.00181653
Ssr4	2.21678e-05	0.300633	0.000608273
Suv39h1	6.03711e-06	0.334299	0.0145032
Taf1	0.00276457	0.410157	0.188289
Taz	0.000159491	0.0969016	0.00199203
Tbc1d25	0.000958221	0.281703	0.00416667
Thoc2	0.000748228	0.156139	0.00482724
Timm17b	5.17061e-06	0.119241	0.00263722
Txlng	0.186174	0.162309	0
Uba1	1.17951e-08	0.307827	0.0114807
Ube2a	0.00130705	0.171549	0
Upf3b	0.126346	0.212718	0.0196078
Utp14a	2.69656e-05	0.298903	0.0896273
Wdr13	0.0040773	0.185631	0.0132275
Xiap	0.00485297	0.0891955	0.0155289
Yipf6	4.11444e-08	0.30404	0.0113774
Zdhhc9	0.0047946	0.0961367	0
Zrsr2	2.8754e-08	0.30342	0.0142461

## Sheet: Extended Figure 10k
Gene	Genotype	Average Allelic ratio
Rpl19-ps12	Rtta- Dox+	0.708333
Rpl19-ps12	Rtta+ Dox+	0.473039
Rpl19-ps12	Rtta+ Dox-	0.625
AU022751	Rtta- Dox+	0
AU022751	Rtta+ Dox+	0
AU022751	Rtta+ Dox-	0
Shroom4	Rtta- Dox+	0.419488
Shroom4	Rtta+ Dox+	0
Shroom4	Rtta+ Dox-	0.142857
Clcn5	Rtta- Dox+	0.0612245
Clcn5	Rtta+ Dox+	0
Clcn5	Rtta+ Dox-	0.0746269
Usp27x	Rtta- Dox+	0
Usp27x	Rtta+ Dox+	0
Usp27x	Rtta+ Dox-	0
2010204K13Rik	Rtta- Dox+	0.193548
2010204K13Rik	Rtta+ Dox+	0
2010204K13Rik	Rtta+ Dox-	0
Prickle3	Rtta- Dox+	0
Prickle3	Rtta+ Dox+	0
Prickle3	Rtta+ Dox-	0
Plp2	Rtta- Dox+	0.0186302
Plp2	Rtta+ Dox+	0.00364634
Plp2	Rtta+ Dox-	0.02079
Gpkow	Rtta- Dox+	0.0109787
Gpkow	Rtta+ Dox+	0.00108696
Gpkow	Rtta+ Dox-	0.0206379
Wdr45	Rtta- Dox+	0.02
Wdr45	Rtta+ Dox+	0
Wdr45	Rtta+ Dox-	0
Praf2	Rtta- Dox+	0.0466102
Praf2	Rtta+ Dox+	0
Praf2	Rtta+ Dox-	0.02
Ccdc120	Rtta- Dox+	0
Ccdc120	Rtta+ Dox+	0
Ccdc120	Rtta+ Dox-	0.0217391
Tfe3	Rtta- Dox+	0.0637389
Tfe3	Rtta+ Dox+	0
Tfe3	Rtta+ Dox-	0.0252101
Gripap1	Rtta- Dox+	0.0431601
Gripap1	Rtta+ Dox+	0
Gripap1	Rtta+ Dox-	0.05
Kcnd1	Rtta- Dox+	0
Kcnd1	Rtta+ Dox+	0
Kcnd1	Rtta+ Dox-	0
Otud5	Rtta- Dox+	0.128518
Otud5	Rtta+ Dox+	0
Otud5	Rtta+ Dox-	0.0740741
Pim2	Rtta- Dox+	0.0643405
Pim2	Rtta+ Dox+	0
Pim2	Rtta+ Dox-	0.0972222
Slc35a2	Rtta- Dox+	0.221732
Slc35a2	Rtta+ Dox+	0
Slc35a2	Rtta+ Dox-	0.283784
Pqbp1	Rtta- Dox+	0.191061
Pqbp1	Rtta+ Dox+	0
Pqbp1	Rtta+ Dox-	0.140496
Timm17b	Rtta- Dox+	0.0934556
Timm17b	Rtta+ Dox+	0
Timm17b	Rtta+ Dox-	0.111765
Pcsk1n	Rtta- Dox+	0.0815447
Pcsk1n	Rtta+ Dox+	0
Pcsk1n	Rtta+ Dox-	0.0243902
Eras	Rtta- Dox+	0
Eras	Rtta+ Dox+	0
Eras	Rtta+ Dox-	0
Hdac6	Rtta- Dox+	0.179272
Hdac6	Rtta+ Dox+	0.00315514
Hdac6	Rtta+ Dox-	0.110868
Gata1	Rtta- Dox+	0.01566
Gata1	Rtta+ Dox+	0
Gata1	Rtta+ Dox-	0.101333
Rpl22-ps1	Rtta- Dox+	0
Rpl22-ps1	Rtta+ Dox+	0
Rpl22-ps1	Rtta+ Dox-	0
Gm7079	Rtta- Dox+	0
Gm7079	Rtta+ Dox+	0
Gm7079	Rtta+ Dox-	0
Suv39h1	Rtta- Dox+	0.396615
Suv39h1	Rtta+ Dox+	0.0096854
Suv39h1	Rtta+ Dox-	0.3379
Was	Rtta- Dox+	0.0452795
Was	Rtta+ Dox+	0
Was	Rtta+ Dox-	0.0518135
Wdr13	Rtta- Dox+	0.251302
Wdr13	Rtta+ Dox+	0
Wdr13	Rtta+ Dox-	0.203125
Rbm3	Rtta- Dox+	0.647625
Rbm3	Rtta+ Dox+	0.0015873
Rbm3	Rtta+ Dox-	0.639444
Tbc1d25	Rtta- Dox+	0.303606
Tbc1d25	Rtta+ Dox+	0
Tbc1d25	Rtta+ Dox-	0.23301
Ebp	Rtta- Dox+	0.0929692
Ebp	Rtta+ Dox+	0.00425532
Ebp	Rtta+ Dox-	0.127907
Porcn	Rtta- Dox+	0.5
Porcn	Rtta+ Dox+	0
Porcn	Rtta+ Dox-	0
Ftsj1	Rtta- Dox+	0.236919
Ftsj1	Rtta+ Dox+	0
Ftsj1	Rtta+ Dox-	0.173139
Gm9430	Rtta- Dox+	0.133333
Gm9430	Rtta+ Dox+	0.25
Gm9430	Rtta+ Dox-	0.111111
Xk	Rtta- Dox+	0
Xk	Rtta+ Dox+	0
Xk	Rtta+ Dox-	0
Cybb	Rtta- Dox+	0
Cybb	Rtta+ Dox+	0
Cybb	Rtta+ Dox-	0
Dynlt3	Rtta- Dox+	0
Dynlt3	Rtta+ Dox+	0
Dynlt3	Rtta+ Dox-	0
Rpgr	Rtta- Dox+	0.0486111
Rpgr	Rtta+ Dox+	0
Rpgr	Rtta+ Dox-	0
Mid1ip1	Rtta- Dox+	0.117647
Mid1ip1	Rtta+ Dox+	0
Mid1ip1	Rtta+ Dox-	0
Gm14513	Rtta- Dox+	0
Gm14513	Rtta+ Dox+	0
Gm14513	Rtta+ Dox-	0
Bcor	Rtta- Dox+	0.0325311
Bcor	Rtta+ Dox+	0.00221675
Bcor	Rtta+ Dox-	0.0431406
Atp6ap2	Rtta- Dox+	0.124728
Atp6ap2	Rtta+ Dox+	0.00539813
Atp6ap2	Rtta+ Dox-	0.102941
Gm9432	Rtta- Dox+	0
Gm9432	Rtta+ Dox+	0
Gm9432	Rtta+ Dox-	0
1810030O07Rik	Rtta- Dox+	0.232974
1810030O07Rik	Rtta+ Dox+	0.00682391
1810030O07Rik	Rtta+ Dox-	0.305764
Med14	Rtta- Dox+	0.0744536
Med14	Rtta+ Dox+	0
Med14	Rtta+ Dox-	0.194444
AA414768	Rtta- Dox+	0
AA414768	Rtta+ Dox+	0
AA414768	Rtta+ Dox-	0
Usp9x	Rtta- Dox+	0.0609307
Usp9x	Rtta+ Dox+	0.00336538
Usp9x	Rtta+ Dox-	0.0427632
Llph-ps2	Rtta- Dox+	0
Llph-ps2	Rtta+ Dox+	0
Llph-ps2	Rtta+ Dox-	0
Ddx3x	Rtta- Dox+	0.309313
Ddx3x	Rtta+ Dox+	0
Ddx3x	Rtta+ Dox-	0.192308
Cask	Rtta- Dox+	0.307692
Cask	Rtta+ Dox+	0
Cask	Rtta+ Dox-	0
Maoa	Rtta- Dox+	0.00793651
Maoa	Rtta+ Dox+	0
Maoa	Rtta+ Dox-	0
Maob	Rtta- Dox+	0
Maob	Rtta+ Dox+	0
Maob	Rtta+ Dox-	0
Fundc1	Rtta- Dox+	0.122184
Fundc1	Rtta+ Dox+	0
Fundc1	Rtta+ Dox-	0.0746269
Kdm6a	Rtta- Dox+	0.355535
Kdm6a	Rtta+ Dox+	0.0150494
Kdm6a	Rtta+ Dox-	0.390476
Rp2h	Rtta- Dox+	0.0806452
Rp2h	Rtta+ Dox+	0
Rp2h	Rtta+ Dox-	0
Jade3	Rtta- Dox+	0.192879
Jade3	Rtta+ Dox+	0
Jade3	Rtta+ Dox-	0.0218579
Rgn	Rtta- Dox+	0.3
Rgn	Rtta+ Dox+	0
Rgn	Rtta+ Dox-	0
Gm14539	Rtta- Dox+	0
Gm14539	Rtta+ Dox+	0
Gm14539	Rtta+ Dox-	0
Ndufb11	Rtta- Dox+	0.294733
Ndufb11	Rtta+ Dox+	0.00267439
Ndufb11	Rtta+ Dox-	0.251304
Rbm10	Rtta- Dox+	0.225126
Rbm10	Rtta+ Dox+	0
Rbm10	Rtta+ Dox-	0.206731
Uba1	Rtta- Dox+	0.299442
Uba1	Rtta+ Dox+	0.0134419
Uba1	Rtta+ Dox-	0.292185
Cdk16	Rtta- Dox+	0.20374
Cdk16	Rtta+ Dox+	0
Cdk16	Rtta+ Dox-	0.231707
Usp11	Rtta- Dox+	0.0425532
Usp11	Rtta+ Dox+	0
Usp11	Rtta+ Dox-	0
Araf	Rtta- Dox+	0.234175
Araf	Rtta+ Dox+	0
Araf	Rtta+ Dox-	0.285714
Timp1	Rtta- Dox+	0.0118343
Timp1	Rtta+ Dox+	0
Timp1	Rtta+ Dox-	0
Cfp	Rtta- Dox+	0
Cfp	Rtta+ Dox+	0
Cfp	Rtta+ Dox-	0
Elk1	Rtta- Dox+	0
Elk1	Rtta+ Dox+	0
Elk1	Rtta+ Dox-	0
Uxt	Rtta- Dox+	0
Uxt	Rtta+ Dox+	0
Uxt	Rtta+ Dox-	0
A230072C01Rik	Rtta- Dox+	0
A230072C01Rik	Rtta+ Dox+	0
A230072C01Rik	Rtta+ Dox-	0
Zfp182	Rtta- Dox+	0
Zfp182	Rtta+ Dox+	0
Zfp182	Rtta+ Dox-	0
Gm1848	Rtta- Dox+	0
Gm1848	Rtta+ Dox+	0
Gm1848	Rtta+ Dox-	0
Klhl13	Rtta- Dox+	0.058753
Klhl13	Rtta+ Dox+	0
Klhl13	Rtta+ Dox-	0.028754
Wdr44	Rtta- Dox+	0.0333333
Wdr44	Rtta+ Dox+	0
Wdr44	Rtta+ Dox-	0
Gm15432	Rtta- Dox+	0
Gm15432	Rtta+ Dox+	0
Gm15432	Rtta+ Dox-	0
Gm2223	Rtta- Dox+	0
Gm2223	Rtta+ Dox+	0
Gm2223	Rtta+ Dox-	0
Dock11	Rtta- Dox+	0.0151515
Dock11	Rtta+ Dox+	0
Dock11	Rtta+ Dox-	0
Il13ra1	Rtta- Dox+	0
Il13ra1	Rtta+ Dox+	0
Il13ra1	Rtta+ Dox-	0
Zcchc12	Rtta- Dox+	0
Zcchc12	Rtta+ Dox+	0
Zcchc12	Rtta+ Dox-	0
Lonrf3	Rtta- Dox+	0
Lonrf3	Rtta+ Dox+	0
Lonrf3	Rtta+ Dox-	0
Pgrmc1	Rtta- Dox+	0.0377931
Pgrmc1	Rtta+ Dox+	0.0206994
Pgrmc1	Rtta+ Dox-	0.0171741
Akap17b	Rtta- Dox+	0.0373134
Akap17b	Rtta+ Dox+	0
Akap17b	Rtta+ Dox-	0
Slc25a43	Rtta- Dox+	0.0138889
Slc25a43	Rtta+ Dox+	0
Slc25a43	Rtta+ Dox-	0
Slc25a5	Rtta- Dox+	0.0666667
Slc25a5	Rtta+ Dox+	0
Slc25a5	Rtta+ Dox-	0
C330007P06Rik	Rtta- Dox+	0.0627794
C330007P06Rik	Rtta+ Dox+	0
C330007P06Rik	Rtta+ Dox-	0.129534
Ube2a	Rtta- Dox+	0.0421304
Ube2a	Rtta+ Dox+	0
Ube2a	Rtta+ Dox-	0.157303
Nkrf	Rtta- Dox+	0
Nkrf	Rtta+ Dox+	0
Nkrf	Rtta+ Dox-	0
2025-09-06	Rtta- Dox+	0.25
2025-09-06	Rtta+ Dox+	0
2025-09-06	Rtta+ Dox-	0
Sowahd	Rtta- Dox+	0
Sowahd	Rtta+ Dox+	0
Sowahd	Rtta+ Dox-	0
Rpl39	Rtta- Dox+	0.4451
Rpl39	Rtta+ Dox+	0.452377
Rpl39	Rtta+ Dox-	0.498507
Upf3b	Rtta- Dox+	0.0277778
Upf3b	Rtta+ Dox+	0
Upf3b	Rtta+ Dox-	0.117647
Nkap	Rtta- Dox+	0.337196
Nkap	Rtta+ Dox+	0.00959216
Nkap	Rtta+ Dox-	0.339564
Akap14	Rtta- Dox+	0
Akap14	Rtta+ Dox+	0
Akap14	Rtta+ Dox-	0
Ndufa1	Rtta- Dox+	0.400536
Ndufa1	Rtta+ Dox+	0.0106374
Ndufa1	Rtta+ Dox-	0.400256
Rnf113a1	Rtta- Dox+	0.458333
Rnf113a1	Rtta+ Dox+	0
Rnf113a1	Rtta+ Dox-	0
Gm9	Rtta- Dox+	0.00121065
Gm9	Rtta+ Dox+	0
Gm9	Rtta+ Dox-	0
Rhox1	Rtta- Dox+	0
Rhox1	Rtta+ Dox+	0
Rhox1	Rtta+ Dox-	0
Rhox2f	Rtta- Dox+	0
Rhox2f	Rtta+ Dox+	0
Rhox2f	Rtta+ Dox-	0
Rhox4f	Rtta- Dox+	0
Rhox4f	Rtta+ Dox+	0
Rhox4f	Rtta+ Dox-	0
Rhox4g	Rtta- Dox+	0
Rhox4g	Rtta+ Dox+	0
Rhox4g	Rtta+ Dox-	0
Rhox5	Rtta- Dox+	0.0374912
Rhox5	Rtta+ Dox+	0.0019737
Rhox5	Rtta+ Dox-	0.0313628
Rhox6	Rtta- Dox+	0.0323114
Rhox6	Rtta+ Dox+	0
Rhox6	Rtta+ Dox-	0.0174564
Rhox9	Rtta- Dox+	0.0232517
Rhox9	Rtta+ Dox+	0.0142227
Rhox9	Rtta+ Dox-	0.0197477
Rhox12	Rtta- Dox+	0
Rhox12	Rtta+ Dox+	0
Rhox12	Rtta+ Dox-	0
Zbtb33	Rtta- Dox+	0
Zbtb33	Rtta+ Dox+	0
Zbtb33	Rtta+ Dox-	0
Lamp2	Rtta- Dox+	0.0204538
Lamp2	Rtta+ Dox+	0
Lamp2	Rtta+ Dox-	0.00617284
Cul4b	Rtta- Dox+	0.166667
Cul4b	Rtta+ Dox+	0
Cul4b	Rtta+ Dox-	0
Mcts1	Rtta- Dox+	0.0818331
Mcts1	Rtta+ Dox+	0
Mcts1	Rtta+ Dox-	0
C1galt1c1	Rtta- Dox+	0.031746
C1galt1c1	Rtta+ Dox+	0
C1galt1c1	Rtta+ Dox-	0
Gm14567	Rtta- Dox+	0
Gm14567	Rtta+ Dox+	0
Gm14567	Rtta+ Dox-	0
Thoc2	Rtta- Dox+	0.220516
Thoc2	Rtta+ Dox+	0
Thoc2	Rtta+ Dox-	0.144928
Xiap	Rtta- Dox+	0.0121107
Xiap	Rtta+ Dox+	0.0095057
Xiap	Rtta+ Dox-	0.110119
Stag2	Rtta- Dox+	0
Stag2	Rtta+ Dox+	0
Stag2	Rtta+ Dox-	0
Dcaf12l1	Rtta- Dox+	0.00990099
Dcaf12l1	Rtta+ Dox+	0
Dcaf12l1	Rtta+ Dox-	0
Smarca1	Rtta- Dox+	0.0416667
Smarca1	Rtta+ Dox+	0
Smarca1	Rtta+ Dox-	0
Ocrl	Rtta- Dox+	0.0384615
Ocrl	Rtta+ Dox+	0
Ocrl	Rtta+ Dox-	0
Sash3	Rtta- Dox+	0.131868
Sash3	Rtta+ Dox+	0
Sash3	Rtta+ Dox-	0.184848
Zdhhc9	Rtta- Dox+	0.120879
Zdhhc9	Rtta+ Dox+	0
Zdhhc9	Rtta+ Dox-	0.104167
Utp14a	Rtta- Dox+	0.29432
Utp14a	Rtta+ Dox+	0.107383
Utp14a	Rtta+ Dox-	0.270149
Bcorl1	Rtta- Dox+	0
Bcorl1	Rtta+ Dox+	0
Bcorl1	Rtta+ Dox-	0
Elf4	Rtta- Dox+	0
Elf4	Rtta+ Dox+	0
Elf4	Rtta+ Dox-	0
Aifm1	Rtta- Dox+	0.00789805
Aifm1	Rtta+ Dox+	0.00327876
Aifm1	Rtta+ Dox-	0.0027248
Zfp280c	Rtta- Dox+	0
Zfp280c	Rtta+ Dox+	0
Zfp280c	Rtta+ Dox-	0
Slc25a14	Rtta- Dox+	0
Slc25a14	Rtta+ Dox+	0
Slc25a14	Rtta+ Dox-	0
Rbmx2	Rtta- Dox+	0.00568182
Rbmx2	Rtta+ Dox+	0.00352113
Rbmx2	Rtta+ Dox-	0
Enox2	Rtta- Dox+	0
Enox2	Rtta+ Dox+	0
Enox2	Rtta+ Dox-	0
Gm14719	Rtta- Dox+	0
Gm14719	Rtta+ Dox+	0
Gm14719	Rtta+ Dox-	0
Igsf1	Rtta- Dox+	0
Igsf1	Rtta+ Dox+	0
Igsf1	Rtta+ Dox-	0
Firre	Rtta- Dox+	0
Firre	Rtta+ Dox+	0
Firre	Rtta+ Dox-	0.0232558
Stk26	Rtta- Dox+	0
Stk26	Rtta+ Dox+	0
Stk26	Rtta+ Dox-	0
Rap2c	Rtta- Dox+	0
Rap2c	Rtta+ Dox+	0
Rap2c	Rtta+ Dox-	0
Mbnl3	Rtta- Dox+	0.013371
Mbnl3	Rtta+ Dox+	0.000943396
Mbnl3	Rtta+ Dox-	0.00423729
Hs6st2	Rtta- Dox+	0.0875
Hs6st2	Rtta+ Dox+	0
Hs6st2	Rtta+ Dox-	0
Gpc4	Rtta- Dox+	0
Gpc4	Rtta+ Dox+	0
Gpc4	Rtta+ Dox-	0
Gpc3	Rtta- Dox+	0.18
Gpc3	Rtta+ Dox+	0
Gpc3	Rtta+ Dox-	0.0606061
Hprt	Rtta- Dox+	0.0280868
Hprt	Rtta+ Dox+	0
Hprt	Rtta+ Dox-	0.0201342
Gm28730	Rtta- Dox+	0.171572
Gm28730	Rtta+ Dox+	0
Gm28730	Rtta+ Dox-	0.136364
C430049B03Rik	Rtta- Dox+	0.246248
C430049B03Rik	Rtta+ Dox+	0.0306169
C430049B03Rik	Rtta+ Dox-	0.1875
Plac1	Rtta- Dox+	0.140485
Plac1	Rtta+ Dox+	0.0213509
Plac1	Rtta+ Dox-	0.119785
Fam122b	Rtta- Dox+	0.0232558
Fam122b	Rtta+ Dox+	0
Fam122b	Rtta+ Dox-	0
Mospd1	Rtta- Dox+	0.00170648
Mospd1	Rtta+ Dox+	0
Mospd1	Rtta+ Dox-	0
Gm14597	Rtta- Dox+	0
Gm14597	Rtta+ Dox+	0
Gm14597	Rtta+ Dox-	0
Cxx1c	Rtta- Dox+	0
Cxx1c	Rtta+ Dox+	0
Cxx1c	Rtta+ Dox-	0
Cxx1a	Rtta- Dox+	0
Cxx1a	Rtta+ Dox+	0
Cxx1a	Rtta+ Dox-	0
4930502E18Rik	Rtta- Dox+	0
4930502E18Rik	Rtta+ Dox+	0
4930502E18Rik	Rtta+ Dox-	0
1700013H16Rik	Rtta- Dox+	0
1700013H16Rik	Rtta+ Dox+	0
1700013H16Rik	Rtta+ Dox-	0
Gm14593	Rtta- Dox+	0
Gm14593	Rtta+ Dox+	0
Gm14593	Rtta+ Dox-	0
Zfp36l3	Rtta- Dox+	0.00178571
Zfp36l3	Rtta+ Dox+	0
Zfp36l3	Rtta+ Dox-	0
Xlr	Rtta- Dox+	0
Xlr	Rtta+ Dox+	0
Xlr	Rtta+ Dox-	0
Gm14644	Rtta- Dox+	0
Gm14644	Rtta+ Dox+	0
Gm14644	Rtta+ Dox-	0
1600025M17Rik	Rtta- Dox+	0
1600025M17Rik	Rtta+ Dox+	0
1600025M17Rik	Rtta+ Dox-	0
Zfp449	Rtta- Dox+	0
Zfp449	Rtta+ Dox+	0
Zfp449	Rtta+ Dox-	0
6330419J24Rik	Rtta- Dox+	0
6330419J24Rik	Rtta+ Dox+	0
6330419J24Rik	Rtta+ Dox-	0
Ddx26b	Rtta- Dox+	0
Ddx26b	Rtta+ Dox+	0
Ddx26b	Rtta+ Dox-	0
Gm648	Rtta- Dox+	0
Gm648	Rtta+ Dox+	0
Gm648	Rtta+ Dox-	0
Mmgt1	Rtta- Dox+	0.0559247
Mmgt1	Rtta+ Dox+	0
Mmgt1	Rtta+ Dox-	0.0410256
Slc9a6	Rtta- Dox+	0.060809
Slc9a6	Rtta+ Dox+	0
Slc9a6	Rtta+ Dox-	0.012766
Fhl1	Rtta- Dox+	0.132653
Fhl1	Rtta+ Dox+	0
Fhl1	Rtta+ Dox-	0.0576923
Htatsf1	Rtta- Dox+	0.0678502
Htatsf1	Rtta+ Dox+	0.0103005
Htatsf1	Rtta+ Dox-	0.0290784
Vgll1	Rtta- Dox+	0
Vgll1	Rtta+ Dox+	0
Vgll1	Rtta+ Dox-	0
Arhgef6	Rtta- Dox+	0.025332
Arhgef6	Rtta+ Dox+	0.00151976
Arhgef6	Rtta+ Dox-	0.0164766
Rbmx	Rtta- Dox+	0.0112513
Rbmx	Rtta+ Dox+	0
Rbmx	Rtta+ Dox-	0.004329
Atp11c	Rtta- Dox+	0
Atp11c	Rtta+ Dox+	0
Atp11c	Rtta+ Dox-	0
Gm14661	Rtta- Dox+	0.166667
Gm14661	Rtta+ Dox+	0
Gm14661	Rtta+ Dox-	0
Ldoc1	Rtta- Dox+	0.00215759
Ldoc1	Rtta+ Dox+	0.00285885
Ldoc1	Rtta+ Dox-	0.00193816
Gm7327	Rtta- Dox+	0.158385
Gm7327	Rtta+ Dox+	0.255385
Gm7327	Rtta+ Dox-	0.108108
4933402E13Rik	Rtta- Dox+	0
4933402E13Rik	Rtta+ Dox+	0
4933402E13Rik	Rtta+ Dox-	0
3830417A13Rik	Rtta- Dox+	0.00653741
3830417A13Rik	Rtta+ Dox+	0.00057675
3830417A13Rik	Rtta+ Dox-	0.00128601
Fmr1	Rtta- Dox+	0
Fmr1	Rtta+ Dox+	0
Fmr1	Rtta+ Dox-	0
Fmr1nb	Rtta- Dox+	0.0100147
Fmr1nb	Rtta+ Dox+	0.0034965
Fmr1nb	Rtta+ Dox-	0.00595238
Gm14698	Rtta- Dox+	0
Gm14698	Rtta+ Dox+	0
Gm14698	Rtta+ Dox-	0
Gm8172	Rtta- Dox+	0
Gm8172	Rtta+ Dox+	0
Gm8172	Rtta+ Dox-	0
Ids	Rtta- Dox+	0
Ids	Rtta+ Dox+	0
Ids	Rtta+ Dox-	0
1110012L19Rik	Rtta- Dox+	0
1110012L19Rik	Rtta+ Dox+	0
1110012L19Rik	Rtta+ Dox-	0
BC023829	Rtta- Dox+	0
BC023829	Rtta+ Dox+	0
BC023829	Rtta+ Dox-	0
Mamld1	Rtta- Dox+	0
Mamld1	Rtta+ Dox+	0
Mamld1	Rtta+ Dox-	0
Mtm1	Rtta- Dox+	0
Mtm1	Rtta+ Dox+	0
Mtm1	Rtta+ Dox-	0
Mtmr1	Rtta- Dox+	0
Mtmr1	Rtta+ Dox+	0
Mtmr1	Rtta+ Dox-	0
Cd99l2	Rtta- Dox+	0.00943396
Cd99l2	Rtta+ Dox+	0
Cd99l2	Rtta+ Dox-	0
Hmgb3	Rtta- Dox+	0.015625
Hmgb3	Rtta+ Dox+	0
Hmgb3	Rtta+ Dox-	0
Gpr50	Rtta- Dox+	0
Gpr50	Rtta+ Dox+	0
Gpr50	Rtta+ Dox-	0
Vma21	Rtta- Dox+	0
Vma21	Rtta+ Dox+	0
Vma21	Rtta+ Dox-	0
Prrg3	Rtta- Dox+	0
Prrg3	Rtta+ Dox+	0
Prrg3	Rtta+ Dox-	0
Cetn2	Rtta- Dox+	0
Cetn2	Rtta+ Dox+	0
Cetn2	Rtta+ Dox-	0
Nsdhl	Rtta- Dox+	0.00347222
Nsdhl	Rtta+ Dox+	0
Nsdhl	Rtta+ Dox-	0
Zfp185	Rtta- Dox+	0
Zfp185	Rtta+ Dox+	0
Zfp185	Rtta+ Dox-	0
Pnma5	Rtta- Dox+	0
Pnma5	Rtta+ Dox+	0
Pnma5	Rtta+ Dox-	0
Xlr4a	Rtta- Dox+	0
Xlr4a	Rtta+ Dox+	0
Xlr4a	Rtta+ Dox-	0
Xlr3a	Rtta- Dox+	0.00626951
Xlr3a	Rtta+ Dox+	0.0111701
Xlr3a	Rtta+ Dox-	0.0108696
Xlr5a	Rtta- Dox+	0
Xlr5a	Rtta+ Dox+	0
Xlr5a	Rtta+ Dox-	0
DXBay18	Rtta- Dox+	0
DXBay18	Rtta+ Dox+	0
DXBay18	Rtta+ Dox-	0
Xlr5b	Rtta- Dox+	0
Xlr5b	Rtta+ Dox+	0
Xlr5b	Rtta+ Dox-	0
Xlr3b	Rtta- Dox+	0.00236967
Xlr3b	Rtta+ Dox+	0
Xlr3b	Rtta+ Dox-	0
Xlr4b	Rtta- Dox+	0
Xlr4b	Rtta+ Dox+	0
Xlr4b	Rtta+ Dox-	0
F8a	Rtta- Dox+	0
F8a	Rtta+ Dox+	0
F8a	Rtta+ Dox-	0
Xlr4c	Rtta- Dox+	0
Xlr4c	Rtta+ Dox+	0
Xlr4c	Rtta+ Dox-	0
Xlr3c	Rtta- Dox+	0.00316456
Xlr3c	Rtta+ Dox+	0
Xlr3c	Rtta+ Dox-	0
Xlr5c	Rtta- Dox+	0.0782828
Xlr5c	Rtta+ Dox+	0.0820433
Xlr5c	Rtta+ Dox-	0.0645161
Zfp275	Rtta- Dox+	0
Zfp275	Rtta+ Dox+	0
Zfp275	Rtta+ Dox-	0.008
Haus7	Rtta- Dox+	0
Haus7	Rtta+ Dox+	0.0034965
Haus7	Rtta+ Dox-	0
Bgn	Rtta- Dox+	0.00581395
Bgn	Rtta+ Dox+	0
Bgn	Rtta+ Dox-	0
Dusp9	Rtta- Dox+	0.0416993
Dusp9	Rtta+ Dox+	0.00295307
Dusp9	Rtta+ Dox-	0.0182482
Pnck	Rtta- Dox+	0
Pnck	Rtta+ Dox+	0
Pnck	Rtta+ Dox-	0
Slc6a8	Rtta- Dox+	0
Slc6a8	Rtta+ Dox+	0
Slc6a8	Rtta+ Dox-	0
Bcap31	Rtta- Dox+	0.0469878
Bcap31	Rtta+ Dox+	0.00559136
Bcap31	Rtta+ Dox-	0.0198123
Abcd1	Rtta- Dox+	0
Abcd1	Rtta+ Dox+	0
Abcd1	Rtta+ Dox-	0
Srpk3	Rtta- Dox+	0
Srpk3	Rtta+ Dox+	0
Srpk3	Rtta+ Dox-	0
Idh3g	Rtta- Dox+	0.239048
Idh3g	Rtta+ Dox+	0
Idh3g	Rtta+ Dox-	0.25731
Ssr4	Rtta- Dox+	0.200154
Ssr4	Rtta+ Dox+	0
Ssr4	Rtta+ Dox-	0.262443
L1cam	Rtta- Dox+	0
L1cam	Rtta+ Dox+	0
L1cam	Rtta+ Dox-	0
Naa10	Rtta- Dox+	0.113076
Naa10	Rtta+ Dox+	0
Naa10	Rtta+ Dox-	0.20214
Renbp	Rtta- Dox+	0.0944093
Renbp	Rtta+ Dox+	0.00396812
Renbp	Rtta+ Dox-	0.103201
Hcfc1	Rtta- Dox+	0.13922
Hcfc1	Rtta+ Dox+	0.00700914
Hcfc1	Rtta+ Dox-	0.148148
Irak1	Rtta- Dox+	0
Irak1	Rtta+ Dox+	0
Irak1	Rtta+ Dox-	0
Mecp2	Rtta- Dox+	0.0405229
Mecp2	Rtta+ Dox+	0
Mecp2	Rtta+ Dox-	0
Rpl3-ps2	Rtta- Dox+	0.0108696
Rpl3-ps2	Rtta+ Dox+	0
Rpl3-ps2	Rtta+ Dox-	0
Flna	Rtta- Dox+	0.0448055
Flna	Rtta+ Dox+	0
Flna	Rtta+ Dox-	0.0102489
Emd	Rtta- Dox+	0.0625362
Emd	Rtta+ Dox+	0
Emd	Rtta+ Dox-	0.0693512
Rpl10	Rtta- Dox+	0.0172384
Rpl10	Rtta+ Dox+	0.000248509
Rpl10	Rtta+ Dox-	0.020073
Dnase1l1	Rtta- Dox+	0.0319149
Dnase1l1	Rtta+ Dox+	0
Dnase1l1	Rtta+ Dox-	0
Taz	Rtta- Dox+	0.0552056
Taz	Rtta+ Dox+	0
Taz	Rtta+ Dox-	0.101083
Atp6ap1	Rtta- Dox+	0.166613
Atp6ap1	Rtta+ Dox+	0.000771605
Atp6ap1	Rtta+ Dox-	0.137143
Gdi1	Rtta- Dox+	0.130001
Gdi1	Rtta+ Dox+	0.00124524
Gdi1	Rtta+ Dox-	0.101045
Fam50a	Rtta- Dox+	0
Fam50a	Rtta+ Dox+	0
Fam50a	Rtta+ Dox-	0
Plxna3	Rtta- Dox+	0
Plxna3	Rtta+ Dox+	0
Plxna3	Rtta+ Dox-	0
Lage3	Rtta- Dox+	0.0348359
Lage3	Rtta+ Dox+	0
Lage3	Rtta+ Dox-	0.023845
Ubl4	Rtta- Dox+	0.0128182
Ubl4	Rtta+ Dox+	0
Ubl4	Rtta+ Dox-	0.0184049
Slc10a3	Rtta- Dox+	0
Slc10a3	Rtta+ Dox+	0
Slc10a3	Rtta+ Dox-	0
Fam3a	Rtta- Dox+	0
Fam3a	Rtta+ Dox+	0
Fam3a	Rtta+ Dox-	0
Ikbkg	Rtta- Dox+	0.071267
Ikbkg	Rtta+ Dox+	0
Ikbkg	Rtta+ Dox-	0.05625
G6pdx	Rtta- Dox+	0.0435606
G6pdx	Rtta+ Dox+	0
G6pdx	Rtta+ Dox-	0.0168539
Xlr3e-ps	Rtta- Dox+	0
Xlr3e-ps	Rtta+ Dox+	0
Xlr3e-ps	Rtta+ Dox-	0
Dkc1	Rtta- Dox+	0.00102669
Dkc1	Rtta+ Dox+	0
Dkc1	Rtta+ Dox-	0
Mpp1	Rtta- Dox+	0.0443029
Mpp1	Rtta+ Dox+	0
Mpp1	Rtta+ Dox-	0
Fundc2	Rtta- Dox+	0
Fundc2	Rtta+ Dox+	0
Fundc2	Rtta+ Dox-	0
Mtcp1	Rtta- Dox+	0
Mtcp1	Rtta+ Dox+	0
Mtcp1	Rtta+ Dox-	0
Brcc3	Rtta- Dox+	0.0697069
Brcc3	Rtta+ Dox+	0
Brcc3	Rtta+ Dox-	0
Gm8666	Rtta- Dox+	0
Gm8666	Rtta+ Dox+	0
Gm8666	Rtta+ Dox-	0
Vbp1	Rtta- Dox+	0.281818
Vbp1	Rtta+ Dox+	0
Vbp1	Rtta+ Dox-	0
4933407K13Rik	Rtta- Dox+	0
4933407K13Rik	Rtta+ Dox+	0
4933407K13Rik	Rtta+ Dox-	0
Pls3	Rtta- Dox+	0
Pls3	Rtta+ Dox+	0
Pls3	Rtta+ Dox-	0
Gm5937	Rtta- Dox+	0
Gm5937	Rtta+ Dox+	0
Gm5937	Rtta+ Dox-	0
Tbl1x	Rtta- Dox+	0.0217391
Tbl1x	Rtta+ Dox+	0
Tbl1x	Rtta+ Dox-	0
Prkx	Rtta- Dox+	0
Prkx	Rtta+ Dox+	0
Prkx	Rtta+ Dox-	0
Prrg1	Rtta- Dox+	0.125
Prrg1	Rtta+ Dox+	0
Prrg1	Rtta+ Dox-	0
Mageb16	Rtta- Dox+	0
Mageb16	Rtta+ Dox+	0
Mageb16	Rtta+ Dox-	0
Gm8806	Rtta- Dox+	0
Gm8806	Rtta+ Dox+	0
Gm8806	Rtta+ Dox-	0
Gm8822	Rtta- Dox+	0.34897
Gm8822	Rtta+ Dox+	0.329167
Gm8822	Rtta+ Dox-	0.285714
Dmd	Rtta- Dox+	0
Dmd	Rtta+ Dox+	0
Dmd	Rtta+ Dox-	0
1600014K23Rik	Rtta- Dox+	0.00713807
1600014K23Rik	Rtta+ Dox+	0.00368922
1600014K23Rik	Rtta+ Dox-	0.00361011
Tab3	Rtta- Dox+	0
Tab3	Rtta+ Dox+	0
Tab3	Rtta+ Dox-	0
Gyk	Rtta- Dox+	0
Gyk	Rtta+ Dox+	0
Gyk	Rtta+ Dox-	0
Nr0b1	Rtta- Dox+	0
Nr0b1	Rtta+ Dox+	0
Nr0b1	Rtta+ Dox-	0
Gm6977	Rtta- Dox+	0
Gm6977	Rtta+ Dox+	0
Gm6977	Rtta+ Dox-	0
Pola1	Rtta- Dox+	0.00308642
Pola1	Rtta+ Dox+	0
Pola1	Rtta+ Dox-	0
Pcyt1b	Rtta- Dox+	0
Pcyt1b	Rtta+ Dox+	0
Pcyt1b	Rtta+ Dox-	0
Pdk3	Rtta- Dox+	0.0571429
Pdk3	Rtta+ Dox+	0
Pdk3	Rtta+ Dox-	0
AU015836	Rtta- Dox+	0
AU015836	Rtta+ Dox+	0
AU015836	Rtta+ Dox-	0
Zfx	Rtta- Dox+	0.0122828
Zfx	Rtta+ Dox+	0
Zfx	Rtta+ Dox-	0.00757576
Eif2s3x	Rtta- Dox+	0.0972862
Eif2s3x	Rtta+ Dox+	0.0680761
Eif2s3x	Rtta+ Dox-	0.0713178
Klhl15	Rtta- Dox+	0
Klhl15	Rtta+ Dox+	0
Klhl15	Rtta+ Dox-	0
Apoo	Rtta- Dox+	0.00961538
Apoo	Rtta+ Dox+	0
Apoo	Rtta+ Dox-	0
Maged1	Rtta- Dox+	0.0296902
Maged1	Rtta+ Dox+	0.00165755
Maged1	Rtta+ Dox-	0.0203426
Gspt2	Rtta- Dox+	0
Gspt2	Rtta+ Dox+	0
Gspt2	Rtta+ Dox-	0
Spin4	Rtta- Dox+	0
Spin4	Rtta+ Dox+	0
Spin4	Rtta+ Dox-	0
Amer1	Rtta- Dox+	0.166667
Amer1	Rtta+ Dox+	0
Amer1	Rtta+ Dox-	0
Zc4h2	Rtta- Dox+	0
Zc4h2	Rtta+ Dox+	0
Zc4h2	Rtta+ Dox-	0
Zc3h12b	Rtta- Dox+	0
Zc3h12b	Rtta+ Dox+	0
Zc3h12b	Rtta+ Dox-	0
Las1l	Rtta- Dox+	0.188746
Las1l	Rtta+ Dox+	0.204445
Las1l	Rtta+ Dox-	0.284211
Msn	Rtta- Dox+	0.0257271
Msn	Rtta+ Dox+	0
Msn	Rtta+ Dox-	0.0096463
Rpl17-ps8	Rtta- Dox+	0
Rpl17-ps8	Rtta+ Dox+	0
Rpl17-ps8	Rtta+ Dox-	0
Eda2r	Rtta- Dox+	0
Eda2r	Rtta+ Dox+	0
Eda2r	Rtta+ Dox-	0
Ar	Rtta- Dox+	0
Ar	Rtta+ Dox+	0
Ar	Rtta+ Dox-	0
Ophn1	Rtta- Dox+	0
Ophn1	Rtta+ Dox+	0
Ophn1	Rtta+ Dox-	0
Yipf6	Rtta- Dox+	0.330495
Yipf6	Rtta+ Dox+	0.00691244
Yipf6	Rtta+ Dox-	0.313305
Efnb1	Rtta- Dox+	0
Efnb1	Rtta+ Dox+	0
Efnb1	Rtta+ Dox-	0
Pja1	Rtta- Dox+	0.0217391
Pja1	Rtta+ Dox+	0
Pja1	Rtta+ Dox-	0
Eda	Rtta- Dox+	0
Eda	Rtta+ Dox+	0
Eda	Rtta+ Dox-	0
Igbp1	Rtta- Dox+	0
Igbp1	Rtta+ Dox+	0
Igbp1	Rtta+ Dox-	0
Pdzd11	Rtta- Dox+	0
Pdzd11	Rtta+ Dox+	0
Pdzd11	Rtta+ Dox-	0.00943396
Kif4	Rtta- Dox+	0
Kif4	Rtta+ Dox+	0
Kif4	Rtta+ Dox-	0
Gdpd2	Rtta- Dox+	0
Gdpd2	Rtta+ Dox+	0
Gdpd2	Rtta+ Dox-	0
Dlg3	Rtta- Dox+	0
Dlg3	Rtta+ Dox+	0.00543478
Dlg3	Rtta+ Dox-	0
Slc7a3	Rtta- Dox+	0
Slc7a3	Rtta+ Dox+	0
Slc7a3	Rtta+ Dox-	0
Snx12	Rtta- Dox+	0.00833333
Snx12	Rtta+ Dox+	0
Snx12	Rtta+ Dox-	0.00657895
Foxo4	Rtta- Dox+	0.142857
Foxo4	Rtta+ Dox+	0.00189394
Foxo4	Rtta+ Dox-	0
Il2rg	Rtta- Dox+	0.00123001
Il2rg	Rtta+ Dox+	0
Il2rg	Rtta+ Dox-	0
Med12	Rtta- Dox+	0
Med12	Rtta+ Dox+	0
Med12	Rtta+ Dox-	0
Gjb1	Rtta- Dox+	0
Gjb1	Rtta+ Dox+	0
Gjb1	Rtta+ Dox-	0
Zmym3	Rtta- Dox+	0
Zmym3	Rtta+ Dox+	0
Zmym3	Rtta+ Dox-	0
Nono	Rtta- Dox+	0.0630062
Nono	Rtta+ Dox+	0.00166552
Nono	Rtta+ Dox-	0.0262881
Itgb1bp2	Rtta- Dox+	0
Itgb1bp2	Rtta+ Dox+	0
Itgb1bp2	Rtta+ Dox-	0
Taf1	Rtta- Dox+	0.489986
Taf1	Rtta+ Dox+	0.146766
Taf1	Rtta+ Dox-	0.422222
Ogt	Rtta- Dox+	0.454947
Ogt	Rtta+ Dox+	0.179782
Ogt	Rtta+ Dox-	0.461538
Gm4779	Rtta- Dox+	0
Gm4779	Rtta+ Dox+	0
Gm4779	Rtta+ Dox-	0
8030474K03Rik	Rtta- Dox+	0
8030474K03Rik	Rtta+ Dox+	0
8030474K03Rik	Rtta+ Dox-	0
H3f3a-ps1	Rtta- Dox+	0
H3f3a-ps1	Rtta+ Dox+	0
H3f3a-ps1	Rtta+ Dox-	0
Nhsl2	Rtta- Dox+	0.02
Nhsl2	Rtta+ Dox+	0
Nhsl2	Rtta+ Dox-	0
Ercc6l	Rtta- Dox+	0.279678
Ercc6l	Rtta+ Dox+	0.00851449
Ercc6l	Rtta+ Dox-	0.389286
Rps4x	Rtta- Dox+	0.276943
Rps4x	Rtta+ Dox+	0.0443597
Rps4x	Rtta+ Dox-	0.269823
Cited1	Rtta- Dox+	0.167228
Cited1	Rtta+ Dox+	0.00556439
Cited1	Rtta+ Dox-	0.337662
Hdac8	Rtta- Dox+	0
Hdac8	Rtta+ Dox+	0
Hdac8	Rtta+ Dox-	0
Phka1	Rtta- Dox+	0
Phka1	Rtta+ Dox+	0
Phka1	Rtta+ Dox-	0
Gm9112	Rtta- Dox+	0
Gm9112	Rtta+ Dox+	0
Gm9112	Rtta+ Dox-	0
Dmrtc1b	Rtta- Dox+	0
Dmrtc1b	Rtta+ Dox+	0
Dmrtc1b	Rtta+ Dox-	0
Tsix	Rtta- Dox+	0
Tsix	Rtta+ Dox+	0
Tsix	Rtta+ Dox-	0
Xist	Rtta- Dox+	0.955945
Xist	Rtta+ Dox+	0.989329
Xist	Rtta+ Dox-	0.96789
Ftx	Rtta- Dox+	0.248008
Ftx	Rtta+ Dox+	0.0634058
Ftx	Rtta+ Dox-	0.263158
Slc16a2	Rtta- Dox+	0
Slc16a2	Rtta+ Dox+	0
Slc16a2	Rtta+ Dox-	0
Rlim	Rtta- Dox+	0.0835732
Rlim	Rtta+ Dox+	0.0109915
Rlim	Rtta+ Dox-	0.0561941
C77370	Rtta- Dox+	0
C77370	Rtta+ Dox+	0
C77370	Rtta+ Dox-	0
Abcb7	Rtta- Dox+	0
Abcb7	Rtta+ Dox+	0
Abcb7	Rtta+ Dox-	0
Vcp-rs	Rtta- Dox+	0
Vcp-rs	Rtta+ Dox+	0
Vcp-rs	Rtta+ Dox-	0
Magee2	Rtta- Dox+	0
Magee2	Rtta+ Dox+	0
Magee2	Rtta+ Dox-	0
5530601H04Rik	Rtta- Dox+	0.53919
5530601H04Rik	Rtta+ Dox+	0
5530601H04Rik	Rtta+ Dox-	0.320988
Magee1	Rtta- Dox+	0.0630878
Magee1	Rtta+ Dox+	0
Magee1	Rtta+ Dox-	0
Atrx	Rtta- Dox+	0.202037
Atrx	Rtta+ Dox+	0.0156433
Atrx	Rtta+ Dox-	0.168675
Magt1	Rtta- Dox+	0.180621
Magt1	Rtta+ Dox+	0.00165418
Magt1	Rtta+ Dox-	0.173112
Cox7b	Rtta- Dox+	0.189643
Cox7b	Rtta+ Dox+	0.00439201
Cox7b	Rtta+ Dox-	0.210196
Atp7a	Rtta- Dox+	0.0344828
Atp7a	Rtta+ Dox+	0
Atp7a	Rtta+ Dox-	0
Tlr13	Rtta- Dox+	0
Tlr13	Rtta+ Dox+	0
Tlr13	Rtta+ Dox-	0
Pgk1	Rtta- Dox+	0.0263208
Pgk1	Rtta+ Dox+	0.00382189
Pgk1	Rtta+ Dox-	0.0423971
Taf9b	Rtta- Dox+	0
Taf9b	Rtta+ Dox+	0
Taf9b	Rtta+ Dox-	0
Fndc3c1	Rtta- Dox+	0
Fndc3c1	Rtta+ Dox+	0
Fndc3c1	Rtta+ Dox-	0
Itm2a	Rtta- Dox+	0
Itm2a	Rtta+ Dox+	0
Itm2a	Rtta+ Dox-	0
2610002M06Rik	Rtta- Dox+	0
2610002M06Rik	Rtta+ Dox+	0
2610002M06Rik	Rtta+ Dox-	0
Brwd3	Rtta- Dox+	0
Brwd3	Rtta+ Dox+	0
Brwd3	Rtta+ Dox-	0
2810403D21Rik	Rtta- Dox+	0
2810403D21Rik	Rtta+ Dox+	0
2810403D21Rik	Rtta+ Dox-	0
5730416F02Rik	Rtta- Dox+	0
5730416F02Rik	Rtta+ Dox+	0
5730416F02Rik	Rtta+ Dox-	0
Hmgn5	Rtta- Dox+	0.00141243
Hmgn5	Rtta+ Dox+	0
Hmgn5	Rtta+ Dox-	0
Sh3bgrl	Rtta- Dox+	0.013986
Sh3bgrl	Rtta+ Dox+	0
Sh3bgrl	Rtta+ Dox-	0
Rps6ka6	Rtta- Dox+	0.014218
Rps6ka6	Rtta+ Dox+	0
Rps6ka6	Rtta+ Dox-	0.0194805
Hdx	Rtta- Dox+	0.166667
Hdx	Rtta+ Dox+	0
Hdx	Rtta+ Dox-	0
Apool	Rtta- Dox+	0
Apool	Rtta+ Dox+	0
Apool	Rtta+ Dox-	0
Chm	Rtta- Dox+	0.0596154
Chm	Rtta+ Dox+	0
Chm	Rtta+ Dox-	0
Gm1866	Rtta- Dox+	0
Gm1866	Rtta+ Dox+	0
Gm1866	Rtta+ Dox-	0
Gm7429	Rtta- Dox+	0
Gm7429	Rtta+ Dox+	0
Gm7429	Rtta+ Dox-	0
Gm5648	Rtta- Dox+	0.0987941
Gm5648	Rtta+ Dox+	0.205263
Gm5648	Rtta+ Dox-	0.218182
Diap2	Rtta- Dox+	0
Diap2	Rtta+ Dox+	0
Diap2	Rtta+ Dox-	0
Tspan6	Rtta- Dox+	0.0798319
Tspan6	Rtta+ Dox+	0
Tspan6	Rtta+ Dox-	0
Sytl4	Rtta- Dox+	0
Sytl4	Rtta+ Dox+	0
Sytl4	Rtta+ Dox-	0
Cstf2	Rtta- Dox+	0.0522333
Cstf2	Rtta+ Dox+	0.000796178
Cstf2	Rtta+ Dox-	0.0714286
Trmt2b	Rtta- Dox+	0
Trmt2b	Rtta+ Dox+	0
Trmt2b	Rtta+ Dox-	0
Cenpi	Rtta- Dox+	0.00920245
Cenpi	Rtta+ Dox+	0
Cenpi	Rtta+ Dox-	0
Drp2	Rtta- Dox+	0
Drp2	Rtta+ Dox+	0
Drp2	Rtta+ Dox-	0
Timm8a1	Rtta- Dox+	0.0665102
Timm8a1	Rtta+ Dox+	0
Timm8a1	Rtta+ Dox-	0.00666667
Rpl36a	Rtta- Dox+	0.0155193
Rpl36a	Rtta+ Dox+	0.000487431
Rpl36a	Rtta+ Dox-	0.0178456
Gla	Rtta- Dox+	0.0133333
Gla	Rtta+ Dox+	0
Gla	Rtta+ Dox-	0
Hnrnph2	Rtta- Dox+	0.0147003
Hnrnph2	Rtta+ Dox+	0
Hnrnph2	Rtta+ Dox-	0
Armcx4	Rtta- Dox+	0
Armcx4	Rtta+ Dox+	0
Armcx4	Rtta+ Dox-	0
Armcx1	Rtta- Dox+	0
Armcx1	Rtta+ Dox+	0
Armcx1	Rtta+ Dox-	0
Armcx3	Rtta- Dox+	0
Armcx3	Rtta+ Dox+	0
Armcx3	Rtta+ Dox-	0
Zmat1	Rtta- Dox+	0
Zmat1	Rtta+ Dox+	0
Zmat1	Rtta+ Dox-	0
3632454L22Rik	Rtta- Dox+	0
3632454L22Rik	Rtta+ Dox+	0
3632454L22Rik	Rtta+ Dox-	0
Nxf7	Rtta- Dox+	0.0185453
Nxf7	Rtta+ Dox+	0
Nxf7	Rtta+ Dox-	0.0268456
Armcx5	Rtta- Dox+	0.0714286
Gprasp1	Rtta- Dox+	0.106838
Armcx5	Rtta+ Dox+	0
Gprasp1	Rtta+ Dox+	0
Armcx5	Rtta+ Dox-	0
Gprasp1	Rtta+ Dox-	0.0891089
Gprasp2	Rtta- Dox+	0
Gprasp2	Rtta+ Dox+	0
Gprasp2	Rtta+ Dox-	0
Bhlhb9	Rtta- Dox+	0
Bhlhb9	Rtta+ Dox+	0
Bhlhb9	Rtta+ Dox-	0
Arxes2	Rtta- Dox+	0.0140845
Arxes2	Rtta+ Dox+	0
Arxes2	Rtta+ Dox-	0
Arxes1	Rtta- Dox+	0.0384615
Arxes1	Rtta+ Dox+	0.125
Arxes1	Rtta+ Dox-	0
Bex4	Rtta- Dox+	0.0142857
Bex4	Rtta+ Dox+	0
Bex4	Rtta+ Dox-	0
Tceal8	Rtta- Dox+	0
Tceal8	Rtta+ Dox+	0
Tceal8	Rtta+ Dox-	0
Bex1	Rtta- Dox+	0.00605739
Bex1	Rtta+ Dox+	0.00334502
Bex1	Rtta+ Dox-	0.00328663
Tceal7	Rtta- Dox+	0
Tceal7	Rtta+ Dox+	0
Tceal7	Rtta+ Dox-	0
Wbp5	Rtta- Dox+	0.0248217
Wbp5	Rtta+ Dox+	0.000551432
Wbp5	Rtta+ Dox-	0.00832562
Ngfrap1	Rtta- Dox+	0.00949367
Ngfrap1	Rtta+ Dox+	0
Ngfrap1	Rtta+ Dox-	0.00544588
Tceal1	Rtta- Dox+	0
Tceal1	Rtta+ Dox+	0
Tceal1	Rtta+ Dox-	0
Morf4l2	Rtta- Dox+	0.0021196
Morf4l2	Rtta+ Dox+	0
Morf4l2	Rtta+ Dox-	0
BC065397	Rtta- Dox+	0.113636
BC065397	Rtta+ Dox+	0
BC065397	Rtta+ Dox-	0
Slc25a53	Rtta- Dox+	0.00462963
Slc25a53	Rtta+ Dox+	0
Slc25a53	Rtta+ Dox-	0
Zcchc18	Rtta- Dox+	0
Zcchc18	Rtta+ Dox+	0
Zcchc18	Rtta+ Dox-	0
Fam199x	Rtta- Dox+	0
Fam199x	Rtta+ Dox+	0
Fam199x	Rtta+ Dox-	0
Esx1	Rtta- Dox+	0
Esx1	Rtta+ Dox+	0
Esx1	Rtta+ Dox-	0
Nrk	Rtta- Dox+	0.00378662
Nrk	Rtta+ Dox+	0.000332668
Nrk	Rtta+ Dox-	0.000904568
Mum1l1	Rtta- Dox+	0.05
Mum1l1	Rtta+ Dox+	0
Mum1l1	Rtta+ Dox-	0
C330013F16Rik	Rtta- Dox+	0
C330013F16Rik	Rtta+ Dox+	0
C330013F16Rik	Rtta+ Dox-	0
Trap1a	Rtta- Dox+	0.0118584
Trap1a	Rtta+ Dox+	0.00766199
Trap1a	Rtta+ Dox-	0.0123967
D330045A20Rik	Rtta- Dox+	0
D330045A20Rik	Rtta+ Dox+	0
D330045A20Rik	Rtta+ Dox-	0
Rnf128	Rtta- Dox+	0.0114504
Rnf128	Rtta+ Dox+	0
Rnf128	Rtta+ Dox-	0.010582
Tbc1d8b	Rtta- Dox+	0
Tbc1d8b	Rtta+ Dox+	0
Tbc1d8b	Rtta+ Dox-	0
Gm15013	Rtta- Dox+	0
Gm15013	Rtta+ Dox+	0
Gm15013	Rtta+ Dox-	0
Cldn2	Rtta- Dox+	0.10274
Cldn2	Rtta+ Dox+	0
Cldn2	Rtta+ Dox-	0
Morc4	Rtta- Dox+	0.0351671
Morc4	Rtta+ Dox+	0.00372915
Morc4	Rtta+ Dox-	0.0209424
Rbm41	Rtta- Dox+	0.04
Rbm41	Rtta+ Dox+	0
Rbm41	Rtta+ Dox-	0
Nup62cl	Rtta- Dox+	0.00549451
Nup62cl	Rtta+ Dox+	0
Nup62cl	Rtta+ Dox-	0.0074813
Prps1	Rtta- Dox+	0
Prps1	Rtta+ Dox+	0
Prps1	Rtta+ Dox-	0
Tsc22d3	Rtta- Dox+	0
Tsc22d3	Rtta+ Dox+	0
Tsc22d3	Rtta+ Dox-	0
Tex13	Rtta- Dox+	0
Tex13	Rtta+ Dox+	0
Tex13	Rtta+ Dox-	0
Psmd10	Rtta- Dox+	0.0172414
Psmd10	Rtta+ Dox+	0
Psmd10	Rtta+ Dox-	0
Atg4a	Rtta- Dox+	0
Atg4a	Rtta+ Dox+	0
Atg4a	Rtta+ Dox-	0
Col4a5	Rtta- Dox+	0
Col4a5	Rtta+ Dox+	0
Col4a5	Rtta+ Dox-	0
Gm6368	Rtta- Dox+	0.05
Gm6368	Rtta+ Dox+	0.0763158
Gm6368	Rtta+ Dox-	0
Nxt2	Rtta- Dox+	0
Nxt2	Rtta+ Dox+	0
Nxt2	Rtta+ Dox-	0
Acsl4	Rtta- Dox+	0.0015528
Acsl4	Rtta+ Dox+	0
Acsl4	Rtta+ Dox-	0
Tmem164	Rtta- Dox+	0.0592593
Tmem164	Rtta+ Dox+	0
Tmem164	Rtta+ Dox-	0
Ammecr1	Rtta- Dox+	0
Ammecr1	Rtta+ Dox+	0
Ammecr1	Rtta+ Dox-	0
Capn6	Rtta- Dox+	0
Capn6	Rtta+ Dox+	0
Capn6	Rtta+ Dox-	0
Gm15066	Rtta- Dox+	0
Gm15066	Rtta+ Dox+	0
Gm15066	Rtta+ Dox-	0
Alg13	Rtta- Dox+	0.00840336
Alg13	Rtta+ Dox+	0
Alg13	Rtta+ Dox-	0
Trpc5os	Rtta- Dox+	0
Trpc5os	Rtta+ Dox+	0
Trpc5os	Rtta+ Dox-	0
Amot	Rtta- Dox+	0.00434783
Amot	Rtta+ Dox+	0
Amot	Rtta+ Dox-	0.0104987
Hmgb1-ps2	Rtta- Dox+	0
Hmgb1-ps2	Rtta+ Dox+	0
Hmgb1-ps2	Rtta+ Dox-	0
Tmem29	Rtta- Dox+	0.0456485
Tmem29	Rtta+ Dox+	0.00230415
Tmem29	Rtta+ Dox-	0.047619
Apex2	Rtta- Dox+	0
Apex2	Rtta+ Dox+	0
Apex2	Rtta+ Dox-	0
Alas2	Rtta- Dox+	0
Alas2	Rtta+ Dox+	0
Alas2	Rtta+ Dox-	0
Pfkfb1	Rtta- Dox+	0
Pfkfb1	Rtta+ Dox+	0
Pfkfb1	Rtta+ Dox-	0
Maged2	Rtta- Dox+	0.0198817
Maged2	Rtta+ Dox+	0.00182773
Maged2	Rtta+ Dox-	0.00428659
Gnl3l	Rtta- Dox+	0
Gnl3l	Rtta+ Dox+	0
Gnl3l	Rtta+ Dox-	0
Fgd1	Rtta- Dox+	0
Fgd1	Rtta+ Dox+	0
Fgd1	Rtta+ Dox-	0
Tsr2	Rtta- Dox+	0
Tsr2	Rtta+ Dox+	0
Tsr2	Rtta+ Dox-	0
Wnk3	Rtta- Dox+	0
Wnk3	Rtta+ Dox+	0
Wnk3	Rtta+ Dox-	0
Rpl21-ps15	Rtta- Dox+	0
Rpl21-ps15	Rtta+ Dox+	0
Rpl21-ps15	Rtta+ Dox-	0
Gm6451	Rtta- Dox+	0
Gm6451	Rtta+ Dox+	0
Gm6451	Rtta+ Dox-	0
Phf8	Rtta- Dox+	0
Phf8	Rtta+ Dox+	0
Phf8	Rtta+ Dox-	0
Huwe1	Rtta- Dox+	0.279039
Huwe1	Rtta+ Dox+	0
Huwe1	Rtta+ Dox-	0.207921
Hsd17b10	Rtta- Dox+	0.0147404
Hsd17b10	Rtta+ Dox+	0
Hsd17b10	Rtta+ Dox-	0.0202247
Ribc1	Rtta- Dox+	0.00714286
Ribc1	Rtta+ Dox+	0
Ribc1	Rtta+ Dox-	0
Smc1a	Rtta- Dox+	0.118265
Smc1a	Rtta+ Dox+	0
Smc1a	Rtta+ Dox-	0.159184
Kdm5c	Rtta- Dox+	0.183777
Kdm5c	Rtta+ Dox+	0.0874591
Kdm5c	Rtta+ Dox-	0.178261
Kantr	Rtta- Dox+	0
Kantr	Rtta+ Dox+	0
Kantr	Rtta+ Dox-	0
Tspyl2	Rtta- Dox+	0
Tspyl2	Rtta+ Dox+	0
Tspyl2	Rtta+ Dox-	0
Gpr173	Rtta- Dox+	0
Gpr173	Rtta+ Dox+	0
Gpr173	Rtta+ Dox-	0
Shroom2	Rtta- Dox+	0
Shroom2	Rtta+ Dox+	0
Shroom2	Rtta+ Dox-	0
Mageh1	Rtta- Dox+	0
Mageh1	Rtta+ Dox+	0
Mageh1	Rtta+ Dox-	0
Klf8	Rtta- Dox+	0
Klf8	Rtta+ Dox+	0
Klf8	Rtta+ Dox-	0
Ubqln2	Rtta- Dox+	0
Ubqln2	Rtta+ Dox+	0
Ubqln2	Rtta+ Dox-	0
2210013O21Rik	Rtta- Dox+	0
2210013O21Rik	Rtta+ Dox+	0
2210013O21Rik	Rtta+ Dox-	0
Spin2c	Rtta- Dox+	0
Spin2c	Rtta+ Dox+	0
Spin2c	Rtta+ Dox-	0
Gm8577	Rtta- Dox+	0
Gm8577	Rtta+ Dox+	0
Gm8577	Rtta+ Dox-	0
Gm4997	Rtta- Dox+	0
Gm4997	Rtta+ Dox+	0
Gm4997	Rtta+ Dox-	0
Sat1	Rtta- Dox+	0.295833
Sat1	Rtta+ Dox+	0.00314465
Sat1	Rtta+ Dox-	0.0263158
Acot9	Rtta- Dox+	0.0128866
Acot9	Rtta+ Dox+	0
Acot9	Rtta+ Dox-	0.00165017
Prdx4	Rtta- Dox+	0
Prdx4	Rtta+ Dox+	0
Prdx4	Rtta+ Dox-	0
Gm8606	Rtta- Dox+	0.5
Gm8606	Rtta+ Dox+	0
Gm8606	Rtta+ Dox-	0
Gm15163	Rtta- Dox+	0.65625
Gm15163	Rtta+ Dox+	0.433333
Gm15163	Rtta+ Dox-	0.45
Sms	Rtta- Dox+	0.00627853
Sms	Rtta+ Dox+	0
Sms	Rtta+ Dox-	0.00917431
Mbtps2	Rtta- Dox+	0.221014
Mbtps2	Rtta+ Dox+	0
Mbtps2	Rtta+ Dox-	0.311111
Rps6ka3	Rtta- Dox+	0
Rps6ka3	Rtta+ Dox+	0
Rps6ka3	Rtta+ Dox-	0
Eif1ax	Rtta- Dox+	0.00833333
Eif1ax	Rtta+ Dox+	0
Eif1ax	Rtta+ Dox-	0.015873
Map7d2	Rtta- Dox+	0
Map7d2	Rtta+ Dox+	0
Map7d2	Rtta+ Dox-	0
A830080D01Rik	Rtta- Dox+	0.0358495
A830080D01Rik	Rtta+ Dox+	0
A830080D01Rik	Rtta+ Dox-	0.038835
Gm15190	Rtta- Dox+	0
Gm15190	Rtta+ Dox+	0
Gm15190	Rtta+ Dox-	0
Sh3kbp1	Rtta- Dox+	0.047379
Sh3kbp1	Rtta+ Dox+	0
Sh3kbp1	Rtta+ Dox-	0.0196078
Pdha1	Rtta- Dox+	0.00277469
Pdha1	Rtta+ Dox+	0
Pdha1	Rtta+ Dox-	0.00211416
Phka2	Rtta- Dox+	0
Phka2	Rtta+ Dox+	0
Phka2	Rtta+ Dox-	0
Ppef1	Rtta- Dox+	0
Ppef1	Rtta+ Dox+	0
Ppef1	Rtta+ Dox-	0
Cdkl5	Rtta- Dox+	0
Cdkl5	Rtta+ Dox+	0
Cdkl5	Rtta+ Dox-	0
Gm7331	Rtta- Dox+	0.0348837
Gm7331	Rtta+ Dox+	0.0806938
Gm7331	Rtta+ Dox-	0.04
Rbbp7	Rtta- Dox+	0.0175975
Rbbp7	Rtta+ Dox+	0.00231195
Rbbp7	Rtta+ Dox-	0.0196831
Txlng	Rtta- Dox+	0
Txlng	Rtta+ Dox+	0
Txlng	Rtta+ Dox-	0.166667
Ctps2	Rtta- Dox+	0
Ctps2	Rtta+ Dox+	0
Ctps2	Rtta+ Dox-	0
S100g	Rtta- Dox+	0
S100g	Rtta+ Dox+	0
S100g	Rtta+ Dox-	0.0315315
Ap1s2	Rtta- Dox+	0.5
Ap1s2	Rtta+ Dox+	0
Ap1s2	Rtta+ Dox-	0
Zrsr2	Rtta- Dox+	0.245271
Zrsr2	Rtta+ Dox+	0.00420168
Zrsr2	Rtta+ Dox-	0.29
Car5b	Rtta- Dox+	0
Car5b	Rtta+ Dox+	0
Car5b	Rtta+ Dox-	0
Siah1b	Rtta- Dox+	0.206964
Siah1b	Rtta+ Dox+	0
Siah1b	Rtta+ Dox-	0.199367
Pir	Rtta- Dox+	0.0333333
Pir	Rtta+ Dox+	0
Pir	Rtta+ Dox-	0
Piga	Rtta- Dox+	0.0763889
Piga	Rtta+ Dox+	0
Piga	Rtta+ Dox-	0.0122699
Mospd2	Rtta- Dox+	0
Mospd2	Rtta+ Dox+	0
Mospd2	Rtta+ Dox-	0
Fancb	Rtta- Dox+	0
Fancb	Rtta+ Dox+	0
Fancb	Rtta+ Dox-	0
Gemin8	Rtta- Dox+	0.0945946
Gemin8	Rtta+ Dox+	0
Gemin8	Rtta+ Dox-	0
Ofd1	Rtta- Dox+	0
Ofd1	Rtta+ Dox+	0
Ofd1	Rtta+ Dox-	0
Trappc2	Rtta- Dox+	0.0961538
Trappc2	Rtta+ Dox+	0
Trappc2	Rtta+ Dox-	0.047619
Rab9	Rtta- Dox+	0.0425649
Rab9	Rtta+ Dox+	0.00314465
Rab9	Rtta+ Dox-	0.0272109
Tceanc	Rtta- Dox+	0.166667
Tceanc	Rtta+ Dox+	0
Tceanc	Rtta+ Dox-	0
Rpl7a-ps11	Rtta- Dox+	0
Rpl7a-ps11	Rtta+ Dox+	0
Rpl7a-ps11	Rtta+ Dox-	0
Prps2	Rtta- Dox+	0.00675676
Prps2	Rtta+ Dox+	0
Prps2	Rtta+ Dox-	0
Msl3	Rtta- Dox+	0.169258
Msl3	Rtta+ Dox+	0
Msl3	Rtta+ Dox-	0.140969
Hccs	Rtta- Dox+	0.222937
Hccs	Rtta+ Dox+	0
Hccs	Rtta+ Dox-	0.227273
Gm21887	Rtta- Dox+	0
Gm21887	Rtta+ Dox+	0
Gm21887	Rtta+ Dox-	0
